# Supplementary material for: Modeling Host Genetic Regulation of Influenza Pathogenesis in the Collaborative Cross
Source: PLoS Pathog. 2013 Feb 28;9(2):e1003196. doi: 10.1371/journal.ppat.1003196 (PMC3585141; doi:10.1371/journal.ppat.1003196)
Supplement: Dataset S1 — Phenotypes of Pre-CC animals. (CSV) [file ppat.1003196.s001.csv]

SUBJECT.NAME	D0_weight_grams	D1_weight_grams	D2_weight_grams	D3_weight_grams	D4_weight_grams	D4.weight	D4.clinical	Hemorage	Gross.Edema	Log.titer.lung.zero	IHC.score	airway.inflam	airway.neut	airway.mono	vascular.inflam	vascular.neut	vascular.mono	alveolar.inflam	airway.damage	alveolar.damage	pulmonary.edema	fibrin
OR3f78	22.24	22.37	21.96	19.84	18.33	82.41906475	2.5	0	1	6.10E+00	4	2	0.5	2	2	0.5	2	0	2.5	0	0.5	0
OR70f57	19.69	19.38	19.06	19.06	19.15	97.25749111	0	1	0	4.48E+00	1	1.25	0	2	0.5	0	1.5	0.25	1.5	0	0	0
OR91f70	22.4	22.21	22.27	21.39	21.01	93.79464286	0	0	1	4.73E+00	2	0.75	0	0.5	1	0	0.5	1.25	0.75	0.75	1	0.5
OR113f74	22.6	22.3	22.2	22.4	22.8	100.8849558	0	0	0	2.43E+00	0	0.25	0	0.5	0.5	0	0.5	0.25	0	0	0	0
OR157f52	16.55	16.52	16.43	14.48	13.75	83.081571	2.5	0	3	5.23E+00	4	1.75	0	1.5	1.5	0	1.5	0.25	2.5	0	0.75	0.5
OR166f64	22.8	22.5	22.2	19.68	18.1	79.38596491	1	0	2	4.48E+00	3	2.25	2.5	1.5	2	1.5	0.5	1.25	2	0.75	0	0.5
OR167f171	22	22.6	22.77	19.73	18.36	83.45454545	3	0	0	5.86E+00	4	1.25	0.5	1	2	0.5	1	0.5	2.75	0.5	1.5	1
OR181f62	20.79	20.65	20.39	20.28	19.87	95.57479557	0.5	0	1	5.23E+00	3	1.25	0.5	1	2.5	0.5	1	0.5	0.5	0	0.5	1
OR219f64	24.1	23.69	23.62	23.66	24.5	101.659751	0	0	0	4.34E+00	1	0	NA	NA	0	NA	NA	1	0	0.5	NA	NA
OR220f56	19.75	19.05	18.82	17.22	16.22	82.12658228	3	0	0	6.10E+00	4	2.25	NA	NA	1.5	NA	NA	0	3	0	NA	NA
OR289f59	14.19	14.39	14.18	13.41	12.44	87.66737139	1.5	0	1	5.97E+00	4	2.5	1	2	1.5	1	2	0.75	2.25	0.5	0	1
OR291f146	23.03	23.3	23.3	21.9	20.23	87.84194529	1.75	0	0	1.97E+00	3	1.5	1	1.5	0.5	2	1	1	1.25	0.75	0.5	0.5
OR305f90	28.06	26.9	26.91	24.23	22.26	79.33000713	1	0	2	4.10E+00	3	1.25	NA	NA	2	NA	NA	1.5	2.25	1	NA	NA
OR381f71	18.65	19.08	19.64	19.57	20.35	109.1152815	0	0	0	0.00E+00	1	2.25	0.5	2	3	0	1.5	0.75	1.125	0.75	0.5	0.5
OR462f62	20.76	20.47	19.99	17.58	18.03	86.84971098	0.5	1	0	5.97E+00	3	1.75	NA	NA	3	NA	NA	1.5	2	0	NA	NA
OR467f151	20.11	19.33	19.59	17.99	17.14	85.23122824	2	0	2	5.86E+00	2	1.25	0	2.5	0.5	0	2.5	0.5	1.5	0.25	0.5	1.5
OR477f136	22.7	22.02	22.17	22.47	23.26	102.4669604	0	0	0	0.00E+00	1	0.5	NA	NA	1	NA	NA	1.5	0	0	NA	NA
OR489f90	23.58	23.31	22.43	20.48	19.93	84.52078032	0	0	2	4.34E+00	4	1.25	0	1.5	2.5	0	1.5	0.5	2.25	0.75	1	1
OR538f147	15.9	16.19	16.2	14.61	13.56	85.28301887	3	0	2	4.86E+00	3	1.5	2.5	1.5	1	1.5	1.5	0.5	2.25	0	2.5	0.5
OR549f64	14.15	14.18	13.82	13.13	12.1	85.51236749	2	0	1	5.34E+00	4	2	0.5	1.5	1	0.5	1	0.25	1.75	0.25	0	0.75
OR555f58	17.05	17.29	16.67	15.27	14.41	84.51612903	2	0	3	5.60E+00	5	2.25	0.5	1	2	0.5	0.5	0.5	3	1	0	1.5
OR559f156	21.55	21.45	21.2	19.05	17.55	81.43851508	3	0	0	5.34E+00	5	1.25	0	1.5	1.5	0	1.5	0.5	1.75	0	0	1
OR652f149	18.32	18.2	18.05	17.15	15.95	87.06331878	2	0	0	4.60E+00	2	1	1	1	2	1	1	0.75	0.5	0.5	0	0
OR667f67	24.51	24.72	25.25	24.55	24.23	98.85760914	0	0	0	4.10E+00	3	0.75	0	1	1	0	1	1	0.75	0	1.75	1
OR692f155	19.25	19.05	19.21	19.01	18.82	97.76623377	0.5	0	0	3.23E+00	1	1	1	1	3	1	1	1	0	0	0.75	0.5
OR699f73	23.46	23	22.72	21.15	20.34	86.70076726	2	2	0	5.48E+00	4	1.75	0.5	2	1.5	0.5	2	2.25	0.75	0.25	1.5	0.25
OR739f146	19.74	19.86	19.56	19.8	18.7	94.73150963	0.5	0	0	0.00E+00	2	0.75	0	1	1.5	0	1	0.875	1.25	1	1.25	0.5
OR780f63	17.5	16.56	16.79	17.49	17.41	99.48571429	0	0	0	4.23E+00	3	2.25	2	2.5	2.5	1	2.5	1.25	2.25	0	1	0.75
OR792f78	22.5	23.3	23.95	20.45	18.56	82.48888889	1	0	0	4.97E+00	2	2	1	1.5	2.5	1	1.5	0.375	2.25	0.25	2	0.5
OR799f149	15.52	14.91	15.04	14.71	13.82	89.04639175	0	0	1	4.73E+00	3	NA	NA	NA	NA	NA	NA	NA	NA	NA	NA	NA
OR801f53	17.55	17.46	17.31	15.34	13.95	79.48717949	2	0	0	5.73E+00	5	0.5	0	0.5	1.5	0	0.5	0.75	2.25	0.5	1.5	1.5
OR820f53	17.38	16.39	16.39	15.37	14.61	84.06214039	3	0	0	5.60E+00	4	2.25	0.5	1	1.5	0.5	1	0.5	0.75	0	0.5	0.5
OR822f146	24	23.75	23.95	21.81	19.55	81.45833333	2	0	0	4.73E+00	4	1.5	NA	NA	1.5	NA	NA	1	1.25	0.5	NA	NA
OR867f169	22.7	22.35	23.43	20.83	19.6	86.34361233	2	0	0	5.97E+00	5	1	1	1.5	1	0.5	1.5	1	1.875	0	0	0.75
OR900f143	19.8	19.43	19.37	19.37	20.05	101.2626263	0.5	0	0	0.00E+00	1	0.5	0	0.5	0	0	0.5	0.25	0	0	0	0.5
OR914f141	17.58	18.3	17.4	17.13	17.27	98.23663254	1	0	0	1.86E+00	1	1.25	2.5	0.5	1	1.5	0.5	0.375	0.75	0.75	1.5	1
OR941f70	20.98	20.71	20.48	19.55	18.73	89.27550048	1.5	2	0	0.00E+00	2	1.5	0	1.5	2.5	0	1.5	1.75	1.625	0.25	1.5	1.5
OR1009f162	22.58	22.8	22.63	20.62	19.36	85.73959256	1	0	1	2.34E+00	4	2.75	1	1.5	3	1	1.5	0.75	2.5	0.5	0	0
OR1057f164	23.45	23.15	23.75	21.75	20.95	89.33901919	1.5	0	0	5.48E+00	4	1.25	2	2	2	0.5	2	1.5	2.25	0	1.25	1.25
OR1112f155	29.46	29.03	29.65	29.55	28.86	97.96334012	1	0	0	3.10E+00	2	1.25	1	1.5	1.5	1	1.5	0.75	0.75	0.5	2	1.5
OR1114f62	21.48	20.65	21.16	20.33	21.24	98.88268156	0	0	0	0.00E+00	1	0.25	0	1	0.5	0	1	0.5	0	0.25	0	0
OR1119f149	27	26.8	26.45	23.8	21.9	81.11111111	2	0	0	4.73E+00	4	1.75	2	1.5	1.5	1.5	1.5	0.75	2.375	0	0	0.5
OR1190f161	18.7	18.74	18.52	18.6	18.25	97.59358289	2	0	0	2.10E+00	2	1.125	0.5	1.5	2	0.5	1.5	1.25	1.25	1.25	1.5	1
OR1234f157	26.23	26.4	27.31	27.3	28.3	107.891727	NA	0	0	0.00E+00	1	1	NA	NA	1	NA	NA	0.5	0.25	0	NA	NA
OR1237f60	26.65	26.9	26.68	26.6	26.9	100.9380863	0	0	0	4.86E+00	2	1.25	1	1	1	1	1	0.5	1.25	0	1.5	1
OR1246f68	25.65	25.05	25.61	22.87	21.36	83.2748538	1	0	0	5.23E+00	4	1.5	0.5	2	2.5	0.5	2	0.25	3	0	1	1
OR1258f133	22.35	22.18	21.78	20.6	19.14	85.63758389	1	0	0	0.00E+00	2	2	1	1.5	2	1	1.5	1.5	3	0.5	0.75	0
OR1339f53	16.25	16.15	15.78	13.9	12.9	79.38461538	3	0	0	5.48E+00	3	2.5	2	2	2.5	2	2	1.5	3	0.75	2.25	1
OR1401f155	24.15	23.96	23.57	21.65	19.26	79.7515528	3	0	0	5.73E+00	4	1.25	0	1.5	1	0	1.5	0.75	2	0	1.5	0.5
OR1427f52	13.79	14.24	14.25	12.97	12.22	88.61493836	3	0	0	4.86E+00	4	0.5	0	1	0.5	0	1	0.75	0.75	0.75	1	1
OR1516f60	23.53	22.61	21.98	20.06	18.38	78.11304717	2	2	2	4.97E+00	5	2.75	NA	NA	2.5	NA	NA	0.5	2.5	0	NA	NA
OR1519f150	26.75	26.76	26.67	25.43	24.14	90.24299065	1	0	0	5.60E+00	3	2.25	2.5	2	1	2	2	1	2.5	1	2	1
OR1524f160	24.91	24.23	24.5	23.23	22.09	88.67924528	1.5	0	0	3.73E+00	2	0.75	1.5	2.5	1.5	1.5	2.5	1.5	0	0	2	1
OR1566f152	19.75	19.5	18.3	16.6	15.75	79.74683544	2	0	0	0.00E+00	3	1.5	1.5	0.5	1.5	0	0.5	1	1.875	0.25	1.5	0.5
OR1626f158	16.39	16.3	15.64	14.87	14.21	86.69920683	2	0	0	5.73E+00	4	1.125	0	1	1	0	1	1.25	1.25	0.5	0	1.5
OR1635f145	26.4	26.3	26.38	25.57	25.08	95	0	0	0	5.60E+00	2	1.25	0	2	2	0	2	0.5	1.5	0	1	1
OR1639f140	17.4	17.45	17.73	17.71	17.68	101.6091954	1	0	0	2.73E+00	1	1.5	NA	NA	1	NA	NA	0	0.75	0	NA	NA
OR2041f63	16.98	16.59	16.87	15.49	15.14	89.16372203	0	2	3	4.48E+00	3	NA	1	NA	NA	1	NA	NA	NA	NA	NA	NA
OR2075f6	21.4	21.47	21.68	20.77	22.33	104.3457944	1	0	0	3.23E+00	1	1.5	NA	NA	3	NA	NA	0	0.5	0	NA	NA
OR2291f89	21.26	21.15	21.3	20.52	20.9	98.30667921	0	0	2	0.00E+00	1	0.5	0.5	1	1.5	0	1	0.75	0	0	0.5	0.5
OR2417f56	15.36	14.88	13.97	12.98	12.28	79.94791667	3	2	2	5.34E+00	4	1.75	0	2	0.5	0	1.5	1.75	2.25	0.5	2.25	1.5
OR2489f66	22.4	22.89	22.83	19.75	18.98	84.73214286	2	0	0	4.86E+00	3	1.75	NA	NA	2.5	NA	NA	1.5	2.25	2	NA	NA
OR2558f52	24.4	23.54	24.17	21.56	19.97	81.8442623	2	0	0	5.23E+00	4	2	2	1.5	2	1	1.5	0.75	1.5	0.25	2	1.5
OR3007f48	22.35	21.8	21.97	21.67	22.8	102.0134228	0	0	1	2.34E+00	1	1	0	1	0.5	0	1	0.75	0.75	0.25	0.5	0.5
OR3009f40	15.21	15.73	15.1	13.75	12.85	84.48389218	3.5	0	1	5.60E+00	4	2	2.5	1.5	1	2.5	1.5	1.25	1.25	0.5	0	1.5
OR3011f47	16.54	16.91	16.6	14.97	13.58	82.10399033	2.5	0	2	5.23E+00	5	2.5	1.5	2	2.5	0	1.5	1.5	2.5	0.25	2	1
OR3018f46	23.05	23.5	22.3	19.89	18.5	80.26030369	1.5	0	2	5.34E+00	4	2.25	2	2	0.5	1	1.5	1.75	1.875	0.25	1.5	0.5
OR3019f47	20.43	20.26	19.94	18.54	17.91	87.66519824	1.5	1	2	4.53E+00	3	2.75	1	2	2	1	2	0.75	2.5	0	2	0.5
OR3030f45	17.06	17.62	17.42	15.84	14.4	84.40797186	2.5	0	0	5.48E+00	3	2.25	1.5	1.5	2	1.5	1.5	1	2	0	0.5	0
OR3041f46	31.94	31.2	30.6	28.75	26.7	83.5942392	2	2	0	6.10E+00	5	1.5	1	1.5	1.5	0.5	1.5	1.25	0.75	0.5	2	0.25
OR3046f39	22.82	24.38	24.04	23.88	21.93	96.09991236	1.5	0	0	4.97E+00	4	2	3	2	1.5	3	2	2	2.5	1	2	1.5
OR3061f41	21.98	22.2	22.3	20.78	20.65	93.94904459	1	2	0	3.97E+00	0	0	0	0.5	0.5	0	0	1.25	0	0	0	0.5
OR3066f48	20.7	20.35	20.36	20.9	20.8	100.4830918	0.5	0	0	4.23E+00	3	0.75	0	1	0.5	0	1	1.75	0	0.25	0.5	0.5
OR3067f39	21.23	21.2	21	19.3	18.2	85.72774376	1	0	0	5.97E+00	4	2.25	1.5	2.5	2	1	2.5	1.75	2.25	0.25	1.5	1.5
OR3076f38	18.76	18.9	17.95	16.83	17.1	91.15138593	0	0	0	4.48E+00	2	1	1	1.5	1.5	1	1.5	1.5	0.875	0.5	0	0.25
OR3078f48	23.57	23.6	23.3	22.69	22.1	93.76325838	0	0	0	3.60E+00	2	0.5	0.5	1	1.5	0	1	1.75	0.5	0.25	0.5	0.5
OR3080f37	17.23	17.43	17.47	17.17	17.35	100.6964597	0	1	0	0.00E+00	1	1.25	0	1	0.5	0	1	0.75	0.25	0.25	1.5	1
OR3087f42	20.27	20.25	19.85	17.25	16.15	79.67439566	2	2	0	5.10E+00	3	2	2	1.5	2.5	1	1.5	1.25	2.375	0	1	2.25
OR3091f46	36.62	36.3	36.25	33.7	32.3	88.20316767	1.5	0	2	4.86E+00	3	1.5	0.5	0.5	1	0	0.5	0.5	0.75	0	1.5	1
OR3118f51	24.78	25.15	24.7	23.8	23.8	96.04519774	0.5	0	0	4.48E+00	3	2.5	1	1.5	2.5	0.5	1	1.5	2.75	0.5	1.5	0.25
OR3130f50	16.7	16.4	16.26	15.5	14.4	86.22754491	2	0	0	4.86E+00	4	2.25	0	1	2	0	1	0.75	2	0.5	2	1.5
OR3154f39	17.82	17.8	17.8	16.09	14.95	83.89450056	2.5	1	0	5.48E+00	4	0.75	0	1	1	0	1	1.5	1.75	0.5	0.5	1
OR3168f55	18.29	18.05	17.6	17.27	18.1	98.96118097	0	1	0	4.73E+00	2	1.75	0.5	1	2	0	1	1.5	0.25	0	0	0.5
OR3181f47	18.78	18.2	18.25	17.82	18.4	97.97657082	0	0	0	2.23E+00	1	1	0	1	0.5	0	1	1.75	0	0.75	1	0.5
OR3207f45	24.6	24.45	24.6	24.3	25	101.6260163	2	0	2	3.34E+00	1	1.25	0	1.5	2	0	1.5	0.75	1.25	0	1	0.5
OR3232f38	18.05	17.6	17.81	16.3	14.85	82.27146814	2.5	0	2	5.10E+00	4	1.25	1.5	1	2	1	1	0.75	1.5	0.25	1	1
OR3252f54	24.22	24.6	24.23	23.08	21.85	90.2146986	1	0	2	5.23E+00	2	1	0	1	0.5	0	1	0.5	1.5	0.25	0.25	0.25
OR3289f54	24.67	25.25	23.8	22.26	21.9	88.7717876	2	0	0	5.60E+00	4	2	0.5	1.5	2.5	1	1.5	2	2	1	0	0
OR3291f40	25.04	25	24.7	24.91	24.5	97.84345048	1.5	0	1	3.60E+00	2	1.5	0	0.5	1.5	0	0.5	1.25	0	0.25	0	0
OR3358f52	16.47	16	15.3	14.17	13.05	79.23497268	2	0	2	5.97E+00	4	2.75	1.5	2	1.5	0.5	2	2	2.875	0.75	0	0.25
OR3370f40	20.03	20.25	19.5	16.88	16.8	83.87418872	2	0	0	6.34E+00	4	2	2.5	2	2	1	2	0.75	2.75	0	1.5	0.75
OR3389f49	22.86	22.4	20.9	18.3	17.15	75.02187227	2.5	0	1	5.48E+00	4	1.5	0.5	1.5	1	0	1.5	0.75	1.5	0.25	1.5	1
OR3401f48	18.1	18	17.85	16.4	15.35	84.80662983	2	0	2	5.23E+00	3	0	2	1.5	0.5	0.5	1.5	1		0	NA	NA
OR3410f46	22.07	22.32	22.4	22.76	22.75	103.0811056	0	0	0	0.00E+00	0	0	0	1.5	0	0	1	0.625	0	0	0	0
OR3415f49	26.14	25.65	24.7	21.92	20.7	79.1889824	2	0	0	5.34E+00	5	2.5	2.5	1.5	2	1	1.5	2	1.75	0.75	0	2
OR3426f49	29.2	30.2	29.9	29.96	30.9	105.8219178	0	0	0	3.48E+00	1	0.75	0	1.5	0.5	0	1.5	0.75	0	0	0	1.25
OR3431f36	20.2	20.8	20.5	20.6	20.9	103.4653465	1	0	0	3.60E+00	2	1.125	0	1.5	1.5	0	1.5	0.75	0.5	0	0	0.5
OR3443f87	20.58	21.03	20.91	19.78	19.33	93.92614189	0	1	0	4.73E+00	2	1	NA	NA	1.5	NA	NA	1.5	1	2	NA	NA
OR3467f46	23.3	23.66	23.76	22.68	21.81	93.60515021	0	0	0	4.86E+00	3	2	3	2.5	2	2.5	2.5	1.75	2.5	0.5	2	1
OR3489f48	20.2	20.14	19.51	18.95	17.73	87.77227723	2.5	2	2	5.34E+00	4	1.75	1	1.5	2	1	1.5	1.25	1.5	0.75	2	1
OR3513f38	20.89	20.65	19.86	18.85	17.4	83.29344184	1.5	0	0	5.73E+00	3	1.75	1.5	1.5	1	0	1.5	1.5	1.75	0.25	1.5	1.5
OR3515f57	23.45	23.24	23.45	23.53	24.17	103.0703625	1	0	0	0.00E+00	1	1.25	0	0.5	2	0.5	0.5	0.5	1.25	0	1.5	1
OR3528f47	19.16	19.4	19.06	18.6	17.35	90.55323591	1.5	0	0	5.60E+00	3	1.25	1	1	2	1	1	0.5	1.25	0.5	2.25	0.5
OR3548f45	18.18	18.65	18.35	17.21	17	93.50935094	2.5	0	2	5.34E+00	3	2	1	1.5	1.5	0	1	1.75	2	0.75	1.5	1.5
OR3549f44	28.87	29.11	28.92	27.56	25.51	88.36162106	1	0	2	5.10E+00	4	2.25	2.5	2	1.5	1	2	0.25	2.5	0.5	2.5	2
OR3564f38	17.83	17.8	17.45	15.88	14.7	82.44531688	3	2	0	5.10E+00	4	2.75	1	1.5	3	1	1.5	2	1.75	1	0	1.5
OR3571f38	24.14	23.55	23	21.54	20.73	85.87406794	3.5	1	1	5.86E+00	3	1.5	1.5	1.5	1	0.5	1.5	0.75	2.25	0	0	1.5
OR3584f50	21.68	21.25	21	20.75	21	96.86346863	0.5	0	0	3.97E+00	1	1.5	0.5	1	2.5	0.5	1	1.25	0.5	0.75	0	0
OR3594f40	19.25	19.39	19.25	19.46	18.87	98.02597403	2	0	0	4.23E+00	3	1.5	0.5	1.5	2	1	1.5	0.75	1	0	1.5	1
OR3612f54	28	27.3	28.1	25.88	26.1	93.21428571	0	0	0	3.60E+00	4	2	1	1.5	1.5	1	1.5	0.75	1	0	1.5	1.5
OR4010f145	14.8	14.6	15.15	13.56	12.54	84.72972973	3	0	0	5.10E+00	4	1.75	0.5	1.5	1.5	0.5	1.5	1.5	2.125	1	2	0.75
OR4078f150	17.1	16.4	16.2	16.6	16.7	97.66081871	0	0	0	0.00E+00	1	0.75	0	0.5	0.5	0	0	0.75	0	0	1.5	0.5
OR4251f139	25.71	25.76	24.83	23.74	22.69	88.25359782	0.5	0	0	2.60E+00	3	1.5	2	1.5	2.5	0.5	1	1.75	1.75	0.5	2.5	0.5
OR4285f149	24.77	23.57	22.18	20.35	18.63	75.21194994	2.5	0	2	5.97E+00	5	2.125	2	2	2	1.5	2	1.75	2.25	0.5	3	1.5
OR4390f138	18.26	18.23	17.9	16.33	15.09	82.63964951	2.5	0	0	5.60E+00	2	2.25	2	1.5	2.5	0.5	1.5	0.5	2.5	0	2	0.5
OR4409f149	19.89	19.42	19.68	18.72	18.28	91.90548014	2	0	2	5.10E+00	4	1.75	0.5	1.5	2	0.5	1.5	1.25	1.25	0.75	0.5	2.25
OR4587f141	28.3	27.81	27.88	26.2	24.93	88.09187279	0.5	0	0	5.23E+00	4	1	0.5	1.5	2.5	0.5	1.5	1.25	0.875	0.25	3	2.5
OR4650f143	28.56	28.41	28.66	26.38	24.83	86.93977591	0.5	0	0	4.73E+00	2	2	2.5	2	1.5	1	2	0.25	2	0	2	1.5
OR5019f133	25.4	25.67	25.34	23.88	22.47	88.46456693	2	0	0	4.34E+00	4	2	2.5	2	1.5	1.5	2	1.75	1.875	1	1.5	1
OR5030f127	26.32	26.54	26.85	26.99	28.13	106.8768997	0	0	1	0.00E+00	0	0.25	NA	NA	1.5	NA	NA	0	0.25	0	NA	NA
OR5046f129	20.03	20.91	20.18	18.05	17.22	85.97104343	2.5	0	2	4.48E+00	3	1.5	1.25	1.5	1	1	1.5	0.75	1.75	0.25	2.5	0.5
OR5049f136	17.08	17.35	16.65	17.05	17.8	104.2154567	0	0	0	2.97E+00	3	1.75	0.5	1.5	2.5	0.5	1	2	1	0.5	0.25	0
OR5061f138	25.85	26	26.3	26.56	26.1	100.967118	0	0	0	3.10E+00	2	0.5	1	2	1.5	1	2	1.25	0.25	0	0	0
OR5066f125	18.21	19.31	18.42	18.25	17.25	94.72817133	2	0	0	4.23E+00	4	1.5	1	1.5	1.5	1.5	1.5	0.75	1	0	1.5	2
OR5067f126	27.43	28.31	27.56	26.53	24.76	90.26613197	1	0	2	0.00E+00	5	1	0.5	1	1	0.5	1	0.25	1	0	1.5	0
OR5087f131	22.6	22.6	22	20.38	19.6	86.72566372	0.5	0	3	3.97E+00	3	1.5	2	1.5	1.5	0.5	1.5	0.5	2	0	2	1
OR5091f130	22.61	22.1	21.79	20.15	18.8	83.14904909	2	2	0	4.86E+00	5	2.125	2	1.5	2.5	1	1.5	2.25	2.5	0.5	2	0
OR5118f134	20	20.09	19.66	18.27	17.96	89.8	1.5	0	2	NA	3	2	1.5	1.5	1.5	0.5	1.5	1	2	1	0.5	2.25
OR5130f134	22.87	22.4	22.65	21.92	22.6	98.81941408	1.5	1	0	4.43E+00	1	1	2	1.5	2	1	1.5	1.5	0.25	0	0	0.5
OR5140f131	17.05	16.65	16.6	14.42	13.4	78.59237537	3	0	0	5.48E+00	5	1.75	NA	NA	1	NA	NA	0	1.5	0	NA	NA
OR5154f129	21.64	21.69	21.54	19.3	17.64	81.51571165	2	2	2	5.86E+00	4	1.75	1	1.5	1.5	1	1	1.25	2.375	0.5	1.5	1
OR5156f124	24.63	24.4	25.35	22.78	21.15	85.87088916	1.5	0	3	5.48E+00	4	1.75	2	1.5	1.5	1	1	1	2.125	0.25	2	1.5
OR5164f129	21.43	22	20.5	18.7	17.9	83.52776482	1.5	0	2	5.23E+00	4	2.5	2	1.5	2.5	2	1.5	2	1.75	1	3	1.5
OR5168f148	22.48	21.85	22.45	20.4	19.1	84.96441281	2	0	0	5.86E+00	5	2.25	2	1.5	2.5	0.5	1.5	1	1	0	0	2
OR5180f130	19.38	19.25	18.6	17.8	17.2	88.75128999	2.5	2	0	5.73E+00	3	0.25	0	0.5	0.5	0	0.5	0.25	0.25	0	0.5	0.5
OR5181f127	22.49	22.19	21.83	22.55	23	102.2676745	NA	0	0	0.00E+00	0	0.25	0	0.5	0	0	0.5	0.5	0	0	2	0
OR5232f130	15.63	15.5	15.4	13.8	13.05	83.49328215	2.5	0	1	5.10E+00	4	1.25	0.5	1.5	1	0.5	1.5	1.5	1.875	0.5	1	1
OR5291f122	18.79	18.4	18.2	16.31	15.1	80.36189462	3.5	0	1	4.86E+00	4	1.75	2	NA	2	2	NA	2	2.25	1.75	0.75	0
OR5308f138	16.98	16.9	16.95	16.85	16.85	99.2343934	0	0	0	2.86E+00	1	1.5	0	0.5	2.5	0	0.5	1.25	1.25	0	0	0
OR5344f132	17.5	17.4	17.33	15.9	14.6	83.42857143	2.5	0	1	5.73E+00	3	0.75	1.5	1.5	0.5	1.5	1.5	1	1.75	0	2.5	0
OR5358f135	17.87	18.45	18.85	17.61	17.1	95.69110241	0	1	0	4.60E+00	3	0.25	0	0.5	1.5	0	0.5	0.5	0.25	0	1	1
OR5389f125	19.94	19.81	20.18	20.63	20.7	103.8114343	0	0	0	0.00E+00	0	0.75	0.5	0.5	1.5	0	0.5	0.5	0	0	0	1
OR5401f132	22.88	22.8	21.85	19.98	18.65	81.51223776	1	0	0	4.97E+00	3	2	1.5	1.5	2.5	1	1.5	0.75	2	1.25	1.5	1.5
OR5410f140	18.87	19	18.7	18.28	18.55	98.30418654	0	0	0	3.97E+00	2	0.25	0	1	0.5	0	0.5	1	0.5	0.25	0.5	0.5
OR5415f124	22.81	22.6	22.85	20.45	20.45	89.65366068	1	0	1	5.10E+00	3	0.25	0	0.5	0.5	0	0.5	1	0	0	1.5	1
OR5454f133	17.64	17.2	16.8	15.79	14.9	84.46712018	2.5	0	2	4.97E+00	4	2.75	2	1.5	2	1	1.5	2	2.5	1	0.5	0
OR5480f130	21.75	22.67	21.85	19.77	18.5	85.05747126	2	0	0	5.60E+00	4	2	2	1.5	1.5	1	1.5	1.25	2.5	0.25	2	2
OR5489f136	24.96	25.2	25.2	23.72	23.6	94.55128205	1	0	2	4.73E+00	4	2.875	1.5	1.5	3	0.5	1.5	2.5	1.75	1.5	1.5	2
OR5515f122	24.35	23.77	24.07	24.65	24.73	101.5605749	0.5	0	0	0.00E+00	0	0	0	1	0.5	0	1	1.25	0	0	0.5	0.5
OR5516f124	22.13	21.95	21.22	20.8	20.5	92.6344329	1.5	0	2	5.34E+00	4	2.125	0	1.5	2.5	0	1.5	1.5	1.5	0.5	3	1.5
OR5528f145	22.31	22.58	22.72	22.93	21.4	95.92111161	2	2	1	5.34E+00	4	2.25	0.5	1.5	1.5	0	1.5	1.75	0.5	1	2	1
OR5546f126	21.01	21.1	20.45	19.16	19.2	91.38505474	1	0	1	4.73E+00	4	1.75	1.5	1.5	1.5	0.5	1.5	1.75	1.25	1.25	0.5	2.5
OR5549f127	21.36	20.55	19.76	18.15	16.7	78.1835206	2	1	0	5.73E+00	5	1.75	2	1.5	2	1	1.5	2	2	0.5	3	3
OR5571f125	15.14	15.7	14.31	13.3	11.75	77.60898283	3	0	0	5.34E+00	4	1.5	1	1	2.5	0.5	1	0.75	1.75	1.25	0.5	0.5
OR5612f134	17.96	18.15	18.01	16.45	15.05	83.79732739	2.5	1	0	4.60E+00	3	0.875	0.5	1	3	0.5	1	1.625	0	0	0.5	0.5
