# Supplementary material for: Modeling Host Genetic Regulation of Influenza Pathogenesis in the Collaborative Cross
Source: PLoS Pathog. 2013 Feb 28;9(2):e1003196. doi: 10.1371/journal.ppat.1003196 (PMC3585141; doi:10.1371/journal.ppat.1003196)
Supplement: Dataset S2 — Genotypes of Pre-CC animals. (ZIP) [file ppat.1003196.s002.zip]

Archive with 25 entries (24 files):
- chr1.csv
- chr10.csv
- chr11.csv
- chr12.csv
- chr13.csv
- chr14.csv
- chr15.csv
- chr16.csv
- chr17.csv
- chr18.csv
- chr19.csv
- chr2.csv
- chr3.csv
- chr4.csv
- chr5.csv
- chr6.csv
- chr7.csv
- chr8.csv
- chr9.csv
- chrM.csv
- __MACOSX/
- __MACOSX/._chrM.csv
- chrX.csv
- chrY.csv
- __MACOSX/._chrY.csv
