# Supplementary material for: Modeling Host Genetic Regulation of Influenza Pathogenesis in the Collaborative Cross
Source: PLoS Pathog. 2013 Feb 28;9(2):e1003196. doi: 10.1371/journal.ppat.1003196 (PMC3585141; doi:10.1371/journal.ppat.1003196)
Supplement: Dataset S2 — Genotypes of Pre-CC animals. (ZIP) [file ppat.1003196.s002.zip › chr1.csv]

						A	B	C	D	E	F	G	H	GDACBHFE	DHGFEBCA	DFBHAECG	AEHGDCFB	BGAFDECH	FCEHGDAB	EBDGAFCH	CFEDHABG	GHBDCAFE	DHBGAFCE	AEDGBHFC	EDFCBHGA	EDAFGCBH	EBAFCGDH	CGDEFBHA	EDBGCHAF	CEBHDFAG	AEBGDFCH	BEHDFACG	HCDBAEFG	AEFGDBHC	BHCEAFDG	BGFEHDAC	EAFCDHGB	EBGAFDHC	CHAEDGBF	BFDGAECH	EAGBHCFD	ECBFAGDH	FCBHAEDG	CAFGEHDB	BHDFAGCE	GFEBCHAD	AFECDHGB	AFDGEBHC	EDFGABHC
id	chr	position	array	call0	call2	A/J	C57Bl/6J	129SvlmJ	NOD/LtJ	NZO/HlLtJ	CAST/EiJ	PWK/PhJ	WSB/EiJ	OR157f52	OR941f70	OR3467f46	OR4251f139	OR5415f124	OR2291f89	OR3087f42	OR739f146	OR867f169	OR3548f45	OR3007f48	OR3078f48	OR3291f40	OR3358f52	OR692f155	OR3207f45	OR3426f49	OR3168f55	OR780f63	OR3370f40	OR3154f39	OR3389f49	OR291f146	OR3181f47	OR3289f54	OR3076f38	OR3061f41	OR3067f39	OR3594f40	OR5019f133	OR5049f136	OR5118f134	OR4587f141	OR5091f130	OR5612f134	OR3584f50
JAX00000002	1	3036178	0	A	C	A	A	C	C	A	A	C	A	A	C	H	H	H	A	H	A	A	H	A	A	H	A	C	C	C	A	A	C	H	A	A	H	H	A	A	A	A	H	A	A	A	C	H	A
JAX00000003	1	3036265	0	A	G	A	A	G	G	A	A	A	A	A	G	A	H	H	A	H	A	A	H	A	A	H	A	A	G	G	A	A	H	H	A	A	H	H	A	A	A	A	H	A	A	A	A	H	A
JAX00240566	1	3039187	0	T	G	T	T	T	T	T	T	G	T	T	T	G	T	T	T	T	T	T	T	T	T	T	T	G	T	T	T	T	N	T	T	T	T	T	T	T	T	T	T	T	T	T	G	T	T
JAX00240567	1	3050333	0	G	T	G	G	T	T	G	G	G	G	G	T	G	H	H	G	H	G	G	H	G	G	H	G	G	T	T	G	G	H	H	G	G	H	H	G	G	G	G	H	G	G	G	G	N	G
JAX00000004	1	3051362	0	A	G	A	A	G	G	A	G	G	A	A	G	G	H	H	A	H	A	A	H	H	H	H	A	G	G	G	H	A	G	G	G	A	H	H	G	G	A	A	H	A	A	G	G	H	A
JAX00240569	1	3051854	0	A	G	A	A	G	G	A	G	G	G	G	G	G	H	H	A	H	A	A	G	H	G	H	A	G	G	G	H	A	G	G	G	A	H	G	G	G	A	A	H	A	A	G	G	H	A
JAX00240570	1	3054018	0	A	G	A	A	A	A	A	A	A	G	G	A	A	A	A	A	A	A	A	H	A	H	A	A	A	A	A	A	A	A	A	A	A	A	H	A	A	A	A	A	A	A	A	A	A	A
JAX00000005	1	3062749	0	C	A	C	C	A	A	C	A	C	C	C	A	H	H	H	C	H	C	C	H	H	H	H	C	C	A	A	H	C	H	A	A	C	H	H	A	A	C	C	H	C	C	A	C	H	C
JAX00000006	1	3063538	0	C	G	C	C	G	G	C	G	G	G	G	G	G	H	H	C	H	C	C	G	H	G	H	C	G	G	G	H	C	G	G	G	C	H	G	G	G	C	C	H	C	C	G	G	H	C
JAX00240573	1	3091519	0	C	G	C	C	C	C	C	C	C	G	G	C	C	C	C	C	C	C	C	H	C	H	C	C	C	C	C	C	C	C	C	C	C	C	H	C	C	C	C	C	C	C	C	C	C	C
JAX00240575	1	3095896	0	A	G	A	A	A	A	A	A	A	G	G	A	A	A	A	A	A	A	A	G	A	G	A	A	A	A	A	A	A	A	A	A	A	A	G	A	A	A	A	A	A	A	A	A	A	A
JAX00240576	1	3095935	0	T	A	T	T	T	T	T	T	A	A	A	T	H	T	T	T	T	T	T	H	T	H	T	T	A	T	T	T	T	N	T	T	T	T	H	T	T	T	T	T	T	T	T	A	T	T
JAX00240579	1	3124939	0	A	T	A	A	A	A	A	A	T	A	A	A	N	A	A	A	A	A	A	A	A	A	A	A	T	A	A	A	A	N	A	A	A	A	A	A	A	A	A	A	A	A	A	H	A	A
JAX00240584	1	3196088	0	G	A	G	G	G	G	G	G	A	G	G	G	H	G	G	G	G	G	G	G	G	G	G	G	A	G	G	G	G	H	G	G	G	G	G	G	G	G	G	G	G	G	G	A	G	G
JAX00240585	1	3196351	0	T	G	T	T	T	T	T	G	G	T	T	T	G	T	T	T	T	T	T	T	H	H	T	T	G	T	T	H	T	H	H	G	T	T	T	G	G	T	T	T	T	T	G	G	T	T
JAX00240594	1	3218496	0	G	A	G	G	G	G	G	G	A	G	G	G	N	G	G	G	G	G	G	G	G	G	G	G	A	G	G	G	G	H	G	G	G	G	G	G	G	G	G	G	G	G	G	A	G	G
JAX00240595	1	3218643	0	G	T	G	G	G	G	G	T	G	G	G	G	H	G	G	G	G	G	G	G	H	H	G	G	G	G	G	H	G	G	H	T	G	G	G	T	T	G	G	G	G	G	T	G	G	G
JAX00240596	1	3237354	0	T	C	T	T	T	T	T	C	C	T	T	T	C	T	T	T	T	T	T	T	H	H	T	T	C	T	T	H	T	H	H	C	T	T	T	C	C	T	T	T	T	T	C	C	T	T
JAX00240599	1	3241947	0	G	C	G	G	G	G	G	G	G	C	C	G	G	G	G	G	G	G	G	H	G	H	G	G	G	G	G	G	G	G	G	G	G	G	H	G	G	G	G	G	G	G	G	G	G	G
JAX00240602	1	3242072	0	G	A	G	G	G	G	G	A	A	G	G	G	A	G	G	G	G	G	G	G	H	H	G	G	A	G	G	H	G	H	H	A	G	G	G	A	A	G	G	G	G	G	A	A	G	G
JAX00000020	1	3245440	0	C	G	C	C	G	G	C	C	C	C	C	G	C	H	H	C	H	C	C	H	C	C	H	C	C	G	G	C	C	H	H	C	C	H	H	C	C	C	C	H	C	C	C	C	H	C
JAX00000021	1	3255597	0	A	G	A	A	G	G	A	G	G	G	G	G	G	H	H	A	H	A	A	G	H	G	H	A	G	G	G	H	A	G	G	G	A	H	G	G	G	A	A	H	A	A	G	G	H	A
JAX00190636	1	3309472	0	G	T	G	G	G	G	G	T	T	G	G	G	T	G	G	G	G	G	G	G	H	H	G	G	T	G	G	H	G	H	G	T	G	G	G	T	T	G	G	G	G	G	T	T	G	G
JAX00000022	1	3310442	0	T	C	T	T	C	C	T	C	C	T	T	C	C	H	H	T	H	T	T	H	H	H	H	T	C	C	C	H	T	C	C	C	T	H	H	C	C	T	T	H	T	T	C	C	H	T
JAX00000023	1	3312905	0	A	G	A	A	G	G	A	G	G	A	A	G	G	H	H	A	H	A	A	H	H	H	H	A	G	G	G	H	A	G	G	G	A	H	H	G	G	A	A	H	A	A	G	G	H	A
JAX00000024	1	3313570	0	A	G	A	A	G	G	A	A	A	A	A	G	A	N	H	A	H	A	A	H	A	A	H	A	A	G	G	A	A	H	H	A	A	H	H	A	A	A	A	H	A	A	A	A	H	A
JAX00240615	1	3344957	0	T	A	T	T	T	T	T	A	T	T	T	T	H	T	T	T	T	T	T	T	H	H	T	T	T	T	T	H	T	T	H	N	T	T	T	H	A	T	T	T	T	T	A	T	T	T
JAX00240616	1	3345737	0	G	A	G	G	A	A	G	G	A	G	G	A	H	H	H	G	H	G	G	H	G	G	H	G	A	A	A	G	G	A	H	G	G	H	H	G	N	G	G	H	G	G	G	A	H	G
JAX00240619	1	3347535	0	G	A	G	G	G	G	G	A	A	G	G	G	A	G	G	G	G	G	G	G	H	N	G	G	A	G	G	N	G	H	H	A	G	G	G	A	A	G	G	G	G	G	A	A	G	G
JAX00240620	1	3349702	0	G	A	G	G	A	A	G	G	G	G	G	A	G	H	H	G	H	G	G	H	G	G	H	G	G	A	A	G	G	H	H	G	G	H	H	G	G	G	G	H	G	G	G	G	H	G
JAX00240622	1	3350542	0	T	C	T	T	C	C	T	T	T	T	T	C	T	H	H	T	H	T	T	H	T	T	H	T	T	C	C	T	T	H	H	T	T	H	H	T	T	T	T	H	T	T	T	T	H	T
JAX00000025	1	3352988	0	C	T	C	C	T	T	C	C	C	C	C	T	C	H	H	C	H	C	C	H	C	C	H	C	C	T	T	C	C	H	H	C	C	H	H	C	C	C	C	H	C	C	C	C	H	C
JAX00000026	1	3353030	0	A	G	A	A	G	G	A	G	G	A	A	G	G	G	G	A	G	A	A	G	N	G	G	A	G	G	G	G	A	G	G	G	A	G	G	G	G	A	A	G	A	A	G	G	G	A
JAX00240624	1	3355345	0	T	C	T	T	C	C	T	T	T	T	T	C	T	H	H	T	H	T	T	H	T	T	H	T	T	C	C	T	T	H	H	T	T	H	H	T	T	T	T	N	T	T	T	T	N	T
JAX00240628	1	3356273	0	G	A	G	G	G	G	G	G	A	G	G	G	H	G	G	G	G	G	G	G	G	G	G	G	A	N	G	G	G	H	G	G	G	G	N	G	G	G	G	N	G	G	G	A	N	G
JAX00240631	1	3357012	0	G	A	G	G	G	G	G	G	G	A	A	G	G	G	G	G	G	G	G	H	G	H	G	G	G	G	G	G	G	G	G	G	G	G	H	G	G	G	G	G	G	G	G	G	G	G
JAX00000027	1	3357122	0	C	T	C	C	T	T	C	C	T	T	T	T	H	H	H	C	H	C	C	T	C	H	H	C	T	T	T	C	C	T	H	C	C	H	T	C	C	C	C	H	C	C	C	T	H	C
JAX00240632	1	3357250	0	T	C	T	T	T	T	T	T	C	T	T	T	H	T	T	T	T	T	T	T	T	T	T	T	C	T	T	T	T	H	T	T	T	T	T	T	T	T	T	T	T	T	T	C	T	T
JAX00240633	1	3357964	0	G	A	G	G	A	A	G	A	A	A	H	H	H	H	H	G	N	G	G	A	H	A	H	G	A	A	A	H	G	A	A	A	G	H	A	A	A	G	G	H	G	G	A	A	H	G
JAX00240635	1	3361908	0	T	C	T	T	T	T	T	C	C	T	T	T	C	T	T	T	T	T	T	T	H	H	T	T	C	T	T	H	T	H	H	C	T	T	T	C	C	T	T	T	T	T	C	C	T	T
JAX00000028	1	3363815	0	C	A	C	C	A	A	C	C	C	C	C	A	C	H	H	C	H	C	C	H	C	C	H	C	C	A	A	C	C	H	H	C	C	H	H	C	C	C	C	H	C	C	C	C	H	C
JAX00190638	1	3374812	0	G	A	G	G	G	G	G	A	A	G	G	G	A	G	G	G	G	G	G	G	H	H	G	G	A	G	G	H	G	N	H	A	N	G	G	A	A	G	G	G	G	G	A	A	G	G
JAX00240637	1	3384323	0	C	A	C	C	A	A	C	C	C	C	C	A	C	H	H	C	H	C	C	H	C	C	H	C	C	A	A	C	C	H	N	C	C	H	H	C	C	C	C	N	C	C	C	C	H	C
JAX00240639	1	3394268	0	A	T	A	A	T	T	A	A	A	T	T	T	A	A	A	A	A	A	A	T	A	A	A	A	A	T	T	A	A	A	A	A	A	A	T	A	A	A	A	A	A	A	A	A	A	A
JAX00240651	1	3456813	0	G	A	G	G	G	G	G	G	A	G	G	G	H	G	G	G	G	G	G	G	G	G	G	G	A	G	G	G	G	A	G	G	G	G	G	G	G	G	G	G	G	G	G	A	G	G
JAX00240655	1	3465089	0	G	C	G	G	G	G	G	C	C	G	G	G	C	G	G	G	G	G	G	G	H	H	G	G	C	G	G	H	G	H	H	C	G	G	G	C	C	G	G	G	G	G	C	C	G	G
JAX00000039	1	3487375	0	T	C	T	T	C	C	T	C	C	C	C	C	C	H	H	T	H	T	T	C	H	C	H	T	C	C	C	H	T	C	C	C	T	H	C	C	C	T	T	H	T	T	C	C	H	T
JAX00240665	1	3506140	0	A	G	A	A	A	A	A	G	A	A	A	A	A	A	A	A	A	A	A	A	N	A	A	A	A	A	A	H	A	A	H	G	A	A	A	G	G	A	A	A	A	A	G	A	A	A
JAX00000043	1	3568717	0	T	A	T	T	T	T	T	A	A	T	T	T	A	T	T	T	T	T	T	T	N	N	T	T	A	T	T	H	T	H	H	A	T	T	T	A	A	N	T	T	T	T	A	A	T	T
JAX00240672	1	3568890	0	A	G	A	A	A	A	A	G	G	A	A	A	G	A	A	A	A	A	A	A	H	H	A	A	G	A	A	H	A	H	H	G	A	A	A	G	G	H	A	A	A	A	G	G	A	A
JAX00190644	1	3569987	0	G	A	G	G	G	G	G	A	A	G	G	G	A	G	G	G	G	G	G	G	H	H	G	G	A	G	G	H	G	H	H	A	G	G	G	A	A	G	G	G	G	G	A	A	G	G
JAX00000044	1	3572277	0	A	C	A	A	A	A	A	C	C	A	A	A	C	A	A	A	A	A	A	A	H	H	A	A	C	A	A	H	A	H	H	C	A	A	A	C	C	A	A	A	A	A	C	C	A	A
JAX00240679	1	3578995	0	C	G	C	C	C	C	C	C	G	C	C	C	H	C	C	C	C	C	C	C	C	C	C	C	G	C	C	C	C	C	C	C	C	C	C	C	C	C	C	C	C	C	C	G	C	C
JAX00188660	1	3590716	0	T	G	G	T	G	G	G	G	G	G	G	G	G	G	G	T	G	G	G	G	H	G	G	H	G	G	G	G	G	G	G	G	G	G	G	G	G	T	G	H	G	G	G	G	G	G
JAX00240688	1	3615896	0	T	C	T	T	T	T	T	C	C	T	T	T	C	T	T	T	T	T	T	T	H	H	T	T	C	T	T	H	T	H	H	C	T	T	T	C	C	T	T	T	T	T	C	C	T	T
JAX00240689	1	3618694	0	T	A	T	T	T	T	T	T	A	T	T	T	H	T	T	T	T	T	T	T	T	T	T	T	A	T	T	T	T	H	T	T	T	T	T	T	T	T	T	T	T	T	T	A	T	T
JAX00000046	1	3622720	0	G	T	T	G	G	G	T	G	G	G	G	G	N	H	N	G	H	T	T	G	N	G	N	H	G	G	G	H	T	G	G	G	T	H	G	G	G	G	T	G	T	T	G	G	H	T
JAX00000048	1	3634820	0	C	G	G	C	G	G	G	G	G	G	G	G	G	G	G	C	G	G	G	G	H	G	G	C	G	G	G	G	G	G	G	G	G	G	G	G	G	C	G	C	G	G	G	G	G	G
JAX00240696	1	3655079	0	C	A	C	C	C	C	C	A	C	C	C	C	H	C	C	C	C	C	C	C	C	H	C	C	C	C	C	H	C	C	H	A	C	C	C	A	A	C	C	C	C	C	A	C	C	C
JAX00240697	1	3655282	0	T	C	T	T	T	T	T	C	C	T	T	T	C	T	T	T	T	T	T	T	H	H	T	T	C	T	T	H	T	H	H	C	T	T	T	C	C	T	T	T	T	T	C	C	T	T
JAX00240703	1	3684002	0	A	C	A	A	A	A	A	C	C	C	C	A	C	A	A	A	A	A	A	C	H	C	A	A	C	A	A	N	A	H	N	C	A	A	C	C	C	A	A	A	A	A	C	C	A	A
JAX00240710	1	3731739	0	A	G	A	A	A	A	A	G	G	G	G	A	G	A	A	A	A	A	A	H	H	G	A	A	G	A	A	H	A	H	H	G	A	A	H	G	G	A	A	A	A	A	G	G	A	A
JAX00240712	1	3732012	0	G	C	G	G	G	G	G	G	C	C	C	G	H	G	G	G	G	G	G	H	G	C	G	G	C	G	G	G	G	G	G	G	G	G	H	G	G	G	G	G	G	G	G	C	G	G
JAX00240722	1	3802346	0	A	G	A	A	A	A	A	G	A	A	A	A	H	A	A	A	A	A	A	A	H	H	A	A	A	A	A	H	A	A	H	G	A	A	A	G	G	A	A	A	A	A	G	A	A	A
JAX00240724	1	3804807	0	G	A	G	G	G	G	G	A	G	G	G	G	G	G	G	G	G	G	G	G	N	N	G	G	G	G	G	N	G	G	N	A	G	G	G	A	A	G	G	G	G	G	A	G	G	G
JAX00240729	1	3877943	0	C	T	C	C	C	C	C	C	C	T	T	C	C	C	C	C	C	C	C	N	C	H	C	C	C	C	C	C	C	C	C	C	C	C	H	C	C	C	C	C	C	C	C	C	C	C
JAX00000067	1	3889320	0	G	A	G	G	G	G	G	A	A	A	A	G	A	G	G	G	G	G	G	H	H	A	G	G	A	G	G	H	G	H	H	A	G	G	H	A	A	G	G	G	G	G	A	A	G	G
JAX00240732	1	3889437	0	T	C	T	T	T	T	T	T	C	T	T	T	H	T	T	T	T	T	T	T	T	T	T	T	C	T	T	T	T	H	T	T	T	T	T	T	T	T	T	T	T	T	T	C	T	T
JAX00000068	1	3890801	0	A	G	A	A	A	A	A	G	A	A	A	A	H	A	A	A	A	A	A	A	H	H	A	A	A	A	A	H	A	A	H	G	A	A	A	G	G	A	A	A	A	A	G	A	A	A
JAX00240733	1	3891507	0	G	A	G	G	G	G	G	G	A	G	G	G	H	G	G	G	G	G	G	G	G	G	G	G	A	G	G	G	G	H	G	G	G	G	G	G	G	G	G	G	G	G	G	A	G	G
JAX00000069	1	3896444	0	G	A	G	G	A	A	G	G	G	G	G	A	G	H	H	G	H	G	G	H	G	G	H	G	G	A	A	G	G	H	H	G	G	H	H	G	G	G	G	N	G	G	G	G	H	G
JAX00240738	1	3923164	0	G	T	G	G	G	G	G	G	G	T	T	G	G	G	G	G	G	G	G	H	G	H	G	G	G	G	G	G	G	G	G	G	G	G	H	G	G	G	G	G	G	G	G	G	G	G
JAX00240739	1	3923248	0	C	T	C	C	C	C	C	C	C	T	T	C	C	C	C	C	C	C	C	H	C	H	C	C	C	C	C	C	C	C	C	C	C	C	H	C	C	C	C	C	C	C	C	C	C	C
JAX00240741	1	3961892	0	T	C	T	T	T	T	T	C	C	C	C	T	C	T	T	T	T	T	T	H	H	C	T	T	C	T	T	H	T	H	H	C	T	T	H	C	C	T	T	T	T	T	C	C	T	T
JAX00190648	1	3982668	0	G	A	G	G	G	G	G	G	A	G	G	N	H	G	G	G	G	G	G	G	G	G	G	G	A	G	G	G	N	H	G	G	G	G	G	G	G	G	G	G	G	G	G	A	G	G
JAX00240746	1	3994874	0	C	A	C	C	C	C	C	C	A	C	C	C	H	C	C	C	C	C	C	C	C	C	C	C	A	C	C	C	C	H	C	C	C	C	C	C	C	C	C	C	C	C	C	A	C	C
JAX00240749	1	4004375	0	C	T	C	C	C	C	C	C	T	C	C	C	H	C	C	C	C	C	C	C	C	C	C	C	T	C	C	C	C	H	C	C	C	C	C	C	C	C	C	C	C	C	C	T	C	C
JAX00240761	1	4048026	0	A	G	A	A	A	A	A	A	A	G	G	A	A	A	A	A	A	A	A	H	A	H	A	A	A	A	A	A	A	A	A	A	A	A	H	A	A	A	A	A	A	A	A	A	A	A
JAX00240763	1	4048830	0	C	A	C	C	C	C	C	A	C	A	A	C	H	C	C	C	C	C	C	H	H	A	C	C	C	C	C	H	C	C	H	A	C	C	H	A	A	C	C	C	C	C	A	C	C	C
JAX00240765	1	4067350	0	C	A	C	C	C	C	C	A	A	A	A	C	A	C	C	C	C	C	C	H	H	A	C	C	A	C	C	N	C	H	H	A	C	C	H	A	A	C	C	C	C	C	A	A	C	C
JAX00240768	1	4080163	0	C	T	C	C	C	C	C	T	T	C	C	C	T	C	C	C	C	C	C	C	H	H	C	C	T	C	C	H	C	H	H	T	C	C	C	T	T	C	C	C	C	C	T	T	C	C
JAX00240769	1	4085361	0	G	A	G	G	G	G	G	G	G	A	A	G	G	G	G	G	G	G	G	H	G	H	G	G	G	G	G	G	G	G	G	G	G	G	H	G	G	G	G	G	G	G	G	G	G	G
JAX00240770	1	4087308	0	T	C	T	T	T	T	T	T	C	C	C	T	H	T	T	T	T	T	T	H	T	N	T	T	C	T	T	T	T	H	T	T	T	T	H	T	T	T	T	T	T	T	T	C	T	T
JAX00240771	1	4090808	0	T	C	T	T	T	T	T	C	T	T	T	T	H	T	T	T	T	T	T	T	H	H	T	T	T	T	T	H	T	T	N	C	T	T	T	C	C	T	T	T	T	T	C	T	T	T
JAX00240774	1	4098591	0	G	A	G	G	G	G	G	G	A	G	G	G	H	G	G	G	G	G	G	G	G	G	G	G	A	G	G	G	G	H	G	G	G	G	G	G	G	G	G	G	G	G	G	A	G	G
JAX00000083	1	4098689	0	G	A	G	G	G	G	G	A	A	G	G	G	A	G	G	G	G	G	G	G	H	H	G	G	A	G	G	H	G	H	H	A	G	G	G	A	A	G	G	G	G	G	A	A	G	G
JAX00240776	1	4131261	0	T	C	T	T	T	T	T	C	C	T	T	T	C	T	T	T	T	T	T	T	H	H	T	T	C	T	T	H	T	H	H	C	T	T	T	C	C	T	T	T	T	T	C	C	T	T
JAX00000085	1	4152504	0	T	C	T	T	T	T	T	T	C	T	T	T	C	T	T	T	T	T	T	T	T	T	T	T	C	T	T	T	T	H	T	T	T	T	T	T	T	T	T	T	T	T	T	C	T	T
JAX00000086	1	4154484	0	G	A	A	G	A	A	A	G	G	A	A	A	G	A	A	G	A	A	A	A	G	H	A	H	G	A	A	H	A	H	H	G	A	A	A	G	G	G	N	H	A	A	G	G	A	A
JAX00000087	1	4159108	0	G	C	G	G	G	G	G	C	C	G	G	G	C	G	G	G	G	G	G	G	H	H	G	G	C	G	G	H	G	H	H	C	G	G	G	C	C	G	G	G	G	G	C	C	G	G
JAX00240781	1	4164816	0	A	G	A	A	A	A	A	A	G	A	A	A	H	A	A	A	A	A	A	A	A	A	A	A	G	A	A	A	A	H	A	A	A	A	A	A	A	A	A	A	A	A	A	G	A	A
JAX00240782	1	4165034	0	T	A	T	T	T	T	T	T	A	T	T	T	H	T	T	T	T	T	T	T	T	T	T	T	A	T	T	T	T	H	T	T	T	T	T	T	T	T	T	T	T	T	T	A	T	T
JAX00000088	1	4185346	0	T	C	T	T	T	T	T	T	C	T	T	T	H	T	T	T	T	T	T	T	T	T	T	T	C	T	T	T	T	C	T	T	T	T	T	T	T	T	T	T	T	T	T	C	T	T
JAX00190652	1	4333456	0	A	G	A	A	A	A	A	G	A	A	A	A	H	A	A	A	A	A	A	A	H	H	A	A	A	A	A	H	A	A	H	G	A	A	A	G	G	A	A	A	A	A	G	A	A	A
JAX00240810	1	4342023	0	T	C	T	T	T	T	T	C	C	T	T	T	C	T	T	T	T	T	T	T	H	H	T	T	C	T	T	H	T	H	H	C	T	T	T	C	C	T	T	T	T	T	C	C	T	T
JAX00240813	1	4347257	0	G	A	G	G	G	G	G	G	A	G	G	G	H	G	G	G	G	G	G	G	G	G	G	G	A	G	G	G	G	H	G	G	G	G	G	G	G	G	G	G	G	G	G	A	G	G
JAX00240814	1	4347432	0	A	C	A	A	A	A	A	A	C	C	C	A	H	A	A	A	A	A	A	H	A	H	A	A	C	A	A	A	A	H	A	A	A	A	H	A	A	A	A	A	A	A	A	C	A	A
JAX00000105	1	4382852	0	G	A	G	G	G	G	G	A	A	A	A	G	A	G	G	G	G	G	G	H	H	A	G	G	A	G	G	H	G	H	H	A	G	G	H	A	A	G	G	G	G	G	A	A	G	G
JAX00240817	1	4382890	0	G	A	G	G	G	G	G	G	G	A	A	G	G	G	G	G	G	G	G	H	G	H	G	G	G	G	G	G	G	G	G	G	G	G	H	G	G	G	G	G	G	G	G	G	G	G
JAX00240818	1	4391468	0	A	T	A	A	A	A	A	T	T	T	T	A	T	A	A	A	A	A	A	H	H	T	A	A	T	A	A	H	A	H	H	T	A	A	H	T	T	A	A	A	A	A	T	T	A	A
JAX00240819	1	4393280	0	C	A	C	C	C	C	C	A	C	C	C	C	H	C	C	C	C	C	C	C	H	H	C	C	C	C	C	H	C	C	H	A	C	C	C	A	A	C	C	C	C	C	A	C	C	C
JAX00240824	1	4402543	0	T	C	T	T	T	T	T	C	C	C	C	T	C	T	T	T	T	T	T	N	N	C	T	T	C	T	T	H	T	H	H	C	T	T	H	C	C	T	T	T	T	T	C	C	T	T
JAX00240826	1	4407027	0	A	G	A	A	A	A	A	A	A	G	G	A	A	A	A	A	A	A	A	H	A	H	A	A	A	A	A	A	A	A	A	A	A	A	H	A	A	A	A	A	A	A	A	A	A	A
JAX00240827	1	4409216	0	G	A	G	G	G	G	G	G	A	G	G	G	H	G	G	G	G	G	G	G	G	G	G	G	A	G	G	G	G	H	G	G	G	G	G	G	G	G	G	G	G	G	G	A	G	G
JAX00000109	1	4460108	0	T	G	T	T	T	T	T	T	T	G	G	T	T	T	T	T	T	T	T	H	T	G	T	T	T	T	T	T	T	T	T	T	T	T	H	T	T	T	T	T	T	T	T	T	T	T
JAX00240836	1	4462040	0	A	C	A	A	A	A	A	C	C	C	C	A	C	A	A	A	A	A	A	H	H	C	A	A	C	A	A	H	A	H	H	C	A	A	H	C	C	A	A	A	A	A	C	C	A	A
JAX00240838	1	4464405	0	C	G	C	C	C	C	C	C	C	G	G	C	C	C	C	C	C	C	C	H	C	H	C	C	C	C	C	C	C	C	C	C	C	C	H	C	C	C	C	C	C	C	C	C	C	C
JAX00000110	1	4464567	0	T	C	T	T	T	T	T	T	C	T	T	T	H	T	T	T	T	T	T	T	T	T	T	T	C	T	T	T	T	H	T	T	T	T	T	T	T	T	T	T	T	T	T	C	T	T
JAX00000111	1	4468699	0	G	A	G	G	G	G	G	A	A	G	G	G	A	G	G	G	G	G	G	G	H	H	G	G	A	G	G	H	G	H	H	A	G	G	G	A	A	G	G	G	G	G	A	A	G	G
JAX00240841	1	4477339	0	G	T	G	G	G	G	G	T	T	G	G	G	T	G	G	G	G	G	G	G	H	H	G	G	T	G	G	H	G	H	H	T	G	G	G	T	T	G	G	G	G	G	T	T	G	G
JAX00000115	1	4528212	0	G	A	G	G	G	G	G	G	G	A	A	G	G	G	G	G	G	G	G	H	G	H	G	G	G	G	G	G	G	G	G	G	G	G	H	G	G	G	G	G	G	G	G	G	G	G
JAX00000116	1	4532877	0	C	A	C	C	C	C	C	A	A	A	A	C	A	C	C	C	C	C	C	H	H	A	C	C	A	C	C	H	C	H	H	A	C	C	H	A	A	C	C	C	C	C	A	A	C	C
JAX00240846	1	4535450	0	G	A	G	G	G	G	G	G	G	A	A	G	G	G	G	G	G	G	G	G	G	G	G	G	G	G	G	G	G	G	G	G	G	G	G	G	G	G	G	G	G	G	G	G	G	G
JAX00240850	1	4573070	0	G	A	G	G	G	G	G	A	G	G	G	G	A	G	G	G	G	G	G	G	H	H	G	G	G	G	G	H	G	G	H	A	G	G	G	A	A	G	G	G	G	G	A	G	G	G
JAX00240861	1	4615977	0	T	A	T	T	T	T	T	A	A	T	T	T	A	T	T	T	T	T	T	T	H	H	T	T	H	T	T	H	T	N	H	A	T	T	T	A	A	T	T	T	T	T	A	N	T	T
JAX00240863	1	4632333	0	A	G	A	A	A	A	A	A	G	G	G	A	A	A	A	A	A	A	A	H	A	H	A	A	G	A	A	A	A	H	A	A	A	A	H	A	A	A	A	A	A	A	A	G	A	A
JAX00240864	1	4633520	0	G	A	G	G	G	G	G	A	G	G	G	G	A	G	G	G	G	G	G	G	H	H	G	G	G	G	G	H	G	G	H	A	G	G	G	A	A	G	G	G	G	G	A	G	G	G
JAX00240867	1	4633742	0	T	C	T	T	T	T	T	T	C	C	C	T	T	T	T	T	T	T	T	H	T	H	T	T	C	T	T	T	T	H	T	T	T	T	H	T	T	T	T	T	T	T	T	C	T	T
JAX00240869	1	4634109	0	G	A	G	G	G	G	G	G	G	A	A	G	G	G	G	G	G	G	G	H	G	A	G	G	G	G	G	G	G	G	G	G	G	G	H	G	G	G	G	G	G	G	G	G	G	G
JAX00000126	1	4667943	0	T	C	T	T	T	T	T	C	C	C	C	T	C	T	T	T	T	T	T	H	H	C	T	T	C	T	T	H	T	H	H	C	T	T	H	C	C	T	T	T	T	T	C	C	T	T
JAX00240875	1	4679526	0	G	C	G	G	G	G	G	G	G	C	C	G	G	G	G	G	G	G	G	H	G	H	G	G	G	G	G	G	G	G	G	G	G	G	N	G	G	G	G	G	G	G	G	G	G	G
JAX00000128	1	4708252	0	C	T	C	C	C	C	C	T	T	T	T	C	T	C	C	C	C	C	C	H	H	T	C	C	T	C	C	H	C	H	H	T	C	C	H	T	T	C	C	C	C	C	T	T	C	C
JAX00240881	1	4764241	0	T	G	T	T	T	T	T	G	T	G	G	T	G	T	T	T	T	T	T	N	G	G	T	T	T	T	T	G	T	T	G	G	T	T	H	G	G	T	T	T	T	T	G	T	T	T
JAX00240887	1	4767107	0	G	A	G	G	G	G	G	G	A	G	G	G	G	G	G	G	G	G	G	G	G	G	G	G	A	G	G	G	G	H	G	G	G	G	G	G	G	G	G	G	G	G	N	A	G	G
JAX00240888	1	4767168	0	C	T	C	C	C	C	C	T	C	C	C	C	T	C	C	C	C	C	C	C	N	N	C	C	C	C	C	N	C	C	N	T	C	C	C	T	T	C	C	C	C	C	T	C	C	C
JAX00240889	1	4767320	0	A	G	A	A	A	A	A	A	A	G	G	A	A	A	A	A	A	A	A	H	A	G	A	A	A	A	A	A	A	A	A	A	A	A	H	A	A	A	A	A	A	A	A	A	A	A
JAX00000134	1	4786095	0	T	A	T	T	T	T	T	A	T	A	A	T	A	T	T	T	T	T	T	H	H	A	T	T	T	T	T	H	T	T	H	A	T	T	H	A	A	T	T	T	T	T	A	T	T	T
JAX00240895	1	4819773	0	A	G	A	A	A	A	A	G	G	G	G	A	G	A	A	A	A	A	A	H	H	G	A	A	G	A	A	H	A	H	H	G	A	A	H	G	G	A	A	A	A	A	G	G	A	A
JAX00240896	1	4820060	0	A	T	A	A	A	A	A	A	T	T	T	A	A	A	A	A	A	A	A	H	A	H	A	A	T	A	A	A	A	H	A	A	A	A	H	A	A	A	A	A	A	A	A	T	A	A
JAX00240900	1	4837705	0	T	C	T	T	T	T	T	C	T	T	T	T	C	T	T	T	T	T	T	T	H	H	T	T	T	T	T	H	T	T	H	C	T	T	T	C	C	T	T	T	T	T	C	T	T	T
JAX00240901	1	4840374	0	A	C	A	A	A	A	A	C	C	A	A	A	C	A	A	A	A	A	A	A	H	H	A	A	C	A	A	H	A	H	H	C	A	A	A	C	C	A	A	A	A	A	C	C	A	A
JAX00240904	1	4844800	0	C	G	C	C	C	C	C	G	C	C	C	C	G	C	C	C	C	C	C	C	H	H	C	C	C	C	C	H	C	C	H	G	C	C	C	G	G	C	C	C	C	C	G	C	C	C
JAX00240906	1	4845594	0	A	G	A	A	A	A	A	A	A	G	G	A	A	A	A	A	A	A	A	H	A	H	A	A	A	A	A	A	A	A	A	A	A	A	H	A	A	A	A	A	A	A	A	A	A	A
JAX00240907	1	4857034	0	G	T	G	G	G	G	G	T	G	G	G	G	T	G	G	G	G	G	G	G	H	H	G	G	G	G	G	H	G	G	H	T	G	G	G	T	T	G	G	G	G	G	T	G	G	G
JAX00000142	1	4885531	0	T	C	T	T	T	T	T	C	C	C	C	T	C	T	T	T	T	T	T	H	T	C	T	T	C	T	T	H	T	H	H	C	T	T	H	C	C	T	T	T	T	T	C	C	T	T
JAX00240910	1	4886302	0	G	A	G	G	G	G	G	G	A	G	G	G	G	G	G	G	G	G	G	G	G	G	G	G	A	G	G	G	G	H	G	G	G	G	G	G	G	G	G	G	G	G	G	A	G	G
JAX00000143	1	4889479	0	A	G	A	A	A	A	A	G	A	G	G	A	G	A	A	A	A	A	A	H	H	G	A	A	A	A	A	H	A	A	H	G	A	A	H	G	G	A	A	A	A	A	G	A	A	A
JAX00190669	1	4913437	0	G	A	G	G	G	G	G	A	A	G	G	G	A	G	G	G	G	G	G	G	H	H	G	G	A	G	G	H	G	H	H	A	G	G	G	A	A	G	G	G	G	G	A	A	G	G
JAX00000146	1	4943982	0	C	T	C	C	C	C	C	C	T	C	C	C	C	C	C	C	C	C	C	C	C	C	C	C	T	C	C	C	C	H	C	C	C	C	C	C	C	C	C	C	C	C	C	T	C	C
JAX00000147	1	4945821	0	C	A	C	C	C	C	C	A	A	A	A	C	A	C	N	C	C	C	C	H	H	A	C	C	A	C	C	H	C	H	H	A	C	C	H	A	A	C	C	C	C	C	A	A	C	C
JAX00000148	1	4978456	0	G	A	G	G	G	G	G	G	A	G	G	G	G	G	G	G	G	G	G	G	G	G	G	G	A	G	G	G	G	H	G	G	G	G	G	G	G	G	G	G	G	G	G	A	G	G
JAX00000149	1	4978882	0	C	T	C	C	C	C	C	C	T	C	C	C	C	C	C	C	C	C	C	C	C	C	C	C	T	C	C	C	C	H	C	C	C	C	C	C	C	C	C	C	C	C	C	T	C	C
JAX00240937	1	5000212	0	A	T	A	A	A	A	A	A	A	T	T	A	A	A	A	A	A	A	A	T	A	H	A	A	A	A	A	A	A	A	A	A	A	A	H	A	A	A	A	A	A	A	A	A	A	A
JAX00240939	1	5000656	0	T	G	T	T	T	T	T	T	G	G	G	T	T	T	T	T	T	T	T	H	T	H	T	T	G	T	T	T	T	H	T	T	T	T	H	T	T	T	T	T	T	T	T	G	T	T
JAX00240940	1	5000727	0	C	T	C	C	C	C	C	C	C	T	T	C	C	C	C	C	C	C	C	H	C	H	C	C	C	C	C	C	C	C	C	C	C	C	H	C	C	C	C	C	C	C	C	C	C	C
JAX00240941	1	5001131	0	A	T	A	A	A	A	A	A	T	T	T	A	A	A	A	A	A	A	A	H	A	H	A	A	T	A	A	A	A	H	A	A	A	A	H	A	A	A	A	A	A	A	A	T	A	A
JAX00000151	1	5002966	0	G	A	G	G	G	G	G	G	A	G	G	G	G	G	G	G	G	G	G	G	G	G	G	G	A	G	G	G	G	H	G	G	G	G	G	G	G	G	G	G	G	G	G	A	G	G
JAX00000152	1	5024092	0	C	T	C	C	C	C	C	T	C	C	C	N	T	C	C	C	C	C	C	C	N	N	C	C	C	C	C	H	C	C	H	T	C	C	C	T	T	C	C	C	C	C	T	C	C	C
JAX00240945	1	5037610	0	C	T	C	C	C	C	C	T	C	C	C	C	T	C	C	C	C	C	C	C	H	H	C	C	C	C	C	H	C	C	H	T	C	C	C	T	T	C	C	C	C	C	T	C	C	C
JAX00000154	1	5055312	0	T	C	C	T	C	T	C	C	C	C	C	H	C	C	H	T	C	C	C	C	H	C	C	H	C	C	T	C	C	C	C	C	C	C	H	C	C	T	C	T	C	C	C	C	H	C
JAX00240951	1	5060800	0	G	A	A	G	A	G	A	G	A	A	A	H	G	A	H	G	A	A	A	A	G	H	A	H	A	A	G	H	A	A	H	G	A	A	H	G	G	G	A	G	A	A	G	A	H	A
JAX00000155	1	5078482	0	C	G	G	C	G	C	G	C	G	G	G	H	C	G	H	C	G	G	G	G	C	H	G	H	G	G	C	H	G	G	H	C	G	G	H	C	C	C	G	C	G	G	C	G	H	G
JAX00000156	1	5079530	0	A	G	G	A	G	A	G	A	G	G	G	H	A	G	H	A	G	G	G	G	A	H	G	H	G	G	A	H	G	G	H	A	G	G	H	A	A	A	G	A	G	G	A	G	H	G
JAX00000157	1	5109668	0	G	A	A	G	A	G	A	G	A	A	A	H	G	A	H	G	A	A	A	A	G	H	A	H	A	A	G	H	A	A	H	G	A	A	H	G	G	G	A	G	A	A	G	A	H	A
JAX00000158	1	5109752	0	T	C	C	T	C	T	C	C	C	C	C	H	C	C	H	T	C	C	C	C	H	C	C	H	C	C	T	C	C	C	C	C	C	C	H	C	C	T	C	T	C	C	C	C	H	C
JAX00000159	1	5110094	0	T	C	C	T	C	T	C	C	C	C	C	H	C	C	H	T	C	C	C	C	H	C	C	H	C	C	T	C	C	C	C	C	C	C	H	C	C	T	C	T	C	C	C	C	H	C
JAX00240955	1	5123079	0	A	G	A	A	A	A	A	G	A	A	A	A	G	A	A	A	A	A	A	A	H	H	A	A	A	A	A	H	A	A	H	G	A	A	A	G	G	A	A	A	A	A	G	A	A	A
JAX00000160	1	5123463	0	C	A	A	C	A	C	A	C	A	A	A	H	C	A	H	C	A	A	A	A	C	H	A	H	A	A	C	H	A	A	H	C	A	A	H	C	C	C	A	C	A	A	C	A	H	A
JAX00000161	1	5123929	0	C	T	T	C	T	C	T	C	T	T	T	H	C	N	H	C	T	T	T	T	C	H	T	H	T	T	C	H	T	T	H	C	T	T	H	C	C	C	T	C	T	T	C	T	H	T
JAX00240956	1	5132457	0	T	C	C	T	C	T	C	C	C	C	C	N	C	C	N	H	C	C	C	C	N	C	C	H	C	C	H	C	C	C	C	C	C	C	N	C	C	T	C	T	C	C	C	C	H	C
JAX00240958	1	5150207	0	T	G	T	T	T	T	T	G	T	T	T	T	G	T	T	T	T	T	T	T	H	H	T	T	T	T	T	H	T	T	H	G	T	T	T	G	G	T	T	T	T	T	G	T	T	T
JAX00240966	1	5198578	0	T	C	C	T	T	T	C	T	C	T	T	T	T	H	H	T	H	C	C	T	T	T	H	H	C	T	T	H	C	H	T	T	C	C	T	T	T	T	C	T	C	C	T	C	H	C
JAX00240970	1	5223481	0	C	G	G	C	G	C	G	G	G	G	G	H	G	G	H	C	G	G	G	G	H	G	G	H	G	G	C	G	G	G	G	G	G	G	H	G	G	C	G	C	G	G	G	G	G	G
JAX00000173	1	5304252	0	C	A	A	C	A	C	A	A	A	A	A	H	A	A	H	C	A	A	A	A	C	A	A	H	A	A	C	A	A	A	A	A	A	A	H	A	A	C	A	C	A	A	A	A	H	A
JAX00240981	1	5305567	0	C	T	C	C	C	C	C	T	C	C	C	C	T	C	C	C	C	C	C	C	H	H	C	C	N	C	C	H	C	C	H	T	H	C	C	T	T	C	C	C	C	C	T	C	C	C
JAX00240982	1	5305996	0	C	G	G	C	C	C	G	G	C	C	C	C	G	H	H	C	H	G	G	C	H	H	H	H	C	C	C	G	G	C	H	G	G	G	C	G	G	C	G	C	G	G	G	C	H	G
JAX00240987	1	5324672	0	C	A	C	C	C	C	C	C	A	C	C	C	C	C	C	C	C	C	C	C	C	C	C	C	A	C	C	C	C	H	C	C	C	C	C	C	C	C	C	C	C	C	C	A	C	C
JAX00240988	1	5325892	0	T	C	T	T	T	T	T	C	T	T	T	T	C	T	T	T	T	T	T	T	H	H	T	T	T	T	T	H	T	T	H	C	T	T	T	C	C	T	T	T	T	T	C	T	T	T
JAX00000179	1	5373250	0	A	G	G	A	A	A	G	A	A	A	A	A	A	H	H	A	H	G	G	A	A	A	H	H	A	A	A	H	G	A	A	A	G	G	A	A	A	A	G	A	G	G	A	A	H	G
JAX00000180	1	5373266	0	T	C	T	T	T	T	T	T	T	C	C	T	T	T	T	T	T	T	T	H	T	N	T	T	T	T	T	T	T	T	T	T	T	T	H	T	T	T	T	T	T	T	T	T	T	T
JAX00240993	1	5401974	0	T	A	T	T	T	T	T	A	T	T	T	T	H	T	T	T	T	T	T	T	H	T	T	T	T	T	T	N	T	T	N	H	T	T	T	A	A	T	T	T	T	T	H	T	T	T
JAX00240994	1	5404603	0	G	T	G	G	G	G	G	G	T	G	G	G	G	G	G	G	G	G	G	G	G	G	G	G	T	G	G	G	G	H	G	G	G	G	G	G	G	G	G	G	G	G	G	T	G	G
JAX00000181	1	5405193	0	G	T	T	G	G	G	T	G	T	G	G	G	G	H	H	G	H	T	T	G	G	G	H	H	T	G	G	H	T	H	G	G	T	T	G	G	G	G	T	G	T	T	G	T	H	T
JAX00240997	1	5447331	0	G	A	G	G	G	G	G	G	A	G	G	G	G	G	G	G	G	G	G	G	G	G	G	G	A	G	G	G	G	H	G	G	G	G	G	G	G	G	G	G	G	G	G	A	G	G
JAX00000185	1	5448110	0	A	G	A	A	A	A	A	A	G	A	A	A	A	A	A	A	A	A	A	A	A	A	A	A	G	A	A	A	A	H	A	A	A	A	A	A	A	A	A	A	A	A	A	G	A	A
JAX00241000	1	5533308	0	C	T	C	C	C	C	C	C	C	T	T	C	C	C	C	C	C	C	C	H	C	H	C	C	C	C	C	C	C	C	C	C	C	C	C	C	C	C	C	C	C	C	C	C	C	C
JAX00241003	1	5568658	0	C	A	C	C	C	C	C	A	A	A	A	C	A	C	C	C	C	C	C	H	N	A	C	C	A	C	C	H	C	H	N	A	C	C	H	A	A	C	C	C	C	C	A	A	C	C
JAX00241006	1	5581634	0	T	A	T	T	T	T	T	A	A	A	A	T	A	T	T	T	T	T	T	H	H	A	T	T	A	T	T	H	T	H	H	A	T	T	H	A	A	T	T	H	T	T	A	A	T	T
JAX00241009	1	5593015	0	G	A	G	G	G	G	G	A	G	G	G	G	A	G	G	G	G	G	G	G	A	A	G	G	G	G	G	A	G	G	A	A	G	G	G	A	A	G	G	G	G	G	A	G	G	G
JAX00241014	1	5647433	0	T	A	T	T	T	T	T	T	T	A	A	T	T	T	T	T	T	T	T	H	T	H	T	T	T	T	T	T	T	T	T	T	T	T	H	T	T	T	T	T	T	T	T	T	T	T
JAX00000199	1	5663066	0	A	T	A	A	A	A	A	T	T	A	A	A	T	A	A	A	A	A	A	A	H	H	A	A	T	A	A	H	A	H	H	T	A	A	A	T	T	A	A	A	A	A	T	T	A	A
JAX00000201	1	5693904	0	A	G	A	A	A	A	A	G	G	G	G	A	G	A	A	A	A	A	A	H	H	G	A	A	G	A	A	H	A	H	H	G	A	A	H	G	G	A	A	A	A	A	G	G	A	A
JAX00241026	1	5715108	0	A	G	A	A	A	A	A	A	G	G	G	A	A	A	A	A	A	A	A	H	A	H	A	A	G	A	A	A	A	H	A	A	A	A	H	A	A	A	A	A	A	A	A	G	A	A
JAX00000204	1	5732957	0	G	A	G	G	G	G	G	G	G	A	A	G	G	G	G	G	G	G	G	H	G	H	G	G	G	G	G	G	G	G	G	G	G	G	H	G	G	G	G	G	G	G	G	G	G	G
JAX00241027	1	5750720	0	A	G	A	A	A	A	A	G	G	G	G	A	G	A	A	A	A	A	A	H	H	G	A	A	G	A	A	H	A	H	H	G	A	A	H	G	G	A	A	A	A	A	G	G	A	A
JAX00241029	1	5758991	0	G	A	G	G	G	G	G	G	A	G	G	G	G	G	G	G	G	G	G	G	G	G	G	G	A	G	G	G	G	H	G	G	G	G	G	G	G	G	G	G	G	G	G	A	G	G
JAX00241031	1	5768602	0	C	A	C	C	C	C	C	C	C	A	A	C	C	C	C	C	C	C	C	H	C	C	C	C	C	C	C	C	C	C	C	C	C	C	H	C	C	C	C	C	C	C	C	C	C	C
JAX00241036	1	5775101	0	A	C	A	A	A	A	A	C	C	C	C	A	C	A	A	A	A	A	A	H	N	C	A	A	N	A	A	N	A	A	H	C	A	A	H	C	C	A	A	A	A	A	C	C	A	A
JAX00241038	1	5784334	0	T	C	T	T	T	T	T	T	T	C	C	T	T	T	T	T	T	T	T	H	T	H	T	T	T	T	T	T	T	T	T	T	T	T	H	T	T	T	T	T	T	T	T	T	T	T
JAX00000213	1	5846605	0	T	A	T	T	T	T	T	A	A	A	A	T	A	T	T	T	T	T	T	H	H	A	T	T	A	T	T	N	T	N	N	A	T	T	H	A	A	T	T	T	T	T	A	A	T	T
JAX00000215	1	5857037	0	G	T	G	G	G	G	G	T	T	T	T	G	T	G	G	G	G	G	G	H	H	T	G	G	T	G	G	H	G	H	H	T	G	G	H	T	T	G	G	G	G	G	T	T	G	G
JAX00241048	1	5857730	0	A	G	A	A	A	A	A	G	G	G	G	A	G	A	A	A	A	A	A	H	H	G	A	A	G	A	A	H	A	H	H	G	A	A	H	G	G	A	A	A	A	A	G	G	A	A
JAX00241051	1	5890910	0	T	C	T	T	T	T	T	T	C	T	T	T	T	T	T	T	T	T	T	T	T	T	T	T	C	T	T	T	T	H	T	T	T	T	T	T	T	T	T	T	T	T	T	C	T	T
JAX00000219	1	5941436	0	C	A	A	C	C	C	A	A	A	A	A	C	A	C	H	C	C	A	A	C	C	A	C	C	A	C	C	A	A	C	C	A	A	A	C	A	A	C	A	C	A	A	A	A	C	A
JAX00241060	1	5941934	0	C	A	C	C	C	C	C	A	A	C	C	C	A	C	C	C	C	C	C	C	H	H	C	C	A	C	C	H	C	H	H	A	C	C	C	A	A	C	C	C	C	C	A	A	C	C
JAX00000221	1	5948692	0	T	G	G	T	T	T	G	T	T	G	G	T	T	H	H	T	H	G	G	H	T	H	H	H	T	T	T	H	G	T	T	T	G	G	H	T	T	T	G	T	G	G	T	T	H	G
JAX00241072	1	6044298	0	G	T	G	G	G	G	G	G	T	G	G	G	G	G	G	G	G	G	G	G	G	G	G	G	T	G	G	G	G	H	G	G	G	G	G	G	G	G	G	G	G	G	G	T	G	G
JAX00241078	1	6065566	0	A	C	C	A	A	A	C	C	C	C	C	A	C	H	H	A	H	C	C	H	H	C	H	H	C	A	A	C	C	H	H	C	C	C	H	C	C	A	C	A	C	C	C	C	H	C
JAX00000233	1	6092965	0	C	G	G	C	C	C	G	G	G	G	G	C	G	H	H	C	H	G	G	H	H	G	H	H	G	C	C	G	G	H	H	G	G	G	H	G	G	C	G	C	G	G	G	G	H	G
JAX00241084	1	6107437	0	G	A	A	G	G	G	A	G	G	G	G	G	G	H	H	G	H	A	A	G	G	G	H	H	G	G	G	H	A	G	G	G	A	A	G	G	G	G	A	G	A	A	G	G	H	A
JAX00000235	1	6144269	0	G	A	A	G	G	G	A	A	A	A	A	G	A	H	H	G	H	A	A	H	H	A	H	N	A	G	G	A	A	H	H	A	A	A	H	A	A	G	A	G	A	A	A	A	H	A
JAX00190694	1	6156244	0	T	C	T	T	T	T	T	C	C	C	C	T	C	T	T	T	T	T	T	H	H	C	T	T	C	T	T	H	T	H	H	C	T	T	H	C	C	T	T	T	T	T	C	C	T	T
JAX00241091	1	6182785	0	G	A	G	G	G	G	G	G	G	A	A	G	G	G	G	G	G	G	G	H	G	H	G	G	G	G	G	G	G	G	G	G	G	G	H	G	G	G	G	G	G	G	G	G	G	G
JAX00000239	1	6187444	0	A	G	G	A	A	A	G	G	G	G	G	A	G	H	H	A	H	G	G	H	H	G	H	H	G	A	A	G	G	H	H	G	G	G	H	G	G	A	G	A	G	G	G	G	H	G
JAX00000240	1	6220487	0	G	A	A	G	G	G	A	A	A	A	A	G	A	H	H	G	H	A	A	H	H	A	H	H	A	G	G	A	A	H	H	A	A	A	H	A	A	G	A	G	A	A	A	A	H	A
JAX00000242	1	6220945	0	G	A	A	G	G	G	A	A	A	A	A	G	A	H	H	G	H	A	A	H	H	A	H	H	A	G	G	A	A	H	H	A	A	A	H	A	A	G	A	G	A	A	A	A	H	A
JAX00241095	1	6223854	0	T	C	C	T	T	T	C	T	T	C	C	T	T	H	H	T	H	C	C	H	T	H	H	H	T	T	T	H	C	T	T	T	C	C	H	T	T	T	C	T	C	C	T	T	H	C
JAX00241097	1	6227535	0	G	A	G	G	G	G	G	A	A	G	G	G	A	G	G	G	G	G	G	G	H	H	G	G	A	G	G	H	G	H	H	A	G	G	G	A	A	G	G	G	G	G	A	A	G	G
JAX00000243	1	6267460	0	T	C	C	T	T	T	C	C	T	C	C	T	C	H	H	T	H	C	C	H	H	C	H	H	T	T	T	C	C	T	H	C	C	C	H	C	C	T	C	T	C	C	C	T	H	C
JAX00000244	1	6271118	0	C	T	T	C	C	C	T	C	T	T	T	C	C	H	H	C	H	T	T	H	C	H	H	H	T	C	C	H	T	H	C	C	T	T	H	C	C	C	T	C	T	T	C	T	H	T
JAX00000245	1	6271601	0	T	C	C	T	T	T	C	C	C	C	C	T	C	H	H	T	H	C	C	N	H	C	H	H	C	T	T	C	C	N	H	C	C	C	H	C	C	T	C	T	C	C	C	C	H	C
JAX00241103	1	6274176	0	A	G	G	A	A	A	G	A	A	A	A	A	A	H	H	A	H	G	G	A	A	A	H	H	A	A	A	H	G	A	A	A	G	G	A	A	A	N	G	A	G	G	A	A	H	G
JAX00241104	1	6277245	0	C	T	C	C	C	C	C	C	T	C	C	C	C	C	C	C	C	C	C	C	C	C	C	C	T	C	C	C	C	N	C	C	C	C	C	C	C	C	C	C	C	C	C	T	C	C
JAX00000246	1	6280126	0	G	T	T	G	G	G	T	T	T	T	T	G	T	H	H	G	H	T	T	H	H	T	H	H	T	G	G	T	T	H	H	T	T	T	H	T	T	G	T	G	T	T	T	T	H	T
JAX00000247	1	6310727	0	G	T	T	G	G	G	T	T	T	T	T	G	T	H	H	G	H	T	T	H	H	T	H	H	T	G	G	T	T	H	H	T	T	T	H	T	T	G	T	G	T	T	T	T	H	T
JAX00241107	1	6314333	0	A	G	A	A	A	A	A	G	G	A	A	A	G	A	A	A	A	A	A	A	H	H	A	A	G	A	A	H	A	H	H	G	A	A	A	G	G	A	A	A	A	A	G	G	A	A
JAX00241108	1	6314860	0	A	T	A	A	A	A	A	T	T	A	A	A	T	A	A	A	A	A	A	A	H	H	A	A	T	A	A	H	A	H	H	T	A	A	A	T	T	A	A	A	A	A	T	T	A	A
JAX00000248	1	6315292	0	T	G	G	T	T	T	G	T	T	G	G	T	T	H	H	T	H	G	G	H	T	H	H	H	T	T	T	H	G	T	T	T	G	G	H	T	T	T	G	T	G	G	T	T	H	G
JAX00000249	1	6333828	0	A	T	T	A	A	A	T	A	A	T	T	A	A	H	H	A	H	T	T	H	A	H	H	H	A	A	A	H	T	A	A	A	T	T	H	A	A	A	T	A	N	T	A	A	H	T
JAX00241116	1	6418823	0	A	T	A	A	A	A	A	T	T	A	H	A	T	A	A	A	A	A	A	A	N	H	A	A	T	A	A	H	A	H	H	T	A	A	A	T	T	A	A	A	A	A	T	T	A	A
JAX00241120	1	6441424	0	A	G	A	A	A	A	A	G	G	G	G	A	G	A	A	A	A	A	A	H	H	G	A	A	G	A	A	H	A	H	H	G	A	A	H	G	G	A	A	A	A	A	G	N	A	A
JAX00000260	1	6462392	0	G	T	G	G	G	G	G	T	T	T	T	G	T	G	G	G	G	G	G	H	H	T	G	G	T	G	G	H	G	H	H	T	G	G	H	T	T	G	G	G	G	G	T	T	G	G
JAX00241127	1	6462532	0	T	G	T	T	T	T	T	G	G	G	G	T	G	T	T	T	T	T	T	H	H	G	T	T	G	T	T	H	T	H	N	G	T	T	N	G	G	T	T	T	T	T	G	G	T	T
JAX00241129	1	6476678	0	C	G	C	C	C	C	C	G	G	C	C	C	G	C	C	C	C	C	C	C	H	H	C	C	G	C	C	H	C	H	H	G	C	C	C	G	G	C	C	C	C	C	G	G	C	C
JAX00241131	1	6479550	0	T	C	T	T	T	T	T	T	C	T	T	T	T	T	T	T	T	T	T	T	T	T	T	T	H	T	T	T	T	N	T	T	T	T	T	T	T	T	T	T	T	T	T	C	T	T
JAX00241132	1	6480232	0	A	G	A	A	A	A	A	A	G	A	A	A	A	A	A	A	A	A	A	A	A	A	A	A	G	A	A	A	A	H	A	A	A	A	A	A	A	A	A	A	A	A	A	G	A	A
JAX00241134	1	6481441	0	T	C	T	T	T	T	T	C	T	T	T	T	C	T	T	T	T	T	T	T	H	H	T	T	T	T	T	H	T	T	H	C	T	T	T	C	C	T	T	T	T	T	C	T	T	T
JAX00241138	1	6496784	0	C	T	C	C	C	C	C	T	C	C	C	C	T	C	C	C	C	C	C	C	H	H	C	C	C	C	C	H	C	C	H	T	C	C	C	T	T	C	C	C	C	C	T	C	C	C
JAX00241139	1	6508596	0	G	A	G	G	G	G	G	G	A	G	G	G	G	G	G	G	G	G	G	G	G	G	G	G	A	G	G	G	G	H	G	G	G	G	G	G	G	G	G	G	G	G	G	A	G	G
JAX00241142	1	6514604	0	A	G	A	A	A	A	A	G	A	G	G	A	G	A	A	A	A	A	A	H	H	G	A	A	A	A	A	H	A	A	H	G	A	A	H	G	G	A	A	A	A	A	G	A	A	A
JAX00241143	1	6515824	0	G	A	G	G	G	G	G	A	A	A	A	G	A	G	G	G	G	G	G	H	H	A	G	G	A	G	G	H	G	H	H	A	G	G	H	A	A	G	G	G	G	G	A	A	G	G
JAX00241145	1	6531277	0	T	G	T	T	T	T	T	T	T	G	G	T	T	T	T	T	T	T	T	H	T	G	T	T	T	T	T	T	T	T	T	T	T	T	N	T	T	T	T	T	T	T	T	T	T	T
JAX00000266	1	6534922	0	G	A	G	G	G	G	G	G	A	A	A	G	G	G	G	G	G	G	G	H	G	H	G	G	A	G	G	G	G	N	G	G	G	G	H	G	G	G	G	G	G	G	G	A	G	G
JAX00241155	1	6575339	0	T	C	T	T	T	T	T	C	C	T	T	T	C	T	T	T	T	T	T	T	H	H	T	T	C	T	T	H	T	H	H	C	T	T	T	C	C	T	T	T	T	T	C	C	T	T
JAX00000268	1	6579682	0	C	T	C	C	C	C	C	T	T	T	T	C	T	C	C	C	C	C	C	H	H	T	C	C	T	C	C	H	C	H	H	T	C	C	H	T	T	C	C	C	C	C	T	T	C	C
JAX00190700	1	6579908	0	T	A	T	T	T	T	T	A	A	T	T	T	A	T	T	T	T	T	T	T	H	H	T	T	A	T	T	N	T	N	H	A	T	T	T	A	A	T	T	T	T	T	A	A	T	T
JAX00000269	1	6580655	0	C	T	T	C	C	C	T	C	C	C	C	C	C	N	H	C	H	T	T	C	C	C	H	H	C	C	C	H	T	C	C	C	T	T	C	C	C	C	T	C	T	T	C	C	N	T
JAX00241157	1	6588865	0	A	G	A	A	A	A	A	A	A	G	G	A	A	A	A	A	A	A	A	H	A	G	A	A	A	A	A	A	A	A	A	A	A	A	H	A	A	A	A	A	A	A	A	A	N	A
JAX00241158	1	6590272	0	A	C	A	A	A	A	A	C	C	C	C	A	C	A	A	A	A	A	A	H	H	C	A	A	C	A	A	H	A	H	H	C	A	A	H	C	C	A	A	A	A	A	C	C	A	A
JAX00241159	1	6591173	0	G	A	G	G	G	G	G	A	A	A	A	G	A	G	G	G	G	G	G	H	H	A	G	G	A	G	G	H	G	H	H	A	G	G	H	A	A	G	G	G	G	G	A	A	G	G
JAX00241160	1	6592524	0	A	C	A	A	A	A	A	C	A	C	C	A	C	A	A	A	A	A	A	H	H	C	A	A	A	A	A	H	A	A	H	C	A	A	H	C	C	A	A	A	A	A	C	A	A	A
JAX00241161	1	6593000	0	G	A	G	G	G	G	G	A	G	A	A	G	A	G	G	G	G	G	G	G	G	A	G	G	G	G	G	G	G	G	G	A	G	G	G	A	A	G	G	G	G	G	A	G	G	G
JAX00241163	1	6595933	0	C	G	C	C	C	C	C	C	C	G	G	C	C	C	C	C	C	C	C	H	C	H	C	C	C	C	C	C	C	C	C	C	C	C	H	C	C	C	C	C	C	C	C	C	C	C
JAX00000271	1	6622316	0	C	T	C	C	C	C	C	T	T	C	C	C	T	C	C	C	C	C	C	C	H	H	C	C	T	C	C	H	C	H	H	T	C	C	C	T	T	C	C	C	C	C	T	T	C	C
JAX00000272	1	6625397	0	A	G	A	A	A	A	A	G	G	G	G	A	G	A	A	A	A	A	A	H	H	G	A	A	G	A	A	H	A	H	H	G	A	A	H	G	G	A	A	A	A	A	G	G	A	A
JAX00241176	1	6658786	0	T	C	T	T	T	T	T	T	C	T	T	T	T	T	T	T	T	T	T	T	T	T	T	T	C	T	T	T	T	H	T	T	T	T	T	T	T	T	T	T	T	T	T	C	T	T
JAX00241178	1	6664601	0	G	A	G	G	G	G	G	G	A	A	A	G	G	G	G	G	G	G	G	H	G	H	G	G	A	G	G	G	G	H	G	G	G	G	H	G	G	G	G	G	G	G	G	A	G	G
JAX00241181	1	6664775	0	C	G	C	C	C	C	C	C	C	G	G	C	C	C	C	C	C	C	C	H	C	H	C	C	C	C	C	C	C	C	C	C	C	C	H	C	C	C	C	C	C	C	C	C	C	C
JAX00241185	1	6700672	0	T	C	T	T	T	T	T	T	T	C	C	T	T	T	T	T	T	T	T	H	T	H	T	T	T	T	T	T	T	T	T	T	T	T	H	T	T	T	T	T	T	T	T	T	T	T
JAX00241187	1	6712349	0	A	C	A	A	A	A	A	C	C	A	A	A	C	A	A	A	A	A	A	A	H	H	A	A	C	A	A	H	A	A	H	C	A	A	A	C	C	A	A	A	A	A	C	C	A	A
JAX00000279	1	6728865	0	G	A	G	G	G	G	G	A	A	A	A	G	A	G	G	G	G	G	G	H	H	A	G	G	A	G	G	H	G	H	H	A	G	G	H	A	A	G	G	G	G	G	A	A	G	G
JAX00241193	1	6731166	0	G	A	G	G	G	G	G	A	A	G	G	G	A	G	G	G	G	G	G	G	H	H	G	G	A	G	G	H	G	H	H	A	G	G	G	A	A	G	G	G	G	G	A	A	G	G
JAX00241199	1	6741729	0	T	C	T	T	T	T	T	T	T	C	C	T	T	T	T	T	T	T	T	N	T	H	T	T	H	T	T	T	T	T	T	T	T	T	N	T	T	H	T	T	T	T	T	T	T	T
JAX00241200	1	6741789	0	G	A	G	G	G	G	G	G	G	A	A	G	G	G	G	G	G	G	G	H	G	H	G	G	G	G	G	G	G	G	G	G	G	G	N	G	G	G	G	G	G	G	G	G	G	G
JAX00190706	1	6763672	0	T	A	T	T	T	T	T	A	A	T	T	T	A	T	T	T	T	T	T	T	H	H	T	T	A	T	T	H	T	H	H	A	T	T	T	A	A	T	T	T	T	T	A	A	T	T
JAX00241207	1	6778077	0	A	C	A	A	A	A	A	C	C	A	A	A	C	A	A	A	A	A	A	A	H	H	A	A	C	A	A	H	A	H	H	C	A	A	A	C	C	A	A	A	A	A	C	C	A	A
JAX00000283	1	6778858	0	C	A	C	C	C	C	C	A	A	A	A	C	A	C	C	C	C	C	C	H	H	A	C	C	A	C	C	H	C	H	H	A	C	C	H	A	A	C	C	C	C	C	A	A	C	C
JAX00000284	1	6778881	0	C	T	C	C	C	C	C	T	T	T	T	C	T	C	C	C	C	C	C	H	H	T	C	C	T	C	C	H	C	H	H	T	C	C	H	T	T	C	C	C	C	C	T	T	C	C
JAX00190707	1	6779189	0	G	A	G	G	G	G	G	G	A	G	G	G	G	G	G	G	G	G	G	G	G	G	G	G	A	G	G	G	G	H	G	G	G	G	G	G	G	G	G	G	G	G	G	A	G	G
JAX00000285	1	6805506	0	A	G	G	A	A	A	G	G	G	G	G	A	G	H	H	A	H	G	G	H	H	G	H	H	G	A	A	G	G	H	H	G	G	G	H	G	G	A	G	A	G	G	G	G	H	G
JAX00241211	1	6810544	0	G	A	G	G	G	G	G	A	G	A	A	G	A	G	G	G	G	G	G	H	H	A	G	G	G	G	G	H	G	G	H	A	G	G	H	A	A	G	G	G	G	G	A	G	G	G
JAX00241212	1	6810995	0	T	C	T	T	T	T	T	C	C	C	C	T	C	T	T	T	T	T	T	H	H	C	T	T	C	T	T	H	T	H	H	C	T	T	H	C	C	T	T	T	T	T	C	C	T	T
JAX00241213	1	6811074	0	G	A	G	G	G	G	G	G	G	A	A	G	G	G	G	G	G	G	G	H	G	H	G	G	G	G	G	G	G	G	G	G	G	G	H	G	G	G	G	G	G	G	G	G	G	G
JAX00241214	1	6813685	0	C	T	C	C	C	C	C	T	T	T	T	C	T	C	C	C	C	C	C	H	H	T	C	C	T	C	C	H	C	H	H	T	C	C	H	T	T	C	C	C	C	C	T	T	C	C
JAX00241215	1	6814917	0	T	A	T	T	T	T	T	T	T	A	A	T	T	T	T	T	T	T	T	H	T	H	T	T	T	T	T	T	T	T	T	T	T	T	H	T	T	T	T	T	T	T	T	T	T	T
JAX00241219	1	6830254	0	C	T	C	C	C	C	C	T	C	T	T	C	T	C	C	C	C	C	C	H	H	T	C	C	C	C	C	H	C	C	H	T	C	C	H	T	T	C	C	C	C	C	T	C	C	C
JAX00000286	1	6831180	0	T	C	T	T	T	T	T	C	C	C	C	T	C	T	T	T	T	T	T	H	H	C	T	T	C	T	T	H	T	H	H	C	T	T	H	C	C	T	T	T	T	T	C	C	T	T
JAX00241221	1	6836580	0	A	C	A	A	A	A	A	A	A	C	C	A	A	A	A	A	A	A	A	H	A	H	A	A	A	A	A	A	A	A	A	A	A	A	H	A	A	A	A	A	A	A	A	A	A	A
JAX00000289	1	6844663	0	A	C	A	A	C	A	A	A	A	A	A	H	A	H	A	A	H	A	A	H	A	A	H	A	A	C	A	A	A	H	H	A	A	A	A	A	A	A	A	A	A	A	A	A	A	A
JAX00190708	1	6858593	0	A	G	A	A	A	A	A	G	G	A	A	A	G	A	A	A	A	A	A	A	H	N	A	A	G	A	A	H	A	N	N	G	A	A	A	G	G	A	A	A	A	A	G	G	A	A
JAX00241227	1	6872465	0	A	G	A	A	G	A	A	G	G	G	G	N	G	H	A	N	H	A	A	G	N	G	N	A	G	G	A	H	A	G	G	G	A	A	N	G	G	A	A	A	A	A	G	G	A	A
JAX00190709	1	6875274	0	C	T	C	C	C	C	C	T	T	C	C	C	H	C	C	C	C	C	C	C	C	C	C	C	T	C	C	C	C	C	C	H	C	C	C	T	N	C	C	C	C	C	T	T	C	C
JAX00000291	1	6881020	0	C	A	C	C	A	C	C	C	C	C	C	H	C	H	C	C	H	C	C	H	C	C	H	C	C	A	C	C	C	H	H	C	C	C	C	C	C	C	C	C	C	C	C	C	C	C
JAX00241232	1	6898010	0	C	G	C	C	G	C	C	G	G	G	G	H	G	H	C	C	H	C	C	G	H	G	H	C	G	G	C	H	C	G	G	G	C	C	N	G	G	C	C	C	C	C	G	G	C	C
JAX00000293	1	6899303	0	G	A	G	G	A	G	G	A	A	A	A	H	A	H	G	G	H	G	G	A	H	A	H	G	A	A	G	H	G	A	A	A	G	G	H	A	A	G	G	G	G	G	A	A	G	G
JAX00241236	1	6919018	0	G	T	G	G	T	G	G	G	G	G	G	H	G	H	G	G	H	G	G	H	G	G	H	G	G	T	G	G	G	H	H	G	G	G	G	G	G	G	G	G	G	G	G	G	G	G
JAX00241237	1	6919380	0	A	C	A	A	C	A	A	A	A	A	A	H	A	H	A	A	H	A	A	H	A	A	H	A	A	C	A	A	A	H	H	A	A	A	A	A	A	A	A	A	A	A	A	A	A	A
JAX00241239	1	6921404	0	T	G	T	T	T	T	T	T	G	T	T	T	T	T	T	T	T	T	T	T	T	T	T	T	G	T	T	T	T	H	T	T	T	T	T	T	T	T	T	T	T	T	T	G	T	T
JAX00241241	1	6933712	0	T	C	T	T	T	T	T	C	C	T	T	T	C	T	T	T	T	T	T	T	H	N	T	T	C	T	T	N	T	C	C	C	T	T	T	C	C	T	T	T	T	T	C	C	T	T
JAX00241243	1	6933802	0	T	C	T	T	C	T	T	C	C	C	C	H	C	H	T	T	H	T	T	C	H	C	H	T	C	C	T	H	T	C	C	C	T	T	H	C	C	T	T	T	T	T	C	C	T	T
JAX00241244	1	6952612	0	T	G	T	T	T	T	T	G	T	T	T	T	G	T	T	T	T	T	T	T	H	H	T	T	T	T	T	H	T	T	H	G	T	T	T	G	G	T	T	T	T	T	G	T	T	T
JAX00241247	1	6972626	0	G	C	G	G	G	G	G	G	C	G	G	G	G	G	G	G	G	G	G	G	G	G	G	G	C	G	G	G	G	H	G	G	G	G	G	G	G	G	G	G	G	G	G	C	G	G
JAX00241253	1	7043579	0	G	A	G	G	G	G	G	A	A	G	G	G	A	G	G	G	G	G	G	G	H	H	G	G	A	G	G	H	G	H	H	A	G	G	G	A	A	G	G	G	G	G	A	A	G	G
JAX00241261	1	7093279	0	G	A	G	G	G	G	G	A	G	G	G	G	A	G	G	G	G	G	G	G	H	H	G	G	G	G	G	H	G	G	H	A	G	G	G	A	A	G	G	G	G	G	A	G	G	G
JAX00000309	1	7138308	0	G	A	G	G	A	G	G	G	G	G	G	N	G	G	G	G	G	G	G	G	G	G	N	G	G	A	G	G	G	H	H	G	G	G	G	G	G	G	G	G	G	G	G	G	G	G
JAX00000310	1	7141925	0	C	T	C	C	C	C	C	T	T	C	C	C	T	C	C	C	C	C	C	C	H	H	C	C	T	C	C	H	C	H	H	T	C	C	C	T	T	C	C	C	C	C	T	T	C	C
JAX00241263	1	7145392	0	C	T	C	C	C	C	C	T	C	C	C	C	T	C	C	C	C	C	C	C	H	H	C	C	C	C	C	H	C	C	H	T	C	C	C	T	T	C	C	C	C	C	T	C	C	C
JAX00241266	1	7158057	0	A	G	A	A	A	A	A	G	G	A	A	A	G	A	A	A	A	A	A	A	H	H	A	A	G	A	A	H	A	H	H	G	A	A	A	G	G	A	A	A	A	A	G	G	A	A
JAX00000312	1	7162718	0	T	C	T	T	T	T	T	C	C	T	T	T	C	T	T	T	T	T	T	T	C	C	T	T	C	T	T	C	T	C	C	C	T	T	T	C	C	T	T	T	T	T	C	C	T	T
JAX00241267	1	7211370	0	A	T	A	A	A	A	A	A	T	A	A	A	A	A	A	A	A	A	A	A	A	A	A	A	T	A	A	A	A	H	A	A	A	A	A	A	A	A	A	A	A	A	A	T	A	A
JAX00241270	1	7211886	0	C	T	C	C	T	C	C	T	C	C	C	H	T	H	C	C	H	C	C	H	H	H	H	C	C	T	C	H	C	H	T	T	C	C	C	T	T	C	C	C	C	C	T	C	N	C
JAX00190716	1	7258506	0	T	C	T	T	T	T	T	C	C	T	T	T	C	T	T	T	T	T	T	T	H	N	T	T	C	T	T	H	T	H	N	C	T	T	T	C	C	T	T	T	T	T	C	C	T	T
JAX00241280	1	7278731	0	C	G	C	C	C	C	C	G	G	C	C	C	G	C	C	C	C	C	C	C	H	H	C	C	G	C	C	H	C	H	H	G	C	C	C	G	G	C	C	C	C	C	G	G	C	C
JAX00241283	1	7279406	0	A	T	A	A	A	A	A	A	A	T	T	A	A	A	A	A	A	A	A	H	A	H	A	A	A	A	A	A	A	A	A	A	A	A	H	A	A	A	A	A	A	A	A	A	A	A
JAX00241284	1	7301019	0	G	T	G	G	G	G	G	T	G	G	G	G	T	G	G	G	G	G	G	G	H	H	G	G	G	G	G	H	G	G	H	T	G	G	G	T	T	G	G	G	G	G	T	G	G	G
JAX00000323	1	7301119	0	G	A	G	G	A	G	G	G	A	A	A	H	G	H	G	G	H	G	G	A	G	H	H	G	A	A	G	G	G	A	H	G	G	G	H	G	G	G	G	G	G	G	G	A	G	G
JAX00241285	1	7302925	0	A	T	A	A	A	A	A	T	T	T	T	A	T	A	A	A	A	A	A	H	N	T	A	A	T	A	A	N	A	H	H	T	A	A	H	T	T	A	A	A	A	A	T	T	A	A
JAX00241287	1	7303795	0	T	G	T	T	T	T	T	G	G	T	T	T	G	T	T	T	T	T	T	T	H	H	T	T	G	T	T	H	T	H	H	G	T	T	T	G	G	T	T	T	T	T	G	G	T	T
JAX00241289	1	7333686	0	C	G	C	C	C	C	C	G	C	C	C	C	G	C	C	C	C	C	C	C	H	H	C	C	C	C	C	H	C	C	N	G	C	C	C	G	G	C	C	C	C	C	G	C	C	C
JAX00000330	1	7420846	0	A	G	A	A	A	A	A	G	G	A	A	A	G	A	A	A	A	A	A	A	H	N	A	A	G	A	A	H	A	N	H	G	A	A	A	G	G	A	A	A	A	A	G	G	A	A
JAX00000331	1	7420859	0	G	A	G	G	G	G	G	A	A	G	G	G	A	G	G	G	G	G	G	G	G	G	G	G	A	G	G	G	G	G	G	A	G	G	G	A	A	G	G	G	G	G	A	A	G	G
JAX00000332	1	7420910	0	A	G	A	A	A	A	A	G	G	A	A	A	N	A	A	A	A	A	A	A	A	A	A	A	G	A	A	A	A	H	A	G	A	A	A	G	H	A	A	A	A	A	H	G	A	A
JAX00241295	1	7456265	0	C	T	C	C	C	C	C	C	C	T	T	C	C	C	C	C	C	C	C	H	C	H	C	C	C	C	C	C	C	C	C	C	C	C	H	C	C	C	C	C	C	C	C	C	C	C
JAX00241297	1	7460137	0	G	C	G	G	G	G	G	C	C	G	G	G	C	G	G	G	G	G	G	G	H	N	G	G	C	G	G	H	G	H	N	C	G	G	G	C	C	G	G	G	G	G	C	C	G	G
JAX00241299	1	7460746	0	A	T	A	A	A	A	A	T	A	A	A	A	T	A	A	A	A	A	A	A	H	H	A	A	A	A	A	H	A	A	H	T	A	A	A	T	T	A	A	A	A	A	H	A	A	A
JAX00241301	1	7485621	0	C	T	C	C	C	C	C	C	T	T	T	C	C	C	C	C	C	C	C	H	C	H	C	C	T	C	C	C	C	H	C	C	C	C	H	C	C	C	C	C	C	C	H	T	C	C
JAX00000340	1	7556428	0	T	C	C	T	C	C	C	T	T	T	T	C	T	C	C	T	C	C	C	H	T	T	C	H	T	C	C	H	C	H	H	T	C	C	H	T	T	T	C	C	C	C	T	T	C	C
JAX00241309	1	7580116	0	A	T	A	A	A	A	A	A	T	A	A	A	A	A	A	A	A	A	A	A	A	A	A	A	T	A	A	A	A	A	A	A	A	A	A	A	A	A	A	A	A	A	A	T	A	A
JAX00190724	1	7658954	0	T	C	T	T	T	T	T	T	C	T	T	T	T	T	T	T	T	T	T	T	T	T	T	T	C	T	T	T	T	H	T	T	T	T	T	T	T	T	T	T	T	T	T	C	T	T
JAX00241321	1	7667447	0	T	C	C	T	C	C	C	T	C	T	T	C	T	C	C	T	C	C	C	N	T	T	C	N	C	C	C	H	C	C	H	T	C	C	H	T	T	T	C	C	C	C	T	C	C	C
JAX00241324	1	7674407	0	C	A	C	C	C	C	C	C	A	C	C	C	C	C	C	C	C	C	C	C	C	C	C	C	A	C	C	C	C	H	C	C	C	C	C	C	C	C	C	C	C	C	C	A	C	C
JAX00000353	1	7687982	0	G	A	A	G	A	A	A	G	G	G	H	A	H	A	A	G	A	A	A	H	G	G	A	H	H	A	A	H	A	N	N	G	A	A	H	G	G	G	A	A	A	A	G	G	A	A
JAX00241330	1	7734953	0	T	A	T	T	T	T	T	A	T	T	T	T	A	T	T	T	T	T	T	T	H	H	T	T	T	T	T	H	T	T	H	A	T	T	T	A	A	T	T	T	T	T	A	T	T	T
JAX00241342	1	7816421	0	A	G	A	A	A	A	A	G	G	A	A	A	G	A	A	A	A	A	A	A	H	H	A	A	G	A	A	H	A	G	H	G	A	A	A	G	G	A	A	A	A	A	G	G	A	A
JAX00241347	1	7832591	0	C	T	C	C	C	C	C	C	T	C	C	C	C	C	C	C	C	C	C	C	C	C	C	C	T	C	C	C	C	C	C	C	C	C	C	C	C	C	C	C	C	C	C	T	C	C
JAX00241349	1	7862077	0	A	G	A	A	A	A	A	A	G	A	A	A	A	A	A	A	A	A	A	A	A	A	A	A	G	A	A	A	A	H	A	A	A	A	A	A	A	A	A	A	A	A	A	G	A	A
JAX00241350	1	7862386	0	C	T	C	C	C	C	C	T	C	C	C	C	T	C	C	C	C	C	C	C	H	H	C	C	C	C	C	H	C	C	H	T	C	C	C	T	T	C	C	C	C	C	T	C	C	C
JAX00241351	1	7930442	0	G	A	A	G	A	A	A	G	G	G	G	A	G	A	A	G	A	A	A	H	G	G	A	H	G	A	A	H	A	H	H	G	A	A	H	G	G	G	A	A	A	A	G	G	A	A
JAX00000371	1	7956353	0	G	T	T	G	T	T	T	G	G	G	G	T	G	T	T	G	T	T	T	H	G	G	T	H	G	T	T	H	T	H	H	G	T	T	H	G	G	G	T	T	T	T	G	G	T	T
JAX00241355	1	7977148	0	G	T	G	G	G	G	G	T	G	G	G	G	T	G	G	G	G	G	G	G	H	H	G	G	G	G	G	H	G	G	H	T	G	G	G	T	T	G	G	G	G	G	T	G	G	G
JAX00000374	1	7998687	0	A	G	G	A	G	G	G	A	A	A	A	G	A	G	G	A	G	G	G	H	A	A	G	H	A	G	G	H	G	H	N	A	N	G	H	A	A	A	G	G	G	N	A	A	G	G
JAX00000376	1	8013277	0	G	A	A	G	A	A	A	G	G	G	G	A	G	A	A	G	A	A	A	H	G	G	A	H	G	A	A	H	A	H	H	G	A	A	H	G	G	G	A	A	A	A	G	G	A	A
JAX00241357	1	8013302	0	G	A	A	G	A	A	A	G	G	G	G	A	G	A	A	G	A	A	A	H	G	G	A	H	G	A	A	H	A	H	H	G	A	A	H	G	G	G	A	A	A	A	G	G	A	A
JAX00241359	1	8016386	0	A	G	G	A	G	G	G	G	G	A	A	G	G	G	G	A	G	G	G	H	H	H	G	H	G	G	G	G	G	G	G	G	G	G	H	G	G	A	G	G	G	G	G	G	G	G
JAX00241364	1	8049614	0	C	T	C	C	C	C	C	C	T	C	C	C	C	C	C	C	C	C	C	C	C	C	C	C	T	C	C	C	C	H	C	C	C	C	C	C	C	C	C	C	C	C	C	T	C	C
JAX00241365	1	8049662	0	A	G	G	A	G	G	G	G	G	A	A	G	G	G	G	A	G	G	G	H	H	H	G	H	G	G	G	G	G	G	G	G	G	G	H	G	G	A	G	G	G	G	G	G	G	G
JAX00241367	1	8051944	0	A	G	A	A	A	A	A	G	G	A	A	A	G	A	A	A	A	A	A	A	H	H	A	A	G	A	A	H	A	H	H	N	A	A	A	G	G	A	A	A	A	A	G	G	A	A
JAX00241369	1	8072690	0	A	T	A	A	A	A	A	A	T	A	A	A	A	A	A	A	A	A	A	A	A	A	A	A	T	A	A	A	A	H	A	A	A	A	A	A	A	A	A	A	A	A	A	T	A	A
JAX00241370	1	8072726	0	A	G	G	A	G	G	G	G	G	A	A	G	G	G	G	A	G	G	G	H	H	H	G	H	G	G	G	G	G	G	G	G	G	G	N	G	G	A	G	G	G	G	G	G	G	G
JAX00000382	1	8101075	0	A	G	G	A	G	G	G	G	G	A	A	G	G	G	G	A	G	G	G	H	H	H	G	H	G	G	G	G	G	G	G	G	G	G	H	G	G	A	G	G	G	G	G	G	G	G
JAX00190729	1	8137392	0	G	C	G	G	G	G	G	G	C	G	G	G	G	G	G	G	G	G	G	G	G	G	G	G	C	G	G	G	G	H	G	G	G	G	G	G	G	G	G	G	G	G	G	C	G	G
JAX00241403	1	8249738	0	A	T	T	A	T	T	T	A	A	A	A	T	A	T	T	A	T	T	T	H	A	A	T	H	A	T	T	H	T	H	N	A	T	T	H	A	A	A	T	T	T	T	A	A	T	T
JAX00241404	1	8249889	0	C	T	C	C	C	C	C	C	T	C	C	C	C	C	C	C	C	C	C	C	C	C	C	C	T	C	C	C	C	H	C	C	C	C	C	C	C	C	C	C	C	C	C	T	C	C
JAX00241406	1	8253618	0	A	T	T	A	T	T	T	A	A	A	A	T	A	T	T	A	T	T	T	H	A	A	T	H	A	T	T	H	T	H	N	A	T	T	H	A	A	A	T	T	T	T	A	A	T	T
JAX00241407	1	8253822	0	T	C	C	T	C	C	C	T	T	T	T	C	T	C	C	T	C	C	C	H	T	T	C	H	T	C	C	H	C	H	H	T	C	C	H	T	T	T	C	C	C	C	T	T	C	C
JAX00000393	1	8255132	0	T	A	A	T	A	A	A	T	T	T	T	A	T	H	A	T	A	A	A	H	T	T	A	H	T	A	A	H	A	H	H	T	A	A	H	T	T	H	A	A	A	H	T	T	A	N
JAX00000394	1	8255241	0	A	G	G	A	G	G	G	G	A	A	A	G	G	G	G	A	G	G	G	H	H	H	G	H	A	G	G	G	G	H	G	G	G	G	H	G	G	A	G	G	G	G	G	A	G	G
JAX00241412	1	8255262	0	C	T	T	C	T	T	T	T	C	C	C	T	T	T	T	C	T	T	T	H	H	H	T	H	C	T	T	T	T	H	T	T	T	T	H	T	T	C	T	T	T	T	T	C	T	T
JAX00241413	1	8255979	0	A	G	G	A	G	G	G	G	G	A	A	G	G	G	G	A	G	G	G	H	H	H	G	H	G	G	G	G	G	G	G	G	G	G	H	G	G	A	G	G	G	G	G	G	G	G
JAX00000395	1	8259072	0	A	T	T	A	T	T	T	T	T	A	A	T	T	T	T	A	T	T	T	H	H	H	T	A	H	T	T	T	T	T	T	T	T	T	A	T	T	A	T	T	T	T	T	T	T	T
JAX00241418	1	8343247	0	A	T	A	A	A	A	A	T	T	A	A	A	T	A	A	A	A	A	A	A	H	H	A	A	T	A	A	H	A	H	H	T	A	A	A	T	T	A	A	A	A	A	T	T	A	A
JAX00000399	1	8350911	0	C	G	G	C	G	G	G	C	C	C	C	G	C	G	G	C	G	G	G	H	C	C	G	H	C	G	G	H	G	H	H	C	G	G	H	C	C	C	G	G	G	G	C	C	G	G
JAX00000400	1	8351038	0	T	C	C	T	C	C	C	T	T	T	T	C	T	C	C	T	C	C	C	H	T	T	C	H	T	C	C	C	C	C	C	T	C	C	H	T	T	T	C	C	C	C	T	T	C	C
JAX00241422	1	8351071	0	C	A	C	C	C	C	C	C	A	C	C	C	C	C	C	C	C	C	C	C	C	C	C	C	A	C	C	C	C	H	C	C	C	C	C	C	C	C	C	C	C	C	C	A	C	C
JAX00000401	1	8351113	0	T	C	C	T	C	C	C	C	C	T	T	C	C	C	C	T	C	C	C	H	H	H	C	H	C	C	C	C	C	C	C	C	C	C	H	C	C	T	C	C	C	C	C	C	C	C
JAX00241423	1	8352962	0	G	T	T	G	T	T	T	G	G	G	G	T	G	T	T	G	T	T	T	H	G	G	T	H	G	T	T	H	T	H	H	G	T	T	H	G	G	G	T	T	T	T	G	G	T	T
JAX00241440	1	8517310	0	T	C	T	T	T	T	T	C	T	T	T	T	C	T	T	T	T	T	T	T	H	H	T	T	T	T	T	H	T	T	H	C	T	T	T	C	C	T	T	T	T	T	C	T	T	T
JAX00241448	1	8549238	0	C	T	C	C	C	C	C	T	C	C	C	C	T	C	C	C	C	C	C	C	H	H	C	C	C	C	C	H	C	C	H	T	C	C	C	T	T	C	C	C	C	C	T	C	C	C
JAX00000415	1	8591974	0	T	C	C	T	C	C	C	C	C	T	T	C	C	C	C	T	C	C	C	H	H	H	C	H	C	C	C	C	C	C	C	C	C	C	H	C	C	T	C	C	C	C	C	C	C	C
JAX00241453	1	8603113	0	C	T	C	C	C	C	C	T	T	C	C	C	T	C	C	C	C	C	C	C	H	H	C	C	T	C	C	H	C	H	H	T	C	C	C	T	T	C	C	C	C	C	T	T	C	C
JAX00000418	1	8617960	0	C	T	C	C	C	C	C	T	C	C	C	C	T	C	C	C	C	C	C	C	H	H	C	C	C	C	C	H	C	C	H	T	C	C	C	T	T	C	C	C	C	C	T	C	C	C
JAX00241463	1	8653110	0	G	A	A	G	A	A	A	G	G	G	G	A	G	A	A	G	A	A	A	H	G	G	A	H	G	A	A	H	A	H	H	G	A	A	H	G	G	G	A	A	A	A	G	G	A	A
JAX00241467	1	8664844	0	C	T	C	C	C	C	C	T	C	C	C	C	T	C	C	C	C	C	C	C	H	H	C	C	H	C	C	H	C	C	H	T	C	C	C	T	T	C	C	C	C	C	T	C	C	C
JAX00000420	1	8673614	0	T	G	G	T	G	G	G	G	G	T	T	G	G	G	G	T	G	G	G	H	N	H	G	H	G	G	G	G	G	G	G	G	G	G	H	G	G	T	G	G	G	G	G	G	G	G
JAX00241471	1	8674543	0	C	T	C	C	C	C	C	C	T	C	C	C	C	C	C	C	C	C	C	C	C	C	C	C	T	C	C	C	C	H	C	C	C	C	C	C	C	C	C	C	C	C	C	T	C	C
JAX00241472	1	8675225	0	G	T	T	G	T	T	T	G	G	G	G	T	G	T	T	G	T	T	T	H	G	G	T	H	G	T	T	N	T	H	N	G	T	T	H	G	G	G	T	T	T	T	G	G	T	T
JAX00241476	1	8726155	0	G	A	G	G	G	G	G	A	G	G	G	G	A	G	G	G	G	G	G	G	H	H	G	G	G	G	G	H	G	G	H	A	G	G	G	A	A	G	G	G	G	G	A	G	G	G
JAX00241480	1	8770899	0	T	C	T	T	T	T	T	C	C	T	T	T	C	T	T	T	T	T	T	T	H	N	T	T	C	T	T	N	T	C	H	C	T	T	T	C	C	T	T	T	T	T	C	C	T	T
JAX00241483	1	8802041	0	G	C	G	G	G	G	G	C	C	G	G	G	C	G	G	G	G	G	G	G	H	H	G	G	C	G	G	H	G	N	H	C	G	G	G	C	C	G	G	G	G	G	C	C	G	G
JAX00241488	1	8829986	0	T	C	C	T	C	C	C	T	C	T	T	C	T	C	C	T	C	C	C	H	T	T	C	N	C	C	C	H	C	C	H	T	C	C	N	T	T	T	C	C	C	C	T	C	C	C
JAX00241490	1	8849923	0	A	C	A	A	A	A	A	C	C	A	A	A	C	A	A	A	A	A	A	A	H	H	A	A	C	A	A	H	A	N	H	C	A	A	A	C	C	A	A	A	A	A	C	C	A	A
JAX00241494	1	8878403	0	C	T	C	C	C	C	C	T	C	C	C	C	T	C	C	C	C	C	C	C	H	H	C	C	C	C	C	H	C	C	H	T	C	C	C	T	T	C	C	C	C	C	T	C	C	C
JAX00241496	1	8894488	0	T	G	T	T	G	G	T	T	T	T	T	G	T	H	H	T	H	T	T	H	T	T	H	T	T	G	G	T	T	G	N	T	T	T	H	T	T	T	T	G	T	T	T	T	N	T
JAX00241497	1	8894511	0	G	A	G	G	G	G	G	A	A	G	G	G	A	G	G	G	G	G	G	G	H	H	G	G	A	G	G	H	G	H	H	A	G	G	G	A	A	G	G	G	G	G	A	A	G	G
JAX00241500	1	8898085	0	A	G	G	A	A	A	G	G	A	A	A	A	G	N	H	A	H	G	G	A	H	H	H	H	A	A	A	G	G	A	H	G	G	G	A	G	G	A	G	A	G	G	G	A	N	G
JAX00241501	1	8910156	0	G	A	A	G	G	G	A	G	G	G	G	G	G	H	N	G	N	A	A	G	G	G	H	H	G	G	G	N	A	G	G	G	A	A	G	G	G	G	H	G	A	A	G	G	N	A
JAX00241502	1	8910306	0	C	T	C	C	C	C	C	C	T	C	C	C	C	C	C	C	C	C	C	C	C	C	C	C	T	C	C	C	C	H	C	C	C	C	C	C	C	C	C	C	C	C	C	T	C	C
JAX00000436	1	8914534	0	A	G	G	A	G	G	G	G	G	A	A	G	G	G	G	A	G	G	G	H	H	H	G	H	G	G	G	G	G	G	G	G	G	G	N	G	G	A	G	G	G	G	G	G	G	G
JAX00000437	1	8915953	0	A	G	G	A	G	G	G	G	G	A	A	G	G	G	G	A	G	G	G	H	N	N	G	H	G	G	G	G	G	G	G	G	G	G	H	G	G	A	G	G	G	G	G	G	G	G
JAX00000440	1	8940442	0	C	A	C	C	A	A	C	C	C	C	C	A	C	H	H	C	H	C	C	H	C	C	H	C	C	A	A	C	C	H	H	C	C	C	H	C	C	C	C	A	C	C	C	C	H	C
JAX00241511	1	8948097	0	C	T	C	C	T	T	C	T	T	C	C	T	T	N	N	C	H	C	C	H	H	H	H	C	T	T	T	H	C	T	T	T	C	C	H	T	T	C	C	T	C	C	T	T	N	C
JAX00241514	1	8969585	0	C	G	C	C	G	G	C	C	C	C	C	G	C	H	H	C	H	C	C	H	C	C	H	C	C	G	G	C	C	H	H	C	C	C	H	C	C	C	C	G	C	C	C	C	H	C
JAX00241515	1	8971935	0	G	T	G	G	T	T	G	T	G	G	G	T	T	H	H	G	H	G	G	H	H	H	H	G	G	T	T	H	G	N	T	T	G	G	H	T	T	G	G	T	G	G	T	G	H	G
JAX00241517	1	9014745	0	A	G	A	A	A	A	A	G	A	A	A	A	G	A	A	A	A	A	A	A	H	H	A	A	A	A	A	H	A	A	H	G	A	A	A	G	G	A	A	A	A	A	G	A	A	A
JAX00241522	1	9041603	0	A	G	G	A	G	G	G	G	A	G	G	G	G	G	G	A	G	G	G	G	H	G	G	H	A	G	G	G	G	H	G	G	G	G	G	G	G	N	G	G	G	G	G	A	G	G
JAX00241525	1	9078581	0	T	C	C	T	C	C	C	C	C	C	C	C	C	C	C	T	C	C	C	C	H	C	C	H	C	C	C	C	C	C	C	C	C	C	C	C	C	T	C	C	C	C	C	C	C	C
JAX00241528	1	9093556	0	A	C	A	A	A	A	A	A	C	A	A	A	A	A	A	A	A	A	A	A	A	A	A	A	C	A	A	A	A	H	A	A	A	A	A	A	A	A	A	A	A	A	A	C	A	A
JAX00000450	1	9098181	0	T	G	G	T	T	T	G	G	T	G	G	T	G	H	H	T	H	G	G	H	H	G	H	H	T	T	T	G	G	T	H	G	G	G	H	G	G	T	G	T	G	G	G	T	H	G
JAX00000451	1	9098234	0	C	T	T	C	C	C	T	T	C	T	T	C	T	H	C	C	H	T	T	H	H	T	H	H	C	C	C	T	T	C	H	T	T	T	N	T	T	C	T	C	T	T	T	C	H	T
JAX00241538	1	9118306	0	A	G	A	A	G	G	A	G	G	A	A	G	G	H	H	A	H	A	A	H	H	H	H	A	G	G	G	H	A	G	G	G	A	A	H	G	G	A	A	G	A	A	G	G	H	A
JAX00000454	1	9141736	0	G	C	C	G	G	G	C	G	G	C	C	G	G	H	H	G	H	C	C	H	G	H	H	H	G	G	G	H	C	G	G	G	C	C	H	G	G	G	C	G	C	C	G	G	H	C
JAX00241542	1	9148657	0	C	T	C	C	C	C	C	T	C	C	C	C	T	C	C	C	C	C	C	C	H	H	C	C	C	C	C	H	C	C	H	T	C	C	C	T	T	C	C	C	C	C	T	C	C	C
JAX00000455	1	9148758	0	T	G	G	T	G	G	G	G	G	G	G	G	G	G	G	T	G	G	G	G	G	G	G	H	G	G	G	G	G	G	G	G	G	G	G	G	G	T	G	G	G	G	G	G	G	G
JAX00000457	1	9160233	0	G	A	A	G	G	G	A	G	G	A	A	G	G	H	H	G	H	A	A	H	G	H	H	H	G	G	G	H	A	G	G	G	A	A	H	G	G	G	A	G	A	A	G	G	H	A
JAX00241550	1	9178187	0	G	A	G	G	G	G	G	G	A	G	G	G	G	G	G	G	G	G	G	G	G	G	G	G	A	G	G	G	G	H	G	G	G	G	G	G	G	G	G	G	G	G	G	A	G	G
JAX00000458	1	9180208	0	A	G	A	A	G	G	A	A	A	A	A	G	A	H	H	A	H	A	A	H	A	A	H	A	A	G	G	A	A	H	N	A	A	A	H	A	A	A	A	G	A	A	A	A	H	A
JAX00241555	1	9204670	0	C	T	T	C	C	C	T	C	T	T	T	C	C	H	H	C	H	T	T	H	C	H	H	H	T	C	C	H	T	H	C	C	T	T	H	C	C	C	T	C	T	T	C	T	T	T
JAX00000460	1	9215010	0	A	G	G	A	A	A	G	A	A	G	G	A	A	H	H	A	H	G	G	H	A	H	H	H	A	A	A	H	G	A	A	A	G	G	H	A	A	A	G	A	G	G	A	A	H	G
JAX00241562	1	9264285	0	T	C	C	T	C	C	C	C	C	C	C	C	C	C	C	T	C	C	C	C	H	C	C	H	C	C	C	C	C	C	C	C	C	C	C	C	C	T	C	C	C	C	C	C	C	C
JAX00000462	1	9264684	0	G	A	A	G	A	A	A	G	A	A	A	A	G	A	A	G	A	A	A	A	G	H	A	H	A	A	A	H	A	A	H	G	A	A	A	G	G	G	A	A	A	A	G	A	A	A
JAX00000463	1	9264774	0	G	C	C	G	C	C	C	C	C	C	C	C	C	C	C	N	C	C	C	C	N	C	C	H	C	C	C	C	C	C	C	C	C	C	C	C	C	G	C	C	C	C	C	C	C	C
JAX00000464	1	9267622	0	C	A	A	C	A	A	A	C	A	A	A	A	C	A	A	C	A	A	A	A	C	H	A	H	A	A	A	H	A	A	H	C	A	A	A	C	C	C	A	A	A	A	C	A	A	A
JAX00241564	1	9296495	0	C	G	C	C	C	C	C	G	C	C	C	C	G	C	C	C	C	C	C	C	H	H	C	C	C	C	C	H	C	C	H	G	C	C	C	G	G	C	C	C	C	C	G	C	C	C
JAX00241566	1	9305253	0	G	A	G	G	G	G	G	A	G	G	G	G	A	G	G	G	G	G	G	G	H	H	G	G	G	G	G	N	G	G	H	A	G	G	G	A	A	G	G	G	G	G	A	G	G	G
JAX00190744	1	9327362	0	G	T	G	G	G	G	G	G	T	G	G	G	G	G	G	G	G	G	G	G	G	G	G	G	T	G	G	G	G	H	G	G	G	G	G	G	G	G	G	G	G	G	G	T	G	G
JAX00000475	1	9423764	0	A	G	A	A	G	G	A	A	A	A	A	G	H	H	H	A	H	A	A	H	A	A	H	A	A	G	G	A	A	N	G	A	A	A	N	A	A	A	A	G	A	A	A	A	N	A
JAX00241580	1	9447890	0	A	G	A	A	A	A	A	G	G	A	A	A	G	A	A	A	A	A	A	A	H	N	A	A	G	A	A	H	A	N	N	G	A	A	A	G	G	A	A	A	A	A	G	G	A	A
JAX00000478	1	9461917	0	T	C	T	T	T	T	T	T	C	T	T	T	T	T	T	T	T	T	T	T	T	T	T	T	C	T	T	T	T	H	T	T	T	T	T	T	T	T	T	T	T	T	T	C	T	T
JAX00241582	1	9497327	0	G	A	G	G	G	G	G	G	A	G	G	G	G	G	G	G	G	G	G	G	G	G	G	G	A	G	G	G	G	H	G	G	G	G	G	G	G	G	G	G	G	G	G	A	G	G
JAX00241584	1	9499531	0	C	A	C	C	C	C	C	A	A	C	C	C	A	C	C	C	C	C	C	C	H	H	C	C	A	C	C	C	C	N	H	A	C	C	C	A	A	C	C	C	C	C	A	A	C	C
JAX00000482	1	9510850	0	A	T	A	A	T	T	A	T	T	A	A	T	T	H	H	A	H	A	A	H	H	H	H	A	T	T	T	H	A	T	T	T	A	A	H	T	T	A	A	T	A	A	T	T	H	A
JAX00241589	1	9544998	0	T	A	T	T	A	A	T	A	A	T	T	N	A	H	H	T	H	T	T	H	H	H	H	T	A	A	A	H	T	A	A	A	T	T	H	A	A	T	T	A	T	T	A	A	H	T
JAX00241590	1	9545310	0	T	C	T	T	C	C	T	C	C	T	T	C	C	H	H	T	H	T	T	H	H	H	H	T	C	C	C	H	T	C	C	C	T	T	H	C	C	T	T	C	T	T	C	C	H	T
JAX00241595	1	9552743	0	A	G	A	A	A	A	A	G	G	A	A	A	G	A	A	A	A	A	A	A	H	H	A	A	G	A	A	H	A	H	H	G	A	A	A	G	G	A	A	A	A	A	G	G	A	A
JAX00000486	1	9575921	0	G	A	G	G	A	A	G	G	G	G	G	A	G	H	H	G	H	G	G	H	G	G	H	G	G	A	A	G	G	H	H	G	G	G	H	G	G	G	G	A	G	G	G	G	H	G
JAX00000487	1	9576014	0	A	G	A	A	G	G	A	G	G	A	A	G	G	H	H	A	H	A	A	H	H	H	H	A	G	G	G	H	A	G	G	G	A	A	H	G	G	A	A	G	A	A	G	G	H	A
JAX00000488	1	9579720	0	T	C	T	T	C	C	T	C	C	T	T	C	C	H	H	T	H	T	T	N	H	H	H	T	C	C	C	H	T	C	C	C	T	T	H	C	C	T	T	C	T	T	C	C	N	T
JAX00190752	1	9601213	0	G	A	G	G	G	G	G	G	A	G	G	G	G	G	G	G	G	G	G	G	G	G	G	G	A	G	G	G	G	H	G	G	G	G	G	G	G	G	G	G	G	G	G	A	G	G
JAX00000489	1	9603144	0	C	T	C	C	T	T	C	C	C	C	C	T	C	H	H	C	H	C	C	H	C	C	H	C	C	T	T	C	C	H	H	C	C	C	H	C	C	C	C	T	C	C	C	C	H	C
JAX00241614	1	9612781	0	A	G	A	A	A	A	A	G	G	A	A	A	G	A	A	A	A	A	A	A	N	N	A	A	G	A	A	N	A	H	H	G	A	A	A	G	G	A	A	A	A	A	G	G	A	A
JAX00241616	1	9618401	0	T	C	T	T	T	T	T	C	C	T	T	T	C	T	T	T	T	T	T	T	H	H	T	T	C	T	T	H	T	H	H	C	T	T	T	C	C	T	T	T	T	T	C	C	T	T
JAX00241617	1	9624213	0	C	A	C	C	C	C	C	A	C	C	C	H	A	C	C	C	C	C	C	C	H	H	C	C	C	C	C	H	C	C	H	A	C	C	C	A	A	C	C	C	C	C	A	C	C	C
JAX00241619	1	9627721	0	G	T	G	G	G	G	G	T	T	G	G	G	T	G	G	G	G	G	G	G	H	G	G	G	T	G	G	H	G	G	N	T	G	G	G	T	T	G	G	G	G	G	T	T	G	G
JAX00241620	1	9628061	0	G	A	G	G	A	A	G	G	A	G	G	A	G	H	H	G	H	G	G	H	G	G	H	G	A	A	A	G	G	A	H	G	G	G	H	G	G	G	G	A	G	G	G	A	A	G
JAX00241622	1	9628458	0	T	C	T	T	C	C	T	T	C	T	T	C	T	H	H	T	H	T	T	H	T	T	H	T	C	C	C	T	T	C	H	T	T	T	H	T	T	T	T	C	T	T	T	C	H	T
JAX00241623	1	9635326	0	C	T	C	C	C	T	C	C	C	C	C	H	C	C	H	C	C	C	C	C	C	C	C	C	C	C	T	C	C	C	C	C	C	C	H	C	C	C	C	T	C	C	C	C	H	C
JAX00241624	1	9646961	0	C	T	C	C	C	T	C	T	T	C	C	H	T	C	H	C	C	C	C	C	H	H	C	C	T	C	T	H	C	H	H	T	C	C	H	T	T	C	C	T	C	C	T	T	H	C
JAX00241625	1	9651184	0	G	A	G	G	G	G	G	G	A	G	G	G	G	G	G	G	G	G	G	G	G	G	G	G	A	G	G	G	G	N	G	G	G	G	G	G	G	G	G	G	G	G	G	A	G	G
JAX00000493	1	9658815	0	A	C	A	A	A	C	A	A	A	A	A	N	A	A	N	A	A	A	A	A	A	A	N	A	A	A	C	A	N	A	A	A	A	A	N	A	A	A	A	C	A	A	A	A	N	A
JAX00241635	1	9696353	0	A	C	A	A	A	A	A	A	C	A	A	A	A	A	A	A	A	A	A	A	A	A	A	A	C	A	A	A	A	H	A	A	A	A	A	A	A	A	A	A	A	A	A	C	A	A
JAX00000496	1	9696734	0	T	G	G	T	G	G	G	T	T	T	T	G	T	G	G	T	G	G	G	H	T	T	G	H	T	G	G	H	G	H	H	T	G	G	H	T	T	T	G	G	G	G	T	T	G	G
JAX00241638	1	9704226	0	G	T	G	G	G	G	G	T	T	G	G	G	T	G	G	G	G	G	G	G	H	H	G	G	T	G	G	H	G	H	H	T	G	G	G	T	T	G	G	G	G	G	T	T	G	G
JAX00241640	1	9707601	0	A	G	G	A	G	G	G	A	A	A	A	G	A	G	G	A	G	G	G	H	A	A	G	H	A	G	G	H	G	H	H	A	G	G	H	A	A	A	G	G	G	G	A	A	G	G
JAX00241641	1	9707643	0	A	T	A	A	A	A	A	T	A	A	A	A	T	A	A	A	A	A	A	A	H	H	A	A	A	A	A	H	A	A	H	T	A	A	A	T	T	A	A	A	A	A	T	A	A	A
JAX00241642	1	9708236	0	A	C	C	A	C	C	C	C	C	A	A	C	C	C	C	A	C	C	C	H	H	H	C	H	C	C	C	C	C	C	C	C	C	C	H	C	C	A	C	C	C	C	C	C	C	C
JAX00241643	1	9711516	0	A	G	G	A	G	G	G	A	A	A	A	N	A	G	G	A	N	G	G	H	A	A	G	H	A	G	H	H	G	H	H	A	G	G	H	A	A	A	G	G	G	G	A	A	G	G
JAX00000498	1	9731808	0	T	C	C	T	C	C	C	C	C	T	T	C	C	C	C	T	C	C	C	H	H	H	C	H	C	C	C	C	C	C	C	C	C	C	H	C	C	T	C	C	C	C	C	C	C	C
JAX00000499	1	9735473	0	C	T	T	C	T	C	T	T	C	T	T	H	T	T	H	C	T	T	T	T	H	T	T	H	C	T	C	T	T	H	T	T	T	T	H	T	T	C	T	C	T	T	T	C	H	T
JAX00241645	1	9735695	0	A	G	G	A	G	A	G	G	A	G	G	H	G	G	N	A	G	G	G	G	H	G	G	H	A	G	A	G	G	H	G	G	G	G	H	G	G	A	G	A	G	G	G	A	H	G
JAX00241646	1	9743905	0	T	C	T	T	T	T	T	C	C	T	T	T	C	T	T	T	T	T	T	T	H	H	T	T	C	T	T	H	T	H	H	C	T	T	T	C	C	T	T	T	T	T	C	C	T	T
JAX00000500	1	9753376	0	T	C	C	T	C	T	C	T	T	C	C	H	T	C	H	T	C	C	C	C	T	H	C	H	T	C	T	N	C	H	H	T	C	C	H	T	T	T	C	T	C	C	T	T	H	C
JAX00190757	1	9755788	0	G	A	G	G	G	G	G	A	A	G	G	G	A	G	G	G	G	G	G	G	H	H	G	G	A	G	G	H	G	H	H	A	G	G	G	A	A	G	G	G	G	G	A	A	G	G
JAX00241648	1	9761218	0	C	T	C	C	C	T	C	C	C	C	C	H	C	C	H	C	C	C	C	C	C	C	C	C	C	C	T	C	C	C	C	C	C	C	H	C	C	C	C	T	C	C	C	C	H	C
JAX00241649	1	9762297	0	C	G	G	C	G	C	G	G	C	G	G	H	G	G	H	C	G	G	G	G	H	G	G	H	C	G	C	G	G	H	G	G	G	G	H	G	G	C	G	C	G	G	G	C	H	G
JAX00000503	1	9788007	0	C	G	G	C	G	C	G	C	C	G	G	H	C	G	H	C	G	G	G	G	C	H	G	H	C	G	C	H	G	H	H	C	G	G	H	C	C	C	G	C	G	G	C	C	H	G
JAX00000504	1	9821020	0	C	T	T	C	T	C	T	C	C	C	C	H	C	T	H	C	T	T	T	H	C	C	T	H	C	T	C	H	T	H	H	C	T	T	C	C	C	C	T	C	T	T	C	C	H	T
JAX00000505	1	9821048	0	C	T	T	C	T	C	T	C	C	C	C	H	C	T	H	C	T	T	T	H	C	C	T	H	C	T	C	H	T	H	H	C	T	T	C	C	C	C	T	C	T	T	C	C	H	T
JAX00000506	1	9832690	0	C	G	G	C	G	C	G	G	G	C	C	H	G	N	H	C	G	H	G	H	H	H	G	H	G	G	C	G	G	G	G	G	H	G	C	G	G	C	G	C	G	G	G	G	H	G
JAX00241659	1	9869134	0	T	G	G	T	G	G	G	T	T	T	T	G	T	G	G	T	G	G	G	H	T	T	G	H	H	G	G	N	G	N	H	T	G	G	H	N	T	T	G	G	G	G	T	T	G	G
JAX00188667	1	9922068	0	T	G	G	T	G	G	G	T	G	T	T	N	T	G	G	T	G	G	G	H	T	T	G	H	G	G	G	H	G	G	H	T	G	G	H	T	T	T	G	G	G	G	T	G	G	H
JAX00241676	1	9924821	0	G	A	A	G	A	A	A	G	G	G	G	A	G	A	A	G	A	A	A	H	G	G	A	H	G	A	A	H	A	H	H	G	A	A	H	G	G	G	A	A	A	A	G	G	A	A
JAX00241677	1	9925600	0	C	G	G	C	G	G	G	G	G	C	C	G	G	G	G	C	G	G	G	H	H	H	G	H	G	G	G	G	G	G	G	G	G	G	H	G	G	C	G	G	G	G	G	G	G	G
JAX00241679	1	9938356	0	T	C	T	T	T	T	T	T	C	T	T	T	T	T	T	T	T	T	T	T	T	T	T	T	C	T	T	T	T	H	T	T	T	T	T	T	T	T	T	T	T	T	T	C	T	T
JAX00241683	1	9947589	0	G	A	G	G	G	A	G	G	G	A	A	H	G	G	H	G	G	G	G	H	G	H	G	G	G	G	A	G	G	G	G	G	G	G	A	G	G	G	G	A	G	G	G	G	H	G
JAX00000515	1	9958115	0	G	A	G	G	G	A	G	G	G	A	A	H	G	G	H	G	G	G	G	H	G	H	G	G	G	G	A	G	G	G	G	G	G	G	A	G	G	G	G	A	G	G	G	G	H	G
JAX00241686	1	9974777	0	C	T	T	C	T	C	T	T	T	C	C	H	T	T	N	C	T	T	T	N	H	H	T	H	T	T	C	T	T	T	T	T	T	T	C	T	T	C	T	C	T	T	T	T	H	T
JAX00241690	1	9985371	0	G	A	G	G	G	A	G	G	G	A	A	H	G	G	H	G	G	G	G	H	G	H	G	G	G	G	A	G	G	G	G	G	G	G	A	G	G	G	G	A	G	G	G	G	H	G
JAX00000518	1	9991059	0	T	C	T	T	T	C	T	C	C	C	C	H	C	T	H	T	T	T	T	H	H	C	T	T	C	T	C	H	T	H	H	C	T	T	C	C	C	T	H	C	T	T	C	C	H	T
JAX00241699	1	10006118	0	T	C	C	T	C	T	C	C	C	T	T	H	C	C	H	T	C	C	C	H	H	H	C	H	C	C	T	C	C	C	C	C	C	C	T	C	C	T	C	T	C	C	C	C	H	C
JAX00241700	1	10010545	0	T	C	T	T	T	T	T	C	C	T	T	T	C	T	T	T	T	T	T	T	H	N	T	T	C	T	T	H	T	H	N	C	T	T	T	C	C	T	T	T	T	T	C	C	T	T
JAX00241706	1	10014715	0	T	C	T	T	T	T	T	C	C	T	T	T	C	T	T	T	T	T	T	T	H	H	T	T	C	T	T	H	T	H	H	C	T	T	T	C	C	T	T	T	T	T	C	C	T	T
JAX00000520	1	10021634	0	T	C	C	T	C	T	C	C	C	T	T	N	C	C	H	T	C	C	C	N	T	T	C	N	C	C	T	C	C	C	C	C	C	C	T	C	C	T	C	T	C	C	C	C	N	C
JAX00000521	1	10022763	0	T	A	A	T	A	T	A	A	T	T	T	H	A	A	H	T	A	A	A	H	H	H	A	H	T	A	T	A	A	H	A	A	A	A	T	A	A	T	A	T	A	A	A	T	H	A
JAX00000523	1	10064243	0	G	T	G	G	G	G	G	T	G	G	G	G	T	G	G	G	G	G	G	G	H	H	G	G	G	G	G	H	G	G	H	T	G	G	G	T	T	G	G	G	G	G	T	G	G	G
JAX00241710	1	10088005	0	A	G	A	A	A	A	A	G	G	A	A	A	G	A	A	A	A	A	A	A	A	N	A	A	G	A	A	H	A	A	A	G	A	A	A	G	G	A	A	A	A	A	G	G	A	A
JAX00241715	1	10100149	0	G	A	G	G	G	G	G	G	A	G	G	G	G	G	G	G	G	G	G	G	G	G	G	G	A	G	G	G	G	N	G	G	G	G	G	G	G	G	G	G	G	G	G	A	G	G
JAX00190763	1	10128043	0	C	T	C	C	C	C	C	C	T	C	C	C	C	C	C	C	C	C	C	C	C	C	C	C	T	C	C	C	C	H	C	C	C	C	C	C	C	C	C	C	C	C	C	T	C	C
JAX00241725	1	10144882	0	A	G	A	A	A	A	A	G	A	A	A	A	G	A	A	A	A	A	A	A	H	H	A	A	A	A	A	H	A	A	H	G	A	A	A	G	G	A	A	A	A	A	G	A	A	A
JAX00241734	1	10204198	0	T	G	T	T	T	T	T	G	G	T	T	T	G	T	T	T	T	T	T	T	H	H	T	T	G	T	T	H	T	H	H	G	T	T	T	G	G	T	T	T	T	T	G	G	T	T
JAX00241741	1	10247463	0	G	C	G	G	G	G	G	C	G	G	G	G	C	G	G	G	G	G	G	G	H	H	G	G	G	G	G	H	G	G	H	C	G	G	G	C	C	G	G	G	G	G	C	G	G	G
JAX00241742	1	10249789	0	C	A	C	C	C	C	C	C	A	C	C	N	H	C	C	C	C	C	C	C	C	C	C	C	A	C	C	C	C	H	C	C	C	C	C	C	C	C	C	C	C	C	C	A	C	C
JAX00241744	1	10250133	0	G	T	G	G	G	G	G	T	T	G	G	G	T	G	G	G	G	G	G	G	N	H	G	G	T	G	G	H	G	N	H	T	G	G	G	T	T	G	G	G	G	G	T	T	G	G
JAX00241747	1	10261947	0	T	C	T	T	C	T	T	C	C	T	T	H	C	H	T	T	H	T	T	H	H	H	H	T	C	C	T	H	T	C	C	C	T	T	T	C	C	T	T	T	T	T	C	C	T	T
JAX00241750	1	10264917	0	C	A	C	C	A	C	C	A	A	C	C	H	A	H	C	C	H	C	C	H	H	H	H	C	A	A	C	H	C	A	A	A	C	C	C	A	A	C	C	C	C	C	A	A	C	C
JAX00000540	1	10299272	0	C	T	C	C	T	C	C	C	C	C	C	N	C	N	C	C	H	C	C	T	C	C	H	C	C	T	C	C	C	H	H	C	C	C	C	C	C	C	C	C	C	C	C	C	C	C
JAX00000541	1	10312237	0	A	T	A	A	T	A	A	A	A	A	A	H	A	H	A	A	H	A	A	H	A	A	H	A	A	T	A	A	A	H	H	A	A	A	A	A	A	A	A	A	A	A	A	A	A	A
JAX00000542	1	10313798	0	T	C	T	T	C	T	T	T	T	T	T	H	T	H	T	T	H	T	T	H	T	T	H	T	T	C	T	T	T	H	H	T	T	T	T	T	T	T	T	T	T	T	T	T	T	T
JAX00241756	1	10318013	0	T	C	T	T	T	T	T	C	C	T	T	T	C	T	T	T	T	T	T	T	H	H	T	T	C	T	T	H	T	H	H	C	T	T	T	C	C	T	T	T	T	T	C	C	T	T
JAX00241757	1	10318855	0	G	A	G	G	G	G	G	G	A	G	G	G	G	G	G	G	G	G	G	G	G	G	G	G	A	G	G	G	G	H	G	G	G	G	G	G	G	G	G	G	G	G	G	A	G	G
JAX00241758	1	10322422	0	C	T	C	C	C	C	C	C	T	C	C	C	C	C	C	C	C	C	C	C	C	C	C	C	T	C	C	C	C	H	C	C	C	C	C	C	C	C	C	C	C	C	C	T	C	C
JAX00241762	1	10382139	0	G	A	G	G	G	G	G	A	A	G	G	G	A	G	G	G	G	G	G	G	H	H	G	G	A	G	G	H	G	H	H	A	G	G	G	A	A	G	G	G	G	G	A	A	G	G
JAX00241765	1	10392492	0	T	G	T	T	T	T	T	G	G	T	T	T	G	T	T	T	T	T	T	T	T	T	T	T	G	T	T	T	T	T	T	G	T	T	T	G	G	T	T	T	T	T	G	G	T	T
JAX00000550	1	10429505	0	C	G	C	C	C	C	C	G	C	C	C	C	G	C	C	C	C	C	C	C	H	H	C	C	C	C	C	H	C	C	H	G	C	C	C	G	G	C	C	C	C	C	G	C	C	C
JAX00000551	1	10429963	0	T	A	T	T	T	T	T	A	T	T	T	T	A	T	T	T	T	T	T	T	H	H	T	T	T	T	T	H	T	T	H	A	T	T	T	A	A	T	T	T	T	T	A	T	T	T
JAX00241768	1	10466906	0	C	A	C	C	C	C	C	A	A	C	C	C	A	C	C	C	C	C	C	C	H	H	C	C	A	C	C	H	C	N	N	A	C	C	C	A	A	C	C	C	C	C	A	A	C	C
JAX00241773	1	10529550	0	A	T	A	A	A	A	A	T	T	A	A	A	T	A	A	A	A	A	A	A	H	H	A	A	T	A	A	H	A	H	H	T	A	A	A	T	T	A	A	A	A	A	T	T	A	A
JAX00241777	1	10573769	0	C	T	C	C	C	C	C	T	C	C	C	C	T	C	C	C	C	C	C	C	H	H	C	C	C	C	C	H	C	C	H	T	C	C	C	T	T	C	C	C	C	C	T	C	C	C
JAX00000562	1	10578187	0	C	T	C	C	C	C	C	C	T	C	C	C	C	C	C	C	C	C	C	C	C	C	C	C	T	C	C	C	C	H	C	C	C	C	C	C	C	C	C	C	C	C	C	T	C	C
JAX00000563	1	10579512	0	A	G	A	A	A	A	A	G	G	A	A	A	G	A	A	A	A	A	A	A	H	H	A	A	G	A	A	H	A	H	H	G	A	A	A	G	G	A	A	A	A	A	G	G	A	A
JAX00241779	1	10584049	0	T	A	T	T	T	T	T	A	T	T	T	T	A	T	T	T	T	T	T	T	H	H	T	T	T	T	T	H	T	T	H	A	T	T	T	A	A	T	T	T	T	T	A	T	T	T
JAX00241781	1	10587072	0	A	G	A	A	G	A	A	A	A	A	A	H	A	H	A	A	H	A	A	H	A	A	H	A	A	G	A	A	A	H	H	A	A	A	A	A	A	A	A	A	A	A	A	A	A	A
JAX00188669	1	10601670	0	T	C	C	T	C	T	C	C	T	C	C	H	C	C	H	T	C	C	C	C	H	C	C	H	T	C	T	C	C	H	C	C	C	C	H	C	C	T	C	T	C	C	C	T	H	C
JAX00241784	1	10607615	0	G	A	A	G	A	A	A	G	G	G	G	A	G	A	A	G	A	A	A	H	G	G	A	H	G	A	A	H	A	H	H	G	A	A	H	G	G	G	A	A	A	A	G	G	A	A
JAX00241788	1	10623215	0	C	T	T	C	T	T	T	C	T	C	C	T	C	T	T	C	T	T	T	H	C	C	T	H	T	T	T	H	T	T	H	C	T	T	H	C	C	C	T	T	T	T	C	T	T	T
JAX00241790	1	10623941	0	G	A	G	G	G	G	G	A	G	G	G	G	A	G	G	G	G	G	G	G	H	H	G	G	G	G	G	H	G	G	H	A	G	G	G	A	A	G	G	G	G	G	A	G	G	G
JAX00241793	1	10650799	0	G	A	G	G	G	G	G	A	A	G	G	G	A	G	G	G	G	G	G	G	G	G	G	G	A	G	G	H	G	H	H	H	G	G	G	A	A	G	G	G	G	G	A	A	G	G
JAX00190773	1	10687971	0	G	A	G	G	G	G	G	G	A	G	G	G	G	G	G	G	G	G	G	G	G	G	G	G	A	G	G	G	G	H	G	G	G	G	G	G	G	G	G	G	G	G	G	A	G	G
JAX00000570	1	10689987	0	C	T	T	C	T	T	T	C	T	C	C	T	C	T	T	C	T	T	T	H	C	C	T	H	T	T	T	H	T	T	H	C	T	T	H	C	C	C	T	T	T	T	C	T	T	T
JAX00241800	1	10701569	0	G	A	A	G	A	A	A	G	G	G	G	A	G	A	A	G	A	A	A	H	G	G	A	H	G	A	A	H	A	H	H	G	A	A	H	G	G	G	A	A	A	A	G	G	A	A
JAX00000571	1	10711332	0	G	A	A	G	A	A	A	A	A	G	G	A	A	A	A	G	A	A	A	H	H	H	A	N	A	A	A	A	A	A	A	A	A	A	H	A	A	G	A	A	A	A	A	A	A	A
JAX00241804	1	10725560	0	T	C	C	T	C	C	C	C	C	T	T	C	C	C	C	T	C	C	C	H	H	H	C	H	C	C	C	C	C	C	C	C	C	C	H	C	C	T	C	C	C	C	C	C	C	C
JAX00241805	1	10741384	0	G	A	G	G	G	G	G	A	A	G	G	G	A	G	G	G	G	G	G	G	H	H	G	G	A	G	G	H	G	H	H	A	G	G	G	A	A	G	G	G	G	G	A	A	G	G
JAX00241808	1	10758515	0	C	T	C	C	C	C	C	T	T	C	C	C	T	C	C	C	C	C	C	C	H	H	C	C	T	C	C	H	C	H	H	T	C	C	C	T	T	C	C	C	C	C	T	T	C	C
JAX00000576	1	10779911	0	T	C	T	T	T	T	T	C	C	T	T	T	C	T	T	T	T	T	T	T	H	H	T	T	C	T	T	H	T	H	H	C	T	T	T	C	C	T	T	T	T	T	C	C	T	T
JAX00241812	1	10799501	0	C	T	C	C	C	T	C	C	C	C	C	C	C	C	C	C	C	C	C	C	C	C	C	C	C	C	T	C	C	C	C	C	C	C	C	C	C	C	C	T	C	C	C	C	C	C
JAX00241813	1	10817221	0	A	G	A	A	A	A	A	G	A	A	A	A	G	A	A	A	A	A	A	A	H	H	A	A	A	A	A	H	A	A	H	G	A	A	A	G	G	A	A	A	A	A	G	A	A	A
JAX00241820	1	10840323	0	A	G	A	A	A	A	A	G	A	A	A	A	G	A	A	A	A	A	A	A	H	N	A	A	A	A	A	N	A	A	N	G	A	A	A	G	G	A	A	A	A	A	G	A	A	A
JAX00000583	1	10859704	0	A	G	A	A	A	A	A	G	G	A	A	A	G	A	A	A	A	A	A	A	H	H	A	A	G	A	A	H	A	H	H	G	A	A	A	G	G	A	A	A	A	A	G	G	A	A
JAX00241822	1	10864215	0	G	A	G	G	G	G	G	A	A	G	G	G	A	G	G	G	G	G	G	G	H	H	G	G	A	G	G	H	G	H	H	A	G	G	G	A	A	G	G	G	G	G	A	A	G	G
JAX00190779	1	10884988	0	C	T	C	C	C	C	C	C	T	C	C	C	C	C	C	C	C	C	C	C	C	C	C	C	T	C	C	C	C	H	C	C	C	C	C	C	C	C	C	C	C	C	C	T	C	C
JAX00190780	1	10885103	0	A	G	A	A	A	A	A	G	G	A	A	A	G	A	A	A	A	A	A	A	H	H	A	A	G	A	A	H	A	H	H	G	A	A	A	G	G	A	A	A	A	A	G	G	A	A
JAX00000587	1	10905274	0	A	G	A	A	A	A	A	G	G	A	A	A	G	A	A	A	A	A	A	A	H	H	A	A	G	A	A	H	A	H	H	G	A	A	A	G	G	A	A	A	A	A	G	G	A	A
JAX00241824	1	10923954	0	T	G	T	T	T	T	T	G	G	T	T	T	G	T	T	T	T	T	T	T	N	H	T	T	G	T	T	T	T	N	T	G	T	T	T	G	G	T	T	T	T	T	G	G	T	T
JAX00000590	1	10953038	0	T	C	C	T	C	T	C	C	C	T	T	H	C	C	H	T	C	C	C	H	H	H	C	H	C	C	T	C	C	C	C	C	C	C	T	C	C	T	C	T	C	C	C	C	H	C
JAX00000594	1	11011589	0	A	G	G	A	G	A	G	A	A	A	A	H	A	G	H	A	G	G	G	H	A	A	G	H	A	G	A	H	G	H	H	A	G	G	A	A	A	A	G	A	G	G	A	A	H	G
JAX00241841	1	11023277	0	T	A	T	T	T	T	T	T	T	A	A	T	T	T	T	T	T	T	T	H	T	N	T	T	T	T	T	T	T	T	T	T	T	T	N	T	T	T	T	T	T	T	T	T	T	T
JAX00241843	1	11040382	0	A	C	C	A	C	A	C	A	A	A	A	H	A	C	N	A	C	C	C	H	A	A	C	H	A	C	A	N	C	H	H	A	C	C	A	A	A	A	C	A	C	C	A	A	H	C
JAX00241844	1	11042117	0	A	G	A	A	A	A	A	G	A	A	A	A	G	A	A	A	A	A	A	A	G	G	A	A	A	A	A	G	A	A	G	G	A	A	A	G	G	A	A	A	A	A	G	A	A	A
JAX00241846	1	11044141	0	A	G	A	A	A	A	A	A	A	G	G	A	A	A	A	A	A	A	A	H	A	N	A	A	A	A	A	A	A	A	A	A	A	A	H	A	A	A	A	A	A	A	A	A	A	A
JAX00241849	1	11069692	0	A	G	A	A	A	A	A	G	A	G	G	A	G	A	A	A	A	A	A	H	H	G	A	A	A	A	A	H	A	A	H	G	A	A	H	G	G	A	A	A	A	A	G	A	A	A
JAX00241852	1	11072476	0	C	A	C	C	C	C	C	A	A	C	C	C	A	C	N	C	N	C	C	N	H	N	C	C	A	C	H	H	C	H	H	A	N	C	C	A	A	C	C	C	C	C	A	A	C	C
JAX00241857	1	11096476	0	A	T	A	A	A	A	A	T	A	A	A	A	T	A	A	A	A	A	A	A	H	H	A	A	A	A	A	H	A	A	H	T	A	A	A	T	T	A	A	A	A	A	T	A	A	A
JAX00000600	1	11099983	0	G	A	A	G	A	G	A	G	A	G	G	G	G	A	H	G	A	A	A	N	G	G	A	N	A	A	G	H	A	A	N	G	A	A	G	G	G	G	A	G	A	A	G	A	H	N
JAX00241859	1	11102031	0	G	C	C	G	C	G	C	G	G	C	C	H	G	C	H	G	C	C	C	C	G	H	C	H	G	C	G	H	C	H	H	G	C	C	H	G	G	G	C	G	C	C	G	G	H	C
JAX00188670	1	11110046	0	A	G	G	A	G	A	G	G	G	G	G	H	G	N	H	A	G	G	G	G	H	G	G	H	G	G	A	G	G	G	G	G	G	G	H	G	G	A	G	A	G	G	G	G	H	G
JAX00241869	1	11123398	0	A	T	A	A	A	T	A	A	A	A	A	H	A	A	H	A	A	A	A	A	A	A	A	A	A	A	T	A	A	A	A	A	A	A	H	A	A	A	A	T	A	A	A	A	H	A
JAX00241870	1	11126611	0	G	A	G	G	G	G	G	G	A	G	G	G	G	G	G	G	G	G	G	G	G	G	G	G	A	G	G	G	G	H	G	G	G	G	G	G	G	G	G	G	G	G	G	A	G	G
JAX00000604	1	11130720	0	A	G	G	A	G	A	G	A	A	G	G	A	A	H	A	A	H	N	N	H	A	A	H	A	A	G	A	A	N	A	A	A	G	H	A	A	A	A	N	A	N	G	A	A	A	N
JAX00000605	1	11135093	0	G	T	T	G	T	T	T	G	G	G	G	T	G	T	T	G	T	T	T	H	G	G	T	H	G	T	T	H	T	H	H	G	T	T	H	G	G	G	T	T	T	T	G	G	T	T
JAX00241873	1	11151654	0	C	G	G	C	G	G	G	G	G	C	C	G	G	G	G	C	G	G	G	H	H	H	G	H	G	G	G	G	G	G	G	G	G	G	H	G	G	C	G	G	G	G	G	G	G	G
JAX00241874	1	11151707	0	C	T	C	C	C	C	C	T	C	C	C	C	T	C	C	C	C	C	C	C	H	H	C	C	C	C	C	H	C	C	H	T	C	C	C	T	T	C	C	C	C	C	T	C	C	C
JAX00241875	1	11153595	0	T	G	T	T	T	T	T	G	T	T	T	T	G	T	T	T	T	T	T	T	T	T	T	T	T	T	T	T	T	T	T	G	T	T	T	G	G	T	T	T	T	T	G	T	T	T
JAX00241881	1	11169690	0	T	C	T	T	T	T	T	C	C	T	T	T	C	T	T	T	T	T	T	T	H	H	T	T	C	T	T	H	T	H	H	C	T	T	T	C	C	T	T	T	T	T	C	C	T	T
JAX00241884	1	11172081	0	C	G	G	C	G	G	G	C	C	C	C	G	C	G	G	C	G	G	G	H	C	C	G	H	C	G	G	H	G	H	H	C	G	G	H	C	C	C	G	G	G	G	C	C	G	G
JAX00190787	1	11186911	0	C	A	C	C	C	C	C	C	A	C	C	C	C	C	C	C	C	C	C	C	C	C	C	C	A	C	C	C	C	H	C	C	C	C	C	C	C	C	C	C	C	C	C	A	C	C
JAX00241890	1	11188476	0	G	A	A	G	A	A	A	G	G	G	G	A	G	A	A	G	A	A	A	H	G	G	A	N	G	A	A	H	A	H	H	G	A	A	H	G	G	G	A	A	A	A	G	G	A	A
JAX00241899	1	11227435	0	G	T	G	G	G	G	G	G	G	T	T	G	G	G	G	G	G	G	G	H	G	H	G	G	G	G	G	G	G	G	G	G	G	G	H	G	G	G	G	G	G	G	G	G	G	G
JAX00241903	1	11256740	0	C	T	C	C	C	C	C	C	T	C	C	C	C	C	C	C	C	C	C	C	C	C	C	C	T	C	C	C	C	H	C	C	C	C	C	C	C	C	C	C	C	C	C	T	C	C
JAX00000612	1	11257769	0	G	A	G	G	G	G	G	G	A	A	A	G	G	G	G	G	G	G	G	H	G	H	G	G	A	G	G	G	G	H	G	G	G	G	H	G	G	G	G	G	G	G	G	A	G	G
JAX00000613	1	11258556	0	C	G	C	C	C	C	C	C	C	G	G	C	C	C	C	C	C	C	C	H	C	H	C	C	C	C	C	C	C	C	C	C	C	C	H	C	C	C	C	C	C	C	C	C	C	C
JAX00000614	1	11259458	0	G	A	A	G	G	A	A	G	G	G	G	H	G	N	A	G	H	A	A	G	G	G	N	H	G	G	A	H	A	G	G	G	A	A	H	G	G	G	A	A	A	A	N	G	A	A
JAX00241910	1	11273786	0	T	C	T	T	T	T	T	C	C	T	T	T	C	T	T	T	T	T	T	T	H	H	T	T	C	T	T	H	T	H	H	C	T	T	T	C	C	T	T	T	T	T	C	C	T	T
JAX00000615	1	11282281	0	G	A	G	G	G	G	G	G	G	A	A	G	G	G	G	G	G	G	G	H	G	H	G	G	G	G	G	G	G	G	G	G	G	G	H	G	G	G	G	G	G	G	G	G	G	G
JAX00000616	1	11289656	0	A	G	A	A	A	A	A	G	G	G	G	A	G	A	A	A	A	A	A	H	H	G	A	A	G	A	A	H	A	H	H	G	A	A	H	G	G	A	A	A	A	A	G	G	A	A
JAX00000617	1	11289701	0	G	A	G	G	G	G	G	G	A	A	A	G	G	G	G	G	G	G	G	H	G	H	G	G	A	G	G	G	G	H	G	G	G	G	H	G	G	G	G	G	G	G	G	A	G	G
JAX00241920	1	11315780	0	A	G	A	A	A	A	A	G	G	G	G	A	G	A	A	A	A	A	A	N	H	G	A	A	G	A	A	H	A	N	N	G	A	A	N	G	G	A	A	A	A	A	G	G	A	A
JAX00241921	1	11323359	0	A	T	A	A	A	A	A	A	A	T	T	A	A	A	A	A	A	A	A	H	A	H	A	A	A	A	A	A	A	A	A	A	A	A	H	A	A	A	A	A	A	A	A	A	A	A
JAX00241922	1	11330273	0	G	A	G	G	G	G	G	G	G	A	A	G	G	G	G	G	G	G	G	H	G	H	G	G	G	G	G	G	G	G	G	G	G	G	H	G	G	G	G	G	G	G	G	G	G	G
JAX00190792	1	11336197	0	G	T	G	G	G	G	G	G	T	G	G	G	G	G	G	G	G	G	G	G	G	G	G	G	T	G	G	G	G	H	G	G	G	G	G	G	G	G	G	G	G	G	G	T	G	G
JAX00000620	1	11356799	0	A	C	A	A	A	A	A	C	A	C	C	A	C	A	A	A	A	A	A	H	H	C	A	A	A	A	A	H	A	A	H	C	A	A	H	C	C	A	A	A	A	A	C	A	A	A
JAX00241933	1	11365526	0	C	T	C	C	C	C	C	C	T	T	T	C	C	C	C	C	C	C	C	C	C	C	C	C	T	C	C	C	C	H	C	C	C	C	C	C	C	C	C	C	C	C	C	T	C	C
JAX00241934	1	11365577	0	C	T	C	C	C	C	C	C	C	T	T	C	C	C	C	C	C	C	C	H	C	H	C	C	C	C	C	C	C	C	C	C	C	C	H	C	C	C	C	C	C	C	C	C	C	C
JAX00190793	1	11366555	0	A	G	A	A	A	A	A	G	G	G	G	A	G	A	A	A	A	A	A	H	H	G	A	A	G	A	A	H	A	H	H	G	A	A	H	G	G	A	A	A	A	A	G	G	A	A
JAX00000621	1	11381033	0	A	T	A	A	A	A	A	T	T	T	T	A	T	A	A	A	A	A	A	H	H	T	A	A	T	A	A	H	A	H	H	T	A	A	H	T	T	A	A	A	A	A	T	T	A	A
JAX00241935	1	11403607	0	G	A	G	G	G	G	G	A	G	G	G	G	A	G	G	G	G	G	G	G	H	H	G	G	G	G	G	H	G	G	H	A	G	G	G	A	A	G	G	G	G	G	A	G	G	G
JAX00241938	1	11405822	0	C	T	C	C	C	C	C	C	T	C	C	C	C	C	C	C	C	C	C	C	C	C	C	C	T	C	C	C	C	H	C	C	C	C	C	C	C	C	C	C	C	C	C	T	C	C
JAX00241941	1	11412487	0	C	A	C	C	C	C	C	A	A	A	A	C	A	C	C	C	C	C	C	H	H	A	C	C	A	C	C	N	C	H	N	A	C	C	H	A	A	C	C	C	C	C	A	A	C	C
JAX00000625	1	11421373	0	T	C	T	T	T	T	T	C	C	C	C	T	C	T	T	T	T	T	T	H	T	C	T	T	C	T	T	N	T	H	H	C	T	T	H	C	C	T	T	T	T	T	C	C	T	T
JAX00241945	1	11436602	0	A	G	A	A	A	A	A	G	A	G	G	A	G	A	A	A	A	A	A	H	H	G	A	A	A	A	A	H	A	A	H	G	A	A	H	G	G	A	A	A	A	A	G	A	A	A
JAX00241949	1	11450176	0	A	G	A	A	A	A	A	G	G	A	A	A	G	A	A	A	A	A	A	A	N	N	A	A	G	A	A	H	A	N	N	G	A	A	A	G	G	A	A	A	A	A	G	G	A	A
JAX00000628	1	11460648	0	A	G	A	A	A	A	A	G	G	A	A	A	G	A	A	A	A	A	A	A	H	H	A	A	G	A	A	H	A	H	H	G	A	A	A	G	G	A	A	A	A	A	G	G	A	A
JAX00241953	1	11485790	0	T	A	T	T	T	T	T	T	T	A	A	T	T	T	T	T	T	T	T	N	T	H	T	T	T	T	T	T	T	T	T	T	T	T	H	T	T	T	T	T	T	T	T	T	T	T
JAX00241954	1	11488301	0	C	T	C	C	C	C	C	T	T	C	N	N	T	C	C	C	C	C	C	C	H	H	C	C	T	C	C	H	C	H	H	T	C	C	C	T	T	C	C	C	C	C	T	T	C	C
JAX00241956	1	11490061	0	A	G	A	A	A	A	A	G	G	G	G	A	G	A	A	A	A	A	A	H	H	G	A	A	G	A	A	N	A	H	H	G	A	A	H	G	G	A	A	A	A	A	G	G	A	A
JAX00241958	1	11492821	0	G	T	G	G	G	G	G	G	T	G	G	G	G	G	G	G	G	G	G	G	G	G	G	G	T	G	G	G	G	H	G	G	G	G	G	G	G	G	G	G	G	G	G	T	G	G
JAX00000631	1	11501958	0	A	G	A	A	A	A	A	A	A	G	G	A	A	A	A	A	A	A	A	H	A	N	A	A	A	A	A	A	A	A	A	A	A	A	H	A	A	A	A	A	A	A	A	A	A	A
JAX00000632	1	11501990	0	T	C	T	T	T	T	T	C	T	C	C	T	C	T	T	T	T	T	T	H	T	C	T	T	T	T	T	T	T	T	T	C	T	T	H	C	C	T	T	T	T	T	N	T	T	T
JAX00241962	1	11502443	0	G	A	G	G	G	G	G	A	A	G	G	G	A	G	G	G	G	G	G	G	H	H	G	G	A	G	G	H	G	H	H	A	G	G	G	A	A	G	G	G	G	G	A	A	G	G
JAX00000635	1	11556800	0	T	C	T	T	C	T	T	C	T	T	T	H	C	H	T	T	H	T	T	H	H	H	H	T	T	C	T	H	T	C	C	C	T	T	T	C	C	T	T	T	T	T	C	T	T	T
JAX00000640	1	11618808	0	A	G	A	A	A	A	A	A	G	A	A	A	A	A	A	A	A	A	A	A	A	A	A	A	G	A	A	A	A	H	A	A	A	A	A	A	A	A	A	A	A	A	A	G	A	A
JAX00241974	1	11638734	0	A	C	A	A	A	A	A	A	C	A	A	A	A	A	A	A	A	A	A	A	A	A	A	A	C	A	A	A	A	H	A	A	A	A	A	A	A	A	A	A	A	A	A	C	A	A
JAX00241975	1	11655039	0	G	C	G	G	G	G	G	C	C	G	G	G	C	G	G	G	G	G	G	G	C	H	G	G	C	G	G	H	G	H	H	C	G	G	G	C	C	G	G	G	G	G	C	C	G	G
JAX00241978	1	11658416	0	A	G	G	A	G	G	G	G	G	A	A	G	G	G	G	A	G	G	G	H	H	H	G	H	G	G	G	G	G	G	G	G	G	G	H	G	G	A	G	G	G	G	G	G	G	G
JAX00000643	1	11677803	0	T	C	C	T	C	C	C	C	C	T	T	C	C	N	C	T	C	C	C	N	N	T	C	N	C	C	C	C	C	C	C	C	C	C	T	C	C	T	C	C	C	C	C	C	C	C
JAX00241983	1	11715439	0	G	A	G	G	G	G	G	A	G	G	G	G	A	G	G	G	G	G	G	G	H	H	G	G	G	G	G	H	G	G	H	A	G	G	G	A	A	G	G	G	G	G	A	G	G	G
JAX00241987	1	11729236	0	G	T	G	G	G	G	G	T	G	G	G	G	T	G	G	G	G	G	G	G	N	H	G	G	G	G	G	H	G	G	H	T	G	G	G	T	T	G	G	G	G	G	T	G	G	G
JAX00241995	1	11814801	0	A	G	A	A	A	A	A	G	G	A	A	A	G	A	A	A	A	A	A	A	N	G	A	A	G	A	A	N	A	H	G	G	A	A	A	G	G	A	A	A	A	A	G	G	A	A
JAX00241998	1	11819298	0	T	C	C	T	C	C	C	C	C	C	C	C	C	C	C	T	C	C	C	C	N	N	C	N	C	C	C	C	C	C	C	C	C	C	C	C	C	N	N	C	C	C	C	C	C	C
JAX00241999	1	11822322	0	C	T	C	C	C	C	C	T	T	C	C	C	T	C	C	C	C	C	C	C	H	H	C	C	T	C	C	H	C	H	H	T	C	C	C	T	T	C	C	C	C	C	T	T	C	C
JAX00242000	1	11823227	0	T	C	T	T	T	T	T	C	T	T	T	T	C	T	T	T	T	T	T	T	H	H	T	T	T	T	T	H	T	T	H	C	T	T	T	C	C	T	T	T	T	T	C	T	T	T
JAX00000656	1	11829987	0	C	G	C	C	G	C	C	C	C	G	G	H	C	H	C	C	H	C	C	G	C	H	H	C	C	G	C	C	C	H	H	C	C	C	H	C	C	C	C	C	C	C	C	C	C	C
JAX00242004	1	11867250	0	T	C	T	T	T	T	T	C	T	T	T	T	C	T	T	T	T	T	T	T	H	H	T	T	T	T	T	N	T	T	H	C	T	T	T	C	C	T	T	T	T	T	C	T	T	T
JAX00000658	1	11867654	0	G	A	A	G	G	A	A	G	G	G	G	H	G	H	A	G	H	A	A	G	G	G	H	H	G	G	A	H	A	G	G	G	A	A	H	G	G	G	A	A	A	A	G	G	A	A
JAX00242007	1	11869445	0	G	A	A	G	G	A	A	G	G	G	G	H	G	H	A	G	H	A	A	G	G	G	H	H	G	G	A	H	A	G	G	G	A	A	H	G	G	G	A	A	A	A	G	G	A	A
JAX00000659	1	11869871	0	T	G	T	T	G	T	T	T	T	G	G	H	T	H	T	T	H	T	T	G	T	H	H	T	T	G	T	T	T	H	H	T	T	T	H	T	T	T	T	T	T	T	T	T	T	T
JAX00242012	1	11924376	0	T	A	T	T	A	T	T	T	T	A	A	H	T	H	T	T	H	T	T	A	T	H	H	T	T	A	T	T	T	A	H	T	T	T	H	T	T	T	T	T	T	T	T	T	T	T
JAX00242016	1	11940445	0	A	G	G	A	A	G	G	A	A	A	A	N	A	H	G	A	N	G	G	A	A	A	N	H	A	A	G	G	G	A	A	A	G	G	N	A	A	A	G	G	G	G	A	A	G	G
JAX00242019	1	11955728	0	C	T	C	C	T	C	C	C	C	T	T	H	C	H	C	C	H	C	C	T	C	H	H	C	C	T	C	C	C	H	H	C	C	C	H	C	C	C	C	C	C	C	C	C	C	C
JAX00242021	1	11959965	0	C	T	T	C	C	T	T	C	C	C	C	H	C	H	T	C	H	T	T	C	C	C	H	H	C	C	T	H	T	C	C	C	T	T	H	C	C	C	T	T	T	T	C	C	T	T
JAX00242025	1	11968924	0	G	A	G	G	A	G	G	A	G	A	A	H	A	H	G	G	H	G	G	A	H	A	H	G	G	A	G	H	G	H	A	A	G	G	H	A	A	G	G	G	G	G	A	G	G	G
JAX00000667	1	11978162	0	C	T	T	C	C	T	T	C	C	C	C	H	C	H	T	C	H	T	T	C	C	C	H	H	C	C	T	H	T	C	C	C	T	T	H	C	C	C	T	T	T	T	C	C	T	T
JAX00242030	1	11982092	0	C	T	T	C	C	T	T	T	T	C	C	H	T	H	T	C	H	T	T	C	H	H	N	H	T	C	T	T	T	H	H	T	T	T	H	T	T	C	T	T	T	T	T	T	T	T
JAX00242033	1	11985848	0	A	G	G	A	A	G	G	G	G	A	A	H	G	N	G	A	N	G	G	A	A	A	N	N	G	A	G	G	G	H	H	G	G	G	H	G	N	A	G	G	G	G	G	G	G	G
JAX00242036	1	12020736	0	C	T	C	C	C	C	C	T	T	C	C	C	T	C	C	C	C	C	C	C	C	C	C	C	T	C	C	C	C	C	N	T	C	C	C	T	T	C	C	C	C	C	T	T	C	C
JAX00242037	1	12020836	0	A	G	A	A	A	A	A	G	A	A	A	A	G	A	A	A	A	A	A	A	H	H	A	A	A	A	A	H	A	A	H	G	A	A	A	G	G	A	A	A	A	A	G	A	A	A
JAX00000672	1	12049954	0	G	T	T	G	G	T	T	T	T	G	G	H	T	H	T	G	H	T	T	G	H	H	H	H	T	G	T	T	T	H	H	T	T	T	H	T	T	G	T	T	T	T	T	T	T	T
JAX00242038	1	12059086	0	G	A	G	G	G	G	G	A	G	G	G	G	A	G	G	G	G	G	G	G	H	H	G	G	G	G	G	H	G	G	H	H	G	G	G	A	A	G	G	G	G	G	A	G	G	G
JAX00190813	1	12067381	0	C	T	C	C	C	C	C	C	T	C	C	C	C	C	C	C	C	C	C	C	C	C	C	C	T	C	C	C	C	H	C	C	C	C	C	C	C	C	C	C	C	C	C	T	C	C
JAX00190816	1	12102213	0	G	T	G	G	G	G	G	T	T	G	G	G	T	G	G	G	G	G	G	G	H	H	G	G	T	G	G	H	G	H	H	T	G	G	G	T	T	G	G	G	G	G	T	T	G	G
JAX00242044	1	12125957	0	T	C	T	T	T	T	T	C	C	T	T	T	C	T	T	T	T	T	T	T	H	H	T	T	C	T	T	H	T	H	N	C	T	T	T	C	C	T	T	T	T	T	C	C	T	T
JAX00242045	1	12126578	0	A	G	A	A	A	A	A	A	G	A	A	A	A	A	A	A	A	A	A	A	A	A	A	A	G	A	A	A	A	G	A	A	A	A	A	A	A	A	A	A	A	A	A	G	A	A
JAX00242049	1	12137416	0	C	T	C	C	C	C	C	C	T	C	C	C	C	C	C	C	C	C	C	C	C	C	C	C	T	C	C	C	C	H	C	C	C	C	C	C	C	C	C	C	C	C	C	T	C	C
JAX00000681	1	12161136	0	C	T	C	C	C	C	C	T	T	C	C	C	T	C	C	C	C	C	C	C	C	C	C	C	N	C	C	N	C	C	N	T	C	C	C	T	T	C	C	C	C	C	T	H	C	C
JAX00242076	1	12320503	0	A	C	A	A	A	A	A	C	C	A	A	A	C	A	A	A	A	A	A	A	C	C	A	A	C	N	A	C	A	C	C	C	A	N	A	C	C	A	A	A	A	A	C	C	A	A
JAX00000694	1	12338161	0	C	G	C	C	C	C	C	C	C	G	G	C	C	C	C	C	C	C	C	H	C	H	C	C	C	C	C	C	C	C	C	C	C	C	H	C	C	C	C	C	C	C	C	C	C	C
JAX00000695	1	12340153	0	G	A	G	G	G	G	G	A	A	A	A	G	A	G	G	G	G	G	G	H	H	A	G	G	A	G	G	H	G	A	H	A	G	G	H	N	A	G	G	G	G	G	A	A	G	G
JAX00242083	1	12353095	0	C	T	T	C	T	T	T	C	C	T	T	T	C	T	T	C	T	T	T	T	C	H	T	H	C	T	T	H	T	H	H	C	T	T	T	C	C	C	T	T	T	T	C	C	T	T
JAX00242085	1	12353892	0	T	G	T	T	T	T	T	G	T	G	G	T	G	T	T	T	T	T	T	H	H	G	T	T	T	T	T	H	T	T	H	G	T	T	H	G	G	T	T	T	T	T	G	T	T	T
JAX00000696	1	12378035	0	T	G	T	T	T	T	T	G	T	G	G	T	G	T	T	T	T	T	T	H	H	G	T	T	T	T	T	H	T	T	H	G	T	T	H	G	G	T	T	T	T	T	G	T	T	T
JAX00242091	1	12391870	0	G	A	G	G	G	G	G	G	A	G	G	G	G	G	G	G	G	G	G	G	G	G	G	G	A	G	G	G	G	H	G	G	G	G	G	G	G	G	G	G	G	G	G	A	G	G
JAX00242093	1	12393026	0	A	G	A	A	A	A	A	A	G	G	G	A	A	A	A	A	A	A	A	H	A	H	A	A	G	A	A	A	A	H	A	A	A	A	H	A	A	A	A	A	A	A	A	G	A	A
JAX00242094	1	12400207	0	C	T	C	C	C	C	C	T	C	C	C	C	T	C	C	C	C	C	C	C	H	H	C	C	C	C	C	H	C	C	H	T	C	C	C	T	T	C	C	C	C	C	T	C	C	C
JAX00000699	1	12406196	0	C	G	G	C	C	G	G	G	G	C	C	N	G	H	G	C	H	G	G	C	H	H	H	H	G	C	G	G	G	H	H	G	G	G	H	G	G	C	G	G	G	G	G	G	G	G
JAX00190823	1	12451283	0	T	C	T	T	T	T	T	C	T	T	T	T	C	T	T	T	T	T	T	T	H	H	T	T	T	T	T	H	T	T	H	C	T	T	T	C	C	T	T	T	T	T	C	T	T	T
JAX00190824	1	12451555	0	A	G	A	A	A	A	A	G	A	A	A	A	G	A	A	A	A	A	A	A	H	N	A	A	A	A	A	A	A	A	H	G	A	A	A	G	G	N	A	A	A	A	G	A	A	A
JAX00242102	1	12478609	0	G	T	G	G	G	G	G	T	G	G	G	G	T	G	G	G	G	G	G	G	H	H	G	G	G	G	G	H	G	G	H	T	G	G	G	T	T	G	G	G	G	G	T	G	G	G
JAX00242103	1	12496763	0	C	T	C	C	T	C	C	C	C	C	C	H	C	H	C	C	H	C	C	H	C	C	H	C	C	T	C	C	C	H	H	C	C	C	C	C	C	C	C	C	C	C	C	C	C	C
JAX00000706	1	12501612	0	C	A	C	C	C	C	C	A	C	C	C	C	A	C	C	C	C	C	C	C	H	H	C	C	C	C	C	H	C	C	H	A	C	C	C	A	A	C	C	C	C	C	A	C	C	C
JAX00242104	1	12538215	0	C	T	C	C	C	C	C	C	T	C	C	C	C	C	C	C	C	C	C	C	C	C	C	C	T	C	C	C	C	H	C	C	C	C	C	C	C	C	C	C	C	C	C	T	C	C
JAX00000711	1	12570006	0	A	G	A	A	A	A	A	G	G	G	G	A	G	A	A	A	A	A	A	H	H	G	A	A	G	A	A	H	A	H	H	G	A	A	H	G	G	A	A	A	A	A	G	G	A	A
JAX00242111	1	12641692	0	G	A	G	G	G	G	G	G	A	A	A	G	G	G	G	G	G	G	G	H	G	H	G	G	A	G	G	G	G	H	G	G	G	G	H	G	G	G	G	G	G	G	G	A	G	G
JAX00242113	1	12643507	0	A	C	A	A	A	A	A	C	A	A	N	H	C	N	A	A	A	N	A	A	N	H	A	A	A	A	A	H	N	A	H	C	A	A	A	C	C	A	A	A	A	A	C	A	A	A
JAX00000717	1	12659816	0	A	G	A	A	A	A	A	G	G	G	G	A	G	A	A	A	A	A	A	N	H	G	A	A	G	A	A	H	A	H	H	G	A	A	H	G	G	A	A	A	A	A	G	G	N	A
JAX00000719	1	12661155	0	C	T	C	C	C	C	C	T	C	C	C	C	T	C	C	C	C	C	C	C	H	H	C	C	C	C	C	H	C	C	H	T	C	C	C	T	T	C	C	C	C	C	T	C	C	C
JAX00000720	1	12709165	0	C	T	C	C	T	C	C	T	T	C	C	N	T	N	C	C	N	C	C	N	C	C	N	C	T	T	C	C	C	T	T	N	C	C	C	H	N	C	C	C	C	C	N	T	C	C
JAX00242116	1	12711765	0	G	A	G	G	G	G	G	A	G	G	G	G	A	G	G	G	G	G	G	G	H	H	G	G	G	G	G	H	G	G	H	A	G	G	G	A	A	G	G	G	G	G	A	G	G	G
JAX00242119	1	12715214	0	G	A	A	G	G	A	A	G	G	A	A	H	G	H	A	G	H	A	A	H	G	H	H	H	G	G	A	H	A	G	G	G	A	A	A	G	G	G	A	A	A	A	G	G	A	A
JAX00000722	1	12716666	0	T	C	C	T	T	C	C	C	C	C	C	H	C	H	C	T	H	C	C	H	H	C	H	H	C	T	C	C	C	H	H	C	C	C	C	C	C	T	C	C	C	C	C	C	C	C
JAX00242122	1	12717513	0	T	C	T	T	T	T	T	C	T	T	T	H	T	T	T	T	T	T	T	T	T	T	T	T	T	T	T	T	T	T	T	H	T	T	T	T	N	T	T	T	T	T	C	H	T	T
JAX00242124	1	12733362	0	G	A	G	G	G	G	G	G	A	G	G	G	G	G	G	G	G	G	G	G	G	G	G	G	A	G	G	G	G	H	G	G	G	G	G	G	G	G	G	G	G	G	G	A	G	G
JAX00242127	1	12738381	0	G	A	G	G	G	G	G	G	A	G	G	G	G	G	G	G	G	G	G	G	G	G	G	G	A	G	G	G	G	H	G	G	G	G	G	G	G	G	G	G	G	G	G	A	G	G
JAX00242128	1	12752932	0	C	A	C	C	C	C	C	A	C	C	C	C	A	C	C	C	C	C	C	C	H	H	C	C	C	C	C	H	C	C	H	A	C	C	C	A	A	C	C	C	C	C	A	C	C	C
JAX00242135	1	12765613	0	G	C	G	G	G	G	G	C	G	G	G	G	C	G	G	G	G	G	G	G	H	H	G	G	G	G	G	H	G	G	H	C	G	G	G	C	C	G	G	G	G	G	C	G	G	G
JAX00242136	1	12765907	0	C	T	C	C	C	C	C	T	C	C	C	C	T	C	C	C	C	C	C	C	H	H	C	C	C	C	C	H	C	C	H	T	C	C	C	T	T	C	C	C	C	C	T	C	C	C
JAX00242138	1	12767294	0	G	T	G	G	T	G	G	G	G	G	G	T	G	T	G	G	T	G	G	T	G	G	T	G	G	T	G	G	G	T	T	G	G	G	G	G	G	G	G	G	G	G	G	G	G	G
JAX00000726	1	12783173	0	A	G	G	A	G	G	G	G	G	A	A	G	G	G	G	A	G	G	G	H	H	H	G	H	G	G	G	G	G	G	G	G	G	G	H	G	G	A	G	G	G	G	G	G	G	G
JAX00242155	1	12807721	0	A	G	A	A	A	A	A	G	A	A	A	A	G	A	A	A	A	A	A	A	H	H	A	A	A	A	A	H	A	A	N	G	A	A	A	G	G	A	A	A	A	A	G	A	A	A
JAX00242156	1	12807733	0	G	A	G	G	G	G	G	G	A	G	G	G	G	G	G	G	G	G	G	G	G	G	G	G	A	G	G	G	G	H	G	G	G	G	G	G	G	G	G	G	G	G	G	A	G	G
JAX00242158	1	12808316	0	C	G	C	C	C	C	C	G	G	C	C	C	G	C	C	C	C	C	C	C	H	H	C	C	G	C	C	H	C	H	H	G	C	C	C	G	G	C	C	C	C	C	G	G	C	C
JAX00242163	1	12810846	0	T	C	T	T	T	T	T	C	T	T	T	T	C	T	T	T	T	T	T	T	H	H	T	T	T	T	T	H	T	T	H	C	T	T	T	C	C	T	T	T	T	T	C	T	T	T
JAX00242164	1	12810884	0	G	C	G	G	G	G	G	C	G	G	G	G	C	G	G	G	G	G	G	G	H	H	G	G	G	G	G	H	G	G	H	C	G	G	G	C	C	G	G	G	G	G	C	G	G	G
JAX00242166	1	12817349	0	G	A	G	G	A	G	G	G	A	G	G	H	G	H	G	G	H	G	G	H	G	G	H	G	A	A	G	G	G	A	N	G	G	G	G	G	G	G	G	G	G	G	G	A	G	G
JAX00242167	1	12823952	0	C	A	C	C	C	C	C	C	A	C	C	C	C	C	C	C	C	C	C	C	C	C	C	C	A	C	C	C	C	H	C	C	C	C	C	C	C	C	C	C	C	C	C	A	C	C
JAX00242168	1	12825178	0	C	T	C	C	C	C	C	C	T	C	C	C	C	C	C	C	C	C	C	C	C	C	C	C	T	C	C	C	C	H	C	C	C	C	C	C	C	C	C	C	C	C	C	T	C	C
JAX00000735	1	12903687	0	A	T	T	A	T	T	T	A	A	A	A	T	A	T	T	A	T	T	T	H	A	A	T	H	A	T	A	H	T	H	H	A	T	T	H	A	A	A	T	T	T	T	A	A	T	T
JAX00000737	1	12905492	0	G	T	G	G	T	G	G	G	G	G	G	H	G	H	G	G	H	G	G	H	G	G	H	G	G	T	G	H	G	H	H	G	G	G	G	G	G	G	G	H	G	G	G	G	N	G
JAX00242179	1	12910222	0	T	A	A	T	A	A	A	T	A	T	T	A	T	A	A	T	A	A	A	H	T	T	A	H	A	A	T	H	A	A	H	T	A	A	H	T	T	T	A	A	A	A	T	A	A	A
JAX00242183	1	12914074	0	C	G	C	C	C	C	C	G	G	C	C	C	G	C	C	C	C	C	C	C	H	H	C	C	G	C	G	H	C	H	H	G	C	C	C	G	G	C	C	C	C	C	G	G	C	C
JAX00242190	1	12921865	0	A	G	A	A	A	A	A	G	G	A	A	A	G	A	A	A	A	A	A	A	H	H	A	A	G	A	G	H	A	H	H	G	A	A	A	G	G	A	A	A	A	A	G	G	A	A
JAX00242191	1	12923658	0	A	G	G	A	A	G	A	A	A	A	A	N	A	H	G	A	N	A	A	A	A	A	A	G	A	A	A	N	G	A	A	A	G	A	N	A	A	A	G	G	G	A	A	A	G	G
JAX00242192	1	12925318	0	T	C	T	T	C	T	C	C	T	C	C	H	C	H	T	T	H	C	C	C	H	C	C	T	T	C	C	H	T	C	C	C	T	C	H	C	C	T	T	T	T	C	C	T	H	T
JAX00242196	1	12926326	0	G	A	G	G	A	G	A	A	G	A	A	H	A	H	G	G	H	A	A	A	H	A	A	G	G	A	A	H	G	H	A	A	G	A	H	A	A	G	G	G	G	A	A	G	H	G
JAX00242197	1	12927502	0	T	C	T	T	T	T	T	C	T	T	T	T	C	T	T	T	T	T	T	T	H	H	T	T	T	T	C	H	T	T	H	C	T	T	T	C	C	T	T	T	T	T	C	T	T	T
JAX00242201	1	12932400	0	T	A	A	T	T	A	T	T	A	T	T	A	T	H	A	T	H	T	T	T	T	T	T	H	A	T	T	H	A	H	T	T	A	T	H	T	T	T	A	A	A	T	T	A	H	A
JAX00242202	1	12939165	0	A	G	G	A	G	G	G	A	G	G	G	G	A	G	G	A	G	G	G	G	A	H	G	H	G	G	A	H	G	G	H	A	G	G	G	A	A	A	G	G	G	G	A	G	G	G
JAX00242203	1	12939205	0	A	C	A	A	A	A	C	A	A	C	C	A	A	A	A	A	A	C	C	H	A	H	H	A	A	A	A	A	A	A	A	A	A	C	H	A	A	A	A	A	A	C	A	A	H	A
JAX00000740	1	12951746	0	A	G	G	A	G	G	A	A	G	A	A	G	A	G	G	A	G	A	A	H	A	A	H	H	G	G	A	G	G	G	G	A	G	A	H	N	A	A	G	G	G	A	N	G	H	G
JAX00000741	1	12974300	0	A	G	G	A	G	G	A	A	G	A	A	G	A	G	G	A	G	A	A	H	A	A	H	H	G	G	A	H	G	G	H	A	G	A	H	A	A	A	G	G	G	A	A	G	H	G
JAX00242213	1	12975660	0	G	A	G	G	G	G	G	A	G	G	G	G	H	G	G	G	G	G	G	G	H	H	G	G	G	G	A	H	G	G	H	A	G	G	G	A	A	G	G	G	G	G	A	G	G	G
JAX00242214	1	12979625	0	G	C	G	G	G	G	G	C	C	G	G	G	C	G	G	G	G	G	G	G	H	H	G	G	C	G	C	N	G	H	H	C	G	G	G	C	C	G	G	G	G	G	C	C	G	G
JAX00242220	1	13001666	0	C	A	C	C	C	C	A	C	C	A	A	C	C	C	C	C	C	A	A	H	C	A	A	C	C	C	C	C	C	C	C	C	C	A	N	C	C	C	C	C	C	A	C	C	H	C
JAX00242221	1	13002074	0	C	T	C	C	C	C	C	C	T	C	C	C	C	C	C	C	C	C	C	C	C	C	C	C	T	C	C	C	C	H	C	C	C	C	C	C	C	C	C	C	C	C	C	T	C	C
JAX00242222	1	13002097	0	T	C	T	T	T	T	T	C	T	T	T	T	C	T	T	T	T	T	T	T	H	H	T	T	T	T	C	H	T	T	H	C	T	T	T	C	C	T	T	T	T	T	C	T	T	T
JAX00242223	1	13002330	0	C	A	A	C	A	A	A	A	A	A	A	A	A	A	A	C	A	A	A	A	H	A	A	H	A	A	A	A	A	A	A	A	A	A	A	A	A	C	A	A	A	A	A	A	A	A
JAX00242229	1	13025456	0	T	C	C	T	C	C	T	C	C	T	T	C	C	N	C	T	C	T	T	H	H	H	H	H	C	C	C	C	C	C	C	C	C	T	N	C	C	T	C	C	C	T	C	C	H	C
JAX00242232	1	13033171	0	G	A	G	G	G	G	G	A	A	G	G	G	A	G	G	G	G	G	G	G	H	H	G	G	A	G	A	H	G	H	H	A	G	G	G	A	A	G	G	G	G	G	A	A	G	G
JAX00242244	1	13071718	0	A	T	A	A	A	A	A	T	T	T	T	A	T	A	A	A	A	A	A	H	H	T	A	A	T	A	T	N	N	H	H	T	H	A	H	T	T	A	A	A	A	A	T	T	A	A
JAX00242248	1	13074081	0	G	A	G	G	G	G	G	G	G	A	A	G	G	G	G	G	G	G	G	H	G	H	G	G	G	G	G	G	G	G	G	G	G	G	H	G	G	G	G	G	G	G	G	G	G	G
JAX00242249	1	13077216	0	G	A	G	G	G	G	G	G	G	A	A	G	G	G	G	G	G	G	G	H	G	H	G	G	G	G	G	G	G	G	G	G	G	G	H	G	G	G	G	G	G	G	G	G	G	G
JAX00242250	1	13077416	0	G	A	G	G	G	G	A	G	G	G	G	G	G	G	G	G	G	A	A	G	G	G	H	G	G	G	G	G	G	G	G	G	G	A	G	G	G	G	G	G	G	A	G	G	N	G
JAX00242252	1	13083705	0	A	G	A	A	A	A	A	G	G	A	A	A	G	A	A	H	A	A	N	A	G	H	N	A	G	N	G	G	A	G	G	G	N	A	A	G	G	A	A	A	H	A	G	G	A	A
JAX00242254	1	13090913	0	T	A	A	T	A	A	T	T	T	T	T	A	T	A	A	T	A	T	T	H	T	T	H	H	T	A	T	H	A	H	H	T	N	T	H	T	T	T	A	A	H	T	T	T	H	A
JAX00242258	1	13098837	0	G	A	G	G	G	G	A	G	G	G	G	G	G	G	G	G	G	A	A	G	G	G	H	G	G	G	G	G	G	G	G	G	G	A	G	G	G	G	G	G	G	A	G	G	H	G
JAX00000750	1	13099498	0	G	A	A	G	A	A	A	G	G	A	A	A	G	A	A	G	A	A	A	A	G	H	A	N	G	A	G	H	A	H	H	G	A	A	A	G	G	G	A	A	H	A	G	G	A	A
JAX00242260	1	13099540	0	A	G	A	A	A	A	A	G	A	A	A	A	G	A	A	A	A	A	A	A	A	H	A	A	A	A	G	A	A	A	A	G	A	A	A	G	N	A	A	A	A	A	G	A	A	A
JAX00242262	1	13101438	0	G	A	G	G	G	G	G	G	A	A	A	G	G	G	G	G	G	G	G	N	G	N	G	G	A	G	G	G	G	H	G	G	G	G	H	G	G	G	G	G	H	G	G	A	G	G
JAX00242264	1	13105646	0	A	T	A	A	A	A	T	A	A	A	A	A	A	A	A	A	A	T	T	A	A	A	H	A	A	A	A	A	A	A	A	A	A	T	A	A	A	A	A	A	A	T	A	A	H	A
JAX00242265	1	13107484	0	G	A	A	G	A	A	A	A	G	A	A	A	A	A	A	G	A	A	A	A	N	A	A	H	G	A	A	A	A	H	A	A	A	A	A	A	A	G	A	A	H	A	A	G	A	A
JAX00242272	1	13127219	0	C	A	C	C	C	C	C	C	C	A	A	C	C	C	C	C	C	C	C	H	C	H	C	C	C	C	C	C	C	C	C	C	C	C	H	C	C	C	C	C	C	C	C	C	C	C
JAX00000754	1	13140671	0	T	C	C	T	C	C	C	C	T	T	T	C	C	C	C	T	C	C	C	H	H	H	C	H	T	C	C	C	C	H	C	C	C	C	H	C	C	T	C	C	H	C	C	T	C	C
JAX00000758	1	13188055	0	G	A	A	G	A	A	A	G	G	G	G	A	G	A	A	G	A	A	A	H	G	G	A	H	G	A	G	H	A	H	H	G	A	A	H	G	G	G	A	A	H	A	G	G	A	A
JAX00242293	1	13188537	0	T	C	T	T	T	T	T	C	C	C	C	N	C	T	T	T	T	T	N	H	H	C	T	T	C	T	C	N	T	H	N	C	T	T	H	C	C	T	T	T	H	T	C	C	T	T
JAX00242297	1	13190041	0	T	C	C	T	C	C	C	T	T	C	C	C	T	C	C	T	C	C	C	C	T	H	C	H	T	C	T	H	C	H	H	T	C	C	C	T	T	T	C	C	H	C	T	T	C	C
JAX00242299	1	13199546	0	G	A	A	G	A	A	A	A	G	A	A	A	A	A	A	G	A	A	A	A	H	A	A	G	G	A	A	A	A	N	A	A	A	A	A	A	A	G	A	A	G	A	A	G	A	A
JAX00242307	1	13220400	0	A	C	A	A	A	A	A	A	C	A	A	A	A	A	A	A	A	A	A	A	A	A	A	A	C	A	A	A	A	H	A	A	A	A	A	A	A	A	A	A	H	A	A	C	A	A
JAX00242308	1	13220473	0	A	C	A	A	A	A	A	C	C	C	C	A	C	A	A	A	A	A	A	A	N	C	A	A	C	A	C	H	A	A	H	C	A	A	A	C	C	A	A	A	A	A	C	C	A	A
JAX00000761	1	13226459	0	A	C	C	A	C	C	C	A	C	A	A	C	A	C	C	A	C	C	C	H	A	A	C	H	C	C	A	H	C	C	H	A	C	C	H	A	A	A	C	C	C	C	A	C	C	C
JAX00242316	1	13236931	0	A	G	G	A	G	G	G	G	A	G	G	G	G	G	G	A	G	G	G	G	H	G	G	H	A	G	G	G	G	H	G	G	G	G	G	G	G	A	G	G	H	G	G	A	G	G
JAX00242318	1	13237346	0	C	T	T	C	T	T	T	C	C	C	C	T	C	T	T	C	T	T	T	H	C	C	T	H	C	T	C	H	T	H	H	C	T	T	H	C	C	C	T	T	N	T	C	C	T	T
JAX00242319	1	13238779	0	T	C	T	T	T	T	T	C	C	T	T	T	C	T	T	T	T	T	T	T	H	H	T	T	C	T	C	H	T	H	H	C	T	T	T	C	C	T	T	T	H	T	C	C	T	T
JAX00242320	1	13238890	0	G	T	G	G	G	G	T	G	G	T	N	G	G	G	G	G	G	T	T	H	G	N	H	G	G	G	G	G	G	G	G	G	G	T	H	G	G	G	G	G	G	T	G	G	H	G
JAX00242323	1	13244382	0	T	C	C	T	C	C	C	C	T	T	N	C	C	C	C	T	C	C	C	N	H	H	C	H	T	C	C	C	C	H	C	C	C	C	H	C	C	T	C	C	H	C	C	T	C	C
JAX00000763	1	13260484	0	G	T	G	G	G	G	G	T	G	G	G	G	T	G	G	G	G	G	G	G	H	H	G	G	G	G	T	H	G	G	H	T	G	G	G	T	T	G	G	G	G	G	T	G	G	G
JAX00242326	1	13260723	0	T	C	C	T	C	C	C	T	C	T	T	C	T	C	C	T	C	C	C	H	T	T	C	H	C	C	T	H	C	C	H	T	C	C	H	T	T	T	C	C	C	C	T	C	C	C
JAX00242328	1	13263593	0	C	T	C	C	C	C	C	T	C	C	C	C	T	C	C	C	C	C	C	C	C	N	C	C	C	C	T	N	C	C	N	N	C	C	C	T	T	C	C	C	C	C	T	C	C	C
JAX00000764	1	13274943	0	A	C	A	A	A	A	A	A	A	C	C	A	A	A	A	A	A	A	A	H	A	H	A	A	A	A	A	A	A	A	A	A	A	A	H	A	A	A	A	A	A	A	A	A	A	A
JAX00242331	1	13283442	0	T	G	G	T	G	G	G	T	T	G	G	G	T	G	G	T	G	G	G	G	T	N	G	H	T	G	T	H	G	H	H	T	G	G	G	T	T	T	G	G	H	G	T	T	G	G
JAX00000766	1	13289735	0	C	T	C	C	C	C	C	C	C	T	T	C	C	C	C	C	C	C	C	H	C	H	C	C	C	C	C	C	C	C	C	C	C	C	H	C	C	C	C	C	C	C	C	C	C	C
JAX00242334	1	13293379	0	G	T	G	G	G	G	G	G	G	T	T	G	G	G	G	G	G	G	G	H	G	H	G	G	G	G	G	G	G	G	G	G	G	G	H	G	G	G	G	G	G	G	G	G	G	G
JAX00242342	1	13307633	0	A	G	A	A	A	A	A	G	G	G	G	A	G	A	A	A	A	A	A	H	A	G	A	A	G	A	G	A	A	H	A	G	A	A	H	G	G	A	A	A	H	A	G	G	A	A
JAX00242344	1	13310508	0	A	C	A	A	A	A	A	A	C	A	A	A	A	A	A	A	A	A	A	A	A	A	A	A	C	A	A	A	A	H	A	A	A	A	A	A	A	A	A	A	H	A	A	C	A	A
JAX00242346	1	13311530	0	T	C	T	T	T	T	T	C	C	C	C	T	C	T	T	T	T	T	T	H	H	C	T	T	C	T	C	H	T	H	H	C	T	T	H	C	C	T	T	T	H	T	C	C	T	T
JAX00000768	1	13324694	0	C	T	C	C	C	C	C	T	T	T	T	C	T	C	C	C	C	C	C	H	N	T	C	C	T	C	T	N	C	H	C	T	C	C	H	T	T	C	C	C	N	C	T	T	C	C
JAX00242347	1	13326160	0	G	A	A	G	A	A	A	G	G	G	G	A	G	A	A	G	A	A	A	H	G	G	A	H	G	A	G	H	A	H	H	G	A	A	H	G	G	G	A	A	H	A	G	G	A	A
JAX00242351	1	13329068	0	T	C	C	T	C	C	C	C	T	T	T	C	C	C	C	T	C	C	C	H	H	H	C	H	T	C	C	C	C	H	C	C	C	C	H	C	C	T	C	C	H	C	C	T	C	C
JAX00000769	1	13341215	0	A	G	G	A	G	G	G	G	G	G	G	G	G	G	G	A	G	G	G	G	N	G	G	H	G	G	G	G	G	G	G	G	G	G	G	G	G	A	G	G	G	G	G	G	G	G
JAX00242362	1	13348133	0	G	A	G	G	G	G	G	A	G	G	G	G	A	G	G	G	G	G	G	G	H	H	G	G	G	G	A	H	G	G	H	A	G	G	G	A	A	G	G	G	G	G	A	G	G	G
JAX00000772	1	13386684	0	C	T	C	C	C	C	C	C	C	T	T	C	C	C	C	C	C	C	C	H	C	H	C	C	C	C	C	C	C	C	C	C	C	C	H	C	C	C	C	C	C	C	C	C	C	C
JAX00242370	1	13395568	0	C	T	C	C	C	C	C	C	C	T	T	C	C	C	C	C	C	C	C	T	C	N	C	N	C	C	C	C	C	C	C	C	N	C	T	C	C	C	C	C	C	C	C	C	C	C
JAX00242371	1	13397240	0	C	T	C	C	C	C	C	T	C	C	C	C	T	C	C	C	C	C	C	C	H	H	C	C	C	C	T	H	C	C	H	T	C	C	C	T	T	C	C	C	C	C	T	C	C	C
JAX00242372	1	13399731	0	T	C	T	T	T	T	T	C	T	T	T	T	C	T	T	T	T	T	T	T	H	H	T	T	T	T	C	H	T	T	H	C	T	T	T	C	C	T	T	T	T	T	C	T	T	T
JAX00000777	1	13448922	0	T	A	A	T	A	A	T	T	T	T	T	A	T	A	A	T	A	T	T	H	T	T	H	H	T	A	T	H	A	H	H	T	A	T	H	T	T	T	A	A	H	T	T	T	H	A
JAX00242382	1	13451700	0	A	G	A	A	A	A	A	G	A	A	A	A	G	A	A	A	A	A	A	A	H	H	A	A	A	A	G	H	A	A	H	G	A	A	A	G	G	A	A	A	A	A	G	A	A	A
JAX00242389	1	13475647	0	T	G	T	T	T	T	T	G	T	T	T	T	G	T	T	T	T	T	T	T	H	H	T	T	T	T	G	H	T	T	H	G	T	T	T	G	G	T	T	T	T	T	G	T	T	T
JAX00000780	1	13485301	0	T	C	C	T	C	C	C	C	C	C	C	C	C	C	C	T	C	C	C	C	H	C	C	H	N	C	C	C	C	C	C	C	C	C	C	C	C	H	C	C	C	C	C	C	C	C
JAX00242404	1	13544006	0	C	T	C	C	C	C	C	T	T	C	C	C	T	C	C	C	C	C	N	C	H	H	C	C	C	C	T	H	C	N	H	T	C	C	C	T	T	C	C	C	H	C	T	T	C	C
JAX00242406	1	13550823	0	T	A	T	T	T	T	T	A	T	T	T	T	A	T	T	T	T	T	T	T	H	H	T	T	T	T	A	H	T	T	H	A	T	T	T	A	A	T	T	T	T	T	A	T	T	T
JAX00242408	1	13554219	0	A	T	T	A	T	T	T	A	A	T	T	T	A	T	T	A	T	T	T	T	A	H	T	H	A	T	A	H	T	H	H	A	T	T	T	A	A	A	T	T	H	T	A	A	T	T
JAX00190849	1	13612084	0	G	A	G	G	G	G	G	G	A	G	G	G	G	G	G	G	G	G	G	G	G	G	G	G	G	G	G	G	G	G	G	G	G	G	G	G	G	G	G	G	H	G	G	A	G	G
JAX00000789	1	13618907	0	G	A	A	G	G	A	G	G	G	G	G	H	G	H	A	G	H	G	G	G	G	G	G	H	G	G	G	H	A	G	G	G	A	G	H	G	G	G	A	A	A	G	G	G	H	A
JAX00242423	1	13639353	0	T	G	T	T	G	T	G	T	T	T	T	H	T	H	T	T	H	G	G	H	T	T	G	T	T	G	T	T	T	H	H	T	T	G	T	T	T	T	T	T	T	G	T	T	H	T
JAX00242426	1	13639632	0	C	T	C	C	T	C	T	C	C	T	T	H	C	H	C	C	H	T	T	T	C	H	T	C	C	T	C	C	C	H	H	C	C	T	H	C	C	C	C	C	C	T	C	C	H	C
JAX00000794	1	13649159	0	C	T	C	C	T	C	T	T	T	T	T	H	T	H	C	C	H	T	T	T	H	T	T	C	C	T	T	N	C	T	T	T	C	T	N	T	T	C	C	C	N	T	T	T	H	C
JAX00000795	1	13686151	0	G	A	A	G	G	A	G	G	G	G	G	H	G	H	A	G	H	G	G	G	G	G	G	H	G	G	G	H	A	G	G	G	A	G	H	G	G	G	A	A	H	G	G	G	H	A
JAX00242436	1	13686650	0	A	G	A	A	A	A	A	G	A	A	A	A	G	A	A	A	A	A	A	A	H	H	A	A	A	A	H	H	A	A	H	G	A	A	A	G	G	A	A	A	A	A	G	A	A	A
JAX00242437	1	13692232	0	T	C	C	T	C	C	C	C	T	C	C	C	C	C	C	T	C	C	C	C	H	C	C	H	T	C	C	C	C	N	C	C	C	C	C	C	C	T	C	C	C	C	C	T	C	C
JAX00242438	1	13692274	0	C	T	C	C	C	C	C	T	C	C	C	C	T	C	C	C	C	C	C	C	H	H	C	C	C	C	T	H	C	C	H	T	C	C	C	T	T	C	C	C	C	C	T	C	C	C
JAX00242439	1	13693143	0	T	G	T	T	G	T	G	G	G	T	T	H	G	H	T	T	H	G	G	H	H	H	G	T	T	G	G	H	T	G	G	G	T	G	T	G	G	T	T	T	H	G	G	G	H	T
JAX00242441	1	13693204	0	T	C	T	T	C	T	C	C	C	T	T	H	C	H	T	T	H	C	C	H	H	H	C	T	T	C	C	H	T	C	C	C	T	C	T	C	C	T	T	T	H	C	C	C	H	T
JAX00242443	1	13725168	0	T	C	T	T	C	T	C	T	T	T	T	H	T	H	T	T	H	C	C	H	T	T	C	T	T	C	T	T	T	H	H	T	T	C	T	T	T	T	T	T	T	C	T	T	H	T
JAX00242445	1	13725232	0	T	C	T	T	T	T	T	C	C	T	T	T	C	T	T	T	T	T	T	T	H	H	T	T	T	T	C	H	T	H	H	C	T	T	T	C	C	T	T	T	H	T	C	C	T	T
JAX00242449	1	13764348	0	T	G	G	T	G	G	G	G	T	G	G	G	G	G	G	T	G	G	G	G	H	G	G	H	T	G	H	G	G	G	G	G	G	G	G	G	G	T	G	G	H	G	G	T	G	G
JAX00242450	1	13764679	0	G	A	G	G	A	G	A	G	G	G	G	H	G	H	G	G	N	A	A	A	G	G	A	G	G	A	G	G	G	N	A	G	G	A	G	G	G	G	G	G	G	A	G	G	H	G
JAX00242459	1	13773315	0	T	C	C	T	T	C	T	C	C	T	T	T	C	T	C	T	H	T	T	T	H	H	T	H	T	T	C	C	C	N	T	C	C	T	H	C	C	T	C	C	C	T	C	C	H	C
JAX00242462	1	13774645	0	A	T	A	A	T	A	T	A	A	T	T	N	A	H	A	A	H	H	T	T	A	H	T	A	A	T	A	A	A	H	N	A	A	T	H	A	A	A	A	A	A	T	A	A	N	A
JAX00242463	1	13775871	0	A	T	T	A	T	T	T	A	A	T	T	T	A	T	T	A	T	T	T	T	A	H	T	H	A	T	A	H	T	H	N	A	T	T	T	A	A	A	T	T	H	T	A	A	T	T
JAX00242464	1	13775903	0	T	C	T	T	T	T	T	C	T	T	T	T	C	T	T	T	T	T	T	T	H	H	T	T	T	T	H	H	T	T	T	C	T	T	T	C	C	T	T	T	T	T	N	T	T	T
JAX00190851	1	13786866	0	C	T	C	C	C	C	C	C	T	C	C	C	C	C	C	C	C	C	C	C	C	C	C	C	C	C	C	C	C	H	C	C	C	C	C	C	C	C	C	C	H	C	C	T	C	C
JAX00242467	1	13806805	0	A	G	A	A	A	A	A	A	G	A	A	A	A	A	A	A	A	A	A	A	A	A	A	A	A	A	H	A	A	H	A	A	A	A	A	A	A	A	A	A	H	A	A	G	A	A
JAX00242468	1	13806921	0	A	G	G	A	G	G	G	G	G	A	A	G	G	G	G	A	G	G	G	H	H	H	G	H	A	G	G	G	G	G	G	G	G	G	H	G	G	A	G	G	G	G	G	G	G	G
JAX00242471	1	13817713	0	G	C	G	G	G	G	G	G	G	C	C	G	G	G	G	G	G	G	G	H	G	H	G	G	G	G	G	G	G	G	G	G	G	G	H	G	G	G	G	G	G	G	G	G	G	G
JAX00242472	1	13821107	0	G	T	G	G	G	G	G	T	T	G	G	G	T	G	G	G	G	G	G	G	H	H	G	G	G	G	T	H	G	N	N	T	G	G	G	T	T	G	G	G	N	G	T	T	G	G
JAX00242475	1	13827087	0	C	T	C	C	T	C	T	C	C	C	C	H	C	H	C	C	H	T	T	H	C	C	T	C	C	T	C	C	C	H	H	C	C	T	C	C	C	C	C	C	C	T	C	C	H	C
JAX00242481	1	13841212	0	T	A	T	T	A	T	A	T	T	A	A	H	T	H	T	T	H	A	A	A	T	H	A	T	T	A	T	T	T	H	H	T	T	A	H	T	T	T	T	T	T	A	T	T	H	T
JAX00000808	1	13847827	0	C	T	T	C	T	T	C	C	C	C	C	T	C	T	T	C	T	C	C	H	C	C	H	H	C	T	C	H	T	H	H	C	T	C	H	C	C	C	T	T	H	C	C	C	H	T
JAX00242486	1	13850705	0	G	A	G	G	G	G	A	A	G	G	G	G	A	G	G	G	G	A	A	G	H	H	H	G	G	G	A	H	G	G	H	A	G	A	G	A	A	G	G	G	G	A	A	G	H	G
JAX00000811	1	13904106	0	C	A	A	C	A	A	A	C	C	C	C	A	C	A	A	C	A	A	A	H	C	C	A	H	C	A	C	H	A	H	H	C	A	A	H	C	C	C	A	A	H	A	C	C	A	A
JAX00000812	1	13904394	0	C	G	G	C	G	G	G	C	C	C	C	G	C	G	G	C	G	G	G	H	C	C	G	H	C	G	C	H	G	H	H	C	G	G	H	C	C	C	G	G	H	G	C	C	G	G
JAX00242505	1	13988831	0	T	C	C	T	C	C	C	C	C	T	T	C	C	C	C	T	C	C	C	H	H	H	C	H	T	C	C	C	C	C	C	C	C	C	H	C	C	T	C	C	C	C	C	C	C	C
JAX00242507	1	13989003	0	A	C	C	A	C	C	C	C	C	A	A	C	C	C	C	A	C	C	C	H	H	H	C	H	A	C	C	C	C	C	C	C	C	C	H	C	C	A	C	C	C	C	C	C	C	C
JAX00242508	1	13989083	0	G	A	G	G	G	G	G	A	A	G	G	G	A	G	G	G	G	G	G	G	H	H	G	G	G	G	A	H	G	H	H	A	G	G	G	A	A	G	G	G	H	G	A	A	G	G
JAX00242512	1	14002783	0	T	C	T	T	T	T	T	C	T	T	T	T	C	T	T	T	T	T	T	T	H	H	T	T	T	T	C	H	T	T	H	C	T	T	T	C	C	T	T	T	T	T	C	T	T	T
JAX00242515	1	14031871	0	T	A	T	T	T	T	T	A	A	T	T	T	A	T	T	T	T	T	T	T	H	H	T	T	T	T	A	H	T	H	H	A	T	T	T	A	A	T	T	T	H	T	A	A	T	T
JAX00242516	1	14048015	0	T	C	T	T	C	T	T	T	T	T	T	H	T	H	T	T	H	T	T	H	T	T	H	T	T	C	T	T	T	H	H	T	T	T	T	T	T	T	T	T	T	T	T	T	T	T
JAX00000823	1	14060509	0	G	A	G	G	A	G	G	A	A	G	G	H	A	H	G	G	H	G	G	H	H	H	H	G	G	A	A	N	G	A	A	A	G	G	G	A	A	G	G	G	N	G	A	A	G	G
JAX00000824	1	14062244	0	A	C	A	A	C	A	A	C	C	A	A	H	C	H	A	A	H	A	A	H	H	H	H	A	A	C	C	H	A	C	C	C	A	A	A	C	C	A	A	A	H	A	C	C	A	A
JAX00242517	1	14062466	0	A	G	A	A	A	A	A	G	A	A	A	A	G	A	A	A	A	A	A	A	H	H	A	A	A	A	G	H	A	A	H	G	A	A	A	G	G	A	A	A	A	A	G	A	A	A
JAX00000827	1	14113718	0	G	A	G	G	A	G	G	G	G	G	G	H	G	H	G	G	H	G	G	H	G	G	H	G	G	A	G	G	G	H	H	G	G	G	G	G	G	G	G	G	G	G	G	G	G	G
JAX00242528	1	14128848	0	C	T	C	C	C	C	C	T	C	C	C	C	T	C	C	C	C	C	C	C	H	H	C	C	C	C	T	H	C	C	H	T	C	C	C	T	T	C	C	C	C	C	T	C	C	C
JAX00242530	1	14175697	0	T	C	T	T	T	T	T	C	T	T	T	T	C	T	T	T	T	T	T	T	H	H	T	T	T	T	C	H	T	T	H	C	T	T	T	C	C	T	T	T	T	T	C	T	T	T
JAX00000833	1	14190736	0	G	A	G	G	A	G	G	A	A	G	G	H	A	H	G	G	H	G	G	H	H	H	H	G	G	A	A	H	G	A	A	A	G	G	G	A	A	G	G	G	H	G	A	A	G	G
JAX00242534	1	14200120	0	T	C	T	T	T	T	T	C	C	T	T	T	C	T	T	T	T	T	T	T	H	H	T	T	T	T	C	H	T	H	N	C	T	T	T	C	C	T	T	T	H	T	C	C	T	T
JAX00242535	1	14200200	0	A	G	A	A	G	A	A	A	A	A	A	H	A	H	A	A	H	A	A	H	A	A	H	A	A	G	A	A	A	H	H	A	A	A	A	A	A	A	A	A	A	A	A	A	A	A
JAX00000834	1	14202025	0	A	C	A	A	C	A	A	A	A	A	A	H	A	H	A	A	H	A	A	H	A	A	H	A	A	C	A	A	A	H	H	A	A	A	A	A	A	A	A	A	A	A	A	A	A	A
JAX00242536	1	14207482	0	C	T	C	C	C	C	C	C	T	C	C	C	C	C	C	C	C	C	C	C	C	C	C	C	C	C	C	C	C	H	C	C	C	C	C	C	C	C	C	C	H	C	C	T	C	C
JAX00242537	1	14209168	0	A	T	A	A	T	A	A	T	T	A	A	H	T	H	A	A	H	A	A	H	H	H	H	A	A	T	T	H	A	T	T	T	A	A	A	T	T	A	A	A	H	A	T	T	A	A
JAX00242541	1	14223902	0	A	G	A	A	A	A	A	A	A	G	G	A	H	A	A	A	A	A	A	H	A	H	A	A	A	A	A	A	A	A	A	A	A	A	H	A	A	A	A	A	A	A	A	A	A	A
JAX00242547	1	14249772	0	G	A	G	G	G	G	G	A	G	G	G	G	A	G	G	G	G	G	G	G	H	H	G	G	G	G	A	H	G	G	N	A	G	G	G	A	A	G	G	G	G	G	A	G	G	G
JAX00000838	1	14260545	0	A	G	G	A	G	G	G	G	G	G	G	G	G	G	G	A	G	G	G	G	H	G	G	H	A	G	G	H	G	G	G	G	G	G	G	G	G	A	G	G	G	G	G	G	G	G
JAX00242551	1	14277046	0	A	G	G	A	G	G	G	G	G	A	A	G	G	G	G	A	G	G	G	H	H	H	G	H	A	G	G	H	G	G	G	G	G	G	H	G	G	A	G	G	G	G	G	G	G	G
JAX00242555	1	14300315	0	G	A	A	G	A	A	A	G	G	G	G	A	G	A	A	G	A	A	A	H	G	G	A	H	G	A	G	G	A	H	H	G	A	A	H	G	G	G	A	A	H	A	G	G	A	A
JAX00242557	1	14303757	0	G	T	G	G	G	G	G	T	T	G	G	G	T	G	G	G	G	G	G	G	H	H	G	G	G	G	T	H	G	H	H	T	G	G	G	T	T	G	G	G	H	G	T	T	G	G
JAX00242558	1	14304001	0	A	G	A	A	A	A	A	G	G	G	G	A	G	A	A	A	A	A	A	H	H	G	A	A	A	A	G	H	A	H	H	G	A	A	H	G	G	A	A	A	H	A	G	G	A	A
JAX00242560	1	14334382	0	T	C	C	T	C	C	C	T	C	C	C	C	T	C	C	T	C	C	C	C	T	H	C	H	T	C	T	T	C	C	H	T	C	C	C	T	T	T	C	C	C	C	T	C	C	C
JAX00242566	1	14368018	0	T	C	T	T	C	T	T	C	C	C	C	H	C	H	T	N	N	T	T	C	T	C	H	T	T	C	N	H	T	C	C	C	T	T	H	C	C	T	T	T	H	T	C	C	T	T
JAX00242567	1	14369472	0	T	C	T	T	T	T	T	C	T	T	T	T	C	T	T	T	T	T	T	T	H	H	T	T	T	T	C	H	T	T	H	C	T	T	T	C	C	T	T	T	T	T	C	T	T	T
JAX00000847	1	14370025	0	G	A	G	G	A	G	G	A	A	A	A	H	A	H	G	G	H	G	G	A	H	A	H	G	G	A	A	H	G	A	A	A	G	G	H	A	A	G	G	G	H	G	A	A	G	G
JAX00242575	1	14445468	0	A	G	G	A	G	G	G	A	A	A	A	G	A	G	G	A	G	G	G	H	A	A	G	H	A	G	A	A	G	H	H	A	G	G	H	A	A	A	G	G	H	G	A	A	G	G
JAX00242578	1	14456765	0	C	G	C	C	C	C	C	C	G	C	C	C	C	C	C	C	C	C	C	C	C	C	C	C	C	C	C	C	C	H	C	C	C	C	C	C	C	C	C	C	C	C	C	G	C	C
JAX00242581	1	14472420	0	T	C	T	T	T	T	T	C	C	T	T	T	C	T	T	T	T	T	T	T	C	C	T	T	T	T	C	N	T	N	N	C	T	T	T	C	C	T	T	T	C	T	C	C	T	T
JAX00242582	1	14472528	0	T	G	T	T	T	T	T	G	G	T	T	T	G	T	T	T	T	T	T	T	H	H	T	T	T	T	G	N	T	N	N	G	T	T	T	H	G	T	T	T	H	T	G	G	T	T
JAX00242583	1	14498612	0	T	C	T	T	T	T	T	T	C	T	T	N	T	T	T	T	T	T	T	T	T	T	T	T	T	T	T	T	T	H	T	T	T	T	T	T	T	T	T	T	H	T	T	C	T	T
JAX00242584	1	14513558	0	A	G	G	A	A	G	G	A	A	G	G	H	A	H	G	A	H	G	G	H	A	H	N	H	A	A	A	A	G	A	A	A	G	G	N	A	A	A	G	G	H	G	A	A	G	G
JAX00000858	1	14527345	0	T	A	T	T	A	T	T	A	A	T	T	H	A	H	T	T	H	T	T	H	H	H	H	T	T	A	A	H	T	A	A	A	T	T	T	A	A	T	T	T	H	T	A	A	T	T
JAX00242586	1	14529109	0	C	T	C	C	T	C	C	C	T	C	C	H	C	H	C	C	H	C	C	H	C	C	H	C	C	T	C	C	C	T	H	C	C	C	C	C	C	C	C	C	H	C	C	T	C	C
JAX00000860	1	14553186	0	C	T	T	C	C	T	T	C	C	T	T	H	C	H	T	C	H	T	T	N	C	H	H	H	C	C	C	C	T	C	C	C	T	T	H	C	C	C	T	T	H	T	C	C	N	T
JAX00242592	1	14553995	0	G	T	G	G	T	G	G	G	G	G	G	H	G	H	G	G	H	G	G	H	G	G	H	G	G	T	G	G	G	H	T	G	G	G	G	G	G	G	G	G	G	G	G	G	G	G
JAX00242593	1	14554929	0	A	G	A	A	A	A	A	G	G	A	A	A	G	A	A	A	A	A	A	A	H	H	A	A	A	A	G	H	A	H	H	G	A	A	A	G	G	A	A	A	H	A	G	G	A	A
JAX00242595	1	14562067	0	G	A	A	G	A	A	A	G	G	A	A	A	G	A	A	G	A	A	A	A	G	H	A	H	G	A	G	G	A	H	H	G	A	A	H	G	G	G	A	A	H	A	G	G	A	A
JAX00242599	1	14596963	0	G	A	G	G	A	G	G	G	G	A	A	H	G	H	G	G	H	G	G	A	G	H	H	G	G	A	G	G	G	H	H	G	G	G	H	G	G	G	G	G	G	G	G	G	G	G
JAX00242601	1	14607540	0	C	T	T	C	C	T	T	C	C	C	C	H	C	H	T	C	H	T	T	C	C	C	H	H	C	C	C	C	T	C	C	C	T	T	C	C	C	C	T	T	H	T	C	C	T	T
JAX00000864	1	14610973	0	T	G	G	T	T	G	G	G	G	T	T	H	G	H	G	T	H	G	G	T	H	H	H	H	T	T	G	H	G	H	H	G	G	G	T	G	G	T	G	G	G	G	G	G	G	G
JAX00000866	1	14624863	0	T	C	C	T	T	C	C	C	C	T	T	H	C	H	C	T	H	C	C	T	H	H	H	H	T	T	C	H	C	H	H	C	C	C	T	C	C	T	C	C	C	C	C	C	C	C
JAX00242604	1	14652702	0	C	T	C	C	C	C	C	C	T	C	C	C	C	C	C	C	C	C	C	C	C	C	C	C	C	C	C	C	C	H	C	C	C	C	C	C	C	C	C	C	H	C	C	T	C	C
JAX00242608	1	14660657	0	A	G	A	A	G	A	A	G	A	G	G	A	G	A	A	A	A	A	A	G	N	G	A	A	A	H	G	A	A	A	G	G	A	A	H	G	G	A	A	A	A	A	G	A	A	A
JAX00000868	1	14660726	0	G	A	A	G	G	A	A	G	G	G	G	H	G	N	A	G	H	A	A	G	G	G	H	H	G	G	G	G	A	G	G	G	A	A	G	G	G	G	A	A	H	A	G	G	A	A
JAX00242611	1	14676482	0	A	G	A	A	A	A	A	G	G	A	A	A	G	A	A	A	A	A	A	A	H	H	A	A	A	A	G	H	A	H	H	G	A	A	A	G	G	A	A	A	H	A	G	G	A	A
JAX00190868	1	14691132	0	G	T	G	G	G	G	G	G	T	G	G	G	G	G	G	G	G	G	G	G	G	G	G	G	G	G	G	G	G	H	G	G	G	G	G	G	G	G	G	G	H	G	G	T	G	G
JAX00242613	1	14699975	0	A	G	A	A	A	A	A	G	A	A	A	A	G	A	A	A	A	A	A	A	H	H	A	A	A	A	G	H	A	A	H	G	A	A	A	G	G	A	A	A	A	A	G	A	A	A
JAX00242616	1	14703061	0	C	T	T	C	T	T	T	T	T	T	T	T	T	T	T	C	T	T	T	N	N	T	T	T	C	T	T	T	T	T	T	T	T	T	H	T	T	C	T	T	T	T	T	T	T	T
JAX00242617	1	14703092	0	G	A	A	G	A	A	A	G	G	A	A	A	G	A	A	G	A	A	A	A	G	N	A	N	G	A	G	G	A	G	G	G	A	A	G	G	G	G	A	A	H	A	G	G	A	A
JAX00242621	1	14721411	0	T	C	T	T	T	T	T	C	C	T	T	H	C	T	T	T	T	T	T	T	H	N	T	T	T	T	C	H	T	N	H	C	T	T	T	C	C	T	T	T	H	T	C	C	T	T
JAX00242633	1	14738606	0	A	G	A	A	A	A	A	G	G	A	A	A	G	A	A	A	A	A	A	A	H	A	A	A	A	A	G	A	A	A	A	G	A	A	A	G	G	A	A	A	A	A	G	G	A	A
JAX00242640	1	14745535	0	C	G	C	C	C	C	C	C	G	C	C	C	C	C	C	C	C	C	C	C	C	C	C	C	C	C	C	C	C	H	C	C	C	C	C	C	C	C	C	C	H	C	C	G	C	C
JAX00242647	1	14764117	0	C	T	C	C	C	C	C	T	C	C	C	C	T	C	C	C	C	C	C	C	N	H	C	C	C	C	T	H	C	C	H	T	C	C	C	T	T	C	C	C	C	C	T	C	C	C
JAX00242648	1	14767737	0	T	C	T	T	T	T	T	C	C	T	T	T	C	T	T	T	T	T	T	T	H	H	T	T	T	T	C	H	T	H	H	C	T	T	T	C	C	T	T	T	H	T	C	C	T	T
JAX00242651	1	14779190	0	C	T	C	C	C	C	C	C	T	C	C	C	C	C	C	C	C	C	C	C	C	C	C	C	C	C	C	C	C	H	C	C	C	C	C	C	C	C	C	C	H	C	C	T	C	C
JAX00242652	1	14780011	0	C	A	C	C	C	C	C	A	C	C	C	C	A	C	C	C	C	C	C	C	H	H	C	C	C	C	A	H	C	C	N	A	C	C	C	A	A	C	C	C	C	C	A	C	C	C
JAX00242653	1	14801885	0	C	T	C	C	T	C	C	T	T	C	C	H	T	H	C	C	H	H	C	H	H	H	H	C	C	T	T	N	C	T	T	T	C	C	C	T	T	C	C	C	H	C	T	T	C	C
JAX00242654	1	14802092	0	G	C	G	G	G	G	G	G	G	C	C	G	G	G	G	G	G	G	G	H	G	H	G	G	G	G	G	G	G	G	G	G	G	G	H	G	G	G	G	G	G	G	G	G	G	G
JAX00000879	1	14810330	0	C	T	C	C	T	C	C	C	C	C	C	H	C	H	C	C	H	H	C	H	C	C	H	C	C	T	C	C	C	T	H	C	C	C	C	C	C	C	C	C	C	C	C	C	C	C
JAX00000880	1	14811064	0	G	A	G	G	A	G	G	G	G	G	G	H	G	H	G	G	H	H	G	H	G	G	H	G	G	A	G	G	G	H	H	G	G	G	G	G	G	G	G	G	G	G	G	G	G	G
JAX00242660	1	14842855	0	G	T	G	G	T	G	G	G	T	G	G	H	G	H	G	G	H	H	G	H	G	G	H	G	G	T	G	G	G	T	H	G	G	G	G	G	G	G	G	G	H	G	G	T	G	G
JAX00000883	1	14875966	0	T	C	T	T	C	T	T	C	C	T	T	H	C	H	T	T	H	H	T	H	H	H	H	T	T	C	C	H	T	C	C	C	T	T	T	C	C	T	T	T	H	T	C	C	T	T
JAX00000885	1	14889641	0	A	G	A	A	G	A	A	G	G	A	A	H	G	H	A	A	N	H	A	H	H	H	H	A	A	G	G	H	A	G	G	G	A	A	A	G	G	A	A	A	H	A	G	G	A	A
JAX00242669	1	14890252	0	A	T	A	A	A	A	A	T	A	A	A	A	T	A	A	A	A	A	A	A	N	H	A	A	A	A	T	H	A	A	H	T	A	A	A	T	T	A	A	A	A	A	T	A	A	A
JAX00242671	1	14892403	0	G	A	G	G	G	G	G	A	G	G	G	G	A	G	G	G	G	G	G	G	H	H	G	G	G	G	A	H	G	G	H	A	G	G	G	A	A	G	G	G	G	G	A	G	G	G
JAX00242672	1	14893546	0	T	C	T	T	C	T	T	T	C	T	T	H	T	H	T	T	H	H	T	H	T	T	H	T	T	C	T	T	T	C	H	T	T	T	T	T	T	T	T	T	H	T	T	C	T	T
JAX00000887	1	14894248	0	G	T	G	G	T	G	G	T	T	G	G	H	T	H	G	G	H	H	G	H	H	H	H	G	G	T	T	H	G	T	T	T	G	G	G	T	T	G	G	G	H	G	T	T	G	G
JAX00190877	1	15014287	0	C	T	C	C	C	C	C	T	T	C	C	C	T	C	C	C	C	C	C	C	H	H	C	C	C	C	T	H	C	H	H	T	C	C	C	T	T	C	C	C	H	C	T	T	C	C
JAX00242689	1	15090876	0	G	A	G	G	A	G	G	G	G	G	G	H	G	H	G	G	H	H	G	H	G	G	H	G	G	A	G	G	G	H	H	G	G	G	G	G	G	G	G	G	G	G	G	G	G	G
JAX00242690	1	15091121	0	C	T	C	C	C	C	C	C	T	C	C	C	C	C	C	C	C	C	C	C	C	C	C	C	C	C	C	C	C	H	C	C	C	C	C	C	C	C	C	C	H	C	C	T	C	C
JAX00242692	1	15091334	0	A	G	A	A	A	A	A	G	A	A	A	A	G	A	A	A	A	A	A	A	G	G	A	A	A	A	G	G	A	A	G	G	A	A	A	G	G	A	A	A	A	A	G	A	A	A
JAX00000900	1	15105838	0	C	T	C	C	T	C	C	C	C	C	C	C	C	H	C	C	T	T	C	H	C	C	T	C	C	T	C	C	C	H	N	C	C	C	C	C	C	C	C	C	C	C	C	C	C	C
JAX00000901	1	15105969	0	G	A	G	G	A	G	G	A	A	G	G	H	A	H	G	G	H	H	G	H	H	H	A	G	G	A	A	H	G	A	A	A	G	G	G	A	A	G	G	G	H	G	A	A	G	G
JAX00242707	1	15191571	0	G	T	G	G	G	G	G	T	T	G	G	G	T	G	G	G	G	G	G	G	H	H	G	G	G	G	T	H	G	H	H	T	G	G	G	T	T	G	G	G	H	G	T	T	G	G
JAX00242708	1	15192442	0	G	A	G	G	G	G	G	G	A	G	G	G	G	G	G	G	G	G	G	G	G	G	G	G	G	G	G	G	G	H	G	G	G	G	G	G	G	G	G	G	H	G	G	A	G	G
JAX00242709	1	15199503	0	A	G	A	A	A	A	A	G	G	A	A	A	G	A	A	A	A	A	A	A	A	H	A	A	A	A	N	A	A	H	N	G	A	A	A	G	G	A	A	A	H	A	G	G	A	A
JAX00242714	1	15208811	0	G	A	G	G	G	G	G	G	A	G	G	G	G	G	G	G	G	G	G	G	G	G	G	G	G	G	G	G	G	H	G	G	G	G	G	G	G	G	G	G	H	G	G	A	G	G
JAX00242715	1	15233814	0	T	C	T	T	T	T	T	C	C	T	T	T	C	T	T	T	T	T	T	T	T	N	T	T	T	T	C	N	T	N	T	C	T	T	T	C	C	T	T	T	T	T	C	C	T	T
JAX00000914	1	15268203	0	C	G	C	C	C	C	C	G	G	C	C	C	G	C	C	C	C	C	C	C	H	H	C	C	C	C	G	H	C	H	H	G	C	C	C	G	G	C	C	C	H	C	G	G	C	C
JAX00242729	1	15302922	0	A	G	A	A	A	A	A	G	A	A	A	A	G	A	A	A	A	A	A	A	H	H	A	A	A	A	G	H	A	A	H	G	A	A	A	G	G	A	A	A	A	A	G	A	A	A
JAX00000917	1	15306835	0	G	T	G	G	G	G	G	T	T	G	G	G	T	G	G	G	G	G	G	G	H	H	G	G	G	G	T	H	G	H	H	T	G	G	G	T	T	G	G	G	H	G	T	T	G	G
JAX00242731	1	15307148	0	C	T	C	C	C	C	C	C	T	C	C	C	C	C	C	C	C	C	C	C	C	C	C	C	C	C	C	C	C	H	C	C	C	C	C	C	C	C	C	C	H	C	C	T	C	C
JAX00242737	1	15317801	0	C	T	C	C	C	C	C	C	T	C	C	C	C	C	C	C	C	C	C	C	C	C	C	C	C	C	C	C	C	H	C	C	C	C	C	C	C	C	C	C	H	C	C	T	C	C
JAX00242742	1	15338836	0	A	C	A	A	A	A	A	A	A	C	C	A	A	A	A	A	A	A	A	C	A	C	A	A	A	A	A	A	A	A	A	A	A	A	C	A	A	A	A	A	A	A	A	A	A	A
JAX00242743	1	15338931	0	A	G	A	A	A	A	A	G	G	A	A	N	G	A	A	A	A	A	A	A	H	H	A	A	A	A	G	H	A	H	H	G	A	A	A	G	G	A	A	A	H	A	G	G	A	A
JAX00000919	1	15341027	0	A	G	A	A	A	A	A	A	G	A	A	A	A	A	A	A	A	A	A	A	A	A	A	A	A	A	A	A	A	H	A	A	A	A	A	A	A	A	A	A	H	A	A	G	A	A
JAX00242749	1	15349191	0	A	G	A	A	A	A	A	G	A	A	A	A	G	A	A	A	A	A	A	A	H	H	A	A	A	A	G	N	A	A	H	G	A	A	A	G	G	A	A	A	A	A	G	A	A	A
JAX00242752	1	15350297	0	T	G	T	T	T	T	T	G	G	G	G	T	G	T	T	T	T	T	T	H	H	G	T	T	T	T	G	H	T	H	H	G	T	T	H	G	G	T	T	T	H	T	G	G	T	T
JAX00242756	1	15352036	0	T	A	T	T	T	T	T	A	A	A	A	T	A	T	T	T	T	T	T	H	H	A	T	T	T	T	A	H	T	H	H	A	T	T	H	A	A	T	T	T	H	T	A	A	T	T
JAX00242760	1	15373692	0	A	G	A	A	A	A	A	G	G	A	A	A	G	A	A	A	A	A	A	A	H	H	A	A	A	A	G	N	A	H	H	G	A	A	A	G	G	A	A	A	H	A	G	G	A	A
JAX00000921	1	15374477	0	T	C	T	T	C	T	T	C	C	C	C	H	C	H	T	T	H	H	T	C	H	C	H	T	T	C	C	H	T	C	C	C	T	T	H	C	C	T	T	T	H	T	C	C	T	T
JAX00242763	1	15383156	0	C	T	C	C	C	C	C	C	C	T	T	C	C	C	C	C	C	C	C	N	C	H	C	C	C	C	C	C	C	C	C	C	C	C	H	C	C	C	C	C	C	C	C	C	C	C
JAX00242766	1	15409854	0	G	A	G	G	G	G	G	G	G	A	A	G	G	G	G	G	G	G	G	H	G	G	G	G	G	G	G	G	G	G	G	G	G	G	H	G	G	G	G	G	G	G	G	G	G	G
JAX00000924	1	15420224	0	A	G	A	A	A	A	A	A	A	G	G	A	A	A	A	A	A	A	A	H	A	H	A	A	A	A	A	A	A	A	A	A	A	A	H	A	A	A	A	A	A	A	A	A	A	A
JAX00242776	1	15429072	0	A	G	A	A	A	A	A	G	G	A	A	A	G	A	A	A	A	A	A	A	H	H	A	A	A	A	G	H	A	H	H	G	A	A	A	G	G	A	A	A	H	A	G	G	A	A
JAX00242779	1	15430324	0	C	T	C	C	C	C	C	C	T	C	C	C	N	C	C	C	C	C	C	C	C	C	C	C	C	C	C	C	C	H	C	C	C	C	C	C	C	C	C	C	H	C	C	T	C	C
JAX00242780	1	15436239	0	G	A	G	G	G	G	G	A	A	A	A	G	A	G	G	G	G	G	G	H	H	A	G	G	G	G	A	H	G	H	H	A	G	G	H	A	A	G	G	G	H	G	A	A	G	G
JAX00242782	1	15439837	0	C	G	C	C	C	C	C	G	G	G	G	H	G	C	C	C	C	N	C	H	H	G	C	C	C	C	G	H	C	H	H	G	C	C	N	G	G	C	C	C	H	C	G	G	C	C
JAX00242783	1	15440048	0	G	A	G	G	G	G	G	G	G	A	A	G	G	G	G	G	G	G	G	H	G	N	G	G	G	G	G	G	G	G	G	G	G	G	H	G	G	G	G	G	G	G	G	G	G	G
JAX00242784	1	15443481	0	T	C	T	T	T	T	T	C	T	C	C	T	C	T	T	T	T	T	T	H	H	C	T	T	T	T	C	H	T	T	H	C	T	T	H	C	C	T	T	T	T	T	C	T	T	T
JAX00000928	1	15461645	0	G	A	G	G	G	G	G	A	A	A	A	G	A	G	G	G	G	G	G	H	G	A	G	G	G	G	A	G	G	H	G	N	G	G	H	A	A	G	G	G	H	G	A	A	G	G
JAX00242793	1	15506610	0	A	T	T	A	T	T	T	T	T	T	T	T	T	T	T	A	T	T	T	T	H	T	T	N	A	T	T	H	T	T	T	T	T	T	N	T	T	A	T	T	T	T	T	T	T	T
JAX00242794	1	15507001	0	A	C	C	A	C	C	C	C	A	C	C	C	C	C	C	A	C	C	C	C	H	C	C	H	A	C	C	H	C	H	C	C	C	C	H	C	C	A	C	C	H	C	C	A	C	C
JAX00000933	1	15538382	0	A	G	G	A	G	G	G	G	A	G	G	G	G	G	G	A	G	G	G	G	G	G	G	N	A	G	G	G	G	H	G	G	G	G	H	G	G	A	N	G	H	G	G	A	G	G
JAX00000934	1	15538820	0	T	A	A	T	A	A	A	A	A	A	A	A	A	A	A	T	A	A	A	A	H	A	A	T	T	A	A	H	A	A	A	A	A	A	T	A	A	T	A	A	A	A	A	A	A	A
JAX00242800	1	15544526	0	A	G	A	A	A	A	A	G	G	A	A	A	G	A	A	A	A	A	A	A	A	A	A	A	A	A	G	A	A	H	A	G	A	A	A	G	G	A	A	A	H	A	G	G	A	A
JAX00242803	1	15550176	0	C	T	C	C	C	C	C	T	C	C	C	C	T	C	C	C	C	C	C	C	H	H	C	C	C	C	T	H	C	C	H	T	C	C	C	T	T	C	C	C	C	C	T	C	C	C
JAX00000936	1	15579802	0	A	G	A	A	A	A	A	G	G	A	A	A	G	A	A	A	A	A	A	A	H	H	A	A	A	A	G	H	A	N	H	G	A	A	A	G	G	A	A	A	N	A	G	G	A	A
JAX00242812	1	15583946	0	A	G	A	A	A	A	A	G	G	A	A	A	G	A	A	A	A	A	A	A	H	H	A	A	A	A	G	H	A	H	H	G	A	A	A	G	G	A	A	A	H	A	G	G	A	A
JAX00242813	1	15594586	0	T	G	G	T	G	G	G	T	T	G	G	G	T	G	G	T	G	G	G	G	T	H	G	H	T	G	T	T	G	H	H	T	G	G	H	T	T	T	G	G	H	G	T	T	G	G
JAX00242814	1	15594830	0	A	G	G	A	G	G	G	A	G	G	G	G	A	G	G	A	G	G	G	G	A	H	G	H	A	G	A	A	G	G	H	A	G	G	H	A	A	A	G	G	G	G	A	G	G	G
JAX00242816	1	15595090	0	C	T	C	C	C	C	C	T	C	C	C	C	T	C	C	C	C	C	C	C	H	H	C	C	C	C	T	H	C	C	H	T	C	C	C	T	T	C	C	C	C	C	T	C	C	C
JAX00242817	1	15601107	0	T	G	T	T	T	T	T	G	T	T	T	T	G	T	T	T	T	T	T	T	H	N	T	T	T	T	G	N	T	T	H	G	T	T	T	G	G	T	T	T	T	T	G	T	T	T
JAX00242824	1	15617831	0	T	G	T	T	T	T	T	T	T	G	G	T	T	T	T	T	T	T	T	H	T	H	T	T	T	T	T	T	T	T	T	T	T	T	H	T	T	T	T	T	T	T	T	H	T	T
JAX00242828	1	15623338	0	C	T	C	C	C	C	C	C	T	C	C	C	C	C	C	C	C	C	C	C	C	C	C	C	C	C	C	C	C	H	C	C	C	C	C	C	C	C	C	C	H	C	C	T	C	C
JAX00242829	1	15624940	0	T	C	C	T	C	C	C	T	T	C	C	C	T	C	C	T	C	C	C	C	T	H	C	H	T	C	T	T	C	H	H	T	C	C	H	T	T	T	C	C	H	C	T	T	C	C
JAX00000942	1	15665371	0	G	A	A	G	A	A	A	G	G	G	G	A	G	A	A	G	A	A	A	H	G	G	A	H	G	A	G	G	A	N	H	G	A	A	G	G	G	G	A	A	H	A	G	G	A	A
JAX00000944	1	15669265	0	T	A	A	T	A	A	A	T	T	T	T	A	T	A	A	T	A	A	A	H	T	T	A	H	T	A	T	T	A	H	H	T	A	A	T	T	T	T	A	A	H	A	T	T	A	A
JAX00242835	1	15687966	0	G	A	A	G	A	A	A	A	G	G	G	A	A	A	A	G	A	A	A	H	H	H	A	H	G	A	A	H	A	H	A	A	A	A	G	A	A	G	A	A	H	A	A	G	A	A
JAX00000946	1	15694114	0	T	C	C	T	C	C	C	C	C	T	T	C	C	C	C	T	C	C	C	H	H	H	C	H	T	C	C	H	C	C	C	C	C	C	T	C	C	T	C	C	C	C	C	C	C	C
JAX00242837	1	15694208	0	G	A	G	G	G	G	G	G	G	A	A	G	G	G	G	G	G	G	G	H	G	H	G	G	G	G	G	G	G	G	G	G	G	G	H	G	G	G	G	G	G	G	G	G	G	G
JAX00242839	1	15697062	0	G	T	T	G	T	T	G	G	G	G	G	T	G	T	T	G	T	H	G	H	G	G	H	H	G	T	G	G	T	H	H	G	T	G	G	G	G	G	T	T	H	G	G	G	H	T
JAX00242840	1	15698827	0	T	C	T	T	T	T	T	C	T	T	T	T	C	T	T	T	T	T	T	T	H	H	T	T	T	T	C	H	T	T	H	C	T	T	T	C	C	T	T	T	T	T	C	T	T	T
JAX00242841	1	15699659	0	T	C	T	T	T	T	T	T	T	C	C	T	T	T	T	T	T	T	T	H	T	H	T	T	T	T	T	T	T	T	T	T	T	T	H	T	T	T	T	T	T	T	T	T	T	T
JAX00000947	1	15701876	0	C	T	T	C	T	T	C	T	T	T	T	T	T	T	T	C	T	H	C	T	H	T	H	H	C	T	T	H	T	T	T	T	T	C	H	T	T	C	T	T	T	C	T	T	H	T
JAX00242848	1	15708538	0	G	A	G	G	G	G	G	G	G	A	A	G	G	G	G	G	G	G	G	H	G	H	G	G	G	G	G	G	G	G	G	G	G	G	H	G	G	G	G	G	G	G	G	G	G	G
JAX00242849	1	15710096	0	G	A	G	G	G	G	G	A	A	G	G	G	A	G	G	G	G	G	G	G	H	H	G	G	G	G	A	H	G	A	H	A	G	G	G	A	A	G	G	G	H	G	A	A	G	G
JAX00242850	1	15714081	0	A	G	A	A	A	A	A	A	G	A	A	A	A	A	A	A	A	A	A	A	A	A	A	A	A	A	A	A	A	H	A	A	A	A	A	A	A	A	A	A	H	A	A	G	A	A
JAX00000948	1	15736062	0	C	T	T	C	T	T	C	C	C	T	T	T	C	T	T	C	T	N	C	T	C	H	N	C	C	T	C	C	T	C	H	C	T	C	N	C	C	C	T	T	N	C	C	C	H	T
JAX00000950	1	15743136	0	C	T	T	C	T	T	C	C	C	C	C	T	C	T	T	C	T	H	C	H	C	C	H	H	C	T	C	C	T	H	H	C	T	C	C	C	C	C	T	T	H	C	C	C	H	T
JAX00242854	1	15755250	0	G	T	G	G	G	G	G	T	T	T	T	G	T	G	G	G	G	G	G	G	G	T	G	G	G	G	T	G	G	G	G	T	G	G	G	T	T	G	G	G	G	G	T	T	G	G
JAX00242856	1	15755424	0	C	T	C	C	C	C	C	T	T	T	T	C	T	C	C	C	C	C	C	H	N	T	C	C	C	C	T	H	C	H	H	T	C	C	N	T	T	C	C	C	H	C	T	T	C	C
JAX00242866	1	15795335	0	A	G	A	A	G	A	A	G	A	A	A	H	G	H	A	A	H	H	A	H	H	H	H	A	A	G	G	H	A	H	G	G	A	A	A	G	G	A	A	A	A	A	G	A	A	A
JAX00242867	1	15799363	0	T	A	T	T	T	T	T	A	T	T	T	T	A	T	T	T	T	T	T	T	H	H	T	T	T	T	A	H	T	T	H	A	T	T	T	A	A	T	T	T	T	T	A	T	T	T
JAX00242869	1	15799511	0	C	T	C	C	T	C	C	C	C	C	C	H	C	H	C	C	H	H	C	H	C	C	H	C	C	T	C	C	C	H	H	C	C	C	C	C	C	C	C	C	C	C	C	C	C	C
JAX00242870	1	15801975	0	A	G	A	A	G	A	A	A	A	G	G	H	A	H	A	A	H	H	A	G	A	H	H	A	A	G	A	A	A	H	H	A	A	A	H	A	A	A	A	A	A	A	A	A	A	A
JAX00242872	1	15802345	0	A	G	A	A	G	A	A	G	G	A	A	G	G	N	A	A	G	N	A	G	G	G	G	A	A	G	G	G	A	G	G	G	A	A	A	G	G	A	A	A	H	A	G	G	A	A
JAX00242876	1	15802908	0	G	A	G	G	G	G	A	A	A	A	A	G	A	G	G	G	G	H	A	H	H	A	H	G	G	G	A	H	G	H	H	A	G	A	H	A	A	G	G	G	H	A	A	A	H	G
JAX00190894	1	15814098	0	T	C	T	T	T	T	T	C	C	C	C	T	C	T	T	T	T	T	T	H	H	C	T	T	T	T	C	H	T	H	H	C	T	T	H	C	C	T	T	T	H	T	C	C	T	T
JAX00242883	1	15822197	0	C	G	C	C	C	C	C	C	G	G	G	C	C	C	C	C	C	C	C	H	C	H	C	C	C	C	C	C	C	H	C	C	C	C	H	C	C	C	C	C	H	C	C	G	C	C
JAX00242884	1	15822267	0	C	T	C	C	T	C	C	C	C	C	C	H	C	H	C	C	N	C	C	H	C	C	H	C	C	T	C	C	C	H	H	C	C	C	C	C	C	C	C	C	C	C	C	C	C	C
JAX00242887	1	15823911	0	G	A	G	G	G	G	A	G	G	G	G	G	G	G	G	G	G	H	A	G	G	G	H	G	G	G	G	G	G	G	G	G	G	A	G	G	G	G	G	G	G	A	G	G	H	G
JAX00242889	1	15833477	0	G	T	G	G	G	G	G	G	T	T	T	G	G	G	G	G	G	G	G	H	G	H	G	G	G	G	G	G	G	H	G	G	G	G	H	G	G	G	G	G	H	G	G	T	G	G
JAX00242891	1	15834230	0	G	A	G	G	A	G	G	G	A	A	A	A	G	H	G	G	H	H	G	A	G	H	H	G	G	A	G	G	G	A	H	G	G	G	H	G	G	G	G	G	H	G	G	A	G	G
JAX00242892	1	15837681	0	C	A	C	C	A	C	C	C	C	C	C	H	C	H	C	C	H	H	C	H	C	C	H	C	C	A	C	C	C	H	H	C	C	C	C	C	C	C	C	C	C	C	C	C	C	C
JAX00242894	1	15839550	0	A	C	A	A	C	A	A	C	C	C	C	H	C	H	A	A	N	N	A	C	H	C	H	A	A	C	C	H	A	C	C	C	A	A	N	C	C	A	A	A	N	A	C	C	A	A
JAX00242895	1	15839749	0	C	T	C	C	T	C	C	C	T	T	T	H	C	H	C	C	H	H	C	T	C	H	H	C	C	T	C	C	C	T	H	C	C	C	H	C	C	C	C	C	H	C	C	T	C	C
JAX00242899	1	15840900	0	T	C	T	T	T	T	T	C	T	T	T	T	C	T	T	T	T	T	T	T	H	H	T	T	T	T	C	H	T	T	H	C	T	T	T	C	C	T	T	T	T	T	C	T	T	T
JAX00242903	1	15862856	0	A	G	A	A	A	A	A	A	G	A	A	A	A	A	A	A	A	A	A	A	A	A	A	A	A	A	A	A	A	H	A	A	A	A	A	A	A	A	A	A	H	A	A	G	A	A
JAX00000959	1	15874857	0	A	G	A	A	G	A	G	G	G	G	G	H	G	H	A	A	H	G	G	G	H	G	G	A	A	G	G	H	A	G	G	G	A	G	H	G	G	A	A	A	H	G	G	G	H	A
JAX00000962	1	15892741	0	C	G	C	C	G	C	G	G	C	C	C	H	G	H	C	C	H	G	G	H	H	H	G	C	C	G	G	H	C	H	G	G	C	G	C	G	G	C	C	C	C	G	G	C	H	C
JAX00242913	1	15910060	0	C	T	C	C	C	C	T	C	C	T	T	C	C	C	C	C	C	H	T	H	C	H	H	C	C	C	C	C	C	C	C	C	C	T	H	C	C	C	C	C	C	T	C	C	H	C
JAX00000963	1	15922384	0	C	A	C	C	A	C	C	C	C	A	A	H	C	H	C	C	H	H	C	A	C	H	H	C	C	A	C	C	C	H	H	C	C	C	H	C	C	C	C	C	C	C	C	C	C	C
JAX00242919	1	15929221	0	G	A	G	G	G	G	A	G	G	G	G	G	G	G	G	G	G	N	A	G	G	G	A	G	G	G	G	G	G	G	G	G	G	A	G	G	G	G	G	G	G	A	G	G	A	G
JAX00188677	1	15971973	0	A	C	C	A	C	C	C	C	C	C	C	C	C	C	C	A	C	C	C	C	H	C	C	C	A	C	C	H	C	C	C	C	C	C	H	C	C	A	C	C	C	C	C	C	C	C
JAX00000968	1	15975258	0	T	C	C	T	C	C	C	C	C	C	C	C	C	C	C	T	C	C	C	C	H	C	C	C	T	C	C	N	C	C	C	C	C	C	H	C	C	T	C	C	C	C	C	C	C	C
JAX00242924	1	15981098	0	T	C	T	T	T	T	T	C	T	T	T	T	C	T	T	T	T	T	T	T	H	H	T	T	T	T	C	H	T	T	N	C	T	T	T	C	C	T	T	T	T	T	C	T	T	T
JAX00242932	1	16042722	0	A	G	G	A	G	G	G	G	A	G	G	G	G	G	G	A	G	G	G	G	N	G	G	G	A	G	G	H	G	H	G	G	G	G	H	G	G	A	G	G	H	G	G	A	G	G
JAX00242933	1	16054726	0	A	G	A	A	A	A	A	G	G	A	A	A	G	A	A	A	A	A	A	A	G	G	A	A	A	A	G	N	A	N	G	G	A	A	A	G	G	A	A	A	N	A	G	G	A	A
JAX00000973	1	16063475	0	T	G	T	T	T	T	T	G	G	T	T	T	G	T	T	T	T	T	T	T	H	H	T	T	T	T	G	H	T	H	H	G	T	T	T	G	G	T	T	T	H	T	G	G	T	T
JAX00190899	1	16085050	0	G	A	G	G	G	G	G	G	A	G	G	G	G	G	G	G	G	G	G	G	G	G	G	G	G	G	G	G	G	N	G	G	G	G	G	G	G	G	G	G	N	G	G	A	G	G
JAX00242938	1	16115297	0	T	C	T	T	T	T	T	T	C	T	T	T	T	T	T	T	T	T	T	T	T	T	T	T	T	T	T	T	T	H	T	T	T	T	T	T	T	T	T	T	H	T	T	C	T	T
JAX00242945	1	16158628	0	T	C	C	T	T	C	C	C	C	T	T	H	C	H	C	T	H	H	C	T	H	H	H	C	T	T	C	H	C	H	H	C	C	C	T	C	C	T	C	C	C	C	C	C	C	C
JAX00000981	1	16163019	0	G	T	T	G	G	T	T	G	G	G	G	H	G	H	T	G	H	H	T	G	G	G	H	T	G	G	G	G	T	G	G	G	T	T	G	G	G	G	T	T	H	T	G	G	T	T
JAX00000985	1	16224253	0	T	C	C	T	C	C	T	C	C	C	C	C	C	C	C	T	C	H	T	C	H	C	H	C	T	C	C	T	C	N	C	C	C	T	H	C	C	T	C	C	C	T	C	C	H	C
JAX00242956	1	16224501	0	G	A	A	G	A	A	G	A	A	A	A	A	A	A	A	G	A	H	G	A	N	A	H	A	G	A	A	H	A	A	A	A	A	G	H	A	A	G	A	A	A	G	A	A	H	A
JAX00242961	1	16230973	0	A	G	A	A	A	A	A	G	A	A	A	A	G	A	A	A	A	A	A	A	H	H	A	A	A	A	G	H	A	A	H	G	A	A	A	G	G	A	A	A	A	A	G	A	A	A
JAX00000986	1	16232530	0	A	G	G	A	G	G	A	G	G	G	G	G	G	G	G	A	G	H	A	G	H	G	H	G	A	G	G	H	G	G	G	G	G	A	H	G	G	A	G	G	G	A	G	G	H	G
JAX00242970	1	16262668	0	G	A	G	G	G	G	A	G	G	G	G	G	G	G	G	G	G	N	A	G	G	G	N	G	G	G	G	G	G	G	G	G	G	A	G	G	G	G	G	G	G	A	G	G	G	G
JAX00190906	1	16320162	0	G	A	G	G	G	G	G	G	A	G	G	G	G	G	G	G	G	G	G	G	G	G	G	G	G	G	G	G	G	H	G	G	G	G	G	G	G	G	G	G	H	G	G	A	G	G
JAX00242981	1	16351358	0	A	G	A	A	A	A	A	G	A	A	A	A	G	A	A	A	A	A	A	A	H	H	A	A	A	A	G	N	A	A	H	G	A	A	A	G	G	A	A	A	A	A	G	A	A	A
JAX00242983	1	16377672	0	G	A	G	G	G	G	A	G	G	G	G	G	G	G	G	G	G	H	A	G	G	G	H	G	G	G	G	G	G	G	G	G	G	A	G	G	G	G	G	G	G	A	G	G	H	G
JAX00000998	1	16381187	0	T	C	T	T	T	T	C	C	C	T	T	T	C	T	T	T	T	H	C	T	H	H	H	T	T	T	C	H	T	H	H	C	T	C	T	C	C	T	T	T	H	C	C	C	H	T
JAX00242985	1	16381287	0	C	T	C	C	C	C	C	C	T	C	C	C	C	C	C	C	C	C	C	C	C	C	C	C	C	C	C	C	C	H	C	C	C	C	C	C	C	C	C	C	H	C	C	T	C	C
JAX00242989	1	16414972	0	G	A	G	G	G	G	G	A	G	G	G	G	A	G	G	G	G	G	G	G	H	H	G	G	G	G	A	H	G	G	H	A	G	G	G	A	A	G	G	G	G	G	A	G	G	G
JAX00000999	1	16420581	0	C	T	C	C	C	C	T	T	T	C	C	C	H	C	C	C	C	H	T	C	H	H	H	C	C	C	T	N	C	N	N	T	C	T	C	T	T	C	C	C	H	T	T	T	H	C
JAX00001000	1	16420880	0	C	T	C	C	C	C	C	C	T	C	C	C	C	C	C	C	C	C	C	C	C	C	C	C	C	C	C	C	C	H	C	C	C	C	C	C	C	C	C	C	H	C	C	T	C	C
JAX00190908	1	16488031	0	A	C	A	A	A	A	A	C	C	C	C	A	C	A	A	A	A	A	A	H	H	C	A	A	A	A	C	H	A	H	H	C	A	A	H	C	C	A	A	A	H	A	C	C	A	A
JAX00242994	1	16542307	0	G	T	G	G	G	G	G	T	T	G	G	G	T	G	G	G	G	G	G	G	H	H	G	G	G	G	T	H	G	H	H	T	G	G	G	T	T	G	G	G	H	G	T	T	G	G
JAX00242996	1	16546490	0	A	G	A	A	A	A	A	G	A	A	A	A	G	A	A	A	A	A	A	A	H	H	A	A	A	A	G	H	A	A	H	G	A	A	A	G	G	A	A	A	A	A	G	A	A	A
JAX00242999	1	16546939	0	T	C	T	T	T	T	T	T	C	T	T	T	T	T	T	T	T	T	T	T	T	T	T	T	T	T	T	T	T	H	T	T	T	T	T	T	T	T	T	T	T	T	T	C	T	T
JAX00243000	1	16547879	0	A	G	A	A	A	A	A	G	G	A	A	A	G	A	A	A	A	A	A	A	H	H	A	A	A	A	G	H	A	H	H	G	A	A	A	G	G	A	A	A	H	A	G	G	A	A
JAX00243001	1	16548337	0	T	C	T	T	T	T	T	C	C	C	C	N	C	T	T	T	T	T	T	H	H	C	T	T	T	T	C	H	T	H	H	C	T	T	H	C	C	T	T	T	H	T	C	C	T	T
JAX00243011	1	16586017	0	C	T	C	C	C	C	C	T	C	C	C	C	N	C	C	C	C	C	C	C	C	C	C	C	C	C	H	C	C	C	C	T	C	C	C	H	N	C	C	C	C	C	T	C	C	C
JAX00243012	1	16611659	0	C	T	C	C	C	C	C	C	T	C	C	C	C	C	C	C	C	C	C	C	C	C	C	C	C	C	C	C	C	H	C	C	C	C	C	C	C	C	C	C	H	C	C	T	C	C
JAX00243014	1	16624321	0	C	A	C	C	C	C	C	A	A	C	C	C	A	C	C	C	C	C	C	C	H	H	C	C	C	C	A	H	C	H	H	A	C	C	C	A	A	C	C	C	H	C	A	A	C	C
JAX00243018	1	16637574	0	G	A	G	G	G	G	G	A	G	G	G	G	A	G	G	G	G	G	G	G	H	H	G	G	G	G	A	H	G	G	H	A	G	G	G	A	A	G	G	G	G	G	A	G	G	G
JAX00001019	1	16664956	0	T	C	C	T	T	C	C	C	C	T	T	H	C	H	C	T	H	H	C	T	H	H	H	C	T	T	C	H	C	H	H	C	C	C	T	C	C	T	C	C	C	C	C	C	C	C
JAX00243023	1	16681845	0	G	A	G	G	G	G	G	G	A	G	G	G	G	G	G	G	G	G	G	G	G	G	G	G	G	G	G	G	G	H	G	G	G	G	G	G	G	G	G	G	H	G	G	A	G	G
JAX00243025	1	16683957	0	T	G	T	T	T	T	T	T	G	T	T	T	T	T	T	T	T	T	T	T	T	T	T	T	T	T	T	T	T	T	T	T	T	T	T	T	T	T	T	T	T	T	T	G	T	T
JAX00243027	1	16713084	0	G	A	G	G	G	G	G	A	G	G	G	G	A	G	G	G	G	G	G	G	N	N	G	G	G	G	A	N	G	G	N	A	G	G	G	A	A	G	G	G	G	G	A	G	G	G
JAX00243028	1	16721669	0	A	G	A	A	A	A	A	G	A	A	A	A	G	A	A	A	A	A	A	A	H	H	A	A	A	A	G	H	A	A	H	G	A	A	A	G	G	A	A	A	A	A	G	A	A	A
JAX00001027	1	16796395	0	G	A	G	G	A	G	G	G	G	A	A	H	G	H	G	G	H	H	G	A	G	H	H	G	G	A	G	G	G	H	H	G	G	G	H	G	G	G	G	G	G	G	G	G	G	G
JAX00243036	1	16807525	0	C	G	C	C	C	C	C	G	C	C	C	C	G	C	C	C	C	C	C	C	H	H	C	C	C	C	G	H	C	C	H	G	C	C	C	G	G	C	C	C	C	C	G	C	C	C
JAX00243038	1	16836477	0	G	A	G	G	G	G	G	A	G	G	G	G	A	G	G	G	G	G	G	G	H	H	G	G	G	G	A	H	G	G	H	A	G	G	G	A	A	G	G	G	G	G	A	G	G	G
JAX00001032	1	16871774	0	T	C	T	T	T	T	T	C	C	T	T	T	C	T	N	T	T	T	T	T	H	H	H	T	T	T	C	H	T	T	H	C	T	T	H	C	C	T	T	T	T	T	C	C	T	T
JAX00243042	1	16876662	0	C	T	C	C	C	C	C	T	C	C	C	C	T	C	C	C	C	C	C	C	H	H	C	C	C	C	T	H	C	C	H	T	C	C	C	T	T	C	C	C	C	C	T	C	C	C
JAX00243051	1	16915343	0	G	A	G	G	G	G	G	A	G	A	A	G	A	G	G	G	G	G	G	A	H	A	G	G	G	G	A	H	G	G	H	A	G	G	A	A	A	G	G	G	G	G	A	G	G	G
JAX00243054	1	16939553	0	G	A	G	G	G	G	G	G	A	G	G	G	G	G	G	G	G	G	G	G	G	G	G	G	G	G	G	G	G	H	G	G	G	G	G	G	G	G	G	G	H	G	G	A	G	G
JAX00190911	1	16972090	0	T	A	T	T	T	T	A	A	A	A	A	T	A	T	T	T	T	H	A	H	H	A	H	T	T	T	A	H	T	H	H	A	T	A	H	A	A	T	T	T	H	A	A	A	H	T
JAX00001042	1	16982635	0	C	T	C	C	C	T	C	C	C	C	C	N	C	C	H	C	C	C	C	C	C	C	C	C	C	C	C	C	C	C	C	C	C	C	C	C	C	C	C	T	C	C	C	C	H	C
JAX00243067	1	17023661	0	G	T	G	G	G	G	G	T	T	G	G	G	T	G	G	G	G	G	G	G	G	G	G	G	G	G	T	N	G	N	N	T	G	G	G	T	T	G	G	G	N	G	T	T	G	G
JAX00001048	1	17042406	0	T	A	T	T	T	T	T	A	A	T	T	T	A	T	T	T	T	T	T	T	H	H	T	T	T	T	A	H	T	H	H	A	T	T	T	A	A	T	T	T	H	T	A	A	T	T
JAX00243072	1	17056656	0	T	C	T	T	T	T	T	T	C	T	T	T	T	T	T	T	T	T	T	T	T	T	T	T	T	T	T	T	T	H	T	T	T	T	T	T	T	T	T	T	H	T	T	C	T	T
JAX00001049	1	17066446	0	A	G	A	A	G	A	G	G	G	G	G	H	G	H	A	A	H	G	G	G	N	G	G	A	A	G	G	N	A	G	G	G	A	G	H	G	G	A	A	A	A	G	G	G	H	A
JAX00001050	1	17087838	0	T	C	T	T	T	T	T	C	C	T	T	T	C	T	T	N	T	T	T	T	H	H	T	T	T	T	C	H	T	H	N	C	T	T	T	C	C	T	T	T	H	T	C	C	T	T
JAX00243077	1	17113552	0	G	A	G	G	G	G	G	A	A	G	G	G	A	G	G	G	G	G	G	G	H	H	G	G	G	G	A	H	G	H	H	A	G	G	G	A	A	G	G	G	H	G	A	A	G	G
JAX00190916	1	17141288	0	A	C	A	A	A	A	A	C	C	A	A	A	C	A	A	A	A	A	A	A	H	H	A	A	A	A	C	H	A	H	H	C	A	A	A	C	C	A	A	A	H	A	C	C	A	A
JAX00243088	1	17146409	0	T	C	T	T	T	T	T	C	T	T	T	T	C	T	T	T	T	T	T	T	H	H	T	T	T	T	C	H	T	T	H	C	T	T	T	C	C	T	T	T	T	T	C	T	T	T
JAX00001055	1	17155594	0	A	C	A	A	A	A	A	A	C	A	A	A	A	A	A	A	A	A	A	A	A	A	A	A	A	A	A	A	A	H	A	A	A	A	A	A	A	A	A	A	H	A	A	C	A	A
JAX00243093	1	17156595	0	T	G	T	T	T	T	T	G	G	T	T	T	G	T	T	T	T	T	T	T	H	H	T	T	T	T	G	H	T	H	H	G	T	T	T	G	G	T	T	T	H	T	G	G	T	T
JAX00243094	1	17169428	0	A	G	A	A	A	A	A	A	G	A	A	A	A	A	A	A	A	A	A	A	A	A	A	A	A	A	A	A	A	H	A	A	A	A	A	A	A	A	A	A	H	A	A	G	A	A
JAX00001057	1	17174087	0	A	G	A	A	A	A	A	G	G	A	A	A	G	A	A	A	A	A	A	A	H	H	A	A	A	A	G	H	A	H	H	G	A	A	A	G	G	A	A	A	H	A	G	G	A	A
JAX00243097	1	17205328	0	T	A	T	T	T	T	T	A	T	T	T	T	A	T	T	T	T	T	T	T	H	H	T	T	T	T	A	H	T	T	H	A	T	T	T	A	A	T	T	T	T	T	A	T	T	T
JAX00243101	1	17244267	0	G	A	G	G	A	G	A	G	G	G	G	H	G	H	G	G	H	A	A	H	G	G	A	G	G	A	G	G	G	H	H	G	G	A	G	G	G	G	G	G	G	A	G	G	H	G
JAX00001062	1	17244596	0	A	T	A	A	T	A	T	T	T	A	A	H	T	H	A	A	H	T	T	H	N	H	T	A	A	T	T	H	A	T	T	T	A	T	A	T	T	A	A	A	H	T	T	T	H	A
JAX00001065	1	17285331	0	T	G	T	T	G	T	G	G	G	T	T	H	G	H	T	T	H	G	G	H	H	H	G	T	T	G	G	H	T	G	G	G	T	G	T	G	G	T	T	T	H	G	G	G	H	T
JAX00243105	1	17294614	0	C	T	C	C	C	C	C	C	T	C	C	C	C	C	C	C	C	C	C	C	C	C	C	C	C	C	C	C	C	H	C	C	C	C	C	C	C	C	C	C	H	C	C	T	C	C
JAX00243111	1	17301524	0	A	C	A	A	C	A	C	A	C	A	A	H	A	H	A	A	H	C	C	H	A	A	C	A	A	C	A	A	A	C	H	A	A	C	A	A	A	A	A	A	H	C	A	C	H	A
JAX00243115	1	17302026	0	C	T	C	C	T	C	T	T	C	C	C	N	T	C	C	C	C	T	T	N	N	N	T	C	C	T	T	C	C	N	T	T	C	T	C	T	T	C	C	C	C	T	T	C	C	C
JAX00243118	1	17310506	0	G	A	G	G	A	G	A	G	A	G	G	H	G	H	G	G	H	A	A	N	G	G	A	G	G	A	G	G	G	A	H	G	G	A	G	G	G	G	G	G	H	A	G	A	H	G
JAX00243124	1	17324755	0	G	A	G	G	G	G	G	A	A	G	G	G	A	G	G	G	G	G	G	G	G	G	G	G	G	G	A	G	G	H	G	A	G	G	G	A	A	G	G	G	H	G	A	A	G	G
JAX00243125	1	17324904	0	C	T	C	C	C	C	C	T	C	C	C	C	T	C	C	C	C	C	C	C	C	C	C	C	C	C	T	C	C	C	C	T	C	C	C	T	H	C	C	C	C	C	T	C	C	C
JAX00243146	1	17410219	0	A	T	A	A	A	A	A	T	T	T	T	A	T	A	A	A	A	A	A	H	H	T	A	A	A	A	T	H	A	H	H	T	A	A	H	T	T	A	A	A	H	A	T	T	A	A
JAX00243158	1	17477405	0	G	A	G	G	G	G	G	G	A	G	G	G	G	G	G	G	G	G	G	G	G	G	G	G	G	G	G	G	G	H	G	G	G	G	G	G	G	G	G	G	H	G	G	A	G	G
JAX00243159	1	17479585	0	G	A	G	G	G	G	G	G	G	A	A	G	G	G	G	G	G	G	G	H	G	H	G	G	G	G	G	G	G	G	G	G	G	G	H	G	G	G	G	G	G	G	G	G	G	G
JAX00243160	1	17491792	0	G	T	G	G	G	G	G	G	T	G	G	G	H	G	G	G	G	G	G	G	G	G	G	G	G	G	H	G	G	G	G	H	G	G	G	H	H	G	G	G	G	G	G	H	G	G
JAX00243163	1	17522557	0	G	A	G	G	G	G	G	A	G	G	G	G	A	G	G	G	G	G	G	G	H	H	G	G	G	G	A	H	G	G	H	A	G	G	G	A	A	G	G	G	G	G	A	G	G	G
JAX00001084	1	17522811	0	G	A	G	G	A	G	G	G	G	G	G	H	G	H	G	G	H	H	G	H	G	G	H	G	G	A	G	G	G	H	A	G	G	G	G	G	G	G	G	G	G	G	G	G	G	G
JAX00001085	1	17545370	0	A	G	A	A	G	A	A	G	G	G	G	G	G	G	A	A	G	G	A	G	A	G	G	A	A	G	G	A	A	G	G	G	A	A	N	G	G	A	A	A	H	A	G	G	A	A
JAX00243177	1	17556961	0	C	G	C	C	C	C	C	G	G	C	C	C	G	C	C	C	C	C	C	C	H	H	C	C	C	C	G	H	C	H	H	G	C	C	C	G	G	C	C	C	H	C	G	G	C	C
JAX00001086	1	17583880	0	C	G	C	C	C	C	C	G	G	C	C	C	G	C	C	C	C	C	C	C	H	H	C	C	C	C	G	H	C	H	H	G	C	C	C	G	G	C	C	C	H	C	G	G	C	C
JAX00243183	1	17591097	0	T	A	T	T	T	T	T	T	A	T	T	T	T	T	T	T	T	T	T	T	T	T	T	T	T	T	T	T	T	H	T	T	T	T	T	T	T	T	T	T	H	T	T	A	T	T
JAX00001089	1	17601414	0	G	A	G	G	A	G	G	A	A	A	A	H	A	H	G	G	H	H	G	A	H	A	H	G	G	A	A	H	G	A	A	A	G	G	H	A	A	G	G	G	H	G	A	A	G	G
JAX00243190	1	17632092	0	G	A	G	G	A	G	G	A	A	G	G	N	A	N	G	G	H	N	G	N	N	N	H	G	G	A	A	N	G	A	A	A	G	G	G	A	A	G	G	G	N	G	A	A	G	G
JAX00243193	1	17641188	0	G	A	G	G	G	G	G	A	G	G	G	G	A	G	G	G	G	G	G	G	H	H	G	G	G	G	A	H	G	G	H	A	G	G	G	A	A	G	G	G	G	G	A	G	G	G
JAX00190924	1	17643971	0	T	C	T	T	T	T	T	T	C	T	T	T	T	T	T	T	T	T	T	T	T	T	T	T	T	T	T	T	T	C	T	T	T	T	T	T	T	T	T	T	C	T	T	C	T	T
JAX00243201	1	17706701	0	C	T	C	C	T	C	C	C	C	T	T	H	C	H	C	C	H	H	C	T	C	H	H	C	C	T	C	C	C	H	H	C	C	C	H	C	C	C	C	C	C	C	C	C	C	C
JAX00243207	1	17727336	0	T	C	T	T	T	T	T	C	C	T	T	T	C	T	T	T	T	T	T	T	H	H	T	T	T	T	C	H	T	H	H	C	T	T	T	C	C	T	T	T	H	T	C	C	T	T
JAX00243209	1	17730732	0	G	A	G	G	A	G	G	G	G	G	G	H	G	H	G	G	H	H	G	G	G	G	H	G	G	A	G	G	G	H	H	G	G	G	G	G	G	G	G	G	G	G	G	G	G	G
JAX00243210	1	17732538	0	T	C	T	T	C	T	T	T	C	T	T	N	T	H	T	T	H	H	T	H	T	T	H	T	T	C	T	T	T	C	N	T	T	T	T	T	T	T	T	T	H	T	T	C	T	T
JAX00243212	1	17734379	0	A	G	A	A	G	A	A	A	G	A	A	H	A	H	A	A	H	H	A	H	A	A	H	A	A	G	A	A	A	G	H	A	A	A	A	A	A	A	A	A	H	A	A	G	A	A
JAX00243213	1	17737885	0	T	G	T	T	G	T	T	G	G	T	T	H	G	N	T	T	H	H	T	N	H	H	H	T	T	G	G	H	T	G	G	G	T	T	T	G	G	T	T	T	H	T	G	G	T	T
JAX00190925	1	17753708	0	A	G	A	A	A	A	A	A	G	A	A	A	A	A	A	A	A	A	A	A	A	A	A	A	A	A	A	A	A	H	A	A	A	A	A	A	A	A	A	A	H	A	A	G	A	A
JAX00243220	1	17779505	0	T	C	T	T	T	T	T	C	T	T	T	T	C	T	T	T	T	T	T	T	H	H	T	T	T	T	C	H	T	T	H	C	T	T	T	C	C	T	T	T	T	T	C	T	T	T
JAX00001104	1	17814787	0	G	A	G	G	G	G	G	A	A	G	G	G	A	G	G	G	G	G	G	G	N	G	G	G	G	G	A	N	G	N	N	A	G	G	G	A	A	G	G	G	H	G	A	A	G	G
JAX00243225	1	17872978	0	C	T	C	C	C	C	C	T	T	C	C	C	T	C	C	C	C	C	C	C	H	H	C	C	C	C	T	H	C	H	H	T	C	C	C	T	T	C	C	C	H	C	T	T	C	C
JAX00243226	1	17877506	0	T	G	T	T	T	T	T	G	T	T	T	T	G	T	T	T	T	T	T	T	T	H	T	T	T	T	G	H	T	T	H	G	T	T	T	G	G	T	T	T	T	T	G	T	T	T
JAX00243236	1	17932617	0	A	G	A	A	A	A	A	G	A	G	G	A	G	A	A	A	A	A	A	H	H	G	A	A	A	A	H	H	A	A	H	H	A	A	H	G	G	A	A	A	A	A	G	A	A	A
JAX00243240	1	17965220	0	G	A	G	G	A	G	G	G	G	A	A	H	H	H	G	G	H	H	G	A	G	H	N	G	G	A	G	G	G	H	H	G	G	G	N	G	G	G	G	G	G	G	G	G	G	G
JAX00243241	1	17973783	0	G	A	G	G	G	G	G	A	A	A	A	G	A	G	G	G	G	G	G	H	H	A	G	G	G	G	A	H	G	H	H	A	G	G	H	A	A	G	G	G	H	G	A	A	G	G
JAX00243242	1	17973874	0	C	T	C	C	C	C	C	C	T	C	C	C	C	C	C	C	C	C	C	C	C	C	C	C	C	C	C	C	C	H	C	C	C	C	C	C	C	C	C	C	H	C	C	T	C	C
JAX00243245	1	18020989	0	A	T	A	A	A	A	A	T	A	A	A	A	T	A	A	A	A	A	A	A	H	H	A	A	A	A	T	H	A	A	H	T	A	A	A	T	H	A	A	A	A	A	T	A	A	A
JAX00243246	1	18021434	0	A	C	A	A	A	A	A	A	C	A	A	A	A	A	A	A	A	A	A	A	A	A	A	A	A	A	A	A	A	H	A	A	A	A	A	A	A	A	A	A	H	A	A	C	A	A
JAX00243251	1	18038008	0	C	A	C	C	C	C	C	C	A	A	A	C	C	C	C	C	C	C	C	C	C	N	C	C	C	C	C	C	C	C	C	C	C	C	C	C	C	C	C	C	N	C	C	A	C	C
JAX00243253	1	18046030	0	A	T	A	A	A	A	A	T	A	A	A	A	T	A	N	A	A	A	A	A	T	H	A	A	N	A	T	N	A	A	H	T	A	A	A	T	H	N	A	A	A	A	T	A	A	A
JAX00243255	1	18061579	0	T	C	T	T	T	T	T	C	T	C	C	T	C	T	T	T	T	T	T	H	H	C	T	T	T	T	C	H	T	T	H	C	T	N	H	C	N	N	H	N	T	T	C	T	H	T
JAX00243261	1	18091167	0	A	G	A	A	A	A	G	G	G	G	G	A	G	A	A	A	A	H	G	H	H	G	H	A	A	A	G	H	A	H	H	G	A	G	N	G	H	A	A	A	H	G	G	G	H	A
JAX00243264	1	18100379	0	A	G	A	A	A	A	A	A	G	A	A	A	A	A	A	A	A	A	A	A	A	A	A	A	A	A	A	A	A	H	A	A	A	A	A	A	A	A	A	A	H	A	A	G	A	A
JAX00243265	1	18100495	0	G	A	G	G	G	G	G	G	A	G	G	G	G	G	G	G	G	G	G	G	G	G	G	G	G	G	G	G	G	N	G	G	G	G	G	G	G	G	G	G	N	G	G	A	G	G
JAX00243267	1	18118591	0	G	A	G	G	G	G	A	A	G	G	G	G	A	G	G	G	G	H	A	G	H	H	H	G	G	G	A	H	G	G	H	A	G	A	G	A	H	G	G	G	G	A	A	G	N	G
JAX00243269	1	18119006	0	A	C	A	A	A	A	C	C	A	A	A	A	C	A	A	A	A	H	C	A	H	H	H	A	A	A	C	H	A	A	H	C	A	C	A	C	H	A	A	A	A	C	C	A	H	A
JAX00243271	1	18131130	0	T	C	T	T	T	T	T	C	C	T	T	T	C	T	T	T	T	T	T	T	H	H	T	T	T	T	C	H	T	H	H	C	T	T	T	C	H	T	T	T	H	T	C	C	T	T
JAX00190938	1	18166431	0	A	T	A	A	A	A	A	T	T	A	A	A	T	A	A	A	A	A	A	A	H	N	A	A	A	A	T	H	A	H	H	T	A	A	A	T	H	A	A	A	H	A	T	T	A	A
JAX00243285	1	18192129	0	A	G	A	A	A	A	A	G	G	G	G	A	G	A	A	A	A	A	A	H	H	G	A	A	A	A	G	H	A	N	H	G	A	A	H	G	H	A	A	A	H	A	G	G	A	A
JAX00243286	1	18192165	0	G	A	G	G	G	G	G	G	A	G	G	G	G	G	G	G	G	G	G	G	G	G	G	G	G	G	G	G	G	H	G	G	G	G	G	G	G	G	G	G	H	G	G	A	G	G
JAX00243290	1	18199586	0	C	T	C	C	C	C	C	T	T	C	C	C	T	C	C	C	C	C	C	C	H	H	C	C	C	C	T	H	C	H	H	T	N	C	C	T	H	C	C	C	N	C	T	T	C	C
JAX00243295	1	18221144	0	T	G	T	T	G	T	T	G	G	G	G	H	G	H	T	T	H	H	T	G	H	G	H	T	T	G	G	H	T	G	G	G	T	T	H	G	H	T	T	T	H	T	G	G	T	T
JAX00001135	1	18229731	0	A	G	A	A	G	A	A	A	A	A	A	H	A	H	A	A	H	H	A	H	A	A	H	A	A	G	A	A	A	H	H	A	A	A	A	A	A	A	A	A	A	A	A	A	A	A
JAX00243301	1	18257806	0	C	T	C	C	T	C	C	C	T	C	C	H	C	H	C	C	H	H	C	H	C	C	H	C	C	T	C	C	C	T	H	C	C	C	C	C	C	C	C	C	H	C	C	T	C	C
JAX00001140	1	18302945	0	G	A	G	G	A	G	G	G	G	A	A	H	G	H	G	G	H	H	G	A	G	H	H	G	G	A	G	G	G	H	H	G	G	G	H	G	G	G	G	G	G	G	G	G	G	G
JAX00001142	1	18304686	0	G	T	G	G	T	G	G	G	G	T	T	N	G	H	G	G	N	N	G	T	G	H	N	G	G	T	G	G	G	N	N	G	G	G	N	G	G	G	G	G	G	G	G	G	G	G
JAX00243310	1	18324136	0	G	A	G	G	G	G	G	A	G	A	A	G	A	G	G	G	G	G	G	H	H	A	G	G	G	G	A	H	G	G	H	A	G	G	H	A	H	G	G	G	G	G	A	G	G	G
JAX00243314	1	18324873	0	C	G	C	C	C	C	C	C	G	C	C	C	C	C	C	C	C	C	C	C	C	C	C	C	C	C	C	C	C	H	C	C	C	C	C	C	C	C	C	C	H	C	C	G	C	C
JAX00243316	1	18326782	0	A	T	A	A	A	A	A	A	T	A	A	A	H	A	A	A	A	A	A	A	A	A	A	A	A	A	A	A	A	H	A	H	A	A	A	A	A	A	A	A	H	A	A	T	A	A
JAX00001143	1	18338038	0	T	C	T	T	C	T	T	C	C	C	C	H	C	H	T	T	H	H	T	C	H	C	H	T	T	C	C	H	N	C	C	C	T	T	H	C	H	T	T	N	H	T	C	C	T	T
JAX00001144	1	18338094	0	T	C	T	T	C	T	T	T	T	T	T	H	T	H	T	T	H	H	T	H	T	T	H	T	T	C	T	T	T	H	H	T	T	T	T	T	T	T	T	T	T	T	T	T	T	T
JAX00243317	1	18361147	0	T	A	T	T	T	T	T	T	T	A	A	T	T	T	T	T	T	T	T	H	T	H	T	T	T	T	T	T	T	T	T	T	T	T	H	T	T	T	T	T	T	T	T	T	T	T
JAX00243324	1	18371869	0	A	G	A	A	A	A	A	G	G	A	A	A	G	A	A	A	A	A	A	A	H	H	A	A	A	A	G	H	A	H	H	G	A	A	A	G	H	A	A	A	H	A	G	G	A	A
JAX00001148	1	18373413	0	G	T	G	G	T	G	G	G	G	G	G	N	G	N	G	G	N	H	G	T	G	G	H	G	G	T	G	G	G	N	H	G	G	G	G	G	G	G	G	G	G	N	G	G	G	G
JAX00001149	1	18426454	0	T	C	T	T	C	T	T	T	T	T	T	C	H	C	T	T	C	C	T	C	T	N	C	T	T	C	T	T	T	C	C	T	T	T	T	N	T	T	T	T	T	T	T	N	T	T
JAX00190945	1	18449160	0	G	A	G	G	G	G	G	G	A	G	G	G	G	G	G	G	G	G	G	G	G	G	G	G	G	G	G	G	G	H	G	G	G	G	G	G	G	G	G	G	H	G	G	A	G	G
JAX00243329	1	18452710	0	C	T	C	C	T	C	C	T	T	T	T	N	T	H	C	C	H	H	C	T	H	T	H	C	C	T	T	N	C	T	T	T	C	C	H	T	H	C	C	C	H	C	T	T	C	C
JAX00243334	1	18471848	0	A	G	A	A	A	A	A	A	G	A	A	A	A	A	A	A	A	A	A	A	A	A	N	A	A	A	A	A	A	N	A	A	A	A	A	A	N	H	A	A	N	A	A	G	A	A
JAX00243347	1	18538576	0	T	G	T	T	T	T	T	T	T	G	G	T	T	T	T	T	T	T	T	H	T	G	T	T	T	T	T	T	T	T	T	T	T	T	H	T	T	T	T	T	T	T	T	T	T	T
JAX00243348	1	18546202	0	T	C	T	T	T	T	C	C	C	C	C	T	C	T	T	T	T	H	C	H	H	C	H	T	T	T	C	H	T	N	H	C	T	C	H	C	H	T	T	T	H	C	C	C	H	T
JAX00001159	1	18550102	0	C	T	C	C	C	C	T	C	C	C	C	C	C	C	C	C	C	H	T	C	C	C	H	C	C	C	C	C	C	C	C	C	C	T	C	C	C	C	C	C	C	T	C	C	H	C
JAX00243350	1	18555660	0	C	T	C	C	C	C	C	C	T	C	C	C	C	C	C	C	C	C	C	C	C	C	C	C	C	C	C	C	C	H	C	C	C	C	C	C	C	C	C	C	H	C	C	T	C	C
JAX00243353	1	18568447	0	T	C	T	T	T	T	C	C	C	T	T	T	C	T	T	T	T	H	C	T	N	H	H	T	T	T	C	H	T	H	H	C	T	C	T	C	H	T	T	T	H	C	C	C	H	T
JAX00243355	1	18594909	0	A	C	A	A	A	A	A	C	A	A	A	A	C	A	A	A	A	A	A	A	H	H	A	A	A	A	C	H	A	A	H	C	A	A	A	C	H	A	A	A	A	A	C	A	A	A
JAX00243356	1	18599975	0	T	A	T	T	T	T	A	T	T	T	T	T	T	T	T	T	T	H	A	T	T	T	H	T	T	T	T	T	T	T	T	T	T	A	T	T	T	T	T	T	T	A	T	T	H	T
JAX00001165	1	18619997	0	T	C	T	T	T	T	C	C	C	T	T	T	C	T	T	T	T	H	C	T	H	H	H	T	T	T	C	H	T	H	H	C	T	C	T	C	H	T	T	T	H	C	C	C	H	T
JAX00001166	1	18624493	0	A	G	A	A	A	A	G	A	G	A	A	A	A	A	A	A	A	H	G	A	A	A	H	A	A	A	A	A	A	H	A	A	A	G	A	A	A	A	A	A	N	G	A	G	H	A
JAX00243358	1	18636835	0	T	C	T	T	T	T	T	C	T	T	T	T	C	T	T	T	T	T	T	T	C	H	T	T	T	T	C	H	T	T	H	C	T	T	T	C	H	T	T	T	T	T	C	T	T	T
JAX00243366	1	18658985	0	G	T	G	G	G	G	G	T	T	T	T	G	T	G	G	G	G	G	G	H	H	T	G	G	G	G	T	H	G	H	H	T	G	G	H	T	H	G	G	G	H	G	T	T	G	G
JAX00001168	1	18659253	0	G	C	G	G	G	G	C	C	C	C	C	G	C	G	G	G	G	H	C	H	H	C	H	G	G	G	C	H	G	H	H	C	G	C	H	C	H	G	G	G	H	C	C	C	H	G
JAX00001169	1	18676275	0	C	T	C	C	C	C	T	C	C	C	C	C	C	C	C	C	C	H	T	C	C	C	H	C	C	C	C	C	C	C	C	C	C	T	C	C	C	C	C	C	C	T	C	C	H	C
JAX00243374	1	18695095	0	A	G	A	A	A	A	G	G	G	G	G	A	G	A	A	A	A	H	G	G	H	G	H	A	A	A	G	H	A	N	H	G	A	G	G	G	H	A	A	A	H	G	G	G	H	A
JAX00190952	1	18714364	0	C	T	C	C	C	C	C	C	T	C	C	C	C	C	C	C	C	C	C	C	C	C	C	C	C	C	C	C	C	H	C	C	C	C	C	C	C	C	C	C	H	C	C	T	C	C
JAX00190953	1	18726632	0	C	A	C	C	C	C	C	C	A	C	C	C	C	C	C	C	C	C	C	C	C	C	C	C	C	C	C	C	C	N	C	C	C	C	C	C	C	C	C	C	N	C	C	A	C	C
JAX00243387	1	18744830	0	G	A	G	G	G	G	A	G	G	A	A	G	G	G	G	G	G	H	A	H	G	H	H	G	G	G	G	G	G	G	G	G	G	A	H	G	G	G	G	G	G	A	G	G	H	G
JAX00243389	1	18750277	0	G	T	G	G	G	G	G	T	T	G	G	G	T	G	G	G	G	G	G	G	H	H	G	G	G	G	T	H	G	G	H	T	G	G	G	T	H	G	G	G	G	G	T	T	G	G
JAX00243392	1	18751200	0	G	A	G	G	G	G	A	A	A	A	A	G	A	G	G	G	G	H	A	H	H	A	H	G	G	G	A	H	G	H	H	A	G	A	H	A	H	G	G	G	H	A	A	A	H	G
JAX00243394	1	18751543	0	T	G	T	T	T	T	G	T	T	T	T	T	T	T	T	T	T	N	G	T	T	T	H	T	T	T	T	T	T	T	T	T	T	G	T	T	T	T	T	T	T	G	T	T	H	T
JAX00243397	1	18753938	0	A	G	A	A	A	A	A	G	A	A	A	N	G	A	A	A	A	A	A	A	H	H	A	A	A	A	G	N	A	A	N	G	A	A	A	G	H	A	A	A	A	A	G	A	A	A
JAX00001177	1	18783937	0	C	A	C	C	A	C	A	A	A	A	A	H	A	H	C	C	H	A	A	A	A	A	A	C	C	A	A	H	C	A	A	A	C	A	H	A	H	C	C	C	A	A	A	A	H	C
JAX00243404	1	18798171	0	G	T	G	G	G	G	G	T	G	G	G	G	T	G	G	G	G	G	G	G	H	H	G	G	G	G	T	H	G	G	H	T	G	G	G	T	H	G	G	G	G	G	T	G	G	G
JAX00001178	1	18799246	0	T	C	T	T	C	T	C	C	C	C	C	H	C	H	T	T	H	C	C	C	C	C	C	T	T	C	C	H	T	C	C	C	T	C	H	C	H	T	T	T	H	C	C	C	H	T
JAX00243411	1	18816843	0	T	G	T	T	T	T	T	G	T	T	T	T	G	T	T	T	T	T	T	T	H	N	T	T	T	T	G	H	T	T	H	G	T	T	T	G	H	T	T	T	T	T	G	T	T	T
JAX00001182	1	18844143	0	C	T	C	C	T	C	T	T	T	T	T	H	T	N	C	C	H	T	T	T	T	T	T	C	C	T	T	C	C	T	T	T	C	T	N	T	N	C	C	C	C	T	T	T	N	C
JAX00243419	1	18943936	0	A	G	A	A	A	A	A	G	A	A	A	A	G	A	A	A	A	A	A	A	H	H	A	A	A	A	H	N	A	A	H	G	A	A	A	G	H	A	A	A	A	A	G	A	A	A
JAX00243420	1	18945685	0	G	T	G	G	G	G	G	T	G	G	G	G	T	G	G	G	G	G	G	G	H	H	G	G	G	G	H	H	G	G	H	T	G	G	G	T	H	G	G	G	G	G	T	G	G	G
JAX00001188	1	18951169	0	A	C	A	A	C	A	C	C	C	A	A	H	C	H	A	A	H	C	C	H	C	H	C	A	A	C	C	H	A	C	C	C	A	C	A	C	H	A	A	A	H	C	C	C	H	A
JAX00243428	1	18961289	0	C	A	C	C	A	C	A	C	C	C	C	H	C	H	C	C	H	A	A	H	C	C	A	C	C	A	H	C	C	H	H	C	C	A	C	C	C	C	C	C	C	A	C	C	H	C
JAX00243430	1	18961810	0	G	C	G	G	G	G	G	G	C	G	G	G	G	G	G	G	G	G	G	G	G	G	G	G	G	G	G	G	G	H	G	G	G	G	G	G	G	G	G	G	H	G	G	C	G	G
JAX00243437	1	19014263	0	T	G	T	T	G	T	T	G	G	T	T	H	G	H	T	T	H	H	T	H	H	H	H	T	T	G	G	H	T	G	G	G	T	T	T	G	H	T	T	T	H	T	G	G	T	T
JAX00243440	1	19032679	0	A	C	A	A	C	A	A	A	A	A	A	H	A	H	A	A	H	H	A	H	A	A	H	A	A	C	H	A	A	H	H	A	A	A	A	A	A	A	A	A	A	A	A	A	A	A
JAX00243441	1	19041996	0	C	T	C	C	T	C	C	C	C	C	C	H	C	H	C	C	H	H	C	H	C	C	H	C	C	T	H	C	C	H	H	C	C	C	C	C	C	C	C	C	C	C	C	C	C	C
JAX00001197	1	19059061	0	T	G	T	T	T	T	T	G	G	T	T	T	G	T	T	T	T	T	T	T	H	H	T	T	T	T	H	H	T	H	H	G	T	T	T	G	H	T	T	T	H	T	G	G	T	T
JAX00243444	1	19072262	0	C	T	C	C	C	C	C	C	T	C	C	C	C	C	C	C	C	C	C	C	C	C	C	C	C	C	C	C	C	H	C	C	C	C	C	C	C	C	C	C	H	C	C	T	C	C
JAX00243446	1	19080986	0	A	G	A	A	A	A	A	G	G	A	A	A	G	A	A	A	A	A	A	A	H	H	A	A	A	A	H	H	A	H	H	G	A	A	A	G	H	A	A	A	H	A	G	G	A	A
JAX00243447	1	19081823	0	C	T	C	C	C	C	C	T	C	C	C	C	T	C	C	C	C	C	C	C	H	H	C	C	C	C	C	H	C	C	H	T	C	C	C	T	H	C	C	C	C	C	T	C	C	C
JAX00243449	1	19110355	0	A	C	A	A	A	A	A	A	C	A	A	A	A	A	A	A	A	A	A	A	A	A	A	A	A	A	A	A	A	H	A	A	A	A	A	A	A	A	A	A	H	A	A	C	A	A
JAX00001205	1	19135515	0	A	C	A	A	A	A	C	A	A	C	C	A	A	A	A	A	A	H	C	H	N	H	N	A	A	A	A	A	A	A	A	A	A	C	H	A	A	A	A	A	A	C	A	A	A	A
JAX00243452	1	19161769	0	G	A	G	G	G	G	G	G	A	G	G	G	G	G	G	G	G	G	G	G	G	G	G	G	G	G	G	G	G	N	G	G	G	G	G	G	G	G	G	G	H	G	G	A	G	G
JAX00243453	1	19171416	0	G	A	G	G	G	G	G	A	A	G	G	G	A	G	G	G	G	G	G	G	H	H	G	G	G	G	H	H	G	H	H	A	G	G	G	A	H	G	G	G	H	G	A	A	G	G
JAX00001212	1	19254817	0	A	C	A	A	A	A	A	C	C	A	A	A	C	A	A	A	A	A	A	A	H	H	A	A	A	A	H	N	A	N	H	C	A	A	A	C	H	A	A	A	H	A	C	C	A	A
JAX00243473	1	19316704	0	C	T	C	C	C	C	C	T	C	C	C	C	T	C	C	C	C	C	C	C	H	H	C	C	C	C	H	H	C	C	H	T	C	C	C	T	H	C	C	C	C	C	T	C	C	C
JAX00001218	1	19322327	0	G	A	A	G	G	A	G	G	G	G	G	A	G	H	A	G	H	G	G	G	G	G	G	A	G	G	G	G	A	G	G	G	A	G	G	G	H	G	A	A	H	G	G	G	H	A
JAX00243477	1	19324867	0	C	A	C	C	C	C	C	A	A	C	C	C	A	C	C	C	C	C	C	C	H	H	C	C	C	C	N	H	C	H	H	H	C	C	C	A	H	C	C	C	H	C	A	A	C	C
JAX00243478	1	19324883	0	A	G	A	A	A	A	A	G	G	A	A	A	G	A	A	A	A	A	A	A	H	H	A	A	A	A	H	H	A	H	H	G	A	A	A	G	H	A	A	A	H	A	G	G	A	A
JAX00001226	1	19413009	0	A	T	A	A	A	A	A	T	T	A	A	A	T	A	A	A	A	A	A	A	H	H	A	A	A	A	H	H	A	H	H	T	A	A	A	T	H	A	A	A	H	A	T	T	A	A
JAX00243486	1	19438145	0	A	G	A	A	A	A	A	A	G	A	A	A	A	A	A	A	A	A	A	A	A	A	A	A	A	A	A	A	A	N	A	A	A	A	A	A	A	A	A	A	N	A	A	G	A	A
JAX00001227	1	19440298	0	T	C	C	T	T	C	T	C	C	C	C	C	C	H	C	T	H	T	T	H	C	C	T	C	T	T	H	H	C	H	H	C	C	T	H	C	C	T	C	C	C	T	C	C	H	C
JAX00243495	1	19458341	0	A	T	A	A	A	A	A	T	T	A	A	A	T	A	A	A	A	A	A	A	N	H	A	A	A	A	H	H	A	H	H	T	A	A	A	T	H	A	A	A	N	A	T	T	A	A
JAX00243496	1	19458536	0	T	C	C	T	C	C	T	C	C	C	C	C	C	C	C	T	C	H	T	C	C	C	H	C	T	C	C	H	C	C	C	C	C	T	H	C	C	T	C	C	C	T	C	C	C	C
JAX00001229	1	19458943	0	T	C	C	T	C	C	T	C	C	C	C	C	C	C	C	T	C	H	T	C	C	C	H	C	T	C	C	H	C	C	C	C	C	T	H	C	C	T	C	C	C	T	C	C	C	C
JAX00243498	1	19473435	0	A	G	A	A	A	A	A	A	G	A	A	A	A	A	A	A	A	A	A	A	A	A	A	A	A	A	A	A	A	H	A	A	A	A	A	A	A	A	A	A	H	A	A	G	A	A
JAX00001232	1	19509719	0	G	A	G	G	A	G	G	G	G	A	A	G	G	H	G	G	H	H	G	A	H	H	H	G	G	A	H	G	G	H	H	G	G	G	H	G	G	G	G	G	G	G	G	G	H	G
JAX00243502	1	19517385	0	C	G	C	C	C	C	C	G	C	C	C	C	G	C	C	C	C	C	C	C	H	H	C	C	C	C	H	H	C	C	H	G	C	C	C	G	N	C	C	C	C	C	G	C	C	C
JAX00243504	1	19539058	0	G	A	G	G	G	G	G	A	A	G	G	G	A	G	G	G	G	G	G	G	H	H	G	G	G	G	H	H	G	H	H	A	G	G	G	A	H	G	G	G	H	G	A	A	G	G
JAX00243507	1	19547488	0	A	C	A	A	C	A	A	A	C	A	N	H	A	H	A	A	H	H	A	H	A	A	H	A	A	C	H	A	A	C	H	A	A	A	A	A	A	A	A	A	H	A	A	C	H	A
JAX00243510	1	19550281	0	C	A	C	C	C	C	C	A	C	C	C	C	A	C	C	C	C	C	C	C	H	N	C	C	C	C	H	H	C	C	H	A	C	C	C	A	H	C	C	C	C	C	A	C	C	C
JAX00001236	1	19579333	0	C	A	C	C	A	C	C	C	C	C	C	C	C	H	C	C	H	N	C	H	C	C	H	C	C	A	H	C	C	H	H	C	C	C	C	C	C	C	C	C	C	C	C	C	H	C
JAX00001239	1	19600542	0	G	A	A	G	A	A	G	A	A	A	A	A	A	A	A	G	A	H	G	A	A	A	H	A	G	A	A	H	A	A	A	A	A	G	H	A	A	G	A	A	A	G	A	A	A	A
JAX00190973	1	19602921	0	G	A	G	G	G	G	G	G	A	G	G	G	G	G	G	G	G	G	G	G	G	G	G	G	G	G	G	G	G	H	G	G	G	G	G	G	G	G	G	G	H	G	G	A	G	G
JAX00243517	1	19621534	0	G	C	G	G	G	G	G	C	G	G	G	G	C	G	G	G	G	G	G	G	H	H	G	G	G	G	H	H	G	G	H	C	G	G	G	C	H	G	G	G	G	G	C	G	G	G
JAX00243523	1	19670739	0	G	T	G	G	G	G	G	T	T	G	G	G	T	G	G	G	G	G	G	G	T	T	G	G	G	G	H	H	G	N	H	T	G	G	G	T	H	G	G	G	N	G	T	T	G	G
JAX00001245	1	19685519	0	A	C	A	A	C	A	A	C	C	C	C	A	C	H	A	A	H	H	A	C	C	C	H	A	A	C	C	H	A	C	C	C	N	A	H	C	N	A	A	A	H	A	C	C	H	A
JAX00001246	1	19689505	0	C	A	A	C	A	A	C	C	A	A	A	A	C	A	A	C	A	H	C	A	H	H	H	A	C	A	H	C	A	A	H	C	A	C	H	C	H	C	A	A	A	C	C	A	A	A
JAX00243525	1	19690251	0	A	T	T	A	T	T	A	T	T	T	T	T	T	T	T	A	T	H	A	T	T	T	H	T	A	T	T	H	T	T	T	T	T	A	H	T	T	A	T	T	T	A	T	T	T	T
JAX00243534	1	19700532	0	A	T	T	A	T	T	A	A	A	T	T	T	A	T	T	A	T	H	A	T	H	H	H	T	A	T	H	A	T	T	H	A	T	A	H	A	H	A	T	T	T	A	A	A	T	T
JAX00001247	1	19717726	0	A	G	G	A	G	G	A	A	A	G	G	G	A	G	G	A	G	H	A	G	H	H	H	G	A	G	H	A	G	H	H	A	G	A	H	A	H	A	G	G	H	A	A	A	G	G
JAX00243538	1	19728030	0	C	T	T	C	C	T	C	C	C	C	C	T	C	N	T	C	H	C	C	C	C	C	C	T	C	C	C	C	T	C	C	C	T	C	C	N	T	C	T	T	N	C	C	C	H	T
JAX00243539	1	19737609	0	T	C	C	T	C	C	T	T	T	C	C	C	T	C	C	T	C	H	T	C	H	H	H	C	T	C	H	T	C	H	H	T	C	T	H	T	H	T	C	C	H	T	T	T	C	C
JAX00001248	1	19745003	0	G	A	A	G	A	A	G	A	A	A	A	A	A	A	A	G	A	H	G	A	A	A	H	A	G	A	A	H	A	A	A	A	A	G	H	A	A	G	A	A	A	G	A	A	A	A
JAX00243543	1	19746304	0	A	T	A	A	A	A	A	T	A	A	A	A	T	A	A	A	A	A	A	A	H	H	A	A	A	N	H	H	A	A	N	H	A	A	A	T	N	A	A	A	A	A	T	A	A	A
JAX00243545	1	19759644	0	T	A	T	T	A	T	T	A	A	T	T	T	A	H	T	T	H	H	T	H	H	H	H	T	T	A	A	H	T	A	A	A	T	T	T	A	H	T	T	T	H	T	A	A	A	T
JAX00243547	1	19759963	0	T	C	C	T	T	C	T	T	T	T	T	C	T	H	C	T	H	T	T	T	T	T	T	C	T	T	T	T	C	T	T	T	C	T	T	T	H	T	C	C	H	T	T	T	H	C
JAX00243548	1	19760215	0	G	A	A	G	A	A	G	G	A	G	G	A	G	A	A	G	A	H	G	H	G	G	H	A	G	A	H	G	A	A	H	G	A	G	G	G	H	G	A	A	A	G	G	A	A	A
JAX00190976	1	19777081	0	A	T	A	A	A	A	A	T	T	A	A	A	T	A	A	A	A	A	A	A	A	A	A	A	A	A	H	H	A	H	H	T	A	A	A	T	H	A	A	A	H	A	T	T	A	A
JAX00243556	1	19781026	0	T	A	T	T	A	T	T	T	T	T	T	T	N	H	T	T	H	N	N	H	T	T	H	T	T	A	H	T	T	H	H	T	T	T	T	T	T	T	T	T	T	T	T	T	H	T
JAX00001254	1	19809518	0	A	G	G	A	G	G	A	G	G	G	G	G	G	G	G	A	G	H	A	G	G	G	H	G	A	G	G	H	G	G	G	G	G	A	H	G	G	A	G	G	G	A	G	G	G	G
JAX00243561	1	19809744	0	G	A	G	G	G	G	G	G	G	A	A	G	G	G	G	G	G	G	G	H	H	H	G	G	G	G	G	G	G	G	G	G	G	G	H	G	G	G	G	G	G	G	G	G	G	G
JAX00001255	1	19818207	0	C	A	A	C	C	A	C	C	C	C	C	A	C	H	A	C	H	C	C	C	C	C	C	A	C	C	C	C	A	C	C	C	A	C	C	C	N	C	A	A	H	C	C	C	H	A
JAX00243563	1	19819511	0	C	T	C	C	C	C	C	C	T	C	C	C	C	C	C	C	C	C	C	C	C	C	C	C	C	C	C	C	C	C	C	C	C	C	C	C	C	C	C	C	C	C	C	T	C	C
JAX00243564	1	19832016	0	G	A	A	G	G	A	G	A	A	A	A	A	A	H	A	G	H	G	G	H	A	A	G	A	G	G	H	H	A	H	H	A	A	G	H	A	A	G	A	A	A	G	A	A	H	A
JAX00001256	1	19836641	0	G	A	A	G	G	A	G	G	G	A	A	A	G	H	A	G	N	G	G	N	H	H	G	A	G	G	G	G	A	G	G	G	A	G	H	G	N	G	A	A	N	G	G	G	H	A
JAX00243574	1	19847227	0	T	C	C	T	C	C	T	C	C	T	T	C	C	C	C	T	C	H	T	H	H	H	H	C	T	C	C	H	C	C	C	C	C	T	T	C	C	T	C	C	C	T	C	C	C	C
JAX00243576	1	19849696	0	G	A	A	G	A	A	G	A	A	G	G	A	A	A	A	G	A	H	G	H	H	H	H	A	G	A	A	H	A	A	A	A	A	G	G	A	A	G	A	A	A	G	A	A	A	A
JAX00243577	1	19849970	0	T	C	T	T	T	T	T	C	T	T	T	T	C	T	T	T	T	T	T	T	H	H	T	T	T	T	H	H	T	T	H	C	T	T	T	C	H	T	T	T	T	T	C	T	T	T
JAX00243578	1	19852267	0	C	T	C	C	C	C	C	C	T	C	C	C	C	C	C	C	C	C	C	C	C	C	C	C	C	C	C	C	C	H	C	C	C	C	C	C	C	C	C	C	H	C	C	T	C	C
JAX00243581	1	19854796	0	C	G	C	C	G	C	C	G	G	C	C	C	G	N	C	C	H	N	C	H	H	N	N	C	C	G	G	H	C	G	G	G	C	C	C	G	H	H	N	C	H	C	G	G	H	C
JAX00243587	1	19856173	0	G	A	G	G	G	G	G	G	G	A	A	G	G	G	G	G	G	G	G	A	H	H	G	G	G	G	G	G	G	G	G	G	G	G	H	G	G	G	G	G	G	G	G	G	G	G
JAX00243588	1	19858760	0	A	G	A	A	G	A	A	A	A	G	G	A	A	H	A	A	H	H	A	G	H	H	H	A	A	G	H	A	A	H	H	A	A	A	H	A	A	A	A	A	A	A	A	A	H	A
JAX00001257	1	19863010	0	C	T	T	C	C	T	C	C	C	C	C	T	C	H	T	C	H	C	C	C	C	C	C	T	C	C	C	C	T	C	C	C	T	C	C	C	H	C	T	T	H	C	C	C	H	T
JAX00001262	1	19891746	0	A	G	G	A	A	G	A	G	A	G	G	G	G	H	G	A	H	A	A	H	G	G	A	G	A	A	H	H	G	A	H	G	G	A	H	G	G	A	G	G	G	A	G	A	H	G
JAX00243598	1	19910434	0	C	A	A	C	A	A	C	C	C	A	A	A	C	A	A	C	A	H	C	A	H	H	H	A	C	A	H	C	A	H	H	C	A	C	H	C	H	C	A	A	H	C	C	C	A	A
JAX00243600	1	19916235	0	C	A	C	C	C	C	C	C	A	C	C	C	C	C	C	C	C	C	C	C	C	C	C	C	C	C	C	C	C	H	C	C	C	C	C	C	C	C	C	C	H	C	C	A	C	C
JAX00243601	1	19916566	0	G	C	C	G	C	C	G	G	G	C	C	C	G	C	C	G	C	H	G	C	H	H	H	C	G	C	H	G	C	H	H	G	C	G	H	G	H	G	C	C	H	G	G	G	C	C
JAX00243603	1	19924485	0	A	T	T	A	T	T	A	T	T	T	T	T	T	T	T	A	T	H	A	T	T	T	H	T	A	T	T	H	T	T	T	T	T	A	H	T	T	A	T	T	T	A	T	T	T	T
JAX00001264	1	19940294	0	C	T	T	C	T	T	C	C	C	T	T	T	C	T	T	C	T	H	C	T	H	H	H	T	C	T	H	C	T	H	H	C	T	C	H	C	H	C	T	T	H	C	C	C	T	T
JAX00243611	1	19949987	0	C	A	A	C	C	A	C	A	A	C	C	A	A	H	A	C	H	C	C	C	N	H	C	A	C	C	H	H	A	H	N	A	A	C	C	A	A	C	A	A	A	C	A	A	H	A
JAX00243616	1	19955040	0	G	A	A	G	G	A	G	G	G	G	G	A	G	H	A	G	H	G	G	G	G	G	G	A	G	G	G	G	A	G	G	G	A	G	G	G	H	G	A	A	H	G	G	G	H	A
JAX00243617	1	19956825	0	C	T	C	C	C	C	C	C	T	C	C	C	C	C	C	C	C	C	C	C	C	C	C	C	C	C	C	C	C	H	C	C	C	C	C	C	C	C	C	C	H	C	C	T	C	C
JAX00243618	1	19957876	0	T	G	T	T	T	T	T	G	G	T	T	T	G	T	T	T	T	T	T	T	N	H	T	T	T	T	H	H	T	H	H	G	T	T	T	G	H	T	T	T	H	T	G	G	T	T
JAX00243621	1	19958560	0	G	A	G	G	G	G	G	A	A	G	G	G	A	G	G	G	G	G	G	G	H	H	G	G	G	G	H	H	G	H	H	A	G	G	G	A	H	G	G	G	H	G	A	A	G	G
JAX00243624	1	19961151	0	C	T	T	C	C	T	C	T	T	C	C	T	T	H	T	C	H	C	C	C	H	N	C	T	C	C	H	H	T	C	H	T	T	C	C	T	T	C	T	T	T	C	T	T	H	T
JAX00001269	1	20001642	0	A	C	C	A	A	C	A	C	C	A	A	C	C	H	C	A	H	A	A	A	H	H	A	C	A	A	H	H	C	H	H	C	C	A	A	C	C	A	C	C	C	A	C	C	H	C
JAX00243629	1	20015464	0	G	T	G	G	G	G	G	G	G	T	T	G	G	G	G	G	G	G	G	H	N	H	G	G	G	G	G	G	G	G	G	G	G	G	H	G	G	G	G	G	G	G	G	G	G	G
JAX00001271	1	20020753	0	G	T	T	G	G	T	G	T	T	G	G	T	T	H	T	G	H	G	G	G	H	H	G	T	G	G	H	H	T	H	H	T	T	G	G	T	T	G	T	T	T	G	T	T	H	T
JAX00243632	1	20023089	0	C	T	C	C	C	C	C	C	T	C	C	C	C	C	C	C	C	C	C	C	C	C	C	C	C	C	C	C	C	H	C	C	C	C	C	C	C	N	C	C	H	C	C	T	C	C
JAX00001272	1	20051332	0	C	T	T	C	C	T	C	C	C	C	C	T	C	C	T	C	N	C	C	C	C	C	C	T	C	C	C	C	T	C	C	C	T	C	C	C	N	C	T	T	C	C	C	C	C	T
JAX00243639	1	20058002	0	C	A	C	C	C	C	C	A	C	C	C	C	A	C	C	C	C	C	C	C	H	H	C	C	C	C	H	H	C	C	H	A	C	C	C	A	H	C	C	C	C	C	A	C	C	C
JAX00001274	1	20059099	0	C	T	T	C	C	T	C	T	T	C	C	T	T	H	T	C	H	C	C	C	H	H	C	T	C	C	H	H	T	H	H	T	T	C	C	T	T	C	T	T	T	C	T	T	H	T
JAX00190984	1	20077725	0	G	A	G	G	G	G	G	A	A	G	G	G	A	G	G	G	G	G	G	G	H	H	G	G	G	G	H	H	G	H	H	A	G	G	G	A	H	G	G	G	H	G	A	A	G	G
JAX00001276	1	20096731	0	C	T	T	C	C	T	C	C	C	C	C	T	C	H	T	C	H	C	C	C	C	C	C	T	C	C	C	C	T	C	C	C	T	C	C	C	H	C	T	T	H	C	C	C	N	T
JAX00001278	1	20134838	0	T	C	C	T	T	C	T	C	C	T	T	C	C	H	C	T	H	T	T	T	H	H	T	C	T	T	H	H	C	H	H	C	C	T	T	C	C	T	C	C	C	T	C	C	H	C
JAX00243653	1	20144119	0	A	G	A	A	A	A	A	A	G	A	A	A	A	A	A	A	A	A	A	A	A	A	A	A	A	A	A	A	A	H	A	A	A	A	A	A	A	A	A	A	A	A	A	G	A	A
JAX00243668	1	20182822	0	A	T	T	A	A	T	A	A	A	A	A	T	A	H	T	A	H	A	A	A	A	A	A	T	A	A	A	A	T	A	A	A	T	A	A	A	H	A	T	T	H	A	A	A	N	T
JAX00001282	1	20186561	0	A	G	G	A	A	G	A	G	G	A	A	G	G	H	G	A	H	A	A	A	H	H	A	G	A	A	H	H	G	H	H	G	G	A	A	G	G	A	G	G	G	A	G	G	H	G
JAX00243672	1	20211267	0	A	G	A	A	A	A	A	G	G	A	A	A	G	A	A	A	A	A	A	A	H	H	A	A	A	A	H	H	A	H	H	G	A	A	A	G	N	A	A	A	H	A	G	G	A	A
JAX00001286	1	20213458	0	A	G	G	A	G	G	A	G	G	G	G	G	G	G	G	A	G	H	A	G	G	G	H	G	A	G	G	H	G	G	G	G	G	A	H	G	G	A	G	G	G	A	G	G	G	G
JAX00243673	1	20245028	0	C	G	C	C	C	C	C	G	C	C	C	C	G	C	C	C	C	C	C	C	N	G	C	C	C	C	N	G	C	C	G	G	C	C	C	G	G	C	C	C	C	C	G	C	C	C
JAX00243674	1	20245239	0	A	T	A	A	A	A	A	T	T	A	A	A	T	A	A	A	A	A	A	A	H	H	A	A	A	A	H	H	A	H	H	T	A	A	A	T	H	A	A	A	H	A	T	T	A	A
JAX00243676	1	20272205	0	G	A	G	G	G	G	G	A	A	G	G	G	A	G	G	G	G	G	G	G	H	H	G	G	G	G	H	H	G	H	H	A	G	G	G	A	H	G	G	G	H	G	A	A	G	G
JAX00001289	1	20273278	0	A	G	G	A	A	G	A	G	G	A	A	G	G	H	G	A	H	A	A	A	H	N	A	G	A	A	H	N	G	H	H	G	N	A	A	G	G	A	G	G	G	A	G	G	H	G
JAX00001291	1	20296225	0	C	T	T	C	C	T	C	T	T	C	C	T	T	H	T	C	H	C	C	C	C	C	C	T	C	C	N	C	T	C	C	T	T	C	C	T	T	C	T	T	T	C	T	T	H	T
JAX00001292	1	20310910	0	A	G	G	A	A	G	A	A	A	A	A	G	A	H	G	A	H	A	A	A	A	A	A	G	A	A	A	A	G	A	A	A	G	A	A	A	H	A	G	G	H	A	A	A	N	G
JAX00243682	1	20310939	0	C	T	C	C	C	C	C	C	C	T	T	C	C	C	C	C	C	C	C	H	H	H	C	C	C	C	C	C	C	C	C	C	C	C	H	C	C	C	C	C	C	C	C	C	C	C
JAX00001293	1	20335822	0	C	T	T	C	C	T	C	C	C	C	C	H	C	N	T	C	C	C	C	C	C	C	C	T	C	C	C	C	T	C	C	C	T	C	C	C	C	C	H	H	H	C	C	C	C	T
JAX00001294	1	20336288	0	G	T	T	G	G	T	G	G	G	G	G	T	G	H	T	G	H	G	G	G	G	G	G	T	G	G	G	G	T	G	G	G	T	G	G	G	H	G	T	T	T	G	G	G	H	T
JAX00243693	1	20362302	0	T	C	T	T	T	T	T	C	C	C	C	T	C	T	T	T	T	T	T	H	C	C	T	T	T	T	H	H	T	H	H	C	T	T	H	C	N	T	T	T	H	T	C	C	T	T
JAX00243694	1	20366368	0	C	T	C	C	C	C	C	C	C	T	T	C	C	C	C	C	C	C	C	H	H	H	C	C	C	C	C	C	C	C	C	C	C	C	H	C	C	C	C	C	C	C	C	C	C	C
JAX00243696	1	20376195	0	T	C	T	T	T	T	T	T	C	T	T	T	T	T	T	T	T	T	T	T	T	T	T	T	T	T	T	T	T	H	T	T	T	T	T	T	T	T	T	T	H	T	T	C	T	T
JAX00243701	1	20400528	0	A	G	A	A	A	A	A	A	A	G	G	A	A	A	A	A	A	A	A	H	H	H	A	A	A	A	A	A	A	A	A	A	A	A	H	A	A	A	A	A	A	A	A	A	A	A
JAX00243702	1	20414603	0	A	G	A	A	A	A	A	G	G	A	A	A	G	A	A	A	A	A	A	A	H	H	A	A	A	A	H	H	A	H	H	G	A	A	A	G	H	A	A	A	H	A	G	G	A	A
JAX00001299	1	20425852	0	C	T	T	C	C	T	C	C	C	C	C	T	C	H	T	C	N	C	C	C	C	C	C	T	C	C	C	C	T	C	C	C	T	C	C	C	T	C	T	T	N	C	C	C	H	T
JAX00243706	1	20445123	0	C	G	C	C	C	C	C	C	G	C	C	C	C	C	C	C	C	C	C	C	C	C	C	C	C	C	C	C	C	H	C	C	C	C	C	C	C	C	C	C	H	C	C	G	C	C
JAX00243712	1	20467105	0	C	T	C	C	C	C	C	C	T	T	T	C	C	C	C	C	C	C	C	H	H	H	C	C	C	C	C	C	C	N	C	C	C	C	H	C	C	C	C	C	H	C	C	T	C	C
JAX00243714	1	20481620	0	C	T	C	C	C	C	C	T	C	T	T	C	T	C	C	C	C	C	C	H	T	T	C	C	C	C	H	H	C	C	H	T	C	C	H	T	H	C	C	C	C	C	T	C	C	C
JAX00243721	1	20497126	0	A	C	A	A	A	A	A	A	A	C	C	A	A	A	A	A	A	A	A	H	H	H	A	A	A	A	A	A	A	A	A	A	A	A	H	A	A	A	A	A	A	A	A	A	A	A
JAX00188685	1	20508130	0	T	C	C	T	C	C	C	C	C	C	C	C	C	C	C	T	C	C	C	C	C	C	C	C	T	C	C	H	C	C	C	C	C	C	H	C	C	T	C	C	C	C	C	C	C	C
JAX00243725	1	20508276	0	G	A	A	G	G	A	A	A	G	G	G	A	A	H	A	G	H	H	A	G	H	H	H	A	G	G	H	N	A	G	H	A	A	A	G	A	A	G	A	A	H	A	A	G	H	A
JAX00243727	1	20523551	0	G	C	C	G	G	C	C	C	C	C	C	C	C	N	C	G	N	N	C	N	C	C	N	C	G	G	N	N	C	G	H	C	C	C	N	C	C	G	C	C	C	C	C	C	H	C
JAX00001308	1	20525038	0	C	G	G	C	C	G	G	C	G	G	G	G	C	H	G	C	H	H	G	H	H	H	H	G	C	C	C	C	G	H	C	C	G	G	H	C	H	C	G	G	G	G	C	G	H	G
JAX00243728	1	20525303	0	C	A	A	C	C	A	A	C	A	C	C	A	C	H	A	C	H	H	A	C	C	C	H	A	C	C	C	C	A	H	C	C	A	A	C	C	H	C	A	A	A	A	C	A	H	A
JAX00243729	1	20533742	0	A	G	A	A	G	A	A	A	A	A	A	A	A	H	A	A	H	H	A	H	A	A	H	A	A	G	H	A	A	H	H	A	A	A	A	A	A	A	A	A	A	A	A	A	H	A
JAX00243731	1	20537036	0	C	G	G	C	G	G	G	C	G	G	G	G	C	G	G	C	G	G	G	G	C	C	G	G	C	G	C	C	G	G	C	C	G	G	C	C	C	C	G	G	G	G	C	G	G	G
JAX00243749	1	20592581	0	G	A	G	G	G	G	G	A	G	G	G	G	A	G	G	G	G	G	G	G	G	H	G	G	G	G	N	N	G	G	N	A	G	G	G	A	G	G	G	G	G	G	A	G	G	G
JAX00243750	1	20592619	0	G	T	G	G	G	G	G	T	G	G	G	G	N	G	G	G	G	G	G	G	H	H	G	G	G	G	G	H	G	G	H	T	G	G	G	T	H	G	G	G	G	G	T	G	G	G
JAX00243752	1	20598021	0	G	T	G	G	G	G	G	G	T	G	G	G	G	G	G	G	G	G	G	G	G	G	G	G	G	G	G	G	G	H	G	G	G	G	G	G	G	G	G	G	H	G	G	T	G	G
JAX00243753	1	20598224	0	A	C	C	A	A	C	C	C	C	A	A	C	C	H	C	A	H	H	C	A	H	H	H	C	A	A	H	H	C	H	H	C	C	C	A	C	C	A	C	C	C	C	C	C	H	C
JAX00243756	1	20602682	0	A	C	A	A	C	A	A	A	A	C	C	A	A	H	A	A	H	N	A	C	H	H	H	A	A	C	H	A	A	H	H	A	A	A	H	A	A	A	A	A	A	A	A	A	H	A
JAX00001314	1	20607146	0	G	A	A	G	G	A	A	G	G	G	G	A	G	H	A	G	H	H	A	G	G	G	H	A	G	G	G	G	A	G	G	G	A	A	G	G	H	G	A	A	H	A	G	G	H	A
JAX00243760	1	20625675	0	C	T	C	C	C	C	C	T	C	C	C	C	T	C	C	C	C	C	C	C	C	N	C	C	C	C	C	H	C	C	H	N	C	C	C	T	H	C	C	C	C	C	T	C	C	C
JAX00243763	1	20626788	0	T	C	T	T	T	T	T	C	T	T	T	T	C	T	T	T	T	T	T	T	H	H	T	T	T	T	H	H	T	T	H	C	T	T	T	C	H	T	T	T	T	T	C	T	T	T
JAX00001318	1	20653306	0	A	G	A	A	A	A	A	G	G	A	A	A	G	A	A	A	A	A	A	A	H	N	A	A	A	A	H	N	A	N	H	N	A	A	A	G	H	A	A	A	H	A	G	G	A	A
JAX00001319	1	20667687	0	T	C	C	T	T	C	C	T	T	T	T	C	T	H	C	T	H	H	C	T	T	T	H	C	T	T	T	T	C	T	T	T	C	C	T	T	H	T	C	C	H	C	T	T	H	C
JAX00243773	1	20711498	0	T	A	T	T	T	T	T	T	A	T	T	T	T	T	T	T	T	T	T	T	T	T	T	T	T	T	T	T	T	H	T	T	T	T	T	T	T	T	T	T	H	T	T	A	T	T
JAX00243774	1	20711568	0	G	A	G	G	G	G	G	G	G	A	A	G	G	G	G	G	G	G	G	H	H	H	G	G	G	G	G	G	G	G	G	G	G	G	H	G	G	G	G	G	G	G	G	G	G	G
JAX00243783	1	20728337	0	C	T	C	C	T	C	C	C	C	C	C	C	C	H	C	C	H	H	C	H	C	C	H	C	C	T	H	C	C	H	H	C	C	C	C	C	C	C	C	C	C	C	C	C	H	C
JAX00243789	1	20760369	0	G	A	A	G	G	A	A	A	A	G	G	A	A	H	A	G	H	H	A	G	H	H	H	A	G	G	H	H	A	H	H	A	A	A	G	A	A	G	A	A	A	A	A	A	H	A
JAX00243790	1	20765328	0	G	A	A	G	G	A	A	G	G	G	G	A	G	H	A	G	H	H	A	G	G	G	H	A	G	G	G	G	A	G	G	G	A	A	G	G	H	G	A	A	H	A	G	G	H	A
JAX00243792	1	20770044	0	G	A	A	G	A	A	A	G	G	A	A	A	G	A	A	G	A	A	A	A	H	H	A	A	G	A	H	G	A	H	H	G	A	A	H	G	H	G	A	A	H	A	G	G	A	A
JAX00001328	1	20787860	0	T	A	A	T	A	A	A	A	A	A	A	A	A	A	A	T	A	A	A	A	A	A	A	A	T	A	A	H	A	A	A	A	A	A	H	A	A	T	A	A	A	A	A	A	A	A
JAX00243797	1	20788518	0	G	A	A	G	A	A	A	G	G	A	A	A	G	A	A	G	A	A	A	A	H	H	A	A	G	A	H	G	A	H	H	G	A	A	H	G	H	G	A	A	H	A	G	G	A	A
JAX00243799	1	20792922	0	G	A	G	G	G	G	G	G	A	G	G	G	G	G	G	G	G	G	G	G	G	G	G	G	G	G	G	G	G	H	G	G	G	G	G	G	G	G	G	G	H	G	G	A	G	G
JAX00243800	1	20795252	0	C	A	A	C	A	A	A	A	C	A	A	A	A	A	A	C	A	A	A	A	A	A	A	A	C	A	A	H	A	H	A	A	A	A	H	A	A	C	A	A	H	A	A	C	A	A
JAX00243802	1	20801355	0	G	T	G	G	G	G	G	G	T	G	G	G	G	G	G	G	G	G	G	G	G	G	G	G	G	G	G	G	G	H	G	G	G	G	G	G	G	G	G	G	H	G	G	T	G	G
JAX00243804	1	20820482	0	G	A	G	G	A	G	G	G	G	A	A	G	G	H	G	G	H	H	G	A	H	A	H	G	G	A	H	G	G	H	H	G	G	G	H	G	G	G	G	G	G	G	G	G	H	G
JAX00001331	1	20820539	0	T	C	T	T	C	C	T	C	C	C	C	C	C	H	H	T	H	H	T	C	C	C	H	T	T	C	C	H	T	C	C	C	T	T	H	C	H	T	T	C	H	T	C	C	C	T
JAX00243805	1	20820653	0	C	G	C	C	C	G	C	C	C	C	C	G	C	C	H	C	C	C	C	C	C	C	C	C	C	C	C	C	C	C	C	C	C	C	C	C	C	C	C	G	C	C	C	C	H	C
JAX00243806	1	20835299	0	A	T	A	A	A	A	A	T	A	A	A	A	T	A	A	A	A	A	A	A	H	A	A	A	A	A	H	H	A	A	H	T	A	A	A	T	H	A	A	A	A	A	T	A	A	A
JAX00243810	1	20844835	0	A	G	A	A	G	A	A	G	G	G	G	A	G	H	A	A	H	H	A	G	G	G	H	A	A	G	G	H	A	G	G	G	A	A	H	G	H	A	A	A	H	A	G	G	H	A
JAX00243812	1	20845562	0	C	A	C	C	C	C	C	C	A	C	C	C	H	C	C	C	C	C	C	C	C	C	C	C	C	C	C	C	C	H	C	C	C	C	C	C	C	C	C	C	H	C	C	A	C	C
JAX00001332	1	20847599	0	A	G	A	A	G	A	A	A	A	G	G	A	A	H	A	A	H	H	A	G	H	G	H	A	A	G	H	A	A	H	H	A	A	A	H	A	A	A	A	A	A	A	A	A	H	A
JAX00243815	1	20855590	0	G	T	G	G	G	G	G	T	T	G	G	G	T	G	G	G	G	G	G	G	H	G	G	G	G	G	H	H	G	H	H	T	G	G	G	T	H	G	G	G	H	G	T	T	G	G
JAX00243816	1	20856157	0	T	C	C	T	C	T	C	C	C	T	T	T	C	C	H	T	C	C	C	H	H	T	C	C	T	C	C	H	C	C	C	C	C	C	T	C	C	T	C	T	C	C	C	C	H	C
JAX00243826	1	20883574	0	C	T	C	C	C	C	C	T	C	C	C	C	H	C	C	C	C	C	C	C	N	C	C	C	C	C	H	H	C	C	H	H	C	C	C	H	H	C	C	C	C	C	T	C	C	C
JAX00243827	1	20884623	0	A	G	A	A	G	G	A	G	G	A	A	G	G	H	H	A	H	H	A	H	H	A	H	A	A	G	G	H	A	G	G	G	A	A	A	G	H	A	A	G	H	A	G	G	G	A
JAX00243828	1	20885453	0	G	A	G	G	A	A	G	A	G	G	G	A	A	H	H	G	H	H	G	H	H	G	H	G	G	A	A	H	G	H	A	A	G	G	G	A	H	G	G	A	G	G	A	G	A	G
JAX00243830	1	20885806	0	A	G	A	A	G	G	A	A	A	A	A	G	A	H	H	A	H	H	A	H	A	A	H	A	A	G	H	A	A	H	H	A	A	A	A	A	A	A	A	G	A	A	A	A	G	A
JAX00243831	1	20885968	0	G	A	G	G	A	A	G	A	A	G	G	A	A	H	H	G	H	H	G	H	H	G	H	G	G	A	A	H	G	A	A	A	G	G	G	A	H	G	G	A	H	G	A	A	A	G
JAX00243833	1	20887592	0	A	T	A	A	A	T	A	A	T	A	A	T	A	A	H	A	A	A	A	A	A	A	A	A	A	A	A	A	A	H	A	A	A	A	A	A	A	A	A	T	N	A	A	T	H	A
JAX00243841	1	20891486	0	G	C	G	G	G	G	G	G	C	G	G	G	G	G	G	G	G	G	G	G	G	G	G	G	G	G	G	G	G	H	G	G	G	G	G	G	G	G	G	G	H	G	G	C	G	G
JAX00243846	1	20938033	0	A	G	A	A	A	A	A	G	G	A	A	A	G	A	A	A	A	A	A	A	H	A	A	A	A	A	H	H	A	H	H	G	A	A	A	G	H	A	A	A	H	A	G	G	A	A
JAX00243851	1	20958724	0	T	A	T	T	T	T	T	A	A	T	T	T	A	T	T	T	T	T	T	T	H	T	T	T	T	T	H	H	T	H	H	A	T	T	T	A	H	T	T	T	H	T	A	A	T	T
JAX00243856	1	20963734	0	T	A	T	T	T	T	T	A	T	T	T	T	H	T	T	T	T	T	T	T	T	T	T	T	T	T	T	T	T	T	T	H	T	T	T	A	T	T	T	T	T	T	H	T	T	T
JAX00243859	1	20977703	0	A	C	A	A	A	A	A	A	C	A	A	A	A	A	A	A	A	A	A	A	A	A	A	A	A	A	A	A	A	H	A	A	A	A	A	A	A	A	A	A	H	A	A	C	A	A
JAX00243862	1	20987063	0	G	A	A	G	A	A	A	G	G	G	G	A	G	A	A	G	A	A	A	H	G	G	A	A	G	A	H	G	A	H	H	G	A	A	G	G	H	G	A	A	H	A	G	G	A	A
JAX00243864	1	20994413	0	C	T	C	C	C	T	C	C	C	C	C	T	C	C	H	C	C	C	C	C	C	C	C	C	C	C	C	C	C	C	C	C	C	C	C	C	C	C	C	T	C	C	C	C	H	C
JAX00243868	1	20999048	0	G	A	G	G	A	G	G	G	G	G	G	G	G	N	G	G	H	H	G	H	G	G	H	G	G	A	H	G	G	H	H	G	G	G	G	G	G	G	G	G	G	G	G	G	H	G
JAX00191001	1	21018222	0	C	T	C	C	C	C	C	T	T	C	C	C	T	C	C	C	C	C	C	C	H	C	C	C	C	C	H	H	C	H	H	T	C	C	C	T	H	C	C	C	H	C	T	T	C	C
JAX00243874	1	21025546	0	A	C	C	A	A	C	C	A	C	A	A	C	A	H	C	A	H	H	C	A	A	A	H	C	A	A	A	A	C	H	A	A	C	C	A	A	H	A	C	C	C	C	A	C	H	C
JAX00001345	1	21026143	0	T	C	C	T	T	C	C	C	C	T	T	C	C	H	C	T	H	H	C	T	H	T	H	C	T	T	H	H	C	H	H	C	C	C	T	C	C	T	C	C	C	C	C	C	H	C
JAX00243881	1	21032919	0	G	A	G	G	G	G	G	G	A	G	G	G	G	G	G	G	G	G	G	G	G	G	G	G	G	G	G	G	G	H	G	G	G	G	G	G	G	G	G	G	H	G	G	A	G	G
JAX00243882	1	21046350	0	G	A	A	G	G	G	A	G	G	G	G	G	G	H	H	G	H	H	A	G	G	G	H	A	G	G	G	G	A	G	G	G	A	A	G	G	H	G	A	G	H	A	G	G	G	A
JAX00001347	1	21052513	0	A	G	G	A	A	G	G	G	G	A	A	G	G	H	G	A	H	H	G	A	A	A	H	G	A	A	A	N	G	N	N	G	G	G	A	G	G	A	G	G	G	G	G	G	H	G
JAX00001348	1	21065790	0	G	A	A	G	G	G	A	G	G	G	G	G	G	H	H	G	H	H	A	G	G	G	H	A	G	G	G	G	A	G	G	G	A	A	G	G	H	G	A	G	H	A	G	G	G	A
JAX00001350	1	21080914	0	C	T	T	C	C	C	T	C	C	C	C	C	C	N	H	C	H	H	T	C	C	C	H	T	C	C	C	C	T	C	C	C	T	T	C	C	H	C	T	C	T	T	C	C	C	T
JAX00001351	1	21081234	0	G	A	A	G	G	G	A	A	A	G	G	G	A	H	H	G	H	H	A	G	H	G	H	A	G	G	H	H	A	H	H	A	A	A	G	A	A	G	A	G	A	A	A	A	G	A
JAX00243884	1	21081765	0	A	G	A	A	A	A	A	G	A	A	A	A	G	A	A	A	A	A	A	A	H	A	A	A	A	A	H	H	A	A	H	G	A	A	A	G	G	A	A	A	A	A	G	A	A	A
JAX00001352	1	21082891	0	C	T	C	C	T	T	C	C	C	C	C	T	C	H	N	C	H	H	C	H	C	C	N	C	C	T	H	C	C	H	H	C	C	C	C	C	C	C	C	N	C	C	C	C	H	C
JAX00243887	1	21110211	0	C	T	C	C	C	C	C	T	C	C	C	C	N	N	H	C	C	C	C	C	H	C	H	N	N	C	T	H	C	C	H	T	C	C	H	T	N	C	C	C	C	C	T	C	C	C
JAX00243889	1	21112403	0	A	G	G	A	A	A	G	A	A	G	G	A	A	H	H	A	H	H	G	H	H	G	H	G	A	A	A	A	G	A	A	A	G	G	H	A	H	A	G	A	H	G	A	A	A	G
JAX00243890	1	21112465	0	C	T	C	C	T	C	C	T	T	T	T	C	T	H	C	C	H	H	C	T	T	T	H	C	C	T	T	H	C	T	T	T	C	C	H	T	H	C	C	C	H	C	T	T	H	C
JAX00243891	1	21112894	0	A	T	T	A	T	T	T	T	A	A	A	T	T	T	T	A	T	T	T	H	H	A	T	T	A	T	T	H	T	H	T	T	T	T	A	T	T	A	T	T	H	T	T	A	T	T
JAX00243893	1	21113227	0	T	C	T	T	T	T	T	T	C	C	C	T	T	T	T	T	T	T	T	T	H	C	T	T	T	T	T	T	T	H	T	T	T	T	H	T	T	T	T	T	H	T	T	C	T	T
JAX00243898	1	21117740	0	T	C	T	T	T	T	T	C	C	T	T	T	H	T	T	T	T	T	T	T	H	T	T	T	T	T	H	H	T	H	H	C	T	T	T	H	H	T	T	T	H	T	C	C	T	T
JAX00243899	1	21117793	0	A	G	A	A	A	A	A	G	G	A	A	A	G	A	A	A	A	A	A	A	H	A	A	A	A	A	H	H	A	H	H	G	A	A	A	G	N	A	A	A	H	A	G	G	A	A
JAX00243901	1	21160448	0	A	G	A	A	A	A	A	A	G	A	A	A	A	A	A	A	A	A	A	A	A	A	A	A	A	A	A	A	A	A	A	A	A	A	A	A	A	A	A	A	A	A	A	G	A	A
JAX00243909	1	21190653	0	A	G	A	A	A	A	A	G	A	G	G	A	G	A	A	A	A	A	A	H	G	G	A	A	A	A	H	H	A	A	H	G	A	A	H	G	H	A	A	A	A	A	G	A	A	A
JAX00243916	1	21204714	0	T	C	T	T	T	T	T	T	T	C	C	T	T	T	T	T	T	T	T	C	C	C	T	T	T	T	T	T	T	T	T	T	T	T	C	T	T	T	T	T	T	T	T	T	T	T
JAX00243918	1	21208801	0	T	G	T	T	T	T	T	T	G	T	T	T	T	T	T	T	T	T	T	T	T	T	T	T	T	T	T	T	T	H	T	T	T	T	T	T	T	T	T	T	H	T	T	G	T	T
JAX00243921	1	21216801	0	A	G	A	A	A	A	A	G	G	G	G	A	G	A	A	A	A	A	A	H	G	G	A	A	A	A	H	H	A	H	H	G	A	A	H	G	H	A	A	A	H	A	G	G	A	A
JAX00243923	1	21219810	0	G	A	G	G	G	G	G	A	A	A	A	G	A	G	G	G	G	G	G	H	A	A	G	G	G	G	H	H	G	H	H	A	G	G	H	A	H	G	G	G	H	G	A	A	G	G
JAX00243927	1	21220976	0	A	G	A	A	A	A	A	A	G	G	G	A	A	A	A	A	A	A	A	H	H	G	A	A	A	A	A	A	A	H	A	A	A	A	H	A	A	A	A	A	H	A	A	G	A	A
JAX00191008	1	21259170	0	C	T	C	C	C	C	C	C	T	C	C	C	C	C	C	C	C	C	C	C	C	C	C	C	C	C	C	C	C	H	C	C	C	C	C	C	C	C	C	C	H	C	C	T	C	C
JAX00243941	1	21301607	0	C	T	C	C	C	C	C	C	C	T	T	C	C	C	C	C	C	C	C	H	H	T	C	C	C	C	C	C	C	C	C	C	C	C	H	C	C	C	C	C	C	C	C	C	C	C
JAX00001366	1	21301686	0	C	T	T	C	C	T	T	T	T	T	T	T	T	H	T	C	H	H	T	H	T	T	H	T	C	C	H	H	T	H	H	T	T	T	H	T	T	C	T	T	T	T	T	T	H	T
JAX00001372	1	21384962	0	G	A	A	G	A	A	A	G	A	A	A	A	N	A	A	G	A	A	A	A	A	A	A	A	G	A	A	G	A	A	A	G	A	A	H	G	A	G	A	A	A	A	G	A	A	A
JAX00243954	1	21390825	0	T	C	T	T	T	T	T	T	C	T	T	T	H	T	T	T	T	T	T	T	T	T	T	T	T	T	T	T	T	H	T	T	T	T	T	T	T	T	T	T	H	T	T	C	T	T
JAX00243957	1	21394241	0	A	G	G	A	G	G	G	A	G	G	G	G	A	G	G	A	G	G	G	G	H	G	G	G	A	G	H	A	G	G	H	A	G	G	H	A	H	A	G	G	G	G	A	G	G	G
JAX00243963	1	21400683	0	C	G	C	C	C	C	C	G	C	C	C	C	G	C	C	C	C	C	C	C	H	C	C	C	C	C	H	H	C	C	H	G	C	C	C	G	H	C	C	C	C	C	G	C	C	C
JAX00001374	1	21404926	0	C	A	A	C	A	A	A	A	C	A	A	A	A	A	A	C	A	A	A	A	A	A	A	A	C	A	A	H	A	H	A	A	A	A	H	A	A	C	A	A	H	A	A	C	A	A
JAX00243967	1	21440381	0	T	C	T	T	T	C	T	T	T	T	T	C	T	T	H	T	T	T	T	T	T	T	T	T	T	T	T	T	T	T	T	T	T	T	T	T	T	T	T	H	T	T	T	T	H	T
JAX00243968	1	21442424	0	G	A	G	G	G	G	G	G	G	A	A	G	G	G	G	G	G	G	G	H	H	A	G	G	G	G	G	G	G	G	G	G	G	G	H	G	G	G	G	G	G	G	G	G	G	G
JAX00243970	1	21449029	0	G	A	G	G	G	G	G	G	A	G	G	G	G	G	G	G	G	G	G	G	G	G	G	G	G	G	G	G	G	H	G	G	G	G	G	G	G	G	G	G	H	G	G	A	G	G
JAX00243979	1	21498977	0	C	A	C	C	C	A	C	A	A	C	C	A	A	C	H	C	C	C	C	C	H	C	C	C	C	C	H	N	C	H	H	A	C	C	C	A	H	C	C	A	H	C	A	A	H	C
JAX00243984	1	21531815	0	T	C	T	T	T	T	T	C	C	T	T	T	C	T	T	T	T	T	T	T	H	T	T	T	T	T	H	H	T	H	H	C	T	T	T	C	H	T	T	T	N	T	C	C	T	T
JAX00243989	1	21542240	0	C	T	C	C	C	T	C	C	C	C	C	T	C	C	H	C	C	C	C	C	C	C	C	C	C	C	C	C	C	C	C	C	C	C	C	C	C	C	C	T	C	C	C	C	H	C
JAX00001385	1	21550052	0	A	G	G	A	A	G	G	A	A	A	A	G	A	H	G	A	H	H	G	A	A	A	H	G	A	A	A	A	G	A	A	A	G	G	A	A	H	A	G	G	H	G	A	A	N	G
JAX00001386	1	21583915	0	C	T	T	C	C	C	T	C	C	C	C	C	C	H	H	C	H	H	T	C	C	C	H	T	C	C	C	C	T	C	C	C	T	T	C	C	H	C	T	C	H	T	C	C	C	T
JAX00243994	1	21584132	0	T	G	T	T	T	G	T	T	T	T	T	G	T	T	H	T	T	T	T	T	T	T	T	T	T	T	T	T	T	T	T	T	T	T	T	T	T	T	T	G	T	T	T	T	H	T
JAX00001388	1	21584986	0	C	T	T	C	C	C	T	C	C	C	C	C	C	H	H	C	H	H	T	C	C	C	H	T	C	C	C	C	T	C	C	C	T	T	C	C	H	C	T	C	H	T	C	C	C	T
JAX00243996	1	21585460	0	T	C	T	T	T	T	T	C	C	T	T	T	C	T	T	T	T	T	T	T	N	T	T	T	T	T	H	N	T	H	H	C	T	T	T	C	N	T	T	T	H	T	C	C	T	T
JAX00243997	1	21591908	0	C	T	C	C	C	C	C	C	T	C	C	C	C	C	C	C	C	C	C	C	C	C	C	C	C	C	C	C	C	H	C	C	C	C	C	C	C	C	C	C	H	C	C	T	C	C
JAX00243998	1	21593373	0	G	A	G	G	G	G	G	G	G	A	A	G	G	G	G	G	G	G	G	H	H	A	G	G	G	G	G	G	G	G	G	G	G	G	H	G	G	G	G	G	G	G	G	G	G	G
JAX00244016	1	21637644	0	A	G	G	A	G	A	G	A	G	G	G	A	A	G	H	A	G	G	G	G	H	G	G	G	A	G	H	A	G	G	A	A	G	G	H	A	H	A	G	A	G	G	A	G	H	G
JAX00244018	1	21641465	0	C	T	C	C	C	C	C	T	T	C	C	C	T	C	C	C	N	C	C	C	C	C	N	C	C	C	N	H	C	H	T	T	C	C	C	T	N	C	C	C	C	C	T	T	C	C
JAX00244020	1	21645428	0	T	G	T	T	T	T	T	G	G	T	T	T	G	T	T	T	T	T	T	T	H	T	T	T	T	T	N	H	T	N	G	G	T	T	T	G	H	T	T	T	N	T	G	G	T	T
JAX00244031	1	21664652	0	G	A	A	G	A	G	G	G	A	A	A	G	G	A	H	G	A	N	G	A	H	A	N	A	G	A	H	G	A	A	G	G	A	G	H	G	H	G	A	G	A	G	G	A	H	A
JAX00244039	1	21676039	0	T	C	C	T	C	T	T	T	T	C	C	T	T	C	H	T	C	H	T	C	C	C	H	C	T	C	C	T	C	H	T	T	C	T	H	T	C	T	C	T	H	T	T	T	H	C
JAX00244040	1	21676205	0	C	T	T	C	T	C	C	T	C	T	T	C	T	T	H	C	T	N	C	T	T	T	N	T	C	T	T	C	T	H	T	T	T	C	H	T	T	C	T	C	H	C	T	C	H	T
JAX00244041	1	21676280	0	T	C	C	T	C	T	T	T	C	T	T	T	T	C	H	T	C	H	T	H	T	T	N	C	T	C	C	T	C	C	T	T	C	T	T	T	C	T	C	T	C	T	T	C	H	C
JAX00191016	1	21690302	0	C	T	C	C	C	C	C	T	T	C	C	C	T	C	C	C	C	C	C	C	H	C	C	C	C	C	H	H	C	H	T	T	C	C	C	T	H	C	C	C	H	C	T	T	C	C
JAX00244045	1	21690402	0	C	G	C	C	C	C	C	G	G	C	C	C	G	C	C	C	C	C	C	C	C	C	C	C	C	C	C	C	C	C	G	G	C	C	C	G	C	C	C	C	C	C	G	G	C	C
JAX00244047	1	21690520	0	A	G	A	A	A	A	A	A	G	A	A	A	A	A	A	A	A	A	A	A	A	A	A	A	A	A	A	A	A	G	A	A	A	A	A	A	A	A	A	A	G	A	A	G	A	A
JAX00001395	1	21699100	0	T	C	C	T	C	T	T	T	T	T	T	T	T	C	H	T	C	H	T	H	T	T	H	C	T	C	H	T	C	H	T	T	C	T	T	T	H	T	C	T	H	T	T	T	H	C
JAX00244053	1	21714799	0	T	G	G	T	G	T	T	G	G	G	G	T	G	G	H	T	G	H	T	G	G	G	H	G	T	G	G	H	G	G	G	G	G	T	H	G	G	T	G	T	G	T	G	G	H	G
JAX00244061	1	21767867	0	C	T	C	C	C	C	C	C	C	T	T	C	C	C	C	C	C	C	C	T	T	T	C	C	C	C	C	C	C	C	C	C	C	C	T	C	C	C	C	C	C	C	C	C	C	C
JAX00244065	1	21777330	0	G	A	G	G	G	G	G	A	A	A	A	G	A	G	G	N	G	G	G	H	A	A	G	G	G	G	H	H	N	H	A	A	G	G	H	A	H	G	G	G	H	G	A	A	G	G
JAX00244073	1	21832095	0	T	C	T	T	T	T	T	T	C	T	T	T	T	T	T	T	T	T	T	T	T	T	T	T	T	T	T	T	T	H	T	T	T	T	T	T	T	T	T	T	C	T	T	C	T	T
JAX00001406	1	21837464	0	A	G	G	A	G	A	G	G	G	G	G	A	G	G	H	A	G	G	G	G	G	G	G	G	A	G	G	H	G	G	G	G	G	G	H	G	G	A	G	A	G	G	G	G	H	G
JAX00001408	1	21861837	0	T	A	T	T	T	T	T	T	A	T	T	T	T	T	T	T	T	T	T	T	T	T	T	T	T	T	T	T	T	H	T	T	T	T	T	T	T	T	T	T	H	T	T	A	T	T
JAX00001410	1	21898065	0	G	C	G	G	G	G	G	C	C	G	G	G	C	G	G	G	G	G	G	G	H	G	G	G	G	G	H	H	G	H	C	C	G	G	G	C	H	N	G	G	H	G	C	C	G	G
JAX00001411	1	21904904	0	T	C	C	T	C	T	T	C	T	T	T	T	C	C	H	T	C	H	T	H	H	T	H	C	T	C	C	H	C	H	C	C	C	T	T	C	C	T	C	T	H	T	C	T	H	C
JAX00001412	1	21907069	0	G	C	C	G	C	G	C	C	C	C	C	G	C	C	H	G	C	C	C	C	C	C	C	C	G	C	C	H	C	C	C	C	C	C	H	C	C	G	C	G	C	C	C	C	H	C
JAX00244082	1	21913359	0	C	T	C	C	C	C	C	C	T	C	C	C	C	C	C	C	C	C	C	C	C	C	C	C	C	C	C	C	C	H	C	C	C	C	C	C	C	C	C	C	C	C	C	T	C	C
JAX00244084	1	21926260	0	A	T	A	A	A	A	A	T	T	A	A	A	T	A	A	A	A	A	A	A	H	A	A	A	A	A	H	H	A	H	T	T	A	A	A	T	H	A	A	A	H	A	T	T	A	A
JAX00244087	1	21958949	0	T	C	C	T	C	T	C	C	C	T	T	T	C	C	H	T	C	C	C	H	H	T	C	C	T	C	C	H	C	C	C	C	C	C	T	C	C	T	C	T	C	C	C	C	H	C
JAX00244089	1	21962171	0	T	C	C	T	C	T	T	T	C	T	T	T	T	C	H	T	C	H	T	H	T	T	H	C	T	C	H	T	C	C	T	T	C	T	T	T	H	T	C	T	C	T	T	C	H	C
JAX00244092	1	21978693	0	A	C	A	A	A	A	A	C	C	A	A	A	C	A	A	A	A	A	A	A	H	A	A	A	A	A	H	A	A	H	C	C	A	A	A	C	N	A	A	A	H	A	C	C	A	A
JAX00244093	1	21978841	0	T	C	T	T	T	T	T	C	C	T	T	T	C	T	T	T	T	T	T	T	C	T	T	T	T	T	C	C	T	C	C	C	T	T	T	C	C	T	T	T	C	T	C	C	T	T
JAX00244094	1	21978957	0	C	T	C	C	C	C	C	C	T	C	C	C	C	C	C	C	C	C	C	C	C	C	C	C	C	C	C	C	C	H	C	C	C	C	C	C	C	C	C	C	H	C	C	T	C	C
JAX00244096	1	21994707	0	C	T	C	C	C	C	C	T	C	C	C	C	T	C	C	C	C	C	C	C	H	C	C	C	C	C	T	T	C	C	T	T	C	C	C	T	H	C	C	C	C	C	T	C	C	C
JAX00244101	1	22022346	0	T	A	T	T	T	T	T	A	A	T	T	T	A	T	T	T	T	T	T	T	H	T	T	T	T	T	H	H	T	T	A	A	T	T	T	A	H	T	T	T	H	T	A	H	T	T
JAX00244103	1	22037166	0	C	T	C	C	C	C	C	T	C	C	C	C	T	C	C	C	C	C	C	C	H	C	C	C	C	C	C	H	C	C	T	T	C	C	C	T	H	C	C	C	C	C	T	C	C	C
JAX00244104	1	22038209	0	A	G	A	A	A	A	A	G	A	A	A	A	G	A	A	A	A	A	A	A	H	A	A	A	A	A	H	H	A	A	G	G	A	A	A	G	H	A	A	A	A	A	G	A	A	A
JAX00001422	1	22047282	0	A	G	G	A	G	G	G	G	G	G	G	G	G	G	G	A	G	G	G	G	G	G	G	G	A	G	G	H	G	G	G	G	G	G	H	G	G	A	G	G	G	G	G	G	G	G
JAX00001425	1	22089637	0	T	A	A	T	A	T	T	A	T	A	T	T	A	A	H	T	A	H	T	A	A	N	H	A	T	A	A	H	T	H	A	A	A	T	H	A	A	T	A	T	H	T	A	T	H	A
JAX00244108	1	22094575	0	T	C	T	T	T	T	T	C	C	C	T	T	C	T	T	T	T	T	T	H	C	C	T	T	T	T	H	H	T	H	C	C	T	T	H	C	H	T	T	T	H	T	C	C	T	T
JAX00244110	1	22095033	0	T	A	T	T	T	T	T	A	A	T	T	T	A	T	T	T	T	T	T	T	H	T	T	T	T	T	H	H	T	H	A	A	T	T	T	A	H	T	T	T	H	T	A	A	T	T
JAX00244112	1	22097296	0	C	T	C	C	C	C	C	T	C	C	C	C	T	C	C	C	C	C	C	C	H	C	C	C	C	C	H	H	C	C	T	T	C	C	C	T	H	C	C	C	C	C	T	C	C	C
JAX00244113	1	22103040	0	C	G	C	C	C	C	C	G	C	C	C	C	G	C	C	C	C	C	C	C	H	C	C	C	C	C	H	H	C	C	G	G	C	C	C	G	H	C	C	C	C	C	G	C	C	C
JAX00244128	1	22257012	0	C	T	C	C	C	C	C	C	T	C	C	C	C	C	C	C	C	C	C	C	C	C	C	C	C	C	C	C	C	H	C	C	C	C	C	C	C	C	C	C	H	C	C	T	C	C
JAX00244129	1	22257797	0	C	T	C	C	T	C	C	C	C	T	C	C	C	H	C	C	H	H	C	T	H	T	H	C	C	T	H	C	C	H	C	C	C	C	H	C	C	C	C	C	C	C	C	C	H	C
JAX00244130	1	22258066	0	G	A	G	G	A	G	G	G	G	G	G	G	G	H	G	G	H	H	G	H	G	G	H	G	G	A	H	G	G	H	G	G	G	G	G	G	G	G	G	G	G	G	G	G	H	G
JAX00244132	1	22258441	0	T	C	T	T	C	T	T	C	C	C	T	T	C	H	T	T	H	H	T	C	C	C	H	T	T	C	C	H	T	C	C	C	T	T	H	C	H	T	T	T	H	T	C	C	H	T
JAX00244135	1	22274543	0	C	T	C	C	C	C	C	C	C	T	C	C	C	C	C	C	C	C	C	H	H	T	C	C	C	C	C	C	C	C	C	C	C	C	H	C	C	C	C	C	C	C	C	C	C	C
JAX00001438	1	22275485	0	T	C	C	T	T	T	T	T	C	C	T	T	T	H	H	T	H	T	T	H	H	C	T	C	T	T	T	T	T	H	T	T	C	T	H	T	H	T	C	T	C	T	T	C	T	C
JAX00001439	1	22275559	0	A	G	G	A	A	A	A	G	G	G	A	A	G	H	H	A	H	A	A	H	G	G	A	G	A	A	H	H	A	H	G	G	G	A	N	G	G	A	G	A	G	A	G	G	A	G
JAX00244138	1	22279623	0	C	T	T	C	T	C	C	T	T	T	C	C	T	T	H	C	T	H	C	T	T	T	H	T	C	T	T	H	C	T	T	T	T	C	H	T	T	C	T	C	T	C	T	T	H	T
JAX00244140	1	22283269	0	G	A	G	G	G	G	G	A	A	A	G	G	A	G	G	G	G	G	G	H	A	A	G	G	G	G	H	H	G	A	A	A	G	G	H	A	H	G	G	G	N	G	A	A	G	G
JAX00244146	1	22325030	0	C	T	C	C	C	C	C	C	T	C	C	C	C	C	C	C	C	C	C	C	C	C	C	C	C	C	C	C	C	H	C	C	C	C	C	C	C	C	C	C	H	C	C	T	C	C
JAX00244151	1	22347658	0	C	A	C	C	A	C	A	C	C	A	C	C	C	H	C	C	H	A	A	A	H	A	A	C	C	A	H	C	C	C	C	C	C	A	H	C	C	C	C	C	C	A	C	C	H	C
JAX00244152	1	22350012	0	G	T	G	G	G	G	G	G	G	T	G	G	G	G	G	G	G	G	G	H	G	T	G	G	G	G	G	G	G	G	G	G	G	G	H	G	G	G	N	G	G	G	G	G	G	G
JAX00244157	1	22356993	0	C	T	C	C	C	C	C	T	C	C	C	C	T	C	C	C	C	C	C	C	N	C	C	C	C	C	H	H	C	C	T	T	C	C	C	T	H	C	C	C	C	C	H	C	C	C
JAX00244158	1	22365127	0	A	T	T	A	A	T	A	A	A	T	A	T	A	H	T	A	H	A	A	N	N	T	A	T	A	A	A	A	A	H	A	A	T	A	H	A	H	A	T	T	N	A	A	A	H	T
JAX00244162	1	22378256	0	A	G	A	A	A	A	A	G	A	A	A	A	G	A	A	A	A	A	A	A	H	A	A	A	A	A	H	H	A	A	G	G	A	A	A	G	H	A	A	A	A	A	G	A	A	A
JAX00244166	1	22386787	0	T	A	A	T	T	A	T	T	T	T	T	A	T	H	A	T	H	T	T	T	T	T	T	A	T	T	T	T	T	H	T	T	A	T	T	T	H	T	A	A	N	T	T	T	H	A
JAX00244170	1	22393209	0	C	T	C	C	C	C	C	C	T	T	C	C	C	C	C	C	C	C	C	H	H	T	C	C	C	C	C	C	C	H	C	C	C	C	H	C	C	C	C	C	H	C	C	T	C	C
JAX00244173	1	22413964	0	T	C	T	T	T	T	T	T	T	C	T	T	T	T	T	T	T	T	T	H	H	C	T	T	T	T	T	T	T	T	T	T	T	T	H	T	T	T	T	T	T	T	T	T	T	T
JAX00244175	1	22437652	0	C	T	C	C	C	C	C	T	C	C	C	C	T	C	C	C	C	C	C	C	H	C	C	C	C	C	H	H	C	C	T	T	C	C	C	T	H	C	C	C	C	C	T	C	C	C
JAX00244176	1	22437702	0	C	T	C	C	C	C	C	T	T	C	C	C	T	C	C	C	C	C	C	C	H	C	C	C	C	C	N	N	C	H	T	T	C	C	C	T	T	C	C	C	H	C	T	T	C	C
JAX00244182	1	22454285	0	A	G	A	A	A	A	A	A	A	G	A	A	A	A	A	A	A	A	A	H	H	G	A	A	A	A	A	A	A	A	A	A	A	A	H	A	A	A	A	A	A	A	A	A	A	A
JAX00001452	1	22458019	0	A	T	A	A	A	A	A	A	A	T	A	A	A	A	A	A	A	A	A	H	H	T	A	A	A	A	A	A	A	A	A	A	A	A	H	A	A	A	A	A	A	A	A	A	A	A
JAX00244187	1	22498787	0	G	C	G	G	G	G	G	G	C	G	G	G	G	G	G	G	G	G	G	G	G	G	G	G	G	G	G	G	G	G	G	G	G	G	G	G	G	G	G	G	G	G	G	C	G	G
JAX00244188	1	22523039	0	A	G	A	A	A	A	A	G	G	A	A	A	G	A	A	A	A	A	A	A	G	A	A	A	A	A	G	N	A	G	G	G	A	A	A	G	G	A	A	A	N	A	G	G	A	A
JAX00244189	1	22523130	0	T	A	T	T	T	T	T	A	A	A	T	T	A	T	T	T	T	T	T	H	A	A	T	T	T	T	A	A	T	A	A	A	T	T	N	A	A	T	T	T	A	T	A	A	T	T
JAX00244195	1	22564968	0	T	C	T	T	T	T	T	T	C	C	T	T	T	T	T	T	T	T	T	H	H	C	T	T	T	T	T	T	T	H	T	T	T	T	N	T	T	T	T	T	H	T	T	C	T	T
JAX00244196	1	22565185	0	G	T	G	G	G	G	G	T	T	T	G	G	T	G	G	G	G	G	G	H	T	T	G	G	G	G	H	H	G	H	T	T	G	G	H	T	H	G	G	G	H	G	T	T	G	G
JAX00244208	1	22628030	0	G	A	G	G	G	G	A	G	G	G	G	G	G	G	G	G	G	H	A	G	G	G	H	G	G	G	G	G	G	G	G	G	G	A	G	G	G	G	G	G	G	A	G	G	G	G
JAX00244210	1	22628317	0	G	A	G	G	G	G	G	A	G	G	G	G	A	G	G	G	G	G	G	G	H	G	G	G	G	G	H	H	G	G	A	A	G	G	G	A	H	G	G	G	G	G	A	G	G	G
JAX00001469	1	22665907	0	A	G	G	A	A	G	G	G	G	A	A	G	G	H	G	A	H	H	G	A	H	A	H	G	A	A	H	H	A	G	G	G	G	G	A	G	G	A	G	G	G	G	G	G	H	G
JAX00244212	1	22681152	0	T	C	T	T	T	T	T	C	C	T	T	T	C	T	T	T	T	T	T	T	H	T	T	T	T	T	H	H	T	H	C	C	T	T	T	C	H	T	T	T	H	T	C	C	T	T
JAX00244214	1	22682128	0	C	T	C	C	C	C	C	C	T	C	C	C	C	C	C	C	C	C	C	C	C	C	C	C	C	C	C	C	C	H	C	C	C	C	C	C	C	C	C	C	N	C	C	T	C	C
JAX00244216	1	22689546	0	G	A	A	G	G	A	A	A	G	G	G	H	A	H	A	G	H	H	A	G	G	G	H	A	G	G	H	H	G	H	A	A	A	A	G	A	A	G	A	A	H	A	A	G	N	A
JAX00244217	1	22689635	0	T	A	A	T	T	A	A	A	T	T	T	N	A	N	A	T	H	H	A	T	N	T	H	A	T	T	H	H	T	H	A	A	A	A	T	A	A	T	A	A	H	A	A	T	H	A
JAX00001470	1	22691829	0	T	A	A	T	T	A	A	T	T	T	T	A	T	H	A	T	H	H	A	T	T	T	H	A	T	T	T	T	T	H	T	T	A	A	T	T	H	T	A	A	H	A	T	T	H	A
JAX00244222	1	22694043	0	C	T	C	C	C	C	C	T	C	C	C	C	T	C	C	C	C	C	C	C	H	C	C	C	C	C	H	H	C	C	T	T	C	C	C	T	H	C	C	C	C	C	T	C	C	C
JAX00244228	1	22703045	0	T	C	T	T	T	T	T	C	C	T	T	T	C	T	T	T	T	T	T	T	H	T	T	T	T	T	H	H	T	H	C	C	T	T	T	C	N	T	T	T	H	T	C	C	T	T
JAX00001472	1	22719583	0	A	G	G	A	A	G	G	G	G	G	A	G	G	H	G	A	H	H	G	H	G	G	H	G	A	A	N	H	A	G	G	G	G	G	H	G	G	N	G	G	G	G	G	G	N	G
JAX00244234	1	22720169	0	A	G	A	A	A	A	A	A	A	G	A	A	A	A	A	A	A	A	A	N	H	G	A	A	A	A	A	A	A	A	A	A	A	A	H	A	A	A	A	A	A	A	A	A	A	A
JAX00244237	1	22724673	0	G	C	G	G	G	G	C	G	G	G	G	G	G	G	G	G	G	H	C	G	G	G	H	G	G	G	G	G	G	G	G	G	G	C	G	G	G	G	G	G	G	C	G	G	G	G
JAX00244240	1	22753990	0	A	G	G	A	A	G	A	G	G	G	A	G	G	H	G	A	H	A	A	H	G	G	A	G	A	A	H	H	A	G	G	G	G	A	H	G	G	A	G	G	G	A	G	G	H	G
JAX00244241	1	22754251	0	T	A	A	T	T	A	T	T	A	A	T	A	T	H	A	T	H	T	T	H	H	A	T	A	T	T	T	T	T	A	T	T	A	T	H	T	H	T	A	A	A	T	T	A	H	A
JAX00001476	1	22763669	0	T	C	C	T	T	C	T	T	T	C	T	C	T	H	C	T	H	T	T	H	H	C	T	C	T	T	T	T	T	H	T	T	C	T	N	T	H	T	C	C	H	T	T	T	N	C
JAX00001477	1	22767025	0	A	G	G	A	A	G	G	G	G	G	A	G	N	H	G	A	H	H	G	H	G	G	H	G	A	A	A	A	A	G	G	N	G	G	H	G	G	A	G	G	G	G	G	G	N	G
JAX00244248	1	22788963	0	A	G	A	A	A	A	A	G	G	A	A	A	G	A	A	A	A	A	A	A	N	A	A	A	A	A	H	N	A	H	G	G	A	A	A	G	H	A	A	A	H	A	G	G	A	A
JAX00244249	1	22798920	0	T	C	T	T	T	T	T	C	C	T	T	T	C	T	T	T	T	T	T	T	H	T	T	T	T	T	N	H	T	H	C	C	T	T	T	C	H	T	T	T	N	T	C	C	T	T
JAX00244251	1	22805169	0	A	G	A	A	A	A	A	G	G	A	A	A	G	A	A	A	A	A	A	A	H	A	A	A	A	A	H	H	A	H	G	G	A	A	A	G	H	A	A	A	H	A	G	G	A	A
JAX00244252	1	22805367	0	T	A	T	T	T	T	T	A	A	T	T	T	A	T	T	T	T	T	T	T	H	T	T	T	T	T	H	H	T	H	A	A	T	T	T	A	H	T	T	T	H	T	A	A	T	T
JAX00001479	1	22819883	0	C	T	C	C	C	C	C	T	T	C	C	C	T	C	C	C	C	C	C	C	H	C	C	C	C	C	H	H	C	H	T	T	C	C	C	T	H	C	C	C	H	C	T	T	C	C
JAX00001480	1	22820011	0	C	T	C	C	C	C	C	T	C	C	C	C	T	C	C	C	C	C	C	C	H	C	C	C	C	C	H	H	C	C	T	T	C	C	C	T	H	C	C	C	C	C	T	C	C	C
JAX00001481	1	22820066	0	G	A	G	G	G	G	G	G	A	G	G	G	G	G	G	G	G	G	G	G	G	G	G	G	G	G	G	G	G	H	G	G	G	G	G	G	G	G	G	G	H	G	G	A	G	G
JAX00244256	1	22842356	0	A	T	A	A	A	A	A	T	T	A	A	A	T	A	A	A	A	A	A	A	H	A	A	A	A	A	H	A	A	A	T	T	A	A	A	T	N	A	A	A	H	A	T	T	A	A
JAX00244257	1	22844328	0	T	C	T	T	T	T	T	C	C	C	T	T	C	T	T	T	T	T	T	H	C	C	T	T	T	T	H	H	T	H	C	C	T	T	H	C	N	T	T	T	H	T	C	C	T	T
JAX00244259	1	22860337	0	G	T	G	G	G	G	G	T	G	G	G	G	T	G	G	G	G	G	G	G	H	G	G	G	G	G	N	H	G	G	T	T	G	G	G	T	H	G	G	G	G	G	T	G	G	G
JAX00244263	1	22868612	0	T	G	T	T	T	T	T	G	G	T	T	T	G	T	T	T	T	T	T	T	H	T	T	T	T	T	H	H	T	H	G	G	T	T	T	G	H	T	T	T	H	T	G	G	T	T
JAX00244266	1	22877452	0	G	A	G	G	G	G	G	G	G	A	G	G	G	G	G	G	G	G	G	H	H	A	G	G	G	G	G	G	G	G	G	G	G	G	H	G	G	G	G	G	G	G	G	G	G	G
JAX00244273	1	22891188	0	T	C	T	T	T	T	T	C	C	T	T	T	C	T	T	T	T	T	T	T	N	T	T	T	T	T	H	H	T	H	C	C	T	T	T	C	H	T	T	T	H	T	C	C	T	T
JAX00244282	1	22948458	0	T	G	T	T	T	T	T	G	G	T	T	T	G	N	T	T	T	T	T	T	H	T	T	T	T	T	H	H	T	N	G	G	T	T	T	G	H	T	T	T	N	T	G	G	T	T
JAX00191033	1	22995714	0	C	T	C	C	C	C	C	T	T	C	C	C	T	C	C	C	C	C	C	C	H	C	C	C	C	C	H	H	C	H	T	T	C	C	C	T	H	C	C	C	H	C	T	T	C	C
JAX00001492	1	22996088	0	A	C	A	A	A	A	A	C	C	C	A	A	H	A	A	A	A	A	A	H	C	C	A	A	A	A	A	A	A	A	H	H	A	A	N	C	A	A	A	A	A	A	N	H	A	A
JAX00244286	1	23020100	0	C	G	C	C	C	C	C	C	G	G	C	C	C	C	C	C	C	C	C	H	H	G	C	C	C	C	C	C	C	C	C	C	C	C	N	C	C	C	C	C	C	C	C	N	C	C
JAX00244290	1	23023041	0	T	C	T	T	T	T	T	C	C	T	T	H	C	T	T	T	T	T	T	T	H	T	T	T	T	T	H	H	T	H	C	C	T	T	T	C	H	T	T	T	H	T	C	C	T	T
JAX00244291	1	23023253	0	G	C	G	G	G	G	G	C	C	C	G	N	C	G	G	G	G	G	G	H	C	C	G	G	G	G	H	H	G	H	C	C	G	G	H	C	N	G	G	G	H	G	C	C	G	G
JAX00244292	1	23028491	0	G	A	G	G	G	G	G	G	G	A	G	G	G	G	G	G	G	G	G	H	H	A	G	G	G	G	G	G	G	G	G	G	G	G	H	G	G	G	G	G	G	G	G	G	G	G
JAX00244294	1	23053701	0	C	A	C	C	C	C	C	C	A	A	C	C	C	C	C	C	C	C	C	H	H	A	C	C	C	C	C	C	C	H	C	C	C	C	H	C	C	C	C	C	H	C	C	A	C	C
JAX00244298	1	23085216	0	G	A	G	G	G	G	G	A	G	G	G	G	A	G	G	G	G	G	G	G	H	G	G	G	G	G	N	H	G	G	A	A	G	G	G	A	H	G	G	G	G	G	A	G	G	G
JAX00244299	1	23093336	0	A	G	A	A	A	A	A	A	G	A	A	A	A	A	A	A	A	A	A	A	A	A	A	A	A	A	A	A	A	H	A	A	A	A	A	A	A	A	A	A	H	A	A	G	A	A
JAX00001502	1	23117752	0	T	G	G	T	T	G	G	T	T	T	T	G	T	H	G	T	H	H	G	T	T	T	H	G	T	T	T	T	T	H	T	T	G	G	T	T	H	T	G	G	H	G	T	T	H	G
JAX00244303	1	23132274	0	T	A	A	T	T	A	A	T	T	T	T	A	T	H	A	T	H	H	A	T	T	T	H	A	T	T	T	T	T	H	T	T	A	A	T	T	H	T	A	A	H	A	T	T	H	A
JAX00244308	1	23144082	0	G	A	A	G	G	A	A	G	G	G	G	A	G	H	A	G	H	H	A	G	G	G	H	A	G	G	G	G	G	H	G	G	A	A	G	G	H	G	A	A	H	A	G	G	H	A
JAX00244309	1	23144220	0	G	A	A	G	G	A	A	A	A	G	G	A	A	H	A	G	H	H	A	G	H	G	H	A	G	G	H	H	G	A	A	A	A	A	G	A	A	G	A	A	A	A	A	A	H	A
JAX00001504	1	23153824	0	T	C	C	T	T	C	C	C	C	T	T	C	C	C	C	T	C	C	C	T	N	T	C	C	T	T	H	H	T	C	C	C	C	C	T	C	C	T	C	C	C	C	C	C	C	C
JAX00244313	1	23155503	0	A	C	C	A	A	C	C	A	A	A	A	C	A	H	C	A	H	H	C	A	A	A	H	C	A	A	A	A	A	H	A	A	C	C	A	A	H	A	C	C	H	C	A	A	H	C
JAX00244316	1	23158435	0	A	G	G	A	A	G	G	G	G	A	A	G	G	H	G	A	H	H	G	A	G	A	H	G	A	A	H	H	A	G	G	G	G	G	A	G	G	A	G	G	G	G	G	G	H	G
JAX00001507	1	23170507	0	A	G	G	A	A	G	G	A	A	A	A	G	A	H	G	A	H	H	G	A	A	A	H	G	A	A	A	A	A	H	A	A	G	G	A	A	H	A	G	G	H	G	A	A	H	G
JAX00244320	1	23172573	0	C	T	C	C	C	C	C	T	T	C	C	C	T	C	C	C	C	C	C	C	H	C	C	C	C	C	H	H	C	H	T	T	C	C	C	T	H	C	C	C	H	C	T	T	C	C
JAX00001509	1	23211968	0	A	G	G	A	A	G	G	G	G	G	A	G	G	H	G	A	H	H	G	H	G	G	H	G	A	A	H	H	A	G	G	G	G	G	H	G	G	A	G	G	G	G	G	G	H	G
JAX00001510	1	23212086	0	A	G	G	A	A	G	G	G	G	G	A	G	N	H	G	A	H	H	G	H	G	G	H	G	A	A	N	H	A	G	G	G	G	G	H	G	G	A	G	G	G	G	G	G	H	G
JAX00001512	1	23240475	0	T	G	G	T	T	G	G	T	T	T	T	G	T	H	G	T	H	H	G	T	T	T	H	G	T	T	T	T	T	H	T	T	G	G	T	T	H	T	G	G	H	G	T	T	H	G
JAX00244329	1	23240796	0	C	T	C	C	C	C	C	C	T	T	C	C	C	C	C	C	C	C	C	N	H	T	C	C	C	C	C	C	C	H	C	C	C	C	H	C	C	C	C	C	H	C	C	T	C	C
JAX00001514	1	23245609	0	G	A	A	G	G	A	A	A	A	A	G	A	A	H	A	G	H	H	A	H	A	A	H	A	G	G	H	H	G	A	A	A	A	A	H	A	A	G	A	A	A	A	A	A	H	A
JAX00244334	1	23287986	0	T	C	T	T	T	T	T	T	C	T	T	T	T	T	T	T	T	T	T	T	T	T	T	T	T	T	T	T	T	H	T	T	T	T	T	T	T	T	N	T	N	T	T	C	T	T
JAX00244339	1	23300102	0	A	T	A	A	A	A	A	T	A	A	A	A	T	A	A	A	A	A	A	A	H	A	A	A	A	A	H	H	A	A	T	T	A	A	A	T	H	A	A	A	A	A	T	A	A	A
JAX00001516	1	23302014	0	T	C	C	T	T	C	C	T	T	T	T	C	T	H	C	T	H	N	C	T	T	T	H	C	T	T	T	T	T	H	T	T	C	C	T	T	H	T	C	C	H	C	T	T	H	C
JAX00244340	1	23309396	0	T	C	T	T	T	T	T	C	T	T	T	T	C	T	T	T	T	T	T	T	H	T	T	T	T	T	H	H	T	T	C	C	T	T	T	C	H	T	T	T	T	T	C	T	T	T
JAX00244346	1	23328332	0	C	A	C	C	C	C	C	A	A	C	C	C	A	C	C	C	C	C	C	C	H	C	C	C	C	C	H	H	C	H	A	A	C	C	C	A	H	C	C	C	H	C	A	A	C	C
JAX00244347	1	23328429	0	C	T	C	C	C	C	C	T	T	C	C	C	N	C	C	C	C	C	C	C	H	C	C	C	C	C	H	H	C	H	T	T	C	C	C	T	C	C	C	C	H	C	T	T	C	C
JAX00001519	1	23333116	0	A	G	G	A	A	G	G	A	G	A	A	G	A	H	G	A	H	H	G	A	A	A	H	G	A	A	A	A	A	G	A	A	G	G	A	A	H	A	G	G	G	G	A	G	H	G
JAX00001520	1	23333610	0	G	A	A	G	G	A	A	G	G	G	G	A	G	H	A	G	H	H	A	G	G	G	H	A	G	G	G	G	G	H	G	G	A	A	G	G	H	G	A	A	A	A	G	G	H	A
JAX00244348	1	23344799	0	G	A	G	G	G	G	G	A	G	G	G	G	A	G	G	G	G	G	G	G	H	G	G	G	G	G	H	H	G	G	A	A	G	G	G	A	H	G	G	G	G	G	A	G	G	G
JAX00244350	1	23345895	0	G	A	G	G	G	G	G	A	G	G	G	G	A	G	G	G	G	G	G	G	H	G	G	G	G	G	H	H	G	G	A	A	G	G	G	A	N	G	G	G	G	G	A	G	G	G
JAX00001523	1	23379730	0	A	G	A	A	A	A	A	G	G	A	A	A	G	A	H	A	A	A	A	A	H	A	A	A	A	A	H	H	A	H	G	G	A	A	A	G	H	A	A	A	H	A	G	G	A	A
JAX00244354	1	23420833	0	T	C	T	T	T	T	T	C	C	T	T	T	C	T	T	T	T	T	T	T	H	T	T	T	T	T	N	N	T	T	C	C	T	T	T	C	N	T	T	T	T	T	C	C	T	T
JAX00244359	1	23431546	0	C	T	T	C	C	T	T	C	C	C	C	T	C	H	T	C	H	H	T	C	C	C	H	T	C	C	C	C	C	H	C	C	T	T	C	C	H	C	T	T	H	T	C	C	H	T
JAX00001527	1	23452785	0	G	A	A	G	G	A	A	G	G	G	G	A	G	H	A	G	H	H	A	G	G	G	H	A	G	G	G	G	G	H	G	G	A	A	G	G	H	G	A	A	H	A	G	G	H	A
JAX00244369	1	23535881	0	A	C	A	A	A	A	A	A	A	C	A	A	A	A	A	A	A	A	A	C	C	C	A	A	A	A	A	A	A	A	A	A	A	A	N	A	A	A	A	A	A	A	A	A	N	A
JAX00244371	1	23537814	0	T	A	T	T	T	T	T	A	A	T	T	T	A	T	T	T	T	T	T	T	H	T	T	T	T	T	H	H	T	H	A	A	T	T	T	A	H	T	T	T	N	T	A	A	T	T
JAX00001533	1	23543893	0	A	G	G	A	A	G	G	G	G	G	A	G	G	H	G	A	H	H	G	H	G	G	H	G	A	A	H	H	A	G	G	G	G	G	A	G	G	A	G	G	G	G	G	G	H	G
JAX00001535	1	23544629	0	C	T	T	C	C	T	T	C	C	C	C	T	C	N	T	C	H	H	T	C	C	C	H	T	C	C	C	C	C	H	C	C	T	T	C	C	H	C	T	T	H	T	C	C	H	T
JAX00191044	1	23554714	0	G	T	G	G	G	G	G	T	T	G	G	G	T	G	G	G	G	G	G	G	N	G	G	G	G	G	N	N	G	N	T	T	G	G	G	H	G	G	G	G	N	G	T	T	G	G
JAX00001536	1	23581082	0	A	G	A	A	A	A	A	A	A	G	A	A	A	A	A	A	A	A	A	H	H	G	A	A	A	A	A	A	A	A	A	A	A	A	H	A	A	A	A	A	A	A	A	A	A	A
JAX00001538	1	23581436	0	T	G	T	T	T	T	T	G	G	G	T	T	G	T	T	T	T	T	T	H	G	G	T	T	T	T	H	H	T	H	G	G	T	T	H	G	H	T	T	T	H	T	G	G	T	T
JAX00244383	1	23582026	0	A	T	A	A	A	A	A	A	T	A	A	A	A	A	A	A	A	A	A	A	A	A	A	A	A	A	A	A	A	H	A	A	A	A	A	A	A	A	A	A	H	A	A	T	A	A
JAX00244385	1	23582497	0	A	G	A	A	A	A	A	G	G	A	A	A	G	A	A	A	A	A	A	A	H	A	A	A	A	A	H	H	A	N	G	G	A	A	A	G	H	A	A	A	H	A	G	G	A	A
JAX00244387	1	23583402	0	G	A	G	G	G	G	G	A	A	G	G	G	A	G	G	G	G	G	G	G	H	G	G	G	G	G	H	H	G	H	A	A	G	G	G	A	H	G	G	G	H	G	A	A	G	G
JAX00244396	1	23606076	0	G	A	G	G	G	G	G	A	A	G	G	G	A	G	G	G	G	G	G	G	H	G	G	G	G	G	H	H	G	H	A	A	G	G	G	A	H	G	G	G	H	G	A	A	G	G
JAX00001539	1	23630159	0	A	C	A	A	A	A	A	A	C	A	A	A	A	A	A	A	A	A	A	A	A	A	A	A	A	A	A	A	A	H	A	A	A	A	A	A	A	A	A	A	C	A	A	C	A	A
JAX00001541	1	23637784	0	A	G	G	A	A	G	G	G	G	G	A	G	G	N	G	A	H	H	G	H	G	G	H	G	A	A	H	H	A	G	G	G	G	G	H	G	G	A	G	G	G	G	G	G	H	G
JAX00191048	1	23644269	0	T	C	T	T	T	T	T	T	C	T	T	T	T	T	T	T	T	T	T	T	T	T	T	T	T	T	T	T	T	H	T	T	T	T	T	T	T	T	T	T	H	T	T	C	T	T
JAX00244411	1	23646129	0	G	A	G	G	G	G	G	A	G	G	G	G	A	G	G	G	G	G	G	G	H	G	G	G	G	G	H	H	G	G	A	A	G	G	G	A	H	G	G	G	G	G	A	G	G	G
JAX00001544	1	23646333	0	T	C	C	T	T	C	C	C	C	C	T	C	C	H	C	T	H	H	C	H	C	C	H	C	T	T	H	H	T	C	C	C	C	C	H	C	C	T	C	C	C	C	C	C	H	C
JAX00244415	1	23655545	0	A	G	G	A	A	G	G	A	A	G	A	G	A	H	G	A	H	H	G	A	H	G	H	G	A	A	A	A	A	H	A	A	G	G	H	A	H	A	G	G	N	G	A	A	H	G
JAX00244416	1	23655571	0	T	A	T	T	T	T	T	T	A	T	T	T	T	T	T	T	T	T	T	T	T	T	T	T	T	T	T	T	T	H	T	T	T	T	T	T	T	T	T	T	N	T	T	A	T	T
JAX00244417	1	23656100	0	T	C	C	T	T	C	C	C	C	C	T	C	C	T	C	T	T	T	C	N	C	C	T	C	T	T	T	H	T	C	C	C	C	C	T	C	C	T	C	N	C	C	C	C	T	C
JAX00244419	1	23671169	0	A	G	A	A	A	A	A	G	G	A	A	A	G	A	A	A	A	A	A	A	H	A	A	A	A	A	H	H	A	H	G	G	A	A	A	G	H	A	A	A	H	A	G	G	A	A
JAX00244421	1	23673082	0	T	A	T	T	T	T	T	T	A	T	T	T	T	T	T	T	T	T	T	T	T	T	T	T	T	T	T	T	T	H	T	T	T	T	T	T	T	T	T	T	H	T	T	A	T	T
JAX00244422	1	23685137	0	T	C	C	T	T	C	C	T	T	C	T	C	T	H	C	T	H	H	C	H	H	C	H	C	T	T	T	T	T	H	T	T	C	C	H	T	H	T	C	C	H	C	T	T	H	C
JAX00244423	1	23685215	0	C	A	A	C	C	A	A	C	C	A	C	A	C	H	A	C	H	H	A	H	H	A	H	A	C	C	C	C	C	H	C	C	A	A	H	C	H	C	A	A	H	A	C	C	H	A
JAX00244424	1	23685235	0	C	A	A	C	C	A	A	C	C	A	C	A	C	H	A	C	H	H	A	H	H	A	H	A	C	C	C	C	C	H	C	C	A	A	H	C	H	C	A	A	H	A	C	C	H	A
JAX00244428	1	23697078	0	G	A	A	G	G	A	A	A	A	A	G	A	A	H	A	G	H	H	A	H	A	A	H	A	G	G	H	H	G	A	A	A	A	A	H	A	A	G	A	A	A	A	A	A	H	A
JAX00001545	1	23711215	0	G	A	A	G	G	A	A	A	A	A	G	A	A	H	A	G	H	H	A	H	A	A	H	A	G	G	H	H	G	A	A	A	A	A	H	A	A	G	A	A	A	A	A	A	H	A
JAX00244431	1	23713521	0	T	C	T	T	T	T	T	C	C	T	T	T	C	T	T	T	T	T	T	T	H	T	T	T	T	T	H	H	T	H	C	C	T	T	T	C	H	T	T	T	H	T	C	C	T	T
JAX00244433	1	23714427	0	G	A	G	G	G	G	G	G	A	G	G	G	G	G	G	G	G	G	G	G	G	G	G	G	G	G	G	G	G	H	G	G	G	G	G	G	G	G	G	G	H	G	G	A	G	G
JAX00244437	1	23764108	0	G	A	G	G	G	G	G	G	A	G	G	G	G	G	G	G	G	G	G	G	G	G	G	G	G	G	G	G	G	H	G	G	G	G	G	G	G	G	G	G	H	G	G	A	G	G
JAX00244438	1	23773024	0	T	C	T	T	T	T	T	T	C	T	T	T	T	T	T	T	T	T	T	T	T	T	T	T	T	T	T	T	T	H	T	T	T	T	T	T	T	T	T	T	H	T	T	C	T	T
JAX00244441	1	23780093	0	G	A	G	G	G	G	G	G	A	G	G	G	G	G	G	G	G	G	G	G	G	G	G	G	G	G	G	G	G	G	G	H	G	G	G	G	G	G	G	G	G	G	G	A	G	G
JAX00244442	1	23780204	0	C	T	T	C	C	T	T	C	C	T	C	T	C	H	T	C	H	H	T	H	T	T	H	T	C	C	C	C	C	T	C	C	T	T	H	C	T	C	T	T	T	T	C	C	H	T
JAX00244443	1	23780646	0	C	A	A	C	C	A	A	C	C	A	C	A	C	H	A	C	H	H	A	H	N	A	H	A	C	C	C	C	C	H	C	C	A	A	H	C	H	C	A	A	H	A	C	C	H	A
JAX00244445	1	23783460	0	C	T	T	C	C	T	T	T	T	T	C	T	T	H	T	C	H	H	T	H	T	T	H	T	C	C	H	H	C	T	T	T	T	T	H	T	T	C	T	T	T	T	T	T	H	T
JAX00244446	1	23786873	0	A	G	G	A	A	G	G	G	G	G	A	G	G	N	G	A	G	G	G	G	G	G	G	G	A	A	H	H	A	G	G	G	G	G	G	G	G	A	G	G	G	G	G	G	G	G
JAX00244447	1	23788834	0	T	A	A	T	T	A	A	T	A	A	T	A	T	H	A	T	H	H	A	H	H	A	H	A	T	T	T	T	T	A	T	T	A	A	H	T	H	T	A	A	A	A	T	A	H	A
JAX00244451	1	23789955	0	G	C	G	G	G	G	G	C	C	G	G	G	C	G	G	G	G	G	G	G	H	G	G	G	G	G	H	H	G	H	C	C	G	G	G	C	H	G	G	G	H	G	C	C	G	G
JAX00244453	1	23795736	0	C	T	C	C	C	C	C	C	T	C	C	C	C	C	C	C	C	C	C	C	C	C	C	C	C	C	C	C	C	H	C	C	C	C	C	C	C	C	C	C	H	C	C	T	C	C
JAX00244454	1	23796183	0	A	G	A	A	A	A	A	G	G	A	A	A	G	A	A	A	A	A	A	A	H	A	A	A	A	A	H	H	A	H	G	G	A	A	A	G	H	A	A	A	H	A	G	G	A	A
JAX00001554	1	23802854	0	G	T	T	G	G	T	T	G	G	G	G	T	G	H	T	G	H	H	T	G	G	G	H	T	G	G	G	G	G	H	G	G	T	T	G	G	H	G	T	T	H	T	G	G	H	T
JAX00001555	1	23818607	0	T	C	C	T	T	C	C	C	C	C	T	C	C	H	C	T	H	H	C	H	C	C	H	C	T	T	H	H	T	C	C	C	C	C	H	C	C	T	C	C	C	C	C	C	H	C
JAX00244458	1	23831740	0	A	C	A	A	A	A	A	C	C	A	A	A	C	A	A	A	A	A	A	A	A	A	A	A	A	A	H	H	A	C	C	C	A	A	A	C	H	A	A	A	C	A	C	C	A	A
JAX00244460	1	23833622	0	A	G	A	A	A	A	A	A	G	A	A	A	A	A	A	A	A	A	A	A	A	A	A	A	A	A	A	A	A	H	A	A	A	A	A	A	A	A	A	A	H	A	A	G	A	A
JAX00191052	1	23834132	0	A	T	A	A	A	A	A	T	T	A	A	A	T	A	A	A	A	A	A	A	N	A	A	A	A	A	N	N	A	N	T	T	A	A	A	T	N	A	A	A	H	A	T	T	A	A
JAX00001557	1	23861257	0	A	C	C	A	A	C	C	A	C	C	A	C	H	N	C	A	H	H	C	H	H	C	H	C	A	A	A	A	A	C	A	A	C	C	H	A	H	A	C	C	C	C	A	C	H	C
JAX00001561	1	23901715	0	G	T	T	G	G	T	T	G	G	G	G	T	G	H	T	G	H	H	T	G	G	G	H	T	G	G	G	G	G	H	G	G	T	T	G	G	H	G	T	T	T	T	G	G	H	T
JAX00244469	1	23906168	0	T	G	T	T	T	T	T	T	G	G	T	T	T	T	T	T	T	T	T	H	H	G	T	T	T	T	T	T	T	H	T	T	T	T	H	T	T	T	T	T	H	T	T	G	T	T
JAX00001563	1	23920461	0	C	T	T	C	C	T	T	T	T	C	C	T	T	H	T	C	H	H	T	C	H	C	H	T	C	C	H	H	C	T	T	T	T	T	C	T	T	C	T	T	T	T	T	T	H	T
JAX00191054	1	23921620	0	G	A	G	G	G	G	G	A	A	G	G	G	A	G	G	G	G	G	G	G	H	G	G	G	G	G	H	H	G	H	A	A	G	G	G	A	H	G	G	G	H	G	A	A	G	G
JAX00244479	1	23950638	0	G	A	G	G	G	G	G	A	G	A	G	G	A	G	G	G	G	G	G	H	A	A	G	G	G	G	H	H	G	G	A	A	G	G	H	A	H	G	G	G	G	G	A	G	G	G
JAX00001567	1	23982284	0	T	C	C	T	T	C	C	C	T	C	T	C	C	H	C	T	H	H	C	H	C	C	H	C	T	T	H	H	T	H	C	C	C	C	H	C	C	T	C	C	H	C	C	T	H	C
JAX00244487	1	23984046	0	A	T	A	A	A	A	A	T	T	T	A	A	T	A	A	A	A	A	A	H	T	T	A	A	A	A	H	H	A	H	T	T	A	A	H	T	H	A	A	A	H	A	T	T	A	A
JAX00244489	1	23993739	0	G	A	G	G	G	G	G	A	G	G	G	G	A	G	G	G	G	G	G	G	N	G	G	G	G	G	H	H	G	G	A	A	G	G	G	A	N	G	G	G	G	G	A	G	G	G
JAX00244493	1	24012859	0	G	C	G	G	G	G	G	C	C	C	G	G	C	G	G	G	G	G	G	H	C	C	G	G	G	G	H	H	G	H	C	C	G	G	H	C	H	G	G	G	H	G	C	C	G	G
JAX00001569	1	24012922	0	T	C	C	T	T	C	C	C	C	C	T	C	C	H	C	T	H	H	C	H	C	C	H	C	T	T	H	H	T	C	C	C	C	C	H	C	C	T	C	C	C	C	C	C	H	C
JAX00191056	1	24012970	0	T	A	T	T	T	T	T	A	A	T	T	T	A	T	T	T	T	T	T	T	H	T	T	T	T	T	H	H	T	H	A	A	T	T	T	A	N	T	T	T	N	T	A	A	T	T
JAX00244494	1	24016731	0	C	T	C	C	C	C	C	T	C	C	C	C	T	C	C	C	C	C	C	C	H	C	C	C	C	C	H	H	C	C	T	T	C	C	C	T	H	C	C	C	C	C	T	C	C	C
JAX00244501	1	24025398	0	C	G	G	C	C	G	G	G	G	G	C	G	G	H	G	C	H	H	G	H	G	G	H	G	C	C	H	H	C	G	G	G	G	G	H	G	G	C	G	G	G	G	G	G	N	G
JAX00001571	1	24039145	0	T	G	G	T	T	G	G	T	T	T	T	G	T	H	G	T	H	H	G	T	T	T	H	G	T	T	T	T	T	G	T	T	G	G	T	T	H	T	G	G	G	G	T	N	H	G
JAX00244507	1	24045834	0	T	C	T	T	T	T	T	T	C	T	T	T	T	T	T	T	T	T	T	T	T	T	T	T	T	T	T	T	T	H	T	T	T	T	T	T	T	T	T	T	H	T	T	C	T	T
JAX00244509	1	24046351	0	T	C	T	T	T	T	T	C	C	C	T	T	C	T	T	T	T	T	T	N	C	C	T	T	T	T	H	H	T	N	C	C	T	T	N	C	N	T	T	T	H	T	C	C	T	T
JAX00244519	1	24093960	0	C	G	C	C	C	C	C	C	C	G	C	H	C	C	C	C	C	C	C	H	H	G	C	C	C	C	C	C	C	C	C	C	C	C	H	C	C	C	C	C	C	C	C	C	C	C
JAX00001577	1	24096627	0	G	A	A	G	G	A	A	G	A	A	G	A	N	N	A	G	H	H	A	N	A	A	H	A	G	G	G	G	G	A	H	N	A	A	N	H	A	G	A	A	A	A	H	A	N	A
JAX00244525	1	24099133	0	A	G	A	A	A	A	A	A	G	G	A	A	A	A	A	A	A	A	A	H	H	G	A	A	A	A	A	A	A	H	A	A	A	A	H	A	A	A	A	A	H	A	A	G	A	A
JAX00244527	1	24111251	0	C	T	C	C	C	C	C	C	C	T	C	C	C	C	C	C	C	C	C	H	H	T	C	C	C	C	C	C	C	C	C	C	C	C	H	C	C	C	C	C	C	C	C	C	C	C
JAX00244528	1	24111275	0	A	C	A	A	A	A	A	C	C	C	A	A	C	A	A	A	A	A	A	H	C	C	A	A	A	A	H	H	A	H	C	C	A	A	H	C	H	A	A	A	H	A	C	C	A	A
JAX00244533	1	24113575	0	C	T	C	C	C	C	C	T	T	C	C	C	T	C	C	C	C	C	C	C	H	C	C	C	C	C	H	H	C	H	T	T	C	C	C	T	H	C	C	C	H	C	T	T	C	C
JAX00244534	1	24114204	0	G	C	G	G	G	G	G	C	C	G	G	G	C	G	G	G	G	G	G	G	H	G	G	G	G	G	H	H	G	H	C	C	G	G	G	C	H	G	G	G	H	G	C	C	G	G
JAX00244535	1	24114498	0	C	T	C	C	C	C	C	C	T	C	C	C	C	C	C	C	C	C	C	C	C	C	C	C	C	C	C	C	C	H	C	C	C	C	C	C	C	C	C	C	C	C	C	T	C	C
JAX00244541	1	24148772	0	G	A	G	G	G	G	G	A	G	G	G	G	A	G	G	G	G	G	G	G	H	G	G	G	G	G	H	H	G	G	A	A	G	G	G	A	H	G	G	G	G	G	A	G	G	G
JAX00244542	1	24161022	0	C	T	C	C	C	C	C	T	T	C	C	C	T	C	C	C	C	C	C	C	N	C	C	C	C	C	N	H	C	H	T	N	C	C	C	T	H	C	C	C	H	C	T	T	C	C
JAX00244554	1	24185803	0	A	C	A	A	A	A	A	C	A	A	A	A	C	A	A	A	A	A	A	A	H	A	A	A	A	A	H	H	A	A	C	C	A	A	A	C	H	A	A	A	A	A	C	A	A	A
JAX00244556	1	24186783	0	T	A	T	T	T	T	T	A	A	T	T	T	A	T	T	T	T	T	T	T	H	T	T	T	T	T	H	H	T	H	A	A	T	T	T	A	H	T	T	T	H	T	A	A	T	T
JAX00001583	1	24195132	0	G	C	C	G	G	C	C	C	C	G	G	C	C	H	C	G	H	H	C	G	H	G	H	C	G	G	H	H	G	C	C	C	C	C	G	C	C	G	C	C	C	C	C	C	H	C
JAX00244567	1	24219445	0	T	G	T	T	T	T	T	T	G	T	T	T	T	T	T	T	T	T	T	T	T	T	T	T	T	T	T	T	T	G	T	T	T	T	T	T	T	T	T	T	G	T	T	G	T	T
JAX00191062	1	24245682	0	G	C	G	G	G	G	G	G	C	G	G	G	G	G	G	G	G	G	G	G	G	G	G	G	G	G	G	G	G	H	G	G	G	G	G	G	G	G	G	G	H	G	G	C	G	G
JAX00001589	1	24266738	0	A	C	A	A	A	A	A	A	C	A	A	A	A	N	A	A	A	A	A	A	A	A	A	A	A	A	N	A	A	H	A	A	A	A	A	A	A	A	A	A	H	A	A	C	A	A
JAX00244574	1	24266988	0	T	C	T	T	T	T	T	C	C	T	T	T	C	T	T	T	T	T	T	T	H	T	T	T	T	T	H	H	T	N	C	C	T	T	T	C	H	T	T	T	H	T	C	C	T	T
JAX00244575	1	24267035	0	C	T	C	C	C	C	C	T	T	C	C	C	T	C	C	C	C	C	C	C	H	C	C	C	C	C	H	H	C	C	T	T	C	C	C	T	H	C	C	C	C	C	T	H	C	C
JAX00244591	1	24273674	0	T	C	T	T	T	T	T	C	C	T	T	T	C	T	T	T	T	T	T	T	H	T	T	T	T	T	H	H	T	H	C	C	T	T	T	C	H	T	T	T	H	T	C	C	T	T
JAX00244604	1	24305700	0	T	C	T	T	T	T	T	C	C	C	T	T	C	T	T	T	T	T	T	H	C	C	T	T	T	T	H	H	T	H	C	C	T	T	H	C	H	T	T	T	H	T	C	C	T	T
JAX00244608	1	24309575	0	A	T	A	A	A	A	A	A	A	T	A	A	A	A	A	A	A	A	A	H	H	T	A	A	A	A	A	A	A	A	A	A	A	A	H	A	A	A	A	A	A	A	A	A	A	A
JAX00001593	1	24330513	0	A	G	G	A	A	G	G	A	A	A	A	G	A	H	G	A	H	H	G	A	A	A	H	G	A	A	A	A	A	H	A	A	G	G	A	A	H	A	G	H	H	G	A	A	H	G
JAX00244611	1	24335387	0	G	A	G	G	G	G	G	A	G	G	G	G	A	G	G	G	G	G	G	G	H	G	G	G	G	G	H	H	G	G	A	A	G	G	G	A	H	G	G	G	G	G	A	G	G	G
JAX00191066	1	24352491	0	C	T	C	C	C	C	C	C	T	C	C	C	C	C	C	C	C	C	C	C	C	C	C	C	C	C	C	C	C	H	C	C	C	C	C	C	C	C	C	C	H	C	C	T	C	C
JAX00244614	1	24367298	0	T	A	A	T	T	A	A	A	A	T	T	A	A	H	A	T	H	H	A	T	H	T	H	A	T	T	H	H	T	A	A	A	A	A	T	A	A	T	A	H	A	A	A	A	H	A
JAX00001597	1	24389054	0	A	G	G	A	A	G	G	G	G	A	A	G	G	H	G	A	H	H	G	A	H	A	H	G	A	A	H	H	A	G	G	G	G	G	A	G	G	A	G	H	G	G	G	G	H	G
JAX00244627	1	24409412	0	C	T	C	C	C	C	C	C	C	T	C	C	C	C	C	C	C	C	C	H	H	T	C	C	C	C	C	C	C	C	C	C	C	C	H	C	C	C	C	C	C	C	C	C	C	C
JAX00001599	1	24409694	0	C	T	T	C	C	T	T	C	C	C	C	T	C	H	T	C	H	H	T	C	C	C	H	T	C	C	C	C	C	H	C	C	T	T	C	C	H	C	T	H	H	T	C	C	H	T
JAX00001600	1	24411136	0	T	C	C	T	T	C	C	T	T	T	T	C	T	H	C	T	H	H	C	T	T	T	H	C	T	T	T	T	T	H	T	T	C	C	T	T	H	T	C	H	H	C	T	T	H	C
JAX00244630	1	24416128	0	C	T	C	C	C	C	C	C	C	T	C	C	C	C	C	C	C	C	C	H	H	T	C	C	C	C	C	C	C	C	C	C	C	C	H	C	C	C	C	C	C	C	C	C	C	C
JAX00244635	1	24434223	0	C	T	C	C	C	C	C	T	T	T	C	C	T	C	C	C	C	C	C	H	T	T	C	C	C	C	H	H	C	N	T	T	C	C	H	T	H	C	C	C	N	C	T	T	C	C
JAX00244640	1	24448445	0	A	G	G	A	A	G	G	A	A	A	A	G	A	H	G	A	A	N	G	A	A	A	A	G	A	A	A	A	A	N	A	A	G	G	A	A	N	A	G	A	H	G	A	A	H	G
JAX00244641	1	24449872	0	C	T	C	C	C	C	C	T	C	C	C	C	T	C	C	C	C	C	C	C	H	C	C	C	C	C	H	H	C	C	T	T	C	C	C	T	H	C	C	C	C	C	T	C	C	C
JAX00244642	1	24463285	0	G	A	G	G	G	G	G	A	G	A	G	G	H	G	G	G	G	G	G	H	A	A	G	G	G	G	G	G	G	G	A	A	G	G	H	H	G	G	G	G	G	G	A	G	G	G
JAX00244645	1	24470821	0	A	G	G	A	A	G	G	A	A	A	A	G	A	H	G	A	H	H	G	A	A	A	H	G	A	A	A	A	A	H	A	A	G	G	A	A	A	A	G	H	H	G	A	A	H	G
JAX00244649	1	24471918	0	G	C	G	G	G	G	G	G	C	G	G	G	G	G	G	G	G	G	G	G	G	G	G	G	G	G	G	G	G	H	G	G	G	G	G	G	G	G	G	G	H	G	G	C	G	G
JAX00244652	1	24475804	0	G	A	A	G	G	A	A	G	G	G	G	A	G	H	A	G	H	H	A	G	G	G	H	A	G	G	G	G	G	H	G	G	A	A	G	G	N	G	A	H	N	A	G	G	H	A
JAX00244654	1	24478426	0	A	G	A	A	A	A	A	G	G	G	A	A	G	A	A	A	A	A	A	H	G	G	A	A	A	A	H	H	A	H	G	G	A	A	H	G	H	A	A	A	H	A	G	G	A	A
JAX00244655	1	24479189	0	G	A	G	G	G	G	G	G	G	A	G	G	G	G	G	G	G	G	G	H	N	A	G	G	G	G	G	G	G	G	G	H	G	G	H	G	G	G	G	G	G	G	G	G	G	G
JAX00244659	1	24501754	0	G	A	G	G	G	G	G	G	A	G	G	G	G	G	G	G	G	G	G	G	G	G	G	G	G	G	G	G	G	H	G	G	G	G	G	G	G	G	G	G	A	G	G	A	G	G
JAX00001606	1	24501840	0	T	C	C	T	T	C	C	C	C	T	T	C	C	H	C	T	H	H	C	T	H	T	N	C	T	T	H	H	T	C	C	C	C	C	T	C	C	T	C	N	C	C	C	C	H	C
JAX00244661	1	24502058	0	C	A	C	C	C	C	C	A	A	C	C	C	A	C	C	C	C	C	C	C	H	C	C	C	C	C	H	H	C	H	A	A	C	C	C	A	H	C	C	C	H	C	A	A	C	C
JAX00001608	1	24529443	0	T	C	C	T	T	C	C	C	C	C	T	C	H	H	C	T	H	H	C	H	C	C	H	C	T	T	C	T	T	C	C	C	C	C	H	C	C	T	C	H	C	C	C	C	H	C
JAX00001610	1	24535635	0	A	G	A	A	A	A	A	A	G	G	A	A	A	A	A	A	A	A	A	H	H	G	A	A	A	A	H	A	A	H	A	A	A	A	H	A	A	A	A	A	H	A	A	G	A	A
JAX00244662	1	24581553	0	G	A	G	G	G	G	G	A	A	A	G	G	A	G	G	G	G	G	G	N	A	A	G	G	G	G	A	H	G	H	G	A	G	G	N	A	H	G	G	G	H	G	A	A	G	G
JAX00244665	1	24590190	0	C	T	C	C	C	C	C	C	C	T	C	C	C	C	C	C	C	C	C	H	H	T	C	C	C	C	H	C	C	C	C	C	C	C	C	C	C	C	C	C	C	C	C	C	C	C
JAX00191073	1	24618719	0	C	A	C	C	C	C	C	C	A	C	C	C	C	C	C	C	C	C	C	C	C	C	C	C	C	C	C	C	C	H	C	C	C	C	C	C	C	C	C	C	H	C	C	A	C	C
JAX00191074	1	24618736	0	G	A	G	G	G	G	G	G	A	G	G	G	G	G	G	G	G	G	G	G	G	G	G	G	G	G	G	G	G	H	G	G	G	G	G	G	G	G	G	G	H	G	G	A	G	G
JAX00001615	1	24619540	0	A	G	A	A	A	A	A	A	G	A	A	A	A	A	A	A	A	A	A	A	A	A	A	A	A	A	A	A	A	H	A	A	A	A	A	A	A	A	A	A	H	A	A	G	A	A
JAX00244672	1	24641243	0	A	C	A	A	A	A	A	A	C	C	A	A	A	A	A	A	A	A	A	H	A	C	A	A	A	A	H	A	A	N	A	A	A	A	H	A	A	A	A	A	H	A	A	C	A	A
JAX00244674	1	24672908	0	G	C	G	G	G	G	G	G	C	G	G	G	G	G	G	G	G	G	G	G	G	G	G	G	G	G	G	G	G	H	G	G	G	G	G	G	G	G	G	G	H	G	G	C	G	G
JAX00244675	1	24672923	0	T	C	T	T	T	T	T	C	C	T	T	T	C	T	T	T	T	T	T	T	H	T	T	T	T	T	H	H	T	H	T	C	T	T	T	C	H	T	T	T	H	T	C	C	T	T
JAX00244679	1	24680378	0	G	A	G	G	G	G	G	G	G	A	G	G	G	G	G	G	G	G	G	N	H	A	G	G	G	G	H	G	G	G	G	G	G	G	G	G	G	G	G	G	G	G	G	G	G	G
JAX00244680	1	24682621	0	C	T	C	C	C	C	C	C	C	T	C	C	C	C	C	C	C	C	C	H	H	T	C	C	C	C	H	C	C	C	C	C	C	C	H	C	C	C	C	C	C	C	C	C	C	C
JAX00244681	1	24682815	0	A	G	A	A	A	A	A	G	A	A	A	A	G	A	A	A	A	A	A	A	H	A	A	A	A	A	H	H	A	A	A	G	A	A	A	G	H	A	A	A	A	A	G	A	A	A
JAX00001621	1	24697722	0	C	A	C	C	C	C	C	A	A	C	C	C	A	C	C	C	C	C	C	C	H	C	C	C	C	C	H	H	C	H	C	A	C	C	C	A	H	C	C	C	H	C	A	A	C	C
JAX00244691	1	24708321	0	T	C	T	T	T	T	T	T	C	T	T	T	T	T	T	T	T	T	T	T	T	T	T	T	T	T	T	T	T	H	T	T	T	T	T	T	T	T	T	T	H	T	T	C	T	T
JAX00244702	1	24735774	0	A	G	A	A	A	A	A	A	A	G	A	A	A	A	A	A	A	A	A	H	H	G	A	A	A	A	H	A	A	A	A	A	A	A	H	A	A	A	A	A	A	A	A	A	A	A
JAX00244707	1	24738477	0	C	T	C	C	C	C	C	C	T	C	C	C	C	C	C	C	C	C	C	C	C	C	C	C	C	C	C	C	C	H	C	C	C	C	C	C	C	C	C	C	N	C	C	T	C	C
JAX00244710	1	24741165	0	T	A	T	T	T	T	T	A	T	T	T	T	A	T	T	T	T	T	T	T	H	T	T	T	T	T	H	H	T	T	T	A	T	T	T	A	H	T	T	T	T	T	A	T	T	T
JAX00001625	1	24741759	0	T	C	C	T	T	C	C	T	T	T	T	C	T	H	C	T	H	H	C	T	T	T	H	C	T	T	T	T	T	H	C	T	C	C	T	T	N	T	C	H	H	C	T	T	H	C
JAX00244712	1	24744961	0	A	G	A	A	A	A	A	G	A	A	A	A	G	A	A	A	A	A	A	A	H	A	A	A	A	A	H	H	A	A	A	G	A	A	A	G	H	A	A	A	A	A	G	A	A	A
JAX00244713	1	24779004	0	C	T	C	C	C	C	C	C	T	C	C	C	C	C	C	C	C	C	C	C	C	C	C	C	C	C	C	C	C	H	C	C	C	C	C	C	C	C	C	C	N	C	C	T	C	C
JAX00001628	1	24798447	0	G	A	A	G	G	A	A	G	G	G	G	A	G	G	A	G	H	H	A	G	G	G	H	A	G	G	G	G	G	N	A	G	A	A	G	G	H	G	A	H	H	A	G	G	H	A
JAX00244722	1	24822648	0	A	G	G	A	A	G	G	G	G	G	A	H	G	H	G	A	H	H	G	H	G	G	H	G	A	A	G	H	A	G	G	G	G	G	H	G	G	A	G	H	G	G	G	G	H	G
JAX00244724	1	24823052	0	C	T	C	C	C	C	C	T	C	C	C	C	T	C	C	C	C	C	C	C	C	C	C	C	C	C	N	N	C	C	C	T	C	C	C	T	N	C	C	C	C	C	T	C	C	C
JAX00244725	1	24823431	0	G	C	G	G	G	G	G	C	G	G	G	G	C	G	G	G	G	G	G	G	H	G	G	G	G	G	H	H	G	G	G	C	G	G	G	C	H	G	G	G	G	G	C	G	G	G
JAX00244729	1	24829830	0	G	T	T	G	G	T	T	G	G	T	G	T	G	H	T	G	H	H	T	H	H	T	H	T	G	G	H	G	G	H	T	G	T	T	H	G	H	G	T	H	H	T	G	G	H	T
JAX00244732	1	24845961	0	A	G	A	A	A	A	A	A	G	A	A	A	A	A	A	A	A	A	A	A	A	A	A	A	A	A	A	A	A	H	A	A	A	A	A	A	A	A	A	A	H	A	A	G	A	A
JAX00244739	1	24862655	0	T	C	T	T	T	T	T	C	T	C	T	T	C	T	T	T	T	T	T	H	C	C	T	T	T	T	C	H	T	T	T	C	T	T	H	C	H	T	T	T	T	T	C	T	T	T
JAX00244748	1	24894647	0	T	C	T	T	T	T	T	T	T	C	T	T	T	T	T	T	T	T	T	H	H	C	T	T	T	T	H	T	T	T	T	T	T	T	H	T	T	T	T	T	T	T	T	T	T	T
JAX00001636	1	24898319	0	C	T	C	C	C	C	C	T	T	T	C	C	T	C	C	C	C	C	C	H	T	T	C	C	C	C	T	H	C	H	C	T	C	C	H	T	H	C	C	C	H	C	T	T	C	C
JAX00244751	1	24899446	0	G	A	G	G	G	G	G	G	A	G	G	G	G	G	G	G	G	G	G	G	G	G	G	G	G	G	G	G	G	H	G	G	G	G	G	G	G	G	G	G	H	G	G	A	G	G
JAX00244755	1	24916323	0	G	A	G	G	G	G	G	G	G	A	G	G	G	G	G	G	G	G	G	H	H	A	G	G	G	G	H	G	G	G	G	G	G	G	H	G	G	G	G	G	G	G	G	G	G	G
JAX00244756	1	24916475	0	G	A	G	G	G	G	G	G	A	G	G	G	G	G	G	G	G	G	G	G	G	G	G	G	G	G	G	G	G	H	G	G	G	G	G	G	G	G	G	G	H	G	G	A	G	G
JAX00244760	1	24931274	0	A	C	A	A	A	A	A	A	C	A	A	A	A	A	A	A	A	A	A	A	A	A	A	A	A	A	A	A	A	H	A	A	A	A	A	A	A	A	A	A	H	A	A	C	A	A
JAX00244762	1	24932966	0	G	A	G	G	G	G	G	A	G	G	G	G	A	G	G	G	G	G	G	G	H	G	G	G	G	G	H	H	G	G	G	A	G	G	G	A	H	G	G	G	G	G	A	G	G	G
JAX00001639	1	24938074	0	A	G	A	A	A	A	A	G	G	A	A	A	G	A	A	A	A	A	A	A	H	A	A	A	A	A	A	H	A	H	A	G	A	A	A	G	H	A	A	A	H	A	G	G	A	A
JAX00001644	1	25020118	0	G	A	G	G	G	G	G	G	A	G	G	G	G	G	G	G	G	G	G	G	G	G	G	G	G	G	G	G	G	H	G	G	G	G	G	G	G	G	G	G	H	G	G	A	G	G
JAX00001646	1	25021425	0	C	T	C	C	C	C	C	C	T	C	C	C	C	C	C	C	C	C	C	C	C	C	C	C	C	C	C	C	C	H	C	C	C	C	C	C	C	C	C	C	H	C	C	T	C	C
JAX00191079	1	25041758	0	T	A	T	T	T	T	T	A	A	T	T	T	A	T	T	T	T	T	T	T	H	T	T	T	T	T	H	H	T	H	T	A	T	T	T	A	H	T	T	T	H	T	A	A	T	T
JAX00244780	1	25045466	0	C	A	C	C	C	C	C	C	A	C	C	C	C	C	C	C	C	C	C	C	C	C	C	C	C	C	C	C	C	H	C	C	C	C	C	C	C	C	C	C	H	C	C	A	C	C
JAX00001647	1	25051852	0	G	A	A	G	G	A	A	G	G	G	G	A	G	H	A	G	H	H	A	G	G	G	H	A	G	G	G	G	G	H	A	G	A	A	G	G	N	G	A	H	H	A	G	G	H	A
JAX00001648	1	25057739	0	G	C	C	G	G	C	C	G	G	G	G	C	G	H	C	G	H	H	C	G	G	G	H	C	G	G	G	G	G	N	C	G	C	C	G	G	H	G	C	H	N	C	G	G	H	C
JAX00244786	1	25082055	0	A	T	A	A	A	A	A	T	A	A	A	A	T	A	A	A	A	A	A	A	H	A	A	A	A	A	H	H	A	A	A	T	A	A	A	T	H	A	A	A	A	A	T	A	A	A
JAX00001650	1	25107297	0	C	T	T	C	C	T	T	C	T	T	C	T	C	H	T	C	H	N	T	H	H	T	H	T	C	C	H	C	C	T	T	C	T	T	H	C	H	C	T	H	T	T	C	T	H	T
JAX00244789	1	25118268	0	G	T	T	G	G	T	T	T	T	T	G	T	T	H	T	G	N	H	T	H	T	T	H	T	G	G	T	H	G	T	T	T	T	T	H	T	T	G	T	H	T	T	T	T	N	T
JAX00244792	1	25131039	0	A	G	A	A	A	A	A	G	A	A	A	A	G	A	A	A	A	A	A	A	H	A	A	A	A	A	H	H	A	A	A	G	A	A	A	G	H	A	A	A	A	A	G	A	A	A
JAX00001654	1	25140699	0	A	G	G	A	A	G	G	A	G	G	A	G	A	H	G	A	H	H	G	H	H	G	N	G	A	A	H	A	A	G	G	A	G	G	H	A	H	A	G	H	G	G	A	G	H	G
JAX00001660	1	25226480	0	T	A	T	T	T	T	A	A	A	T	T	T	A	T	T	T	T	H	A	T	H	T	H	T	T	T	H	H	T	H	A	A	T	A	T	A	H	T	T	T	H	A	A	A	T	T
JAX00191084	1	25248488	0	C	A	C	C	C	C	C	A	A	C	C	C	A	C	C	C	C	C	C	C	H	C	C	C	C	C	H	H	C	H	C	A	C	C	C	A	H	C	C	C	H	C	A	A	C	C
JAX00244799	1	25248551	0	A	G	A	A	A	A	G	G	G	A	A	A	G	A	N	A	A	N	G	A	H	A	H	A	A	A	N	H	A	H	G	G	A	G	A	G	H	A	A	A	N	G	G	G	A	A
JAX00244800	1	25248688	0	C	T	C	C	C	C	T	C	C	C	C	C	C	C	C	C	C	H	T	C	C	C	H	C	C	C	C	C	C	C	T	C	C	T	C	C	C	C	C	C	C	T	C	C	C	C
JAX00244802	1	25249363	0	A	T	A	A	A	A	T	A	A	A	A	A	A	A	A	A	A	H	T	A	A	A	H	A	A	A	A	A	A	A	T	A	A	T	A	A	A	A	A	A	A	T	A	A	A	A
JAX00244809	1	25260550	0	A	G	A	A	A	A	G	G	G	A	A	A	G	A	A	A	A	H	G	A	H	A	H	A	A	A	H	H	A	H	G	G	A	G	A	G	H	A	A	A	H	G	G	G	A	A
JAX00244813	1	25266217	0	G	A	G	G	G	G	G	A	G	G	G	G	A	G	G	G	G	G	G	G	H	G	G	G	G	G	H	H	G	G	G	A	G	G	G	A	H	G	G	G	G	G	A	G	G	G
JAX00244814	1	25266419	0	G	A	G	G	G	G	A	A	A	G	G	G	A	G	G	G	G	H	A	G	H	G	H	G	G	G	H	N	G	H	A	A	G	A	G	A	N	G	G	G	H	A	A	A	G	G
JAX00244823	1	25289016	0	G	A	G	G	G	G	G	A	G	G	G	G	A	G	G	G	G	G	G	G	H	G	G	G	G	G	H	H	G	G	G	A	G	G	G	A	H	G	G	G	G	G	A	G	G	G
JAX00244834	1	25315737	0	A	G	A	A	A	A	A	A	G	A	A	A	A	A	A	A	A	A	A	A	A	A	A	A	A	A	A	A	A	H	A	A	A	A	A	A	A	A	A	A	H	A	A	G	A	A
JAX00244835	1	25316134	0	C	T	T	C	T	T	T	C	C	C	C	T	C	T	T	C	T	T	T	H	C	C	T	T	C	T	C	C	C	H	T	C	T	T	C	C	H	C	T	H	H	T	C	C	N	T
JAX00001669	1	25339428	0	T	C	C	T	C	C	T	C	C	C	T	C	C	C	C	T	C	H	T	C	C	C	H	C	T	C	C	H	T	C	T	C	C	T	H	C	C	T	C	H	C	T	C	C	C	C
JAX00001670	1	25347034	0	A	T	T	A	T	T	A	A	A	A	A	T	A	T	T	A	T	H	A	H	A	A	H	T	A	T	A	A	A	H	A	A	T	A	A	A	H	A	T	H	H	A	A	A	T	T
JAX00244839	1	25371477	0	G	T	G	G	G	G	G	G	G	T	G	G	G	G	G	G	G	G	G	H	H	T	G	G	G	G	H	G	G	G	G	G	G	G	H	G	G	G	G	G	G	G	G	G	G	G
JAX00244840	1	25371807	0	G	A	G	G	G	G	G	G	G	A	G	G	G	G	G	G	G	G	G	H	G	A	G	G	G	G	G	G	G	G	G	G	G	G	G	G	G	G	G	G	G	G	G	G	G	G
JAX00001672	1	25386989	0	A	G	G	A	G	G	A	A	A	A	A	G	A	G	G	A	G	H	A	H	A	A	H	G	A	G	A	A	A	H	A	A	G	A	A	A	H	A	G	H	H	A	A	A	G	G
JAX00001673	1	25388637	0	T	C	C	T	C	C	T	T	T	T	T	C	T	C	C	T	C	H	T	H	T	T	H	C	T	C	T	T	T	H	T	T	C	T	T	T	H	T	C	H	H	T	T	T	C	C
JAX00244845	1	25389166	0	A	G	A	A	A	A	A	G	G	A	A	A	G	A	A	A	A	A	A	A	N	A	A	A	A	A	H	H	A	N	A	G	A	A	A	G	G	A	A	A	H	A	G	G	A	A
JAX00244847	1	25396044	0	A	G	G	A	G	G	A	G	G	A	A	G	G	G	G	A	G	H	A	H	H	A	H	G	A	G	H	H	A	G	A	G	G	A	A	G	G	A	G	H	G	A	G	G	G	G
JAX00244848	1	25396257	0	A	G	A	A	A	A	A	G	G	A	A	A	H	A	A	A	A	A	A	A	A	A	A	A	A	A	H	A	A	A	A	G	A	A	A	G	A	A	A	A	A	A	H	H	A	A
JAX00001674	1	25404056	0	A	G	G	A	G	G	A	A	A	A	A	G	A	G	G	A	G	N	A	H	A	A	N	G	A	G	A	A	A	H	A	A	G	A	A	A	H	A	G	H	H	A	A	A	G	G
JAX00001675	1	25418895	0	A	G	G	A	G	G	A	G	G	G	A	G	G	G	G	A	G	H	A	G	G	G	H	G	A	G	G	A	A	G	A	G	G	A	H	G	G	A	G	H	G	A	G	G	G	G
JAX00244871	1	25478813	0	G	A	G	G	G	G	G	G	A	G	G	G	G	G	G	G	G	G	G	G	G	G	G	G	G	G	G	G	G	H	G	G	G	G	G	G	G	G	G	G	H	G	G	A	G	G
JAX00244875	1	25502109	0	T	C	T	T	T	T	T	T	C	T	T	T	H	T	T	T	T	T	T	T	T	T	T	T	T	T	T	T	T	H	T	T	T	T	T	T	T	T	T	T	H	T	T	C	T	T
JAX00244876	1	25502976	0	G	A	G	G	G	G	G	G	A	G	G	G	H	G	G	G	G	G	G	G	G	G	G	G	G	G	G	G	G	H	G	G	G	G	G	G	G	G	G	G	H	G	G	A	G	G
JAX00244880	1	25522937	0	C	T	C	C	C	C	C	T	T	C	C	C	T	C	C	C	C	C	C	C	C	C	C	C	C	C	C	C	C	C	C	T	C	C	C	T	C	C	C	C	C	C	T	H	C	C
JAX00244882	1	25542905	0	C	T	C	C	C	C	C	T	C	C	C	C	H	C	C	C	C	C	C	C	H	C	C	C	C	C	H	H	C	C	C	T	C	C	C	T	H	C	C	C	C	C	T	C	C	C
JAX00244883	1	25546188	0	G	A	G	G	G	G	A	G	G	G	G	G	G	G	G	G	G	H	A	G	G	G	H	G	G	G	G	G	G	G	A	G	G	A	G	G	G	G	G	G	G	A	G	G	G	G
JAX00244886	1	25557738	0	G	T	G	G	G	G	G	T	T	G	G	G	T	G	G	G	G	G	G	G	T	G	G	G	G	G	N	N	G	T	G	T	G	G	G	T	T	G	G	G	T	G	T	T	G	G
JAX00244889	1	25587310	0	T	G	T	T	T	T	G	G	G	T	T	T	G	T	T	T	T	H	G	T	H	T	H	T	T	T	H	H	T	H	G	G	T	G	T	G	H	T	T	T	H	G	G	G	T	T
JAX00244894	1	25615458	0	C	G	C	C	C	C	C	G	C	C	C	C	H	C	C	C	C	C	C	C	H	C	C	C	C	C	H	H	C	N	C	G	C	C	C	G	H	C	C	C	C	C	G	C	C	C
JAX00244899	1	25624779	0	T	A	T	T	A	T	A	A	T	T	T	T	H	A	T	T	A	A	A	A	H	T	A	T	T	A	H	H	T	T	A	A	T	A	T	A	H	T	T	T	T	A	A	T	A	T
JAX00244900	1	25625026	0	C	T	C	C	T	C	T	C	C	C	C	C	C	H	C	C	H	T	T	H	C	C	T	C	C	T	C	C	C	C	T	C	C	T	C	C	C	C	C	C	C	T	C	C	H	C
JAX00244904	1	25637918	0	A	G	A	A	A	A	G	G	A	A	A	A	H	A	A	A	A	H	G	A	H	A	N	A	A	A	H	N	A	A	G	G	A	G	A	G	H	A	A	A	A	G	G	A	A	A
JAX00244923	1	25662614	0	T	G	T	T	T	T	T	G	G	T	T	T	G	T	T	T	T	T	T	T	H	T	T	T	T	T	H	H	T	H	T	G	T	T	T	G	H	T	T	T	H	T	G	G	T	T
JAX00244924	1	25674810	0	G	A	G	G	G	G	G	G	A	G	G	G	N	G	G	G	G	G	G	G	G	G	G	G	G	G	G	G	G	H	G	G	G	G	G	G	G	G	G	G	H	G	G	A	G	G
JAX00244926	1	25675579	0	G	A	G	G	G	G	A	G	A	G	G	G	H	G	G	G	G	H	A	G	G	G	H	G	G	G	G	G	G	H	A	G	G	A	G	G	G	G	G	G	H	A	G	A	G	G
JAX00244933	1	25710504	0	A	G	A	A	G	A	A	G	G	A	A	A	G	H	A	A	H	N	A	H	H	A	H	A	A	G	H	H	A	N	A	G	A	A	A	G	H	N	N	A	N	A	G	G	H	A
JAX00244934	1	25710538	0	C	T	C	C	T	C	T	T	T	C	C	C	T	H	C	C	H	T	T	H	H	C	T	C	C	T	H	H	C	H	T	T	C	T	C	T	H	C	C	C	H	T	T	T	H	C
JAX00244945	1	25725006	0	A	G	G	A	A	G	A	A	A	G	A	G	A	H	G	A	H	A	A	H	H	G	A	G	A	A	H	A	A	H	A	A	G	A	H	A	N	A	G	H	H	A	A	A	N	G
JAX00244946	1	25726645	0	C	A	A	C	A	A	A	C	C	A	C	A	C	A	A	C	A	A	A	A	H	A	A	A	C	A	H	C	C	H	A	C	A	A	H	C	H	C	A	H	H	A	C	C	A	A
JAX00244947	1	25726923	0	G	A	G	G	G	G	G	A	A	G	G	G	A	G	G	G	G	G	G	G	N	G	G	G	G	G	H	H	G	N	G	A	G	G	G	A	H	G	G	G	H	G	A	A	G	G
JAX00244948	1	25727174	0	A	G	A	A	A	A	G	G	G	A	A	A	G	A	A	A	A	H	G	A	H	A	N	A	A	A	H	H	A	N	G	G	A	G	A	G	H	A	A	A	N	G	G	G	A	A
JAX00001699	1	25737187	0	G	T	T	G	G	T	G	G	G	G	G	T	G	H	T	G	H	G	G	G	G	G	G	T	G	G	G	G	G	H	G	G	T	G	G	G	H	G	T	H	H	G	G	G	H	T
JAX00191098	1	25738452	0	A	T	A	A	A	A	A	T	T	A	A	A	T	A	A	A	A	A	A	A	H	A	A	A	A	A	H	H	A	H	A	T	A	A	A	T	H	A	A	A	H	A	T	T	A	A
JAX00244952	1	25738961	0	T	C	C	T	T	C	C	C	C	C	T	C	C	N	C	T	N	H	C	N	C	C	N	C	T	T	C	H	T	C	C	C	C	C	H	C	C	H	C	N	C	C	C	C	N	C
JAX00244955	1	25744152	0	G	A	A	G	G	A	A	G	G	A	G	A	G	H	A	G	N	H	A	H	H	A	H	A	G	G	H	G	G	H	A	G	A	A	H	G	H	G	A	H	H	A	G	G	H	A
JAX00244964	1	25751674	0	G	A	G	G	A	G	A	A	A	G	G	G	A	N	G	G	H	A	A	H	H	G	A	G	G	A	H	H	G	H	A	A	G	A	G	A	H	G	G	G	H	A	A	A	H	G
JAX00244979	1	25849625	0	G	C	G	G	C	G	G	C	C	G	G	G	C	G	G	G	N	G	G	G	G	G	G	G	G	C	N	G	G	G	G	C	G	G	G	C	G	G	G	G	G	G	C	C	G	G
JAX00244986	1	25869270	0	C	T	C	C	C	C	C	C	T	C	C	C	H	C	C	C	C	C	C	C	C	C	C	C	C	C	C	C	C	H	C	C	C	C	C	C	C	C	C	C	H	C	C	T	C	C
JAX00188692	1	25884938	0	T	C	C	T	C	C	T	C	C	T	T	C	C	C	C	T	C	H	T	H	H	T	H	C	T	C	H	H	T	C	T	C	C	T	T	C	C	T	C	H	C	T	C	C	C	C
JAX00244988	1	25885398	0	G	T	T	G	G	T	G	T	G	G	G	T	T	H	T	G	H	G	G	G	H	G	G	T	G	G	H	H	G	H	G	T	T	G	G	T	T	G	T	H	H	G	T	G	H	N
JAX00001711	1	25892257	0	A	G	G	A	G	G	G	G	G	G	A	G	G	G	G	A	G	G	G	G	G	G	G	G	A	G	G	H	A	G	G	G	G	G	H	G	G	A	G	H	G	G	G	G	G	G
JAX00191099	1	25892436	0	C	T	C	C	C	C	C	T	T	C	C	C	T	C	C	C	C	C	C	C	H	C	C	C	C	C	H	H	C	H	C	T	C	C	C	T	H	C	C	C	H	C	T	T	C	C
JAX00244993	1	25916199	0	A	G	A	A	A	A	A	G	A	A	A	A	H	A	A	A	A	A	A	A	H	A	A	A	A	A	H	H	A	A	A	G	A	A	A	G	N	A	A	A	A	A	G	A	A	A
JAX00001714	1	25920687	0	C	T	T	C	C	T	C	C	C	C	C	T	C	N	T	C	N	C	C	C	C	C	C	T	C	C	C	C	C	H	C	C	H	C	C	C	H	C	T	H	T	C	C	C	H	T
JAX00244997	1	25922627	0	G	T	G	G	G	G	G	T	T	G	G	G	T	G	G	G	G	G	G	G	H	G	G	G	G	G	N	H	G	H	G	T	G	G	G	T	H	G	G	G	T	G	T	T	G	G
JAX00244998	1	25922695	0	A	G	A	A	A	A	A	A	G	A	A	H	G	N	A	A	A	A	A	A	A	A	A	A	A	A	A	A	A	G	A	A	A	A	A	A	A	A	A	A	G	A	A	G	A	A
JAX00001716	1	25960786	0	T	A	T	T	A	T	T	T	T	T	T	T	T	H	T	T	T	H	T	H	T	T	H	T	T	A	T	T	T	T	T	T	T	T	T	T	T	T	T	T	T	T	T	T	N	T
JAX00001718	1	25989464	0	G	A	A	G	G	A	G	G	G	G	G	A	G	H	N	N	H	G	G	G	G	G	N	N	G	G	G	G	G	H	G	G	N	G	G	G	H	G	A	H	H	G	G	G	H	A
JAX00245003	1	25991002	0	T	G	G	T	G	G	T	G	G	T	T	G	G	G	G	T	G	H	T	N	H	T	H	G	T	G	H	H	T	G	T	G	G	T	T	G	G	T	G	H	G	T	G	G	G	G
JAX00245006	1	25995272	0	A	T	T	A	T	T	A	A	A	A	A	T	A	T	T	A	T	A	A	A	A	A	A	T	A	T	A	A	A	H	A	A	T	A	A	A	H	A	T	H	H	A	A	A	T	T
JAX00245011	1	26006435	0	G	A	A	G	A	A	G	A	A	G	G	A	A	A	A	G	A	H	G	H	H	G	H	A	G	A	H	H	G	A	G	A	A	G	G	A	A	G	A	H	A	G	A	A	A	A
JAX00001723	1	26045296	0	C	G	G	C	C	G	C	C	C	C	C	G	C	H	G	C	H	C	C	C	C	C	C	G	C	C	C	C	C	H	C	C	G	C	C	C	H	C	G	H	H	C	C	C	H	G
JAX00245019	1	26053843	0	T	C	T	T	C	T	T	T	T	T	T	T	T	H	T	T	H	H	T	H	T	T	H	T	T	C	T	T	T	T	T	T	T	T	T	T	T	T	T	T	T	T	T	T	H	T
JAX00245020	1	26054489	0	G	A	A	G	G	A	G	G	G	G	G	A	G	N	A	G	N	G	G	G	G	G	G	A	G	G	G	G	G	N	G	G	A	G	G	G	N	G	A	H	N	G	G	G	N	A
JAX00245023	1	26058466	0	C	G	C	C	C	C	C	C	G	C	C	C	H	C	C	C	C	C	C	C	C	C	C	C	C	C	C	C	C	C	C	C	C	C	C	C	C	C	C	C	H	C	C	G	C	C
JAX00001724	1	26058941	0	G	A	A	G	G	A	G	G	G	G	G	A	G	H	A	G	H	G	G	G	G	G	G	A	G	G	G	G	G	H	G	G	A	G	G	G	H	G	A	H	H	G	G	G	H	A
JAX00245028	1	26081737	0	C	T	C	C	C	C	C	T	T	C	C	C	T	C	C	C	C	C	C	C	H	C	C	C	C	C	H	H	C	H	C	T	C	C	C	T	H	C	C	C	N	C	T	T	C	C
JAX00001725	1	26106751	0	T	C	T	T	C	T	C	C	T	T	T	T	H	H	T	T	H	C	C	H	H	T	C	T	T	C	H	H	T	T	C	C	T	C	T	C	H	T	T	T	T	C	C	T	H	T
JAX00001728	1	26125118	0	G	A	G	G	A	G	G	G	G	G	G	G	G	H	G	G	H	H	G	H	G	G	H	G	G	A	G	G	G	G	G	G	G	G	G	G	G	G	G	G	G	G	G	G	H	G
JAX00245032	1	26158791	0	T	G	T	T	T	T	G	T	T	T	T	T	T	T	T	T	T	H	G	T	T	T	H	T	T	T	T	T	T	T	G	T	T	G	T	T	T	T	T	T	T	G	T	T	T	T
JAX00245036	1	26159280	0	A	T	A	A	T	A	A	A	A	A	A	A	A	H	A	A	H	H	A	H	A	A	H	A	A	T	A	A	A	A	A	A	A	A	A	A	A	A	A	A	A	A	A	A	H	A
JAX00001732	1	26198818	0	T	A	A	T	T	A	T	A	A	T	T	A	A	H	A	T	H	T	T	T	H	T	T	A	T	T	H	H	T	A	T	A	A	T	T	A	A	T	A	H	A	T	A	A	H	A
JAX00001733	1	26199258	0	A	G	G	A	A	G	G	A	A	A	A	G	A	H	G	A	H	H	G	A	A	A	H	G	A	A	A	A	A	H	G	A	G	G	A	A	H	A	G	H	H	G	A	A	H	G
JAX00001735	1	26222067	0	G	A	A	G	A	A	A	A	A	G	G	A	A	A	A	G	A	A	A	H	H	G	A	A	G	A	H	H	G	A	A	A	A	A	G	A	A	G	A	H	A	A	A	A	A	A
JAX00245044	1	26267606	0	T	A	A	T	A	A	A	A	A	T	T	A	A	A	A	T	A	A	A	H	H	T	A	A	T	A	H	H	T	A	A	A	A	A	T	A	A	T	A	H	A	A	A	A	A	A
JAX00001739	1	26270155	0	T	A	A	T	T	A	A	A	A	T	T	A	A	H	A	T	H	H	A	T	H	T	H	A	T	T	N	N	T	A	A	A	A	A	T	A	A	T	A	H	A	A	A	A	H	A
JAX00245046	1	26279799	0	C	A	C	C	C	C	C	A	C	C	C	C	H	C	C	C	C	C	C	C	H	C	C	C	C	C	H	H	C	C	C	A	C	C	C	A	H	C	C	C	C	C	A	C	C	C
JAX00245049	1	26293182	0	C	T	C	C	C	C	C	C	T	C	C	C	H	C	C	C	C	C	C	C	C	C	C	C	C	C	C	C	C	H	C	C	C	C	C	C	C	C	C	C	H	C	C	T	C	C
JAX00245052	1	26307999	0	A	G	A	A	A	A	A	G	G	A	A	A	G	A	A	A	A	A	A	A	H	A	A	A	A	A	H	H	A	H	A	G	A	A	A	G	H	A	A	A	H	A	G	G	A	A
JAX00001743	1	26323196	0	T	C	T	T	C	T	T	C	C	T	T	T	C	H	T	T	H	H	T	H	H	T	H	T	T	C	H	H	T	H	T	C	T	T	T	C	H	T	T	T	H	T	C	C	H	T
JAX00188693	1	26348829	0	T	G	G	T	G	G	G	G	G	G	T	G	G	N	G	T	G	G	G	G	G	G	G	G	T	G	G	G	T	G	G	G	G	G	H	G	G	T	G	G	G	G	G	G	G	G
JAX00245062	1	26354024	0	C	T	C	C	C	C	C	C	T	C	C	C	N	C	C	C	C	C	C	C	C	C	C	C	C	C	C	C	C	C	C	C	C	C	C	C	C	C	C	C	N	C	C	T	C	C
JAX00245063	1	26354752	0	T	C	C	T	T	C	T	T	T	T	T	C	T	H	C	T	H	T	T	T	T	T	T	C	T	T	T	T	T	H	T	T	C	T	T	T	H	T	C	H	H	T	T	T	H	C
JAX00245065	1	26357064	0	T	G	G	T	G	G	G	G	G	G	T	G	G	G	G	T	G	G	G	G	G	G	G	G	T	G	G	N	T	G	G	G	G	G	H	G	G	T	G	N	G	G	G	G	G	G
JAX00001748	1	26392642	0	T	C	C	T	C	C	C	C	C	C	T	C	C	C	C	T	C	C	C	C	C	C	C	C	T	C	C	H	T	C	C	C	C	C	H	C	C	T	C	H	C	C	C	C	C	C
JAX00245067	1	26407878	0	C	G	C	C	C	C	C	G	C	C	C	C	H	C	C	C	C	C	C	C	H	C	C	C	C	C	H	H	C	C	C	G	C	C	C	G	N	C	C	C	C	C	G	C	C	C
JAX00001750	1	26408147	0	G	A	A	G	A	A	G	G	G	G	G	A	G	A	A	G	A	H	G	H	G	G	H	A	G	A	G	G	G	H	G	G	A	G	G	G	H	G	A	H	H	G	G	G	A	A
JAX00245068	1	26410841	0	G	A	G	G	G	G	G	G	A	G	G	G	G	G	G	G	G	G	G	G	G	G	G	G	G	G	G	G	G	G	G	G	G	G	G	G	G	G	G	G	G	G	G	H	G	G
JAX00001751	1	26425563	0	G	A	A	G	G	A	G	G	G	G	G	A	G	N	A	G	H	G	G	G	G	G	G	A	G	G	G	G	G	A	G	G	A	G	G	G	N	G	A	A	N	G	G	G	H	A
JAX00245071	1	26443266	0	A	G	A	A	A	A	A	A	G	A	A	A	H	A	A	A	A	A	A	A	A	A	A	A	A	A	A	A	A	H	A	A	A	A	A	A	A	A	A	A	H	A	A	G	A	A
JAX00001753	1	26457338	0	C	T	C	C	C	C	C	T	C	C	C	C	C	C	C	C	C	C	C	C	H	C	C	C	C	C	N	H	C	C	C	T	C	C	C	T	H	C	C	C	C	C	T	C	C	C
JAX00245075	1	26463999	0	G	T	G	G	G	G	G	T	G	G	G	G	N	G	G	G	G	G	G	G	N	G	G	G	G	G	H	N	G	G	G	T	G	G	G	T	H	G	G	G	G	G	T	G	G	G
JAX00191119	1	26466355	0	C	G	C	C	C	C	C	C	G	C	C	C	N	C	C	C	C	C	C	C	C	C	C	C	C	C	C	C	C	N	C	C	C	C	C	C	C	C	C	C	H	C	C	G	C	C
JAX00245077	1	26484606	0	T	G	T	T	T	T	G	G	G	G	T	T	G	T	T	T	T	H	G	H	G	G	H	T	T	T	G	H	T	H	G	G	T	G	H	G	H	T	T	T	N	G	G	G	T	T
JAX00245082	1	26486842	0	T	C	T	T	T	T	T	C	C	T	T	T	C	T	T	T	T	T	T	T	H	T	T	T	T	T	H	H	T	H	T	C	T	T	T	C	H	T	T	T	H	T	C	C	T	T
JAX00245083	1	26491101	0	C	T	C	C	C	C	C	T	T	C	C	C	T	C	C	C	C	C	C	C	N	C	C	C	C	C	N	N	C	H	C	T	C	C	C	T	T	C	C	C	H	C	T	T	C	C
JAX00245084	1	26491346	0	T	C	T	T	T	T	C	T	T	C	T	T	T	T	T	T	T	H	C	H	H	C	H	T	T	T	H	T	T	T	C	T	T	C	H	T	T	T	T	T	T	C	T	T	T	T
JAX00245085	1	26492728	0	G	A	G	G	G	G	G	G	A	G	G	G	H	G	G	G	G	G	G	G	G	G	G	G	G	G	G	G	G	G	G	G	G	G	G	G	G	G	G	G	G	G	G	N	G	G
JAX00245087	1	26496936	0	C	T	C	C	C	C	C	C	T	C	C	C	H	C	C	C	C	C	C	C	C	C	C	C	C	C	C	C	C	H	C	C	C	C	C	C	C	C	C	C	H	C	C	T	C	C
JAX00001759	1	26541412	0	A	G	A	A	A	A	A	G	A	A	A	A	A	A	A	A	A	A	A	A	A	A	A	A	A	A	A	A	A	A	A	G	A	A	A	N	A	A	A	A	A	A	N	A	A	A
JAX00245090	1	26578375	0	A	C	A	A	A	A	A	C	C	A	A	A	C	A	A	A	A	A	A	A	H	A	A	A	A	A	H	H	A	H	A	C	A	A	A	C	H	A	A	A	H	A	C	C	A	A
JAX00245093	1	26580086	0	G	A	G	G	G	G	A	G	G	G	G	G	G	G	G	G	G	H	A	G	G	G	H	G	G	G	G	G	G	G	A	G	G	A	G	G	G	G	G	G	G	A	G	G	G	G
JAX00001761	1	26584399	0	T	C	T	T	C	T	T	T	T	T	T	T	T	H	T	T	H	H	T	H	T	T	H	T	T	C	T	T	T	T	T	T	T	T	T	T	T	T	T	T	T	T	T	T	H	T
JAX00245094	1	26585919	0	C	T	C	C	C	C	C	C	C	T	C	C	C	C	C	C	C	C	C	H	C	T	C	C	C	C	C	C	C	C	C	C	C	C	N	C	C	C	C	C	C	C	C	C	C	C
JAX00001762	1	26585994	0	A	G	A	A	G	A	A	A	A	A	A	A	A	G	A	A	G	G	A	G	A	A	G	A	A	G	A	A	A	A	A	A	A	A	A	A	A	A	A	A	A	A	A	A	G	A
JAX00245095	1	26586126	0	A	G	A	A	A	A	A	G	G	A	A	A	G	A	A	A	A	A	A	A	H	A	A	A	A	A	H	H	A	H	A	G	A	A	A	G	H	A	A	A	H	A	G	G	A	A
JAX00001765	1	26606391	0	T	C	T	T	T	T	C	T	C	C	T	T	H	T	T	T	T	H	C	H	H	C	H	T	T	T	H	T	T	T	C	T	T	C	H	T	T	T	T	T	H	C	T	C	T	T
JAX00245112	1	26644954	0	C	T	C	C	C	C	C	T	C	C	C	C	H	C	C	C	C	C	C	C	H	C	C	C	C	C	H	H	C	C	C	T	C	C	C	T	H	C	C	C	C	C	T	C	C	C
JAX00245113	1	26645087	0	G	A	G	G	G	G	A	G	G	A	G	G	G	G	G	G	G	H	A	H	H	A	H	G	G	G	N	G	G	G	A	G	G	A	H	G	G	G	G	G	G	A	G	G	G	G
JAX00245114	1	26666263	0	A	G	A	A	A	A	G	G	G	G	A	A	G	A	A	A	A	H	G	H	G	G	H	A	A	A	G	H	A	H	G	G	A	G	N	G	N	A	A	A	N	G	G	G	A	A
JAX00001768	1	26668743	0	G	A	A	G	A	A	A	A	A	A	G	A	A	A	A	G	A	A	A	A	A	A	A	A	G	A	A	H	G	A	A	A	A	A	H	A	A	G	A	H	A	A	A	A	A	A
JAX00245118	1	26671649	0	G	C	G	G	G	G	G	G	C	G	G	G	H	G	G	G	G	G	G	G	G	G	G	G	G	G	G	G	G	H	G	G	G	G	G	G	G	G	G	G	H	G	G	C	G	G
JAX00245119	1	26672009	0	A	G	A	A	A	A	A	G	G	A	A	A	G	A	A	A	A	A	A	A	H	A	A	A	A	A	H	H	A	H	A	G	A	A	A	G	H	A	A	A	H	A	G	G	A	A
JAX00001771	1	26697314	0	T	C	C	T	C	C	C	T	C	C	T	C	H	C	C	T	C	C	C	C	C	C	C	C	T	C	C	T	T	C	C	T	C	C	N	T	C	T	C	C	C	C	T	C	C	C
JAX00245131	1	26780204	0	A	G	A	A	A	A	A	G	A	A	A	A	H	A	A	A	A	A	A	A	H	A	A	A	A	A	H	H	A	A	A	G	A	A	A	G	N	A	A	A	A	A	G	A	A	A
JAX00001777	1	26788524	0	C	T	T	C	C	T	T	T	T	T	C	T	T	H	T	C	H	H	T	H	T	T	H	T	C	C	T	H	C	T	T	T	T	T	H	T	T	C	T	H	T	T	T	T	H	T
JAX00245133	1	26789341	0	T	C	T	T	T	T	T	T	C	T	T	T	H	T	T	T	T	T	T	T	T	T	T	T	T	T	T	T	T	H	T	T	T	T	T	T	T	T	T	T	H	T	T	C	T	T
JAX00001778	1	26789586	0	A	G	G	A	A	G	G	G	G	G	A	G	G	H	G	A	N	N	G	H	G	G	H	G	A	A	G	N	A	G	G	G	G	G	H	G	G	A	G	H	G	G	G	G	H	G
JAX00245137	1	26796387	0	A	G	A	A	A	A	A	G	G	A	A	A	G	A	A	A	A	A	A	A	H	A	A	A	A	A	H	H	A	H	A	G	A	A	A	G	H	A	A	A	H	A	G	G	A	A
JAX00001781	1	26825324	0	A	G	A	A	G	A	A	A	A	A	A	A	A	G	A	A	G	G	A	G	A	A	G	A	A	G	A	A	A	A	A	A	A	A	A	A	A	A	A	A	A	A	A	A	G	A
JAX00001782	1	26858689	0	C	T	T	C	C	T	C	C	C	C	C	T	C	H	T	C	H	C	C	C	C	C	C	T	C	C	C	C	C	H	C	C	T	C	C	C	H	C	T	H	H	C	C	C	H	T
JAX00001783	1	26859427	0	G	A	G	G	A	G	A	A	A	A	G	G	A	H	G	G	H	A	A	A	A	A	A	G	G	A	A	H	G	H	A	A	G	A	H	A	H	G	G	G	H	A	A	A	H	G
JAX00001784	1	26865852	0	A	C	A	A	C	A	C	C	C	C	A	A	C	H	A	A	H	C	C	C	C	C	C	A	A	C	C	H	A	H	C	C	A	C	H	C	H	A	A	A	H	C	C	C	H	A
JAX00001786	1	26905009	0	A	T	A	A	T	A	T	A	A	T	A	A	A	H	A	A	H	T	T	T	H	T	T	A	A	T	H	A	A	A	T	A	A	T	H	A	A	A	A	A	A	T	A	A	H	A
JAX00001787	1	26905626	0	G	A	G	G	A	G	A	A	A	A	G	G	A	N	G	G	H	A	A	A	A	A	A	G	G	A	A	N	G	G	A	A	G	A	H	A	G	G	G	G	N	A	A	A	H	G
JAX00245143	1	26907841	0	T	A	T	T	T	T	T	T	A	T	T	T	H	T	T	T	T	T	T	T	T	T	T	T	T	T	T	T	T	H	T	T	T	T	T	T	T	T	T	T	H	T	T	A	T	T
JAX00245146	1	26930992	0	C	T	C	C	C	C	C	C	T	C	C	C	H	C	C	C	C	C	C	C	C	C	C	C	C	C	C	C	C	H	C	C	C	C	C	C	C	C	C	C	H	C	C	T	C	C
JAX00001796	1	27026421	0	C	T	T	C	T	T	T	T	T	T	C	T	T	T	T	C	T	T	T	T	T	T	T	T	C	T	N	N	C	T	T	T	T	T	N	T	T	C	T	N	T	T	T	T	T	T
JAX00001799	1	27065369	0	A	T	T	A	A	T	A	A	A	A	A	T	A	H	T	A	H	A	A	A	A	A	A	T	A	A	A	A	A	H	A	A	T	A	A	A	T	A	T	H	T	A	A	A	H	T
JAX00001801	1	27096614	0	A	T	A	A	A	A	A	T	A	A	A	A	H	A	A	A	A	A	A	A	H	A	A	A	A	A	H	H	A	A	A	T	A	A	A	T	H	A	A	A	A	A	T	A	A	A
JAX00245163	1	27096980	0	A	G	A	A	A	A	A	A	G	A	A	A	A	A	A	A	A	A	A	A	A	A	A	A	A	A	A	A	A	A	A	A	A	A	A	A	A	A	A	A	A	A	A	N	A	N
JAX00245164	1	27132361	0	G	C	G	G	G	G	G	C	C	G	G	G	C	G	G	G	G	G	G	G	H	G	G	G	G	G	H	H	G	H	G	C	G	G	G	C	H	G	G	G	H	G	C	C	G	G
JAX00245165	1	27132815	0	A	T	A	A	A	A	A	T	A	A	A	A	H	A	A	A	A	A	A	A	H	A	A	A	A	A	H	H	A	A	A	T	A	A	A	T	H	A	A	A	A	A	T	A	A	A
JAX00001808	1	27192922	0	T	A	A	T	A	A	A	T	T	A	T	A	T	A	A	T	A	A	A	A	A	A	A	A	T	A	A	T	T	H	A	T	A	A	H	H	A	T	A	H	H	A	T	T	A	A
JAX00001810	1	27208907	0	T	G	G	T	G	G	G	T	T	G	T	G	T	G	G	T	G	G	G	G	H	G	G	G	T	G	N	T	T	H	G	T	G	G	H	T	N	T	G	H	H	G	T	T	G	G
JAX00245178	1	27223022	0	T	G	G	T	G	G	G	G	G	G	T	G	G	G	G	T	G	G	G	G	G	G	G	G	T	G	G	H	T	G	G	G	G	G	H	G	G	T	G	H	G	G	G	G	G	G
JAX00245183	1	27268625	0	C	T	C	C	C	C	C	T	C	C	C	C	H	C	C	C	C	C	C	C	H	C	C	C	C	C	N	H	C	C	C	T	C	C	C	T	N	C	C	C	C	C	T	C	C	C
JAX00245184	1	27286296	0	C	T	C	C	C	C	C	T	T	C	C	C	T	C	C	C	C	C	C	C	H	C	C	C	C	C	H	H	C	H	C	T	C	C	C	T	H	C	C	C	H	C	T	T	C	C
JAX00245185	1	27290768	0	G	C	G	G	G	G	G	C	G	G	G	G	N	G	G	G	G	G	G	G	H	G	G	G	G	G	H	H	G	G	G	C	G	G	G	C	H	G	G	G	G	G	C	G	G	G
JAX00001817	1	27311184	0	G	C	C	G	G	C	G	G	G	G	G	C	G	H	C	G	H	G	G	G	G	G	G	C	G	G	G	G	G	H	G	G	C	G	G	G	H	G	C	H	H	G	G	G	H	C
JAX00245194	1	27326938	0	A	G	A	A	A	A	A	A	G	A	A	A	H	A	A	A	A	A	A	A	A	A	A	A	A	A	A	A	A	H	A	A	A	A	A	A	A	A	A	A	H	A	A	G	A	A
JAX00245195	1	27360864	0	T	C	T	T	T	T	T	T	C	T	T	T	H	T	T	T	T	T	T	T	T	T	T	T	T	T	T	T	T	H	T	T	T	T	T	T	T	T	T	T	H	T	T	C	T	T
JAX00001821	1	27383232	0	T	G	G	T	T	G	T	T	G	T	T	G	H	H	G	T	N	T	T	T	T	T	T	G	T	T	T	T	T	G	T	T	G	T	T	T	H	T	G	H	G	T	T	G	H	G
JAX00245197	1	27390648	0	A	G	A	A	A	A	A	A	G	A	A	A	H	A	A	A	A	A	A	A	A	A	A	A	A	A	A	A	A	H	A	A	A	A	A	A	A	A	A	A	H	A	A	G	A	A
JAX00191138	1	27410983	0	A	C	A	A	A	A	A	A	C	A	A	A	H	A	A	A	A	A	A	A	A	A	A	A	A	A	A	A	A	H	A	A	A	A	A	A	A	A	A	A	H	A	A	C	A	A
JAX00191139	1	27413848	0	G	T	G	G	G	G	G	G	T	G	G	G	H	G	G	G	G	G	G	G	G	G	G	G	G	G	G	G	G	H	G	G	G	G	G	G	G	G	G	G	H	G	G	T	G	G
JAX00245199	1	27414417	0	C	A	C	C	C	C	C	C	A	C	C	C	H	C	C	C	C	C	C	C	C	C	C	C	C	C	C	C	C	H	C	C	C	C	C	C	C	C	C	C	H	C	C	A	C	C
JAX00001827	1	27455482	0	C	A	A	C	C	A	C	C	A	C	C	A	H	H	A	C	H	C	C	C	C	C	C	A	C	C	C	C	C	A	C	C	A	C	C	C	H	C	A	H	A	C	C	A	H	A
JAX00001828	1	27472987	0	T	A	A	T	T	A	T	T	A	T	T	A	T	H	A	T	H	T	T	T	T	T	T	A	T	T	T	T	T	A	T	T	A	T	T	T	H	T	A	H	A	T	T	H	N	A
JAX00245209	1	27511829	0	A	G	A	A	A	A	A	A	G	A	A	A	H	A	A	A	A	A	A	A	A	A	A	A	A	A	A	A	A	H	A	A	A	A	A	A	A	A	A	A	H	A	A	G	A	A
JAX00245210	1	27511862	0	T	C	T	T	T	T	T	T	C	T	T	T	C	T	T	T	T	T	T	T	T	T	T	T	T	T	T	T	T	C	T	T	T	T	T	T	T	T	T	T	N	T	T	C	T	T
JAX00001833	1	27525699	0	A	C	C	A	A	C	A	C	C	A	A	C	C	H	C	A	H	A	A	A	N	A	A	C	A	A	H	H	A	C	A	C	C	A	A	C	C	N	C	H	C	A	C	C	N	C
JAX00001834	1	27527824	0	T	C	C	T	T	C	T	T	C	T	T	C	H	H	C	T	H	T	T	T	T	T	T	C	T	T	T	T	T	C	T	T	C	T	T	T	H	T	C	H	C	T	T	C	H	C
JAX00245211	1	27547686	0	A	T	A	A	A	A	A	A	T	A	A	A	H	A	A	A	A	A	A	A	A	A	A	A	A	A	A	A	A	H	A	A	A	A	A	A	A	A	A	A	H	A	A	T	A	A
JAX00001836	1	27561856	0	T	A	A	T	T	A	T	T	A	T	T	A	H	H	A	T	H	T	T	T	T	T	T	A	T	T	T	T	T	A	T	T	A	T	T	T	H	T	A	H	A	T	T	A	H	A
JAX00001837	1	27562556	0	C	T	T	C	C	T	C	C	C	C	C	T	C	H	T	C	H	C	C	C	C	C	C	T	C	C	C	C	C	H	C	C	T	C	C	C	H	C	T	H	H	C	C	C	H	T
JAX00001840	1	27627571	0	T	A	A	T	T	A	T	T	T	T	T	A	T	H	A	T	H	T	T	T	T	N	T	A	T	T	N	T	T	N	T	T	A	T	T	T	N	T	A	H	H	T	T	T	H	A
JAX00245224	1	27628628	0	A	T	T	A	A	T	A	T	T	A	A	T	T	H	T	A	H	A	A	A	H	A	A	T	A	A	H	H	A	T	A	T	T	A	A	T	T	A	T	H	T	A	T	T	H	T
JAX00245225	1	27629165	0	A	T	A	A	A	A	A	A	T	A	A	A	H	A	A	A	A	A	A	A	A	A	A	A	A	A	A	A	A	H	A	A	A	A	A	A	A	A	A	A	H	A	A	T	A	A
JAX00245228	1	27649487	0	G	T	G	G	G	G	G	G	T	G	G	G	G	G	G	G	G	G	G	G	G	G	G	G	G	G	G	G	G	H	G	G	G	G	G	G	G	G	G	G	H	G	G	T	G	G
JAX00001842	1	27650926	0	T	C	C	T	T	C	T	C	C	T	T	C	C	H	C	T	H	T	T	T	H	T	T	C	T	T	C	H	T	C	T	C	C	T	T	C	C	N	C	H	C	T	C	C	H	C
JAX00001843	1	27652330	0	A	G	G	A	A	G	A	G	G	A	A	G	G	H	G	A	H	A	A	A	H	A	A	G	A	A	H	H	A	G	A	G	G	A	A	G	G	A	G	H	G	A	G	G	H	G
JAX00245233	1	27720511	0	A	G	G	A	A	G	A	A	A	A	A	G	A	H	G	A	H	A	A	A	A	A	A	G	A	A	A	A	A	H	A	A	G	A	A	A	H	A	G	H	H	A	A	A	H	G
JAX00245234	1	27743613	0	C	T	C	C	C	C	C	C	T	C	C	C	C	C	C	C	C	C	C	C	C	C	C	C	C	C	C	C	C	N	C	C	C	C	C	C	C	C	C	C	C	C	C	T	C	C
JAX00001849	1	27748834	0	T	A	A	T	T	A	T	T	T	T	T	A	T	H	A	T	H	T	T	T	T	T	T	A	T	T	T	T	T	H	T	T	A	T	T	T	H	T	A	H	H	T	T	T	N	A
JAX00245239	1	27771680	0	T	C	T	T	T	T	T	T	C	T	T	T	H	T	T	T	T	T	T	T	T	T	T	T	T	T	T	T	T	H	T	T	T	T	T	T	T	T	T	T	H	T	T	C	T	T
JAX00001858	1	27845713	0	G	A	A	G	G	A	G	A	G	G	G	A	H	H	A	G	H	G	G	G	H	G	G	A	G	G	H	H	G	H	G	A	A	G	G	A	A	G	N	H	H	G	A	G	N	A
JAX00001859	1	27849495	0	C	G	G	C	C	G	C	G	C	C	C	G	H	H	G	C	H	C	C	C	H	C	C	G	C	C	H	H	C	H	C	G	G	C	C	G	G	C	G	H	H	C	G	C	H	G
JAX00245247	1	27849681	0	T	G	T	T	T	T	T	T	T	G	T	T	T	T	T	T	T	T	T	T	T	G	T	T	T	T	H	T	T	T	T	T	T	T	N	T	T	T	T	T	T	T	T	T	T	T
JAX00001860	1	27896252	0	C	T	T	C	C	T	C	T	C	C	C	T	H	H	T	C	H	C	C	C	H	C	C	T	C	C	H	H	C	H	C	T	T	C	C	T	T	C	T	H	H	C	T	C	H	T
JAX00245250	1	27897102	0	A	T	A	A	A	A	A	A	T	A	A	A	H	A	A	A	A	A	A	A	A	A	A	A	A	A	A	A	A	H	A	A	A	A	A	A	A	A	A	A	H	A	A	T	A	A
JAX00001861	1	27897220	0	C	T	T	C	C	T	C	T	C	C	C	T	H	H	T	C	H	C	C	C	H	C	C	T	C	C	H	H	C	H	C	T	T	C	C	T	T	C	T	H	H	C	T	C	H	T
JAX00245251	1	27897774	0	T	C	C	T	T	C	T	C	C	T	T	C	C	H	C	T	H	T	T	T	H	T	T	C	T	T	H	H	T	C	T	C	C	T	T	C	C	T	C	H	C	T	C	C	H	C
JAX00245252	1	27897913	0	G	T	G	G	G	G	G	G	T	G	G	G	H	G	G	G	G	G	G	G	G	G	G	G	G	G	G	G	G	H	G	G	G	G	G	G	G	G	G	G	H	G	G	T	G	G
JAX00001862	1	27899726	0	G	T	T	G	G	T	G	T	T	G	G	T	T	H	T	G	H	G	G	G	H	G	G	T	G	G	H	H	G	T	G	T	T	G	G	T	T	G	T	N	T	G	T	T	N	T
JAX00245257	1	27911351	0	A	T	A	A	A	A	A	T	T	T	A	A	T	A	A	A	A	A	A	H	T	T	A	A	A	A	T	H	A	H	A	T	A	A	H	T	H	A	A	A	H	A	T	T	A	A
JAX00245264	1	27935533	0	A	G	A	A	A	A	A	A	A	G	A	A	A	A	A	A	A	A	A	H	H	G	A	A	A	A	H	A	A	A	A	A	A	A	H	A	A	A	A	A	A	A	A	A	A	A
JAX00001863	1	27936327	0	T	C	C	T	T	C	T	C	C	C	T	C	C	H	C	T	H	T	T	H	C	C	T	C	T	T	C	H	T	C	T	C	C	T	H	C	C	T	C	C	C	T	C	C	H	C
JAX00001865	1	27944508	0	T	G	T	T	T	T	T	T	G	T	T	T	H	T	T	T	T	T	T	T	T	T	T	T	T	T	T	T	T	H	T	T	T	T	T	T	T	T	N	T	H	T	T	G	T	T
JAX00245278	1	28030767	0	C	A	C	C	C	C	C	A	C	C	C	C	H	C	C	C	C	C	C	C	H	C	C	C	C	C	H	H	C	C	C	H	C	C	C	A	H	C	C	C	C	C	A	C	C	C
JAX00245279	1	28036610	0	C	T	C	C	C	C	C	T	C	C	C	C	H	C	C	C	C	C	C	C	H	C	C	C	C	C	H	H	C	C	C	T	C	C	C	T	H	C	C	C	C	C	T	C	C	C
JAX00245283	1	28055288	0	T	G	T	T	T	T	T	G	G	G	T	T	G	T	T	T	T	T	T	T	G	G	T	T	T	T	G	T	T	T	T	G	T	T	T	G	T	T	T	T	T	T	G	G	T	T
JAX00001873	1	28055349	0	G	A	A	G	G	A	G	G	G	G	G	A	G	H	A	G	H	G	G	G	G	G	G	A	G	G	G	G	G	H	G	G	A	G	G	G	H	G	A	H	H	G	G	G	H	A
JAX00245290	1	28095975	0	C	G	C	C	C	C	C	C	G	G	C	C	H	C	C	C	C	C	C	H	H	G	C	C	C	C	H	C	C	H	C	C	C	C	H	C	C	C	C	C	H	C	C	G	C	C
JAX00001876	1	28096371	0	T	C	T	T	T	T	T	T	C	T	T	N	H	T	T	T	T	T	T	T	T	T	T	T	T	T	T	T	T	H	T	T	T	T	T	T	T	T	T	T	H	T	T	C	T	T
JAX00245291	1	28107355	0	T	A	T	T	T	T	T	T	A	T	T	T	N	T	T	T	T	T	T	T	T	T	T	T	T	T	T	T	T	H	T	T	T	T	T	T	T	T	T	T	H	T	T	A	T	T
JAX00191157	1	28156808	0	T	C	T	T	T	T	T	T	C	T	T	T	N	T	T	T	T	T	T	T	T	T	T	T	T	T	T	T	T	N	T	T	T	T	T	T	T	T	T	T	H	T	T	C	T	T
JAX00001887	1	28260699	0	G	A	G	G	G	G	A	A	A	A	G	G	A	G	G	G	G	H	A	H	A	A	H	G	G	G	A	H	G	N	A	A	G	A	H	A	H	G	G	G	G	A	A	N	G	G
JAX00001888	1	28260758	0	T	C	T	T	T	T	T	T	C	C	T	T	H	T	T	T	T	T	T	N	H	C	T	T	T	T	H	T	T	H	T	T	T	T	H	T	T	T	T	T	H	T	T	C	T	T
JAX00245309	1	28277181	0	A	C	A	A	A	A	A	A	A	C	A	A	A	A	A	A	A	A	A	H	H	C	A	A	A	A	H	A	A	A	A	A	A	A	N	A	A	A	A	A	A	A	A	H	A	A
JAX00245313	1	28325293	0	C	G	C	C	C	C	C	G	G	C	C	C	G	C	C	C	C	C	C	C	G	N	C	C	C	C	G	G	C	G	C	G	C	C	C	G	G	C	C	C	G	C	G	G	C	C
JAX00245318	1	28371304	0	A	T	A	A	A	A	A	T	A	A	A	A	H	A	A	A	A	A	A	A	H	A	A	A	A	A	H	H	A	A	A	T	A	A	A	T	H	A	A	A	A	A	T	A	A	A
JAX00191161	1	28419167	0	G	A	G	G	G	G	G	G	A	G	G	G	H	G	G	G	G	G	G	G	G	G	G	G	G	G	G	G	G	H	G	G	G	G	G	G	G	G	G	G	G	G	G	A	G	G
JAX00001904	1	28451169	0	T	C	T	T	T	T	T	T	C	T	T	T	T	T	T	T	T	T	T	T	T	T	T	T	T	T	T	T	T	T	T	T	T	T	T	T	T	T	T	T	T	T	T	C	T	T
JAX00245322	1	28469347	0	C	T	C	C	C	C	C	C	T	C	C	C	H	C	C	C	C	C	C	C	C	C	C	C	C	C	C	C	C	H	C	C	C	C	C	C	C	C	C	C	H	C	C	T	C	C
JAX00001905	1	28503928	0	T	A	T	T	T	T	T	T	A	T	T	T	H	T	T	T	T	T	T	T	T	T	T	T	T	T	T	T	T	H	T	T	T	T	T	T	T	T	T	T	H	T	T	A	T	T
JAX00001906	1	28504476	0	G	T	G	G	G	G	G	G	T	G	G	G	H	G	G	G	G	G	G	G	G	G	G	G	G	G	G	G	G	H	G	G	G	G	G	G	G	G	G	G	H	G	G	T	G	G
JAX00245325	1	28509115	0	T	C	T	T	T	T	T	T	C	T	T	T	H	T	T	T	T	T	T	T	T	T	T	T	T	T	T	T	T	H	T	T	T	T	T	T	T	T	N	T	H	T	T	C	T	T
JAX00191166	1	28530019	0	T	G	T	T	T	T	T	T	G	T	T	T	H	T	T	T	T	T	T	T	T	T	T	T	T	T	T	T	T	H	T	T	T	T	T	T	T	T	T	T	H	T	T	G	T	T
JAX00001909	1	28532624	0	T	C	T	T	T	T	T	T	C	T	T	T	H	T	T	T	T	T	T	T	T	T	T	T	T	T	T	T	T	H	T	T	T	T	T	T	T	T	T	T	H	T	T	C	T	T
JAX00245330	1	28574137	0	C	A	C	C	C	C	C	C	A	C	C	C	H	C	C	C	C	C	C	C	C	C	C	C	C	C	C	C	C	H	C	C	C	C	C	C	C	C	C	C	H	C	C	A	C	C
JAX00245331	1	28582243	0	A	G	A	A	A	A	A	A	G	A	A	A	H	A	A	A	A	A	A	A	A	A	A	A	A	A	A	A	A	H	A	A	A	A	A	A	A	A	A	A	H	A	A	G	A	A
JAX00245332	1	28607667	0	C	T	C	C	C	C	C	C	T	C	C	C	H	N	C	C	C	C	C	C	C	C	C	C	C	C	C	C	C	N	C	C	C	C	C	C	C	C	C	C	N	C	C	T	C	C
JAX00001916	1	28619436	0	C	T	C	C	C	C	C	C	T	C	C	C	H	C	C	C	C	C	C	C	C	C	C	C	C	C	C	C	C	H	C	C	C	C	C	C	C	C	C	C	H	C	C	T	C	C
JAX00245345	1	28722224	0	G	T	T	G	T	T	T	T	G	T	G	T	H	T	T	G	T	T	T	T	T	T	T	T	G	T	T	H	G	H	T	T	T	T	H	T	T	G	T	H	H	T	T	G	T	T
JAX00001923	1	28748644	0	C	T	T	C	T	T	C	C	C	C	C	T	C	T	T	C	T	H	C	H	C	C	H	T	C	T	C	C	C	H	C	C	T	C	C	C	H	N	T	H	C	C	C	C	T	T
JAX00245348	1	28749847	0	G	A	G	G	G	G	A	A	G	A	G	G	H	G	G	G	G	H	A	H	A	A	H	G	G	G	A	H	G	G	A	A	G	A	H	A	H	G	G	G	G	A	A	G	G	G
JAX00245357	1	28783770	0	A	T	T	A	T	T	A	A	A	A	A	T	A	T	T	A	T	H	A	H	A	A	H	T	A	T	A	A	A	H	A	A	T	A	A	A	H	A	T	H	H	A	A	A	T	T
JAX00245358	1	28784046	0	T	C	T	T	T	T	T	T	C	T	T	T	H	T	T	T	T	T	T	T	T	T	T	T	T	T	T	T	T	H	T	T	T	T	T	T	T	T	T	T	H	T	T	C	T	T
JAX00001930	1	28815585	0	A	G	G	A	G	G	A	A	A	A	A	G	A	G	G	A	G	H	A	H	A	A	H	G	A	G	A	A	A	H	A	A	G	A	A	A	H	A	G	H	H	A	A	A	G	G
JAX00001932	1	28845905	0	A	T	T	A	T	T	T	T	T	T	A	T	T	T	T	A	T	T	T	T	T	T	T	T	A	T	T	H	A	T	T	T	T	T	H	T	T	A	T	H	T	T	T	T	T	T
JAX00001933	1	28848779	0	G	A	A	G	A	A	A	A	A	A	G	A	A	A	A	G	A	A	A	A	A	A	A	A	G	A	A	H	G	A	A	A	A	A	H	A	A	G	A	H	A	A	A	A	A	A
JAX00245362	1	28888180	0	A	T	T	A	T	T	T	T	T	T	A	T	T	T	T	A	T	T	T	T	T	T	T	T	A	T	T	H	A	T	T	T	T	T	H	T	T	A	T	A	T	T	T	T	T	T
JAX00245372	1	28923814	0	A	G	G	A	G	G	A	A	G	A	A	G	H	G	G	A	G	H	A	H	A	A	H	G	A	G	A	A	A	G	A	A	G	A	A	A	H	A	G	H	G	A	A	G	G	G
JAX00245376	1	28941788	0	C	T	C	C	C	C	T	T	C	T	C	C	H	C	C	C	C	H	T	N	T	T	H	C	C	C	T	N	C	C	T	T	C	T	N	T	H	C	C	C	C	T	T	C	C	C
JAX00001941	1	28979718	0	C	T	C	C	T	C	C	C	T	C	C	C	H	H	C	C	H	H	T	H	C	C	H	C	C	T	C	C	C	H	C	C	C	C	C	C	C	C	C	C	H	C	C	T	H	C
JAX00245381	1	28979733	0	C	T	C	C	C	C	C	C	T	C	C	C	H	C	C	C	C	C	T	C	C	C	C	C	C	C	C	C	C	H	C	C	C	C	C	C	C	C	C	C	N	C	C	T	C	C
JAX00001942	1	28979768	0	A	G	A	A	G	A	A	A	G	A	A	A	H	H	A	A	H	H	G	H	A	A	H	A	A	G	A	A	A	H	A	A	A	A	A	A	A	N	N	A	H	A	A	G	H	A
JAX00001943	1	28992167	0	A	C	A	A	C	A	C	C	C	C	A	A	C	H	A	A	H	C	C	C	C	C	C	A	A	C	C	H	A	H	C	C	A	C	H	C	H	A	A	A	H	C	C	C	N	A
JAX00001945	1	29012754	0	A	G	G	A	G	G	G	G	G	G	A	G	G	G	G	A	G	G	G	G	G	G	G	G	A	G	G	H	A	G	G	G	G	G	H	G	G	A	G	H	G	G	G	G	G	G
JAX00245384	1	29027918	0	C	T	C	C	C	C	T	T	C	C	C	C	N	C	C	C	C	C	C	C	H	C	N	C	C	C	N	H	C	C	T	T	C	T	C	T	H	C	C	C	C	T	T	C	C	C
JAX00245388	1	29085401	0	T	C	C	T	C	C	T	C	T	C	T	C	N	C	C	T	C	N	T	C	C	C	N	C	T	C	C	N	T	H	T	C	C	T	H	C	C	T	C	H	N	T	C	T	C	C
JAX00001952	1	29119128	0	G	A	A	G	A	A	G	A	A	A	G	A	A	A	A	G	A	H	A	A	A	A	H	A	G	A	A	H	G	A	G	A	A	G	H	A	A	G	A	H	A	G	A	A	A	A
JAX00001953	1	29131376	0	T	C	C	T	C	C	T	T	T	C	T	C	T	C	C	T	C	H	T	C	H	C	H	C	T	C	H	T	T	H	T	T	C	T	N	T	N	T	C	H	H	T	T	T	C	C
JAX00001956	1	29176368	0	G	T	T	G	T	T	G	G	G	T	G	T	G	T	T	G	T	H	G	T	H	T	H	T	G	T	H	G	G	H	G	G	T	G	H	G	H	G	T	H	H	G	G	G	T	T
JAX00245401	1	29179177	0	G	A	G	G	G	G	G	G	A	G	G	G	A	G	G	G	G	G	A	G	G	G	G	G	G	G	G	G	G	H	G	G	G	G	G	G	G	G	G	G	N	G	G	A	G	G
JAX00245405	1	29230315	0	A	G	A	A	A	A	A	A	G	A	A	A	H	A	A	A	A	A	G	A	A	A	A	A	A	A	A	A	A	H	A	A	A	A	A	A	A	A	A	A	H	A	A	G	A	A
JAX00245411	1	29243451	0	T	G	T	T	T	T	T	T	G	T	T	T	G	T	T	T	T	T	G	T	T	T	T	T	T	T	T	T	T	N	T	T	T	N	T	T	T	T	T	T	N	T	T	G	T	T
JAX00001966	1	29295537	0	G	A	A	G	A	A	G	G	G	A	G	N	G	A	A	G	A	H	G	A	H	A	H	A	G	A	H	G	G	H	G	G	A	G	H	G	H	G	A	H	A	G	G	G	A	A
JAX00245412	1	29298906	0	A	T	A	A	A	A	A	A	T	A	A	A	H	A	A	A	A	A	T	A	A	A	A	A	A	A	A	A	A	H	A	A	A	A	A	A	A	A	A	A	H	A	A	T	A	A
JAX00245413	1	29307702	0	A	G	A	A	A	A	A	A	G	A	A	A	H	A	A	A	A	A	G	A	A	A	A	A	A	A	A	A	A	H	A	A	A	A	A	A	A	A	A	A	H	A	A	G	A	A
JAX00001968	1	29322312	0	C	G	G	C	G	G	G	G	G	G	C	G	G	G	G	C	G	G	G	G	G	G	G	G	C	G	G	H	C	G	G	G	G	G	H	G	G	C	G	H	G	G	G	G	G	G
JAX00245420	1	29323964	0	A	G	G	A	G	G	G	G	G	G	A	G	G	G	G	A	G	G	G	G	G	G	G	G	A	G	G	H	A	G	G	G	G	G	H	G	G	A	G	H	G	G	G	G	G	G
JAX00001969	1	29339963	0	A	C	C	A	C	C	A	C	C	C	A	C	C	C	C	A	C	H	C	C	C	C	H	C	A	C	C	H	A	C	A	C	C	A	H	C	C	A	C	H	C	A	C	C	C	C
JAX00245427	1	29364420	0	G	C	G	G	G	G	G	G	C	G	G	H	H	G	G	G	G	G	C	G	G	G	G	G	G	G	G	G	G	H	G	G	G	G	G	G	G	G	G	G	H	G	G	C	G	G
JAX00001971	1	29372848	0	T	C	C	T	C	C	T	T	T	T	T	C	T	C	C	T	C	H	T	H	T	T	H	C	T	C	T	T	T	H	T	T	C	T	T	T	H	T	C	H	H	T	T	T	C	C
JAX00001972	1	29391849	0	C	A	A	C	A	A	C	C	C	C	C	H	C	A	A	C	A	N	C	H	C	C	H	A	C	A	C	C	C	N	C	C	A	C	C	C	N	C	N	H	N	C	C	C	A	A
JAX00245445	1	29558375	0	T	C	T	T	T	T	T	T	C	T	T	T	H	T	T	T	T	T	C	T	T	T	T	T	T	T	T	T	T	H	T	T	T	T	T	T	T	T	T	T	H	T	T	C	T	T
JAX00001988	1	29566727	0	G	C	C	G	C	C	G	G	C	G	G	C	H	C	C	G	C	H	C	H	G	G	H	C	G	C	G	G	G	C	G	G	C	G	G	G	H	G	C	H	C	G	G	C	C	C
JAX00245449	1	29615789	0	A	G	G	A	G	G	A	A	G	A	A	G	H	G	G	A	G	N	G	H	A	A	H	G	A	G	A	A	A	G	A	A	G	A	A	A	H	A	G	H	G	A	A	G	G	G
JAX00001989	1	29616514	0	C	T	T	C	T	T	C	C	T	C	C	T	H	T	T	C	T	H	T	H	C	C	H	T	C	T	C	C	C	T	C	C	T	C	C	C	H	C	T	H	T	C	C	T	T	T
JAX00245450	1	29627488	0	C	T	T	C	T	T	C	C	T	C	C	T	H	T	T	C	T	H	T	H	C	C	H	T	C	T	C	C	C	T	C	C	T	C	C	C	H	C	T	H	T	C	C	T	T	T
JAX00245453	1	29636925	0	T	A	A	T	A	A	T	T	T	T	T	A	T	A	A	T	A	H	T	H	T	T	H	A	T	A	T	T	T	H	T	T	A	T	T	T	H	T	A	H	H	T	T	T	A	A
JAX00245454	1	29647580	0	A	G	A	A	A	A	A	A	G	A	A	A	H	A	A	A	A	A	G	A	A	A	A	A	A	A	A	A	A	H	A	A	A	A	A	A	A	A	A	A	H	A	A	G	A	A
JAX00001993	1	29659258	0	A	G	G	A	G	G	A	A	A	A	A	G	A	G	G	A	G	H	A	H	A	A	H	G	A	G	A	A	A	H	A	A	G	A	A	A	H	A	G	H	H	A	A	A	G	G
JAX00245460	1	29696592	0	G	A	G	G	G	G	G	G	A	G	G	G	H	G	G	G	G	G	A	G	G	G	G	G	G	G	G	G	G	H	G	G	G	G	G	G	G	G	G	G	H	G	G	A	G	G
JAX00245461	1	29696768	0	A	T	A	A	A	A	A	A	T	A	A	A	H	A	A	A	A	A	T	A	A	A	A	A	A	A	A	A	A	H	A	A	A	A	A	A	A	A	A	A	H	A	A	T	A	A
JAX00245468	1	29768126	0	G	A	G	G	G	G	G	G	G	A	G	G	G	G	G	G	G	G	G	H	H	A	G	G	G	G	H	G	G	G	G	G	G	G	H	G	G	G	G	G	G	G	G	G	G	G
JAX00245470	1	29768486	0	C	T	C	C	C	C	C	C	T	T	C	C	H	C	C	C	C	C	T	N	N	T	C	C	C	C	N	C	C	C	C	C	C	C	N	C	C	C	N	C	N	C	C	T	C	C
JAX00245474	1	29775855	0	T	A	T	T	T	T	T	T	A	T	T	T	H	T	T	T	T	T	A	T	T	T	T	T	T	T	T	T	T	H	T	T	T	T	T	T	T	T	T	T	H	T	T	A	T	T
JAX00245478	1	29832154	0	A	G	A	A	A	A	A	A	G	A	A	A	N	A	A	A	A	A	G	A	A	A	A	A	A	A	A	A	A	H	A	A	A	A	A	A	A	A	A	A	H	A	A	G	A	A
JAX00191194	1	29851083	0	G	C	G	G	G	G	G	G	C	G	G	G	H	G	G	G	G	G	C	G	G	G	G	G	G	G	G	G	G	H	G	G	G	G	G	G	G	G	G	G	H	G	G	C	G	G
JAX00191195	1	29863762	0	T	C	T	T	T	T	T	T	C	T	T	T	H	T	T	T	T	T	C	T	T	T	T	T	T	T	T	T	T	H	T	T	T	T	T	T	T	T	T	T	H	T	T	C	T	T
JAX00245484	1	29909821	0	C	T	C	C	C	C	C	C	C	T	C	C	C	C	C	C	C	C	C	H	H	T	C	C	C	C	H	C	C	C	C	C	C	C	H	C	C	C	C	C	C	C	C	C	C	C
JAX00245486	1	29931915	0	T	C	T	T	T	T	T	T	C	C	T	T	H	T	T	T	T	T	C	H	H	C	T	T	T	T	H	T	T	H	T	T	T	T	H	T	T	T	T	T	H	T	T	C	T	T
JAX00002014	1	29942474	0	G	C	C	G	C	C	G	G	G	G	G	C	G	C	C	G	C	H	G	H	G	G	H	C	G	C	G	G	G	H	G	G	C	G	G	G	H	G	C	H	H	G	G	G	C	C
JAX00002016	1	29966289	0	T	A	A	T	A	A	T	T	T	T	T	A	T	A	A	T	A	H	T	H	T	T	H	A	T	A	T	T	T	H	T	T	A	T	T	T	H	T	A	H	H	T	T	T	A	A
JAX00245493	1	29979411	0	C	A	C	C	C	C	C	C	A	C	C	C	C	C	C	C	C	C	A	C	C	C	C	C	C	C	C	C	C	C	C	C	C	C	C	C	C	C	C	C	C	C	C	A	C	C
JAX00245495	1	29979654	0	A	T	A	A	A	A	T	T	T	A	A	A	T	A	A	A	A	H	T	A	H	A	N	A	A	A	T	H	A	N	T	T	A	T	A	N	H	A	A	A	A	T	T	T	A	A
JAX00245498	1	29988352	0	G	C	G	G	G	G	C	C	G	G	G	G	H	G	G	G	G	H	G	G	H	G	N	G	G	G	H	H	G	G	C	C	G	C	G	C	H	G	G	G	G	C	C	G	G	G
JAX00245499	1	29988876	0	A	C	A	A	A	A	C	C	C	C	A	A	C	A	A	A	A	H	C	H	C	C	H	A	A	A	C	H	A	H	C	C	A	C	H	C	H	A	A	A	H	C	C	C	A	A
JAX00245501	1	30004512	0	C	T	C	C	C	C	C	C	T	T	C	C	H	C	C	C	C	C	T	H	H	T	C	C	C	C	H	C	C	H	C	C	C	C	H	C	C	C	C	C	H	C	C	T	C	C
JAX00002019	1	30018188	0	C	T	T	C	T	T	T	T	T	T	C	T	T	T	T	C	T	T	T	T	T	T	T	T	C	T	T	H	C	T	T	T	T	T	H	T	T	C	T	H	T	T	T	T	T	T
JAX00245507	1	30022070	0	G	A	G	G	G	G	G	G	G	A	G	G	G	G	G	G	G	G	G	H	H	A	G	G	G	G	H	G	G	G	G	G	G	G	H	G	G	G	G	G	G	G	G	G	G	G
JAX00002024	1	30071084	0	C	A	A	C	A	A	A	A	C	C	C	A	H	A	A	C	A	A	C	H	H	C	A	A	C	A	N	N	C	H	A	A	A	A	C	A	A	C	A	H	N	A	A	C	A	A
JAX00002025	1	30090623	0	A	C	A	A	A	A	A	A	C	A	A	A	H	A	A	A	A	A	C	A	A	A	A	A	A	A	A	A	A	A	A	A	A	A	A	A	A	A	A	A	H	A	A	C	A	A
JAX00002026	1	30090880	0	A	G	A	A	A	A	A	A	G	A	A	A	H	A	A	A	A	A	G	A	A	A	A	A	A	A	A	A	A	H	A	A	A	A	A	A	A	A	A	A	H	A	A	G	A	A
JAX00245516	1	30110920	0	G	A	G	G	G	G	G	G	A	G	G	G	H	G	G	G	G	G	A	G	G	G	G	G	G	G	G	G	G	H	G	G	G	G	G	G	G	G	G	G	H	G	G	A	G	G
JAX00245517	1	30111913	0	G	T	G	G	G	G	G	T	G	T	G	G	G	G	G	G	G	G	G	H	T	T	G	G	G	G	T	H	G	G	G	T	G	G	H	T	H	G	G	G	G	G	T	G	G	G
JAX00002029	1	30149226	0	T	A	T	T	T	T	T	T	A	T	T	T	T	T	T	T	T	T	A	T	T	T	T	T	T	T	T	T	T	T	T	T	T	T	T	T	T	T	T	T	T	T	T	H	T	T
JAX00002030	1	30149420	0	C	T	C	C	T	C	C	C	C	C	C	C	C	H	C	C	H	H	C	H	C	C	H	C	C	T	C	C	C	C	C	C	C	C	C	C	C	C	C	C	C	C	C	C	H	C
JAX00002031	1	30164120	0	T	A	T	T	T	T	T	T	A	T	T	T	H	T	T	T	T	T	A	T	T	T	T	T	T	T	T	T	T	H	T	T	T	T	T	T	T	T	T	T	H	T	T	A	T	T
JAX00191205	1	30224272	0	A	C	A	A	A	A	A	A	C	A	A	A	H	A	A	A	A	A	C	A	A	A	A	A	A	A	A	A	A	H	A	A	A	A	A	A	A	A	A	A	H	A	A	C	A	A
JAX00002037	1	30259409	0	A	C	A	A	A	A	A	A	C	A	A	A	A	A	A	A	A	A	H	A	A	A	A	A	A	A	A	A	A	A	A	A	A	A	A	A	A	A	A	A	H	A	A	C	A	A
JAX00002041	1	30302204	0	C	T	C	C	T	C	C	T	T	C	C	C	T	H	C	C	H	H	T	H	H	C	H	C	C	T	H	H	C	H	C	T	C	C	C	T	H	C	C	C	H	C	T	T	H	C
JAX00245529	1	30303262	0	T	A	T	T	T	T	T	T	A	T	T	T	N	T	T	T	T	T	A	T	T	T	T	T	T	T	T	T	T	H	T	T	T	T	T	T	T	T	T	T	N	T	T	A	T	T
JAX00245530	1	30307239	0	A	T	A	A	T	A	A	T	T	A	A	A	T	H	A	A	H	H	T	H	H	A	H	A	A	T	H	H	A	H	A	T	A	A	A	T	H	A	A	A	H	A	T	T	H	A
JAX00002044	1	30342000	0	C	T	C	C	T	C	C	T	C	C	C	C	H	H	C	C	H	H	C	H	H	C	H	C	C	T	H	H	C	C	C	T	C	C	C	T	H	C	C	C	C	C	T	C	H	C
JAX00245532	1	30347869	0	G	T	G	G	G	G	G	G	T	G	G	G	N	G	G	G	G	G	T	G	G	G	G	G	G	G	G	G	G	H	G	G	G	G	G	G	G	G	G	G	H	G	G	T	G	G
JAX00245535	1	30350416	0	A	C	A	A	C	A	A	C	A	A	A	A	N	H	A	A	N	H	A	H	N	A	H	A	A	C	H	H	A	A	A	C	A	A	A	C	H	A	A	A	A	A	C	A	H	A
JAX00245536	1	30357475	0	T	G	T	T	T	T	T	T	G	T	T	T	H	T	T	T	T	T	G	T	T	T	T	T	T	T	T	T	T	H	T	T	T	T	T	T	T	T	T	T	H	T	T	G	T	T
JAX00002048	1	30374985	0	T	G	T	T	G	T	T	G	G	T	T	T	G	H	T	T	H	H	G	H	H	T	H	T	T	G	H	H	T	H	T	G	T	T	T	G	H	T	T	T	H	T	G	G	H	T
JAX00245546	1	30442672	0	G	T	G	G	G	G	G	G	T	G	G	G	H	G	G	G	G	G	T	G	G	G	G	G	G	G	G	G	G	H	G	G	G	G	G	G	G	G	G	G	H	G	G	T	G	G
JAX00245547	1	30446015	0	A	C	A	A	A	A	C	A	C	A	A	A	H	A	A	A	A	N	C	A	A	A	H	A	A	A	A	A	A	N	C	A	A	C	A	A	A	A	A	A	H	C	A	C	A	A
JAX00002052	1	30458025	0	C	A	C	C	C	C	C	C	A	C	C	C	H	C	C	C	C	C	A	C	C	C	C	C	C	C	C	C	C	H	C	C	C	C	C	C	C	C	C	C	H	C	C	A	C	C
JAX00002053	1	30460653	0	G	A	G	G	G	G	A	G	A	G	G	G	H	G	G	G	G	N	A	G	G	G	G	G	G	G	G	G	G	H	A	G	G	A	G	G	G	G	G	G	G	A	G	A	G	G
JAX00002054	1	30472823	0	G	A	G	G	G	G	G	G	A	G	G	G	H	G	G	G	G	G	A	G	G	G	G	G	G	G	G	G	G	H	G	G	G	G	G	G	G	G	G	G	N	G	G	A	G	G
JAX00245550	1	30481886	0	G	A	G	G	G	G	G	G	A	G	G	G	H	G	G	G	G	G	A	G	G	G	G	G	G	G	G	G	G	N	G	G	G	G	G	G	G	G	G	G	N	G	G	A	G	G
JAX00245551	1	30484256	0	T	C	T	T	T	T	T	T	C	T	T	T	N	T	T	T	T	T	C	T	T	T	T	T	T	T	T	T	T	H	T	T	T	T	T	T	T	T	T	T	H	T	T	C	T	T
JAX00002056	1	30498643	0	A	G	A	A	A	A	A	A	G	A	A	A	H	A	A	A	A	A	G	A	A	A	A	A	A	A	A	A	A	H	A	A	A	A	A	A	A	A	A	A	H	A	A	G	A	A
JAX00002062	1	30582669	0	T	G	T	T	T	T	T	T	G	T	T	T	H	T	T	T	T	T	G	T	T	T	T	T	T	T	T	T	T	H	T	T	T	T	T	T	T	T	T	T	N	T	T	G	T	T
JAX00245564	1	30583719	0	T	C	T	T	T	T	T	T	C	T	T	T	H	T	T	T	T	T	C	T	T	T	T	T	T	T	T	T	T	H	T	T	T	T	T	T	T	T	T	T	H	T	T	C	T	T
JAX00245565	1	30587556	0	T	C	T	T	T	T	C	T	C	T	T	T	H	T	T	T	T	H	C	T	T	T	H	T	T	T	T	T	T	H	C	T	T	C	T	T	T	T	T	T	H	C	T	C	T	T
JAX00245569	1	30621909	0	G	C	G	G	G	G	G	G	C	G	G	G	G	G	G	G	G	G	C	G	G	G	G	G	G	G	G	G	G	G	G	G	G	G	G	G	G	G	G	G	G	G	G	C	G	G
JAX00245571	1	30624464	0	G	T	G	G	G	G	G	G	T	G	G	G	H	G	G	G	G	G	T	G	G	G	G	G	G	G	G	G	G	H	G	G	G	G	G	G	G	G	G	G	H	G	G	T	G	G
JAX00245573	1	30630563	0	G	A	G	G	G	G	A	G	A	G	G	G	H	G	G	G	G	H	A	G	G	G	H	G	G	G	G	G	G	H	A	G	G	A	G	G	G	G	G	G	H	A	G	A	G	G
JAX00245575	1	30663709	0	T	C	T	T	C	T	C	T	C	T	T	T	H	H	T	T	H	C	C	H	T	T	C	T	T	C	T	T	T	H	C	T	T	C	T	T	T	T	T	T	N	C	T	C	H	T
JAX00245577	1	30696097	0	A	C	A	A	C	A	C	A	A	A	A	A	A	H	A	A	H	C	A	N	A	A	C	A	A	C	A	A	A	A	C	A	A	C	A	A	A	A	A	A	A	C	A	A	H	A
JAX00002072	1	30702656	0	T	C	T	T	C	T	C	T	T	T	T	T	T	H	T	T	H	C	T	H	T	T	C	T	T	C	T	T	T	T	C	T	T	C	T	T	T	T	T	T	T	C	T	T	H	T
JAX00245580	1	30703714	0	T	C	T	T	C	T	C	T	C	T	T	T	H	H	T	T	H	C	C	H	T	T	C	T	T	C	T	T	T	H	C	T	T	C	T	T	T	T	T	T	H	C	T	C	H	T
JAX00245582	1	30718326	0	C	T	C	C	T	C	C	C	C	C	C	C	C	N	C	C	H	H	C	H	C	C	H	C	C	T	C	C	C	C	C	C	C	C	C	C	C	C	C	C	C	C	C	C	H	C
JAX00002073	1	30730302	0	T	A	T	T	A	T	A	T	T	T	T	T	T	H	T	T	H	A	T	H	T	T	A	T	T	A	T	T	T	T	A	T	T	A	T	T	T	T	T	T	T	A	T	T	H	T
JAX00002074	1	30740514	0	G	T	T	G	G	T	G	G	G	G	G	T	G	H	T	G	H	G	G	G	G	G	G	T	G	G	G	G	G	H	G	G	T	G	G	G	H	G	T	H	H	G	G	G	H	T
JAX00002075	1	30741203	0	G	A	A	G	G	A	G	G	A	G	G	A	H	H	A	G	H	G	A	G	G	G	G	A	G	G	G	G	G	A	G	G	A	G	G	G	H	G	A	H	A	G	G	A	H	A
JAX00245586	1	30746349	0	A	G	G	A	G	G	G	G	G	A	A	G	G	G	G	A	G	G	G	H	H	A	G	G	A	G	H	H	A	G	G	G	G	G	A	G	G	A	G	H	G	G	G	G	G	G
JAX00245589	1	30749340	0	C	G	C	C	C	C	G	C	C	C	C	C	C	C	C	C	C	H	C	C	C	C	H	C	C	C	C	C	C	C	G	C	C	G	C	C	C	C	C	C	C	G	C	C	C	C
JAX00245590	1	30749834	0	G	A	G	G	G	G	G	G	A	G	G	G	G	G	G	G	G	G	A	G	G	G	G	G	G	G	G	G	G	G	G	G	G	G	G	G	G	G	G	G	H	G	G	A	G	G
JAX00002077	1	30777646	0	A	T	A	A	T	A	A	T	A	A	A	A	H	H	A	A	H	H	A	H	H	A	H	A	A	T	H	H	A	A	A	T	A	A	A	T	H	A	A	A	A	A	T	A	H	A
JAX00191212	1	30781308	0	C	A	C	C	C	C	C	C	A	C	C	C	H	C	C	C	C	C	A	C	C	C	C	C	C	C	C	C	C	H	C	C	C	C	C	C	C	C	C	C	H	C	C	A	C	C
JAX00002079	1	30808244	0	T	A	A	T	T	A	T	T	T	T	T	A	T	H	A	T	H	T	T	T	T	T	T	A	T	T	T	T	H	N	T	T	A	T	T	T	H	H	A	A	H	T	T	T	N	A
JAX00002081	1	30836038	0	G	A	A	G	G	A	G	G	A	G	G	A	A	H	A	G	H	G	A	G	G	G	G	A	G	G	G	G	G	A	G	G	A	G	G	G	H	G	A	H	A	G	G	A	H	A
JAX00002082	1	30865959	0	T	C	C	T	T	C	C	C	C	C	T	C	C	H	C	T	H	H	C	H	C	C	N	C	T	T	C	H	T	C	C	C	C	C	H	C	C	T	C	H	C	C	C	C	H	C
JAX00002086	1	30885898	0	C	T	T	C	C	T	C	T	T	T	C	T	T	H	T	C	H	C	T	H	T	T	C	T	C	C	T	H	C	T	C	T	T	C	H	T	T	C	T	H	T	C	T	T	H	T
JAX00002087	1	30889417	0	T	C	C	T	T	C	T	C	C	T	T	C	C	H	C	T	H	T	C	T	H	T	T	C	T	T	H	H	T	C	T	C	C	T	T	C	C	T	C	H	C	T	C	C	H	C
JAX00191216	1	30931292	0	A	C	A	A	A	A	A	A	C	A	A	A	H	A	A	A	A	A	C	A	A	A	A	A	A	A	A	A	A	H	A	A	A	A	A	A	A	A	A	A	H	A	A	C	A	A
JAX00245613	1	30942283	0	A	T	A	A	A	A	A	A	T	A	A	A	H	A	A	A	A	A	T	A	A	A	A	A	A	A	A	A	A	H	A	A	A	A	A	A	A	A	A	A	H	A	A	T	A	A
JAX00245615	1	30955362	0	C	T	C	C	C	C	C	C	T	C	C	C	H	C	C	C	C	C	T	C	C	C	C	C	C	C	C	C	C	H	C	C	C	C	C	C	C	C	C	C	H	C	C	T	C	C
JAX00245618	1	30964391	0	A	T	A	A	A	A	A	A	A	T	A	A	A	A	A	A	A	A	A	H	H	T	A	A	A	A	H	A	A	A	A	A	A	A	H	A	A	A	A	A	A	A	A	A	A	A
JAX00245621	1	30973722	0	T	C	T	T	T	T	T	T	C	T	T	T	H	T	T	T	T	T	C	T	T	T	T	T	T	T	T	T	T	H	T	T	T	T	T	T	T	T	T	T	H	T	T	C	T	T
JAX00002092	1	30992091	0	C	T	T	C	T	T	T	C	C	T	C	T	C	T	T	C	T	T	C	T	H	T	T	T	C	T	H	C	C	H	T	C	T	T	H	C	H	C	T	H	H	T	C	C	T	T
JAX00245628	1	30992462	0	T	G	G	T	G	G	G	G	G	G	T	G	G	G	G	T	G	G	G	N	G	G	G	G	T	G	G	T	T	G	G	G	G	N	T	G	G	T	G	T	G	N	G	G	G	G
JAX00245631	1	30993249	0	T	C	C	T	C	C	C	C	T	C	T	C	N	C	C	T	C	C	T	C	C	C	C	C	T	C	C	H	T	H	C	C	C	C	H	C	C	T	C	H	H	C	C	T	C	C
JAX00245636	1	31002110	0	G	A	G	G	G	G	G	A	G	G	G	G	H	G	G	G	G	G	G	G	H	G	G	G	G	G	G	N	G	G	G	A	G	G	G	H	H	G	G	G	G	G	H	G	G	G
JAX00188702	1	31002723	0	C	T	T	C	T	T	T	C	T	C	C	T	H	T	T	C	T	T	T	H	C	C	T	T	C	T	C	C	C	T	T	C	T	T	C	C	H	C	T	H	T	T	C	T	T	T
JAX00188703	1	31003329	0	T	C	C	T	C	C	C	C	C	C	T	C	C	C	C	T	C	C	C	C	C	C	C	C	T	C	C	N	T	C	C	C	C	C	H	C	C	T	C	H	C	C	C	C	C	C
JAX00245642	1	31015870	0	A	C	A	A	A	A	A	C	A	C	A	A	H	A	A	A	A	A	A	N	C	C	A	A	A	A	C	N	A	A	A	C	A	A	N	C	N	A	A	A	A	A	C	A	A	A
JAX00245645	1	31026840	0	T	C	T	T	C	T	C	C	C	C	T	T	C	N	T	T	C	C	C	C	C	C	C	T	T	C	C	C	T	H	C	C	T	C	H	C	C	T	T	T	H	C	C	C	C	T
JAX00245646	1	31027526	0	A	T	A	A	T	A	T	A	A	A	A	A	A	A	A	A	H	T	A	H	A	A	T	A	A	T	A	A	A	A	T	A	A	T	A	A	A	A	A	A	A	T	A	A	N	A
JAX00245647	1	31029752	0	G	A	G	G	A	G	A	G	A	G	G	G	H	H	G	G	H	A	A	H	G	G	A	G	G	A	G	G	G	H	A	G	G	A	G	G	G	G	G	G	H	A	G	A	H	G
JAX00245649	1	31031665	0	C	T	C	C	C	C	C	C	T	C	C	C	H	C	C	C	C	C	T	C	C	C	C	C	C	C	C	C	C	H	C	C	C	C	C	C	C	C	C	C	H	C	C	T	C	C
JAX00245650	1	31032114	0	C	T	C	C	C	C	C	C	T	C	C	C	H	C	C	C	C	C	T	C	C	C	C	C	C	C	C	C	C	H	C	C	C	C	C	C	C	C	C	C	H	C	C	T	C	C
JAX00002097	1	31042334	0	C	A	C	C	A	C	A	C	C	C	C	C	C	H	N	C	H	A	C	H	C	C	A	C	C	A	C	C	C	C	A	C	C	A	C	C	C	C	C	C	C	H	C	C	C	C
JAX00245656	1	31067617	0	T	A	T	T	T	T	T	A	A	T	T	T	A	T	T	T	T	T	A	T	H	T	T	T	T	T	H	H	T	H	T	A	T	T	T	A	H	T	T	T	H	T	A	A	T	T
JAX00245662	1	31079404	0	A	G	A	A	A	A	A	A	G	A	A	A	H	A	A	A	A	A	G	A	A	A	A	A	A	A	A	A	A	H	A	A	A	A	A	A	A	A	A	A	H	A	A	G	A	A
JAX00002104	1	31130841	0	G	C	G	G	C	G	C	G	G	G	G	G	G	H	G	G	H	C	G	H	G	G	C	G	G	C	G	G	G	G	C	G	G	C	G	G	G	G	G	G	G	C	G	G	H	G
JAX00245673	1	31150052	0	C	G	C	C	C	C	C	C	G	C	C	C	C	C	C	C	C	C	G	C	C	C	C	C	C	C	C	C	C	C	C	C	C	C	C	C	C	C	C	C	C	C	C	N	C	C
JAX00245675	1	31153960	0	G	A	G	G	A	G	G	G	G	G	G	G	G	H	G	G	H	H	G	H	G	G	H	G	G	A	G	G	G	G	G	G	G	G	G	G	G	G	G	G	G	G	G	G	H	G
JAX00245685	1	31164267	0	G	A	G	G	G	G	G	A	A	G	G	G	A	G	G	G	G	G	A	G	H	G	G	G	G	G	H	H	G	H	G	A	G	G	G	A	H	G	G	G	H	G	A	A	G	G
JAX00245688	1	31172617	0	C	T	C	C	C	C	C	T	C	C	C	C	H	C	C	C	C	C	C	C	H	C	C	C	C	C	H	H	C	C	C	T	C	C	C	T	H	C	C	C	C	C	T	C	C	C
JAX00245689	1	31174062	0	G	C	G	G	G	G	G	C	C	G	G	G	C	G	G	G	G	G	C	G	H	G	G	G	G	G	H	H	G	H	G	C	G	G	G	C	H	G	G	G	H	G	C	C	G	G
JAX00245691	1	31174821	0	C	T	C	C	C	C	C	T	T	C	C	C	T	C	C	C	C	C	T	C	H	C	C	C	C	C	H	H	C	H	C	T	C	C	C	T	H	C	C	C	H	C	T	T	C	C
JAX00245695	1	31288479	0	T	A	T	T	T	T	T	T	A	T	T	T	H	T	T	T	T	T	A	T	T	T	T	T	T	T	T	T	T	H	T	T	T	T	T	T	T	T	T	T	H	T	T	A	T	T
JAX00002117	1	31315139	0	G	A	G	G	G	G	G	G	A	G	G	G	H	G	G	G	G	G	A	G	G	G	G	G	G	G	G	G	G	G	G	G	G	G	G	G	G	G	G	G	G	G	G	A	G	G
JAX00002121	1	31367611	0	C	A	C	C	C	C	C	C	A	C	C	C	H	C	C	C	C	C	A	C	C	C	C	C	C	C	C	C	C	H	C	C	C	C	C	C	C	C	C	C	H	C	C	A	C	C
JAX00002122	1	31367630	0	T	C	T	T	T	T	C	C	C	T	T	T	C	T	T	T	T	H	C	T	H	T	H	T	T	T	H	H	T	H	C	C	T	C	T	T	H	T	T	T	H	C	C	C	T	T
JAX00245701	1	31367751	0	C	T	C	C	C	C	T	C	C	C	C	C	C	C	C	C	C	H	C	C	C	C	H	C	C	C	C	C	C	C	T	C	C	T	C	C	C	C	C	C	C	T	C	C	C	C
JAX00002126	1	31420836	0	A	G	A	A	A	A	A	A	G	A	A	A	H	A	A	A	A	A	G	A	A	A	A	A	A	A	A	A	A	H	A	A	A	A	A	A	A	A	A	A	H	A	A	G	A	A
JAX00002128	1	31452859	0	G	T	T	G	G	T	G	G	G	G	G	T	G	H	T	G	H	G	G	G	G	G	G	T	G	G	G	G	G	H	G	G	T	G	G	G	H	G	T	H	H	G	G	G	H	T
JAX00002130	1	31498168	0	T	C	T	T	T	T	T	T	C	T	T	T	C	T	T	T	T	T	C	T	T	T	T	T	T	T	T	T	T	C	T	T	T	T	T	T	T	N	T	T	C	T	T	C	T	T
JAX00191230	1	31499679	0	T	G	T	T	T	T	T	T	G	T	T	T	H	T	T	T	T	T	G	T	T	T	T	T	T	T	T	T	T	H	T	T	T	T	T	T	T	T	T	T	H	T	T	G	T	T
JAX00245717	1	31533646	0	A	G	A	A	A	A	A	A	G	A	A	A	H	A	A	A	A	N	G	A	A	A	A	A	A	A	A	A	A	H	A	A	A	A	A	A	A	A	A	A	H	A	A	G	A	A
JAX00002133	1	31540336	0	A	G	A	A	A	A	A	A	G	A	N	H	H	N	A	A	A	A	G	A	A	A	A	A	A	A	A	A	A	H	A	A	A	A	A	A	A	A	A	A	H	A	A	G	A	A
JAX00002135	1	31542341	0	G	A	G	G	G	G	G	G	A	G	G	G	H	G	G	G	G	G	A	G	G	G	G	G	G	G	G	G	G	H	G	G	G	G	G	G	G	G	G	G	H	G	G	A	G	G
JAX00002137	1	31598600	0	A	T	A	A	A	A	A	A	T	A	A	A	H	A	A	A	A	A	T	A	A	A	A	A	A	A	A	A	A	H	A	A	A	A	A	A	A	A	A	A	H	A	A	T	A	A
JAX00002138	1	31599808	0	G	A	G	G	G	G	G	G	A	G	G	G	N	G	G	G	G	G	A	G	G	G	G	G	G	G	G	G	G	H	G	G	G	G	G	G	G	G	G	G	A	G	G	A	G	G
JAX00002139	1	31612969	0	A	C	A	A	A	A	A	C	C	A	A	A	C	A	A	A	A	A	C	A	H	A	A	A	A	A	H	H	A	C	A	C	A	A	A	A	H	A	A	H	C	A	C	C	A	A
JAX00245722	1	31629673	0	A	G	A	A	A	A	A	G	A	A	A	A	H	A	A	A	A	A	A	A	H	A	A	A	A	A	H	H	A	A	A	G	A	A	A	A	H	A	A	A	A	A	G	A	A	A
JAX00245725	1	31632604	0	C	G	C	C	C	C	C	G	G	C	C	C	G	C	C	C	C	C	G	C	N	C	C	C	C	C	N	H	C	H	C	N	C	C	C	C	N	H	C	H	H	C	G	G	C	C
JAX00245727	1	31651151	0	C	G	C	C	C	C	C	C	G	C	C	C	H	C	C	C	C	C	G	C	C	N	C	C	C	C	C	C	C	N	C	C	C	C	C	C	C	C	C	N	C	C	C	G	C	C
JAX00245728	1	31659303	0	G	A	G	G	G	G	G	A	G	G	G	G	H	G	G	G	G	G	G	G	H	G	G	G	G	G	H	G	G	G	G	A	G	G	G	G	H	G	G	G	G	G	A	G	G	G
JAX00245729	1	31664150	0	A	T	A	A	A	A	T	T	A	A	A	A	H	N	A	A	A	H	A	A	H	A	H	A	A	A	H	H	A	A	T	T	A	T	A	A	N	A	A	A	A	T	T	A	A	A
JAX00002145	1	31700516	0	G	C	G	G	G	G	G	G	C	G	G	G	H	G	G	G	G	G	C	G	G	G	G	G	G	G	G	G	G	H	G	G	G	G	G	G	G	G	G	H	H	G	G	C	G	G
JAX00245736	1	31756184	0	A	G	A	A	A	A	A	A	G	A	A	A	A	A	A	A	A	A	G	A	A	A	A	A	A	A	A	A	A	H	A	A	A	A	A	A	A	A	A	H	N	A	A	G	A	A
JAX00245737	1	31772243	0	G	A	G	G	G	G	A	A	A	G	G	G	N	G	G	G	G	H	A	G	H	G	H	G	G	G	H	H	G	N	A	A	G	A	G	G	H	G	G	H	H	A	A	A	G	G
JAX00245738	1	31772498	0	C	T	C	C	C	C	T	T	C	C	C	C	H	C	C	C	C	H	C	C	H	C	H	C	C	C	H	H	C	C	T	T	C	T	C	C	H	C	C	C	C	T	T	C	C	C
JAX00245741	1	31814280	0	T	C	T	T	T	T	C	C	T	T	T	T	H	T	T	T	T	H	T	T	N	T	H	T	T	T	H	H	T	T	C	C	T	C	T	T	H	T	T	T	T	C	C	T	T	T
JAX00245742	1	31816729	0	A	C	A	A	A	A	C	C	A	A	A	A	H	A	A	A	A	N	A	A	H	A	H	A	A	A	N	N	A	A	C	C	A	C	A	A	H	A	A	A	A	C	C	A	A	A
JAX00002160	1	31900188	0	G	C	G	G	G	G	G	G	C	G	G	G	H	G	G	G	G	G	C	G	G	G	G	G	G	G	G	G	G	H	G	G	G	G	G	G	G	G	G	H	H	G	G	C	G	G
JAX00002162	1	31900367	0	G	A	G	G	G	G	G	G	A	G	G	G	H	G	G	G	G	G	A	G	G	G	G	G	G	G	G	G	G	H	G	G	G	G	G	G	G	G	G	H	H	G	G	A	G	G
JAX00002166	1	31960819	0	T	C	T	T	T	T	C	C	C	T	T	T	C	T	T	T	T	H	C	T	H	T	H	T	T	T	H	H	T	H	C	C	T	C	T	T	H	T	T	H	H	C	C	C	T	T
JAX00002167	1	31960971	0	T	C	T	T	T	T	C	C	C	T	T	T	C	T	T	T	T	H	C	T	H	T	N	T	T	T	N	T	T	C	C	C	T	C	T	T	N	T	T	H	H	C	C	C	T	T
JAX00245754	1	32002174	0	G	A	G	G	G	G	G	G	A	G	G	G	H	G	G	G	G	G	A	G	G	G	G	G	G	G	G	G	G	H	G	G	G	G	G	G	G	G	G	H	H	G	G	A	G	G
JAX00002174	1	32070625	0	G	A	G	G	G	G	A	A	G	G	G	G	H	G	G	G	G	H	G	G	H	G	H	G	G	G	H	H	G	G	A	A	G	A	G	G	H	G	G	G	G	A	A	G	G	G
JAX00245759	1	32072024	0	A	C	A	A	A	A	C	A	A	A	A	A	A	A	A	A	A	H	A	A	A	A	H	A	A	A	A	A	A	A	C	A	A	C	A	A	A	A	A	A	A	C	A	A	A	A
JAX00245761	1	32094432	0	A	G	A	A	A	A	G	G	G	A	A	A	G	A	A	A	A	H	G	A	H	A	H	A	A	A	N	H	A	H	G	G	A	G	A	A	H	A	A	H	H	G	G	G	A	A
JAX00245762	1	32099817	0	G	A	G	G	G	G	G	G	A	G	G	G	H	G	G	G	G	G	A	G	G	G	G	G	G	G	G	G	G	H	G	G	G	G	G	G	G	G	G	H	N	G	G	A	G	G
JAX00245763	1	32101985	0	G	A	G	G	G	G	G	G	G	A	G	G	G	G	G	G	G	G	G	H	H	A	G	G	G	G	H	G	G	G	G	G	G	G	H	G	G	G	G	G	G	G	G	G	G	G
JAX00245765	1	32104527	0	A	T	A	A	A	A	A	T	A	A	A	A	H	A	A	A	A	A	A	A	N	A	A	A	A	A	H	H	A	A	A	H	A	A	A	A	H	A	A	A	A	A	T	A	A	A
JAX00245772	1	32154236	0	C	T	C	C	C	C	C	C	T	C	C	C	H	C	C	C	C	C	T	C	C	C	C	C	C	C	C	C	C	H	C	C	C	C	C	C	C	C	C	N	H	C	C	T	C	C
JAX00002181	1	32179277	0	C	A	C	C	A	C	C	C	C	C	C	H	C	H	C	C	H	H	C	H	C	C	H	C	C	A	C	C	C	C	C	C	C	C	C	C	C	C	C	C	C	C	C	C	H	C
JAX00245780	1	32215678	0	T	C	T	T	T	T	T	C	C	T	T	T	C	T	T	T	T	T	C	T	H	T	T	T	T	T	H	H	T	H	T	C	T	T	T	T	H	T	T	T	H	T	C	C	T	T
JAX00002184	1	32216465	0	A	G	A	A	A	A	G	A	A	A	A	A	A	A	A	A	A	H	A	A	A	A	H	A	A	A	A	A	A	A	G	A	A	G	A	A	A	A	A	A	A	G	A	A	A	A
JAX00002186	1	32221519	0	A	C	A	A	A	A	C	A	A	A	A	A	A	A	A	A	A	H	A	A	A	A	H	A	A	A	A	A	A	A	C	A	A	C	A	A	A	A	A	A	A	C	A	A	A	A
JAX00245782	1	32225811	0	T	C	T	T	T	T	C	C	C	T	T	T	C	T	T	T	T	T	C	T	H	T	T	T	T	T	H	H	T	N	C	C	T	C	T	T	H	T	T	T	T	C	C	C	T	T
JAX00245784	1	32238686	0	G	A	G	G	G	G	G	G	A	G	G	G	H	G	G	G	G	G	A	G	G	G	G	G	G	G	G	G	G	H	G	G	G	G	G	G	G	G	G	H	H	G	G	A	G	G
JAX00245788	1	32248456	0	T	C	T	T	T	T	T	T	C	T	T	T	H	T	T	T	T	T	C	T	T	T	T	T	T	T	T	T	T	H	T	T	T	T	T	T	T	T	T	N	H	T	T	C	T	T
JAX00002189	1	32274638	0	G	T	T	G	G	G	T	G	G	G	G	H	G	H	H	N	H	H	G	G	G	G	H	T	G	G	G	G	G	H	T	G	T	T	G	G	N	G	T	G	N	T	G	G	G	T
JAX00002190	1	32288380	0	C	T	T	C	C	C	T	T	T	C	C	H	T	H	H	H	H	H	T	C	H	C	H	T	C	C	H	H	C	T	T	T	T	T	C	C	T	C	T	H	T	T	T	T	C	T
JAX00245800	1	32288870	0	C	A	A	C	C	C	A	C	C	C	C	H	C	H	H	H	H	H	C	C	C	C	H	A	C	C	C	C	C	H	A	C	A	A	C	C	H	C	A	C	H	A	C	C	C	A
JAX00002195	1	32342386	0	C	A	A	C	A	C	A	A	C	C	C	H	H	A	H	H	A	A	C	H	H	C	A	A	C	A	H	H	C	H	A	A	A	A	C	C	A	C	A	C	C	A	A	C	H	A
JAX00245811	1	32342478	0	G	A	G	G	G	G	G	G	A	G	G	G	H	G	G	G	G	G	A	G	G	G	G	G	G	G	G	G	G	H	G	G	G	G	G	G	G	G	G	H	H	G	G	A	G	G
JAX00245812	1	32345471	0	C	T	T	C	T	T	T	T	T	T	C	T	T	T	T	H	T	T	T	T	T	T	T	T	C	T	T	H	C	T	T	T	T	T	H	C	T	C	T	H	T	T	T	T	T	T
JAX00245815	1	32353091	0	G	A	G	G	G	G	G	G	A	G	G	G	G	G	G	G	G	G	A	G	G	G	G	G	G	G	G	G	G	N	G	G	G	G	G	G	G	G	G	G	G	G	G	A	G	G
JAX00245819	1	32417882	0	C	T	C	C	C	T	C	T	C	T	C	H	N	C	H	C	C	C	C	H	T	T	C	C	C	C	T	H	C	C	C	T	C	C	H	C	H	C	C	C	C	C	T	C	H	C
JAX00002199	1	32421739	0	C	T	C	C	T	T	C	T	T	T	C	H	T	H	H	C	H	H	T	T	T	T	H	C	C	T	T	H	C	H	C	T	C	C	H	C	N	C	C	N	H	C	T	T	T	C
JAX00245821	1	32433022	0	C	G	C	C	C	C	C	C	G	C	C	C	H	C	C	C	C	C	G	C	C	C	C	C	C	C	C	C	C	H	C	C	C	C	C	C	C	C	C	H	H	C	C	G	C	C
JAX00245831	1	32453919	0	G	A	A	G	G	G	A	G	G	G	G	H	G	H	H	H	H	H	G	G	G	G	H	A	G	G	G	G	G	H	A	G	A	A	G	G	N	G	A	G	H	A	G	G	G	A
JAX00245841	1	32478578	0	G	C	G	G	G	G	G	G	G	C	G	G	G	G	G	G	G	G	G	H	H	C	G	G	G	G	H	G	G	G	G	G	G	G	H	G	G	G	G	G	G	G	G	G	G	G
JAX00245842	1	32478712	0	C	A	C	C	C	C	C	C	A	A	C	C	C	C	C	C	C	C	A	H	H	A	C	C	C	C	H	C	C	C	C	C	C	C	H	C	C	C	C	C	C	C	C	A	C	C
JAX00002206	1	32490246	0	C	T	C	C	C	C	C	C	T	C	C	C	H	C	C	C	C	C	T	C	C	C	C	C	C	C	C	C	C	H	C	C	C	C	C	C	C	C	C	H	H	C	C	T	C	C
JAX00188706	1	32516326	0	A	C	A	A	C	A	A	A	A	A	A	A	A	H	A	A	H	H	A	H	A	A	H	A	A	C	A	A	A	A	A	A	A	A	A	A	A	A	A	A	A	A	A	A	H	A
JAX00002209	1	32542751	0	T	A	T	T	A	T	T	T	A	T	T	T	H	H	T	T	N	H	A	H	T	T	H	T	T	A	T	T	T	H	T	T	T	T	T	T	T	T	N	H	H	T	T	A	H	T
JAX00245845	1	32547803	0	T	G	T	T	T	T	T	G	G	T	T	T	G	T	T	T	T	T	N	T	T	T	T	T	T	T	T	T	T	T	T	G	T	T	T	T	N	T	T	T	T	T	G	N	T	T
JAX00245847	1	32548363	0	C	T	C	C	C	C	C	C	T	T	C	C	H	C	C	C	C	C	T	H	H	T	C	C	C	C	H	C	C	H	C	C	C	C	H	C	C	C	C	H	H	C	C	T	C	C
JAX00245848	1	32564213	0	G	A	G	G	G	G	G	A	G	G	G	G	G	G	G	G	G	G	G	G	G	G	G	G	G	G	G	G	G	G	G	A	G	G	G	G	G	G	G	G	G	G	A	G	G	G
JAX00002211	1	32570364	0	C	A	A	C	C	C	A	A	A	A	C	H	A	H	H	H	H	H	A	H	A	A	H	A	C	C	A	H	C	A	A	A	A	A	H	C	A	C	A	H	A	A	A	A	C	A
JAX00245851	1	32571963	0	A	G	G	A	A	A	G	G	G	G	A	H	G	H	H	H	H	H	G	H	G	G	H	G	A	A	G	H	A	G	G	G	G	G	H	A	G	A	G	H	G	G	G	G	A	G
JAX00002212	1	32575260	0	A	G	G	A	A	A	G	G	G	G	A	H	G	H	H	H	H	H	G	H	G	G	H	G	A	A	G	H	A	G	G	G	G	G	H	A	G	A	G	H	G	G	G	G	A	G
JAX00245853	1	32578459	0	G	A	G	G	G	G	G	A	G	G	G	G	H	G	G	G	G	N	G	G	H	G	G	G	N	G	H	N	N	G	G	A	G	G	G	G	H	G	G	G	G	G	A	G	G	G
JAX00245856	1	32584255	0	G	A	A	G	G	G	A	A	A	A	G	H	A	H	H	H	H	H	A	H	A	A	H	A	G	G	A	H	G	A	A	A	A	A	H	G	A	G	A	H	A	A	A	A	G	A
JAX00245859	1	32606124	0	T	C	T	T	T	T	T	C	C	C	T	T	C	T	N	T	N	T	C	H	C	C	T	T	T	T	C	H	T	H	T	C	T	T	H	T	H	T	T	H	H	T	C	C	H	T
JAX00245860	1	32606244	0	A	C	A	A	A	A	A	A	C	A	A	A	H	A	A	A	A	A	C	A	A	A	A	A	A	A	A	A	A	N	A	A	A	A	A	A	A	A	A	H	H	A	A	C	A	A
JAX00002214	1	32618046	0	G	A	G	G	G	G	G	A	G	G	G	G	H	G	G	G	G	G	G	G	H	G	G	G	G	G	H	H	G	G	G	A	G	G	G	G	H	G	G	G	G	G	A	G	G	G
JAX00002215	1	32626953	0	T	C	T	T	T	T	T	C	C	C	T	T	C	T	T	T	T	T	C	T	C	N	T	T	T	T	C	H	T	H	T	C	T	T	T	T	H	T	T	H	H	T	C	C	T	T
JAX00002216	1	32627357	0	G	A	G	G	G	G	G	G	A	G	G	G	G	G	G	G	G	G	A	G	G	G	G	G	G	G	G	G	G	G	G	G	G	G	G	G	G	G	G	H	H	G	G	A	G	G
JAX00245868	1	32641742	0	A	G	A	A	A	A	A	A	G	A	A	A	H	A	A	A	A	A	G	A	A	A	A	A	A	A	A	A	A	H	A	A	A	A	A	A	A	A	A	H	H	A	A	G	A	A
JAX00245869	1	32642021	0	C	T	C	C	C	C	C	C	C	T	C	C	C	C	C	C	C	C	C	C	N	N	C	C	C	C	N	C	C	C	C	C	C	C	C	C	C	C	C	C	C	C	C	C	C	C
JAX00002217	1	32646166	0	G	T	G	G	G	G	G	T	T	G	G	G	T	G	G	G	G	G	T	G	H	G	G	G	G	G	H	H	G	H	G	T	G	G	G	G	H	G	G	H	H	G	T	T	G	G
JAX00245873	1	32651330	0	T	C	T	T	T	T	T	T	T	C	T	T	T	T	T	T	T	T	T	C	C	C	T	T	T	T	C	T	T	T	T	T	T	T	C	T	T	T	T	T	T	T	T	T	T	T
JAX00191259	1	32679910	0	C	A	C	C	C	C	C	A	A	C	C	C	A	C	C	C	C	C	A	C	H	C	C	C	C	C	H	H	C	H	C	A	C	C	C	C	N	C	C	H	H	C	A	A	C	C
JAX00191260	1	32680101	0	T	A	T	T	T	T	T	A	A	T	T	T	A	T	T	T	T	T	A	T	H	T	T	T	T	T	H	H	T	H	T	A	T	T	T	T	H	T	T	H	H	T	A	A	T	T
JAX00245889	1	32711150	0	C	T	T	C	C	C	T	C	C	C	C	H	C	H	H	H	H	H	C	C	C	C	H	T	C	C	C	C	C	H	T	C	T	T	C	C	H	C	T	C	H	T	C	C	C	T
JAX00245893	1	32718873	0	C	T	C	C	C	C	C	T	C	C	C	C	H	C	C	C	C	C	C	C	H	C	C	C	C	C	H	H	C	C	C	T	C	C	C	C	H	C	C	C	C	C	T	C	C	C
JAX00191263	1	32731604	0	T	A	T	T	T	T	T	T	A	T	T	T	H	T	T	T	T	T	A	T	T	T	T	T	T	T	T	T	T	H	T	T	T	T	T	T	T	T	T	T	T	T	T	A	T	T
JAX00245900	1	32776523	0	G	A	G	G	G	G	G	A	G	G	G	G	N	G	G	G	G	G	G	G	H	G	G	G	G	G	H	H	G	G	G	A	G	G	G	G	H	G	G	G	G	G	A	G	G	G
JAX00002227	1	32781735	0	A	G	A	A	A	A	A	A	G	A	A	A	H	A	A	A	A	A	G	A	A	A	A	A	A	A	A	A	A	H	A	A	A	A	A	A	A	A	A	H	N	A	A	G	A	A
JAX00245902	1	32793058	0	A	C	A	A	A	A	A	C	C	C	A	A	C	A	A	A	A	A	C	H	C	C	A	A	A	A	C	H	A	H	A	C	A	A	H	A	H	A	A	H	H	A	C	C	A	A
JAX00002228	1	32799891	0	A	C	C	A	A	A	C	A	A	A	A	H	A	H	H	N	H	H	A	A	A	A	N	C	A	A	A	A	A	H	C	A	C	C	A	A	H	A	C	A	H	C	A	A	A	C
JAX00245906	1	32802730	0	G	A	G	G	G	A	G	G	G	G	G	H	G	G	H	G	G	G	G	G	G	G	G	G	G	G	G	G	G	G	G	G	G	G	G	G	G	G	G	G	G	G	G	G	H	G
JAX00245909	1	32806349	0	T	C	T	T	T	C	T	C	C	C	T	H	C	T	H	T	T	T	C	H	C	C	T	T	T	T	C	H	T	H	T	C	T	T	H	T	H	T	T	H	H	T	C	C	H	T
JAX00002231	1	32816852	0	T	C	T	T	T	C	T	C	C	C	T	C	C	T	C	T	T	T	C	C	C	C	T	T	T	T	C	H	T	C	T	C	T	T	C	T	H	T	T	N	N	T	C	C	N	T
JAX00245918	1	32829525	0	T	G	T	T	T	G	T	G	G	G	T	H	G	T	H	T	T	T	G	H	G	G	T	T	T	T	G	T	T	H	T	H	T	T	H	T	T	T	T	H	H	T	H	G	H	T
JAX00245927	1	32841609	0	G	T	G	G	G	G	G	G	T	G	G	G	H	G	G	G	G	G	T	G	G	G	G	G	G	G	G	G	G	H	G	G	G	G	G	G	G	G	G	H	H	G	G	H	G	G
JAX00245929	1	32846030	0	C	G	C	C	C	C	C	G	C	C	C	C	H	C	C	C	C	C	C	C	H	C	C	C	C	C	H	H	C	C	C	G	C	C	C	C	H	C	C	C	C	C	G	C	C	C
JAX00002234	1	32862359	0	G	C	G	G	G	C	G	G	G	G	G	H	G	G	H	G	G	G	G	G	G	G	G	G	G	G	G	G	G	G	G	G	G	G	G	G	G	G	G	G	G	G	G	G	H	G
JAX00245936	1	32875255	0	C	T	C	C	C	C	C	C	C	T	C	C	C	C	C	C	C	C	C	H	H	T	C	C	C	C	H	C	C	C	C	C	C	C	H	C	C	C	C	C	C	C	C	C	C	C
JAX00245939	1	32879614	0	G	A	G	G	G	A	G	G	G	A	G	A	G	G	A	G	G	G	G	N	A	A	G	G	G	G	A	G	G	G	G	G	G	G	A	G	G	G	G	G	G	G	G	G	A	G
JAX00002235	1	32896145	0	G	A	G	G	A	A	G	A	A	A	G	N	A	N	N	G	N	H	A	A	A	A	N	G	G	A	A	H	G	H	G	A	G	G	H	G	H	G	G	H	H	G	A	A	A	G
JAX00245948	1	32918037	0	T	C	T	T	T	T	T	C	C	T	T	T	C	T	T	T	T	T	C	T	T	T	T	T	T	T	T	T	T	T	T	C	T	T	T	T	T	T	T	T	T	T	C	C	T	T
JAX00245949	1	32926809	0	A	G	A	A	A	A	A	G	A	A	A	A	N	A	A	A	A	A	A	A	H	A	A	A	A	A	H	H	A	A	A	G	A	A	A	A	H	A	A	A	A	A	G	A	A	A
JAX00245957	1	32967295	0	T	C	T	T	C	C	T	C	C	C	T	H	C	H	H	T	H	H	C	C	C	C	H	T	T	C	C	H	T	H	T	C	T	T	H	T	H	T	T	H	H	T	C	C	C	T
JAX00245966	1	33001790	0	C	T	T	C	C	C	T	C	C	T	C	H	C	H	H	H	H	H	C	H	H	T	H	T	C	C	H	C	C	H	T	C	T	T	H	C	H	C	T	C	H	T	C	C	C	T
JAX00245967	1	33001828	0	A	T	A	A	A	T	A	A	A	A	A	H	A	A	H	A	A	A	A	A	A	A	A	A	A	A	A	A	A	A	A	A	A	A	A	A	A	A	A	A	A	A	A	A	A	A
JAX00245968	1	33002352	0	A	G	A	A	A	G	A	G	G	A	A	H	G	A	H	A	A	A	G	A	H	A	A	A	A	A	H	H	A	H	A	G	A	A	A	A	H	A	A	H	N	A	G	G	A	A
JAX00245972	1	33003175	0	A	G	A	A	A	G	A	A	G	A	A	H	H	A	H	A	A	A	G	A	A	A	A	A	A	A	A	A	A	H	A	A	A	A	A	A	A	A	A	H	H	A	A	G	A	A
JAX00002244	1	33004435	0	A	G	G	A	A	G	G	G	G	G	A	G	G	H	G	H	H	H	G	H	G	G	H	G	A	A	G	H	A	G	G	G	G	G	H	A	G	A	G	H	G	G	G	G	A	G
JAX00245977	1	33030742	0	G	A	G	G	G	G	G	G	A	G	G	G	H	G	G	G	G	G	A	G	G	G	G	G	G	G	G	G	G	H	G	G	G	G	G	G	G	G	G	H	H	G	G	A	G	G
JAX00245988	1	33071696	0	A	G	A	A	A	G	A	A	A	G	A	H	A	A	H	A	A	A	A	H	H	G	A	A	A	A	H	A	A	A	A	A	A	A	A	A	A	A	A	A	A	A	A	A	A	A
JAX00002251	1	33099510	0	C	T	C	C	C	C	C	T	T	C	C	C	T	C	C	C	C	C	T	C	H	C	C	C	C	C	H	H	C	H	C	T	C	C	C	C	H	C	C	H	H	C	T	T	C	C
JAX00002253	1	33157944	0	G	A	G	G	G	G	G	A	A	G	G	G	A	G	G	G	G	G	A	G	H	G	G	G	G	G	H	H	G	H	G	A	G	G	G	G	H	G	G	H	H	G	A	A	G	G
JAX00002256	1	33186116	0	C	G	C	C	C	G	C	G	G	G	C	H	G	C	H	C	C	C	G	H	G	G	C	C	C	C	G	H	C	H	C	G	C	C	H	C	H	C	C	H	H	C	G	G	C	C
JAX00246015	1	33212716	0	T	G	T	T	T	T	T	T	G	T	T	T	H	T	T	T	T	T	G	T	T	T	T	T	T	T	T	T	T	H	T	T	T	T	T	T	T	T	T	H	H	T	T	G	T	T
JAX00246019	1	33213300	0	T	C	T	T	T	T	T	C	C	T	T	T	C	T	T	T	T	T	C	T	C	T	T	T	T	T	C	C	T	C	T	C	T	T	T	T	C	T	T	H	N	T	C	C	T	T
[truncated: 12,967 more rows]
[truncated: 119 more columns]
