# Supplementary material for: Modeling Host Genetic Regulation of Influenza Pathogenesis in the Collaborative Cross
Source: PLoS Pathog. 2013 Feb 28;9(2):e1003196. doi: 10.1371/journal.ppat.1003196 (PMC3585141; doi:10.1371/journal.ppat.1003196)
Supplement: Dataset S2 — Genotypes of Pre-CC animals. (ZIP) [file ppat.1003196.s002.zip › chr10.csv]

						A	B	C	D	E	F	G	H	GDACBHFE	DHGFEBCA	DFBHAECG	AEHGDCFB	BGAFDECH	FCEHGDAB	EBDGAFCH	CFEDHABG	GHBDCAFE	DHBGAFCE	AEDGBHFC	EDFCBHGA	EDAFGCBH	EBAFCGDH	CGDEFBHA	EDBGCHAF	CEBHDFAG	AEBGDFCH	BEHDFACG	HCDBAEFG	AEFGDBHC	BHCEAFDG	BGFEHDAC	EAFCDHGB	EBGAFDHC	CHAEDGBF	BFDGAECH	EAGBHCFD	ECBFAGDH	FCBHAEDG	CAFGEHDB	BHDFAGCE	GFEBCHAD	AFECDHGB	AFDGEBHC	EDFGABHC
id	chr	position	array	call0	call2	A/J	C57Bl/6J	129SvlmJ	NOD/LtJ	NZO/HlLtJ	CAST/EiJ	PWK/PhJ	WSB/EiJ	OR157f52	OR941f70	OR3467f46	OR4251f139	OR5415f124	OR2291f89	OR3087f42	OR739f146	OR867f169	OR3548f45	OR3007f48	OR3078f48	OR3291f40	OR3358f52	OR692f155	OR3207f45	OR3426f49	OR3168f55	OR780f63	OR3370f40	OR3154f39	OR3389f49	OR291f146	OR3181f47	OR3289f54	OR3076f38	OR3061f41	OR3067f39	OR3594f40	OR5019f133	OR5049f136	OR5118f134	OR4587f141	OR5091f130	OR5612f134	OR3584f50
JAX00281230	10	3013474	0	C	T	C	C	C	T	C	C	C	T	C	H	C	C	T	C	C	H	C	H	C	H	C	C	T	H	C	C	C	C	H	H	C	C	C	C	T	C	C	C	C	C	C	H	C	C
JAX00014320	10	3021156	0	A	G	A	A	A	A	A	G	A	A	G	A	A	A	A	A	A	A	A	A	A	A	A	A	A	A	A	G	A	A	A	A	A	G	A	G	A	A	G	A	A	A	A	A	G	G
JAX00281239	10	3040344	0	G	A	A	G	A	A	G	G	A	A	G	A	A	G	A	A	A	A	A	A	A	A	G	G	A	A	H	H	A	A	A	A	G	G	G	G	A	A	G	A	G	A	A	H	G	G
JAX00014323	10	3052424	0	G	C	C	G	C	G	G	G	G	G	G	G	G	G	G	C	H	H	C	H	G	H	G	G	G	H	H	H	G	H	H	H	G	G	G	G	G	C	G	G	G	C	G	G	G	G
JAX00281244	10	3073227	0	T	A	T	T	T	T	T	A	A	T	A	H	A	T	T	T	H	T	T	T	A	T	T	T	T	T	T	H	A	H	T	T	T	A	T	A	T	T	A	A	T	T	A	T	A	A
JAX00014326	10	3085971	0	G	T	G	G	G	T	T	G	G	T	G	N	G	H	T	G	G	H	G	H	G	H	T	T	T	H	G	G	G	G	H	N	T	G	G	G	T	G	G	G	T	G	G	N	G	G
JAX00014327	10	3088178	0	T	G	G	T	G	T	T	T	T	T	T	T	T	T	T	G	H	H	G	H	T	H	T	T	T	H	H	H	T	H	H	N	T	T	T	T	T	G	T	T	T	G	T	T	T	T
JAX00281248	10	3095414	0	G	A	A	G	A	A	A	G	G	A	G	H	G	H	A	A	H	A	A	A	G	A	A	A	A	A	H	H	G	H	A	A	A	G	G	G	A	A	G	G	A	A	G	H	G	G
JAX00281250	10	3117021	0	T	C	C	T	C	C	C	T	T	C	T	H	T	H	C	C	H	C	C	C	T	C	C	C	C	C	H	H	T	H	C	C	C	T	T	T	C	C	T	T	C	C	T	H	T	T
JAX00281253	10	3141502	0	C	T	T	C	T	C	T	C	C	T	C	N	C	H	T	T	H	H	T	H	C	H	T	T	C	H	H	H	C	H	H	H	T	C	C	C	C	T	C	C	T	T	C	H	C	C
JAX00281255	10	3143494	0	C	T	C	C	C	T	C	C	C	C	C	C	C	C	C	C	C	H	C	H	C	H	C	C	T	H	C	C	C	C	H	H	C	C	C	C	T	C	C	C	C	C	C	C	C	C
JAX00281256	10	3143721	0	G	C	G	G	G	C	G	G	G	G	G	G	G	G	G	G	G	H	G	H	G	H	G	G	C	H	G	G	G	G	H	H	G	G	G	G	C	G	G	G	G	G	G	G	G	G
JAX00281266	10	3154379	0	T	C	C	T	C	T	C	C	C	C	C	C	C	H	C	C	C	H	C	H	C	H	C	C	T	H	H	C	C	C	H	H	C	C	T	C	T	C	C	C	C	C	C	H	C	C
JAX00281269	10	3162140	0	C	T	C	C	C	C	C	C	T	C	C	C	T	C	C	C	C	C	C	C	T	C	C	C	C	C	C	C	T	C	C	C	C	C	C	C	C	C	C	H	C	C	T	C	C	C
JAX00281276	10	3211114	0	T	C	C	T	C	T	T	T	T	C	T	H	T	T	C	C	H	H	C	H	T	H	T	T	T	H	H	H	T	H	H	H	T	T	T	T	T	C	T	T	T	C	T	H	T	T
JAX00281282	10	3215356	0	T	G	G	T	G	T	T	T	G	G	T	G	G	T	G	G	G	H	G	H	G	H	T	T	T	H	H	H	G	G	H	H	T	T	T	T	T	G	T	G	T	G	G	H	T	T
JAX00281291	10	3232280	0	G	A	G	G	G	A	A	G	G	G	G	G	G	H	G	G	G	H	G	H	G	H	A	A	A	H	G	G	G	G	H	H	A	G	G	G	A	G	G	G	A	G	G	G	G	G
JAX00281295	10	3240479	0	G	T	G	G	G	G	G	G	T	G	G	H	T	G	G	G	H	G	G	G	T	G	G	G	G	G	G	G	T	H	G	G	G	G	G	G	G	G	G	T	G	G	T	G	G	G
JAX00281297	10	3265863	0	T	C	T	T	T	T	T	T	C	T	T	N	C	T	T	T	N	T	T	T	C	T	T	T	T	T	T	T	C	N	T	T	T	T	T	T	T	T	T	C	T	T	C	T	T	T
JAX00281300	10	3274296	0	G	A	G	G	G	G	G	G	G	A	G	H	G	G	A	G	G	G	G	G	G	G	G	G	G	G	G	G	G	G	G	G	G	G	G	G	G	G	G	G	G	G	G	H	G	G
JAX00281305	10	3291626	0	T	G	G	T	G	T	G	G	G	T	G	H	G	H	T	G	G	H	G	H	G	H	G	G	T	H	H	G	G	G	H	H	G	G	T	G	T	G	G	G	G	G	G	T	G	G
JAX00014341	10	3292225	0	A	G	G	A	G	A	G	G	G	A	G	H	G	H	A	G	G	H	G	H	G	H	G	G	A	H	H	G	G	G	H	H	G	G	A	G	A	G	G	G	G	G	G	A	G	G
JAX00014342	10	3292357	0	C	T	T	C	T	C	T	C	C	C	C	C	C	H	C	T	H	H	T	H	C	H	T	T	C	H	H	H	C	H	H	H	T	C	C	C	C	T	C	C	T	T	C	C	C	C
JAX00281308	10	3311547	0	A	G	A	A	A	G	A	G	G	A	G	H	G	A	A	A	H	H	A	H	G	H	A	A	G	H	A	H	G	H	H	H	A	G	A	G	G	A	G	G	A	A	G	A	G	G
JAX00281310	10	3330935	0	G	A	G	G	G	G	G	A	A	G	A	H	A	G	G	G	H	G	G	G	A	G	G	G	G	G	G	H	A	H	G	G	G	A	G	A	G	G	A	A	G	G	A	G	A	A
JAX00281316	10	3341052	0	T	C	C	T	C	C	C	T	T	T	T	T	T	H	T	C	H	C	C	C	T	C	C	C	C	C	H	H	T	H	C	C	C	T	T	T	C	C	T	T	C	C	T	T	T	T
JAX00281318	10	3343000	0	G	A	A	G	A	A	A	G	G	G	G	G	G	H	G	A	H	A	A	A	G	A	A	A	A	A	N	H	G	H	A	A	A	G	G	G	A	A	G	G	A	A	G	G	G	G
JAX00014346	10	3345341	0	A	G	G	A	G	A	G	G	A	A	G	A	A	H	A	G	H	H	G	H	A	H	G	G	A	H	H	G	A	H	H	H	G	G	A	G	A	G	G	A	G	G	A	A	G	G
JAX00281320	10	3345554	0	G	A	A	G	A	G	A	A	G	G	A	G	G	H	G	A	H	H	A	H	G	H	A	A	G	H	H	A	G	H	H	H	A	A	G	A	G	A	A	G	A	A	G	G	A	A
JAX00281325	10	3349292	0	T	C	C	T	C	C	C	C	C	T	C	H	C	H	T	C	C	C	C	C	C	C	C	C	C	C	H	C	C	C	C	C	C	C	T	C	C	C	C	C	C	C	C	T	C	C
JAX00194441	10	3379640	0	C	T	C	C	C	C	C	C	T	C	C	N	T	C	C	C	H	C	N	C	T	C	C	C	C	C	C	C	T	H	C	C	C	C	C	C	C	C	C	T	C	C	T	C	C	C
JAX00014349	10	3392205	0	T	C	C	T	C	T	T	C	C	C	C	C	C	T	C	C	C	H	C	H	C	H	T	T	T	H	H	C	C	C	H	H	T	C	T	C	T	C	C	C	T	C	C	H	C	C
JAX00187257	10	3418145	0	A	G	G	A	G	G	G	G	G	G	G	G	G	H	G	G	G	G	G	G	G	G	G	G	G	G	H	G	G	G	G	G	G	G	A	G	G	G	G	G	G	G	G	H	G	G
JAX00281340	10	3428171	0	T	C	T	T	T	C	C	T	C	T	T	H	C	H	T	T	H	H	T	H	C	H	C	C	C	H	T	T	C	H	H	H	C	T	T	T	C	T	T	C	C	T	C	T	T	T
JAX00014352	10	3429527	0	G	A	G	G	G	A	A	G	G	G	G	G	G	H	G	G	G	H	G	H	G	H	A	A	A	H	G	G	G	G	H	H	A	G	G	G	A	G	G	G	A	G	G	G	G	G
JAX00281346	10	3437485	0	G	A	A	G	A	G	G	G	A	A	G	A	A	G	A	A	A	H	A	H	A	H	G	G	G	H	H	H	A	A	H	H	G	G	G	G	G	A	G	A	G	A	A	H	H	G
JAX00281347	10	3438302	0	T	A	A	T	A	A	A	T	T	T	T	T	T	H	T	A	H	A	A	A	T	A	A	A	A	A	H	H	T	H	A	A	A	T	T	T	A	A	T	T	A	A	T	T	H	T
JAX00281348	10	3450038	0	G	A	G	G	G	G	G	A	G	G	A	G	G	G	G	G	G	G	G	G	G	G	G	G	G	G	G	A	G	G	G	G	G	A	G	A	G	G	A	G	G	G	G	G	H	A
JAX00014353	10	3457199	0	T	G	G	T	G	T	T	T	T	T	T	T	T	T	T	G	H	H	G	H	T	H	T	T	T	H	H	H	T	H	H	H	T	T	T	T	T	G	T	T	T	G	T	T	H	T
JAX00014354	10	3458170	0	G	C	C	G	C	G	G	C	C	G	C	H	C	G	G	C	C	H	C	H	C	H	G	G	G	H	H	C	C	C	H	H	G	C	G	C	G	C	C	C	G	C	C	G	C	C
JAX00281353	10	3466072	0	C	T	C	C	C	T	T	C	C	C	C	C	C	H	C	C	C	H	C	H	C	H	T	T	T	H	C	C	C	C	H	H	T	C	C	C	T	C	C	C	T	C	C	C	C	C
JAX00281357	10	3474793	0	C	T	C	C	C	C	C	C	C	T	C	H	C	C	T	C	C	C	C	C	C	C	C	C	C	C	C	C	C	C	C	C	C	C	C	C	C	N	C	C	C	C	C	H	C	C
JAX00194443	10	3497770	0	C	T	C	C	C	C	C	C	T	C	C	C	N	C	C	C	C	C	C	C	N	C	C	C	C	C	C	C	N	C	C	C	C	C	C	C	C	C	N	H	C	H	T	C	C	C
JAX00014357	10	3504309	0	G	A	A	G	A	G	G	G	G	G	G	G	G	G	G	A	H	H	A	H	G	H	G	G	G	H	H	H	G	H	H	H	G	G	G	G	G	A	G	G	G	A	G	G	H	G
JAX00281362	10	3516753	0	T	A	A	T	A	A	A	A	T	T	A	T	T	H	T	A	H	A	A	A	T	A	A	A	A	A	H	A	T	H	A	A	A	A	T	A	A	A	A	T	A	A	T	T	A	A
JAX00281363	10	3518570	0	G	A	A	G	A	A	A	A	G	G	A	G	G	H	G	A	H	A	A	A	G	A	A	A	A	A	H	A	G	H	A	A	A	A	G	A	A	A	A	G	A	A	G	G	A	A
JAX00281370	10	3530680	0	A	T	T	A	T	T	T	A	A	A	A	A	A	H	A	T	H	T	T	T	A	T	T	T	T	T	H	H	A	H	T	T	T	A	A	A	T	T	A	A	T	T	A	A	H	A
JAX00281371	10	3531867	0	G	T	G	G	G	G	G	G	G	T	G	H	G	G	T	G	G	G	G	G	G	G	G	G	G	G	G	G	G	G	G	G	G	G	G	G	G	G	G	G	G	G	G	H	G	G
JAX00281373	10	3550147	0	C	T	C	C	C	C	C	T	C	C	T	C	C	C	C	C	C	C	C	C	C	C	C	C	C	C	C	H	C	C	C	C	C	T	C	T	C	C	T	C	C	C	C	C	H	T
JAX00014361	10	3552256	0	C	T	T	C	T	C	C	C	C	C	C	C	C	C	C	T	N	N	T	H	C	N	C	C	C	H	H	H	C	N	H	H	C	C	C	C	C	T	C	C	C	T	C	C	H	C
JAX00281376	10	3555432	0	T	A	T	T	T	A	A	T	T	A	T	H	T	H	A	T	T	H	T	H	T	H	A	A	A	H	T	T	T	T	H	H	A	T	T	T	A	T	T	T	A	T	T	H	T	T
JAX00014362	10	3571944	0	A	C	C	A	C	A	A	C	C	A	C	H	C	A	A	C	C	H	C	H	C	H	A	A	A	H	H	C	C	C	H	H	A	C	A	C	A	C	C	C	A	C	C	A	C	C
JAX00014363	10	3577129	0	T	A	A	T	A	A	A	A	A	A	A	A	A	H	A	A	A	A	A	A	A	A	A	A	A	A	H	A	A	A	A	A	A	A	T	A	A	A	A	A	A	A	A	A	A	A
JAX00281379	10	3590658	0	T	C	T	T	T	T	T	C	C	T	C	H	C	T	T	T	H	T	T	T	C	T	T	T	T	T	T	H	C	H	T	T	T	C	T	C	T	T	C	C	T	T	C	T	N	C
JAX00014364	10	3597808	0	T	C	C	T	C	T	T	C	C	C	C	C	C	T	C	C	C	H	C	H	C	H	T	T	T	H	H	C	C	C	H	H	T	C	T	C	T	C	C	C	T	C	C	H	C	C
JAX00281382	10	3619726	0	T	G	T	T	T	T	T	G	G	G	G	G	G	T	G	T	N	T	T	T	G	T	T	T	T	T	N	T	G	H	T	T	T	G	T	G	T	T	G	G	T	T	G	T	H	G
JAX00281384	10	3623804	0	A	G	A	A	A	A	A	G	G	A	G	H	G	A	A	A	H	A	A	A	G	A	A	A	A	A	A	H	G	H	A	A	A	G	A	G	A	A	G	G	A	A	G	A	H	G
JAX00281391	10	3642903	0	A	T	A	A	A	A	A	A	T	A	A	H	T	A	A	A	H	A	A	A	T	A	A	A	A	A	A	A	T	N	A	A	A	A	A	A	A	A	A	T	A	A	T	A	A	A
JAX00014368	10	3656398	0	C	T	T	C	T	C	C	C	C	C	C	C	C	C	C	T	H	N	T	N	C	N	C	C	C	H	N	N	C	H	N	N	C	C	C	C	C	T	C	C	C	T	C	C	N	C
JAX00014369	10	3664945	0	A	G	G	A	G	A	A	A	A	A	A	A	A	A	A	G	G	H	G	H	A	H	A	A	A	H	H	H	N	G	H	H	A	A	A	A	A	G	A	A	A	G	A	A	H	A
JAX00281394	10	3668690	0	C	T	T	C	T	C	C	C	C	C	C	C	C	C	C	T	H	H	T	H	C	H	C	C	C	H	H	H	C	H	H	H	C	C	C	C	C	T	C	C	C	T	C	C	H	C
JAX00281396	10	3674077	0	A	G	G	A	G	G	G	G	G	A	G	H	G	H	A	G	G	G	G	G	G	G	G	G	G	G	H	G	G	G	G	G	G	G	A	G	G	G	G	G	G	G	G	A	G	G
JAX00014373	10	3693786	0	G	T	T	G	T	G	G	G	G	G	G	G	G	G	G	T	H	H	T	H	G	H	G	G	G	H	N	H	G	H	H	H	G	G	G	G	G	T	G	G	G	T	G	G	H	G
JAX00281399	10	3724237	0	G	C	G	G	G	G	G	C	G	G	C	G	G	G	G	G	G	G	G	G	G	G	G	G	G	G	G	H	G	G	G	G	G	C	G	C	G	G	C	G	G	G	G	G	H	C
JAX00014374	10	3728651	0	G	A	G	G	G	A	A	G	G	G	G	G	G	H	G	G	G	H	G	H	G	H	A	A	A	H	G	G	G	G	H	H	A	G	G	G	A	G	G	G	A	G	G	G	G	G
JAX00281401	10	3728790	0	C	T	T	C	T	C	C	C	C	C	C	C	C	C	C	T	H	H	T	H	C	H	C	C	C	H	H	H	C	H	H	H	C	C	C	C	C	T	C	C	C	T	C	C	H	C
JAX00281402	10	3731618	0	G	C	G	G	G	G	G	C	G	G	C	G	G	G	G	G	G	G	G	G	G	G	G	G	G	G	G	H	G	G	G	G	G	C	G	C	G	G	C	G	G	G	G	G	H	C
JAX00281403	10	3731914	0	A	G	A	A	A	G	G	A	A	A	A	A	A	H	N	A	A	H	A	H	A	N	G	G	G	H	A	A	A	A	H	H	G	A	A	A	G	A	A	A	G	A	A	A	A	A
JAX00281405	10	3735320	0	T	G	T	T	T	T	T	G	G	T	G	H	G	T	T	T	H	T	T	T	G	T	T	T	T	T	N	H	G	H	T	T	T	G	T	G	T	T	N	G	N	T	G	T	H	G
JAX00014375	10	3747743	0	C	T	C	C	C	T	T	C	C	C	C	C	C	H	C	C	C	H	C	H	C	H	T	T	T	H	C	C	C	C	H	H	T	C	C	C	T	C	C	C	T	C	C	C	C	C
JAX00281406	10	3761351	0	A	G	A	A	A	G	G	G	G	A	G	H	G	H	A	A	H	H	A	H	G	H	G	G	G	H	A	H	G	H	H	H	G	G	A	G	G	A	G	G	G	A	G	A	H	G
JAX00281415	10	3792379	0	A	G	G	A	G	A	A	G	G	A	G	H	G	A	A	G	G	H	G	H	G	H	A	A	A	H	H	G	G	G	H	H	A	G	A	G	A	H	G	G	A	G	G	A	G	G
JAX00281417	10	3793648	0	A	G	G	A	G	G	G	A	G	A	A	H	G	H	A	G	G	G	G	G	G	G	G	G	G	G	H	N	G	G	G	G	G	A	A	A	G	G	A	G	G	G	G	A	A	A
JAX00281419	10	3794353	0	T	C	C	T	C	T	T	T	C	T	T	H	C	T	T	C	C	H	C	H	C	H	T	T	T	H	H	H	C	C	H	H	T	T	T	T	T	C	T	C	T	C	C	T	H	T
JAX00281422	10	3797757	0	C	T	C	C	C	C	C	T	C	C	T	C	C	C	C	C	C	C	C	C	C	C	C	C	C	C	C	H	C	C	C	C	C	T	C	T	C	C	T	C	C	C	C	C	H	T
JAX00014380	10	3816850	0	T	C	T	T	T	C	C	T	T	T	T	T	T	H	T	T	T	H	T	H	T	H	C	C	C	H	T	T	T	T	H	H	C	T	T	T	C	T	T	T	C	T	T	T	T	T
JAX00281425	10	3824998	0	T	C	T	T	T	C	C	C	C	T	C	H	C	H	T	T	H	H	T	H	C	H	C	C	C	H	T	H	C	H	H	H	C	C	T	C	C	T	C	C	C	T	C	T	H	C
JAX00014383	10	3842784	0	C	T	C	C	C	T	T	C	C	C	C	C	C	H	C	C	C	N	C	H	C	N	T	T	N	H	C	C	C	C	H	H	T	C	C	C	T	C	C	C	T	C	C	C	C	N
JAX00281429	10	3851232	0	G	A	G	G	G	G	G	A	G	G	A	G	G	G	G	G	G	G	G	G	G	G	G	G	G	G	G	H	G	G	G	G	G	A	G	A	G	G	A	G	G	G	G	G	H	A
JAX00281433	10	3855880	0	C	T	T	C	T	T	T	T	T	C	T	H	T	H	C	T	T	T	T	T	T	T	T	T	T	T	H	T	T	T	T	T	T	T	C	T	T	T	T	T	T	T	T	C	T	T
JAX00281435	10	3856991	0	C	T	C	C	C	C	C	C	T	C	N	H	T	N	C	C	H	C	N	C	T	C	C	C	C	C	C	C	T	H	C	C	C	C	C	C	C	C	C	T	C	C	T	C	C	C
JAX00281437	10	3878195	0	T	C	T	T	T	C	C	T	T	T	T	T	T	T	T	T	T	T	T	T	T	T	C	C	C	T	T	T	T	T	T	T	C	T	T	T	C	T	T	T	C	T	T	T	T	T
JAX00281438	10	3880184	0	G	C	G	G	G	C	C	G	C	G	G	H	C	H	G	G	H	H	G	H	C	H	C	C	C	H	G	G	C	H	H	H	C	G	G	G	C	G	G	C	C	G	C	G	G	G
JAX00281442	10	3899077	0	G	A	G	G	G	G	G	A	G	G	A	G	G	G	G	G	G	G	G	G	G	G	G	G	G	G	G	H	G	G	G	G	G	A	G	A	G	G	A	G	G	G	G	G	H	A
JAX00281443	10	3899268	0	G	C	G	G	G	G	G	C	C	G	C	H	C	G	G	G	H	G	G	G	C	G	G	G	G	G	G	G	C	H	G	G	G	C	G	C	G	G	H	C	G	G	C	G	G	C
JAX00281445	10	3911739	0	T	C	T	T	T	T	T	C	C	T	C	H	C	T	T	T	H	T	T	T	C	T	T	T	T	T	T	H	C	N	T	T	T	C	T	C	T	T	C	C	T	T	C	T	N	C
JAX00281453	10	3947927	0	A	T	A	A	A	A	T	A	A	A	A	A	A	H	A	A	A	A	A	A	A	A	T	T	A	A	A	A	A	A	A	A	T	A	A	A	A	A	A	A	T	A	A	A	A	A
JAX00014391	10	3948808	0	G	A	A	G	A	G	G	G	G	G	G	G	G	G	G	A	H	H	A	H	G	H	G	G	G	H	H	H	G	H	H	N	G	G	G	G	G	A	G	G	G	A	G	G	H	G
JAX00281460	10	3962585	0	G	T	G	G	G	T	G	G	G	G	G	G	G	G	G	G	G	H	G	H	G	H	G	G	T	H	G	G	G	G	H	H	G	G	G	G	T	G	G	G	G	G	G	G	G	G
JAX00281463	10	3970238	0	C	A	C	C	C	A	C	A	C	C	A	C	C	C	C	C	C	H	C	H	C	H	C	C	A	H	C	H	C	C	H	H	C	A	C	A	A	C	A	C	C	C	C	C	H	A
JAX00281464	10	3970543	0	C	T	C	C	C	T	C	C	C	C	C	C	C	C	C	C	C	H	C	H	C	H	C	C	T	H	C	C	C	C	H	H	C	C	C	C	T	C	C	C	C	C	C	C	C	C
JAX00281465	10	3970674	0	G	A	G	G	G	G	A	A	A	G	A	H	A	H	G	G	H	G	G	G	A	G	A	A	G	G	G	N	A	H	G	G	A	A	G	A	G	G	A	A	A	G	A	G	H	A
JAX00281466	10	3970742	0	G	A	G	G	G	G	A	G	A	G	G	H	A	H	G	G	H	G	G	G	A	G	A	A	G	G	G	G	A	H	G	G	A	G	G	G	G	G	G	A	A	G	A	G	G	G
JAX00281472	10	4044411	0	G	A	G	G	G	G	G	A	G	G	A	G	G	G	G	G	G	G	G	G	G	G	G	G	G	G	G	G	G	G	G	G	G	H	G	H	G	G	H	G	G	G	G	G	G	H
JAX00281480	10	4056283	0	C	A	C	C	C	C	C	A	A	C	A	H	A	C	C	C	H	C	C	C	A	C	C	C	C	C	C	H	A	H	C	C	C	A	C	A	C	C	A	A	C	C	A	C	N	A
JAX00281482	10	4079273	0	C	A	C	C	C	C	C	A	A	C	A	H	A	C	C	C	H	C	C	C	A	C	C	C	C	C	C	H	A	H	C	C	C	A	C	A	C	C	A	A	C	C	A	C	N	A
JAX00014401	10	4080457	0	T	C	T	T	T	C	C	C	C	T	C	H	N	H	T	T	H	H	T	H	C	H	C	C	C	N	T	H	N	H	H	H	C	C	T	C	C	T	C	C	C	T	C	T	H	C
JAX00281485	10	4084743	0	A	G	A	A	A	A	A	G	A	A	G	A	A	A	A	A	A	A	A	A	A	A	A	A	A	A	A	N	A	A	A	A	A	G	A	G	A	A	G	A	A	A	A	A	H	G
JAX00281490	10	4108181	0	A	G	A	A	A	A	A	A	G	A	A	H	G	A	A	A	H	A	A	A	G	A	A	A	A	A	A	A	G	H	A	A	A	A	A	A	A	A	A	G	A	A	G	A	A	A
JAX00014404	10	4137339	0	A	G	A	A	A	A	G	G	A	A	G	A	A	H	A	A	A	A	A	A	A	A	G	G	A	A	A	H	A	A	A	A	G	G	A	G	A	A	G	A	G	A	A	A	H	G
JAX00014406	10	4151188	0	A	T	A	A	A	A	T	T	T	A	T	N	T	H	A	A	H	A	A	A	T	A	T	T	A	A	A	N	T	H	A	A	T	T	A	T	A	A	T	T	T	A	T	A	A	T
JAX00014407	10	4178150	0	T	G	T	T	T	T	G	T	T	T	T	T	T	H	T	T	T	T	T	T	T	T	G	G	T	T	T	T	T	T	T	T	G	T	T	T	T	T	T	T	G	T	T	T	T	T
JAX00281494	10	4178744	0	T	C	T	T	T	T	C	T	C	T	T	C	C	H	T	T	C	T	T	T	C	T	C	C	T	T	T	T	C	C	T	T	C	T	T	T	T	T	T	C	C	T	C	T	T	T
JAX00281499	10	4194239	0	C	T	C	C	C	C	T	C	T	C	C	H	T	H	C	C	H	C	C	C	T	C	T	T	C	C	C	C	T	H	C	C	T	C	C	C	C	C	C	T	T	C	T	C	C	C
JAX00281500	10	4194804	0	T	G	T	T	T	G	T	T	T	T	T	T	T	T	T	T	T	H	T	H	T	H	T	T	G	H	T	T	T	T	H	H	T	T	T	T	G	T	T	T	T	T	T	T	T	T
JAX00281502	10	4196401	0	T	C	T	T	T	T	T	C	C	T	C	T	C	T	T	T	T	T	T	T	N	T	T	T	T	T	T	H	H	T	T	T	T	C	T	C	T	T	C	N	T	T	H	T	H	C
JAX00281504	10	4198704	0	G	T	G	G	G	G	G	T	G	G	T	G	G	G	G	G	G	G	G	G	G	G	G	G	G	G	G	H	G	G	G	G	G	T	G	T	G	G	T	G	G	G	G	G	H	T
JAX00281505	10	4200199	0	C	T	C	C	C	C	T	C	C	C	C	C	C	H	C	C	C	C	C	C	C	C	T	T	C	C	C	C	C	C	C	C	T	C	C	C	C	C	C	C	T	C	C	C	C	C
JAX00281510	10	4247404	0	G	A	G	G	G	A	G	G	A	G	G	N	A	N	G	G	H	H	G	H	A	H	G	G	A	H	G	G	A	H	H	H	G	G	G	G	H	G	G	A	G	G	A	G	G	G
JAX00281511	10	4247445	0	C	T	C	C	C	C	C	T	C	C	T	C	C	C	C	C	C	N	C	C	C	C	C	C	C	C	C	H	C	C	C	C	C	T	C	T	C	C	T	C	C	C	C	C	H	T
JAX00281517	10	4304646	0	A	G	A	A	A	A	A	G	G	A	G	H	G	A	A	A	H	A	A	A	G	A	A	A	A	A	A	H	G	H	A	A	A	G	A	G	A	A	G	G	A	A	G	A	H	G
JAX00281521	10	4311809	0	A	C	A	A	A	C	C	A	A	A	A	A	A	A	A	A	A	A	A	A	A	A	C	C	C	A	A	A	A	A	A	A	C	A	A	A	C	A	A	A	C	A	A	A	A	A
JAX00281525	10	4350038	0	A	C	A	A	A	A	A	C	A	A	C	A	A	A	A	A	A	A	A	A	A	A	A	A	A	A	A	H	A	A	A	A	A	C	A	C	A	A	C	A	A	A	A	A	H	C
JAX00281527	10	4371982	0	T	C	T	T	T	C	T	C	C	T	C	H	C	T	T	T	H	H	T	H	C	H	T	T	C	H	T	H	C	H	H	H	T	C	T	C	C	T	C	C	T	T	C	T	N	C
JAX00281530	10	4376159	0	G	A	G	G	G	G	G	G	A	G	G	H	A	G	G	G	H	G	G	G	A	G	G	G	G	G	G	G	A	H	G	G	G	G	G	G	G	G	G	A	G	G	A	G	G	G
JAX00014423	10	4378670	0	G	A	A	G	A	A	A	A	A	G	A	H	A	H	G	A	A	A	A	A	A	A	A	A	A	A	H	A	A	A	A	A	A	A	G	A	A	A	H	A	A	A	A	G	A	A
JAX00014424	10	4378936	0	C	T	C	C	C	C	C	C	T	C	C	H	T	C	C	C	H	C	C	C	T	C	C	C	C	C	C	C	T	H	C	C	C	C	C	C	C	C	C	T	C	C	T	C	C	C
JAX00281538	10	4402656	0	T	C	T	T	T	C	T	T	T	T	T	T	T	T	T	T	T	H	T	H	T	H	T	T	C	H	T	T	T	T	H	H	T	T	T	T	C	T	T	T	T	T	T	T	T	T
JAX00281541	10	4421609	0	C	T	C	C	C	C	C	T	C	C	T	C	C	C	C	C	C	C	C	C	C	C	C	C	C	C	C	H	C	C	C	C	C	T	C	T	C	C	T	C	C	C	C	C	H	T
JAX00281543	10	4446668	0	T	G	T	T	T	T	T	T	G	T	T	H	G	T	T	T	H	T	T	T	G	T	T	T	T	T	T	T	G	H	T	T	T	T	T	T	T	T	T	G	T	T	G	T	T	T
JAX00281547	10	4460285	0	C	A	A	C	A	C	C	C	C	C	C	C	N	C	C	A	H	H	A	H	C	H	C	C	C	H	H	H	C	H	H	H	C	C	C	C	C	A	C	C	C	A	C	C	C	C
JAX00281548	10	4460489	0	G	T	G	G	G	G	G	G	T	G	G	H	T	G	G	G	H	G	G	G	T	G	G	G	G	G	G	G	T	H	G	G	G	G	G	G	G	G	H	T	G	G	T	G	G	N
JAX00281552	10	4478165	0	G	A	A	G	A	G	A	G	G	G	G	G	G	H	G	A	H	H	A	H	G	H	A	A	G	H	H	H	G	H	H	H	A	G	G	G	G	A	G	G	A	A	G	G	H	G
JAX00014431	10	4484607	0	C	T	C	C	C	C	T	C	C	C	C	C	C	H	C	C	C	C	C	C	C	C	T	T	C	C	C	C	C	C	C	C	T	C	C	C	C	C	C	C	T	C	C	C	C	C
JAX00014433	10	4491884	0	C	T	T	C	T	C	T	C	C	C	C	C	C	H	C	T	T	H	T	H	C	H	T	T	C	H	H	H	C	T	H	H	T	C	C	C	C	T	C	C	T	T	C	C	H	C
JAX00281559	10	4499990	0	A	G	A	A	A	A	A	A	G	A	A	H	G	A	A	A	H	A	A	A	G	A	A	A	A	A	A	A	G	H	A	A	A	A	A	A	A	A	A	G	A	A	G	A	A	A
JAX00281560	10	4500037	0	G	A	G	G	G	G	G	A	G	G	A	G	G	G	G	G	G	G	G	G	G	G	G	G	G	G	G	H	G	G	G	G	G	A	G	A	G	G	A	G	G	G	G	G	H	A
JAX00194462	10	4500538	0	A	G	A	A	A	A	A	A	G	A	A	H	G	A	A	A	H	A	A	A	G	A	A	A	A	A	A	A	G	H	A	A	A	A	A	A	A	A	A	G	A	A	G	A	A	A
JAX00281568	10	4516880	0	A	G	G	A	G	G	G	G	G	A	G	H	G	H	A	G	G	G	G	G	G	G	G	G	G	G	H	G	G	G	G	G	G	G	A	G	G	G	G	G	G	G	G	A	G	G
JAX00187259	10	4538505	0	C	T	T	C	T	T	T	T	T	T	T	T	T	H	T	T	T	T	T	T	T	T	T	T	T	T	H	T	T	T	T	T	T	T	C	T	T	T	T	T	T	T	T	H	T	T
JAX00281574	10	4558131	0	G	A	G	G	G	G	G	G	A	G	G	H	A	G	G	G	H	G	G	G	A	G	G	G	G	G	G	G	A	H	G	G	G	G	G	G	G	G	G	A	G	G	A	G	G	G
JAX00014436	10	4558359	0	G	T	G	G	G	T	T	G	G	G	G	G	G	H	G	G	G	H	G	H	G	H	T	T	T	H	G	G	G	G	H	H	T	G	G	G	T	G	G	G	T	G	N	G	G	G
JAX00014437	10	4560033	0	G	A	A	G	A	G	G	G	G	G	G	G	G	G	G	A	H	H	A	H	G	H	G	G	G	H	H	H	G	H	H	G	N	G	G	G	G	A	G	G	G	A	G	G	H	G
JAX00281576	10	4576777	0	T	C	T	T	T	T	T	C	T	T	C	T	T	T	T	T	T	T	T	T	T	T	T	T	T	T	T	H	T	T	T	T	T	C	T	C	T	T	C	T	T	T	T	T	H	C
JAX00281577	10	4576936	0	A	G	A	A	A	A	A	G	A	A	G	A	A	A	A	A	A	A	A	A	A	A	A	A	A	A	A	N	A	A	A	A	A	G	A	G	A	A	G	A	A	A	A	A	H	G
JAX00281581	10	4613779	0	G	T	G	G	G	G	G	G	T	G	G	H	T	G	G	G	H	G	G	G	T	G	G	G	G	G	G	G	T	H	G	G	G	G	G	G	G	G	G	T	G	G	T	G	G	G
JAX00014441	10	4614892	0	T	A	T	T	T	A	A	T	T	T	T	T	T	H	T	T	T	N	T	H	T	H	A	A	A	H	T	T	T	T	H	H	A	T	T	T	A	T	T	T	H	T	T	T	T	T
JAX00281587	10	4675170	0	T	C	T	T	T	T	T	T	C	T	T	H	C	T	T	T	H	T	T	T	C	T	T	T	T	T	T	T	C	H	T	T	T	T	T	T	T	T	T	C	T	T	C	T	T	T
JAX00281589	10	4684134	0	C	T	C	C	C	T	T	T	T	T	T	T	T	H	T	C	H	H	C	H	T	H	T	T	T	H	C	H	T	H	H	H	T	T	C	T	T	C	T	T	T	C	T	H	H	T
JAX00281590	10	4684349	0	G	C	G	G	G	C	C	C	C	C	C	C	C	H	C	G	H	H	G	H	C	H	C	C	C	H	G	H	C	H	H	H	C	C	G	C	C	G	C	C	C	G	C	H	H	C
JAX00281592	10	4704051	0	C	T	C	C	C	C	C	C	T	C	C	H	T	C	C	C	H	C	C	C	T	C	C	C	C	C	C	C	T	H	C	C	C	C	C	C	C	C	C	T	C	C	T	C	C	C
JAX00281593	10	4706560	0	A	T	A	A	A	T	T	A	A	T	A	H	A	H	T	A	A	H	A	H	A	H	T	T	T	H	A	A	A	A	H	H	T	A	A	A	T	A	A	A	T	A	A	H	A	A
JAX00281594	10	4707798	0	T	C	T	T	T	T	T	C	C	T	C	N	C	T	T	T	H	T	T	T	C	T	T	T	T	T	T	H	C	H	T	T	T	C	T	C	T	T	C	C	T	T	C	T	H	C
JAX00281599	10	4712212	0	G	A	G	G	G	G	G	A	G	G	A	G	G	G	G	G	G	G	G	G	G	G	G	G	G	G	G	G	G	G	G	G	G	A	G	A	G	G	A	G	G	G	G	G	G	A
JAX00014450	10	4749850	0	A	G	G	A	G	G	G	G	G	G	G	G	G	H	G	G	G	G	G	G	G	G	G	G	G	G	H	G	G	G	G	G	G	G	A	G	G	G	G	G	G	G	G	H	G	G
JAX00014451	10	4759573	0	G	A	A	G	A	G	A	G	G	A	G	N	G	H	A	A	A	H	A	H	G	H	A	A	G	H	H	H	G	N	H	H	A	G	G	G	G	H	G	G	A	A	G	H	H	G
JAX00281604	10	4767582	0	T	C	T	T	T	T	T	T	C	T	T	H	C	T	T	T	T	T	T	T	C	T	T	T	T	T	T	T	C	H	T	T	T	T	T	T	T	T	T	C	T	T	C	T	T	T
JAX00281612	10	4799610	0	T	C	T	T	T	T	T	C	C	T	H	N	C	T	T	T	T	T	T	T	C	T	T	T	T	T	T	T	C	T	T	T	T	C	T	C	T	T	N	C	T	T	C	T	T	N
JAX00281613	10	4800885	0	G	T	G	G	G	G	G	T	T	G	T	H	T	G	G	G	G	G	G	G	T	G	G	G	G	G	G	H	T	H	G	G	G	T	G	T	G	G	T	T	G	G	T	G	H	T
JAX00194469	10	4801283	0	C	A	C	C	C	C	C	A	A	C	A	H	A	C	C	C	C	C	C	C	A	C	C	C	C	C	C	H	A	H	C	C	C	A	C	A	C	C	A	A	C	C	A	C	H	A
JAX00194471	10	4801846	0	T	C	T	T	T	T	T	T	C	T	T	H	C	T	T	T	T	T	T	T	C	T	T	T	T	T	T	T	C	H	T	T	T	T	T	T	T	T	T	C	T	T	C	T	T	T
JAX00281616	10	4805311	0	T	C	T	T	T	T	T	C	C	T	C	C	C	T	T	T	T	T	T	T	C	T	T	T	T	T	T	N	C	C	T	T	T	C	T	C	T	T	C	C	T	T	C	T	H	C
JAX00281618	10	4815436	0	T	C	T	T	T	C	C	C	C	C	C	C	C	H	C	T	H	H	T	N	C	H	C	C	C	H	T	H	C	H	H	H	C	C	T	C	C	T	C	C	C	T	C	H	H	C
JAX00281619	10	4817161	0	T	C	T	T	T	T	C	C	C	C	C	C	C	N	C	T	N	T	T	T	C	T	C	C	T	T	T	T	C	N	T	T	C	C	T	C	T	T	C	C	C	T	C	T	T	C
JAX00281620	10	4817446	0	G	A	G	G	G	G	G	A	G	G	A	G	G	G	G	G	G	G	G	G	G	G	G	G	G	G	G	H	G	G	G	G	G	A	G	A	G	G	A	G	G	G	G	G	H	A
JAX00281621	10	4817619	0	T	C	T	T	T	T	C	T	T	C	T	H	T	H	C	T	H	T	T	T	T	T	C	C	T	T	T	T	T	T	T	T	C	T	T	T	T	T	T	T	C	T	T	H	T	T
JAX00281622	10	4819420	0	C	T	C	C	C	C	T	T	T	T	T	T	T	C	T	C	C	C	C	C	T	C	T	T	C	C	C	C	T	H	C	C	T	T	C	T	C	C	T	T	T	C	T	C	C	T
JAX00281626	10	4824060	0	T	C	T	T	T	T	C	T	C	C	T	C	C	H	C	T	H	T	T	T	C	T	C	C	T	T	T	T	C	H	T	T	C	T	T	T	T	T	T	C	C	T	C	H	T	T
JAX00281628	10	4824171	0	C	T	C	C	C	C	C	C	T	C	C	H	T	C	C	C	C	C	C	C	T	C	C	C	C	C	C	C	T	H	C	C	C	C	C	C	C	C	C	T	C	C	T	C	C	C
JAX00281631	10	4830684	0	G	C	G	G	G	G	G	G	C	G	G	H	C	G	G	G	G	G	G	G	C	G	G	G	G	G	G	G	C	G	G	G	G	G	G	G	G	G	G	N	G	G	C	G	G	G
JAX00281638	10	4840925	0	T	C	T	T	T	T	T	T	C	T	N	H	C	T	T	T	T	T	T	T	C	T	T	T	T	T	T	T	C	H	T	T	T	T	T	T	T	T	T	C	T	T	C	T	T	T
JAX00281648	10	4862317	0	T	C	T	T	T	T	T	C	T	T	C	T	T	T	T	T	T	T	T	T	T	T	T	T	T	T	T	H	T	T	T	T	T	C	T	C	T	T	C	T	T	T	T	T	H	C
JAX00014460	10	4864511	0	G	A	G	G	G	A	G	G	G	G	G	G	G	G	G	G	G	N	G	H	G	H	G	G	A	H	G	G	G	G	H	H	G	G	G	G	A	G	G	G	G	G	G	G	G	G
JAX00281657	10	4886932	0	C	T	C	C	C	C	C	T	T	C	T	C	T	C	C	C	C	C	C	C	T	C	C	C	C	C	C	C	T	C	C	C	C	T	C	T	C	C	N	T	C	C	H	C	C	T
JAX00281658	10	4889780	0	T	C	T	T	T	T	T	C	C	T	C	H	C	T	T	T	T	T	T	T	C	T	T	T	T	T	T	H	C	H	T	T	T	C	T	C	T	T	C	C	T	T	C	T	H	C
JAX00281659	10	4890057	0	A	G	A	A	A	A	A	G	A	A	G	A	A	A	A	A	A	A	A	A	A	A	A	A	A	A	A	H	A	A	A	A	A	G	A	G	A	A	G	A	A	A	A	A	H	G
JAX00281660	10	4898197	0	A	G	A	A	A	A	A	G	A	A	G	A	A	A	A	A	A	A	A	A	A	A	A	A	A	A	A	H	A	A	A	A	A	G	A	G	A	A	G	A	A	A	A	A	G	G
JAX00194472	10	4905958	0	T	C	T	T	T	T	T	C	C	T	C	T	C	T	T	T	T	T	T	T	C	T	T	T	T	T	T	H	H	H	T	T	T	C	T	C	T	T	C	C	T	T	C	T	C	C
JAX00014464	10	4920124	0	G	T	G	G	G	G	G	T	T	G	T	H	T	G	G	G	G	G	G	G	T	G	G	G	G	G	G	G	T	H	G	G	G	T	G	T	G	G	H	T	G	G	T	G	G	T
JAX00014465	10	4929541	0	T	A	T	T	T	A	A	A	A	A	A	A	A	H	A	T	H	H	T	H	A	H	A	A	A	H	T	H	A	H	H	H	A	A	T	A	A	T	A	A	A	T	A	H	H	A
JAX00281661	10	4933732	0	C	G	C	C	C	C	C	G	G	C	G	H	G	C	C	C	C	C	C	C	G	C	C	C	C	C	C	H	G	H	C	C	C	G	C	G	C	C	G	G	C	C	G	C	H	G
JAX00194473	10	4941836	0	A	G	A	A	A	A	A	G	G	A	G	H	G	A	A	A	A	A	A	A	G	A	A	A	A	A	A	H	G	H	A	A	A	G	A	G	A	A	G	G	A	A	G	A	H	G
JAX00281663	10	4943931	0	C	T	C	C	C	C	C	C	T	C	C	N	T	C	C	C	C	C	C	C	T	C	C	C	C	C	C	C	T	H	C	C	C	C	C	C	C	C	C	T	C	C	T	C	C	C
JAX00281664	10	4960240	0	G	A	G	G	G	G	G	G	A	G	G	N	H	G	G	G	G	G	G	G	A	G	G	G	G	G	G	G	A	N	G	G	G	G	G	G	G	G	G	A	G	G	A	G	G	G
JAX00281667	10	4965621	0	C	T	C	C	C	C	C	T	C	C	T	C	C	C	C	C	C	C	C	C	C	C	C	C	C	C	C	H	C	C	C	C	C	T	C	T	C	C	T	C	C	C	C	C	H	T
JAX00281668	10	4968230	0	C	T	C	C	C	T	T	T	C	T	T	H	C	N	T	C	H	H	C	H	C	H	T	T	T	H	C	H	C	C	H	H	T	T	C	T	T	C	T	C	T	C	C	H	H	T
JAX00014468	10	4978730	0	A	G	A	A	A	G	G	A	A	G	A	H	A	H	G	A	H	H	A	H	A	H	G	G	G	H	A	A	A	A	H	H	G	A	A	A	G	A	A	A	G	A	A	H	A	A
JAX00014469	10	4980912	0	G	T	T	G	T	G	G	G	G	G	G	G	G	G	G	T	H	H	T	H	G	H	G	G	G	H	H	H	G	H	H	H	G	G	G	G	G	T	G	G	G	T	G	G	H	G
JAX00281672	10	4992094	0	C	T	C	C	C	T	T	C	C	T	C	H	C	H	T	C	C	H	C	N	C	C	T	T	T	N	C	C	C	C	N	N	T	C	C	C	T	C	C	C	T	C	C	C	C	C
JAX00281673	10	4992499	0	G	A	G	G	G	A	A	A	A	A	A	A	A	H	A	G	H	H	G	H	A	H	A	A	A	H	G	H	A	H	H	H	A	A	G	A	A	G	A	A	A	G	A	H	H	A
JAX00281675	10	4995429	0	A	T	A	A	A	T	T	T	A	T	T	H	H	H	T	A	H	H	A	H	A	H	T	T	T	H	A	H	A	A	H	H	T	T	A	T	T	A	T	A	T	A	A	H	H	T
JAX00281680	10	4998266	0	G	C	G	G	G	G	G	C	G	G	C	G	G	G	G	G	G	G	G	G	G	G	G	G	G	G	G	H	G	G	G	G	G	C	G	C	G	G	C	G	G	G	G	G	H	C
JAX00014470	10	5001581	0	C	T	C	C	C	T	T	T	T	T	T	T	T	N	T	C	H	H	C	H	N	H	T	T	T	N	C	C	T	C	H	H	T	N	C	T	T	C	T	T	T	C	T	H	N	T
JAX00281682	10	5004523	0	G	A	G	G	G	G	G	A	A	G	A	H	A	G	G	G	G	G	G	G	A	G	G	G	G	G	G	H	A	H	G	G	G	A	G	A	G	G	A	A	G	G	A	G	H	A
JAX00014472	10	5014654	0	C	T	C	C	C	T	T	C	C	T	C	H	C	H	T	C	H	H	C	H	C	H	T	T	T	H	C	C	C	C	H	H	T	C	C	C	T	C	C	C	T	C	C	H	C	C
JAX00281683	10	5031195	0	T	A	T	T	T	A	A	A	A	A	A	A	A	H	A	T	H	H	T	H	A	H	A	A	A	H	T	H	A	T	H	H	A	A	T	A	A	T	A	A	A	T	A	H	H	A
JAX00281685	10	5031877	0	C	T	C	C	C	C	C	C	T	C	C	H	T	C	C	C	C	C	C	C	T	C	C	C	C	C	C	C	T	H	C	C	C	C	C	C	C	C	C	T	C	C	T	C	C	C
JAX00014473	10	5048081	0	C	G	C	C	C	G	G	G	G	G	G	G	G	H	G	C	H	H	C	H	G	H	G	G	G	H	C	H	G	H	H	H	G	G	C	G	G	C	G	G	G	C	G	H	H	G
JAX00281695	10	5080121	0	C	T	C	C	C	C	C	C	T	C	C	H	T	C	C	C	C	C	C	C	T	C	C	C	C	C	C	C	T	H	C	C	C	C	C	C	C	C	C	T	C	C	T	C	C	C
JAX00014477	10	5083749	0	A	G	G	A	G	A	A	G	G	A	G	H	G	A	A	G	H	H	G	H	G	H	A	A	A	H	H	G	G	G	H	H	A	G	A	G	A	G	G	G	A	G	G	A	G	G
JAX00281702	10	5088157	0	T	C	C	T	C	T	T	C	C	T	C	H	C	T	T	C	H	N	C	H	C	H	T	T	T	H	H	C	C	C	H	H	T	C	T	C	T	C	C	C	T	C	C	T	C	C
JAX00281704	10	5105175	0	T	G	T	T	T	T	T	T	G	T	T	H	G	T	T	T	T	T	T	T	G	T	T	T	T	T	T	T	G	N	T	T	T	T	T	T	T	T	T	G	T	T	G	T	T	T
JAX00281714	10	5158958	0	T	C	T	T	T	T	T	T	C	T	T	H	C	T	T	T	T	T	T	T	C	T	T	T	T	T	T	T	C	H	T	T	T	T	T	T	T	T	T	C	T	T	C	T	T	T
JAX00281723	10	5224853	0	A	C	A	A	A	A	A	C	A	A	C	A	A	A	A	A	A	A	A	A	A	A	A	A	A	A	A	H	A	A	A	A	A	C	A	C	A	A	C	A	A	A	A	A	H	C
JAX00014487	10	5236376	0	T	C	T	T	T	T	T	C	C	T	C	H	C	T	T	T	T	T	T	T	C	T	T	T	T	T	T	H	C	H	T	T	T	C	T	C	T	T	C	C	T	T	C	T	H	C
JAX00281729	10	5273437	0	G	A	G	G	G	G	G	A	A	G	A	H	A	G	G	G	G	G	G	G	A	G	G	G	G	G	G	H	A	H	G	G	G	A	G	A	G	G	A	A	G	G	A	G	A	A
JAX00187261	10	5279304	0	T	C	C	T	C	C	C	C	C	C	C	C	C	H	C	C	C	C	C	C	C	C	C	C	C	C	H	C	C	C	C	C	C	C	T	C	C	C	C	C	C	C	C	H	C	C
JAX00281733	10	5286831	0	C	T	C	C	C	C	C	T	T	T	T	T	T	C	T	C	C	C	C	C	T	C	C	C	C	C	C	C	T	C	C	C	C	T	C	T	C	C	T	T	C	C	T	C	N	T
JAX00014491	10	5287451	0	A	G	G	A	G	G	G	G	G	G	G	G	G	H	G	G	G	G	G	G	G	G	G	G	G	G	H	G	G	G	G	G	G	G	A	G	G	G	G	G	G	G	G	H	G	G
JAX00281735	10	5287533	0	A	G	A	A	A	A	A	G	G	A	G	H	G	A	A	A	A	A	A	A	G	A	A	A	A	A	A	H	G	H	N	A	A	H	A	G	A	A	G	N	A	A	G	A	A	H
JAX00281736	10	5301506	0	C	T	C	C	C	C	C	T	C	C	T	C	C	C	C	C	C	C	C	C	C	C	C	C	C	C	C	H	C	C	C	C	C	T	C	T	C	C	T	C	C	C	C	C	H	T
JAX00194483	10	5306763	0	T	G	T	T	T	T	T	G	G	T	G	H	G	T	T	T	T	T	T	T	G	T	T	T	T	T	T	H	G	H	T	T	T	G	T	G	T	T	G	G	T	T	G	T	H	G
JAX00194484	10	5307007	0	A	C	A	A	A	A	A	A	C	A	A	H	C	A	A	A	A	A	A	A	C	A	A	A	A	A	A	A	C	H	A	A	A	A	A	A	A	A	A	C	A	A	C	A	A	A
JAX00194485	10	5320294	0	T	G	T	T	T	T	T	G	G	T	G	H	N	T	T	T	T	T	T	T	G	T	T	T	T	T	N	N	G	H	T	T	T	G	T	G	T	T	G	G	T	T	G	T	H	G
JAX00281745	10	5368141	0	A	G	A	A	A	A	A	G	G	A	G	H	G	A	A	A	A	A	A	A	G	A	A	A	A	A	A	H	G	H	A	A	A	G	A	G	A	A	G	G	A	A	G	A	H	G
JAX00281746	10	5370617	0	T	G	T	T	T	T	T	T	G	T	T	T	G	T	T	T	T	T	T	T	G	T	T	T	T	T	T	T	G	H	T	T	T	T	T	T	T	T	T	G	T	T	G	T	T	T
JAX00281749	10	5381998	0	A	G	G	A	G	A	A	A	A	A	A	A	N	A	N	G	N	N	G	H	H	N	A	A	N	N	G	N	A	H	H	H	N	A	A	N	A	G	A	A	A	G	A	A	H	A
JAX00281755	10	5396007	0	G	A	G	G	G	G	G	A	G	G	A	G	G	G	G	G	G	G	G	G	G	G	G	G	G	G	G	H	G	G	G	G	G	A	G	A	G	G	A	G	G	G	G	G	H	A
JAX00014500	10	5403130	0	C	T	C	C	C	C	C	C	T	C	C	H	T	C	C	C	C	C	C	C	T	C	C	C	C	C	C	C	T	H	C	C	C	C	C	C	C	C	C	T	C	C	T	C	C	C
JAX00281759	10	5426338	0	C	T	C	C	C	C	C	T	T	C	T	H	T	C	C	C	C	C	C	C	T	C	C	C	C	C	C	H	T	H	C	C	C	T	C	T	C	C	T	T	C	C	T	C	H	T
JAX00281760	10	5437210	0	A	G	A	A	A	A	A	G	A	A	G	A	A	A	A	A	A	A	A	A	A	A	A	A	A	A	A	H	A	A	A	A	A	G	A	G	A	A	G	A	A	A	A	A	H	G
JAX00014503	10	5458328	0	G	T	G	G	G	G	G	T	T	G	T	H	T	G	G	G	G	G	G	G	T	G	G	G	G	G	G	H	T	H	G	G	G	T	G	T	G	G	T	T	G	G	T	G	H	T
JAX00014506	10	5488719	0	G	A	G	G	G	G	G	A	A	G	A	H	A	G	G	G	G	G	G	G	A	G	G	G	G	G	G	H	A	H	G	G	G	A	G	A	G	G	N	A	G	G	A	G	H	A
JAX00281766	10	5495459	0	A	G	A	A	A	A	A	G	A	A	G	A	A	A	A	A	A	A	A	A	A	A	A	A	A	A	A	H	A	A	A	A	A	G	A	G	A	A	G	A	A	A	A	A	H	G
JAX00014510	10	5538130	0	C	T	C	C	C	C	C	T	T	C	T	H	T	C	C	C	C	C	C	C	T	C	C	C	C	C	C	H	T	H	C	C	C	T	C	T	C	C	T	T	C	C	T	C	H	T
JAX00014511	10	5538715	0	T	G	T	T	T	T	T	G	G	T	G	H	G	T	T	T	T	T	T	T	G	T	T	T	T	T	T	H	G	H	T	T	T	G	T	G	T	T	G	G	T	T	G	T	H	G
JAX00281775	10	5550502	0	A	T	A	A	A	A	A	T	A	A	T	A	A	A	A	A	A	A	A	A	A	A	A	A	A	A	A	H	A	A	A	A	A	T	A	T	A	A	T	A	A	A	A	A	N	T
JAX00281780	10	5620730	0	G	A	G	G	G	G	G	A	A	G	A	H	A	G	G	G	G	G	G	G	A	G	G	G	G	G	G	H	A	H	G	G	G	A	G	A	G	G	A	A	G	G	A	G	H	A
JAX00014517	10	5621690	0	T	C	T	T	T	T	T	T	C	T	T	H	C	T	T	T	T	T	T	T	C	T	T	T	T	T	T	T	C	H	T	T	T	T	T	T	T	T	T	C	T	T	C	T	T	T
JAX00281782	10	5624850	0	G	A	G	G	G	G	G	A	A	G	A	H	A	G	G	G	G	G	G	G	A	G	G	G	G	G	G	H	A	H	G	G	G	A	G	A	G	G	A	A	G	G	A	G	H	A
JAX00014519	10	5649010	0	G	A	G	G	G	A	A	G	G	G	G	G	G	H	G	G	H	A	G	H	G	H	A	A	A	H	G	G	G	G	H	H	A	G	G	G	A	G	G	G	A	G	G	G	G	G
JAX00281789	10	5649225	0	G	C	G	G	G	G	G	C	G	G	C	N	G	G	G	G	G	G	G	G	G	G	G	G	G	G	G	H	G	G	G	G	G	C	G	C	G	G	C	G	G	G	G	G	H	C
JAX00281790	10	5664150	0	A	G	A	A	A	G	G	A	A	A	A	A	A	H	A	A	H	G	A	H	A	H	G	G	G	H	A	A	A	A	H	H	G	A	A	A	G	A	A	A	G	A	A	A	A	A
JAX00281791	10	5670514	0	G	A	G	G	G	A	A	G	G	G	G	G	G	H	G	G	H	A	G	H	G	H	A	A	A	H	G	G	G	G	H	H	A	G	G	G	A	G	G	G	A	G	G	G	G	G
JAX00281794	10	5693361	0	T	C	T	T	T	C	C	C	C	T	C	H	C	H	T	T	H	C	T	H	C	H	C	C	C	H	T	H	C	H	H	H	C	C	T	C	C	T	C	C	C	T	C	T	H	C
JAX00281796	10	5697612	0	G	T	G	G	G	G	G	T	G	G	T	G	G	G	G	G	G	G	G	G	G	G	G	G	G	G	G	H	G	G	G	G	G	T	G	T	G	G	T	G	G	G	G	G	H	T
JAX00281799	10	5715668	0	A	G	A	A	A	G	A	G	A	A	G	A	A	A	A	A	A	G	A	H	A	H	A	A	G	H	A	A	A	A	H	H	A	G	A	G	G	A	G	A	A	A	A	A	H	G
JAX00281802	10	5732202	0	G	T	G	G	G	T	T	G	G	G	G	G	G	H	G	G	H	T	G	H	G	H	T	T	T	H	G	G	G	G	H	H	T	G	G	G	T	G	G	G	T	G	G	G	G	G
JAX00014525	10	5739108	0	C	G	C	C	C	C	C	C	G	C	C	H	G	C	C	C	C	C	C	C	G	C	C	C	C	C	C	C	G	H	C	C	C	C	C	C	C	C	C	G	C	C	G	C	C	C
JAX00281806	10	5753132	0	T	C	T	T	T	T	T	C	C	T	C	H	C	T	T	T	T	T	T	T	C	T	T	T	T	T	T	H	C	H	T	T	T	C	T	C	T	T	C	C	T	T	C	T	H	C
JAX00281812	10	5768120	0	T	A	T	T	T	A	A	A	A	A	A	A	A	H	A	T	H	A	T	H	A	H	A	A	A	H	T	H	A	H	H	H	A	A	T	A	A	T	A	A	A	T	A	H	H	A
JAX00281814	10	5770621	0	G	T	G	G	G	G	G	G	G	T	G	H	G	G	T	G	G	G	G	G	G	G	G	G	G	G	G	G	G	G	G	G	G	G	G	G	G	G	G	G	G	G	G	H	G	G
JAX00281816	10	5773138	0	G	C	G	G	G	G	G	C	C	C	C	C	C	G	C	G	G	G	G	G	C	G	G	G	G	G	H	H	C	N	G	G	G	C	G	C	G	G	C	C	G	G	C	H	H	C
JAX00281819	10	5780307	0	C	A	C	C	C	C	C	A	C	A	A	H	C	C	A	C	C	C	C	C	C	C	C	C	C	C	C	H	C	C	C	C	C	A	C	A	C	C	A	C	C	C	C	H	H	A
JAX00281822	10	5786496	0	G	A	G	G	G	A	A	G	G	A	G	G	G	G	A	G	H	A	G	H	G	H	A	A	A	H	G	G	G	G	H	H	A	G	G	G	A	G	G	G	A	G	G	G	G	G
JAX00014527	10	5789492	0	T	C	C	T	C	T	T	C	C	T	C	H	C	T	T	C	H	T	C	H	C	N	T	T	T	H	H	C	C	C	H	N	T	C	T	C	T	N	C	C	T	C	C	T	C	C
JAX00014534	10	5849862	0	T	C	C	T	C	C	C	C	C	C	C	C	C	T	C	C	C	C	C	C	C	C	C	C	C	C	H	C	C	C	C	C	C	C	T	C	C	C	C	C	N	C	C	H	C	C
JAX00014535	10	5870789	0	A	C	C	A	C	A	A	C	A	A	C	A	A	A	A	C	A	A	C	A	A	A	A	A	A	A	A	C	A	A	A	A	A	C	A	C	A	H	H	A	A	N	A	A	C	H
JAX00014536	10	5892304	0	G	A	A	G	A	G	G	G	A	G	G	H	A	G	G	A	H	G	A	H	A	H	G	G	G	H	H	H	A	A	H	H	G	G	G	G	G	A	G	A	G	A	A	G	H	G
JAX00281835	10	5920286	0	C	T	T	C	T	T	C	C	T	C	C	H	T	C	C	T	H	T	T	T	T	T	C	C	T	T	H	H	T	T	T	T	C	C	C	C	T	T	C	T	C	T	T	C	H	C
JAX00281838	10	5921129	0	T	G	T	T	T	T	T	G	T	T	G	T	T	T	T	T	T	T	T	T	T	T	T	T	T	T	T	T	T	T	T	T	T	G	T	G	T	T	H	T	T	T	T	T	N	G
JAX00281839	10	5921303	0	G	A	A	G	A	A	G	G	A	G	G	H	A	G	G	A	H	A	A	A	A	A	G	G	A	A	H	N	A	A	A	A	G	G	G	G	A	A	G	A	G	A	A	G	N	G
JAX00281840	10	5921715	0	A	G	G	A	G	G	A	G	A	A	G	A	A	A	A	G	H	G	G	G	A	G	A	A	G	G	H	G	A	H	G	G	A	G	A	G	G	G	G	A	A	G	A	A	G	G
JAX00281850	10	5933267	0	A	C	C	A	C	C	A	C	C	A	C	H	C	A	A	C	H	C	C	C	C	C	A	A	C	C	H	C	C	C	C	C	A	C	A	C	C	C	C	C	A	C	C	A	C	C
JAX00014540	10	5941090	0	A	C	C	A	C	A	A	A	A	A	A	A	A	A	A	C	H	A	C	H	A	H	A	A	A	H	H	H	A	H	H	H	A	A	A	A	A	C	A	A	A	C	A	A	H	A
JAX00281858	10	5989310	0	A	G	A	A	A	G	A	G	G	A	G	H	G	A	A	A	A	G	A	H	G	H	A	A	G	H	A	H	G	H	H	H	A	G	A	G	G	A	G	G	A	A	G	A	H	G
JAX00281859	10	5989995	0	G	A	G	G	G	G	G	A	G	G	A	G	G	G	G	G	G	G	G	G	G	G	G	G	G	G	G	H	G	G	G	G	G	A	G	A	G	G	A	G	G	G	G	G	H	A
JAX00281861	10	6025182	0	C	T	C	C	C	C	C	T	T	C	T	H	T	C	C	C	C	C	C	C	T	C	C	C	C	C	C	H	T	N	C	C	C	T	C	T	C	C	T	T	C	C	T	C	N	T
JAX00281865	10	6040623	0	C	G	C	C	C	C	C	G	C	C	G	C	C	C	C	C	C	C	C	C	C	C	C	C	C	C	C	H	C	C	C	C	C	G	C	G	C	C	G	C	C	C	C	C	H	G
JAX00014548	10	6050068	0	A	C	C	A	C	A	C	C	C	C	C	C	C	H	C	C	C	A	C	H	C	H	C	C	A	H	H	C	C	C	H	H	C	C	A	C	A	C	C	C	C	C	C	H	C	C
JAX00281873	10	6082463	0	C	A	C	C	C	C	C	C	A	C	C	H	A	C	C	C	C	C	C	C	A	C	C	C	C	C	C	C	A	H	C	C	C	C	C	C	C	C	C	A	C	C	A	C	C	C
JAX00014553	10	6092084	0	T	C	T	T	T	T	T	T	C	T	T	H	C	T	T	T	T	T	T	T	C	T	T	T	T	T	T	T	C	H	T	T	T	T	T	T	T	T	T	C	T	T	C	T	T	T
JAX00281877	10	6148419	0	C	T	C	C	C	C	C	T	C	C	N	C	C	C	C	C	C	C	C	C	C	C	C	C	C	C	C	H	C	C	C	C	C	H	C	T	C	N	H	C	C	C	C	C	C	N
JAX00014557	10	6178105	0	C	T	C	C	C	C	C	C	T	C	H	T	T	C	C	C	C	C	C	C	T	C	C	C	C	C	C	C	T	T	C	C	C	H	C	C	C	C	C	T	C	C	T	C	C	C
JAX00014558	10	6178332	0	C	T	T	C	T	C	T	T	T	T	T	T	T	H	T	T	T	C	T	H	T	H	T	T	C	H	H	T	T	T	H	H	T	T	C	T	C	T	T	T	T	T	T	H	T	T
JAX00281881	10	6180082	0	T	G	T	T	T	T	T	G	T	T	G	T	T	T	T	T	T	T	T	T	T	T	T	T	T	T	T	H	T	T	T	T	T	G	T	G	T	T	G	T	T	T	T	T	H	G
JAX00014560	10	6203819	0	A	G	G	A	G	A	G	G	G	G	G	G	G	H	G	G	G	A	G	H	G	H	G	G	A	H	H	G	G	G	H	H	G	G	A	G	A	G	G	G	G	G	G	H	G	G
JAX00014561	10	6204145	0	A	C	C	A	C	A	C	A	A	C	A	H	A	H	C	C	C	A	C	H	A	N	C	C	A	H	H	H	A	H	H	H	C	A	A	A	A	C	A	A	C	C	A	H	H	A
JAX00281884	10	6219208	0	C	T	T	C	T	C	T	T	T	T	T	T	T	H	T	T	T	C	T	H	T	H	T	T	C	H	H	T	T	T	H	H	T	T	C	T	C	T	T	T	T	T	T	H	T	T
JAX00281886	10	6225277	0	G	A	G	G	G	G	G	A	A	G	A	H	A	G	G	G	G	G	G	G	A	G	G	G	G	G	G	A	A	H	G	G	G	A	G	A	G	G	A	A	G	G	A	G	H	A
JAX00014562	10	6226525	0	T	C	C	T	C	T	C	C	C	C	C	C	C	H	C	C	C	T	C	H	C	H	C	C	T	H	H	C	C	C	H	H	C	C	T	C	T	C	C	C	C	C	C	H	C	C
JAX00281891	10	6234616	0	C	T	C	C	C	C	C	T	C	C	T	C	C	C	C	C	C	C	C	C	C	C	C	C	C	C	C	H	C	C	C	C	C	T	C	T	C	C	T	C	C	C	C	C	N	T
JAX00281896	10	6248637	0	C	T	C	C	C	C	C	T	C	C	T	C	C	C	C	C	C	C	C	C	C	C	C	C	C	C	C	H	C	C	C	C	C	T	C	T	C	C	T	C	C	C	C	C	H	T
JAX00281898	10	6262994	0	C	A	C	C	C	C	C	C	A	C	C	H	A	C	C	C	C	C	C	C	A	C	C	C	C	C	C	C	A	H	C	C	C	C	C	C	C	C	C	A	C	C	A	C	C	C
JAX00281902	10	6304755	0	G	A	G	G	G	G	G	A	G	G	A	G	G	G	G	G	G	G	G	G	G	G	G	G	G	G	G	H	G	G	G	G	G	A	G	A	G	G	A	G	G	G	G	G	H	A
JAX00014567	10	6309090	0	A	C	C	A	C	A	C	C	C	A	C	H	C	H	A	C	C	A	C	H	C	H	C	C	A	H	H	C	C	C	H	H	C	C	A	C	A	C	C	C	C	C	C	A	C	C
JAX00194504	10	6313641	0	A	G	A	A	A	A	A	G	G	A	G	H	G	A	A	A	A	A	A	A	G	A	A	A	A	A	A	H	N	H	A	A	A	G	A	G	A	A	G	G	A	A	G	A	H	G
JAX00014568	10	6317118	0	T	C	C	T	C	T	C	C	C	T	C	H	C	H	T	C	C	T	C	H	C	H	C	C	T	H	H	C	C	C	N	H	C	C	T	C	T	C	C	C	C	C	C	T	C	C
JAX00014570	10	6352782	0	C	T	T	C	T	C	C	C	C	T	C	H	C	C	T	T	H	C	T	H	C	H	C	C	C	H	H	H	C	H	H	H	C	C	C	C	C	T	C	C	C	T	C	H	H	C
JAX00014573	10	6382422	0	A	G	A	A	A	A	A	G	A	A	G	A	A	A	A	A	A	A	A	A	A	A	A	A	A	A	A	H	A	A	A	A	A	G	A	G	A	A	G	A	A	A	A	A	N	G
JAX00281915	10	6385877	0	T	C	T	T	T	T	T	C	C	T	C	H	C	T	T	T	T	T	T	T	C	T	T	T	T	T	T	H	C	H	T	T	T	C	T	C	T	T	C	C	T	T	C	T	H	C
JAX00014574	10	6395808	0	A	C	C	A	C	A	A	C	C	C	C	C	C	A	C	C	H	A	C	H	C	H	A	A	A	H	H	C	C	C	H	H	A	C	A	C	A	C	C	C	A	C	C	H	C	C
JAX00281924	10	6429023	0	T	C	T	T	T	T	T	T	C	T	T	H	C	T	T	T	T	T	T	T	C	T	T	T	T	T	T	T	C	H	T	T	T	T	T	T	T	T	T	C	T	T	C	T	T	T
JAX00281930	10	6453371	0	G	T	G	G	G	G	G	T	T	G	T	H	T	G	G	G	G	G	G	G	T	G	G	G	G	G	G	H	T	H	G	G	G	T	G	T	G	G	T	T	G	G	T	G	H	T
JAX00281934	10	6500062	0	C	T	C	C	C	C	C	T	C	C	T	C	C	C	C	C	C	C	C	C	C	C	C	C	C	C	C	H	C	C	C	C	C	T	C	T	C	C	T	C	C	C	C	C	H	T
JAX00281937	10	6526862	0	C	T	C	C	C	C	C	C	T	C	C	H	T	C	C	C	C	C	C	C	T	C	C	C	C	C	C	C	T	H	C	C	C	C	C	C	C	C	C	T	C	C	T	C	C	C
JAX00281941	10	6534963	0	T	C	T	T	T	T	T	T	C	T	T	H	C	T	T	T	T	T	T	T	C	T	T	T	T	T	T	T	C	H	T	T	T	T	T	T	T	T	T	C	T	T	C	T	T	T
JAX00281942	10	6557916	0	T	G	T	T	T	T	T	G	T	T	G	T	T	T	T	T	T	T	T	T	T	T	T	T	T	T	T	H	T	T	T	T	T	G	T	G	T	T	G	T	T	T	T	T	H	G
JAX00281950	10	6565062	0	T	C	T	T	T	T	T	T	C	T	T	H	C	T	T	T	T	T	T	T	C	T	T	T	T	T	T	T	C	H	T	T	T	T	T	T	T	T	T	C	T	T	C	T	T	T
JAX00281952	10	6574438	0	C	A	C	C	C	C	C	C	A	C	C	H	A	C	C	C	C	C	C	C	A	C	C	C	C	C	C	C	A	H	C	C	C	C	C	C	C	C	C	A	C	C	A	C	C	C
JAX00281953	10	6576791	0	C	T	T	C	T	C	C	T	T	C	T	H	T	C	C	T	H	C	T	H	T	H	C	C	C	H	H	T	T	T	H	H	C	T	C	T	C	T	T	T	C	T	T	C	T	T
JAX00281955	10	6610211	0	A	G	A	A	A	A	A	G	G	G	G	G	G	A	G	A	A	A	A	A	G	A	A	A	A	A	A	H	G	H	A	A	A	G	A	G	A	A	G	G	A	A	G	H	H	G
JAX00281958	10	6618620	0	G	A	G	G	G	G	G	G	A	G	G	H	A	G	G	G	G	G	G	G	A	G	G	G	G	G	G	G	A	H	G	G	G	G	G	G	G	G	G	A	G	G	A	G	G	G
JAX00281959	10	6618680	0	G	T	T	G	T	G	G	G	G	G	G	G	G	G	G	T	H	G	T	H	G	H	G	G	G	H	H	H	G	H	H	H	G	G	G	G	G	T	G	G	G	T	G	G	H	G
JAX00014592	10	6626901	0	T	G	G	T	G	T	T	G	G	G	G	G	G	T	G	G	H	T	G	H	G	H	T	T	T	H	H	G	G	G	H	H	T	G	T	G	T	G	G	G	T	G	G	H	G	G
JAX00281965	10	6648650	0	T	C	T	T	T	T	T	T	C	T	T	H	C	T	T	T	T	T	T	T	C	T	T	T	T	T	T	T	C	H	T	T	T	T	T	T	T	T	H	C	T	T	C	T	T	H
JAX00281967	10	6650344	0	G	C	G	G	G	G	G	C	G	G	C	G	G	G	G	G	G	G	G	G	G	G	G	G	G	G	G	H	G	G	G	G	G	C	G	C	G	G	C	G	G	G	G	G	H	C
JAX00014594	10	6663137	0	A	G	G	A	G	A	A	G	G	G	G	G	G	A	G	G	H	A	G	H	G	H	A	A	A	H	H	G	G	G	H	H	A	G	A	G	A	G	N	G	A	G	G	H	G	G
JAX00281971	10	6687551	0	C	G	C	C	C	C	C	C	G	C	C	H	G	C	C	C	C	C	C	C	G	C	C	C	C	C	C	C	G	H	C	C	C	C	C	C	C	C	C	G	C	C	G	C	C	C
JAX00194512	10	6696970	0	G	A	A	G	A	G	G	A	A	G	A	H	A	G	G	A	H	G	A	H	A	H	G	G	G	H	H	A	A	A	H	H	G	A	G	A	G	A	A	A	G	A	A	G	A	A
JAX00281975	10	6747308	0	G	A	G	G	G	G	G	G	A	G	G	H	A	G	G	G	G	G	G	G	A	G	G	G	G	G	G	G	A	H	G	G	G	G	G	G	G	G	G	A	G	G	A	G	G	G
JAX00281978	10	6748678	0	A	G	A	A	A	A	A	A	G	A	A	H	G	A	A	A	A	A	A	A	G	A	A	A	A	A	A	A	G	H	A	A	A	A	A	A	A	A	A	G	A	A	G	A	A	A
JAX00014600	10	6749678	0	C	T	T	C	T	C	C	C	C	C	C	C	C	C	C	T	H	C	T	H	C	H	C	C	C	H	H	H	C	H	H	H	C	C	C	C	C	T	C	C	C	T	C	C	H	C
JAX00281979	10	6750815	0	C	T	C	C	C	C	C	C	T	C	C	H	T	C	C	C	C	C	C	C	T	C	C	C	C	C	C	C	T	H	C	C	C	C	C	C	C	C	C	T	C	C	T	C	C	C
JAX00281980	10	6751408	0	A	G	A	A	A	A	A	A	G	A	A	N	G	A	A	A	A	A	A	A	G	A	A	A	A	A	A	A	G	H	A	A	A	A	A	A	A	A	A	G	A	A	G	A	A	A
JAX00014607	10	6832353	0	C	T	T	C	T	C	C	T	C	T	T	H	C	C	T	T	H	C	T	H	C	H	C	C	C	H	H	T	C	H	H	H	C	T	C	T	C	T	T	C	C	T	C	H	T	T
JAX00194516	10	6852030	0	C	G	C	C	C	C	C	C	G	C	C	H	G	C	C	C	C	C	C	C	G	C	C	C	C	C	C	C	G	H	C	C	C	C	C	C	C	C	C	G	C	C	G	C	C	C
JAX00014608	10	6855996	0	G	A	G	G	G	G	G	A	G	G	A	G	G	G	G	G	G	G	G	G	G	G	G	G	G	G	G	H	G	G	G	G	G	A	G	A	G	G	A	G	G	G	G	G	H	A
JAX00014609	10	6861656	0	T	C	C	T	C	T	T	T	T	T	T	T	T	T	T	C	H	T	C	H	T	H	T	T	T	H	H	H	T	H	H	H	T	T	T	T	T	C	T	T	T	C	T	T	C	T
JAX00281995	10	6891856	0	G	T	T	G	T	G	G	T	T	G	T	H	T	G	G	T	H	G	T	H	T	H	G	G	G	H	H	T	T	T	H	H	G	T	G	T	G	T	T	T	G	T	T	G	T	T
JAX00014612	10	6901833	0	C	T	C	C	C	T	T	T	C	T	T	H	C	H	T	C	H	T	C	H	C	H	T	T	T	H	C	H	C	C	H	H	T	T	C	T	T	C	T	C	T	C	C	H	N	T
JAX00014615	10	6928990	0	A	G	A	A	A	G	G	G	G	G	G	G	G	H	G	A	H	G	A	H	G	H	G	G	G	H	A	H	G	H	H	H	G	G	A	G	G	A	G	G	G	A	G	H	H	G
JAX00282002	10	6964714	0	A	C	A	A	A	C	C	C	C	C	C	C	C	H	C	A	H	C	A	H	C	H	C	C	C	H	A	H	C	H	H	H	C	C	A	C	C	A	C	C	C	A	C	H	H	C
JAX00282003	10	6968801	0	A	C	A	A	A	C	C	A	C	A	A	H	C	H	A	A	H	C	A	H	C	H	C	C	C	H	A	A	C	H	H	H	C	A	A	A	C	A	A	C	C	A	C	A	A	A
JAX00282008	10	7000271	0	T	A	T	T	T	T	T	T	A	T	T	H	A	T	T	T	T	T	T	T	A	T	T	T	T	T	T	T	A	H	T	T	T	T	T	T	T	T	T	A	T	T	A	T	T	T
JAX00282009	10	7002083	0	G	A	G	G	G	G	G	G	A	G	G	H	A	G	G	G	G	G	G	G	A	G	G	G	G	G	G	G	A	H	G	G	G	G	G	G	G	G	G	A	G	G	A	G	G	G
JAX00014620	10	7015830	0	C	T	T	C	T	C	C	T	C	T	T	H	C	C	T	T	H	C	T	H	C	H	C	C	C	H	H	T	C	H	H	H	C	T	C	T	C	T	T	C	C	T	C	H	T	T
JAX00282015	10	7050917	0	G	A	A	G	A	G	G	A	A	A	A	A	A	G	A	A	H	G	A	H	A	H	G	G	G	H	H	A	A	A	H	H	G	A	G	A	G	A	A	A	G	A	A	H	A	A
JAX00014625	10	7062656	0	T	C	C	T	C	T	T	C	T	C	C	H	T	T	C	C	H	T	C	H	T	H	T	T	T	H	H	C	T	H	H	H	T	C	T	C	T	C	C	T	T	C	T	H	C	C
JAX00014626	10	7086198	0	T	G	G	T	G	T	T	G	G	G	G	G	G	T	G	G	G	T	G	G	G	G	T	T	T	G	G	G	G	G	G	G	T	G	T	G	T	G	G	G	T	G	G	G	G	G
JAX00282026	10	7140970	0	T	C	T	T	T	T	T	T	C	T	T	H	C	T	T	T	T	T	T	T	C	T	T	T	T	T	T	T	C	H	T	T	T	T	T	T	T	T	T	C	T	T	C	T	T	T
JAX00014629	10	7151309	0	G	A	G	G	G	A	A	G	G	G	G	G	G	A	G	G	H	A	G	H	G	H	A	N	A	H	G	G	G	G	H	N	A	G	G	G	A	G	G	G	N	G	G	G	G	G
JAX00282029	10	7158365	0	G	T	T	G	T	T	T	T	G	T	T	H	G	H	T	T	T	T	T	T	G	T	T	T	T	T	H	T	G	H	T	T	T	T	G	T	T	T	T	G	T	T	G	H	T	T
JAX00282030	10	7158443	0	T	C	T	T	T	T	T	T	C	T	T	H	C	T	T	T	T	T	T	T	C	T	T	T	T	T	T	T	C	H	T	T	N	T	T	T	T	T	T	C	T	T	C	T	T	T
JAX00282032	10	7164089	0	C	G	C	C	C	C	C	C	G	C	C	H	G	C	C	C	C	C	C	C	G	C	C	C	C	C	C	C	G	C	C	C	C	C	C	C	C	C	C	G	C	C	G	C	C	C
JAX00282035	10	7171144	0	G	A	G	G	G	G	G	G	A	G	G	H	A	G	G	G	G	G	G	G	A	G	G	G	G	G	G	G	A	H	G	G	G	G	G	G	G	G	G	A	G	G	A	G	G	G
JAX00282036	10	7172026	0	T	C	T	T	T	T	T	C	T	T	C	T	T	T	T	T	T	T	T	T	T	T	T	T	T	T	T	H	T	T	T	T	T	C	T	C	T	T	C	T	T	T	T	T	H	C
JAX00282038	10	7172874	0	T	C	T	T	T	T	T	C	C	T	C	H	C	T	T	T	T	T	T	T	C	T	T	T	T	T	T	H	C	H	T	T	T	C	T	C	T	T	C	C	T	T	C	T	H	C
JAX00282039	10	7197710	0	G	A	G	G	G	G	G	A	G	G	A	G	G	G	G	G	G	G	G	G	G	G	G	G	G	G	G	H	G	G	G	G	G	A	G	A	G	G	A	G	G	G	G	G	H	A
JAX00282040	10	7216640	0	A	T	T	A	T	T	T	A	A	T	A	H	A	H	T	T	T	T	T	T	A	T	T	T	T	T	H	H	A	H	T	T	T	A	A	A	T	T	A	A	T	T	A	H	H	A
JAX00282044	10	7287103	0	G	T	G	G	G	G	G	G	T	G	G	H	T	G	G	G	G	G	G	G	T	G	G	G	G	G	G	G	T	G	G	G	G	G	G	G	G	G	G	T	G	G	H	G	G	G
JAX00282045	10	7288559	0	T	G	T	T	T	T	T	G	G	T	G	T	G	T	T	T	H	T	T	T	G	T	T	T	T	T	T	H	G	N	T	T	T	G	T	G	T	T	G	G	T	T	G	T	G	G
JAX00282046	10	7291035	0	C	T	C	C	C	C	C	C	T	C	C	H	T	C	C	C	H	C	C	C	T	C	C	C	C	C	C	C	T	H	C	C	C	C	C	C	C	C	C	T	C	C	T	C	C	C
JAX00014638	10	7295286	0	C	T	C	C	C	T	C	C	C	C	C	C	C	C	C	C	C	H	C	H	C	H	C	C	T	H	C	C	C	C	H	H	C	C	C	C	T	C	C	C	C	C	C	C	C	C
JAX00282047	10	7297535	0	C	G	C	C	C	G	C	C	C	C	C	C	C	C	C	C	C	H	C	H	C	H	C	C	G	H	C	C	C	C	H	H	C	C	C	C	G	C	C	C	C	C	C	C	C	C
JAX00014640	10	7300015	0	G	A	G	G	G	A	G	G	G	G	G	G	G	G	G	G	G	H	G	H	G	H	G	G	A	H	G	G	G	G	H	H	G	G	G	G	A	G	G	G	G	G	G	G	G	G
JAX00194526	10	7314637	0	G	A	G	G	G	G	G	G	A	G	G	H	A	G	G	G	H	G	G	G	A	G	G	G	G	G	G	G	A	H	G	G	G	G	G	G	G	G	G	A	G	G	A	G	G	G
JAX00014643	10	7337269	0	G	A	G	G	G	A	A	G	G	G	G	G	G	H	G	G	G	H	G	H	G	H	A	A	A	H	G	G	G	G	H	H	A	G	G	G	A	G	G	G	A	G	G	G	G	G
JAX00282052	10	7356080	0	C	G	C	C	C	G	G	G	G	C	G	H	G	H	C	C	H	H	C	H	G	H	G	G	G	H	C	H	G	H	H	H	G	G	C	G	G	N	G	G	G	C	G	C	H	G
JAX00282062	10	7428344	0	G	T	G	G	G	G	G	T	G	G	T	G	G	G	G	G	G	G	G	G	G	G	G	G	G	G	G	H	G	G	G	G	G	T	G	T	G	G	T	G	G	G	G	G	T	T
JAX00282066	10	7456838	0	T	G	T	T	T	T	T	T	G	T	T	N	G	T	T	T	G	T	T	T	G	T	T	T	T	T	T	T	G	G	T	T	T	T	T	T	T	T	T	G	T	T	G	T	T	T
JAX00282068	10	7473836	0	C	A	C	C	C	C	C	A	C	C	A	C	C	C	C	C	C	C	C	C	C	C	C	C	C	C	C	H	C	C	C	C	C	A	C	A	C	C	A	C	C	C	C	C	A	A
JAX00014652	10	7479367	0	C	T	C	C	C	T	T	T	C	C	T	C	C	H	C	C	C	H	C	H	C	H	T	T	T	H	C	H	C	C	H	H	T	T	C	T	T	C	T	C	T	C	C	C	T	T
JAX00014653	10	7482025	0	A	G	A	A	A	G	G	G	G	A	G	H	G	H	A	A	H	H	A	H	G	H	G	G	G	H	A	H	G	H	H	N	G	G	A	G	G	A	G	G	G	A	G	A	G	G
JAX00282074	10	7501429	0	C	T	C	C	C	T	T	C	T	C	C	H	T	H	C	C	H	H	C	H	T	H	T	T	T	H	C	C	T	H	H	H	T	C	C	C	T	C	C	T	T	C	T	C	C	C
JAX00282085	10	7516161	0	T	C	C	T	C	T	T	C	C	T	C	H	C	T	T	C	C	H	C	H	C	H	T	T	T	H	H	C	C	C	H	H	T	C	T	C	T	C	C	C	T	C	C	T	C	C
JAX00282089	10	7520207	0	G	A	G	G	G	G	A	G	G	A	G	H	G	H	A	G	G	G	G	G	G	G	A	A	G	G	G	G	G	G	G	G	A	G	G	G	G	G	G	G	A	G	G	H	G	G
JAX00282090	10	7533338	0	A	G	A	A	A	A	A	G	G	A	G	G	G	A	A	A	H	A	A	A	G	A	A	A	A	A	A	H	G	H	A	A	A	G	A	G	A	A	G	G	A	A	G	A	G	G
JAX00014656	10	7537803	0	C	T	T	C	T	T	C	C	C	T	C	H	C	C	T	T	H	T	T	T	C	T	C	C	T	T	H	N	C	H	T	T	C	C	C	C	T	T	C	C	C	T	C	H	C	C
JAX00282094	10	7573762	0	C	T	C	C	C	C	C	C	T	T	C	T	T	C	T	C	H	C	C	C	T	C	C	C	C	C	C	C	T	H	C	C	C	C	C	C	C	C	C	T	C	C	T	H	C	C
JAX00014659	10	7576198	0	T	C	T	T	T	C	C	C	C	C	C	C	C	H	C	T	H	H	T	H	C	H	C	C	C	H	T	H	C	H	H	H	C	C	T	C	C	T	C	C	C	T	C	H	C	C
JAX00014661	10	7576372	0	A	G	A	A	A	G	G	G	G	G	G	G	G	H	G	A	H	H	A	H	G	H	G	G	G	H	A	H	G	H	H	H	G	G	A	G	G	A	G	G	G	A	G	H	G	G
JAX00282102	10	7588579	0	T	C	T	T	T	T	T	C	C	T	C	H	C	T	T	T	H	T	T	T	C	T	T	T	T	T	T	H	C	H	T	T	T	C	T	C	T	T	C	C	T	T	C	T	C	C
JAX00282104	10	7609248	0	T	C	T	T	T	T	C	T	T	T	T	T	T	H	T	T	T	T	T	T	T	T	C	C	T	T	T	T	T	T	T	T	C	T	T	T	T	T	T	T	C	T	T	T	T	T
JAX00014662	10	7611226	0	C	T	C	C	C	T	C	C	C	T	C	H	C	C	T	C	C	H	C	H	C	H	C	C	T	H	C	C	C	C	H	H	C	C	C	C	T	C	C	C	C	C	C	H	C	C
JAX00282108	10	7624337	0	A	G	A	A	A	A	A	G	A	A	G	A	A	A	A	A	A	A	A	A	A	A	A	A	A	A	A	H	A	A	A	A	A	G	A	G	A	A	G	A	A	A	A	A	G	G
JAX00014663	10	7627406	0	G	A	G	G	G	A	G	G	G	A	G	H	G	G	A	G	G	H	G	H	G	H	G	G	A	H	G	G	G	G	H	H	G	G	G	G	A	G	G	G	G	G	G	H	G	G
JAX00282109	10	7628678	0	A	G	A	A	A	A	A	A	A	G	A	H	A	A	G	A	A	A	A	A	A	A	A	A	A	A	A	A	A	A	A	A	A	A	A	A	A	A	A	A	A	A	A	H	A	A
JAX00014664	10	7636786	0	A	C	C	A	C	C	A	C	C	C	C	C	C	A	C	C	C	C	C	C	C	C	A	A	C	C	A	C	C	C	C	C	A	H	A	H	C	C	C	C	A	C	C	A	C	C
JAX00014666	10	7663879	0	T	C	T	T	T	T	T	T	C	T	T	H	C	T	T	T	H	T	T	T	C	T	T	T	T	T	T	T	C	H	T	T	T	T	T	T	T	T	T	C	T	T	C	T	T	T
JAX00282114	10	7667035	0	A	G	A	A	A	A	A	G	G	A	G	H	G	A	A	A	H	A	A	A	G	A	A	A	A	A	A	H	G	H	A	A	A	G	A	G	A	A	G	G	A	A	G	A	G	G
JAX00014668	10	7699608	0	T	C	T	T	T	C	C	C	C	C	C	C	C	H	C	T	T	H	T	H	C	H	C	C	C	H	T	H	C	T	H	H	C	C	T	C	C	T	C	C	C	T	C	H	C	C
JAX00014670	10	7718643	0	A	G	A	A	A	G	G	G	G	G	G	G	G	H	G	A	H	H	A	H	G	H	G	G	G	H	A	A	G	H	H	H	G	G	A	G	G	A	H	G	G	A	G	H	G	N
JAX00282123	10	7725736	0	C	T	T	C	T	C	C	C	C	C	C	C	C	C	C	T	H	H	T	H	C	H	C	C	C	H	H	H	C	H	H	H	C	C	C	C	C	T	C	C	C	T	C	C	C	C
JAX00194538	10	7741639	0	C	T	C	C	C	C	C	C	T	C	C	H	T	C	C	C	N	C	C	C	T	C	C	C	C	C	C	C	T	H	C	C	C	C	C	C	C	C	C	T	C	C	T	C	C	C
JAX00014672	10	7744862	0	C	T	C	C	C	T	T	C	C	T	C	H	C	H	T	C	C	H	C	H	C	H	T	T	T	H	C	C	C	C	H	H	T	C	C	C	T	C	C	C	T	C	C	H	C	C
JAX00282126	10	7745431	0	T	C	T	T	T	T	T	C	T	T	C	T	T	T	T	T	T	T	T	T	T	T	T	T	T	T	T	H	T	T	T	T	T	C	T	C	T	T	C	T	T	T	T	T	C	C
JAX00282128	10	7761322	0	T	C	T	T	T	T	T	C	C	T	C	H	C	T	T	T	H	T	T	T	C	T	T	T	T	T	T	H	C	H	T	T	T	C	T	C	T	T	H	C	T	T	C	T	C	C
JAX00014674	10	7761351	0	T	C	C	T	C	C	C	C	C	C	C	C	C	H	C	C	C	C	C	C	C	C	C	C	C	C	H	C	C	C	C	C	C	C	T	C	C	C	C	C	C	C	C	N	C	C
JAX00014676	10	7782944	0	T	C	C	T	C	T	T	T	T	T	T	T	T	T	T	C	N	H	C	H	T	H	T	T	T	H	H	H	T	H	N	H	T	T	T	N	T	C	T	T	T	C	T	T	T	T
JAX00282139	10	7791017	0	T	C	T	T	T	T	T	C	T	T	C	T	T	T	T	T	T	T	T	T	T	T	T	T	T	T	T	H	T	T	T	T	T	C	T	C	T	T	C	T	T	T	T	T	C	C
JAX00282147	10	7817893	0	A	C	A	A	A	A	A	C	C	A	C	H	C	A	A	A	H	A	A	A	C	A	A	A	A	A	A	H	C	H	A	A	A	C	A	C	A	A	C	C	A	A	C	A	C	C
JAX00282166	10	7863165	0	A	G	A	A	A	A	A	A	G	A	A	G	G	A	A	A	G	A	A	A	G	A	A	A	A	A	A	A	G	G	A	A	A	A	A	A	A	A	A	G	A	A	G	A	A	A
JAX00282168	10	7873323	0	T	C	T	T	T	T	T	C	C	T	C	T	C	T	T	T	T	T	T	T	C	T	T	T	T	T	T	H	C	T	T	T	T	C	T	C	T	T	C	C	T	T	C	T	C	C
JAX00282173	10	7889791	0	A	G	A	A	A	G	G	G	G	G	G	G	G	H	G	A	H	H	A	H	G	H	G	G	G	H	A	H	G	H	H	H	G	G	A	G	G	A	G	G	G	A	G	H	G	G
JAX00014684	10	7900175	0	T	C	T	T	T	C	C	T	C	C	T	C	C	H	C	T	H	H	T	H	C	H	C	C	C	H	T	T	C	H	H	H	C	T	T	T	C	T	T	C	C	T	C	H	T	T
JAX00282179	10	7913344	0	G	A	G	G	G	G	G	G	A	G	G	H	A	G	G	G	H	G	G	G	A	G	G	G	G	G	G	G	A	H	G	G	G	G	G	G	G	G	G	A	G	G	A	G	G	G
JAX00282181	10	7927997	0	G	A	G	G	G	A	A	A	A	A	A	A	A	H	A	G	H	H	G	H	A	H	A	A	A	H	G	N	A	H	H	H	A	A	G	A	A	G	A	A	A	G	A	H	A	A
JAX00014687	10	7939200	0	A	G	A	A	A	G	G	G	G	G	G	G	G	H	G	A	H	H	A	H	G	H	G	G	G	H	A	H	G	H	H	H	G	G	A	G	G	A	G	G	G	A	G	H	G	G
JAX00282193	10	7974200	0	C	T	C	C	C	C	C	C	T	C	C	H	T	C	C	C	H	C	C	C	T	C	C	C	C	C	C	C	T	H	C	C	C	C	C	C	C	C	C	T	C	C	T	C	C	C
JAX00014691	10	7992346	0	A	G	G	A	G	A	A	A	A	A	A	A	A	A	A	G	H	H	G	H	A	H	A	A	A	H	H	H	A	H	H	H	A	A	A	A	A	G	A	A	A	G	A	A	A	A
JAX00282199	10	8014404	0	C	T	C	C	C	T	T	C	C	T	C	H	C	H	T	C	C	H	C	H	C	H	T	T	T	H	C	C	C	C	H	H	T	C	C	C	T	C	C	C	T	C	C	H	C	C
JAX00282200	10	8020991	0	G	A	G	G	G	A	A	G	A	A	G	A	A	H	A	G	H	H	G	H	A	H	A	A	A	H	G	G	A	H	H	H	A	G	G	G	A	N	G	A	A	G	A	H	N	G
JAX00014693	10	8023694	0	G	A	G	G	G	A	A	G	G	A	G	H	G	H	A	G	G	H	G	N	G	H	A	A	A	H	G	G	G	G	H	H	A	G	G	G	A	G	G	G	A	G	G	N	G	G
JAX00282202	10	8027822	0	G	T	G	G	G	T	T	G	G	T	G	H	G	H	T	G	G	H	G	H	G	H	T	T	T	H	G	G	G	G	H	H	T	G	G	G	T	G	G	G	T	G	G	H	G	G
JAX00282203	10	8027868	0	C	T	C	C	C	C	C	T	C	C	T	C	C	C	C	C	C	C	C	C	C	C	C	C	C	C	C	H	C	C	C	C	C	T	C	T	C	C	T	C	C	C	C	C	T	T
JAX00014694	10	8028452	0	A	T	A	A	A	T	T	T	T	T	T	T	T	H	T	A	H	H	A	H	T	H	T	T	T	H	A	H	T	H	H	H	T	T	A	T	T	A	T	T	T	A	T	H	T	T
JAX00014697	10	8066975	0	T	C	T	T	T	T	C	C	C	T	C	H	C	H	T	T	N	T	T	T	C	T	C	C	T	T	T	N	C	N	T	T	C	C	T	C	T	T	C	C	C	T	C	T	C	C
JAX00014698	10	8099865	0	G	A	G	G	G	A	A	A	A	A	A	A	A	H	A	G	H	H	G	H	A	H	A	A	A	H	G	H	A	H	H	H	A	A	G	A	A	G	A	A	A	G	A	H	A	A
JAX00014699	10	8106749	0	T	C	T	T	T	C	C	T	T	C	T	N	T	H	C	T	T	H	T	H	T	H	C	C	C	H	T	T	T	T	H	H	C	T	T	T	C	T	T	T	C	T	T	H	T	T
JAX00014700	10	8106817	0	A	G	A	A	A	G	G	G	A	G	G	N	A	H	G	A	A	H	A	H	A	H	G	G	G	H	A	H	A	A	H	H	G	G	A	G	G	A	G	A	G	A	A	H	G	G
JAX00282223	10	8170603	0	G	A	G	G	G	G	G	A	A	G	A	H	A	G	G	G	H	G	G	G	A	G	G	G	G	G	G	H	A	H	G	G	G	A	G	A	G	G	A	A	G	G	A	G	A	A
JAX00282229	10	8188071	0	C	T	C	C	C	C	C	T	C	C	T	C	C	C	C	C	C	C	C	C	C	C	C	C	C	C	C	T	C	C	C	C	C	T	C	T	C	C	T	C	C	C	C	C	T	T
JAX00014708	10	8225285	0	A	G	A	A	A	A	G	G	G	G	G	G	G	H	G	A	H	A	A	A	G	A	G	G	A	A	A	H	G	H	A	A	G	G	A	G	A	A	G	G	G	A	G	H	G	G
JAX00282235	10	8225368	0	T	C	T	T	T	T	T	T	C	T	T	H	C	N	T	T	H	T	T	T	C	N	T	T	T	T	T	T	C	H	T	T	T	T	T	T	T	T	T	C	T	T	C	T	T	T
JAX00282237	10	8225950	0	A	G	A	A	A	A	A	A	A	G	A	H	A	A	G	A	A	A	A	A	A	A	A	A	A	A	A	A	A	A	A	A	A	A	A	A	A	A	A	A	A	A	A	H	A	A
JAX00282238	10	8230807	0	C	G	C	C	C	C	C	C	G	C	C	H	G	C	C	C	H	C	C	C	G	C	C	C	C	C	C	C	G	H	C	C	C	C	C	C	C	C	C	G	C	C	G	C	C	C
JAX00282239	10	8233776	0	G	A	G	G	G	G	A	G	G	A	G	H	G	H	A	G	G	G	G	G	G	G	A	A	G	G	G	G	G	G	G	G	A	G	G	G	G	G	G	G	A	G	G	N	G	G
JAX00014710	10	8260153	0	T	C	T	T	T	T	C	C	C	C	C	C	C	H	C	T	H	T	T	T	C	T	C	C	T	T	T	H	C	H	T	T	C	C	T	C	T	T	C	C	C	T	C	H	C	C
JAX00282246	10	8262407	0	A	T	A	A	A	A	T	A	A	T	A	H	A	H	T	A	A	A	A	A	A	A	T	T	A	A	A	A	A	A	A	A	T	A	A	A	A	A	A	A	T	A	A	H	A	A
JAX00014714	10	8304242	0	A	G	G	A	G	G	G	G	G	G	G	G	G	H	G	G	G	G	G	G	G	G	G	G	G	G	H	G	G	G	G	G	G	G	A	G	G	G	G	G	G	G	G	H	G	G
JAX00282257	10	8338300	0	C	A	C	C	C	C	C	C	A	C	C	H	A	C	C	C	H	C	C	C	A	C	C	C	C	C	C	C	A	H	C	C	C	C	C	C	C	C	C	A	C	C	A	C	C	C
JAX00282260	10	8351488	0	T	C	C	T	C	T	T	T	T	T	T	T	T	T	T	C	H	H	C	H	T	H	T	T	T	H	N	N	T	H	H	H	T	T	T	T	T	C	T	T	T	C	T	T	T	T
JAX00282261	10	8352341	0	A	G	A	A	A	A	A	A	G	A	A	H	G	A	A	A	H	A	A	A	G	A	A	A	A	A	A	A	G	H	A	A	A	A	A	A	A	A	A	G	A	A	G	A	A	A
JAX00282263	10	8355458	0	C	T	C	C	C	C	C	T	T	C	T	H	T	C	C	C	H	C	C	C	T	C	C	C	C	C	C	H	T	H	C	C	C	T	C	T	C	C	T	T	C	C	T	C	T	T
JAX00282264	10	8356088	0	T	C	T	T	T	T	T	C	T	T	C	T	T	T	T	T	T	T	T	T	T	T	T	T	T	T	T	H	T	T	T	T	T	C	T	C	T	T	C	T	T	T	T	T	C	C
JAX00014719	10	8379585	0	G	C	C	G	C	G	G	C	C	G	C	N	C	G	G	C	C	H	C	H	C	H	G	G	G	H	H	C	C	C	H	H	G	C	G	C	G	C	C	C	G	C	C	G	C	C
JAX00014720	10	8380610	0	G	A	A	G	A	G	G	G	G	G	G	G	G	G	G	A	H	H	A	H	G	H	G	G	G	H	H	H	G	H	H	H	G	G	G	G	G	A	G	G	G	A	G	G	G	G
JAX00282267	10	8388192	0	G	A	G	G	G	G	G	A	G	G	A	G	G	G	G	G	G	G	G	G	G	G	G	G	G	G	G	H	G	G	G	G	G	A	G	A	G	G	A	H	G	G	G	G	A	A
JAX00014721	10	8389616	0	G	A	A	G	A	G	G	G	G	G	G	G	G	G	G	A	H	H	A	H	G	H	G	G	G	H	H	H	G	H	H	H	G	G	G	G	G	A	G	G	G	A	G	G	G	G
JAX00282270	10	8404360	0	C	T	C	C	C	C	C	C	T	C	C	H	T	C	C	C	N	C	C	C	T	C	C	C	C	C	C	C	T	C	C	C	C	C	C	C	C	C	C	H	C	C	T	C	C	C
JAX00282272	10	8407766	0	T	A	T	T	T	T	T	T	A	T	N	H	A	T	T	T	H	T	T	T	A	T	T	T	T	T	T	T	A	H	T	T	T	T	T	N	T	T	H	A	T	T	A	T	T	N
JAX00282277	10	8442352	0	A	G	G	A	G	A	A	G	G	A	G	H	G	A	A	G	G	H	G	H	G	H	A	A	A	H	H	G	G	G	H	H	A	G	A	G	A	G	G	G	A	G	G	A	G	G
JAX00282283	10	8455518	0	A	C	C	A	C	A	A	C	C	A	C	N	H	A	A	C	C	N	N	H	H	H	A	A	A	H	H	C	H	C	H	H	A	C	A	C	A	C	C	C	A	C	N	A	C	C
JAX00282284	10	8455546	0	G	A	A	G	A	G	G	A	G	G	A	G	G	G	G	A	H	H	N	H	G	H	G	G	G	H	H	A	G	H	H	H	G	A	G	A	G	A	A	G	G	A	G	G	A	A
JAX00014725	10	8457942	0	G	A	A	G	A	G	G	A	A	G	A	H	A	G	G	A	A	H	A	H	A	H	G	G	G	H	H	A	A	A	H	H	G	A	G	A	G	A	A	A	G	A	A	G	A	A
JAX00014727	10	8458377	0	T	C	C	T	C	T	T	T	T	T	T	T	T	T	T	C	H	H	C	H	T	H	T	T	T	H	H	H	T	H	H	H	T	T	T	T	T	C	T	T	T	C	T	T	T	T
JAX00282286	10	8466003	0	G	C	G	G	G	G	G	C	G	G	C	G	G	G	G	G	G	G	G	G	G	G	G	G	G	G	G	H	G	G	G	G	G	C	G	C	G	G	C	G	G	G	G	G	C	C
JAX00282290	10	8480498	0	A	C	C	A	C	A	A	A	A	C	A	H	A	A	C	C	H	H	C	H	A	H	A	A	A	H	H	H	A	H	H	H	A	A	A	A	A	C	A	A	A	C	A	H	A	A
JAX00282292	10	8481755	0	T	C	T	T	T	T	T	C	C	C	C	C	C	T	C	T	H	T	T	T	C	T	T	T	T	T	T	H	C	H	T	T	T	C	T	C	T	T	C	C	T	T	C	H	C	C
JAX00282293	10	8481933	0	C	A	C	C	C	C	C	A	C	C	A	C	C	C	C	C	C	C	C	C	C	C	C	C	C	C	C	H	N	C	C	C	C	A	C	A	C	C	A	C	C	C	C	C	A	A
JAX00282297	10	8486483	0	G	T	G	G	G	G	G	G	T	G	G	H	T	G	G	G	H	G	G	G	T	G	G	G	G	G	G	G	T	H	G	G	G	G	G	G	G	G	G	T	G	G	T	G	G	G
JAX00282302	10	8508844	0	A	C	A	A	A	A	A	C	A	A	C	A	A	A	A	A	A	A	A	A	A	A	A	A	A	A	A	H	A	A	A	A	A	C	A	C	A	A	C	A	A	A	A	A	C	C
JAX00282305	10	8550349	0	A	G	A	A	A	A	A	G	A	A	G	A	A	A	A	A	A	A	A	A	A	A	A	A	A	A	A	H	A	A	A	A	A	G	A	G	A	H	N	A	A	A	A	A	G	G
JAX00282306	10	8554452	0	T	A	T	T	T	T	T	A	T	T	A	T	T	T	T	T	T	T	T	T	T	T	T	T	T	T	T	H	T	T	T	T	T	A	T	A	T	T	A	T	T	T	T	T	A	A
JAX00282308	10	8557858	0	A	G	G	A	G	A	A	G	A	A	G	A	A	A	A	G	H	H	G	H	A	H	A	A	A	H	H	G	A	H	H	H	A	G	A	G	A	G	G	A	A	G	A	A	G	G
JAX00282309	10	8559989	0	G	A	G	G	G	G	G	A	A	G	A	H	A	G	G	G	H	G	G	G	A	G	G	G	G	G	G	H	A	H	G	G	G	A	G	A	G	G	A	A	G	G	A	G	A	A
JAX00282316	10	8564807	0	T	A	A	T	A	T	T	A	A	T	A	H	A	T	T	A	A	H	A	H	A	H	T	T	T	H	H	A	A	A	H	H	T	A	T	A	T	A	A	A	T	A	A	T	A	A
JAX00282317	10	8570946	0	T	G	T	T	T	T	T	T	G	T	T	H	G	T	T	T	G	T	T	T	G	T	T	T	T	T	T	T	G	H	T	T	T	T	T	T	T	T	T	G	T	T	G	T	T	T
JAX00014734	10	8586192	0	G	A	A	G	G	G	G	G	G	G	G	G	G	G	G	A	G	H	G	G	G	H	G	G	G	H	G	H	G	H	G	H	G	G	G	G	G	G	G	G	G	A	G	G	G	G
JAX00282321	10	8592072	0	G	A	G	G	G	G	G	G	A	G	G	H	A	G	G	G	N	G	G	G	A	G	G	G	G	G	G	G	A	N	G	G	G	G	G	G	G	G	G	A	G	G	A	G	G	G
JAX00282324	10	8593515	0	G	A	G	G	G	G	G	G	A	G	G	H	A	G	G	G	H	G	G	G	A	G	G	G	G	G	G	G	A	H	G	G	G	G	G	G	G	G	G	A	G	G	A	G	G	G
JAX00194554	10	8649068	0	G	T	G	G	G	G	G	G	T	G	G	H	T	G	G	G	H	G	G	G	T	G	G	G	G	G	G	G	T	H	G	G	G	G	G	G	G	G	G	T	G	G	T	G	G	G
JAX00282330	10	8659148	0	T	C	C	T	T	T	T	C	C	C	C	C	C	T	C	C	H	H	T	T	C	H	T	T	T	H	T	C	C	C	T	H	T	C	T	C	T	T	C	C	T	C	C	H	C	C
JAX00282335	10	8665568	0	A	G	A	A	A	A	A	G	G	A	G	H	G	A	A	A	H	A	A	A	G	A	A	A	A	A	A	G	G	H	A	A	A	G	A	G	A	A	G	G	A	A	G	A	G	G
JAX00282340	10	8670175	0	C	T	C	C	C	C	C	C	C	T	C	H	C	C	T	C	C	C	C	C	C	C	C	C	C	C	C	C	C	C	C	C	C	C	C	C	C	C	C	C	C	C	C	H	C	C
JAX00282342	10	8670687	0	C	G	C	C	G	C	C	C	C	C	C	C	C	C	C	C	H	C	G	H	C	C	C	C	C	C	H	C	C	C	H	C	C	C	C	C	C	H	C	C	C	C	C	C	C	C
JAX00282348	10	8685505	0	C	T	C	C	C	C	C	C	C	T	C	N	C	C	T	C	C	C	C	C	C	C	C	C	C	C	C	C	C	C	C	C	C	C	C	C	C	C	C	C	C	C	C	H	C	C
JAX00014743	10	8698694	0	C	T	T	C	C	C	C	C	C	C	C	C	C	C	C	T	C	H	C	C	C	H	C	C	C	H	C	H	C	H	C	H	C	C	C	C	C	C	C	C	C	T	C	C	C	C
JAX00014745	10	8715163	0	C	T	T	C	C	C	C	C	C	C	C	C	C	C	C	T	C	H	C	C	C	H	C	C	C	H	C	H	C	H	C	H	C	C	C	C	C	C	C	C	C	T	C	C	C	C
JAX00014746	10	8735240	0	G	C	C	G	G	G	G	C	G	G	C	G	G	G	G	C	G	H	G	G	G	H	G	G	G	H	G	C	G	H	G	H	G	C	G	C	G	G	C	G	G	C	G	G	C	C
JAX00014747	10	8735323	0	G	A	A	G	G	G	G	G	G	G	G	G	G	G	G	A	G	H	G	G	G	H	G	G	G	H	G	H	G	H	G	H	G	G	G	G	G	G	G	G	G	A	G	G	G	G
JAX00014748	10	8740945	0	C	G	G	C	C	C	C	C	C	C	C	C	C	C	C	G	C	H	C	C	C	H	C	C	C	H	C	H	C	H	C	H	C	C	C	C	C	C	C	C	C	G	C	C	C	C
JAX00282358	10	8747771	0	T	C	C	T	T	T	T	C	C	T	C	H	C	T	T	C	N	H	T	T	T	N	T	T	T	H	T	C	C	C	T	H	T	C	T	C	T	T	C	C	T	C	C	T	C	C
JAX00282362	10	8753611	0	T	C	T	T	T	T	T	C	C	T	C	H	C	T	T	T	H	T	T	T	T	T	T	T	T	T	T	N	C	H	T	T	T	C	T	C	T	T	C	C	T	T	C	T	C	C
JAX00282363	10	8754228	0	C	T	C	C	T	T	T	T	T	T	T	T	T	H	T	C	T	H	T	T	T	H	T	T	T	H	H	H	T	H	T	H	T	T	C	T	T	T	T	T	T	C	T	H	T	T
JAX00014749	10	8787327	0	G	A	A	G	G	G	G	G	G	G	G	G	G	G	G	A	G	H	G	G	G	H	G	G	G	H	G	H	G	H	G	H	G	G	G	G	G	G	G	G	G	A	G	G	G	G
JAX00014750	10	8787469	0	C	A	A	C	A	C	A	A	C	A	A	N	C	H	A	A	A	H	A	H	A	H	A	A	C	H	H	A	C	N	H	H	A	A	C	A	C	A	A	C	A	A	C	H	A	A
JAX00194558	10	8787676	0	T	C	T	T	T	T	T	T	C	T	T	C	C	T	T	T	C	T	T	T	T	T	T	T	T	T	T	T	C	C	T	T	T	T	T	T	T	T	T	C	T	T	C	T	T	T
JAX00282366	10	8789086	0	G	A	G	G	A	G	A	G	G	G	G	G	G	H	G	G	H	G	A	H	G	G	A	A	G	G	H	G	G	G	H	G	A	G	G	G	G	A	G	G	A	G	G	G	G	G
JAX00282368	10	8789576	0	A	G	G	A	G	A	G	G	G	A	G	H	G	H	A	G	G	H	G	H	A	H	G	G	A	H	H	G	G	G	H	H	G	G	A	G	A	G	G	G	G	G	G	A	G	G
JAX00282370	10	8790176	0	A	G	G	A	G	A	G	A	A	A	A	A	A	H	A	G	H	H	G	H	A	H	G	G	A	H	H	H	A	H	H	H	G	A	A	A	A	G	A	A	G	G	A	A	A	A
JAX00014752	10	8817999	0	T	A	A	T	T	T	T	T	T	T	T	T	T	T	T	A	T	N	T	T	T	N	T	T	T	N	T	H	T	H	T	N	T	T	T	T	T	T	T	T	T	A	T	T	T	T
JAX00282378	10	8848917	0	A	G	G	A	G	G	G	G	G	A	G	H	G	H	A	G	G	G	G	G	A	G	G	G	G	G	H	G	G	G	G	G	G	G	A	G	G	G	G	G	G	G	G	A	G	G
JAX00282379	10	8850530	0	C	T	C	C	T	T	T	C	C	T	C	H	C	H	T	C	H	H	T	T	T	H	T	T	T	H	H	C	C	C	T	H	T	C	C	C	T	T	C	C	T	C	C	H	C	C
JAX00282380	10	8851311	0	A	G	A	A	A	A	A	A	G	A	A	G	G	A	A	A	G	A	A	A	A	A	A	A	A	A	A	A	G	G	A	A	A	A	A	A	A	A	A	G	A	A	G	A	A	A
JAX00014756	10	8862419	0	C	T	T	C	T	T	T	C	C	T	C	H	C	H	T	T	H	T	T	T	T	T	T	T	T	T	H	H	C	H	T	T	T	C	C	C	T	T	N	C	T	T	C	H	C	C
JAX00014757	10	8862541	0	A	T	T	A	T	T	T	A	A	T	A	H	A	H	T	T	H	T	T	T	T	T	T	T	T	T	H	H	A	H	T	T	T	A	A	A	T	T	A	A	T	T	A	H	A	A
JAX00282383	10	8865642	0	A	G	G	A	G	G	G	A	A	G	A	H	A	H	G	G	H	G	G	G	G	G	G	G	G	G	N	N	A	H	G	G	G	A	A	A	G	G	A	A	G	G	A	N	A	A
JAX00282386	10	8875929	0	T	G	G	T	G	G	G	T	T	G	T	G	N	G	G	G	G	G	G	G	G	G	G	G	G	G	G	G	T	G	G	G	G	T	T	T	G	G	T	T	G	G	T	N	T	T
JAX00282388	10	8876473	0	A	G	A	A	A	A	A	G	G	A	G	H	G	A	A	A	H	A	A	A	A	A	A	A	A	A	A	H	G	H	A	A	A	G	A	G	A	A	G	G	A	A	G	A	G	G
JAX00014758	10	8897814	0	C	T	C	C	T	T	T	T	C	T	T	H	C	H	T	C	H	H	T	T	T	H	T	T	T	H	H	H	C	C	T	H	T	T	C	T	T	T	T	C	T	C	C	H	T	T
JAX00282391	10	8903028	0	G	A	G	G	G	G	G	A	G	G	A	G	G	G	G	G	G	G	G	G	G	G	G	G	G	G	G	H	G	G	G	G	G	A	G	A	G	G	A	G	G	G	G	G	A	A
JAX00282392	10	8903245	0	T	C	T	T	C	C	C	C	T	C	C	C	T	H	C	T	H	N	C	C	C	N	C	C	C	N	N	N	T	T	C	H	C	C	T	C	C	C	C	T	C	T	T	H	C	C
JAX00282401	10	8970167	0	C	A	C	C	C	C	C	C	C	A	C	N	C	C	H	C	C	C	C	C	H	C	C	C	C	C	C	C	C	C	C	C	C	C	C	C	C	C	C	C	C	C	C	H	C	C
JAX00282404	10	8973968	0	A	T	T	A	A	A	A	T	A	A	T	A	A	A	A	T	A	H	A	A	A	H	A	A	A	H	A	T	A	H	A	H	A	T	A	T	A	A	T	A	A	T	A	A	T	T
JAX00282405	10	8979219	0	G	A	G	G	G	G	G	A	A	G	A	H	A	G	G	G	N	G	G	G	G	G	G	G	G	G	G	H	A	H	G	G	G	A	G	A	G	G	A	A	G	G	A	G	A	A
JAX00282406	10	8979479	0	C	T	T	C	C	C	C	T	T	T	T	T	T	C	T	T	H	H	C	C	T	H	C	C	C	H	C	T	T	T	C	H	C	T	C	T	C	C	T	T	C	T	T	H	T	T
JAX00282410	10	8984203	0	G	A	G	G	G	G	G	G	G	A	G	H	G	G	A	G	G	G	G	G	A	G	G	G	G	G	G	G	G	G	G	G	G	G	G	G	G	G	G	G	G	G	G	H	G	G
JAX00282413	10	8989170	0	A	G	A	A	A	A	A	G	G	G	G	G	G	A	G	A	H	A	A	A	G	A	A	A	A	A	A	H	G	H	A	A	A	G	A	G	A	A	G	G	A	A	G	H	G	G
JAX00282417	10	8996111	0	G	A	A	G	G	G	G	G	G	A	G	H	G	G	A	A	G	H	G	G	A	H	G	G	G	H	G	H	G	H	G	H	G	G	G	G	G	G	G	G	G	A	G	H	G	G
JAX00282420	10	9005048	0	T	A	A	T	T	T	T	T	T	A	T	H	T	T	A	A	T	H	T	T	A	H	T	T	T	H	T	H	T	H	T	H	T	T	T	N	T	T	T	T	T	A	T	H	T	N
JAX00282421	10	9006195	0	G	A	G	G	G	G	G	G	A	G	G	H	A	G	G	G	H	G	G	G	G	G	G	G	G	G	G	G	A	H	G	G	G	G	G	G	G	G	G	A	G	G	A	G	G	G
JAX00014767	10	9012237	0	G	A	A	G	G	G	G	A	A	A	A	A	A	G	A	A	H	H	G	G	A	N	G	G	G	H	G	A	A	A	G	H	G	A	G	A	G	G	A	A	G	A	A	A	A	A
JAX00282424	10	9029071	0	G	A	A	G	G	G	G	G	A	G	G	H	A	G	G	A	H	H	G	G	G	H	G	G	G	H	G	H	A	A	G	H	G	G	G	G	G	G	G	A	G	A	A	G	G	G
JAX00282425	10	9029131	0	T	C	C	T	T	T	T	C	C	C	C	C	C	T	C	C	H	H	T	T	C	H	T	T	T	H	T	C	C	C	T	H	T	C	T	C	T	T	C	C	T	C	C	H	C	C
JAX00014773	10	9091387	0	T	A	A	T	T	A	T	A	A	A	A	A	A	T	A	A	H	A	T	H	A	A	T	T	A	A	T	A	A	A	H	A	T	A	T	A	A	T	H	A	T	A	A	H	N	N
JAX00282441	10	9121183	0	A	C	A	A	A	A	A	A	C	A	A	N	H	A	A	A	A	A	A	A	A	A	A	A	A	A	A	A	H	A	A	A	A	A	A	A	A	A	A	H	A	A	H	A	A	A
JAX00282448	10	9152848	0	A	C	C	A	A	A	A	A	C	A	A	H	C	A	A	C	H	H	A	A	A	H	A	A	A	H	A	H	C	C	A	H	A	A	A	A	A	A	A	C	A	C	C	A	A	A
JAX00014779	10	9175182	0	T	G	G	T	T	T	T	T	G	G	T	G	G	T	G	G	H	H	T	T	G	H	T	T	T	H	T	H	G	G	T	H	T	T	T	T	T	T	T	G	T	G	G	H	T	T
JAX00282453	10	9194119	0	C	T	C	C	C	C	C	T	C	C	N	C	C	C	C	C	C	C	C	C	C	C	C	C	C	C	C	C	C	C	C	C	C	H	C	T	C	C	H	C	C	C	C	C	H	H
JAX00014784	10	9227205	0	G	A	A	G	G	G	G	A	G	G	A	G	G	G	G	N	G	H	G	G	G	H	G	G	G	H	G	N	G	H	G	H	G	H	G	N	G	G	N	G	G	A	G	G	A	A
JAX00282455	10	9230045	0	A	T	A	A	A	A	A	T	A	A	T	A	A	A	A	A	A	A	A	A	A	A	A	A	A	A	A	H	A	A	A	A	A	T	A	T	A	A	T	A	A	A	A	A	T	T
JAX00282458	10	9234083	0	G	A	A	G	G	G	G	G	G	G	G	G	G	G	G	A	G	G	G	G	G	G	G	G	G	G	G	N	G	G	G	G	G	G	G	G	G	G	G	G	G	A	G	G	G	G
JAX00282461	10	9234913	0	C	T	T	C	C	C	C	T	C	C	T	C	C	C	C	T	C	H	C	C	C	H	C	C	C	H	C	T	C	H	C	H	C	T	C	T	C	C	T	C	C	T	C	C	T	T
JAX00282469	10	9262502	0	T	C	T	T	T	T	T	C	C	T	C	N	C	T	N	T	H	T	T	N	T	T	T	T	T	T	N	H	C	H	T	T	T	C	T	C	T	T	C	C	T	T	C	T	C	C
JAX00282472	10	9266289	0	G	T	G	G	G	G	G	G	T	G	G	H	T	G	G	G	H	G	G	G	G	G	G	G	G	G	G	G	T	H	G	G	G	G	G	G	G	G	G	T	G	G	T	G	G	G
JAX00014789	10	9298904	0	T	C	C	T	C	C	C	T	C	C	T	C	C	H	C	C	C	C	C	C	C	C	C	C	C	C	H	H	C	C	C	C	C	T	T	T	C	C	T	C	C	C	C	H	T	T
JAX00282483	10	9356200	0	A	T	T	A	A	T	A	T	A	T	T	H	A	A	T	T	A	T	A	H	T	T	A	A	T	T	A	T	A	H	H	T	A	T	A	T	T	A	T	A	A	T	A	H	T	T
JAX00014792	10	9357427	0	G	A	A	G	G	A	G	G	G	A	G	H	G	G	A	A	G	A	G	A	A	A	G	G	A	A	G	H	G	H	H	A	G	G	G	G	A	G	G	G	G	A	G	H	G	G
JAX00282485	10	9358101	0	C	G	C	C	C	C	C	C	G	C	C	H	G	C	C	C	H	C	C	C	C	C	C	C	C	C	C	C	G	H	C	C	C	C	C	C	C	C	C	G	C	C	G	C	C	C
JAX00014794	10	9362831	0	T	A	A	T	T	A	T	T	T	A	T	H	T	T	A	A	T	A	T	H	A	A	T	T	A	A	T	H	T	H	H	A	T	T	T	T	A	T	T	T	T	A	T	H	T	T
JAX00282493	10	9377621	0	A	G	G	A	A	G	A	G	G	G	G	G	G	A	G	G	H	G	A	H	G	G	A	A	G	G	A	G	G	G	H	G	A	G	A	G	G	A	G	G	A	G	G	H	G	G
JAX00014800	10	9446935	0	G	C	C	G	G	C	G	C	C	G	C	H	C	G	G	C	H	C	G	H	G	C	G	G	C	C	G	C	C	C	H	C	G	C	G	C	C	G	C	C	G	C	C	G	C	C
JAX00282509	10	9475300	0	A	G	A	A	A	A	A	A	A	G	A	H	A	A	G	A	A	A	A	A	G	A	A	A	A	A	A	A	A	A	A	A	A	A	A	A	A	A	A	A	A	A	A	H	A	A
JAX00282510	10	9475330	0	T	C	T	T	T	T	T	T	C	C	T	C	C	T	C	N	C	T	T	T	C	T	T	T	N	T	T	T	C	C	T	T	T	T	T	T	T	T	T	C	T	T	C	N	T	T
JAX00014801	10	9475529	0	G	T	T	G	G	G	G	T	G	G	T	G	G	G	G	T	G	H	G	G	G	T	G	G	G	H	G	T	G	H	G	H	G	T	G	T	G	N	T	G	N	T	G	G	T	T
JAX00014804	10	9491328	0	A	G	G	A	A	A	A	G	G	G	G	G	G	A	G	G	H	H	A	A	G	H	A	A	A	H	A	G	G	G	A	H	A	G	A	G	A	A	G	G	A	G	G	H	G	G
JAX00282524	10	9509212	0	G	A	G	G	G	G	G	G	A	G	G	H	A	G	G	G	H	G	G	G	G	G	G	G	G	G	G	G	A	H	G	G	G	G	G	G	G	G	G	A	G	G	A	G	G	G
JAX00282530	10	9520652	0	C	T	C	C	C	C	C	T	T	C	T	H	T	C	C	C	H	C	C	C	C	C	C	C	C	C	C	H	T	H	C	C	C	T	C	T	C	C	T	T	C	C	T	C	T	T
JAX00014806	10	9551130	0	G	A	A	G	G	G	G	A	A	A	A	A	A	G	A	A	H	H	G	G	A	H	G	G	G	H	G	A	A	A	G	H	G	A	G	A	G	G	A	A	N	A	A	H	H	H
JAX00014808	10	9557180	0	A	G	G	A	A	A	A	G	G	G	G	G	G	A	G	G	H	H	A	A	G	H	A	A	A	H	A	G	G	G	A	H	A	G	A	G	A	A	G	G	A	G	G	H	G	G
JAX00282535	10	9558736	0	A	G	A	A	A	A	A	A	G	A	A	H	G	A	A	A	H	A	A	A	A	A	A	A	A	A	A	A	G	H	A	A	A	A	A	A	A	A	A	G	A	A	G	A	A	A
JAX00282540	10	9574966	0	T	C	C	T	T	T	T	C	C	C	C	C	C	T	C	C	H	H	T	T	C	H	T	T	T	H	T	C	C	C	T	H	T	C	T	C	T	T	C	C	T	C	C	H	C	C
JAX00014810	10	9579286	0	T	G	G	T	T	T	T	G	G	G	G	G	G	T	G	G	H	H	T	T	G	H	T	T	T	H	T	G	G	G	T	H	T	G	T	G	T	T	G	G	T	G	G	H	G	G
JAX00014811	10	9595620	0	C	T	T	C	C	C	C	C	C	C	C	C	C	C	C	T	C	H	C	C	C	H	C	C	C	H	C	H	C	H	C	H	C	C	C	C	C	C	C	C	C	T	C	C	C	C
JAX00282544	10	9675118	0	A	G	A	A	A	A	A	G	G	A	G	H	G	A	A	A	H	A	A	A	A	A	A	A	A	A	A	H	G	H	A	A	A	G	A	G	A	A	G	G	A	A	G	A	G	G
JAX00282545	10	9675335	0	T	C	T	T	T	T	T	T	C	T	T	H	C	T	T	T	H	T	T	T	T	T	T	T	T	T	T	T	C	H	T	T	T	T	T	T	T	T	T	C	T	T	C	T	T	T
JAX00282548	10	9682789	0	G	A	G	G	G	G	G	A	G	G	A	G	G	G	G	G	G	G	G	G	G	G	G	G	G	G	G	H	G	G	G	G	G	A	G	A	G	G	A	G	G	G	G	G	A	A
JAX00014820	10	9698150	0	G	A	G	G	G	G	G	A	A	G	A	H	A	G	G	G	H	G	G	G	G	G	G	G	G	G	G	H	A	H	G	G	G	A	G	A	G	G	A	A	G	G	A	G	A	A
JAX00014823	10	9753211	0	G	A	A	G	G	A	G	G	G	G	G	G	G	G	G	A	G	A	G	H	G	A	G	G	A	A	G	H	G	H	H	A	G	G	G	G	A	G	G	G	G	A	G	G	G	G
JAX00014826	10	9797181	0	T	C	T	T	T	T	T	T	C	T	T	H	C	T	T	T	H	T	T	T	T	T	T	T	T	T	T	T	C	H	T	T	T	T	T	T	T	T	T	C	T	T	C	T	T	T
JAX00282560	10	9797239	0	T	A	T	T	T	T	T	A	A	T	A	H	A	T	T	T	H	T	T	T	T	T	T	T	T	T	T	N	A	H	T	T	T	A	T	A	T	T	A	A	T	T	A	T	A	A
JAX00282562	10	9800040	0	C	T	C	C	C	C	C	C	T	C	C	C	T	C	C	C	C	C	C	C	C	C	C	C	C	C	C	C	T	H	C	C	C	C	C	C	C	C	C	T	C	C	T	C	C	C
JAX00014827	10	9821520	0	G	A	G	G	G	G	G	A	G	G	A	G	G	G	G	G	G	G	G	G	G	G	G	G	G	G	G	H	G	G	G	G	G	A	G	A	G	G	A	G	G	G	G	G	A	A
JAX00014828	10	9821585	0	G	A	G	G	G	G	G	A	G	G	A	G	G	G	G	G	G	G	G	G	G	G	G	G	G	G	G	H	G	G	G	G	G	A	G	A	G	G	A	G	G	G	G	G	A	A
JAX00014829	10	9821640	0	A	G	A	A	A	A	A	G	G	A	G	H	G	A	A	A	H	A	A	A	A	A	A	A	A	A	A	H	G	H	A	A	A	G	A	G	A	A	G	G	A	A	G	A	G	G
JAX00282566	10	9868384	0	C	T	C	C	C	C	C	C	T	C	C	H	T	C	C	C	H	C	C	C	C	C	C	C	C	C	C	C	T	H	C	C	C	C	C	C	C	C	C	T	C	C	T	C	C	C
JAX00014832	10	9868577	0	C	T	C	C	T	C	T	T	T	C	T	H	T	H	C	C	T	C	T	H	C	C	T	T	C	C	H	H	T	H	H	C	T	T	C	T	C	T	T	T	T	C	T	C	T	T
JAX00282569	10	9872535	0	A	G	A	A	A	A	A	A	G	A	A	N	G	A	N	A	A	A	A	A	A	A	A	A	A	A	A	A	G	N	A	A	A	A	A	A	A	A	A	G	A	A	G	A	A	A
JAX00282577	10	9925276	0	G	A	G	G	A	G	A	A	G	G	A	G	G	N	G	G	H	G	A	N	G	G	A	A	G	G	H	H	G	G	H	G	A	A	G	A	G	A	A	G	A	G	G	G	A	A
JAX00014836	10	9938493	0	T	C	T	T	C	T	C	T	T	T	T	T	T	H	T	T	C	T	C	H	T	T	C	C	T	T	H	T	T	T	H	T	C	T	T	T	T	C	T	T	C	T	T	T	T	T
JAX00194588	10	9942113	0	T	C	T	T	T	T	T	T	C	T	T	H	C	T	T	T	H	T	T	T	T	T	T	T	T	T	T	T	C	H	T	T	T	T	T	T	T	T	T	C	T	T	C	T	T	T
JAX00194589	10	9943695	0	C	T	C	C	C	C	C	C	T	C	C	H	T	C	C	C	H	C	C	C	C	C	C	C	C	C	C	C	T	H	C	C	C	C	C	C	C	C	C	T	C	C	T	C	C	C
JAX00014838	10	9956909	0	T	C	T	T	C	T	C	C	C	T	C	H	C	H	T	T	C	T	C	H	T	T	C	C	T	T	H	H	C	H	H	T	C	C	T	C	T	C	C	C	C	T	C	T	C	C
JAX00282588	10	9973513	0	G	A	G	G	G	G	G	G	A	G	G	H	A	G	G	G	H	G	G	G	G	G	G	G	G	G	G	G	A	H	G	G	G	G	G	G	G	G	G	A	G	G	A	G	G	G
JAX00282589	10	9977356	0	G	A	G	G	G	G	G	A	G	G	A	G	G	G	G	G	G	G	G	G	G	G	G	G	G	G	G	N	G	G	G	G	G	A	G	A	G	G	A	G	G	G	G	G	A	A
JAX00014840	10	9984547	0	C	T	C	C	T	C	T	C	T	C	C	H	T	H	C	C	T	C	T	H	C	C	T	T	C	C	H	C	T	H	H	C	T	C	C	C	C	T	C	T	T	C	T	C	C	C
JAX00282590	10	9994695	0	T	G	T	T	G	T	G	T	T	T	T	T	T	H	T	T	H	T	G	H	T	T	G	G	T	T	H	T	T	T	H	T	G	T	T	T	T	G	T	T	G	T	T	T	T	T
JAX00282591	10	10030698	0	T	A	T	T	T	T	T	A	A	T	A	H	A	T	T	T	H	T	T	T	T	T	T	T	T	T	T	H	A	H	T	T	T	A	T	A	T	T	A	A	T	T	A	T	A	A
JAX00282592	10	10031346	0	C	T	C	C	C	C	C	T	T	C	T	H	T	C	C	C	H	C	C	C	C	C	C	C	C	C	C	C	T	H	C	C	C	T	C	T	C	C	T	T	C	C	T	C	T	T
JAX00282594	10	10040901	0	T	G	T	T	T	T	T	G	T	T	G	T	T	T	T	T	T	T	T	T	T	T	T	T	T	T	T	H	T	T	T	T	T	G	T	G	T	T	G	T	T	T	T	T	G	G
JAX00282595	10	10067634	0	C	T	C	C	C	C	C	C	T	C	C	N	T	C	C	C	H	C	C	C	C	C	C	C	C	C	C	C	T	H	C	C	C	C	C	C	C	C	C	T	C	C	T	C	C	C
JAX00014846	10	10070814	0	A	G	A	A	G	G	G	G	G	A	G	H	G	H	A	A	G	H	G	G	A	H	G	G	G	H	H	H	G	H	G	H	G	G	A	G	G	G	G	G	G	A	G	A	G	G
JAX00282604	10	10116835	0	C	G	C	C	G	C	G	C	C	C	C	C	C	H	C	C	H	C	G	H	C	C	G	G	C	C	H	C	C	C	H	C	G	C	C	C	C	G	C	C	G	C	C	C	C	C
JAX00014852	10	10132031	0	G	A	G	G	G	G	G	G	A	G	G	H	A	G	G	G	H	G	G	G	G	G	G	G	G	G	G	G	A	H	G	G	G	G	G	G	G	G	G	A	G	G	A	G	G	G
JAX00014853	10	10147502	0	G	A	A	G	G	G	G	G	G	G	G	G	G	G	G	A	G	H	G	G	G	H	G	G	G	H	G	N	G	N	G	H	G	G	G	G	G	G	G	G	G	A	G	G	G	G
JAX00014854	10	10164386	0	C	T	T	C	C	C	C	C	C	C	C	C	C	C	C	T	C	H	C	C	C	H	C	C	C	H	C	H	C	H	C	H	C	C	C	C	C	C	C	C	C	T	C	C	C	C
JAX00014855	10	10166994	0	T	A	T	T	T	T	T	A	A	T	A	H	A	T	T	T	H	T	T	T	T	T	T	T	H	T	T	H	A	H	T	T	T	A	T	A	T	T	A	A	T	T	A	T	A	A
JAX00282613	10	10167235	0	C	T	C	C	C	C	C	C	T	C	C	H	T	C	C	C	H	C	C	C	C	C	C	C	H	C	C	C	T	H	C	C	C	C	C	C	C	C	C	T	C	C	T	C	C	C
JAX00194594	10	10203101	0	G	A	G	G	G	G	G	G	A	G	G	H	A	G	G	G	H	G	G	G	G	G	G	G	H	G	G	G	A	H	G	G	G	G	G	G	G	G	G	A	G	G	A	G	G	G
JAX00194595	10	10203119	0	C	G	C	C	C	C	C	C	G	C	C	H	G	C	C	C	H	C	C	C	C	C	C	C	H	C	C	C	G	H	C	C	C	C	C	C	C	C	C	G	C	C	G	C	C	C
JAX00282614	10	10206808	0	T	C	T	T	T	T	T	C	C	T	C	N	C	T	T	T	N	T	T	T	T	T	T	T	H	T	T	N	C	H	T	T	T	C	T	C	T	T	C	C	T	T	C	T	C	C
JAX00282615	10	10219075	0	G	A	G	G	G	G	G	A	G	G	A	G	G	G	G	G	G	G	G	G	G	G	G	G	G	G	G	H	G	G	G	G	G	A	G	A	G	G	A	G	G	G	G	G	A	A
JAX00282626	10	10246762	0	G	C	G	G	G	G	G	C	G	G	C	G	G	G	G	G	G	G	G	G	G	G	G	G	G	G	G	H	G	G	G	G	G	C	G	C	G	G	C	G	G	G	G	G	C	C
JAX00282628	10	10247205	0	C	A	C	C	C	C	C	A	A	C	A	H	A	C	C	C	H	C	C	C	C	C	C	C	H	C	C	H	N	H	C	C	C	A	C	A	C	C	A	A	C	C	A	C	A	A
JAX00282632	10	10268977	0	T	G	T	T	T	T	T	G	G	T	G	H	G	T	T	T	H	T	T	T	T	T	T	T	H	T	T	N	G	H	T	T	T	G	T	G	T	T	G	G	T	T	G	T	G	G
JAX00014864	10	10299188	0	T	C	T	T	T	T	T	C	T	T	C	T	T	T	T	T	T	T	T	T	T	T	T	T	T	T	T	H	T	T	T	T	T	C	T	C	T	T	C	T	T	T	T	T	C	C
JAX00014867	10	10338364	0	T	C	T	T	T	T	T	C	C	T	C	H	C	T	T	T	H	T	T	T	T	T	T	T	H	T	T	H	C	H	T	T	T	C	T	C	T	T	C	C	T	T	C	T	C	C
JAX00014868	10	10338709	0	G	A	G	G	G	G	G	A	G	G	A	G	G	G	G	G	G	G	G	G	G	G	G	G	G	G	G	H	G	G	G	G	G	A	G	A	G	G	A	G	G	G	G	G	A	A
JAX00282639	10	10348355	0	A	G	A	A	A	A	A	G	G	A	G	H	G	A	A	A	H	A	A	A	A	A	A	A	H	A	A	H	G	H	A	A	A	G	A	G	A	A	G	G	A	A	G	A	G	G
JAX00282641	10	10367883	0	A	T	A	A	A	A	A	A	T	A	A	H	T	A	A	A	H	A	A	A	A	A	A	A	H	A	A	A	T	H	A	A	A	A	A	A	A	A	A	T	A	A	T	A	A	A
JAX00194596	10	10368461	0	T	C	T	T	T	T	T	T	C	T	T	H	C	T	T	T	H	T	T	T	T	T	T	T	H	T	T	T	C	H	T	T	T	T	T	T	T	T	T	C	T	T	C	T	T	T
JAX00282643	10	10372766	0	G	A	G	G	G	G	G	G	A	G	G	H	A	G	G	G	H	G	G	G	G	G	G	G	H	G	G	G	A	H	G	G	G	G	G	G	G	G	G	A	G	G	A	G	G	G
JAX00014870	10	10377520	0	G	A	G	G	G	G	G	A	A	G	A	H	A	G	G	G	H	G	G	G	G	G	G	G	N	G	G	H	A	H	G	G	G	A	G	A	G	G	A	A	G	G	A	G	A	A
JAX00194597	10	10393114	0	G	A	G	G	G	G	G	A	A	G	N	G	H	G	G	G	G	G	G	G	G	G	G	G	G	G	G	G	A	G	G	G	G	A	G	A	G	G	N	A	G	G	A	G	A	A
JAX00014872	10	10428834	0	C	T	C	C	C	C	C	T	T	C	T	T	T	C	C	C	H	C	C	C	C	C	C	C	H	C	C	H	T	H	C	C	C	T	C	T	C	C	T	T	C	C	T	C	T	T
JAX00282649	10	10442727	0	C	T	C	C	C	C	C	T	C	C	H	C	C	C	C	C	C	C	C	C	C	C	C	C	C	C	C	H	C	C	C	C	C	H	C	H	C	C	H	C	C	C	C	C	H	T
JAX00282651	10	10449366	0	C	T	C	C	C	C	C	T	C	C	T	C	C	C	C	C	C	C	C	C	C	C	C	C	C	C	C	H	C	C	C	C	C	T	C	T	C	C	T	C	C	C	C	C	T	T
JAX00014875	10	10459137	0	A	G	G	A	A	G	A	G	G	G	G	G	G	A	G	G	H	G	A	H	G	G	A	A	G	G	A	G	G	G	H	G	A	G	A	G	G	A	G	G	A	G	G	H	G	G
JAX00282652	10	10463421	0	G	T	G	G	G	G	G	G	T	G	G	H	T	G	G	G	H	G	G	G	G	G	G	G	H	G	G	G	T	H	G	G	G	G	G	G	G	G	G	T	G	G	T	G	G	G
JAX00194601	10	10470721	0	C	T	C	C	C	C	C	C	T	C	C	H	T	C	C	C	H	C	C	C	C	C	C	C	H	C	C	C	T	H	C	C	C	C	C	C	C	C	C	T	C	C	T	C	C	C
JAX00282654	10	10493931	0	A	C	A	A	A	A	A	C	C	A	C	H	C	A	A	A	H	A	A	A	A	A	A	A	H	A	A	H	C	H	A	A	A	C	A	C	A	A	C	C	A	A	C	A	C	C
JAX00282659	10	10498971	0	G	A	G	G	G	G	G	A	G	G	A	G	G	G	G	G	G	G	G	G	G	G	G	G	G	G	G	H	G	G	G	G	G	A	G	A	G	G	A	G	G	G	G	G	A	A
JAX00282665	10	10508750	0	C	A	C	C	C	C	C	C	A	C	C	H	A	C	C	C	H	C	C	C	C	C	C	C	H	C	C	C	A	H	C	C	C	C	C	C	C	C	C	A	C	C	A	C	C	C
JAX00282666	10	10524425	0	G	A	G	G	A	G	A	A	A	G	A	H	A	H	G	G	A	G	A	H	G	G	A	A	H	G	H	H	A	H	H	G	A	A	G	A	G	A	A	A	A	G	A	G	A	A
JAX00187274	10	10532386	0	A	G	G	A	G	G	G	G	G	G	G	G	G	H	G	G	G	G	G	G	G	G	G	G	G	G	H	G	G	G	G	G	G	G	A	G	G	G	G	G	G	G	G	H	G	G
JAX00282669	10	10537053	0	G	A	G	G	G	G	G	G	A	G	G	H	A	G	G	G	H	G	G	G	G	G	G	G	H	G	G	G	A	H	G	G	G	G	G	G	G	G	G	A	G	G	A	G	G	G
JAX00282682	10	10598066	0	G	A	G	G	G	G	G	A	G	G	A	G	G	G	G	G	G	G	G	G	G	G	G	G	G	G	G	H	G	G	G	G	G	A	G	A	G	G	A	G	G	G	G	G	A	A
JAX00282683	10	10598615	0	T	G	T	T	T	T	T	G	T	T	G	T	N	T	T	T	T	T	T	T	T	T	T	T	T	T	T	H	T	T	T	T	T	G	T	G	T	T	G	T	T	T	T	T	G	G
JAX00282684	10	10599247	0	G	A	A	G	G	A	G	A	A	A	A	A	A	G	A	A	H	A	G	N	A	A	G	G	A	A	G	A	A	A	H	A	G	A	G	A	A	G	A	A	G	A	A	H	A	A
JAX00282686	10	10599359	0	A	C	C	A	A	C	A	A	A	A	A	A	A	A	A	C	A	C	A	N	A	C	A	A	H	C	A	N	A	H	H	C	A	A	A	A	C	A	A	A	A	C	A	A	A	A
JAX00282690	10	10605776	0	C	T	C	C	C	C	C	C	C	T	C	C	C	C	T	C	C	C	C	C	T	C	C	C	C	C	C	C	C	C	C	C	C	C	C	C	C	C	C	C	C	C	C	N	C	C
JAX00282692	10	10606382	0	T	G	T	T	T	T	T	T	T	G	T	H	T	T	G	T	T	T	T	T	G	T	T	T	T	T	T	T	T	T	T	T	T	T	T	T	T	T	T	T	T	T	T	H	T	T
JAX00014888	10	10619990	0	G	A	A	G	G	G	G	G	G	G	G	G	G	G	H	A	G	H	G	G	H	H	G	G	G	H	G	H	G	H	G	H	G	G	G	G	G	G	G	G	G	A	G	G	G	G
JAX00282698	10	10633695	0	T	C	T	T	T	T	T	T	C	T	T	H	C	T	T	T	H	T	T	T	T	T	T	T	H	T	T	T	C	H	T	T	T	T	T	T	T	T	T	C	T	T	C	T	T	T
JAX00014889	10	10633738	0	G	A	A	G	G	G	G	G	G	G	G	G	G	G	G	A	G	H	G	G	G	H	G	G	G	H	G	H	G	H	G	H	G	G	G	G	G	G	G	G	G	A	G	G	G	G
JAX00282705	10	10653896	0	A	G	A	A	A	A	A	A	G	A	A	H	G	A	A	A	H	A	A	A	A	A	A	A	H	A	A	A	G	H	A	A	A	A	A	A	A	A	A	G	A	A	G	A	A	A
JAX00014893	10	10689179	0	C	T	T	C	C	C	C	C	C	T	C	H	C	C	T	T	C	H	C	C	T	H	C	C	C	H	C	C	C	H	C	H	C	C	C	C	C	C	C	C	C	T	C	H	C	C
JAX00282708	10	10689198	0	G	A	G	G	G	G	G	A	A	G	A	H	A	G	G	G	H	G	G	G	G	G	G	G	H	G	G	H	A	H	G	G	G	A	G	A	G	G	A	A	G	G	A	G	A	A
JAX00282710	10	10691534	0	C	T	C	C	C	C	C	T	C	C	T	C	C	C	C	C	C	C	C	C	C	C	C	C	C	C	C	H	C	C	C	C	C	T	C	T	C	C	T	C	C	C	C	C	T	T
JAX00282711	10	10696758	0	C	A	C	C	C	C	C	A	C	C	A	C	C	C	C	C	C	C	C	C	C	C	C	C	C	C	C	H	C	C	C	C	C	A	C	A	C	C	A	C	C	C	C	C	A	A
JAX00282712	10	10697152	0	C	A	C	C	C	A	C	C	C	A	C	H	C	C	A	C	C	H	C	H	A	H	C	C	H	H	C	C	C	C	H	H	C	C	C	C	A	C	C	C	C	C	C	H	C	C
JAX00194606	10	10697714	0	A	G	A	A	A	A	A	A	G	A	A	H	G	A	A	A	N	A	A	A	A	A	A	A	N	A	A	A	G	H	A	A	A	A	A	A	A	A	A	G	A	A	G	A	A	A
JAX00282716	10	10713380	0	G	A	A	G	G	G	G	G	G	G	G	G	G	G	G	A	G	H	G	G	G	H	G	G	G	N	G	H	G	H	G	H	G	G	G	G	G	G	G	G	G	A	G	G	G	G
JAX00282717	10	10720234	0	G	A	G	G	G	G	G	A	A	G	A	H	A	G	G	G	H	G	G	G	G	G	G	G	H	G	G	N	A	H	G	G	G	A	G	A	G	G	A	A	G	G	A	G	A	A
JAX00282718	10	10720748	0	T	A	T	T	T	T	T	A	A	T	A	H	A	T	T	T	N	T	T	T	T	T	T	T	H	T	T	H	A	H	T	T	T	A	T	A	T	T	A	A	T	T	A	T	A	A
JAX00282720	10	10722527	0	G	T	G	G	G	G	G	G	T	G	G	H	T	G	G	G	H	G	G	G	G	G	G	G	H	G	G	G	T	H	G	G	G	G	G	G	G	G	G	T	G	G	T	G	G	G
JAX00014898	10	10738948	0	T	C	C	T	T	T	T	T	T	T	T	T	T	T	T	C	T	H	T	T	T	H	T	T	T	H	T	N	T	H	T	H	T	T	T	T	T	T	T	T	T	C	T	T	T	T
JAX00282727	10	10760052	0	A	T	A	A	A	A	A	T	A	A	T	A	A	A	A	A	A	A	A	A	A	A	A	A	A	A	A	H	A	A	A	A	A	T	A	T	A	A	T	A	A	A	A	A	T	T
JAX00282729	10	10760158	0	G	A	G	G	G	G	G	G	G	A	G	H	G	G	A	G	G	G	G	G	A	G	G	G	G	G	G	G	G	G	G	G	G	G	G	G	G	G	G	G	G	G	G	H	N	G
JAX00194608	10	10763507	0	A	C	A	A	A	A	A	C	C	A	N	A	H	A	A	A	A	A	A	A	A	A	A	A	N	A	A	N	H	N	A	A	A	H	A	H	A	A	H	H	A	A	H	A	A	H
JAX00014900	10	10788710	0	A	G	G	A	G	G	G	G	G	G	G	G	G	H	G	G	G	G	G	G	G	G	G	G	G	G	H	G	G	G	G	G	G	G	A	G	G	G	G	G	G	G	G	H	G	G
JAX00282733	10	10821830	0	A	C	A	A	A	A	A	C	A	A	C	A	A	A	A	A	A	A	A	A	A	A	A	A	A	A	A	N	A	A	A	A	A	C	A	C	A	A	C	A	A	A	A	A	N	C
JAX00194613	10	10841573	0	G	A	G	G	G	G	G	A	A	G	A	H	A	G	G	G	H	G	G	G	G	G	G	G	H	G	G	H	A	H	G	G	G	A	G	A	G	G	A	A	G	G	A	G	A	A
JAX00282736	10	10846158	0	A	T	A	A	A	A	A	T	A	A	T	A	A	A	A	A	A	A	A	A	A	A	A	A	A	A	A	H	A	A	A	A	A	T	A	T	A	A	T	A	A	A	A	A	T	T
JAX00282738	10	10856394	0	A	G	A	A	A	A	A	G	G	A	G	H	G	A	A	A	H	A	A	A	A	A	A	A	H	A	A	H	G	H	A	A	A	G	A	G	A	A	G	G	A	A	G	A	G	G
JAX00014906	10	10861355	0	C	T	C	C	C	C	C	T	T	C	T	C	T	C	C	C	C	C	C	C	C	C	C	C	C	C	C	N	T	N	C	C	C	T	C	T	C	C	T	T	C	C	T	C	T	T
JAX00282741	10	10880036	0	A	C	A	A	A	A	A	C	C	A	C	H	C	A	A	A	H	A	A	A	A	A	A	A	H	A	A	H	C	H	A	A	A	C	A	C	A	A	C	C	A	A	C	A	C	C
JAX00282742	10	10899509	0	A	G	A	A	A	A	A	G	G	A	G	A	N	A	A	A	A	A	A	A	A	A	A	A	N	A	A	A	H	A	A	A	A	H	A	G	A	A	G	G	A	A	G	A	G	N
JAX00282743	10	10900933	0	G	A	G	G	G	G	G	A	G	G	A	G	G	G	G	G	G	G	G	G	G	G	G	G	G	G	G	H	G	G	G	G	G	A	G	A	G	G	A	G	G	G	G	G	A	A
JAX00014912	10	10942655	0	G	A	G	G	G	G	G	A	A	G	A	H	A	G	G	G	H	G	G	G	G	G	G	G	H	G	G	H	A	H	G	G	G	A	G	A	G	G	A	A	G	G	A	G	A	A
JAX00014913	10	10942703	0	T	G	T	T	T	T	T	G	G	T	G	G	G	T	T	T	N	T	T	T	T	T	T	T	G	T	T	G	G	G	T	T	T	G	T	G	T	T	G	G	T	T	G	T	G	G
JAX00282745	10	10947116	0	T	G	T	T	T	T	T	G	T	T	G	T	T	T	T	T	T	T	T	T	T	T	T	T	T	T	T	H	T	T	T	T	T	G	T	G	T	T	G	T	T	T	T	T	G	G
JAX00282747	10	10959519	0	C	T	C	C	C	C	C	T	C	C	T	C	C	C	C	C	C	C	C	C	C	C	C	C	C	C	C	H	C	C	C	C	C	T	C	T	C	C	T	C	C	C	C	C	T	T
JAX00282748	10	10968237	0	G	C	G	G	G	G	G	C	C	G	C	H	C	G	G	G	H	G	G	G	G	G	G	G	H	G	G	N	C	H	G	G	G	C	G	C	G	G	C	C	G	G	C	G	C	C
JAX00014914	10	10968292	0	G	A	G	G	A	G	A	G	G	G	G	G	G	H	G	G	H	G	A	H	G	G	A	A	G	G	H	G	G	G	H	G	A	G	G	G	G	A	G	G	A	G	G	G	G	G
JAX00014916	10	10983914	0	G	A	G	G	G	A	G	A	A	G	A	H	A	G	G	G	H	H	G	H	G	H	G	G	A	H	G	H	A	H	H	H	G	A	G	A	A	G	A	A	G	G	A	G	A	A
JAX00194618	10	11004687	0	A	G	A	A	A	A	A	A	G	A	A	H	G	A	A	A	H	A	A	A	A	A	A	A	H	A	A	A	G	H	A	A	A	A	A	A	A	A	A	G	A	A	G	A	A	A
JAX00014917	10	11005195	0	C	G	C	C	C	C	C	C	G	C	C	H	G	C	C	C	H	C	C	C	C	C	C	C	H	C	C	C	G	H	C	C	C	C	C	C	C	C	C	G	C	C	G	C	C	C
JAX00194619	10	11011946	0	T	C	T	T	T	C	T	C	C	C	C	C	C	T	C	T	H	H	T	H	C	H	T	T	C	H	T	H	C	H	H	H	T	C	T	C	C	T	C	C	T	T	C	H	C	C
JAX00282753	10	11014640	0	T	C	T	T	T	C	T	T	C	T	T	H	C	T	T	T	H	H	T	H	T	H	T	T	C	H	T	T	C	H	H	H	T	H	T	H	C	T	H	C	T	T	C	T	N	H
JAX00282755	10	11017148	0	G	A	G	G	G	A	G	G	A	A	G	A	A	G	A	G	H	H	G	H	A	H	G	G	A	H	G	G	A	N	H	H	G	G	G	G	A	G	G	A	G	G	A	H	G	G
JAX00282758	10	11018743	0	A	T	A	A	A	A	A	T	T	A	T	H	T	A	A	A	H	A	A	A	A	A	A	A	H	A	A	H	T	H	A	A	A	T	A	T	A	A	T	T	A	A	T	A	T	T
JAX00282759	10	11018797	0	A	G	A	A	A	A	A	A	A	G	A	H	A	A	G	A	A	A	A	A	G	A	A	A	A	A	A	A	A	A	A	A	A	A	A	A	A	A	A	A	A	A	A	H	A	A
JAX00282761	10	11023778	0	C	T	C	C	C	C	C	C	T	C	C	H	T	C	C	C	H	C	C	C	C	C	C	C	H	C	C	C	T	H	C	C	C	C	C	C	C	C	C	T	C	C	T	C	C	C
JAX00282762	10	11054170	0	C	T	C	C	C	C	C	C	C	T	C	H	C	C	T	C	C	C	C	C	T	C	C	C	C	C	C	C	C	C	C	C	C	C	C	C	C	C	C	C	C	C	C	H	C	C
JAX00282780	10	11081769	0	C	T	C	C	C	C	C	C	T	C	C	H	T	C	C	C	H	C	C	C	C	C	C	C	H	C	C	C	T	H	C	C	C	N	C	C	C	C	H	T	C	C	T	C	C	H
JAX00282781	10	11082462	0	C	A	C	C	C	C	C	A	A	C	A	H	A	C	C	C	H	C	C	C	C	C	C	C	H	C	C	H	A	H	C	C	C	A	C	A	C	C	A	A	C	C	A	C	A	A
JAX00282783	10	11099217	0	T	C	T	T	T	T	T	C	T	T	C	T	T	T	T	T	T	T	T	T	T	T	T	T	T	T	T	H	T	T	T	T	T	C	T	C	T	T	C	T	T	T	T	T	C	C
JAX00282785	10	11102294	0	C	T	C	C	C	C	C	T	T	C	T	H	T	C	C	C	H	C	C	C	C	C	C	C	H	C	C	H	T	H	C	C	C	T	C	T	C	C	N	T	C	C	T	C	T	T
JAX00282789	10	11115955	0	A	G	A	A	A	G	A	A	G	G	A	G	G	A	G	A	H	G	A	G	G	G	A	A	G	G	A	A	G	H	G	G	A	A	A	A	G	A	A	G	A	A	G	H	A	A
JAX00014924	10	11118548	0	C	A	C	C	C	C	C	C	A	A	C	A	A	C	A	C	H	C	C	C	A	C	C	C	H	C	C	C	A	H	C	C	C	C	C	C	C	C	C	A	C	C	A	H	C	C
JAX00014925	10	11118608	0	T	C	T	T	T	T	T	C	C	C	C	C	C	T	C	T	H	T	T	T	C	T	T	T	H	T	T	H	C	H	T	T	T	C	T	C	T	T	C	C	T	T	C	H	C	C
JAX00014926	10	11147385	0	T	C	C	T	T	C	T	C	T	C	C	H	T	T	C	C	T	C	T	H	C	C	T	T	H	C	T	C	T	H	H	C	T	C	T	C	C	T	C	T	T	C	T	H	C	C
JAX00014927	10	11147580	0	G	T	T	G	G	G	G	G	T	T	G	T	T	G	T	T	H	H	G	G	T	H	G	G	H	H	G	H	T	T	G	H	G	G	G	G	G	G	G	T	G	T	T	N	G	G
JAX00282795	10	11150014	0	G	T	G	G	G	G	G	T	G	G	T	G	G	G	G	G	G	G	G	G	G	G	G	G	G	G	G	H	G	G	G	G	G	T	G	T	G	G	T	G	G	G	G	G	T	T
JAX00014928	10	11150115	0	T	A	A	T	T	T	T	T	A	A	T	A	A	T	A	A	N	N	T	T	A	H	T	T	H	H	T	N	A	A	T	N	T	T	T	T	T	T	T	A	T	A	A	H	T	T
JAX00282799	10	11153216	0	C	T	T	C	C	C	C	T	T	T	T	T	T	C	T	T	H	H	C	C	T	H	C	C	H	H	C	T	T	T	C	H	C	T	C	T	C	C	T	T	C	T	T	H	T	T
JAX00282801	10	11154756	0	A	T	T	A	A	A	A	A	A	T	A	H	A	A	T	T	A	H	A	A	T	H	A	A	A	H	A	H	A	H	A	H	A	A	A	A	A	A	A	A	A	T	A	H	A	A
JAX00194621	10	11224020	0	C	G	C	C	C	C	C	C	G	C	C	H	G	C	C	C	H	C	C	C	C	C	C	C	H	C	C	C	G	H	C	C	C	C	C	C	C	C	C	G	C	C	G	C	C	C
JAX00282810	10	11224719	0	G	T	G	G	G	G	G	T	G	G	T	G	G	G	G	G	G	G	G	G	G	G	G	G	G	G	G	H	G	G	G	G	G	T	G	T	G	G	T	G	G	G	G	G	T	T
JAX00014933	10	11225440	0	A	C	C	A	A	A	A	C	C	C	C	C	C	A	C	C	H	H	A	A	C	H	A	A	H	H	A	C	C	C	A	H	A	C	A	C	A	A	C	C	A	C	C	H	C	C
JAX00282814	10	11229604	0	T	C	C	T	T	T	T	C	C	C	C	C	C	T	C	C	H	H	T	T	C	H	T	T	H	H	T	C	C	C	T	H	T	C	T	C	T	T	C	C	T	C	C	H	C	C
JAX00282815	10	11232039	0	G	T	G	G	G	G	G	T	T	G	T	H	T	G	G	G	H	G	G	G	G	G	G	G	H	G	G	T	T	H	G	G	G	T	G	T	G	G	T	T	G	G	T	G	T	T
JAX00282824	10	11280303	0	A	G	A	A	A	A	A	G	A	A	G	A	A	A	A	A	A	A	A	A	A	A	A	A	A	A	A	H	A	A	A	A	A	G	A	G	A	A	G	A	A	A	A	A	G	G
JAX00282827	10	11283126	0	G	A	G	G	G	G	G	G	G	A	G	H	G	G	A	G	G	G	G	G	A	G	G	G	G	G	G	G	G	G	G	G	G	G	G	G	G	G	G	G	G	G	G	H	G	G
JAX00282828	10	11283749	0	C	G	C	C	C	C	C	G	C	G	G	H	C	C	G	C	C	C	C	C	G	C	C	C	C	C	C	H	C	C	C	C	C	G	C	G	C	C	G	C	C	C	C	H	G	G
JAX00282830	10	11287139	0	G	C	G	G	G	G	G	G	C	G	G	C	G	G	C	C	C	G	G	G	G	G	C	G	G	C	G	G	G	G	G	G	G	G	G	N	G	G	G	C	G	C	H	G	G	G
JAX00014945	10	11374037	0	C	T	C	C	C	C	C	T	C	T	T	H	C	C	T	C	C	C	C	C	T	C	C	C	C	C	C	H	C	C	C	C	C	T	C	T	C	C	T	C	C	C	C	H	T	T
JAX00014947	10	11431125	0	A	G	G	A	A	G	A	G	A	G	G	H	A	A	G	G	A	G	A	H	G	G	A	A	H	G	A	G	A	H	H	G	A	G	A	G	G	A	G	A	A	G	A	H	G	G
JAX00282841	10	11434156	0	C	T	T	C	C	T	C	C	C	T	C	H	C	C	T	T	C	T	C	H	T	T	C	C	H	T	C	H	C	H	H	T	C	C	C	C	T	C	C	C	C	T	C	H	C	C
JAX00014949	10	11438397	0	A	C	C	A	A	C	A	C	A	C	C	H	A	A	C	C	A	C	A	H	C	C	A	A	H	C	A	C	A	H	H	C	A	C	A	C	C	A	C	A	A	C	A	H	C	C
JAX00282844	10	11438510	0	A	C	C	A	A	C	A	A	A	C	A	H	A	A	C	C	A	C	A	H	C	C	A	A	H	C	A	H	A	H	H	C	A	A	A	A	C	A	A	A	A	C	A	H	A	A
JAX00282846	10	11442327	0	A	G	A	A	A	A	A	A	A	G	A	N	A	A	G	A	N	A	A	A	G	A	A	A	A	A	A	A	A	A	A	A	A	A	A	A	A	A	A	A	A	A	A	H	A	A
JAX00282847	10	11456330	0	C	T	C	C	C	C	C	T	C	C	T	C	C	C	C	C	C	C	C	C	C	C	C	C	C	C	C	H	C	C	C	C	C	T	C	T	C	C	T	C	C	C	C	C	T	T
JAX00282850	10	11461300	0	T	C	C	T	T	C	T	C	T	C	C	C	T	T	C	C	T	C	T	H	C	C	T	T	H	C	T	C	T	H	H	C	T	C	T	C	C	T	C	T	T	C	T	H	C	C
JAX00282851	10	11461318	0	C	A	A	C	C	A	C	C	C	C	C	C	C	C	C	A	C	A	C	H	C	A	C	C	H	A	C	H	C	N	H	A	C	C	C	C	A	C	C	C	C	A	C	C	C	C
JAX00282854	10	11472048	0	C	A	A	C	C	A	C	A	C	A	A	H	C	C	A	A	C	A	C	H	A	A	C	C	H	A	C	A	C	H	H	A	C	A	C	A	A	C	A	C	C	A	C	H	A	A
JAX00282855	10	11472146	0	A	C	C	A	A	C	A	C	A	C	C	N	A	A	C	C	A	C	N	H	C	C	A	A	H	C	A	C	N	N	H	C	A	C	A	C	C	A	C	A	A	C	A	H	C	C
JAX00282859	10	11500909	0	A	C	A	A	A	A	A	C	A	C	C	H	A	A	C	A	A	A	A	A	C	A	A	A	A	A	A	H	A	A	A	A	A	C	A	C	A	A	C	A	A	A	A	H	C	C
JAX00282864	10	11514150	0	C	A	C	C	C	C	C	A	C	C	A	C	C	C	C	C	C	C	C	C	C	C	C	C	C	C	C	H	C	C	C	C	C	A	C	A	C	C	A	C	C	C	C	C	A	A
JAX00282867	10	11514487	0	G	A	A	G	G	A	G	G	G	G	G	G	G	G	G	A	G	A	G	H	G	A	G	G	H	A	G	H	G	H	H	A	G	G	G	G	A	G	G	G	G	A	G	G	G	G
JAX00014956	10	11530081	0	C	T	T	C	C	T	C	C	C	T	C	H	C	C	T	T	C	T	C	N	T	T	C	C	H	T	C	N	C	N	N	T	C	C	C	C	T	C	C	C	C	T	C	N	C	C
JAX00014957	10	11530215	0	C	G	G	C	C	G	C	G	C	G	G	H	C	C	G	G	C	G	C	H	G	G	C	C	H	G	C	G	C	H	H	G	C	G	C	G	G	C	G	C	C	G	C	H	G	G
JAX00282871	10	11531073	0	A	C	C	A	A	C	A	C	A	A	C	A	A	A	A	C	A	C	A	A	A	C	A	A	A	C	A	C	A	A	A	C	A	C	A	C	C	A	C	A	A	C	A	A	C	C
JAX00282880	10	11611904	0	C	A	A	C	C	C	C	C	C	C	C	C	C	C	C	A	C	H	C	C	C	H	C	C	C	H	C	H	C	H	C	H	C	C	C	C	C	C	C	C	C	A	C	C	C	C
JAX00282887	10	11632304	0	T	C	T	T	T	T	T	T	C	T	T	H	C	T	T	T	H	T	T	T	T	T	T	T	H	T	T	T	C	H	T	T	T	T	T	T	T	T	T	H	T	T	C	T	T	T
JAX00282888	10	11632406	0	A	G	A	A	A	A	A	G	G	A	G	N	G	A	A	A	H	A	A	A	A	A	A	A	N	A	A	H	G	N	A	A	A	G	A	N	A	A	G	N	A	A	G	A	G	G
JAX00282893	10	11656094	0	T	C	T	T	C	T	C	T	T	C	T	C	N	H	C	T	C	T	C	H	C	T	C	C	T	T	H	T	T	T	H	T	C	T	T	T	T	C	T	T	C	T	T	H	T	T
JAX00014965	10	11668422	0	A	G	G	A	A	G	A	G	G	G	G	G	G	H	G	G	A	G	A	H	G	G	A	A	G	G	A	G	G	G	H	G	A	G	A	G	G	A	G	H	A	G	G	H	G	G
JAX00014966	10	11668646	0	G	C	C	G	G	C	G	C	C	C	C	C	C	H	C	C	G	C	G	H	C	C	G	G	C	C	G	C	C	C	H	C	G	C	G	C	C	G	C	H	G	C	C	H	C	C
JAX00014969	10	11687847	0	A	G	G	A	A	G	A	A	A	G	A	N	A	H	G	G	A	G	A	H	G	G	A	A	H	G	A	H	A	H	H	G	A	A	A	A	G	A	A	A	A	G	A	H	A	A
JAX00282899	10	11711075	0	C	T	C	C	C	C	C	C	T	C	C	H	T	C	C	C	C	C	C	C	C	C	C	C	H	C	C	C	T	H	C	C	C	C	C	C	C	C	C	H	C	C	T	C	C	C
JAX00014973	10	11731227	0	C	T	T	C	C	T	C	C	C	T	C	N	C	H	T	T	C	T	C	N	T	H	C	C	H	T	C	H	C	H	H	T	C	C	C	C	T	C	C	C	C	T	C	H	C	C
JAX00014976	10	11782355	0	G	A	A	G	G	A	G	A	A	A	A	A	A	H	A	A	G	A	G	H	A	A	G	G	A	A	G	A	A	A	H	A	G	A	G	A	A	N	A	H	G	A	A	H	A	A
JAX00282907	10	11793102	0	T	C	T	T	T	T	T	C	T	T	H	T	T	T	T	T	T	T	T	T	T	T	T	T	T	T	T	H	T	T	T	T	T	H	T	C	T	T	C	T	T	T	T	T	C	T
JAX00282909	10	11821690	0	A	G	A	A	A	A	A	G	G	A	G	N	G	A	A	A	A	A	A	A	A	A	A	A	H	A	A	N	G	N	A	A	A	G	A	G	A	A	G	H	A	A	G	A	G	G
JAX00014981	10	11859051	0	G	T	G	G	G	G	G	T	T	G	T	H	T	G	G	G	G	G	G	G	G	G	G	G	N	G	G	H	T	H	G	G	G	T	G	H	G	G	T	H	G	G	T	G	T	T
JAX00282919	10	11868653	0	A	T	A	A	A	A	A	T	T	A	T	H	T	A	A	A	A	A	A	A	A	A	A	A	H	A	A	H	T	H	A	A	A	T	A	T	A	A	T	H	A	A	T	A	T	T
JAX00282920	10	11873061	0	A	G	A	A	A	A	A	G	A	A	G	A	A	A	A	A	A	A	A	A	A	A	A	A	A	A	A	N	A	A	A	A	A	G	A	G	A	A	G	A	A	A	A	A	G	G
JAX00282921	10	11886202	0	G	A	G	G	G	G	G	G	A	G	G	H	A	G	G	G	G	G	G	G	G	G	G	G	H	G	G	G	A	H	G	G	G	G	G	G	G	G	G	H	G	G	A	G	G	G
JAX00282923	10	11911156	0	A	G	A	A	A	A	A	G	G	G	G	G	G	H	G	A	A	A	A	A	G	A	A	A	H	A	A	H	G	H	A	A	A	G	A	G	A	A	G	N	A	A	G	H	G	G
JAX00282926	10	11920341	0	G	A	A	G	A	A	A	G	G	A	G	H	G	A	A	A	A	A	A	A	A	A	A	A	H	A	H	H	G	H	A	A	A	G	G	G	A	A	G	G	A	A	G	H	G	G
JAX00014987	10	11938923	0	G	A	G	G	G	G	G	A	G	G	A	G	G	G	G	G	G	G	G	G	G	G	G	G	G	G	G	H	G	G	G	G	G	A	G	A	G	G	A	G	G	G	G	G	A	A
JAX00282929	10	11967908	0	T	G	T	T	T	T	T	G	G	T	G	H	G	T	T	T	T	T	T	T	T	T	T	T	H	T	T	H	G	H	T	T	T	G	T	G	T	T	G	H	T	T	G	T	G	G
JAX00282931	10	11974055	0	A	G	G	A	G	G	G	A	A	G	A	H	A	G	G	G	G	G	G	G	G	G	G	G	N	G	H	N	A	N	G	G	G	A	A	A	G	G	A	A	G	G	A	N	A	A
JAX00282932	10	11978982	0	C	T	C	C	C	C	C	T	C	C	T	C	C	C	C	C	C	C	C	C	C	C	C	C	C	C	C	H	C	C	C	C	C	T	C	T	C	C	T	C	C	C	C	C	T	T
JAX00014989	10	11979582	0	A	G	G	A	G	G	G	G	G	G	G	G	G	G	G	G	G	G	G	G	G	G	G	G	G	G	H	G	G	G	G	G	G	G	A	G	G	G	G	H	G	G	G	H	G	G
JAX00014990	10	11980044	0	T	C	C	T	C	C	C	C	C	C	C	C	C	C	C	C	C	C	C	C	C	C	C	C	C	C	C	C	C	C	C	C	C	C	T	C	C	C	C	H	C	C	C	H	C	C
JAX00282934	10	12000351	0	T	A	T	T	T	T	T	A	A	T	A	H	A	T	T	T	T	T	T	T	T	T	T	T	H	T	T	H	A	H	T	T	T	A	T	A	T	T	A	N	T	T	A	T	A	A
JAX00194638	10	12003847	0	C	T	C	C	C	C	C	T	T	C	T	H	T	C	C	C	C	C	C	C	C	C	C	C	H	C	C	H	T	H	C	C	C	T	C	T	C	C	T	H	C	C	T	C	T	T
JAX00014994	10	12004009	0	T	A	T	T	T	T	T	A	A	T	A	H	A	T	T	T	T	T	T	T	T	T	T	T	H	T	T	H	A	H	T	T	T	A	T	A	T	T	A	H	T	T	A	T	A	A
JAX00282937	10	12009938	0	G	A	G	G	G	G	G	A	G	G	A	G	G	G	G	G	G	G	G	G	G	G	G	G	G	G	G	H	G	G	G	G	G	A	G	A	G	G	A	G	G	G	G	G	A	A
JAX00282939	10	12038228	0	A	T	A	A	A	A	A	T	A	A	T	A	A	A	A	A	A	A	A	A	A	A	A	A	A	A	A	H	A	A	A	A	A	T	A	T	A	A	T	A	A	A	A	A	T	T
JAX00014995	10	12040478	0	T	C	T	T	C	T	C	C	C	C	C	C	C	C	C	T	C	T	C	N	C	T	C	C	H	T	H	H	C	H	N	T	C	C	T	C	T	C	C	H	C	T	C	H	C	C
JAX00014996	10	12040559	0	C	A	C	C	A	C	A	C	C	C	C	C	C	C	C	C	A	C	A	H	C	C	A	H	C	C	H	C	C	C	H	C	N	C	C	C	C	A	C	C	A	C	C	C	C	C
JAX00014997	10	12040572	0	C	T	C	C	T	C	T	C	C	C	C	C	C	H	C	C	H	C	T	C	C	C	H	T	C	C	N	C	C	C	H	C	T	C	C	C	C	T	C	C	T	C	C	C	C	C
JAX00282945	10	12063916	0	C	T	C	C	C	C	C	C	T	C	C	H	T	C	C	C	C	C	C	C	C	C	C	C	H	C	C	C	T	H	C	C	C	C	C	C	C	C	C	H	C	C	T	C	C	C
JAX00282946	10	12064040	0	C	T	C	C	C	C	C	T	C	C	T	C	C	C	C	C	C	C	C	C	C	C	C	C	C	C	C	H	C	C	C	C	C	T	C	T	C	C	T	C	C	C	C	C	T	T
JAX00282948	10	12074737	0	T	C	T	T	T	T	T	T	C	T	T	H	C	T	T	T	T	T	T	T	T	T	T	T	H	T	T	T	C	H	T	T	T	T	T	T	T	T	T	H	T	T	C	T	T	T
JAX00194640	10	12091171	0	C	A	C	C	C	C	C	A	A	C	A	H	A	C	C	C	C	C	C	C	C	C	C	C	H	C	C	H	A	H	C	C	C	A	C	A	C	C	N	H	C	C	A	C	A	A
JAX00014999	10	12116593	0	A	T	T	A	A	T	A	T	T	T	T	T	T	H	T	T	A	T	A	H	T	T	A	A	T	T	A	T	T	T	H	T	A	T	A	T	T	A	T	H	A	T	T	H	T	T
JAX00015000	10	12118905	0	C	T	T	C	C	T	C	T	T	T	T	T	T	H	T	T	C	T	C	H	T	T	C	C	T	T	C	T	T	T	H	T	C	T	C	T	T	C	T	H	C	T	T	H	T	T
JAX00282953	10	12124935	0	G	A	A	G	G	A	G	G	G	G	G	G	G	G	G	A	G	A	G	N	G	A	G	G	G	A	G	G	G	G	H	A	G	G	G	G	A	G	G	G	G	A	G	G	G	G
JAX00282956	10	12126720	0	G	A	G	G	G	G	G	A	G	G	A	G	G	G	G	G	G	G	G	G	G	G	G	G	G	G	G	H	G	G	G	G	G	A	G	A	G	G	A	G	G	G	G	G	A	A
JAX00015001	10	12126807	0	C	T	T	C	C	T	C	C	C	C	C	C	C	C	C	T	C	T	C	H	C	T	C	C	H	T	C	H	C	H	H	T	C	C	C	C	T	C	C	C	C	T	C	C	C	C
JAX00282957	10	12129228	0	C	G	G	C	C	G	C	G	G	G	G	G	G	H	G	G	C	G	C	H	G	G	C	C	G	G	C	G	G	G	H	G	C	G	C	G	G	C	G	H	C	G	G	H	G	G
JAX00282959	10	12130071	0	A	G	A	A	A	A	A	G	G	G	G	G	G	H	G	A	A	A	A	A	G	A	A	A	H	A	A	N	G	H	A	A	A	G	A	G	A	A	G	H	A	A	G	H	G	G
JAX00282961	10	12131847	0	G	A	G	G	G	G	G	G	A	G	G	H	A	G	G	G	G	G	G	G	G	G	G	G	H	G	G	G	A	H	G	G	G	G	G	G	G	G	G	H	G	G	A	G	G	G
JAX00282965	10	12134754	0	T	C	C	T	T	C	T	C	C	T	C	T	C	T	T	C	T	C	T	T	T	C	T	T	C	C	T	C	C	C	N	C	T	C	T	C	C	T	C	T	T	C	C	T	C	C
JAX00015003	10	12141688	0	A	G	A	A	A	A	A	G	G	G	G	G	G	H	G	A	A	A	A	A	G	A	A	A	H	A	A	H	G	H	A	A	A	G	A	G	A	A	G	H	A	A	G	H	G	G
JAX00282967	10	12154920	0	G	A	G	G	G	G	G	A	A	G	A	H	A	G	G	G	G	G	G	G	G	G	G	G	H	G	G	H	A	H	G	G	G	A	G	A	G	G	A	H	G	G	A	G	A	A
JAX00282974	10	12197525	0	T	C	T	T	T	T	T	C	C	T	C	H	C	T	T	T	T	T	T	T	T	T	T	T	H	T	T	H	C	H	T	T	T	C	T	C	T	T	C	H	T	T	C	T	C	C
JAX00282979	10	12221271	0	C	T	C	C	C	C	C	C	T	C	C	H	T	C	C	C	C	C	C	C	C	C	C	C	H	C	C	C	T	H	C	C	C	C	C	C	C	C	C	H	C	C	T	C	C	C
JAX00282984	10	12226761	0	T	C	T	T	T	T	T	T	C	T	T	H	C	T	T	T	T	T	T	T	T	T	T	T	H	T	T	T	C	N	T	T	T	T	T	T	T	T	T	N	T	T	C	T	T	T
JAX00282991	10	12242228	0	T	C	T	T	T	T	T	T	T	C	T	C	T	C	C	T	T	T	T	T	C	T	T	T	T	T	T	T	T	T	T	T	T	T	T	T	T	T	T	T	T	T	T	N	T	T
JAX00015011	10	12255021	0	G	A	G	G	G	G	G	G	G	A	G	H	G	H	A	G	G	G	G	G	A	G	G	G	G	G	G	G	G	G	G	G	G	G	G	G	G	G	G	G	G	G	G	H	G	G
JAX00194644	10	12269781	0	G	A	G	G	G	G	G	G	A	G	G	H	A	G	G	G	G	G	G	G	G	G	G	G	H	G	G	G	A	H	G	G	G	G	G	G	G	G	G	H	G	G	A	G	G	G
JAX00282997	10	12277110	0	G	A	G	G	G	G	G	G	A	G	G	H	A	G	G	G	G	G	G	G	G	G	G	G	N	G	G	G	A	H	G	G	G	G	G	G	G	G	G	H	G	G	A	G	G	G
JAX00282999	10	12277842	0	T	G	T	T	T	T	T	G	G	T	G	N	G	T	T	T	T	T	T	T	T	T	T	T	H	T	T	H	G	H	T	T	T	G	T	G	T	T	G	H	T	T	G	T	G	G
JAX00194646	10	12278189	0	G	A	G	G	G	G	G	G	A	G	G	H	A	G	G	G	G	G	G	G	G	G	G	G	H	G	G	G	A	H	G	G	G	G	G	G	G	G	G	H	G	G	A	G	G	G
JAX00283000	10	12281839	0	G	A	G	G	G	G	G	G	A	G	G	A	A	G	G	G	G	G	G	G	G	G	G	G	A	G	G	G	A	A	G	G	G	G	G	G	G	G	G	H	G	G	A	G	G	G
JAX00015014	10	12297814	0	G	A	A	G	G	A	G	G	G	A	G	H	G	H	A	A	G	A	G	H	A	A	G	G	H	A	G	H	G	H	H	A	G	G	G	G	A	G	G	G	G	A	G	H	G	G
JAX00283004	10	12303944	0	T	C	T	T	T	T	T	T	C	T	T	H	C	T	T	T	T	T	T	T	T	T	T	T	H	T	T	T	C	H	T	T	T	T	T	T	T	T	T	H	T	T	C	T	T	T
JAX00015016	10	12324519	0	A	C	C	A	A	C	A	C	A	C	C	H	A	H	C	C	A	C	A	H	C	C	A	A	H	C	A	C	A	H	H	C	A	C	A	C	C	A	C	A	A	C	A	H	C	C
JAX00283005	10	12342910	0	T	C	T	T	T	T	T	C	C	C	C	C	C	H	C	T	T	T	T	T	C	T	T	T	H	T	T	H	C	H	T	T	T	C	T	C	T	T	C	H	T	T	C	H	C	C
JAX00283007	10	12343163	0	G	A	G	G	G	G	G	G	A	A	G	A	A	H	A	G	G	G	G	G	A	G	G	G	H	G	G	G	A	H	G	G	G	G	G	G	G	G	G	H	G	G	A	H	G	G
JAX00283009	10	12344221	0	T	C	T	T	T	T	T	T	C	C	T	C	C	H	N	T	T	T	T	T	C	T	T	T	H	T	T	T	C	H	T	T	T	T	T	T	T	T	T	H	T	T	C	H	T	T
JAX00283013	10	12363430	0	T	C	T	T	T	T	T	T	C	T	T	H	C	T	T	T	T	T	T	T	T	T	T	T	H	T	T	T	C	H	T	T	T	T	T	T	T	T	T	H	T	T	C	T	T	T
JAX00015019	10	12371455	0	G	A	A	G	G	A	G	A	A	A	A	A	A	H	A	A	G	A	G	H	A	A	G	G	A	A	G	A	A	A	H	A	G	A	G	A	A	G	A	H	G	A	A	H	A	A
JAX00015021	10	12386564	0	T	C	C	T	T	C	T	T	T	T	T	T	T	T	T	C	T	C	T	N	T	C	T	T	N	C	T	C	T	N	H	C	T	T	T	T	C	T	T	T	T	C	T	T	T	T
JAX00015024	10	12402777	0	A	G	G	A	A	G	A	G	G	G	G	G	G	H	N	G	A	G	A	H	G	G	A	A	G	G	A	G	G	G	H	G	A	G	A	G	G	A	G	H	A	G	G	H	G	G
JAX00283021	10	12432247	0	C	G	C	C	C	C	C	G	G	C	G	H	G	C	C	C	C	C	C	C	C	C	C	C	H	C	C	H	G	H	C	C	C	G	C	G	G	C	G	H	C	C	G	C	G	G
JAX00283023	10	12435454	0	T	A	T	T	T	T	T	A	A	T	A	N	A	T	T	T	T	T	T	T	T	T	T	T	H	T	T	H	A	H	T	T	T	A	T	N	A	T	A	N	T	T	A	T	N	N
JAX00283024	10	12435735	0	G	A	G	G	G	G	G	A	A	G	A	H	A	G	G	G	G	G	G	G	G	G	G	G	H	G	G	H	A	H	G	G	G	A	G	A	A	G	A	H	G	G	A	G	A	A
JAX00283029	10	12442178	0	G	T	G	G	G	G	G	T	G	T	T	G	G	G	T	G	G	G	G	G	T	G	G	G	G	G	G	H	G	G	G	G	G	T	G	T	G	G	T	G	G	G	G	H	T	T
JAX00015025	10	12446431	0	A	G	A	A	A	A	A	A	G	A	A	H	G	A	A	A	A	A	A	A	A	A	A	A	H	A	A	A	G	H	A	A	A	A	A	A	G	A	A	H	A	A	G	A	A	A
JAX00194648	10	12446658	0	T	G	T	T	T	T	T	T	G	T	T	H	G	T	T	T	T	T	T	T	T	T	T	T	H	T	T	T	G	H	T	T	T	T	T	T	G	T	T	H	T	T	G	T	T	T
JAX00194649	10	12446772	0	G	C	G	G	G	G	G	G	C	G	G	C	C	G	G	G	G	G	G	G	G	G	G	G	C	G	G	G	C	C	G	G	G	G	G	G	C	G	G	C	G	G	C	G	G	G
JAX00194650	10	12446794	0	T	C	T	T	T	T	T	C	C	C	C	C	C	H	C	T	T	T	T	T	C	T	T	T	H	T	T	H	C	H	T	T	T	C	T	C	C	T	C	H	T	T	C	H	C	C
JAX00283033	10	12468024	0	C	G	C	C	C	C	C	C	G	C	C	H	G	C	C	C	C	C	C	C	C	C	C	C	H	C	C	C	G	H	C	C	C	C	C	C	G	C	C	H	C	C	G	C	C	C
JAX00283040	10	12499545	0	C	A	C	C	C	C	C	A	C	C	A	C	C	C	C	C	C	C	C	C	C	C	C	C	C	C	C	N	C	C	C	C	C	A	C	A	C	C	A	C	C	C	C	C	A	A
JAX00015028	10	12511241	0	A	G	G	A	A	G	A	A	G	G	A	G	G	H	G	G	A	G	A	H	G	G	A	A	G	G	A	H	G	G	H	G	A	A	A	A	G	A	A	H	A	G	G	H	A	A
JAX00283041	10	12515896	0	T	G	T	T	T	T	T	G	G	G	G	G	G	N	G	T	T	T	T	T	G	T	T	T	H	T	T	H	G	H	T	T	T	G	T	G	G	T	G	H	T	T	G	T	G	G
JAX00283047	10	12520346	0	A	G	G	A	A	G	A	G	G	A	G	H	G	A	A	G	A	G	A	H	A	G	A	A	G	G	A	G	G	G	H	G	A	G	A	G	G	A	G	H	A	G	G	A	G	G
JAX00283050	10	12521670	0	G	A	G	G	G	G	G	G	A	G	G	H	A	G	G	G	G	G	G	G	G	G	G	G	H	G	G	G	A	H	G	G	G	G	G	G	A	G	G	H	G	G	A	G	G	G
JAX00283052	10	12524792	0	T	C	T	T	T	T	T	T	T	C	T	H	T	H	C	T	T	T	T	T	C	T	T	T	T	T	T	T	T	T	T	T	T	T	T	T	T	T	T	T	T	T	T	H	T	T
JAX00283058	10	12528197	0	G	A	G	G	G	G	G	G	A	G	G	H	A	H	G	G	G	G	G	G	G	G	G	G	H	G	G	G	A	H	G	G	G	G	G	G	A	G	G	H	G	G	A	G	G	G
JAX00015031	10	12543167	0	A	G	G	A	A	G	A	A	G	A	A	H	G	A	A	G	A	G	A	H	A	G	A	A	G	G	A	H	G	G	H	G	A	A	A	A	G	A	A	H	A	G	G	A	A	A
JAX00283061	10	12574731	0	A	G	G	A	A	G	A	A	A	G	A	H	A	H	G	G	A	G	A	H	G	G	A	A	H	G	A	H	A	H	H	G	A	A	A	A	A	A	A	A	A	G	A	N	A	A
JAX00283062	10	12574940	0	G	C	C	G	G	C	C	C	C	C	C	C	C	C	C	C	H	C	G	H	C	C	C	C	C	C	G	C	C	C	H	C	C	C	G	C	C	G	C	H	C	C	C	H	C	C
JAX00283064	10	12595126	0	T	C	T	T	T	T	T	C	C	T	C	H	C	T	T	T	T	T	T	T	T	T	T	T	H	T	T	H	C	H	T	T	T	C	T	C	C	T	C	H	T	T	C	T	C	C
JAX00283070	10	12628725	0	A	G	A	A	A	A	A	A	G	A	A	H	G	A	A	A	A	A	A	A	A	A	A	A	H	A	A	A	G	H	A	A	A	A	A	A	G	A	A	H	A	A	G	A	A	A
JAX00283071	10	12629213	0	A	G	A	A	A	A	A	A	G	A	A	H	G	A	A	A	A	A	A	A	A	A	A	A	H	A	A	A	G	H	A	A	A	A	A	A	G	A	A	H	A	A	G	A	A	A
JAX00283073	10	12634637	0	T	C	T	T	T	T	T	T	C	T	T	H	C	T	T	T	T	T	T	T	T	T	T	T	H	T	T	T	C	H	T	T	T	T	T	T	C	T	T	T	T	T	C	T	T	T
JAX00015040	10	12643555	0	A	G	A	A	G	A	G	A	A	A	A	A	A	H	A	A	G	N	G	N	A	A	G	G	A	A	N	A	A	A	G	A	G	A	A	A	A	G	A	A	G	A	A	A	A	A
JAX00283078	10	12669590	0	A	T	A	A	A	A	A	A	A	T	A	H	A	H	T	A	A	A	A	A	T	A	A	A	A	A	A	A	A	A	A	A	A	A	A	A	A	A	A	A	A	A	A	H	A	A
JAX00283079	10	12670055	0	A	G	A	A	A	A	A	G	G	G	G	G	G	H	G	A	A	A	A	A	G	A	A	A	H	A	A	H	G	H	A	A	A	G	A	G	G	A	G	H	A	A	G	H	G	G
JAX00015042	10	12675704	0	T	C	T	T	T	T	T	C	C	C	C	C	C	H	C	T	T	T	T	T	C	T	T	T	H	T	T	H	C	H	T	T	T	C	T	C	C	T	C	H	T	T	C	H	C	C
JAX00283080	10	12676728	0	C	T	C	C	C	C	C	C	C	T	C	H	C	H	T	C	C	C	C	C	T	C	C	C	C	C	C	C	C	C	C	C	C	C	C	C	C	C	C	C	C	C	C	H	C	C
JAX00015045	10	12704009	0	C	T	C	C	T	C	T	T	T	C	T	H	T	H	C	C	T	N	T	H	C	C	T	T	H	C	N	N	T	H	H	C	N	T	C	T	T	T	T	H	T	C	T	C	T	T
JAX00283082	10	12705048	0	G	A	G	G	G	G	G	A	G	G	A	G	G	G	G	G	G	G	G	G	G	G	G	G	G	G	G	H	G	G	G	G	G	A	G	A	G	G	A	G	G	G	G	G	A	A
JAX00283085	10	12710768	0	C	G	C	C	C	C	C	G	C	C	G	C	C	C	C	C	C	C	C	C	C	C	C	C	C	C	C	H	C	C	C	C	C	G	C	G	C	C	G	C	C	C	C	C	G	G
JAX00283088	10	12730320	0	G	A	G	G	G	G	G	G	A	G	G	A	A	G	G	G	G	G	G	G	G	G	G	G	H	G	G	G	A	N	G	G	G	G	G	G	A	G	G	H	G	G	A	G	G	G
JAX00283089	10	12737540	0	G	A	G	G	G	G	G	G	G	A	G	H	G	H	A	G	G	G	G	G	A	G	G	G	G	G	G	G	G	G	G	G	G	G	G	G	G	G	G	G	G	G	G	H	G	G
JAX00015050	10	12764621	0	T	C	C	T	T	T	T	C	C	C	C	C	C	H	C	C	T	H	T	T	C	H	T	T	H	H	T	C	C	C	T	H	T	C	T	C	C	T	C	H	T	C	C	H	C	C
JAX00283095	10	12765145	0	A	G	A	A	A	A	A	A	G	G	A	G	G	H	G	A	A	A	A	A	G	A	A	A	H	A	A	A	G	H	A	A	A	A	A	A	G	A	A	H	A	A	G	H	A	A
JAX00283096	10	12765970	0	T	C	T	T	T	T	T	T	C	T	T	H	C	T	T	T	T	T	T	T	T	T	T	T	H	T	T	T	C	N	T	T	T	T	T	T	C	T	T	C	T	T	C	T	T	T
JAX00283100	10	12787350	0	G	A	G	G	G	G	G	G	G	A	G	H	G	H	A	G	G	G	G	G	A	G	G	G	G	G	G	G	G	G	G	G	G	G	G	G	G	G	G	G	G	G	G	H	G	G
JAX00283104	10	12801703	0	T	C	T	T	T	T	T	C	C	T	C	H	C	T	T	T	T	T	T	T	T	T	T	T	H	T	T	H	C	H	T	T	T	C	T	C	C	T	C	H	T	T	C	T	C	C
JAX00283105	10	12804813	0	C	A	C	C	C	A	C	C	C	C	C	C	C	C	C	C	C	H	C	H	C	H	C	C	H	H	C	C	C	C	H	H	C	C	C	C	C	C	C	C	C	C	C	C	C	C
JAX00015053	10	12822176	0	A	T	A	A	A	A	A	T	T	A	T	H	T	A	A	A	A	A	A	A	A	A	A	A	H	A	A	H	T	H	A	A	A	T	A	T	T	A	T	H	A	A	T	A	T	T
JAX00283110	10	12828274	0	G	A	G	G	G	G	G	G	A	G	G	H	A	G	G	G	G	G	G	G	G	G	G	G	H	G	G	G	A	H	G	G	G	G	G	G	A	G	G	H	G	G	A	G	G	G
JAX00283114	10	12839954	0	T	G	T	T	T	T	T	T	T	G	T	H	T	H	G	T	T	T	T	T	G	T	T	T	T	T	T	T	T	T	T	T	T	T	T	T	T	T	T	T	T	T	T	H	T	T
JAX00283116	10	12860252	0	C	T	C	C	C	C	C	C	T	C	C	H	T	C	C	C	C	C	C	C	C	C	C	C	H	C	C	C	T	H	C	C	C	C	C	C	T	C	C	H	C	C	T	C	C	C
JAX00283120	10	12867084	0	C	G	C	C	C	C	C	G	G	C	G	H	G	C	C	C	C	C	C	C	C	C	C	C	H	C	C	H	G	H	C	C	C	G	C	G	G	C	G	H	C	C	G	C	G	G
JAX00283133	10	12906890	0	C	T	C	C	C	C	C	T	C	C	H	C	C	C	C	C	C	C	C	C	C	C	C	C	C	C	C	H	C	C	C	C	C	T	C	N	C	C	T	C	C	C	C	C	T	T
JAX00015059	10	12907598	0	C	T	T	C	C	C	C	C	C	C	C	C	C	C	C	T	C	H	C	C	C	H	C	C	C	H	C	H	C	C	C	H	C	C	C	C	C	C	C	C	C	T	C	C	C	C
JAX00283136	10	12912176	0	A	C	A	A	A	A	A	A	A	C	A	H	A	H	C	A	A	A	A	A	C	A	A	A	A	A	A	A	A	A	A	A	A	A	A	A	A	A	A	A	A	A	A	H	A	A
JAX00283139	10	12925136	0	T	C	T	T	T	T	T	T	T	C	T	H	T	H	C	T	T	T	T	T	C	T	T	T	T	T	T	T	T	T	T	T	T	T	T	T	T	T	T	T	T	T	T	H	T	T
JAX00187278	10	12931150	0	C	G	G	C	G	C	G	G	G	G	G	G	G	G	G	G	G	H	G	H	G	H	G	G	H	H	H	G	G	G	H	H	G	G	C	G	G	G	G	N	G	G	G	H	G	G
JAX00015062	10	12943127	0	T	A	T	T	T	T	T	T	A	T	T	H	A	T	T	T	T	T	T	T	T	T	T	T	H	T	T	T	A	H	T	T	T	T	T	T	A	T	T	H	T	T	A	T	T	T
JAX00015066	10	12980091	0	C	T	T	C	T	C	T	C	C	T	C	H	C	T	T	T	T	H	T	H	T	H	T	T	C	H	H	H	C	H	H	H	T	C	C	C	C	T	C	C	T	T	C	H	C	C
JAX00283150	10	12985901	0	G	A	G	G	G	G	G	G	A	G	G	H	A	G	G	G	G	G	G	G	G	G	G	G	H	G	G	G	A	H	G	G	G	G	G	G	A	G	G	H	G	G	A	G	G	G
JAX00283151	10	13002602	0	C	G	C	C	C	C	C	C	G	C	C	H	G	C	C	C	C	C	C	C	C	C	C	C	H	C	C	C	G	H	C	C	C	C	C	C	G	C	C	H	C	C	G	C	C	C
JAX00283156	10	13028317	0	C	G	C	C	C	C	C	G	G	C	G	H	G	C	C	C	C	C	C	C	C	C	C	C	H	C	C	H	G	H	C	C	C	G	C	G	G	C	G	H	C	C	G	C	G	G
JAX00015068	10	13028458	0	A	G	G	A	A	A	A	G	G	A	G	H	G	A	A	G	A	H	A	A	A	H	A	A	H	H	A	G	G	G	A	H	A	G	A	G	G	N	G	H	A	G	G	A	G	G
JAX00283157	10	13028493	0	T	G	T	T	T	T	T	G	G	T	G	H	G	T	T	T	T	T	T	T	T	T	T	T	H	T	T	H	G	H	T	T	T	G	T	G	G	T	G	N	T	T	G	T	G	G
JAX00283159	10	13028679	0	T	C	T	T	T	T	T	T	C	T	T	H	C	T	T	T	T	T	T	T	T	T	T	T	H	T	T	T	C	H	T	T	T	T	T	T	C	T	T	C	T	T	C	T	T	T
JAX00015069	10	13029546	0	C	A	A	C	C	C	C	C	C	C	C	C	C	C	C	A	C	H	C	C	C	H	C	C	C	H	C	H	C	H	C	H	C	C	C	C	C	C	C	C	C	A	C	C	C	C
JAX00283160	10	13049129	0	C	T	T	C	C	C	C	T	C	C	T	C	C	C	C	T	C	H	C	C	C	H	C	C	C	H	C	T	C	H	C	H	C	T	C	T	C	C	T	C	C	T	C	C	T	T
JAX00283161	10	13049248	0	C	T	C	C	C	C	C	T	C	C	T	C	C	C	C	C	C	C	C	C	C	C	C	C	C	C	C	H	C	C	C	C	C	T	C	T	C	C	T	C	C	C	C	C	T	T
JAX00283164	10	13064815	0	G	C	C	G	G	G	G	C	C	G	C	H	C	G	G	C	G	H	G	G	G	H	G	G	H	H	G	C	C	C	G	H	G	C	G	C	C	G	C	H	G	C	C	G	C	C
JAX00283166	10	13070499	0	A	G	A	A	A	A	A	A	G	A	A	H	G	A	A	A	A	A	A	A	A	A	A	A	H	A	A	A	G	H	A	A	A	A	A	A	G	A	A	H	A	A	G	A	A	A
JAX00283167	10	13104771	0	C	T	C	C	C	C	C	C	T	C	C	H	T	C	C	C	C	C	C	C	C	C	C	C	H	C	C	C	T	H	C	C	C	C	C	C	T	C	C	H	C	C	T	C	C	C
JAX00015074	10	13108671	0	C	T	C	C	T	T	T	T	T	T	T	T	T	T	T	C	T	H	T	T	T	H	T	T	T	H	H	N	T	H	T	H	T	T	C	T	T	T	T	H	T	C	T	H	T	T
JAX00283170	10	13118347	0	T	A	T	T	T	T	T	T	A	T	T	H	A	T	T	T	T	T	T	T	T	T	T	T	H	T	T	T	A	H	T	T	T	T	T	T	A	T	T	H	T	T	A	T	T	T
JAX00283172	10	13126537	0	C	T	C	C	C	C	C	C	T	C	C	H	T	C	C	C	C	C	C	C	C	C	C	C	H	C	C	C	T	H	C	C	C	C	C	C	T	C	C	H	C	C	T	C	C	C
JAX00283180	10	13158999	0	C	A	C	C	C	C	C	A	C	C	A	C	C	C	C	C	C	C	C	C	C	C	C	C	C	C	C	H	C	C	C	C	C	A	C	A	C	C	A	C	C	C	C	C	A	A
JAX00015079	10	13176823	0	A	G	A	A	A	A	A	A	G	A	A	H	G	A	A	A	A	A	A	A	A	A	A	A	H	A	A	A	G	H	A	A	A	A	A	A	G	A	A	H	A	A	G	A	A	A
JAX00015083	10	13219944	0	G	A	G	G	G	G	G	G	A	G	G	H	A	G	G	G	G	G	G	G	G	G	G	G	H	G	G	G	A	H	G	G	G	G	G	G	A	G	G	H	G	G	A	G	G	G
JAX00283187	10	13219994	0	C	T	C	C	C	C	C	C	T	C	C	H	T	C	C	C	C	C	C	C	C	C	C	C	H	C	C	C	T	H	C	C	C	C	C	C	T	C	C	H	C	C	T	C	C	C
JAX00283189	10	13227354	0	T	C	T	T	T	T	T	T	T	C	T	H	T	H	C	T	T	T	T	T	C	T	T	T	T	T	T	T	T	T	T	T	T	T	T	T	T	T	T	T	T	T	T	H	T	T
JAX00015084	10	13228067	0	T	C	T	T	T	T	T	C	C	T	C	H	C	T	T	T	T	T	T	T	T	T	T	T	H	T	T	H	C	H	T	T	T	C	T	C	C	T	C	H	T	T	C	T	C	C
JAX00283191	10	13231739	0	T	C	T	T	T	T	T	C	C	T	C	N	C	T	T	T	T	T	T	T	T	T	T	T	H	T	T	H	C	H	T	T	T	C	T	C	C	T	C	H	T	T	C	T	C	C
JAX00283194	10	13264332	0	A	G	A	A	A	A	A	G	A	G	G	H	A	H	G	A	A	A	A	A	G	A	A	A	A	A	A	H	A	A	A	A	A	G	A	G	A	A	G	A	A	A	A	H	G	G
JAX00283198	10	13275719	0	G	A	G	G	G	G	G	G	A	A	G	A	A	H	A	G	G	G	G	G	A	G	G	G	H	G	G	G	A	H	G	G	G	G	G	G	A	G	G	H	G	G	A	H	G	G
JAX00283202	10	13295055	0	T	C	T	T	T	T	T	T	C	T	T	H	C	T	T	T	T	T	T	T	T	T	T	T	H	T	T	T	C	H	T	T	T	T	T	T	C	T	T	H	T	T	C	T	T	T
JAX00283205	10	13330279	0	A	G	A	A	A	A	A	A	G	A	A	A	G	A	A	A	A	A	A	A	A	A	A	A	A	A	A	A	G	A	A	A	A	A	A	A	G	A	A	A	A	A	G	A	A	A
JAX00283206	10	13338879	0	G	A	G	G	G	G	G	G	A	G	G	H	A	G	G	G	G	G	G	G	G	G	G	G	H	G	G	G	A	H	G	G	G	G	G	G	A	G	G	H	G	G	A	G	G	G
JAX00283208	10	13345920	0	A	C	A	A	A	A	A	C	A	A	C	A	A	A	A	A	A	A	A	A	A	A	A	A	A	A	A	N	A	A	A	A	A	C	A	C	A	A	C	A	A	A	A	A	C	C
JAX00283209	10	13348579	0	A	G	A	A	A	A	A	A	G	A	A	H	G	A	A	A	A	A	A	A	A	A	A	A	H	A	A	A	G	H	A	A	A	A	A	A	G	A	A	A	A	A	G	A	A	A
JAX00283211	10	13350224	0	C	T	C	C	C	C	C	T	C	C	T	C	C	C	C	C	C	C	C	C	C	C	C	C	C	C	C	H	C	C	C	C	C	T	C	T	C	C	T	C	C	C	C	C	T	T
JAX00015092	10	13358209	0	T	A	T	T	A	A	A	A	A	A	A	A	A	A	A	T	A	H	A	A	A	H	A	A	A	H	H	H	A	H	A	H	A	A	T	A	A	A	A	H	A	T	A	H	A	A
JAX00015095	10	13366805	0	G	A	A	G	G	G	G	G	G	G	G	G	G	G	G	A	G	H	G	G	G	H	G	G	G	N	G	H	G	H	G	G	G	G	G	G	G	G	G	G	G	A	G	G	G	G
JAX00283215	10	13389782	0	T	A	T	T	T	T	T	A	A	T	A	H	A	T	T	T	T	T	T	T	T	T	T	T	H	T	T	H	A	H	T	T	T	A	T	A	A	T	A	H	T	T	A	T	A	A
JAX00283216	10	13391204	0	G	A	G	G	G	G	G	A	A	G	A	H	A	G	G	G	G	G	G	G	G	G	G	G	H	G	G	H	A	H	G	G	G	A	G	A	A	G	A	H	G	G	A	G	A	A
JAX00283218	10	13393884	0	C	T	C	C	C	C	C	T	T	C	T	H	T	C	C	C	C	C	C	C	C	C	C	C	H	C	C	H	T	H	C	C	C	T	C	T	T	C	T	H	C	C	T	C	T	T
JAX00015097	10	13405321	0	A	G	A	A	A	A	A	A	G	A	A	H	G	A	A	A	A	A	A	A	A	A	A	A	H	A	A	A	G	H	A	A	A	A	A	A	G	A	A	H	A	A	G	A	A	A
JAX00283220	10	13411659	0	C	T	C	C	C	C	C	C	T	C	C	H	T	C	C	C	C	C	C	C	C	C	C	C	H	C	C	C	T	H	C	C	C	C	C	C	T	C	C	H	C	C	T	C	C	C
JAX00194661	10	13411954	0	A	G	A	A	A	A	A	G	G	A	G	H	G	A	A	A	A	A	A	A	A	A	A	A	H	A	A	H	G	H	A	A	A	N	A	G	G	A	H	H	A	A	G	A	G	G
JAX00015102	10	13458341	0	C	T	C	C	C	C	C	T	T	C	T	H	T	C	C	C	C	C	N	C	C	C	C	C	N	C	C	H	T	H	C	C	C	T	C	T	T	C	T	C	C	C	T	C	T	T
JAX00015104	10	13498557	0	A	T	A	A	A	A	A	A	T	A	A	H	T	A	A	A	A	A	A	A	A	A	A	A	H	A	A	A	T	H	A	A	A	A	A	A	T	A	A	A	A	A	T	A	A	A
JAX00283233	10	13522871	0	C	T	T	C	T	T	T	C	C	C	C	C	C	H	C	T	T	T	T	T	C	T	T	T	C	T	H	H	C	H	T	H	T	C	C	C	C	T	C	C	T	T	C	C	C	C
JAX00283235	10	13525160	0	A	T	T	A	T	T	T	T	T	A	T	H	T	H	A	T	T	T	T	T	A	T	T	T	T	T	H	T	T	T	T	H	T	T	A	T	T	T	T	H	T	T	T	A	T	T
JAX00283238	10	13527281	0	G	A	A	G	A	A	A	A	G	G	A	G	G	H	G	A	A	A	A	A	G	A	A	A	H	A	H	A	G	H	A	H	A	A	G	A	G	A	H	G	A	A	G	G	N	H
JAX00283239	10	13527463	0	C	A	C	C	C	C	C	A	A	C	N	C	A	C	C	C	C	C	C	C	C	C	C	C	C	C	C	C	A	C	C	C	C	H	C	A	A	C	H	C	C	C	A	C	H	H
JAX00283240	10	13531262	0	G	A	G	G	G	G	G	A	G	G	A	G	G	G	G	G	G	G	G	G	G	G	G	G	G	G	G	H	G	G	G	G	G	A	G	A	G	G	N	G	G	G	G	G	A	A
JAX00015106	10	13534603	0	A	G	G	A	G	G	G	G	G	A	G	H	G	H	A	G	G	G	G	G	A	G	G	G	G	G	H	G	G	G	G	H	G	G	A	G	G	G	G	H	G	G	G	A	G	G
JAX00283244	10	13564849	0	A	G	G	A	G	G	G	G	G	A	G	H	G	H	A	G	G	G	G	G	A	G	G	G	G	G	H	G	G	G	G	H	G	G	A	G	G	G	G	H	G	G	G	A	G	G
JAX00283245	10	13564887	0	T	C	T	T	T	T	T	C	C	T	C	H	C	T	T	T	T	T	T	T	T	T	T	T	H	T	T	H	C	H	T	T	T	C	T	C	C	T	C	H	T	T	C	T	C	C
JAX00283246	10	13564915	0	T	C	T	T	T	T	T	C	C	T	C	N	C	T	T	T	T	T	T	T	T	T	T	T	T	T	T	T	C	T	T	T	T	C	T	C	C	T	C	T	T	T	C	T	C	C
JAX00015109	10	13566552	0	C	T	T	C	T	T	T	C	C	C	C	C	C	H	C	T	T	T	T	T	C	T	T	T	H	T	H	H	C	H	T	H	T	C	C	C	C	T	C	C	T	T	C	C	C	C
JAX00283248	10	13582159	0	T	C	T	T	T	T	T	C	C	T	C	H	C	T	T	T	T	T	T	T	T	T	T	T	H	T	T	H	C	H	T	T	T	C	T	C	C	T	C	H	T	T	C	T	C	C
JAX00015113	10	13635686	0	C	T	C	C	T	T	T	T	T	C	T	H	T	H	C	C	T	H	T	T	C	H	T	T	T	H	H	H	T	H	T	H	T	T	C	T	T	T	T	H	T	C	T	C	T	T
JAX00283258	10	13659278	0	A	G	A	A	A	A	A	G	A	A	G	A	A	A	A	A	A	A	A	A	A	A	A	A	A	A	A	H	A	A	A	A	A	G	A	G	A	A	G	A	A	A	A	A	G	G
JAX00283259	10	13660422	0	G	T	G	G	G	G	G	T	G	G	T	G	G	G	G	G	G	G	G	G	G	G	G	G	G	G	G	H	G	G	G	G	G	T	G	T	G	G	T	G	G	G	G	G	T	T
JAX00283260	10	13660472	0	C	T	C	C	C	C	C	T	C	C	T	C	C	C	C	C	C	C	C	C	C	C	C	C	C	C	C	H	C	C	C	C	C	T	C	T	C	C	T	C	C	C	C	C	T	T
JAX00283261	10	13660820	0	G	A	G	G	G	G	G	A	A	G	A	H	A	G	G	G	G	G	G	G	G	G	G	G	H	G	G	H	A	H	G	G	G	A	G	A	A	G	A	H	G	G	A	G	A	A
JAX00015117	10	13678362	0	T	C	T	T	C	C	C	T	T	T	T	T	T	H	T	T	C	H	C	C	T	H	C	C	H	H	H	T	T	T	C	H	C	T	T	T	T	C	T	T	C	T	T	T	T	T
JAX00283272	10	13707225	0	A	G	G	A	A	A	A	G	A	G	G	H	A	H	G	G	A	H	A	A	G	H	A	A	A	H	A	G	A	H	A	A	A	G	A	G	A	A	G	A	A	G	A	H	G	G
JAX00283275	10	13710634	0	C	A	C	C	C	A	C	C	C	C	C	C	C	C	C	C	C	H	C	H	C	H	C	C	H	H	C	C	C	C	H	H	C	C	C	C	C	C	C	C	C	C	C	C	C	C
JAX00283278	10	13722337	0	T	C	T	T	T	T	T	C	C	T	C	H	C	T	T	T	T	T	T	T	T	T	T	T	H	T	T	H	C	H	T	T	T	C	T	C	C	T	C	H	T	T	C	T	C	C
JAX00015122	10	13729846	0	C	T	T	C	C	C	C	C	C	T	C	H	C	H	T	T	C	H	C	C	T	H	C	C	C	H	C	H	C	H	C	C	C	C	C	C	C	C	C	C	C	T	C	H	C	C
JAX00283285	10	13753423	0	G	T	G	G	G	G	G	T	G	G	T	G	G	G	G	G	G	G	G	G	G	G	G	G	G	G	G	H	G	G	G	G	G	T	G	T	G	G	T	G	G	G	G	G	T	T
JAX00015124	10	13773073	0	A	C	C	A	A	A	A	A	A	A	A	A	A	A	A	C	A	H	A	A	A	H	A	A	A	H	A	H	A	H	A	A	A	A	A	A	A	A	A	A	A	C	A	A	A	A
JAX00283295	10	13788476	0	T	C	T	T	T	T	T	T	C	T	T	H	C	T	T	T	T	T	T	T	T	T	T	T	H	T	T	T	C	H	T	T	T	T	T	T	C	T	T	H	T	T	C	T	T	T
JAX00283298	10	13799420	0	C	T	C	C	C	C	C	T	C	C	T	C	C	C	C	C	C	C	C	C	C	C	C	C	C	C	C	C	C	C	C	C	C	T	C	H	C	C	T	C	C	C	C	C	T	H
JAX00283300	10	13819492	0	G	T	G	G	G	G	G	T	T	G	T	H	T	G	G	G	G	G	G	G	G	G	G	G	H	G	G	H	T	H	G	G	G	T	G	T	T	G	T	H	G	G	T	G	T	T
JAX00283302	10	13819771	0	C	T	C	C	C	C	C	C	T	C	C	H	T	C	C	C	C	C	C	C	C	C	C	C	H	C	C	C	T	H	C	C	C	C	C	C	T	C	C	H	C	C	T	C	C	C
JAX00283303	10	13820269	0	T	C	C	T	C	T	C	T	T	C	T	H	T	C	C	C	C	H	C	H	C	H	C	C	T	H	H	H	T	H	H	T	C	T	T	T	T	C	T	T	C	C	T	H	T	T
JAX00283305	10	13823449	0	T	C	T	T	T	T	T	T	C	T	T	N	C	T	T	T	T	T	T	T	T	T	T	T	H	T	T	T	C	H	T	T	T	T	T	T	C	T	T	C	T	T	C	T	T	T
JAX00283306	10	13824417	0	G	A	G	G	G	G	G	A	G	G	A	G	G	G	G	G	G	G	G	G	G	G	G	G	G	G	G	H	G	G	G	G	G	A	G	A	G	G	A	G	G	G	G	G	A	A
JAX00015129	10	13829412	0	G	A	A	G	A	G	A	A	A	G	A	H	A	H	G	A	A	H	A	H	G	H	A	A	H	H	H	A	A	A	H	G	A	A	G	A	A	A	A	H	A	A	A	G	A	A
JAX00283308	10	13829447	0	G	A	A	G	A	G	A	G	G	G	G	G	G	H	G	A	A	H	A	H	G	H	A	A	G	H	H	H	G	H	H	G	A	G	G	G	G	H	G	G	A	A	G	G	G	G
JAX00283310	10	13878639	0	A	G	A	A	A	A	A	A	G	A	A	H	G	A	A	A	A	A	A	A	A	A	A	A	H	A	A	A	G	H	A	A	A	A	A	A	G	A	A	H	A	A	G	A	A	A
JAX00283313	10	13879358	0	T	C	C	T	C	T	C	C	T	T	C	T	T	H	T	C	C	H	C	H	T	H	C	C	T	H	H	C	T	H	H	T	C	C	T	C	T	C	C	T	C	C	T	T	C	C
JAX00283318	10	13880289	0	A	T	T	A	T	A	T	T	A	A	T	A	A	H	A	T	T	H	T	N	A	N	T	T	A	H	H	T	A	H	H	A	T	T	A	T	A	T	T	A	T	T	A	A	T	T
JAX00283319	10	13881825	0	T	C	T	T	T	T	T	C	T	T	C	T	T	T	T	T	T	T	T	T	T	T	T	T	T	T	T	H	T	T	T	T	T	C	T	C	T	T	C	T	T	T	T	T	C	C
JAX00283323	10	13883275	0	G	A	G	G	A	G	A	A	G	G	A	G	G	H	G	G	A	G	A	H	G	G	A	A	G	G	H	H	G	G	H	G	A	A	G	A	G	A	A	G	A	G	G	G	A	A
JAX00283326	10	13884374	0	C	T	T	C	C	C	C	C	T	C	C	H	T	C	C	T	C	H	C	C	C	H	C	C	H	H	C	H	T	T	C	C	C	C	C	C	T	C	C	H	C	T	T	C	C	C
JAX00283329	10	13886709	0	G	A	A	G	G	G	G	A	G	G	A	G	G	G	G	A	G	H	G	G	G	H	G	G	G	H	G	A	G	H	G	G	G	A	G	A	G	G	A	G	G	A	G	G	A	A
JAX00015133	10	13891291	0	G	A	A	G	G	G	G	G	G	G	G	G	G	G	G	A	G	H	G	G	G	H	G	G	G	H	G	H	G	H	G	G	G	G	G	G	G	G	G	G	G	A	G	G	G	G
JAX00015135	10	13911686	0	G	C	C	G	G	G	G	G	G	G	G	G	G	G	G	C	G	H	G	G	G	H	G	G	G	H	G	C	G	C	G	G	G	G	G	G	G	G	G	G	G	C	G	G	G	G
JAX00283336	10	13934633	0	A	G	A	A	A	A	A	G	G	A	G	H	G	A	A	A	A	A	A	A	A	A	A	A	H	A	A	H	G	H	A	A	A	G	A	G	G	A	G	H	A	A	G	A	G	G
JAX00283338	10	13963721	0	T	A	T	T	T	T	T	A	A	T	A	H	A	T	T	T	T	T	T	T	T	T	T	T	H	T	T	H	A	H	T	T	T	A	T	A	A	T	A	H	T	T	A	T	A	A
JAX00283340	10	13963928	0	C	T	C	C	C	C	C	T	C	C	T	C	C	C	C	C	C	C	C	C	C	C	C	C	C	C	C	H	C	C	C	C	C	T	C	T	C	C	T	C	C	C	C	C	T	T
JAX00015139	10	13971016	0	C	T	C	C	T	C	T	C	C	C	C	C	C	H	C	C	T	C	T	H	C	C	T	T	C	C	H	C	C	C	H	C	T	N	C	C	N	T	C	C	T	C	C	C	N	C
JAX00015140	10	13973074	0	C	G	C	C	G	C	G	G	G	C	G	H	G	H	C	C	G	C	G	H	C	C	G	G	H	C	H	H	G	H	H	C	G	G	C	G	G	G	G	H	G	C	G	C	G	G
JAX00015141	10	13973186	0	A	T	A	A	T	A	T	T	T	A	T	H	T	H	A	A	T	A	T	H	A	A	T	T	H	A	H	H	T	H	H	A	T	T	A	T	T	T	T	N	T	A	T	A	T	T
JAX00283344	10	14033940	0	C	A	C	C	A	C	A	C	C	C	C	C	C	H	C	C	A	C	A	H	C	C	A	A	C	C	H	C	C	C	H	C	A	C	C	C	C	A	C	C	A	C	C	C	C	C
JAX00015144	10	14034202	0	T	G	G	T	T	T	T	T	T	T	T	T	T	T	T	G	T	H	T	T	T	N	T	T	T	H	T	G	T	H	T	T	T	T	T	T	T	T	T	T	T	G	T	T	T	T
JAX00283350	10	14038901	0	C	T	C	C	C	T	C	T	C	T	T	H	C	H	T	C	C	H	C	H	T	H	C	C	H	H	C	H	C	C	H	H	C	T	C	T	C	C	T	C	C	C	C	H	T	T
JAX00015145	10	14054384	0	G	C	G	G	C	G	C	G	G	G	G	G	G	H	G	G	C	G	C	H	G	G	C	C	G	G	H	G	G	G	H	G	C	G	G	G	G	C	G	G	C	G	G	G	G	G
JAX00015146	10	14058785	0	T	A	A	T	T	A	T	T	T	T	T	T	T	T	T	A	T	A	T	H	T	A	T	T	H	A	T	H	T	H	H	H	T	T	T	T	T	T	T	T	T	A	T	T	T	T
JAX00015147	10	14063094	0	C	T	C	C	T	C	T	C	C	C	C	C	C	N	C	C	T	C	T	H	C	C	T	T	C	C	H	C	C	C	H	C	T	C	C	C	C	T	C	C	T	C	C	C	C	C
JAX00283359	10	14077589	0	A	G	A	A	A	A	A	A	G	A	A	H	G	A	A	A	A	A	A	A	A	A	A	A	H	A	A	A	G	H	A	A	A	A	A	A	G	A	A	H	A	A	G	A	A	A
JAX00283360	10	14077684	0	G	A	A	G	A	A	A	G	A	A	G	A	A	A	A	A	A	A	A	A	A	A	A	A	A	A	N	H	A	A	A	H	A	G	G	G	A	A	G	H	A	A	A	H	G	G
JAX00283361	10	14078140	0	A	T	A	A	A	A	A	A	T	A	A	H	T	A	A	A	A	A	A	A	A	A	A	A	H	A	A	A	T	H	A	A	A	A	A	A	T	N	A	H	A	A	T	A	A	A
JAX00283362	10	14083879	0	G	T	T	G	T	T	T	G	T	T	G	T	T	T	T	T	T	T	T	T	T	T	T	T	T	T	H	H	T	T	T	H	T	G	G	G	T	T	G	H	T	T	T	H	G	G
JAX00283365	10	14097130	0	G	A	G	G	G	G	G	G	A	G	G	H	A	G	G	G	G	G	G	G	G	G	G	G	H	G	G	G	A	H	G	G	G	G	G	G	A	G	G	H	G	G	A	G	G	G
JAX00187283	10	14112204	0	A	G	G	A	G	A	G	G	G	A	G	H	G	H	A	G	G	H	G	H	A	H	G	G	H	H	H	G	G	G	H	A	G	G	A	G	G	G	G	N	G	G	G	A	G	G
JAX00015151	10	14137587	0	A	G	G	A	A	A	A	A	A	A	A	A	A	A	A	G	A	H	A	A	A	H	A	A	A	H	A	H	A	H	A	A	A	A	A	A	A	A	A	A	A	G	A	A	A	A
JAX00283374	10	14149507	0	C	T	C	C	C	C	C	T	C	C	T	C	C	C	C	C	C	C	C	C	C	C	C	C	C	C	C	H	C	C	C	C	C	T	C	T	C	C	T	C	C	C	C	C	T	T
JAX00283375	10	14165529	0	C	T	C	C	C	C	C	C	T	C	C	H	T	C	C	C	C	C	C	C	C	C	C	C	C	C	C	C	T	H	C	C	C	C	C	C	T	C	C	H	C	C	T	C	C	C
JAX00283377	10	14172465	0	G	C	G	G	G	G	G	C	C	G	C	H	C	G	G	G	G	G	G	G	G	G	G	G	G	G	G	H	C	H	G	G	G	C	G	C	C	G	C	H	G	G	C	G	C	C
JAX00283381	10	14202588	0	C	T	C	C	C	C	C	C	T	C	C	H	T	C	C	C	C	C	C	C	C	C	C	C	C	C	C	C	T	H	C	C	C	C	C	C	T	C	C	H	C	C	T	C	C	C
JAX00015158	10	14204285	0	G	A	A	G	G	G	G	G	G	G	G	G	G	G	G	A	G	H	G	G	G	H	G	G	G	H	G	H	G	H	G	G	G	G	G	G	G	G	G	G	G	A	G	G	G	G
JAX00283387	10	14213907	0	G	A	G	G	G	A	G	G	G	G	G	G	G	G	G	G	G	H	G	H	G	H	G	G	A	H	G	G	G	G	H	H	G	G	G	G	G	G	G	G	G	G	G	G	G	G
JAX00015159	10	14220219	0	A	G	G	A	A	A	A	G	G	A	G	H	G	A	A	G	A	H	A	A	A	H	A	A	A	H	A	G	G	G	A	A	A	G	A	G	G	A	G	H	A	G	G	A	G	G
JAX00283396	10	14240083	0	A	G	A	A	G	A	A	G	G	A	G	H	G	A	A	A	H	A	G	H	A	A	A	A	A	A	H	H	G	H	H	A	A	G	A	G	G	G	G	H	A	A	G	A	G	G
JAX00015160	10	14240921	0	C	T	C	C	T	C	C	C	C	C	C	C	C	C	C	C	H	C	T	H	C	C	C	C	C	C	H	C	C	C	H	C	C	C	C	C	C	T	C	C	C	C	C	C	C	C
JAX00015161	10	14241106	0	G	A	G	G	A	G	G	G	G	G	G	G	G	G	G	G	H	G	A	H	G	G	G	G	G	G	H	G	G	G	H	G	G	G	G	G	G	A	G	G	G	G	G	G	G	G
JAX00283397	10	14241699	0	A	G	A	A	G	A	A	G	G	A	G	H	G	A	A	A	H	A	G	H	A	A	A	A	A	A	H	H	G	H	H	A	A	G	A	G	G	G	G	H	A	A	G	A	G	G
JAX00283400	10	14259566	0	A	G	A	A	A	A	A	G	A	A	G	H	H	A	A	A	A	N	A	A	A	A	A	A	A	A	A	H	N	A	A	A	A	G	A	G	A	A	G	A	A	A	A	A	G	G
JAX00015163	10	14282362	0	T	G	T	T	G	T	T	G	G	T	G	H	G	T	T	T	H	T	G	H	T	T	T	T	T	T	H	H	G	H	H	T	T	G	T	G	G	G	G	H	T	T	G	T	G	G
JAX00283407	10	14344566	0	T	C	T	T	T	T	T	C	T	T	C	T	T	T	T	T	T	T	T	T	T	T	T	T	T	T	T	H	T	T	T	T	T	C	T	C	T	T	C	T	T	T	T	T	C	C
JAX00283409	10	14357285	0	A	G	A	A	A	A	A	A	G	A	A	H	G	A	A	A	A	A	A	A	A	A	A	A	A	A	A	A	G	H	A	A	A	A	A	A	G	A	A	H	A	A	G	A	A	A
JAX00283411	10	14365010	0	A	G	A	A	A	A	A	G	A	A	G	A	A	A	A	A	A	A	A	A	A	A	A	A	A	A	A	H	A	A	A	A	A	G	A	G	A	A	G	A	A	A	A	A	G	G
JAX00015171	10	14385852	0	A	G	A	A	A	A	A	G	G	A	G	H	G	A	A	A	A	A	A	A	A	A	A	A	A	A	A	A	G	H	A	A	A	G	A	G	G	A	H	A	A	A	G	A	N	H
JAX00283415	10	14432877	0	T	G	T	T	T	T	T	T	G	T	T	H	G	T	T	T	T	T	T	T	T	T	T	T	T	T	T	T	G	H	T	T	T	T	T	T	G	T	T	H	T	T	G	T	T	T
JAX00283417	10	14433268	0	T	G	T	T	T	T	T	G	T	T	G	T	T	T	T	T	T	T	T	T	T	T	T	T	T	T	T	H	T	T	T	T	T	G	T	G	T	T	G	T	T	T	T	T	G	G
JAX00015175	10	14445285	0	T	G	G	T	T	G	T	T	T	T	T	T	T	T	T	G	T	G	T	H	T	G	T	T	G	G	T	H	T	H	H	H	T	T	T	T	T	T	T	T	T	G	T	T	T	T
JAX00283425	10	14467362	0	C	G	C	C	C	C	C	C	G	C	C	G	G	C	C	C	C	C	C	C	C	C	C	C	C	C	C	C	G	N	C	C	C	C	C	C	G	C	N	G	C	C	G	C	C	C
JAX00015178	10	14482642	0	G	T	G	G	G	G	G	T	T	G	T	H	T	G	G	G	G	G	G	G	G	G	G	G	G	G	G	H	T	H	G	G	G	T	G	T	T	G	T	H	G	G	T	G	T	T
JAX00283428	10	14485529	0	C	T	C	C	C	C	C	T	C	C	T	C	C	C	C	C	C	C	C	C	C	C	C	C	C	C	C	H	C	C	C	C	C	T	C	T	C	C	T	C	C	C	C	C	T	T
JAX00283435	10	14509225	0	T	C	T	T	T	T	T	C	T	T	C	T	T	T	T	T	T	T	T	T	T	T	T	T	T	T	T	H	T	T	T	T	T	C	T	C	T	T	C	T	T	T	T	T	C	C
JAX00015180	10	14513004	0	G	T	G	G	G	G	G	T	T	G	T	H	T	G	G	G	G	G	G	G	G	G	G	G	G	G	G	H	T	H	G	G	G	T	G	T	T	G	T	H	G	G	T	G	T	T
JAX00015182	10	14536814	0	A	T	A	A	A	A	A	T	A	A	T	A	A	A	N	A	N	A	A	A	A	A	A	H	A	H	A	N	A	H	A	A	A	T	A	N	A	A	T	A	A	A	A	A	T	T
JAX00283441	10	14575018	0	A	G	A	A	A	A	A	A	G	A	A	H	G	A	A	A	A	A	A	A	A	A	A	A	A	A	A	A	G	H	A	A	A	A	A	A	G	A	A	H	A	A	G	A	A	A
JAX00015187	10	14627352	0	G	C	G	G	G	G	G	C	C	G	C	H	C	G	G	G	G	G	G	G	G	G	G	G	G	G	G	H	C	H	G	G	G	C	G	C	C	G	C	H	G	G	C	G	C	C
JAX00015188	10	14627690	0	T	C	T	T	T	T	T	C	C	T	C	H	C	T	T	T	T	T	T	T	T	T	T	T	T	T	T	H	C	H	T	T	T	C	T	C	C	T	C	H	T	T	C	T	C	C
JAX00015192	10	14679343	0	A	C	A	A	A	C	A	C	C	C	C	C	C	H	C	A	A	H	A	H	C	H	A	A	C	H	A	H	C	H	H	H	A	C	A	C	C	A	C	H	A	A	C	H	C	C
JAX00283466	10	14722968	0	C	T	C	C	T	C	C	C	C	T	C	H	C	H	T	C	H	C	T	H	T	C	C	C	C	C	H	C	C	C	H	C	C	C	C	C	C	T	C	C	C	C	C	H	C	C
JAX00283468	10	14723505	0	T	C	T	T	C	T	T	T	T	C	T	H	T	H	C	T	H	T	C	H	C	T	T	T	T	T	N	T	T	T	N	T	T	T	T	T	T	C	T	T	T	T	T	T	T	T
JAX00015196	10	14725028	0	G	A	G	G	G	A	A	A	A	G	A	H	A	H	G	G	H	H	G	H	G	H	A	A	A	H	G	H	A	H	H	H	A	A	G	A	A	G	A	H	A	G	A	G	A	A
JAX00283472	10	14725397	0	C	T	C	C	C	C	C	T	T	C	T	H	T	C	C	C	C	C	C	C	C	C	C	C	C	C	C	H	T	H	C	C	C	T	C	T	H	C	T	H	C	C	T	C	T	T
JAX00015198	10	14728129	0	A	G	A	A	A	G	G	A	A	A	A	A	A	H	A	A	H	H	A	H	A	H	G	G	G	H	A	A	A	A	H	H	G	A	A	A	H	A	A	A	G	A	A	A	A	A
JAX00283475	10	14769877	0	C	T	C	C	C	C	C	T	T	C	T	C	H	C	C	C	C	C	C	C	C	C	C	C	C	C	C	C	T	N	C	C	C	T	C	T	C	C	T	H	C	C	T	C	T	T
JAX00015201	10	14781705	0	T	G	G	T	T	T	T	T	T	T	T	T	T	T	T	G	T	G	T	T	T	N	T	T	T	G	H	G	N	G	T	T	H	N	N	N	H	N	T	H	T	G	T	T	H	T
JAX00015203	10	14830741	0	T	C	T	T	C	T	T	C	C	C	C	C	C	H	C	T	H	T	C	H	C	T	T	T	T	T	H	H	C	H	H	T	T	C	T	C	H	C	C	H	T	T	C	H	C	C
JAX00283480	10	14860406	0	T	A	T	T	A	T	T	T	T	A	T	H	T	H	A	T	H	T	A	H	A	T	T	T	T	T	H	T	T	T	H	T	T	T	T	T	T	A	T	T	T	T	T	H	T	T
JAX00283481	10	14862723	0	C	T	C	C	C	C	C	T	C	C	T	C	C	C	C	C	C	C	C	C	C	C	C	C	C	C	C	H	C	C	C	C	C	T	C	T	C	C	T	C	C	C	C	C	T	T
JAX00283482	10	14862918	0	A	C	A	A	A	C	C	A	A	A	A	A	A	H	A	A	H	H	A	H	A	H	C	C	C	H	A	A	A	A	H	H	C	A	A	A	H	A	A	A	C	A	A	A	A	A
JAX00283483	10	14863162	0	G	A	G	G	A	G	G	G	G	A	G	A	G	H	A	G	H	G	A	H	A	G	G	G	G	G	H	G	G	G	H	G	G	G	G	G	G	A	G	G	G	G	G	H	G	G
JAX00015208	10	14899118	0	A	T	A	A	T	A	A	A	T	T	A	T	T	H	T	A	H	A	T	N	T	A	A	A	A	A	H	A	T	H	H	A	A	A	A	A	H	T	A	H	A	A	T	H	A	A
JAX00283489	10	14899399	0	C	T	C	C	C	T	T	C	C	C	C	C	C	H	C	C	H	H	C	H	C	H	T	T	T	H	C	C	C	C	H	H	T	C	C	C	H	C	C	C	T	C	C	C	C	C
JAX00015210	10	14911753	0	G	A	G	G	A	A	A	A	A	A	A	A	A	A	A	G	A	H	A	A	A	H	A	A	A	H	H	H	A	H	A	H	A	A	G	A	A	A	A	H	A	G	A	H	A	A
JAX00015211	10	14923116	0	C	T	C	C	T	C	C	C	C	C	C	C	C	C	C	C	H	C	T	H	C	C	C	C	C	C	H	C	C	C	H	C	C	C	C	C	C	T	C	C	C	C	C	C	C	C
JAX00283493	10	14949478	0	A	G	A	A	G	G	A	G	G	A	G	G	N	H	A	A	A	G	G	G	A	A	A	A	G	A	A	A	G	A	G	A	A	G	A	G	A	G	G	A	A	A	G	A	G	G
JAX00283495	10	14972648	0	A	G	A	A	A	G	A	A	A	A	A	A	A	A	A	A	A	H	A	H	A	H	A	A	G	H	A	A	A	A	H	H	A	A	A	A	A	A	A	A	A	A	A	A	H	H
JAX00283497	10	14973202	0	C	T	C	C	C	C	C	C	T	C	C	H	T	C	C	C	C	C	C	C	C	C	C	C	C	C	C	C	T	H	C	C	C	C	C	C	H	C	C	H	C	C	T	C	C	C
JAX00015217	10	15012374	0	A	G	A	A	A	A	A	G	G	A	G	H	G	A	A	A	A	A	A	A	A	A	A	A	A	A	A	H	G	H	A	A	A	G	A	G	H	A	G	H	A	A	G	A	G	G
JAX00283504	10	15013222	0	G	A	G	G	G	G	G	A	A	G	A	H	A	G	G	G	G	G	G	G	G	G	G	G	G	G	G	H	A	H	G	G	G	A	G	A	H	G	A	H	G	G	A	G	A	A
JAX00283505	10	15022133	0	C	G	C	C	C	C	C	G	G	C	G	H	G	C	C	C	C	C	C	C	C	C	C	C	C	C	C	H	G	H	C	C	C	G	C	G	H	C	G	H	C	C	G	C	G	G
JAX00015218	10	15024357	0	C	T	C	C	C	T	C	C	T	C	C	H	T	C	C	C	C	H	C	H	C	H	C	C	T	H	C	C	T	H	H	H	C	C	C	C	H	C	C	H	C	C	T	C	C	C
JAX00015219	10	15024852	0	A	T	A	A	A	T	A	T	T	A	N	A	T	A	A	A	A	A	A	A	A	A	A	A	T	N	A	A	T	A	A	A	A	T	A	T	A	A	T	A	A	A	T	A	T	T
JAX00283506	10	15025322	0	T	C	T	T	T	T	T	C	C	T	C	H	C	T	T	T	T	T	T	T	T	T	T	T	T	T	T	N	C	H	T	T	T	C	T	C	H	T	C	H	T	T	C	T	C	C
JAX00283508	10	15048760	0	T	G	T	T	T	T	T	G	T	T	G	T	T	T	T	T	T	T	T	T	T	T	T	T	T	T	T	H	T	T	T	T	T	G	T	G	T	T	G	T	T	T	T	T	G	G
JAX00283509	10	15048860	0	G	A	G	G	G	G	G	G	A	G	G	N	A	G	G	G	G	G	G	G	G	G	G	G	G	G	G	G	A	H	G	G	G	G	G	G	H	G	G	H	G	G	A	G	G	G
JAX00015223	10	15082733	0	A	C	A	A	A	A	A	C	C	A	C	H	C	A	A	A	A	A	A	A	A	A	A	A	A	A	A	H	C	H	A	A	A	C	A	C	H	A	C	H	A	A	C	A	C	C
JAX00283518	10	15120593	0	A	G	A	A	A	A	A	G	G	A	G	H	G	A	A	A	A	A	A	A	A	A	A	A	A	A	A	H	G	H	A	A	A	G	A	G	H	A	G	H	A	A	G	A	G	G
JAX00283527	10	15216142	0	C	G	C	C	C	C	C	G	C	C	G	C	C	C	C	C	C	C	C	C	C	C	C	C	C	C	C	N	C	C	C	C	C	G	C	G	C	C	G	C	C	C	C	C	G	G
JAX00283530	10	15238346	0	C	T	C	C	C	C	C	C	T	C	C	H	T	C	C	C	C	C	C	C	C	C	C	C	C	C	C	C	T	H	C	C	C	C	C	C	H	C	C	H	C	C	T	C	C	C
JAX00283534	10	15248441	0	C	T	C	C	C	C	C	C	T	C	C	H	T	C	C	C	C	C	C	C	C	C	C	C	C	C	C	C	T	H	C	C	C	C	C	C	H	C	C	H	C	C	T	C	C	C
JAX00283535	10	15252182	0	G	A	G	G	G	G	G	A	G	G	A	G	G	G	G	G	G	G	G	G	G	G	G	G	G	G	G	H	G	G	G	G	G	A	G	A	G	G	A	G	G	G	G	G	A	A
JAX00283536	10	15256259	0	G	T	G	G	G	G	G	G	T	G	G	H	T	G	G	G	G	G	G	G	G	G	G	G	G	G	G	G	T	H	G	G	G	G	G	G	H	G	G	H	G	G	T	G	G	G
JAX00015238	10	15282904	0	C	T	C	C	C	C	C	T	T	C	T	H	T	C	C	C	C	C	C	C	C	C	C	C	C	C	C	H	T	H	C	C	C	T	C	T	H	C	T	N	C	C	T	C	T	T
JAX00283538	10	15282960	0	T	C	T	T	T	T	T	C	C	T	C	H	C	T	T	T	T	T	T	T	T	T	T	T	T	T	T	H	C	H	T	T	T	C	T	C	H	T	C	H	T	T	C	T	C	C
JAX00283539	10	15317918	0	C	T	C	C	C	C	C	C	T	C	C	H	T	C	C	C	C	C	C	C	C	C	C	C	C	C	C	C	T	H	C	C	C	C	C	C	H	C	C	H	C	C	T	C	C	C
JAX00283543	10	15348997	0	C	T	C	C	C	T	C	T	T	C	T	N	T	C	C	C	C	H	C	H	C	H	C	C	T	N	C	N	T	H	H	H	C	T	C	T	N	C	T	H	C	C	T	C	T	T
JAX00015242	10	15349265	0	T	G	T	T	G	G	T	G	G	T	G	N	G	T	T	T	H	H	G	G	T	H	T	T	G	H	H	N	G	H	G	H	T	G	T	G	H	N	G	H	T	T	G	T	G	G
JAX00283551	10	15403804	0	C	A	C	C	C	C	C	C	A	C	C	N	A	C	C	C	C	C	C	C	C	C	C	C	C	C	C	C	A	H	C	C	C	C	C	C	H	C	C	H	C	C	A	C	C	C
JAX00015252	10	15458468	0	G	A	G	G	A	G	G	G	G	G	G	G	G	G	G	G	H	G	A	H	G	G	G	G	G	G	H	G	G	G	H	G	G	G	G	G	G	H	G	G	G	G	G	G	A	G
JAX00283563	10	15491777	0	A	T	T	A	T	T	A	A	A	A	A	A	A	A	A	T	H	N	T	T	A	T	A	A	T	T	H	H	A	H	T	H	A	A	A	A	A	T	A	A	A	T	A	A	T	A
JAX00283564	10	15491791	0	G	A	A	G	A	A	G	G	G	G	G	G	G	G	G	A	H	H	A	A	G	A	G	G	A	A	H	H	G	H	A	H	G	G	G	G	G	A	G	G	G	A	G	G	A	G
JAX00283569	10	15522381	0	A	C	A	A	A	C	C	C	C	C	C	C	C	C	C	A	H	C	A	H	C	H	C	C	C	H	A	H	C	H	H	H	C	C	A	C	C	A	C	H	C	A	C	H	A	C
JAX00283570	10	15522413	0	A	G	A	A	A	G	G	G	G	G	G	G	G	G	G	A	H	G	A	H	G	H	G	G	G	H	A	H	G	H	H	H	G	G	A	G	G	A	G	H	G	A	G	H	A	G
JAX00283572	10	15523091	0	A	G	A	A	A	A	A	G	A	G	G	H	A	H	N	A	A	H	A	A	G	A	A	A	A	A	A	H	A	A	A	A	A	G	A	N	A	A	H	A	A	A	A	A	A	H
JAX00283575	10	15526168	0	G	T	G	G	G	G	G	G	T	T	G	T	T	T	T	G	G	H	G	G	T	G	G	G	G	G	G	G	T	H	G	G	G	G	G	G	H	G	G	H	G	G	T	H	G	G
JAX00283577	10	15531147	0	T	C	T	T	T	C	C	T	T	T	T	T	T	T	T	T	H	H	T	H	T	H	C	C	C	H	T	T	T	T	H	H	C	T	T	T	H	T	T	T	C	T	T	T	T	T
JAX00283578	10	15536728	0	A	G	A	A	A	A	A	G	G	A	G	A	G	A	A	A	A	A	A	A	A	A	A	A	A	A	A	H	G	N	A	A	A	G	A	G	A	A	G	H	A	A	G	A	A	G
JAX00283579	10	15569302	0	T	A	T	T	T	T	T	T	A	T	T	H	A	T	T	T	T	T	T	T	T	T	T	T	T	T	T	T	A	H	T	T	T	T	T	T	H	T	T	H	T	T	A	T	T	T
JAX00015259	10	15574918	0	G	A	G	G	A	G	G	G	G	A	G	H	G	A	A	G	H	H	A	H	A	G	G	G	G	G	H	G	G	G	H	G	G	G	G	G	G	A	G	G	G	G	G	H	A	G
JAX00283582	10	15576032	0	C	T	C	C	C	C	C	T	T	C	T	H	T	C	C	C	C	C	C	C	C	C	C	C	C	C	C	H	T	H	C	C	C	T	C	T	H	C	T	H	C	C	T	C	C	N
JAX00283583	10	15578402	0	G	C	G	G	G	G	G	G	C	G	G	H	C	G	G	G	G	G	G	G	G	G	G	G	G	G	G	G	C	H	G	G	G	G	G	G	H	G	G	H	G	G	C	G	G	G
JAX00015260	10	15588189	0	G	A	G	G	A	G	G	G	G	A	G	H	G	A	A	G	H	H	A	H	A	G	G	G	G	G	H	G	G	G	H	G	G	G	G	G	G	A	G	G	G	G	G	H	A	G
JAX00015268	10	15680822	0	A	T	A	A	T	T	T	T	T	T	T	T	T	T	T	A	T	T	T	T	T	H	T	T	T	H	H	H	T	H	T	H	T	T	A	T	T	T	T	H	T	A	T	H	T	T
JAX00015269	10	15680864	0	T	G	T	T	G	G	G	G	G	G	G	G	G	G	G	T	G	G	G	G	G	H	G	G	G	H	N	T	G	H	G	H	G	G	T	N	G	G	G	H	G	T	G	H	G	N
JAX00283593	10	15686451	0	C	A	C	C	C	C	C	A	A	C	A	H	A	C	C	C	C	C	C	C	C	C	C	C	C	C	C	H	A	H	C	C	C	A	C	A	H	C	A	H	C	C	A	C	C	A
JAX00015271	10	15742921	0	G	A	A	G	G	G	G	A	A	G	A	N	A	G	G	A	G	G	G	G	G	H	G	G	G	H	G	A	A	A	G	G	G	A	G	A	H	G	A	H	G	A	A	G	G	A
JAX00015273	10	15752033	0	A	C	C	A	A	A	A	C	C	A	C	N	C	A	A	C	A	A	A	A	A	N	A	A	A	N	A	C	C	C	A	A	A	C	A	C	N	A	C	H	A	C	C	A	A	C
JAX00015276	10	15790148	0	T	C	C	T	T	T	T	T	T	T	T	T	T	T	T	C	T	T	T	T	T	H	T	T	T	H	T	H	T	H	T	T	T	T	T	T	T	T	T	T	T	C	T	T	T	T
JAX00283611	10	15809556	0	G	T	T	G	G	G	G	T	T	T	T	T	T	T	T	T	G	H	G	G	T	H	G	G	G	H	G	T	T	T	G	G	G	T	G	T	H	G	T	H	G	T	T	H	G	T
JAX00283620	10	15830157	0	T	C	T	T	T	T	T	C	C	T	C	H	C	T	T	T	T	T	T	T	T	T	T	T	T	T	T	H	C	H	T	T	T	C	T	C	H	T	C	H	T	T	C	T	T	C
JAX00283622	10	15908305	0	T	G	T	T	T	T	T	T	G	T	T	H	G	T	T	T	T	T	T	T	T	T	T	T	T	T	T	T	G	H	T	T	T	T	T	T	H	T	T	H	T	T	G	T	T	T
JAX00283625	10	15913707	0	G	C	G	G	G	G	G	G	C	G	G	H	C	G	G	G	G	G	G	G	G	G	G	G	G	G	G	G	C	H	G	G	G	G	G	G	H	G	G	H	G	G	C	G	G	G
JAX00283628	10	15943785	0	C	T	C	C	C	C	C	T	C	C	T	C	C	C	C	C	C	C	C	C	C	C	C	C	C	C	C	H	C	C	C	C	C	T	C	T	C	C	T	C	C	C	C	C	C	T
JAX00283630	10	15966186	0	G	A	G	G	G	G	G	A	A	G	A	H	A	G	G	G	G	G	G	G	G	G	G	G	G	G	G	H	A	H	G	G	G	A	G	A	H	G	A	H	G	G	A	G	G	A
JAX00283634	10	15985432	0	A	G	A	A	A	G	A	G	G	G	G	G	G	G	G	A	A	G	A	H	G	H	A	A	G	H	A	H	G	H	H	H	A	G	A	G	H	A	G	H	A	A	G	H	A	G
JAX00283635	10	16004017	0	T	C	T	T	T	T	T	T	C	T	T	T	C	T	T	T	T	T	T	T	T	T	T	T	T	T	T	T	C	T	T	T	T	T	T	T	T	T	T	T	T	T	C	T	T	T
JAX00283636	10	16039101	0	A	T	A	A	A	A	A	T	T	A	T	H	T	A	A	A	A	A	A	A	H	A	A	A	A	A	A	H	T	H	A	A	A	T	A	T	H	A	T	H	A	A	T	A	A	T
JAX00283637	10	16047558	0	C	T	C	C	C	C	C	T	T	T	T	T	T	T	T	C	C	H	C	C	T	C	C	C	C	C	C	H	T	H	C	C	C	T	C	T	H	C	T	H	C	C	T	H	C	T
JAX00283638	10	16047732	0	G	A	G	G	G	G	G	A	G	G	A	G	G	G	G	G	G	G	G	G	G	G	G	G	G	G	G	H	G	G	G	G	G	A	G	A	G	G	A	G	G	G	G	G	G	A
JAX00283641	10	16094219	0	A	G	A	A	A	G	A	A	G	A	A	H	G	A	A	A	A	H	A	H	H	H	A	A	G	H	A	A	G	H	H	H	A	A	A	A	H	A	A	H	A	A	G	A	A	A
JAX00015302	10	16140116	0	G	A	G	G	G	A	G	G	G	G	G	G	G	G	G	G	G	H	G	H	G	H	G	G	A	H	G	G	H	G	H	H	G	G	G	G	G	G	G	G	G	G	G	G	G	G
JAX00283651	10	16149935	0	G	A	G	G	G	G	G	G	G	A	G	G	G	N	N	G	G	N	G	G	G	G	G	G	G	G	G	G	G	G	G	G	G	G	G	G	G	G	G	G	G	G	G	G	G	G
JAX00283654	10	16150912	0	A	G	A	A	A	G	A	G	G	A	G	H	G	A	A	A	A	H	A	N	H	H	A	A	G	H	A	G	G	H	H	H	A	G	A	G	H	A	G	H	A	A	G	A	A	G
JAX00283655	10	16151135	0	A	G	A	A	A	A	A	A	G	A	A	H	G	A	A	A	A	A	A	A	H	A	A	A	A	A	A	A	G	H	A	A	A	A	A	A	N	A	A	G	A	A	G	A	A	A
JAX00015305	10	16197642	0	T	C	T	T	C	T	C	C	C	T	C	H	C	T	T	T	C	T	C	H	H	T	C	C	T	T	H	H	C	H	H	T	C	C	T	C	C	C	C	H	C	T	C	T	C	C
JAX00015306	10	16197826	0	G	A	G	G	A	G	A	G	G	G	G	G	G	G	G	G	A	G	A	H	G	G	A	A	G	G	H	G	G	G	H	G	A	N	G	G	H	A	G	G	A	G	G	G	A	G
JAX00015307	10	16204244	0	A	G	A	A	G	A	G	G	G	G	G	G	G	G	G	A	G	H	G	H	G	A	G	G	A	A	H	H	G	H	H	A	G	G	A	G	G	G	G	H	G	A	G	H	G	G
JAX00283661	10	16241344	0	G	A	G	G	G	G	G	G	A	G	G	H	A	G	G	G	G	G	G	G	N	G	G	G	G	G	G	G	A	H	G	G	G	G	G	G	H	G	G	H	G	G	A	G	G	G
JAX00283662	10	16241511	0	T	C	T	T	T	T	T	T	C	T	T	H	C	T	T	T	T	T	T	T	H	T	T	T	T	T	T	T	C	H	T	T	T	T	T	T	H	T	T	N	T	T	C	T	T	T
JAX00187286	10	16242589	0	C	T	T	C	T	T	T	T	T	T	T	T	T	T	T	T	T	T	T	T	T	T	T	T	T	T	H	T	T	T	T	H	T	T	C	T	T	T	T	C	T	T	T	H	T	T
JAX00015311	10	16259680	0	T	G	T	T	G	T	G	G	G	G	G	G	G	G	G	T	G	H	G	H	G	T	G	G	T	T	H	H	G	H	H	T	G	G	T	G	G	G	G	H	G	T	G	H	G	G
JAX00283676	10	16325603	0	T	C	T	T	T	T	T	T	T	C	T	C	T	C	C	T	T	H	T	T	H	T	T	T	T	T	T	T	T	T	T	T	T	T	T	T	T	T	T	T	T	T	T	H	T	T
JAX00283679	10	16355164	0	T	C	T	T	T	T	T	C	C	T	C	H	C	T	T	T	T	T	T	T	H	T	T	T	T	T	T	H	C	H	T	T	T	C	T	C	H	T	C	H	T	T	C	T	T	C
JAX00194687	10	16394416	0	C	G	C	C	C	C	C	G	G	C	G	H	G	C	C	C	C	C	C	C	H	C	C	C	C	C	C	H	G	H	C	C	C	H	C	G	N	C	H	H	C	C	G	C	C	N
JAX00283684	10	16405439	0	C	A	C	C	C	C	C	C	C	A	C	H	C	A	A	C	C	H	C	C	H	C	C	C	C	C	C	C	C	C	C	C	C	C	C	C	C	C	C	C	C	C	C	H	C	C
JAX00283685	10	16413599	0	G	A	G	G	G	G	G	G	A	G	G	N	A	G	G	G	G	G	G	G	H	G	G	G	G	G	G	G	A	H	G	G	G	G	G	G	N	G	G	H	G	G	A	G	G	G
JAX00283691	10	16421625	0	T	C	T	T	C	T	C	T	T	C	T	C	T	C	C	T	C	C	C	C	C	T	C	C	T	T	C	T	T	T	C	T	C	T	T	T	C	C	T	T	C	T	T	C	C	T
JAX00283692	10	16421713	0	G	T	G	G	G	G	G	G	T	G	G	H	T	G	G	G	G	G	G	G	H	G	G	G	G	G	G	G	T	H	G	G	G	G	G	G	H	G	G	N	G	G	T	G	G	G
JAX00283694	10	16435829	0	T	G	T	T	G	T	G	T	T	T	T	T	T	T	T	T	G	T	G	H	T	T	G	G	T	T	H	T	T	T	H	T	G	T	T	T	H	G	T	T	G	T	T	T	G	T
JAX00283695	10	16450998	0	G	T	G	G	G	G	G	T	T	G	T	H	T	G	G	G	G	G	G	G	H	G	G	G	G	G	G	H	T	H	G	G	G	T	G	T	H	G	T	H	G	G	T	G	G	T
JAX00283696	10	16451026	0	T	C	T	T	T	T	T	T	C	T	T	H	C	T	T	T	T	T	T	T	H	T	T	T	T	T	T	T	C	H	T	T	T	T	T	T	H	T	T	H	T	T	C	T	T	T
JAX00283700	10	16482925	0	A	G	A	A	A	A	A	G	A	A	G	A	A	A	A	A	A	A	A	A	A	A	A	A	A	A	A	H	A	A	A	A	A	G	A	G	A	A	G	A	A	A	A	A	A	G
JAX00283701	10	16482963	0	A	G	A	A	A	A	A	G	G	A	G	H	G	A	A	A	A	A	A	A	H	A	A	A	A	A	A	H	G	H	A	A	A	G	A	G	H	A	G	H	A	A	G	A	A	G
JAX00283703	10	16507908	0	C	T	C	C	C	C	C	C	T	C	C	C	T	C	C	C	C	C	C	C	C	C	C	C	C	C	C	C	T	C	C	C	C	C	C	C	C	C	C	C	C	C	N	C	C	C
JAX00283706	10	16518895	0	A	G	A	A	A	A	A	A	G	A	A	H	G	A	A	A	A	A	A	A	H	A	A	A	A	A	A	A	G	H	A	A	A	A	A	A	N	A	A	H	A	A	G	A	A	A
JAX00015333	10	16539484	0	G	T	G	G	G	G	G	G	T	G	G	H	T	G	G	G	G	G	G	G	H	G	G	G	G	G	G	G	T	H	G	G	G	G	G	G	H	G	G	H	G	G	T	G	G	G
JAX00283708	10	16574036	0	G	A	G	G	G	G	G	G	A	G	G	H	A	G	G	G	G	G	G	G	H	G	G	G	G	G	G	G	A	H	G	G	G	G	G	G	H	G	G	H	G	G	A	G	G	G
JAX00283710	10	16580499	0	A	T	A	A	A	A	A	T	A	A	T	A	A	A	A	A	A	A	A	A	A	A	A	A	A	A	A	H	A	A	A	A	A	T	A	T	A	A	T	A	A	A	A	A	A	T
JAX00283711	10	16589523	0	T	A	T	T	T	T	T	A	T	T	A	T	T	T	T	T	T	T	T	T	T	T	T	T	T	T	T	H	T	T	T	T	T	A	T	A	T	T	A	T	T	T	T	T	T	A
JAX00283712	10	16602106	0	G	A	G	G	G	G	G	A	G	G	A	G	G	G	G	G	G	G	G	G	G	G	G	G	G	G	G	H	G	G	G	G	G	A	G	A	G	G	A	G	G	G	G	G	G	A
JAX00015337	10	16604371	0	A	G	A	A	A	A	A	G	G	A	G	H	G	A	A	A	A	A	A	A	H	A	A	A	A	A	A	H	G	H	A	A	A	G	A	G	H	A	G	H	A	A	G	A	A	G
JAX00283713	10	16611661	0	G	T	G	G	G	G	G	T	T	G	T	H	T	G	G	G	G	G	G	G	H	G	G	G	G	G	G	H	T	H	G	G	G	T	G	T	H	G	T	H	G	G	T	G	G	T
JAX00283714	10	16617359	0	A	T	A	A	T	A	A	T	T	A	T	H	T	A	A	A	H	A	T	H	H	A	A	A	A	A	H	H	T	H	H	A	A	T	A	T	H	T	T	H	A	A	T	A	T	T
JAX00015339	10	16622412	0	C	T	C	C	T	C	C	T	T	C	T	H	T	C	C	C	H	C	T	H	H	C	C	C	C	C	H	H	T	H	H	C	C	T	C	T	H	T	T	H	C	C	T	C	T	T
JAX00283717	10	16629736	0	G	A	G	G	G	G	G	A	A	G	A	H	A	G	G	G	G	G	G	G	H	G	G	G	G	G	G	H	A	H	G	G	G	A	G	A	H	G	A	H	G	G	A	G	G	A
JAX00015340	10	16644353	0	T	A	T	T	A	T	T	A	A	T	A	H	A	T	T	T	H	T	A	H	H	T	T	T	T	T	H	H	A	H	H	T	T	A	T	A	H	A	A	H	T	T	A	T	A	A
JAX00283722	10	16687813	0	G	A	G	G	G	G	G	G	A	G	G	H	A	G	G	G	G	G	G	G	N	G	G	G	G	G	G	G	A	H	G	G	G	G	G	G	H	G	G	H	G	G	A	G	G	G
JAX00283723	10	16689496	0	C	T	C	C	C	C	C	C	T	C	C	H	T	C	C	C	C	C	C	C	H	C	C	C	C	C	C	C	T	H	C	C	C	C	C	C	H	C	C	H	C	C	T	C	C	C
JAX00283724	10	16698228	0	A	C	C	A	A	A	A	C	C	A	C	H	C	A	A	C	A	A	A	A	H	H	A	A	A	H	A	C	C	C	A	A	A	C	A	C	H	A	C	H	A	C	C	A	A	C
JAX00283725	10	16698440	0	G	A	G	G	G	G	G	A	G	G	A	G	G	G	G	G	G	G	G	G	G	G	G	G	G	G	G	H	G	G	G	G	G	A	G	A	G	G	A	G	G	G	G	G	G	A
JAX00283727	10	16699074	0	C	A	C	C	C	C	C	C	A	C	C	H	A	C	C	C	C	C	C	C	N	C	C	C	C	C	C	C	A	H	C	C	C	C	C	C	N	C	C	H	C	C	A	C	C	C
JAX00015347	10	16734229	0	A	G	A	A	A	A	A	A	G	A	N	N	G	A	A	A	A	A	A	A	N	A	A	A	A	A	A	A	G	H	A	A	A	N	A	N	N	A	H	H	A	A	G	A	A	A
JAX00015348	10	16735149	0	A	G	A	A	A	A	A	G	A	A	G	A	A	A	A	A	A	A	A	A	A	A	A	A	A	A	A	H	A	A	A	A	A	G	A	G	A	A	G	A	A	A	A	A	A	G
JAX00194695	10	16736828	0	T	A	T	T	T	T	T	A	A	T	A	H	A	T	T	T	T	T	T	T	H	T	T	T	T	T	T	H	A	H	T	T	T	A	T	A	H	T	A	H	T	T	A	T	T	A
JAX00015353	10	16807778	0	A	G	G	A	A	A	A	G	G	A	G	H	G	A	A	G	A	A	A	A	A	H	A	A	A	H	A	G	G	G	A	A	A	G	A	G	H	A	G	H	A	G	G	A	A	G
JAX00015354	10	16812306	0	G	A	A	G	G	G	G	G	G	G	G	G	G	G	G	A	G	G	G	G	G	H	G	G	G	H	G	H	G	H	G	G	G	G	G	G	G	G	G	G	G	A	G	G	G	G
JAX00015355	10	16856660	0	A	T	T	A	A	A	A	A	A	A	A	A	A	A	A	T	A	A	A	A	A	H	A	A	A	H	A	N	A	H	A	A	A	A	A	A	A	A	A	A	A	T	A	A	A	A
JAX00015359	10	16888135	0	T	C	C	T	T	T	T	C	C	T	C	H	C	T	T	C	T	T	T	T	T	H	T	T	T	H	T	C	C	C	T	T	T	C	T	C	H	T	C	H	T	C	C	T	T	C
JAX00283744	10	16891113	0	C	T	C	C	C	C	C	C	T	C	C	H	T	C	C	C	C	C	C	C	C	C	C	C	C	C	C	C	T	H	C	C	C	C	C	C	H	C	C	H	C	C	T	C	C	C
JAX00283745	10	16892039	0	G	A	G	G	G	G	G	A	A	G	A	H	A	G	G	G	G	G	G	G	G	G	G	G	G	G	G	H	A	H	G	G	G	A	G	A	H	G	A	H	G	G	A	G	G	A
JAX00283749	10	16915054	0	T	C	T	T	T	C	T	C	C	T	C	H	C	T	T	T	T	H	T	H	T	H	T	T	C	H	T	H	C	H	H	H	T	C	T	C	H	T	C	H	T	T	C	T	T	C
JAX00283751	10	16921719	0	T	C	T	T	T	C	T	C	C	T	C	H	C	T	T	T	T	H	T	H	T	H	T	T	C	H	T	C	C	H	H	H	T	C	T	C	H	T	C	N	T	T	C	T	T	C
JAX00283752	10	16921931	0	G	T	G	G	G	T	G	G	G	G	G	G	G	G	G	G	G	H	G	H	G	H	G	G	T	H	G	G	G	G	H	H	G	G	G	G	G	G	G	G	G	G	G	G	G	G
JAX00283754	10	16925429	0	A	G	A	A	A	A	A	G	G	A	G	H	G	A	A	A	A	A	A	A	A	A	A	A	A	A	A	H	G	H	A	A	A	G	A	G	H	A	G	H	A	A	G	A	A	G
JAX00283759	10	16946070	0	G	A	A	G	G	G	G	G	G	G	G	G	G	G	G	A	G	G	G	G	G	H	G	G	G	H	G	H	G	H	G	G	G	G	G	G	G	G	G	G	G	A	G	G	G	G
JAX00283764	10	16953297	0	G	A	G	G	G	A	G	G	G	G	G	G	G	G	G	G	G	H	G	H	G	N	G	G	A	H	G	G	G	G	H	H	G	G	G	G	G	G	G	G	G	G	G	G	G	G
JAX00283765	10	16953312	0	G	A	G	G	G	G	G	A	G	G	A	G	G	G	G	G	G	G	G	G	G	G	G	G	G	G	G	H	G	G	G	G	G	A	G	A	G	G	A	G	G	G	G	G	G	A
JAX00283770	10	17025184	0	G	C	G	G	G	G	G	C	G	G	C	N	G	G	G	G	G	G	G	G	G	G	G	G	G	G	G	H	G	G	G	G	G	C	G	C	G	G	C	G	G	G	G	G	G	C
JAX00283771	10	17038946	0	A	G	A	A	A	A	A	A	G	A	A	H	G	A	A	A	A	A	A	A	A	A	A	A	A	A	A	A	G	H	A	A	A	A	A	A	H	A	A	H	A	A	G	A	A	A
JAX00015372	10	17061864	0	A	G	A	A	A	A	A	G	G	A	G	H	G	A	A	A	A	A	A	A	A	A	A	A	A	A	A	H	G	H	A	A	A	G	A	G	H	A	G	H	A	A	G	A	A	G
JAX00194701	10	17084896	0	C	T	C	C	C	C	C	C	T	C	C	H	T	C	C	C	C	C	C	C	C	C	C	C	C	C	C	C	T	H	C	C	C	C	C	C	N	C	C	H	C	C	T	C	C	C
JAX00194703	10	17091762	0	A	T	A	A	A	A	A	A	T	A	A	H	T	A	A	A	A	A	A	A	A	A	A	A	A	A	A	A	T	H	A	A	A	A	A	A	H	A	A	H	A	A	T	A	A	A
JAX00283782	10	17104172	0	C	T	C	C	C	C	C	T	C	C	T	C	C	C	C	C	C	C	C	C	C	C	C	C	C	C	C	H	C	C	C	C	C	T	C	T	C	C	T	C	C	C	C	C	C	T
JAX00194704	10	17132836	0	T	C	T	T	T	T	T	C	C	T	C	H	C	T	T	T	T	T	T	T	T	T	T	T	T	T	T	H	C	H	T	T	T	C	T	C	H	T	C	H	T	T	C	T	T	C
JAX00194705	10	17133271	0	T	A	T	T	T	T	T	A	A	T	A	H	A	T	T	T	T	T	T	T	T	T	T	T	T	T	T	H	A	H	T	T	T	A	T	A	H	T	A	N	T	T	A	T	T	A
JAX00194706	10	17135259	0	A	G	A	A	A	A	A	G	G	A	G	A	G	A	A	A	A	A	A	A	A	A	A	A	A	A	A	H	G	H	A	A	A	G	A	G	H	A	G	H	A	A	G	A	A	G
JAX00015376	10	17135490	0	C	T	C	C	T	T	C	C	C	T	C	N	C	T	T	C	H	T	T	T	H	H	C	C	T	H	H	C	C	C	T	H	C	C	C	C	C	T	C	C	C	C	C	H	T	C
JAX00015378	10	17141518	0	T	C	T	T	C	C	T	T	T	C	T	H	T	C	C	T	H	C	C	C	H	H	T	T	C	H	H	T	T	T	C	H	T	T	T	T	T	C	T	T	T	T	T	H	C	T
JAX00283784	10	17161920	0	C	T	C	C	C	C	C	T	C	C	T	C	C	C	C	C	C	C	C	C	C	C	C	C	C	C	C	C	C	C	C	C	C	T	C	T	C	C	T	C	C	C	C	C	C	T
JAX00283786	10	17163416	0	C	G	C	C	C	C	C	C	G	C	C	H	G	C	C	C	C	C	C	C	C	C	C	C	C	C	C	C	G	H	C	C	C	C	C	C	H	C	C	H	C	C	G	C	C	C
JAX00015381	10	17186537	0	T	C	C	T	C	C	T	C	C	C	C	C	C	C	C	C	H	C	C	C	H	C	T	T	C	C	H	C	C	C	C	H	T	C	T	C	H	C	C	H	T	C	C	H	C	C
JAX00283792	10	17218737	0	G	A	G	G	G	G	G	G	A	G	G	H	A	G	G	G	G	G	G	G	G	G	G	G	G	G	G	G	A	H	G	G	G	G	G	G	H	G	G	H	G	G	A	G	G	G
JAX00283796	10	17226826	0	A	C	A	A	A	A	A	A	C	A	A	C	C	A	A	A	A	A	A	A	A	A	A	A	A	A	A	A	C	H	A	A	A	A	A	A	H	A	A	N	A	A	C	A	A	A
JAX00283797	10	17228605	0	G	A	G	G	G	G	G	A	A	G	A	H	A	G	G	G	G	G	G	G	G	G	G	G	G	G	G	H	A	H	G	G	G	A	G	A	H	G	A	H	G	G	A	G	G	A
JAX00283800	10	17238008	0	C	T	C	C	C	C	C	T	T	C	T	H	T	C	C	C	C	C	C	C	C	C	C	C	C	C	C	H	T	H	C	C	C	T	C	T	H	C	T	H	C	C	T	C	C	T
JAX00015386	10	17259216	0	C	T	T	C	C	T	C	C	C	C	C	C	C	C	C	T	C	H	C	H	C	T	C	C	T	T	C	H	C	H	H	H	C	C	C	C	C	C	C	C	C	T	C	C	C	C
JAX00283805	10	17272569	0	A	G	A	A	A	A	A	A	G	A	A	H	G	A	A	A	A	A	A	A	A	A	A	A	A	A	A	A	G	H	A	A	A	A	A	A	H	A	A	H	A	A	G	A	A	A
JAX00194709	10	17274183	0	T	A	T	T	T	T	T	T	A	T	T	H	A	T	T	T	T	T	T	T	T	T	T	T	T	T	T	T	A	H	T	T	T	T	T	T	H	T	T	H	T	T	A	T	T	T
JAX00015388	10	17289690	0	A	G	G	A	A	G	A	A	A	A	A	A	A	A	A	G	A	H	A	H	A	G	A	A	G	G	A	H	A	H	H	H	A	A	A	A	A	A	A	A	A	G	A	A	A	A
JAX00015389	10	17313283	0	T	C	C	T	T	C	T	C	T	T	C	T	T	T	T	C	T	H	T	H	T	C	T	T	C	C	T	C	T	H	H	H	T	C	T	C	T	T	N	T	T	C	T	T	T	C
JAX00015390	10	17314530	0	T	C	C	T	T	C	T	C	C	T	C	H	C	T	T	C	T	H	T	H	T	C	T	T	C	C	T	C	C	C	H	H	T	C	T	C	H	T	N	H	T	C	C	T	T	C
JAX00283812	10	17315334	0	G	A	A	G	G	A	G	G	G	G	G	G	G	G	G	A	G	H	G	H	G	A	G	G	A	A	G	H	G	H	H	H	G	G	G	G	G	G	G	G	G	A	G	G	G	G
JAX00283816	10	17321266	0	C	A	C	C	C	C	C	A	A	C	A	A	A	C	N	C	C	N	H	C	N	C	C	N	H	C	C	H	A	H	C	C	H	A	C	A	N	C	A	H	C	C	A	C	C	A
JAX00283820	10	17362387	0	G	C	G	G	G	G	G	G	C	G	G	H	C	G	G	G	G	G	G	G	G	G	G	G	G	G	G	G	C	H	G	G	G	G	G	G	H	G	G	H	G	G	C	G	G	G
JAX00283825	10	17385246	0	A	C	A	A	A	C	A	A	A	A	A	A	A	A	A	A	A	H	A	H	A	H	A	A	C	H	A	A	A	A	H	H	A	A	A	A	A	A	A	A	A	A	A	A	A	A
JAX00283826	10	17387141	0	A	G	A	A	A	A	A	G	G	A	G	H	G	A	A	A	A	A	A	A	A	A	A	A	A	A	A	H	G	H	A	A	A	G	A	G	H	A	G	H	A	A	G	A	A	G
JAX00283828	10	17390664	0	C	T	C	C	C	C	C	T	C	C	T	C	C	C	C	C	C	C	C	C	C	C	C	C	C	C	C	H	C	C	C	N	N	T	C	T	C	N	T	C	C	C	C	C	C	T
JAX00194710	10	17397689	0	G	C	G	G	G	G	G	C	C	G	C	H	C	G	G	G	G	G	G	G	G	G	G	G	G	G	G	H	C	H	G	G	G	C	G	C	H	G	C	H	G	G	C	G	G	C
JAX00015397	10	17422001	0	G	A	A	G	G	A	G	A	G	G	A	G	G	G	G	A	G	H	G	H	G	A	G	G	A	A	G	A	G	N	H	H	G	A	G	A	G	G	A	G	G	A	G	G	G	A
JAX00015398	10	17428755	0	C	T	T	C	C	C	C	C	C	T	C	H	C	T	T	T	C	H	C	C	H	H	C	C	C	H	C	H	C	H	C	C	C	C	C	C	C	C	C	C	C	T	C	H	C	C
JAX00283836	10	17441905	0	T	C	C	T	T	C	T	C	C	C	C	C	C	C	C	C	T	C	T	H	H	C	T	T	C	C	T	C	C	C	H	H	T	C	T	C	H	T	C	H	T	C	C	H	T	C
JAX00283837	10	17442125	0	G	A	G	G	G	G	G	A	A	G	A	H	A	G	G	G	G	G	G	G	G	G	G	G	G	G	G	H	A	H	G	G	G	A	G	A	H	G	A	H	G	G	A	G	G	A
JAX00283839	10	17444131	0	G	A	G	G	G	G	G	A	G	G	H	G	G	G	G	G	G	G	G	G	G	G	G	G	G	G	G	G	G	G	G	G	G	H	G	H	G	G	A	G	G	G	G	G	G	H
JAX00015400	10	17447728	0	G	A	A	G	G	G	G	G	G	G	G	G	G	G	G	A	G	G	G	G	G	H	G	G	G	H	G	H	G	H	G	G	G	G	G	G	G	G	G	G	G	A	G	G	G	G
JAX00194714	10	17459590	0	C	G	C	C	C	C	C	C	G	C	C	H	G	C	C	C	C	C	C	C	C	C	C	C	C	C	C	C	G	H	C	C	C	C	C	C	H	C	C	H	C	C	G	C	C	C
JAX00283852	10	17492245	0	A	G	A	A	G	A	A	G	G	A	G	H	G	A	A	A	H	A	G	H	A	A	A	A	A	A	H	A	G	H	H	A	A	N	A	G	H	G	G	H	A	A	G	A	G	N
JAX00283854	10	17494412	0	A	C	A	A	C	A	A	A	A	A	A	A	A	A	A	A	H	A	C	H	A	A	A	A	A	A	H	A	A	A	H	A	A	A	A	A	A	C	A	A	A	A	A	A	C	A
JAX00283862	10	17517053	0	G	A	G	G	G	G	G	G	A	G	G	H	A	G	G	G	G	G	G	G	G	G	G	G	G	G	G	G	A	H	G	G	G	G	G	G	H	G	G	H	G	G	A	G	G	G
JAX00283865	10	17517602	0	T	A	T	T	T	T	T	T	A	T	T	H	A	T	T	T	T	T	T	T	T	T	T	T	T	T	T	T	A	H	T	T	T	T	T	T	H	T	T	H	T	T	A	T	T	T
JAX00015406	10	17541280	0	G	C	G	G	G	G	G	C	G	G	C	G	G	G	G	G	G	G	G	G	G	G	G	G	G	G	G	H	G	G	G	G	G	C	G	C	G	G	C	G	G	G	G	G	G	N
JAX00283869	10	17550344	0	A	T	A	A	A	A	A	A	T	A	A	H	T	A	A	A	A	A	A	A	A	A	A	A	A	A	A	A	T	H	A	A	A	A	A	A	H	A	A	H	A	A	T	A	A	A
JAX00015409	10	17588898	0	G	A	A	G	A	A	G	A	A	G	A	N	A	G	G	A	H	N	A	A	G	A	G	G	A	A	H	A	A	A	A	H	G	A	G	A	N	A	A	A	G	A	A	G	A	A
JAX00015410	10	17589701	0	A	C	C	A	C	C	A	A	A	A	A	A	A	A	A	C	H	H	C	C	A	C	A	A	C	C	H	H	A	H	C	H	A	A	A	A	A	C	A	A	A	C	A	A	C	A
JAX00283871	10	17596707	0	A	G	A	A	A	A	A	G	A	A	G	A	A	A	A	A	A	A	A	A	A	A	A	A	A	A	A	H	A	A	A	A	A	G	A	G	A	A	G	A	A	A	A	A	A	G
JAX00283878	10	17619936	0	A	G	G	A	G	G	A	G	G	G	G	G	G	G	G	G	H	G	G	G	H	G	A	A	G	G	H	G	G	G	G	H	A	G	A	G	H	G	G	H	A	G	G	H	G	G
JAX00283879	10	17620657	0	A	C	A	A	A	A	A	C	C	A	C	A	C	A	A	A	A	A	A	A	A	A	A	A	A	A	A	N	N	A	A	A	A	C	A	H	N	A	C	H	A	A	C	A	A	C
JAX00283886	10	17655552	0	A	C	A	A	A	A	A	C	C	A	C	H	C	A	N	N	A	A	A	A	A	A	A	A	A	A	A	H	C	H	A	A	A	C	A	C	H	A	C	H	A	A	C	A	A	C
JAX00015415	10	17659735	0	T	A	A	T	A	A	T	A	A	A	A	A	A	A	A	A	N	A	A	A	H	A	T	T	A	A	H	A	A	A	A	H	T	A	T	A	H	A	A	H	T	A	A	H	A	A
JAX00283890	10	17663834	0	C	T	T	C	T	T	C	T	T	T	T	T	T	T	T	T	H	T	T	T	H	T	C	C	T	T	H	T	T	T	T	H	C	T	C	T	H	T	T	H	C	T	T	H	T	T
JAX00187289	10	17675349	0	G	A	A	G	A	A	G	G	A	A	G	A	A	A	A	A	H	A	A	A	H	A	G	G	A	A	H	H	A	A	A	H	G	G	G	G	H	A	G	H	G	A	A	H	A	G
JAX00283895	10	17699919	0	C	T	T	C	T	T	C	C	C	C	C	C	C	C	C	T	H	H	T	T	C	T	C	C	T	T	H	H	C	H	T	H	C	C	C	C	C	T	C	C	C	T	C	C	T	C
JAX00015423	10	17733491	0	C	T	T	C	C	T	C	T	C	T	T	H	C	T	T	T	C	T	C	N	H	T	C	C	T	T	C	T	C	H	H	H	C	T	C	T	C	C	T	C	C	T	C	H	C	T
JAX00283905	10	17752258	0	C	G	C	C	C	C	C	G	C	C	G	C	C	C	C	C	C	C	C	C	C	C	C	C	C	C	C	H	C	C	C	C	C	G	C	G	C	C	G	C	C	C	C	C	C	G
JAX00015426	10	17780592	0	A	G	A	A	A	A	A	G	G	A	G	H	G	A	A	A	A	A	A	A	A	A	A	A	A	A	A	H	G	H	A	A	A	G	A	G	H	A	G	H	A	A	G	A	A	G
JAX00283910	10	17792986	0	C	T	C	C	C	C	C	C	T	C	C	H	T	C	C	C	C	C	C	C	C	C	C	C	C	C	C	C	T	H	C	C	C	C	C	C	H	C	C	H	C	C	T	C	C	C
JAX00015431	10	17850137	0	A	G	G	A	G	A	A	G	G	G	G	G	G	G	G	G	H	H	G	H	H	H	A	A	A	H	H	G	G	G	H	A	A	G	A	G	H	G	G	H	A	G	G	H	G	G
JAX00283927	10	17855755	0	A	G	A	A	A	A	A	G	A	A	G	A	A	A	A	A	A	A	A	A	A	A	A	A	A	A	A	G	A	A	A	A	A	G	A	G	A	A	G	A	A	A	A	A	A	G
JAX00283928	10	17868862	0	G	A	G	G	G	A	G	G	G	G	G	G	G	G	G	G	G	H	G	H	G	H	G	G	A	N	G	G	G	G	H	N	G	G	G	G	G	G	G	G	G	G	G	G	G	G
JAX00015432	10	17879359	0	T	A	A	T	A	T	T	T	T	T	T	T	T	T	T	A	H	T	A	H	T	H	T	T	T	H	H	H	T	H	H	T	T	T	T	T	T	A	T	T	T	A	T	T	A	T
JAX00015433	10	17894451	0	C	T	T	C	C	C	C	C	C	C	C	C	C	C	C	T	C	C	C	C	C	H	C	C	C	H	H	H	C	H	C	C	C	C	C	C	C	C	C	C	C	T	C	C	C	C
JAX00283941	10	17910263	0	T	G	G	T	T	T	T	G	T	T	G	T	T	T	T	G	T	T	T	T	T	H	T	T	T	H	H	G	T	H	T	T	T	G	T	G	T	T	G	T	T	G	T	T	T	G
JAX00283945	10	17916732	0	C	T	T	C	C	C	C	C	T	C	C	C	T	C	C	T	C	C	C	C	C	H	C	C	C	H	H	H	T	T	C	C	C	C	C	C	H	C	C	H	C	T	T	C	C	C
JAX00283948	10	17943068	0	G	C	G	G	G	G	G	C	G	G	C	G	G	G	G	G	G	G	G	G	G	G	G	G	G	G	G	H	G	G	G	G	G	C	G	C	G	G	C	G	G	G	G	G	G	N
JAX00283950	10	17960764	0	G	C	C	G	G	C	G	C	C	G	C	G	C	G	G	C	G	H	G	H	G	C	G	G	C	C	H	C	C	C	H	H	G	C	G	C	H	G	C	H	G	C	C	G	G	C
JAX00283955	10	17967358	0	C	T	T	C	C	T	C	T	T	C	T	C	T	C	C	T	C	H	C	H	C	T	C	C	T	T	H	T	T	T	H	H	C	T	C	T	H	C	T	H	C	T	T	C	C	T
JAX00283956	10	17971292	0	T	C	T	T	T	T	T	C	T	T	C	T	T	T	T	T	T	T	T	T	T	T	T	T	T	T	T	H	T	T	T	T	T	C	T	C	T	T	C	T	T	T	T	T	T	C
JAX00283963	10	17988988	0	C	T	C	C	C	C	C	C	T	C	C	C	T	C	C	C	C	C	C	C	C	C	C	C	C	C	C	C	T	H	C	C	C	C	C	C	T	C	C	H	C	C	T	C	C	C
JAX00283964	10	17989011	0	T	C	C	T	T	T	T	C	C	T	C	T	C	T	T	C	T	T	T	T	T	H	T	T	T	H	H	C	C	C	T	T	T	C	T	C	H	T	C	H	T	C	C	T	T	C
JAX00283969	10	17998692	0	C	T	C	C	C	T	C	C	T	C	C	C	T	C	C	C	C	H	C	H	C	H	C	C	T	H	C	C	T	H	H	H	C	C	C	C	H	C	C	H	C	C	T	C	C	C
JAX00015444	10	18030264	0	T	C	C	T	T	C	T	C	C	T	C	T	C	T	T	C	T	H	T	H	T	C	T	T	C	C	H	C	C	C	H	H	T	C	T	C	H	T	C	H	T	C	C	T	T	C
JAX00015446	10	18043783	0	C	T	T	C	C	T	C	T	T	C	T	C	T	C	C	T	C	H	C	H	C	T	C	C	T	T	H	T	T	T	H	H	C	T	C	T	H	C	T	H	C	T	T	C	C	T
JAX00283984	10	18086054	0	G	C	G	G	G	G	G	C	C	G	C	G	C	G	G	G	G	G	G	G	G	G	G	G	G	G	G	H	C	H	G	G	G	C	G	C	H	G	C	H	G	G	C	G	G	C
JAX00015449	10	18099187	0	G	A	A	G	G	G	G	G	G	G	G	G	G	G	G	A	G	G	G	G	G	H	G	G	G	H	H	H	G	H	G	G	G	G	G	G	G	G	G	G	G	A	G	G	G	G
JAX00015450	10	18099219	0	G	A	A	G	G	G	G	G	G	G	G	G	G	G	G	A	G	G	G	G	G	H	G	G	G	H	H	H	G	H	G	G	G	G	G	G	G	G	G	G	G	A	G	G	G	G
JAX00283992	10	18106339	0	C	T	T	C	C	C	C	C	C	C	C	C	C	C	C	T	C	C	C	C	C	H	C	C	C	H	H	H	C	H	C	C	C	C	C	C	C	C	C	C	C	T	C	C	C	C
JAX00283995	10	18106952	0	C	T	C	C	C	T	C	C	C	C	C	C	C	C	C	C	C	H	C	H	C	H	C	C	T	H	C	C	C	C	H	H	C	C	C	C	C	C	C	C	C	C	C	C	C	C
JAX00283996	10	18108782	0	T	C	T	T	T	C	T	T	T	C	T	C	T	C	C	T	T	C	T	H	H	H	T	T	C	H	T	T	T	T	H	H	T	T	T	T	T	T	T	T	T	T	T	H	T	T
JAX00283997	10	18108833	0	G	A	G	G	G	G	G	A	G	G	A	G	G	G	G	G	G	G	G	G	G	G	G	G	G	G	G	G	G	G	G	G	G	A	G	A	G	G	A	G	G	G	G	G	G	A
JAX00283998	10	18109888	0	T	G	G	T	T	T	T	T	T	T	T	T	T	T	T	G	T	T	T	T	T	H	T	T	T	H	H	H	T	H	T	T	T	T	T	T	T	T	T	T	T	G	T	T	T	T
JAX00284000	10	18142074	0	G	A	G	G	G	G	G	A	A	G	A	G	A	G	G	G	G	G	G	G	G	G	G	G	G	G	G	H	A	H	G	G	G	A	G	A	H	G	A	H	G	G	A	G	G	A
JAX00284003	10	18145471	0	C	T	C	C	C	C	C	C	T	C	C	C	T	C	C	C	C	C	C	C	C	C	C	C	C	C	C	C	T	H	C	C	C	C	C	C	H	C	C	H	C	C	T	C	C	C
JAX00284005	10	18173183	0	T	C	T	T	T	T	T	C	C	T	C	T	C	T	T	T	T	T	T	T	T	T	T	T	T	T	T	H	C	N	T	T	T	C	T	C	H	T	C	H	T	T	C	T	T	C
JAX00015455	10	18188336	0	T	C	T	T	T	T	T	C	C	T	C	T	C	T	T	T	T	T	T	T	T	T	T	T	T	T	T	H	C	H	T	T	T	C	T	C	H	T	C	H	T	T	C	T	T	C
JAX00284007	10	18199636	0	C	T	C	C	C	C	C	T	C	C	T	C	C	C	C	C	C	C	C	C	C	C	C	C	C	C	C	H	C	C	C	C	C	T	C	T	C	C	T	C	C	C	C	C	C	T
JAX00284011	10	18223967	0	C	T	T	C	C	C	C	T	T	T	T	T	T	T	T	T	C	H	C	C	H	H	C	C	C	H	H	T	T	T	C	C	C	T	C	T	H	C	T	H	C	T	T	H	C	T
JAX00284012	10	18224277	0	C	T	C	C	C	C	C	T	C	C	T	C	C	C	C	C	C	C	C	C	C	C	C	C	C	C	C	H	C	C	C	C	C	T	C	T	C	C	T	C	C	C	C	C	C	T
JAX00015458	10	18224406	0	C	T	T	C	C	C	C	T	T	T	T	T	T	T	T	T	C	H	C	C	H	C	C	C	C	H	H	T	T	T	C	C	C	T	C	T	H	C	T	H	C	T	T	H	C	T
JAX00284014	10	18225340	0	T	C	T	T	T	T	T	C	T	T	C	T	T	T	T	T	T	T	T	T	T	T	T	T	T	T	T	H	T	T	T	T	T	C	T	C	T	T	C	T	T	T	T	T	T	C
JAX00284017	10	18230325	0	C	T	C	C	C	C	C	T	T	C	T	C	T	N	N	C	N	C	C	C	C	C	C	C	C	C	N	N	T	H	C	C	C	T	C	T	H	C	T	H	N	C	T	C	C	T
JAX00284018	10	18230465	0	C	T	C	C	C	C	C	T	T	C	T	C	T	C	C	C	C	C	C	C	C	C	C	C	C	C	C	H	T	H	C	C	C	T	C	T	H	C	T	H	C	C	T	C	C	T
JAX00284019	10	18230752	0	C	T	T	C	C	C	C	C	C	T	C	T	C	T	T	T	C	H	C	C	C	C	C	C	C	C	N	N	C	H	C	C	C	C	C	C	C	C	C	C	C	T	C	C	C	C
JAX00284020	10	18230974	0	C	G	G	C	C	C	C	G	C	G	G	G	C	G	G	G	C	N	C	C	N	H	C	C	C	H	H	G	C	H	C	C	C	G	C	G	C	C	G	C	C	G	C	H	C	G
JAX00284022	10	18231594	0	T	A	A	T	T	T	T	A	T	A	A	A	T	A	A	A	T	H	T	T	N	H	T	T	T	H	N	A	T	N	T	T	T	A	T	A	T	T	A	T	T	A	T	N	T	A
JAX00284023	10	18251645	0	A	G	A	A	A	A	A	G	A	A	G	A	A	A	A	A	A	A	A	A	A	A	A	A	A	A	A	H	A	A	A	A	A	G	A	G	A	A	G	A	A	A	A	A	A	G
JAX00284025	10	18256493	0	T	G	T	T	T	T	T	T	G	T	T	N	G	T	T	T	T	T	T	T	T	T	T	T	T	T	T	T	G	G	T	T	T	T	T	T	G	T	T	H	T	T	G	T	T	T
JAX00284026	10	18261326	0	C	T	C	C	C	C	C	T	T	C	T	H	T	C	C	C	C	C	C	C	C	C	C	C	C	C	C	H	T	H	C	C	C	T	C	T	H	C	T	H	C	C	T	C	C	T
JAX00284029	10	18278317	0	C	T	C	C	C	C	C	T	T	C	N	H	T	C	C	C	C	C	C	C	C	C	C	C	C	C	C	N	T	H	C	C	C	T	C	T	N	C	T	H	C	C	T	C	C	T
JAX00015461	10	18279419	0	C	T	T	C	C	C	C	C	C	T	C	H	C	T	T	T	C	H	C	C	H	H	C	C	C	H	H	H	C	H	C	C	C	C	C	C	C	C	C	C	C	T	C	H	C	C
JAX00284040	10	18316380	0	T	G	T	T	T	T	T	T	G	T	T	H	G	T	T	T	T	T	T	T	T	T	T	T	T	T	T	T	G	H	T	T	T	T	T	T	H	T	T	H	T	T	G	T	T	T
JAX00284042	10	18320473	0	A	T	A	A	A	A	A	T	T	A	T	N	T	A	A	A	A	A	A	A	A	A	A	A	A	A	A	A	T	H	A	A	A	T	A	T	N	A	T	A	A	A	T	A	A	T
JAX00015466	10	18322358	0	A	G	G	A	A	A	A	A	A	A	A	A	A	A	A	G	A	A	A	A	A	H	A	A	A	H	H	H	A	H	A	A	A	A	A	A	A	A	A	A	A	G	A	A	A	A
JAX00284046	10	18329235	0	T	A	T	T	T	T	T	A	A	T	A	H	A	T	T	T	T	T	T	T	T	T	T	T	T	T	T	H	A	H	T	T	T	A	T	A	H	T	A	H	T	T	A	T	T	A
JAX00015468	10	18339637	0	G	A	G	G	G	G	G	G	A	G	G	H	A	G	G	G	G	G	G	G	G	G	G	G	G	G	G	G	A	H	G	G	G	G	G	G	H	G	G	H	G	G	A	G	G	G
JAX00284048	10	18351892	0	A	C	A	A	A	A	A	C	A	A	C	A	A	A	A	A	A	A	A	A	A	A	A	A	A	A	A	N	A	A	A	A	A	C	A	C	A	A	C	A	A	A	A	A	A	C
JAX00015471	10	18381535	0	C	T	C	C	C	C	C	T	C	C	T	C	C	C	C	C	C	C	C	C	C	C	C	C	C	C	C	H	C	C	C	C	C	T	C	T	C	C	T	C	C	C	C	C	C	T
JAX00194736	10	18430184	0	G	A	G	G	G	G	G	G	A	G	G	H	A	G	G	G	G	G	G	G	G	G	G	G	G	G	G	G	A	H	G	G	G	G	G	G	H	G	G	H	G	G	A	G	G	G
JAX00284058	10	18468087	0	T	G	T	T	T	T	T	T	T	G	T	H	T	G	G	T	T	H	T	T	H	T	T	T	T	T	T	T	T	T	T	T	T	T	T	T	T	T	T	T	T	T	T	N	T	T
JAX00284060	10	18477450	0	C	T	C	C	C	C	C	C	C	T	C	H	C	T	T	C	C	H	C	C	H	C	C	C	C	C	C	C	C	C	C	C	C	C	C	C	C	C	C	C	C	C	C	H	C	C
JAX00015477	10	18479068	0	A	C	C	A	A	A	A	A	A	A	A	A	A	A	A	C	A	A	A	A	A	H	A	A	A	H	H	H	A	H	A	A	A	A	A	A	A	A	A	A	A	C	A	A	A	A
JAX00284063	10	18480389	0	T	A	T	T	T	T	T	T	T	A	T	H	T	A	A	T	T	H	T	T	H	T	T	T	T	T	T	T	T	T	T	T	T	T	T	T	T	T	T	T	T	T	T	H	T	T
JAX00284066	10	18486709	0	A	G	A	A	A	A	A	G	G	A	G	H	G	A	A	A	A	A	A	A	A	A	A	A	A	A	A	H	G	H	A	A	A	G	A	G	H	A	G	H	A	A	G	A	A	G
JAX00284074	10	18510305	0	C	G	C	C	C	C	C	C	C	G	C	N	C	G	G	C	C	H	C	C	H	C	C	C	C	C	C	C	C	C	C	C	C	C	C	C	C	C	C	C	C	C	C	H	C	C
JAX00284077	10	18512490	0	C	T	C	C	C	C	C	T	T	C	T	H	T	C	C	C	C	C	C	C	C	C	C	C	C	C	C	H	T	H	C	C	C	T	C	T	N	C	T	N	C	C	T	C	C	T
JAX00284092	10	18545797	0	A	G	A	A	G	G	A	G	A	A	G	A	A	A	A	A	H	H	G	G	A	H	A	A	G	H	H	H	A	A	G	H	A	G	A	G	A	G	G	A	A	A	A	A	G	G
JAX00284093	10	18546022	0	G	T	G	G	G	T	G	G	G	G	G	G	G	G	G	G	G	H	G	N	G	H	G	G	T	H	G	G	G	G	T	H	G	G	G	G	G	G	G	G	G	G	G	G	G	G
JAX00015483	10	18559099	0	T	C	C	T	T	T	T	T	T	T	T	T	T	T	T	C	T	T	T	T	T	H	T	T	T	H	H	H	T	H	T	T	T	T	T	T	T	T	T	T	T	C	T	T	T	T
JAX00284098	10	18563628	0	T	A	T	T	T	T	T	A	A	T	A	H	A	T	T	T	T	T	T	T	T	T	T	T	T	T	T	N	A	H	T	T	T	A	T	A	H	T	A	H	T	T	A	T	T	A
JAX00284101	10	18566729	0	G	A	A	G	A	A	G	G	A	G	G	H	A	G	G	A	H	H	A	A	G	A	G	G	A	A	A	H	A	A	A	H	G	G	G	G	H	A	G	H	G	A	A	G	A	G
JAX00284102	10	18566951	0	C	A	A	C	A	A	C	A	A	C	A	A	A	C	C	A	H	H	A	A	C	A	C	C	A	A	A	A	A	A	A	H	C	A	C	A	H	A	A	H	C	A	A	C	A	A
JAX00284107	10	18580242	0	C	T	T	C	C	C	C	C	C	C	C	C	C	C	C	T	C	C	C	C	C	H	C	C	C	H	H	H	C	H	C	C	C	C	C	C	C	C	C	C	C	T	C	C	C	C
JAX00284112	10	18585713	0	A	G	G	A	A	A	A	A	A	A	A	A	A	A	A	G	A	A	A	A	A	G	A	A	A	G	N	N	A	G	A	A	A	A	A	A	A	A	A	A	A	G	A	A	A	A
JAX00015486	10	18594301	0	G	A	A	G	G	G	G	A	A	G	H	H	H	G	G	A	G	G	G	G	G	N	G	G	G	H	N	A	A	A	G	G	G	A	G	A	H	G	A	H	G	A	A	G	G	A
JAX00284116	10	18610963	0	C	T	C	C	T	C	C	T	T	C	T	H	T	C	C	C	H	C	T	H	C	C	C	C	C	C	H	H	T	H	C	C	C	T	C	T	H	T	T	H	C	C	T	C	T	T
JAX00284120	10	18612718	0	C	A	C	C	A	C	C	C	C	C	C	C	C	C	C	C	H	C	A	H	C	C	C	C	C	C	H	C	C	C	C	C	C	C	C	C	C	A	C	C	C	C	C	C	A	C
JAX00284123	10	18614233	0	T	C	C	T	T	T	T	T	T	T	T	T	T	T	T	C	T	T	T	T	T	H	T	T	T	H	H	H	T	H	T	T	T	T	T	T	T	T	T	T	T	C	T	T	T	T
JAX00284124	10	18615313	0	A	T	T	A	T	A	A	T	T	A	T	H	T	A	A	T	H	A	T	H	A	H	A	A	A	H	T	T	T	T	A	A	A	T	A	T	H	T	T	H	A	T	T	A	T	T
JAX00015489	10	18629126	0	A	T	T	A	T	A	A	T	T	A	T	A	T	A	A	T	H	A	T	H	A	H	A	A	A	H	T	T	T	T	A	A	A	N	A	N	A	T	T	A	A	T	T	A	T	T
JAX00284128	10	18630143	0	T	C	C	T	C	T	T	C	C	T	C	C	C	T	T	C	H	T	C	H	T	H	T	T	T	H	C	C	C	C	T	T	T	C	T	C	C	C	N	N	T	C	C	T	C	C
JAX00194741	10	18682999	0	T	C	T	T	T	T	T	T	C	T	T	H	C	T	T	T	T	T	T	T	T	T	T	T	T	T	T	T	C	H	T	T	T	T	T	T	H	T	T	H	T	T	C	T	T	T
JAX00015493	10	18690471	0	A	G	G	A	G	G	A	G	G	A	G	H	G	A	A	G	H	H	G	G	A	G	A	A	G	G	G	G	G	G	G	H	A	G	A	G	N	G	G	G	A	G	G	A	G	G
JAX00194742	10	18696111	0	G	A	G	G	G	G	G	G	A	G	G	H	A	G	G	G	G	G	G	G	G	G	G	G	G	G	G	G	A	H	G	G	G	G	G	G	H	G	G	H	G	G	A	G	G	G
JAX00284149	10	18699977	0	T	G	T	T	T	T	T	T	G	T	T	N	G	T	T	T	T	T	T	T	T	T	T	T	T	T	T	T	G	H	T	T	T	T	T	T	H	T	T	H	T	T	G	T	T	T
JAX00284152	10	18706973	0	T	C	T	T	T	T	T	C	T	T	C	T	T	T	T	T	T	T	T	T	T	T	T	T	T	T	T	H	T	T	T	T	T	C	T	C	T	T	C	T	T	T	T	T	T	C
JAX00284158	10	18716468	0	T	C	T	T	T	T	T	C	C	T	C	H	C	T	T	T	T	T	T	T	T	T	T	T	T	T	T	H	C	H	T	T	T	C	T	C	H	T	C	H	T	T	C	T	T	C
JAX00284160	10	18717710	0	C	T	C	C	C	C	C	T	C	C	T	C	N	C	N	C	C	C	C	C	C	C	N	C	N	C	N	T	N	C	C	C	C	T	C	T	C	C	T	C	C	C	C	C	C	T
JAX00284161	10	18718315	0	G	C	G	G	G	G	G	G	G	C	G	H	G	C	C	G	G	H	G	G	H	G	G	G	G	G	G	G	G	G	G	G	G	G	G	G	G	G	G	G	G	G	G	H	G	G
JAX00015496	10	18723013	0	T	C	C	T	T	C	T	C	C	T	C	H	C	T	T	C	T	H	T	H	T	C	T	T	C	C	H	C	C	C	C	H	T	C	T	C	H	T	C	H	T	C	C	T	T	C
JAX00284169	10	18771656	0	A	G	G	A	G	G	A	G	G	A	G	H	G	A	A	G	H	H	G	G	A	G	A	A	G	G	G	G	G	G	G	N	A	G	A	G	H	G	G	H	A	G	G	A	G	G
JAX00284172	10	18773025	0	G	A	G	G	G	G	G	G	A	G	G	H	A	G	G	G	G	G	G	G	G	G	G	G	G	G	G	G	A	H	G	G	G	N	G	H	H	G	G	H	G	G	A	G	G	G
JAX00284177	10	18775263	0	A	C	A	A	A	C	A	A	C	A	A	H	C	A	A	A	A	H	A	H	A	H	A	A	C	H	A	A	C	H	C	H	A	A	A	A	H	A	A	N	A	A	C	A	A	A
JAX00015500	10	18784075	0	T	C	C	T	C	C	T	C	C	T	C	H	C	T	T	C	H	H	C	C	T	C	T	T	C	C	C	C	C	C	C	H	T	C	T	C	H	C	C	H	T	C	C	T	C	C
JAX00015503	10	18815840	0	G	A	A	G	A	A	G	G	G	A	G	H	G	A	A	A	H	A	A	A	H	A	G	G	A	A	A	H	G	H	A	H	G	G	G	G	G	A	G	G	G	A	G	H	A	G
JAX00194747	10	18836147	0	T	C	T	T	T	T	T	C	C	T	C	H	C	T	T	T	T	T	T	T	T	T	T	T	T	T	T	N	C	H	T	T	T	C	T	C	H	T	C	H	T	T	C	T	T	C
JAX00284197	10	18837272	0	G	A	G	G	G	A	G	A	A	A	A	A	A	A	A	G	G	A	G	H	H	H	G	G	A	H	G	H	A	H	A	H	G	A	G	A	H	G	A	H	G	G	A	H	G	A
JAX00284199	10	18839067	0	C	T	C	C	C	T	C	C	C	T	C	H	C	T	T	C	C	T	C	H	H	H	C	C	T	H	C	C	C	C	T	H	C	C	C	C	C	C	C	C	C	C	C	H	C	C
JAX00284201	10	18847020	0	G	C	G	G	G	G	G	C	C	G	C	H	C	G	G	G	G	G	G	G	G	G	G	G	G	G	G	G	C	H	G	G	G	N	G	C	H	G	C	H	G	G	C	G	G	H
JAX00284204	10	18861937	0	A	G	A	A	A	G	A	A	A	G	A	H	A	G	G	A	A	G	A	H	H	H	A	A	G	H	A	A	A	A	G	H	A	A	A	A	A	A	A	A	A	A	A	N	A	A
JAX00284205	10	18861951	0	C	A	C	C	C	A	C	C	C	A	C	H	C	A	A	C	C	A	C	H	H	H	C	C	A	H	C	C	C	C	A	H	C	C	C	C	C	C	C	C	C	C	C	H	C	C
JAX00284206	10	18862162	0	T	C	T	T	T	C	T	C	C	C	C	C	C	C	C	T	T	C	T	H	H	H	T	T	C	H	T	H	C	H	C	H	T	C	T	C	H	T	C	H	T	T	C	H	T	C
JAX00015507	10	18862271	0	G	A	A	G	A	A	G	A	A	A	A	A	A	A	A	A	H	A	A	A	H	A	G	G	A	A	A	A	A	A	A	H	G	A	G	A	H	A	A	H	G	A	A	H	A	A
JAX00284209	10	18866239	0	A	G	A	A	A	G	A	G	G	G	G	G	G	G	G	A	A	G	A	H	H	H	A	A	G	H	A	H	G	H	G	H	A	G	A	G	H	A	G	H	A	A	G	H	A	G
JAX00284212	10	18899005	0	C	T	T	C	T	T	C	T	T	T	T	T	T	T	T	T	H	T	T	T	N	T	C	C	T	T	T	T	T	T	T	H	C	T	C	T	N	T	T	N	C	T	T	H	T	T
JAX00015509	10	18907469	0	C	T	T	C	T	C	C	C	C	C	C	C	C	C	C	T	H	C	T	N	C	H	C	C	C	N	T	H	C	H	C	C	C	C	C	C	C	T	C	C	C	T	C	C	T	C
JAX00284215	10	18908344	0	G	A	G	G	G	G	G	A	A	G	A	H	A	G	G	G	G	G	G	G	G	G	G	G	G	G	G	H	A	H	G	G	G	A	G	A	H	G	A	H	G	G	A	G	G	A
JAX00284216	10	18908882	0	A	G	A	A	G	A	A	A	A	A	A	A	A	A	A	A	H	A	G	H	A	A	A	A	A	A	H	A	A	A	A	A	A	A	A	A	A	G	A	A	A	A	A	A	G	A
JAX00284218	10	18925073	0	A	G	A	A	A	A	A	G	G	A	G	H	G	N	A	A	A	A	A	A	A	A	A	A	A	A	A	H	G	H	A	A	N	G	A	G	H	A	G	H	A	A	G	A	A	G
JAX00284221	10	18928259	0	C	T	C	C	T	C	C	T	T	C	T	C	T	C	C	C	C	C	T	C	C	C	C	C	C	C	C	C	T	C	C	C	C	T	C	T	C	T	T	N	C	C	T	C	T	T
JAX00284223	10	18930171	0	G	A	G	G	G	G	G	G	A	G	G	N	A	G	G	G	G	G	G	G	G	G	G	G	G	G	G	G	A	H	G	G	G	G	G	G	H	G	G	H	G	G	A	G	G	G
JAX00015512	10	18942334	0	T	C	C	T	C	C	T	C	C	C	C	C	C	C	C	C	H	C	C	C	H	C	T	T	C	C	C	C	C	C	C	H	T	C	T	C	H	C	C	H	T	C	C	H	C	C
JAX00015513	10	18946013	0	C	T	T	C	C	T	C	C	C	C	C	C	C	C	C	T	C	H	C	N	C	T	C	C	T	T	N	H	C	N	T	H	C	C	C	C	C	C	C	C	C	T	C	C	C	C
JAX00015514	10	18966610	0	G	T	T	G	G	T	G	G	G	G	G	G	G	G	G	T	G	H	G	H	G	T	G	G	T	T	H	H	G	H	T	H	G	G	G	G	G	G	G	G	G	T	G	G	G	G
JAX00015515	10	18970103	0	T	C	C	T	C	C	T	C	C	C	C	C	C	C	C	C	T	C	C	C	T	C	T	T	C	C	C	C	C	C	C	T	T	C	T	C	T	C	N	T	T	C	C	T	C	C
JAX00284239	10	18981376	0	G	A	A	G	A	A	G	G	G	A	G	N	G	A	A	A	H	A	A	A	H	A	G	G	A	A	A	H	G	H	A	H	G	G	G	G	G	A	G	G	G	A	G	H	A	G
JAX00284242	10	18987013	0	G	A	G	G	G	G	G	G	G	A	G	A	G	A	A	G	G	H	G	G	H	G	G	G	G	G	G	G	G	G	G	G	G	G	G	G	G	G	G	G	G	G	G	H	G	G
JAX00284243	10	18987032	0	A	G	A	A	A	A	A	G	G	A	G	H	G	A	A	A	A	A	A	A	A	A	A	A	A	A	A	H	G	H	A	A	A	G	A	G	H	A	G	H	A	A	G	A	A	G
JAX00284245	10	18998729	0	C	T	T	C	T	T	C	T	T	T	T	T	T	T	T	T	H	T	T	T	H	T	C	C	T	T	T	T	T	T	T	H	C	T	C	T	H	T	T	H	C	T	T	H	T	T
JAX00284248	10	19005110	0	T	C	T	T	T	T	T	C	C	T	C	H	C	T	T	T	T	T	T	T	T	T	T	T	T	T	T	H	C	H	T	T	T	C	T	C	H	T	C	N	T	T	C	T	T	C
JAX00284252	10	19006942	0	T	C	T	T	C	T	T	C	C	T	C	H	C	T	T	T	N	T	C	H	T	T	T	T	T	T	H	N	C	N	T	T	T	C	T	C	T	C	C	T	T	T	C	T	C	C
JAX00284253	10	19007473	0	C	T	C	C	T	C	C	T	T	C	T	H	T	C	C	C	H	C	T	H	C	C	C	C	C	C	H	H	T	H	C	C	C	T	C	T	H	T	T	H	C	C	T	C	T	T
JAX00284254	10	19007557	0	A	G	G	A	G	G	A	G	G	G	G	G	G	G	G	G	H	G	G	G	H	G	A	A	G	G	G	G	G	G	G	H	A	G	A	G	H	G	G	H	A	G	G	H	G	G
JAX00284256	10	19036944	0	C	T	T	C	T	T	C	C	C	C	C	C	C	C	C	T	N	H	T	T	C	T	C	C	T	T	T	H	C	H	T	H	C	C	C	C	C	T	H	C	C	T	C	C	T	H
JAX00015520	10	19040789	0	A	C	C	A	C	C	A	A	A	A	A	A	A	A	A	C	H	H	C	C	A	C	A	A	C	C	C	C	A	H	C	H	A	A	A	A	A	C	A	A	A	C	A	A	C	A
JAX00284262	10	19060299	0	T	A	A	T	A	A	T	T	A	T	T	N	A	T	T	A	N	H	A	A	T	A	T	T	A	A	N	N	A	A	A	N	T	T	T	T	H	A	T	H	T	A	A	T	A	T
JAX00284274	10	19105729	0	T	C	C	T	T	T	T	C	T	T	C	T	T	T	T	C	T	T	T	T	T	H	T	T	T	H	H	C	T	H	T	T	T	C	T	C	T	T	C	T	T	C	T	T	T	C
JAX00284277	10	19113303	0	G	A	A	G	G	G	G	G	G	G	G	G	G	G	G	A	G	G	G	G	G	H	G	G	G	H	H	H	G	H	G	G	G	G	G	G	G	G	G	G	G	A	G	G	G	G
JAX00284278	10	19113990	0	G	A	A	G	G	G	G	G	G	G	G	G	G	G	G	A	G	G	G	G	G	H	G	G	G	H	H	H	G	H	G	G	G	G	G	G	G	G	G	G	G	A	G	G	G	G
JAX00284285	10	19178006	0	A	G	A	A	A	A	A	G	G	A	G	H	G	A	A	A	A	A	A	A	A	A	A	A	A	A	A	A	G	H	A	A	A	G	A	G	H	A	G	H	A	A	G	A	A	G
JAX00284291	10	19184972	0	T	C	T	T	T	T	T	C	T	T	C	T	T	T	T	T	T	T	T	T	T	T	T	T	T	T	T	T	T	T	T	T	T	C	T	C	T	T	C	T	T	T	T	T	T	C
JAX00284293	10	19197141	0	A	C	A	A	C	A	A	C	C	C	C	C	C	C	C	A	H	H	C	H	H	A	A	A	A	A	H	A	C	N	A	A	A	C	A	C	C	C	C	H	A	A	C	H	C	C
JAX00284294	10	19198838	0	G	A	G	G	A	G	G	G	G	A	G	H	G	A	A	G	H	H	A	H	H	G	G	G	G	G	H	G	G	G	G	G	G	G	G	G	G	A	G	G	G	G	G	H	A	G
JAX00284295	10	19199883	0	C	T	C	C	C	C	C	C	T	C	C	H	T	C	C	C	C	C	C	C	C	C	C	C	C	C	C	C	T	H	C	C	C	C	C	C	H	C	C	H	C	C	T	C	C	C
JAX00015532	10	19218024	0	T	C	T	T	T	T	T	C	C	T	C	H	C	T	T	T	T	T	T	T	T	T	T	T	T	T	T	T	C	H	T	T	T	C	T	C	H	T	C	H	T	T	C	T	T	C
JAX00015534	10	19220462	0	T	C	T	T	T	T	T	C	T	T	C	T	T	T	T	T	T	T	T	T	T	T	T	T	T	T	T	T	T	T	T	T	T	C	T	C	T	T	C	T	T	T	T	T	T	C
JAX00284301	10	19251086	0	C	T	C	C	T	C	C	C	C	T	C	H	C	T	T	C	N	H	T	N	H	C	C	C	C	C	N	C	C	C	C	C	C	C	C	C	C	T	C	C	C	C	C	H	T	C
JAX00015536	10	19259707	0	T	C	C	T	C	T	T	C	C	C	C	C	C	C	C	C	H	H	C	H	H	H	T	T	T	H	C	C	C	C	T	T	T	C	T	C	N	C	C	H	T	C	C	H	C	C
JAX00284305	10	19277030	0	A	G	G	A	G	A	A	G	G	G	G	G	G	G	G	G	H	N	G	H	H	H	A	A	A	H	G	G	G	G	A	A	A	G	A	G	H	G	G	H	A	G	G	H	G	G
JAX00284306	10	19280029	0	C	T	C	C	T	C	C	T	C	T	T	H	C	T	T	C	H	H	T	H	H	C	C	C	C	C	H	C	C	C	C	C	C	T	C	T	C	T	T	C	C	C	C	H	T	T
JAX00015539	10	19292136	0	C	T	T	C	C	C	C	C	C	C	C	C	C	C	C	T	C	C	C	C	C	H	C	C	C	H	H	T	C	H	C	C	C	C	C	C	C	C	C	C	C	T	C	C	C	C
JAX00194762	10	19301404	0	A	G	A	A	A	A	A	G	G	A	G	H	G	A	A	A	A	A	A	A	A	A	A	A	A	A	A	A	G	H	A	A	A	G	A	G	H	A	G	H	A	A	G	A	A	G
JAX00015540	10	19305720	0	G	A	A	G	G	G	G	G	G	G	G	G	G	G	G	A	G	G	G	G	G	H	G	G	G	H	H	A	G	H	G	G	G	G	G	G	G	G	G	G	G	A	G	G	G	G
JAX00284310	10	19317472	0	G	A	G	G	G	G	G	A	A	G	A	H	A	G	G	G	G	G	G	G	G	G	G	G	G	G	G	G	A	H	G	G	G	A	G	A	H	G	A	H	G	G	A	G	G	A
JAX00284313	10	19323099	0	A	G	A	A	A	A	A	G	A	A	G	A	A	A	A	A	A	A	A	A	A	A	A	A	A	A	A	A	A	A	A	A	A	G	A	G	A	A	G	A	A	A	A	A	A	G
JAX00015542	10	19340693	0	C	G	C	C	C	C	C	G	G	C	G	H	G	C	C	C	C	C	C	C	C	C	C	C	C	C	C	C	G	H	C	C	C	G	C	G	H	C	G	H	C	C	G	C	C	G
JAX00284316	10	19369621	0	A	G	A	A	A	A	A	G	G	A	G	H	G	A	A	A	A	A	A	A	A	A	A	A	A	A	A	A	G	H	A	A	A	G	A	G	H	A	G	H	A	A	G	A	A	G
JAX00015546	10	19384636	0	A	G	G	A	G	A	A	A	A	G	A	H	A	G	G	G	H	H	G	H	H	H	A	A	A	H	G	G	A	H	A	A	A	A	A	A	A	G	A	A	A	G	A	H	G	A
JAX00284324	10	19417872	0	A	G	A	A	A	A	A	G	G	A	G	H	G	A	A	A	A	A	A	A	A	A	A	A	A	A	A	A	G	H	A	A	A	G	A	G	N	A	G	H	A	A	G	A	A	G
JAX00284325	10	19417978	0	C	T	C	C	C	C	C	T	T	C	T	H	T	C	C	C	C	C	C	C	C	C	C	C	C	C	C	C	T	H	C	C	C	T	C	T	H	C	T	H	C	C	T	C	C	T
JAX00015549	10	19438459	0	G	A	A	G	G	A	G	G	A	A	G	A	A	A	A	A	G	A	G	H	H	A	G	G	A	A	H	A	A	A	A	H	G	G	G	G	H	G	G	H	G	A	A	H	G	G
JAX00284334	10	19499629	0	T	C	T	T	T	T	T	C	T	C	C	H	T	C	C	T	T	H	T	T	H	T	T	T	T	T	T	T	T	T	T	T	T	C	T	C	T	T	C	T	T	T	T	H	T	C
JAX00015553	10	19500279	0	G	A	A	G	G	A	G	G	G	G	G	G	G	G	G	A	G	H	G	H	G	A	G	G	A	A	H	A	G	N	A	H	G	G	G	G	G	G	G	G	G	A	G	G	G	G
JAX00284336	10	19504567	0	G	A	G	G	G	G	G	A	A	G	A	H	A	G	G	G	G	G	G	G	G	G	G	G	G	G	G	G	A	H	G	G	G	A	G	A	H	G	A	A	G	G	A	G	G	A
JAX00284337	10	19504828	0	G	A	G	G	G	G	G	A	G	G	A	G	G	G	G	G	G	G	G	G	G	G	G	G	G	G	G	G	G	G	G	G	G	A	G	A	G	G	A	G	G	G	G	G	G	A
JAX00284339	10	19521489	0	C	T	C	C	C	C	C	C	C	T	C	H	C	T	T	C	C	H	C	C	H	C	C	C	C	C	C	C	C	C	C	C	C	C	C	C	C	C	C	C	C	C	C	H	C	C
JAX00284340	10	19522394	0	T	C	T	T	T	T	T	C	C	T	C	H	C	T	T	T	T	T	T	T	T	T	T	T	T	T	T	T	C	H	T	T	T	C	T	C	H	T	C	H	T	T	C	T	T	C
JAX00015558	10	19538407	0	G	A	G	G	G	G	G	G	G	A	G	H	G	A	A	G	G	H	G	G	H	G	G	G	G	G	G	G	G	G	G	G	G	G	G	G	G	G	G	G	G	G	G	H	G	G
JAX00015560	10	19578188	0	G	A	G	G	G	G	G	G	A	G	G	H	A	G	G	G	G	G	G	G	G	N	G	G	G	G	G	G	A	N	G	G	G	G	G	G	G	G	G	N	G	G	A	G	G	G
JAX00284356	10	19627149	0	G	A	G	G	G	A	G	G	G	G	G	G	G	G	G	G	G	H	G	H	G	N	G	G	A	H	G	G	G	G	H	H	G	G	G	G	G	G	G	G	G	G	G	G	G	G
JAX00284357	10	19640812	0	C	T	C	C	C	C	C	T	C	C	T	C	C	C	C	C	C	C	C	C	C	C	C	C	C	C	C	C	C	C	C	C	C	T	C	T	C	C	T	C	C	C	C	C	C	T
JAX00284358	10	19644388	0	T	G	T	T	T	T	T	T	G	T	T	H	G	T	T	T	T	T	T	T	T	H	T	T	T	T	T	T	G	H	T	T	T	T	T	T	H	T	T	H	T	T	G	T	T	T
JAX00284365	10	19664125	0	T	C	T	T	T	T	T	C	T	T	C	T	T	T	T	T	T	T	T	T	T	T	T	T	T	T	T	T	T	T	T	T	T	C	T	C	T	T	C	T	T	T	T	T	T	C
JAX00284367	10	19720203	0	C	T	C	C	C	C	C	C	T	C	C	H	T	C	C	C	C	C	C	C	C	H	C	C	C	C	C	C	T	H	C	C	C	C	C	C	H	C	C	H	C	C	T	C	C	C
JAX00015571	10	19742711	0	A	C	C	A	C	C	A	C	C	C	C	C	C	C	C	C	N	C	C	C	N	C	A	A	C	C	C	C	C	C	C	C	A	C	A	C	N	C	C	C	H	C	C	C	C	C
JAX00284368	10	19747565	0	G	A	G	G	G	G	G	A	G	G	A	G	G	G	G	G	G	G	G	G	G	G	G	G	G	G	G	G	G	G	G	G	G	A	G	A	G	G	A	G	G	G	G	G	G	A
JAX00284370	10	19753858	0	A	G	A	A	A	A	A	G	G	A	G	H	G	A	A	A	A	A	A	A	A	H	A	A	A	A	A	A	G	H	A	A	A	G	A	G	H	A	G	H	A	A	G	A	A	G
JAX00194771	10	19765583	0	G	A	G	G	G	G	G	G	A	G	G	A	A	G	G	G	G	G	G	G	G	N	G	G	G	G	N	G	A	N	G	G	G	G	G	G	H	G	G	N	G	G	A	G	G	G
JAX00284373	10	19765922	0	G	A	G	G	G	A	G	G	G	G	G	G	G	G	G	G	G	H	G	H	G	H	G	G	A	H	G	G	G	G	H	H	G	G	G	G	G	G	G	G	G	G	G	G	G	G
JAX00284378	10	19769682	0	C	T	T	C	T	C	C	C	C	T	C	H	C	T	T	T	H	H	T	H	H	C	C	C	C	H	T	T	C	H	H	C	C	C	C	C	C	T	C	C	C	T	C	H	T	C
JAX00284380	10	19771751	0	G	A	G	G	G	A	G	G	A	G	G	N	N	G	G	G	G	H	G	H	G	A	G	G	A	H	G	G	A	H	H	N	G	G	G	G	H	G	G	H	G	G	A	G	G	G
JAX00284382	10	19774113	0	C	T	C	C	C	T	C	C	C	C	C	C	C	C	C	C	C	H	C	H	C	H	C	C	T	H	C	C	C	C	H	H	C	C	C	C	C	C	C	C	C	C	C	C	C	C
JAX00015576	10	19779539	0	T	C	C	T	C	T	T	C	C	C	C	C	C	C	C	C	H	H	C	H	H	H	T	T	T	H	C	C	C	C	H	T	T	C	T	C	H	C	C	H	T	C	C	H	C	C
JAX00284385	10	19797168	0	G	A	A	G	A	G	G	G	A	A	G	A	A	A	A	A	H	H	A	H	H	H	G	G	G	H	A	A	A	A	H	G	G	G	G	G	H	A	G	H	G	A	A	H	A	G
JAX00284386	10	19800015	0	C	T	C	C	C	C	C	C	T	C	C	H	T	C	C	C	C	C	C	C	C	T	C	C	C	C	C	C	T	T	C	C	C	C	C	C	T	C	C	T	C	C	T	C	C	C
JAX00015577	10	19806507	0	A	G	G	A	G	A	A	G	G	G	G	G	G	G	G	G	H	H	G	H	H	H	A	A	A	H	G	G	G	G	H	A	A	G	A	G	H	G	G	H	A	G	G	H	G	G
JAX00284395	10	19822876	0	G	A	G	G	G	A	G	A	G	A	A	H	G	A	A	G	G	A	G	H	H	H	G	G	A	H	G	G	G	G	H	H	G	A	G	A	G	G	A	G	G	G	G	H	G	A
JAX00284396	10	19824467	0	A	C	C	A	C	A	A	A	A	A	A	A	A	A	A	C	H	A	C	H	A	A	A	A	A	H	C	C	A	H	H	A	A	A	A	A	A	C	A	A	A	C	A	A	C	A
JAX00284401	10	19828996	0	G	T	T	G	T	T	G	G	T	T	G	T	T	T	T	T	H	T	T	T	H	T	G	G	T	T	T	T	T	T	T	H	G	G	G	G	H	T	G	H	G	T	T	H	T	G
JAX00015582	10	19870914	0	G	C	C	G	C	G	G	C	C	G	C	H	C	G	G	C	H	G	C	H	G	H	G	G	G	H	C	C	C	C	H	G	G	C	G	C	H	C	C	H	G	C	C	G	C	C
JAX00284411	10	19873078	0	C	T	C	C	C	C	C	T	C	C	T	C	C	C	C	C	H	C	C	C	C	C	C	C	C	C	C	C	C	C	C	C	C	T	C	T	C	C	T	C	C	C	C	C	C	T
JAX00284415	10	19879995	0	A	G	G	A	G	A	A	G	A	A	G	A	A	A	A	G	H	A	G	H	A	A	A	A	A	H	G	G	A	N	H	A	A	G	A	G	A	G	G	A	A	G	A	A	G	G
JAX00015583	10	19887938	0	T	C	C	T	C	T	T	C	C	T	C	H	C	T	T	C	H	T	C	H	T	H	T	T	T	H	C	C	C	C	H	T	T	C	T	C	H	C	C	H	T	C	C	T	C	C
JAX00284417	10	19907477	0	G	A	G	G	G	G	G	A	G	G	A	G	G	G	G	G	G	G	G	G	G	G	G	G	G	G	G	G	G	G	G	G	G	A	G	A	G	G	A	G	G	G	G	G	G	A
JAX00284419	10	19909361	0	T	A	A	T	A	T	T	A	A	T	N	H	A	T	T	A	H	T	A	H	T	H	T	T	T	H	A	A	A	A	H	T	T	N	T	H	H	A	H	H	T	A	A	T	A	H
JAX00284420	10	19914292	0	T	C	T	T	T	T	T	C	C	T	C	N	C	T	T	T	T	T	T	T	T	N	T	T	T	T	T	T	C	H	T	T	T	C	T	C	H	T	C	H	T	T	C	T	T	C
JAX00284421	10	19923033	0	C	A	A	C	A	C	C	C	C	C	C	C	C	C	C	A	H	C	A	H	C	C	C	C	C	H	A	A	C	H	H	C	C	C	C	C	C	A	C	C	C	A	C	C	A	C
JAX00284423	10	19923332	0	G	A	A	G	A	G	G	A	G	G	A	G	G	G	G	A	H	G	A	H	G	G	G	G	G	H	A	A	G	H	H	G	G	A	G	A	G	A	A	G	G	A	G	G	A	A
JAX00284425	10	19929438	0	A	G	G	A	G	A	A	G	G	A	G	H	G	A	A	G	H	A	G	H	A	H	A	A	A	H	G	G	G	G	H	A	A	G	A	G	H	G	G	N	A	G	G	A	G	G
JAX00284426	10	19929583	0	C	A	A	C	A	C	C	C	A	C	C	H	A	C	C	A	H	C	A	H	C	H	C	C	C	H	A	A	A	A	H	C	C	C	C	C	H	A	C	H	C	A	A	C	A	C
JAX00284428	10	19932796	0	T	C	T	T	T	T	T	C	T	T	C	T	T	T	T	T	T	T	T	T	T	T	T	T	T	T	T	T	T	T	T	T	T	C	T	C	T	T	C	T	T	T	T	T	T	C
JAX00284434	10	19935790	0	C	T	T	C	T	T	C	C	T	C	C	H	T	C	C	T	H	H	T	T	C	T	C	C	T	T	T	T	T	T	T	H	C	C	C	C	H	T	C	H	C	T	T	C	T	C
JAX00284443	10	19940308	0	C	T	C	C	C	T	C	C	C	C	C	C	C	C	C	C	C	H	C	H	C	H	C	C	T	H	C	C	C	C	H	H	C	C	C	C	C	C	C	C	C	C	C	C	C	C
JAX00015588	10	19944403	0	A	G	G	A	G	A	A	G	G	G	G	G	G	G	G	G	H	H	G	N	H	N	A	A	A	N	G	G	G	G	N	A	A	G	A	G	H	G	G	N	A	G	G	H	G	G
JAX00284445	10	19947702	0	A	G	A	A	A	A	A	G	G	G	G	G	G	G	G	A	A	H	A	A	H	H	A	A	A	A	A	A	G	H	A	A	A	G	A	G	H	A	G	H	A	A	G	H	A	G
JAX00284446	10	19948327	0	C	A	C	C	C	C	C	A	A	A	A	A	A	A	A	C	C	H	C	C	H	H	C	C	C	C	C	C	A	H	C	C	C	A	C	A	H	C	A	H	C	C	A	H	C	A
JAX00284447	10	19952024	0	T	G	T	T	T	G	T	T	T	G	T	H	T	G	G	T	T	G	T	H	H	H	T	T	G	H	T	T	T	T	H	H	T	T	T	T	T	T	T	T	T	T	T	N	T	T
JAX00284450	10	19967220	0	C	A	C	C	C	C	C	C	C	A	C	H	C	A	A	C	C	H	C	C	H	C	C	C	C	C	C	C	C	C	C	C	C	C	C	C	C	C	C	C	C	C	C	H	C	C
JAX00015591	10	19980577	0	T	C	T	T	T	T	T	T	C	T	T	C	C	T	T	T	T	T	T	T	T	C	T	T	T	T	T	T	C	C	T	T	T	T	T	T	C	T	T	C	T	T	C	T	T	T
JAX00284454	10	20009892	0	C	T	C	C	C	C	C	T	C	C	T	C	C	C	C	C	C	C	C	C	C	C	C	C	C	C	C	C	C	C	C	C	C	T	C	T	C	C	T	C	C	C	C	C	C	T
JAX00284455	10	20009953	0	C	T	C	C	C	T	C	T	T	C	T	H	T	C	C	C	C	H	C	H	C	T	C	C	T	H	C	C	T	H	H	H	C	T	C	T	H	C	T	H	C	C	T	C	C	T
JAX00284456	10	20016262	0	C	T	C	C	C	C	C	T	C	C	T	C	C	C	C	C	C	C	C	C	C	C	C	C	C	C	C	C	C	C	C	C	C	T	C	T	C	C	T	C	C	C	C	C	C	T
JAX00015592	10	20020748	0	T	C	T	T	T	T	T	T	C	T	T	H	C	T	T	T	T	T	T	T	T	H	T	T	T	T	T	T	C	H	T	T	T	T	T	T	H	T	T	N	T	T	C	T	T	T
JAX00284458	10	20026669	0	G	C	G	G	G	C	G	G	C	G	G	G	C	G	G	G	G	G	G	G	G	C	G	G	C	G	G	G	C	G	G	G	G	G	G	G	G	G	G	H	G	G	C	G	G	G
JAX00284461	10	20035861	0	T	C	T	T	T	C	T	T	C	T	T	H	C	T	T	T	T	H	T	H	T	C	T	T	C	H	T	T	C	H	H	H	T	T	T	T	H	T	T	H	T	T	C	T	T	N
JAX00015594	10	20037077	0	A	T	A	A	A	A	A	A	T	A	A	H	T	A	A	A	A	A	A	A	A	H	A	A	A	A	A	A	T	H	A	A	A	A	A	A	H	A	A	H	A	A	T	A	A	A
JAX00284463	10	20040563	0	A	G	G	A	G	G	A	A	G	G	A	G	G	G	G	G	H	G	G	G	H	G	A	A	G	G	G	G	G	G	G	H	A	A	A	A	H	G	A	H	A	G	G	H	G	A
JAX00284466	10	20046436	0	C	T	C	C	C	C	C	T	T	C	T	N	T	C	C	C	C	C	C	C	C	N	C	C	C	C	C	C	T	H	C	C	C	T	C	T	H	C	T	N	C	C	T	C	C	T
JAX00284467	10	20053469	0	C	T	C	C	C	C	C	T	T	C	T	H	T	C	C	C	C	C	C	C	C	H	C	C	C	C	C	C	T	H	C	C	C	T	C	T	N	C	T	H	C	C	T	C	C	T
JAX00015598	10	20081198	0	C	T	T	C	T	C	C	C	C	T	C	H	C	T	T	T	H	H	T	H	H	C	C	C	C	H	T	T	C	H	H	C	C	C	C	C	C	T	C	C	C	T	C	H	T	C
JAX00284473	10	20094705	0	G	A	G	G	G	G	G	G	G	A	G	H	G	A	A	G	G	H	G	G	H	G	G	G	G	G	G	G	G	G	G	G	G	G	G	G	G	G	G	G	G	G	G	H	G	G
JAX00015599	10	20098044	0	A	C	A	A	A	A	A	A	C	A	A	H	C	A	A	A	A	A	A	A	A	H	A	A	A	A	A	A	C	H	A	A	A	A	A	A	H	A	A	H	A	A	C	A	A	A
JAX00284481	10	20127536	0	C	T	C	C	C	C	C	T	C	C	T	C	C	C	C	C	C	C	C	C	C	C	C	C	C	C	C	C	C	C	C	C	C	T	C	T	C	C	T	C	C	C	C	C	C	T
JAX00284482	10	20133414	0	C	T	C	C	C	T	C	C	C	C	C	C	C	C	C	C	C	H	C	H	C	H	C	C	N	H	C	C	C	C	H	H	C	C	C	C	C	C	C	C	C	C	C	C	C	C
JAX00194779	10	20146722	0	G	A	G	G	G	G	G	G	A	G	G	H	A	G	G	G	G	G	G	G	G	H	G	G	G	G	G	G	A	H	G	G	G	G	G	G	H	G	G	G	G	G	A	G	G	G
JAX00284487	10	20157834	0	C	T	C	C	C	T	C	C	C	T	C	H	C	T	T	C	C	T	C	H	N	H	C	C	T	H	C	C	C	C	H	H	C	C	C	C	C	N	C	C	C	C	C	H	C	C
JAX00284492	10	20181456	0	C	A	C	C	C	C	C	C	C	A	C	H	C	A	A	C	C	H	C	C	H	C	C	C	C	C	C	C	C	C	C	C	C	C	C	C	C	C	C	C	C	C	C	H	C	C
JAX00284495	10	20188571	0	T	C	T	T	T	C	T	C	C	C	C	C	C	C	C	T	T	C	T	H	H	C	T	T	C	H	T	T	C	H	H	H	T	C	T	C	H	T	C	H	T	T	C	H	T	C
JAX00284500	10	20201617	0	G	A	G	G	G	G	G	A	G	G	A	G	G	G	G	G	G	G	G	G	G	G	G	G	G	G	G	G	G	G	G	G	G	A	G	A	G	G	A	G	G	G	G	G	G	A
JAX00015609	10	20221349	0	C	T	C	C	C	T	C	C	C	C	C	C	C	C	C	C	C	H	C	H	C	H	C	C	H	H	C	C	C	C	H	H	C	C	C	C	C	C	C	C	C	C	C	C	C	C
JAX00284503	10	20222068	0	T	C	T	T	T	T	T	C	C	T	C	H	C	T	T	T	T	T	T	T	T	H	T	T	T	T	T	T	C	H	T	T	T	N	T	C	H	T	C	H	T	T	C	T	T	N
JAX00284511	10	20253586	0	G	A	G	G	G	G	G	A	A	G	A	H	A	G	G	G	G	G	G	G	G	H	G	G	G	G	G	G	A	H	G	G	G	A	G	A	H	G	A	H	G	G	A	G	G	A
JAX00284516	10	20290205	0	T	C	T	T	T	T	T	T	C	T	T	H	C	T	T	T	T	T	T	T	T	H	T	T	T	T	T	T	C	H	T	T	T	T	T	T	H	T	T	H	T	T	C	T	T	T
JAX00015614	10	20300541	0	G	T	G	G	G	G	G	T	T	T	T	T	T	T	T	G	G	H	G	G	H	H	G	G	G	G	G	G	T	H	G	G	G	T	G	T	H	G	T	H	G	G	T	H	G	T
JAX00015615	10	20300705	0	T	C	T	T	T	T	T	C	C	C	C	C	C	C	C	T	T	H	T	T	H	H	T	T	T	T	T	T	C	H	T	T	T	C	T	C	H	T	C	H	T	T	C	H	T	C
JAX00284520	10	20315606	0	C	G	C	C	C	C	C	G	G	C	G	H	G	C	C	C	C	C	C	C	C	H	C	C	C	C	C	C	G	H	C	C	C	G	C	G	H	C	G	H	C	C	G	C	C	G
JAX00284524	10	20318336	0	A	C	A	A	A	A	A	C	C	A	C	H	C	A	A	A	A	A	A	A	A	H	A	A	A	A	A	A	C	H	A	A	A	C	A	C	N	A	C	N	A	A	C	A	A	C
JAX00284529	10	20344188	0	T	C	T	T	T	T	T	C	C	C	C	C	C	C	C	T	T	N	T	T	H	N	T	T	T	T	T	T	C	C	T	T	T	C	T	C	H	T	C	H	T	T	C	H	T	C
JAX00284531	10	20357782	0	G	C	G	G	G	G	G	G	C	G	G	H	C	G	G	G	G	G	G	G	G	H	G	G	G	G	G	G	C	H	G	G	G	G	G	G	H	G	G	H	G	G	C	G	G	G
JAX00015618	10	20357899	0	A	G	G	A	G	A	A	A	A	A	A	A	A	A	A	G	H	A	G	H	A	A	A	A	A	H	G	G	A	H	H	A	A	A	A	A	A	G	A	A	A	G	A	A	G	A
JAX00284535	10	20364589	0	T	C	T	T	T	T	T	C	C	C	C	C	C	C	C	T	T	H	T	T	H	H	T	T	T	T	T	T	C	H	T	T	T	C	T	C	H	T	C	H	T	T	C	H	T	C
JAX00194784	10	20377171	0	T	G	T	T	T	T	T	G	G	G	G	G	G	G	G	T	T	H	T	T	H	N	T	T	T	T	T	T	G	G	T	T	T	G	T	G	N	T	G	N	T	T	G	H	T	G
JAX00015621	10	20381170	0	T	G	T	T	T	T	T	G	G	G	G	G	G	G	N	T	T	H	T	T	N	N	T	T	T	T	T	T	G	N	T	T	T	G	T	G	N	T	G	N	T	T	G	N	N	G
JAX00284548	10	20422264	0	T	C	T	T	T	T	T	T	C	T	T	H	C	T	T	T	T	T	T	T	T	H	T	T	T	T	T	T	C	H	T	T	T	T	T	T	H	T	T	H	T	T	C	T	T	T
JAX00284549	10	20422647	0	T	A	T	T	T	T	T	A	A	T	A	H	A	T	T	T	T	T	T	T	T	H	T	T	T	T	T	T	A	H	T	T	T	A	T	A	N	T	N	A	T	T	A	T	T	A
JAX00284550	10	20423945	0	G	A	A	G	A	G	G	G	G	G	G	G	G	G	G	A	H	G	A	H	G	G	G	G	G	H	A	A	G	H	H	G	G	G	G	G	G	A	G	G	G	A	G	G	A	G
JAX00015622	10	20425123	0	A	G	G	A	G	A	A	G	G	G	G	G	G	G	G	G	H	H	G	H	H	H	A	A	A	H	G	G	G	G	H	A	A	G	A	G	H	G	G	H	A	G	G	H	G	G
JAX00015624	10	20433239	0	C	T	T	C	T	C	C	C	C	C	C	C	C	C	C	T	H	C	T	H	C	C	C	C	C	H	T	T	C	H	H	C	C	C	C	C	C	T	C	C	C	T	C	C	T	C
JAX00194787	10	20433270	0	T	C	T	T	T	T	T	C	C	T	C	H	C	T	T	T	T	T	T	T	T	H	T	T	T	T	T	T	C	H	T	T	T	C	T	C	H	T	C	H	T	T	C	T	T	C
JAX00194788	10	20433343	0	A	G	A	A	A	A	A	G	G	A	G	A	G	A	A	A	A	A	A	A	A	A	A	A	A	A	A	A	H	H	A	A	A	N	A	N	A	A	H	N	A	A	G	A	A	G
JAX00187294	10	20433660	0	G	A	A	G	A	G	G	A	A	A	A	A	A	A	A	A	H	H	A	H	H	H	G	G	G	H	A	A	A	A	H	G	G	A	G	A	H	A	A	H	G	A	A	H	A	A
JAX00284556	10	20465169	0	G	T	G	G	G	G	G	T	G	G	T	G	G	G	G	G	G	G	G	G	G	G	G	G	G	G	G	G	G	G	G	G	G	H	G	T	G	G	T	G	G	G	G	G	G	T
JAX00284557	10	20465190	0	C	G	G	C	G	G	C	G	G	C	G	H	G	C	C	G	H	H	G	G	C	G	C	C	G	G	G	G	G	G	G	H	C	G	C	G	H	G	G	H	C	G	G	C	G	G
JAX00284559	10	20469555	0	G	A	G	G	G	G	G	G	G	A	G	H	G	A	A	G	G	H	G	G	H	G	G	G	G	G	G	G	G	G	G	G	G	G	G	G	G	G	G	G	G	G	G	H	G	G
JAX00284563	10	20487127	0	A	G	A	A	A	A	A	G	G	A	G	H	G	A	A	A	A	A	A	A	A	H	A	A	A	A	A	A	G	H	A	A	A	G	A	G	H	A	G	H	A	A	G	A	A	G
JAX00015629	10	20510449	0	A	G	A	A	A	G	A	G	G	A	G	H	G	A	A	A	A	H	A	H	A	G	A	A	G	H	A	A	G	H	H	H	A	G	A	G	H	A	G	H	A	A	G	A	A	G
JAX00194789	10	20511497	0	T	C	T	T	T	T	T	C	C	T	C	H	C	T	T	T	T	T	T	T	T	H	T	T	T	T	T	T	C	H	T	T	T	C	T	C	H	T	C	H	T	T	C	T	T	C
JAX00194790	10	20538130	0	T	A	T	T	T	T	T	A	A	T	A	H	A	T	T	T	T	T	T	T	T	H	T	T	T	T	T	T	A	H	T	T	T	A	T	A	H	T	A	H	T	T	A	T	T	A
JAX00015632	10	20538651	0	T	C	C	T	C	C	T	C	C	C	C	C	C	C	C	C	H	C	C	C	H	C	T	T	C	C	C	C	C	C	C	H	H	C	T	C	H	C	C	N	T	C	C	H	C	C
JAX00284570	10	20542357	0	A	G	A	A	A	A	A	G	G	A	G	G	G	A	A	A	A	A	A	A	A	G	A	A	A	A	A	A	G	G	A	A	A	G	A	G	G	A	G	G	A	A	G	A	A	G
JAX00284572	10	20544231	0	A	G	A	A	A	A	A	G	G	A	G	H	G	A	A	A	A	A	A	A	A	H	A	A	A	A	A	A	G	H	A	A	A	G	A	G	H	A	G	H	A	A	G	A	A	G
JAX00284574	10	20550965	0	G	A	G	G	G	G	G	G	A	G	G	H	A	G	G	G	G	G	G	G	G	H	G	G	G	G	G	G	A	H	G	G	G	G	G	G	H	G	G	H	G	G	A	G	G	G
JAX00284576	10	20560496	0	C	T	C	C	C	C	C	T	T	C	T	H	T	C	C	C	C	C	C	C	C	H	C	C	C	C	C	C	T	H	C	C	C	T	C	T	H	C	T	H	C	C	T	C	C	T
JAX00284577	10	20561166	0	C	A	C	C	C	C	C	C	C	A	C	H	C	A	A	C	C	H	C	C	H	C	C	C	C	C	C	C	C	C	C	C	C	C	C	C	C	C	C	C	C	C	C	H	A	C
JAX00284579	10	20566103	0	G	C	G	G	G	G	G	C	G	G	C	G	G	G	G	G	G	G	G	G	G	G	G	G	G	G	G	G	G	G	G	G	G	C	G	C	G	G	C	G	G	G	G	G	G	C
JAX00284585	10	20599425	0	C	T	C	C	C	C	C	C	T	C	C	H	T	C	C	C	C	C	C	C	C	H	C	C	C	C	C	C	T	H	C	C	C	C	C	C	H	C	C	H	C	C	T	C	C	C
JAX00284589	10	20614251	0	G	A	G	G	G	G	G	A	G	G	A	N	G	G	G	G	G	G	G	G	G	G	G	G	G	G	G	G	G	G	G	G	G	A	G	A	G	G	A	G	G	G	G	G	G	A
JAX00284590	10	20634217	0	C	T	C	C	C	C	C	T	C	C	T	C	C	C	C	C	C	C	C	C	C	C	C	C	C	C	C	C	C	C	C	C	C	T	C	T	C	C	T	C	C	C	C	C	C	T
JAX00015640	10	20669417	0	A	C	C	A	C	C	A	A	A	A	A	A	A	A	A	C	C	N	C	C	A	C	A	A	C	C	C	C	A	N	C	C	A	A	A	A	A	C	A	A	A	C	A	A	A	A
JAX00015641	10	20669607	0	G	A	A	G	A	A	G	A	A	G	A	N	A	G	G	A	H	H	A	A	G	A	G	G	A	A	A	A	A	A	A	H	G	A	G	A	N	A	A	H	G	A	A	G	G	A
JAX00015642	10	20671234	0	T	A	A	T	A	A	T	T	T	T	T	T	T	T	T	A	H	H	A	A	T	H	T	T	A	A	A	A	T	H	A	H	T	T	T	T	T	A	T	T	T	A	T	T	T	T
JAX00284594	10	20671873	0	T	C	T	T	T	T	T	C	C	T	C	H	C	T	T	T	T	T	T	T	T	H	T	T	T	T	T	T	C	N	T	T	T	C	T	C	N	T	C	N	T	T	C	T	T	C
JAX00284596	10	20674389	0	T	C	T	T	T	T	T	C	T	T	C	T	T	T	T	T	T	T	T	T	T	T	T	T	T	T	T	T	T	T	T	T	T	C	T	C	T	T	C	T	T	T	T	T	T	C
JAX00015643	10	20693495	0	T	C	C	T	C	C	T	C	C	T	C	H	C	T	T	C	H	H	C	C	T	C	T	T	C	C	C	C	C	C	C	H	T	C	T	C	H	C	C	H	T	C	C	T	T	C
JAX00284598	10	20705824	0	A	T	A	A	A	A	A	A	T	A	A	H	T	A	A	A	A	A	A	A	A	H	A	A	A	A	A	A	T	H	A	A	A	A	A	A	H	A	A	H	A	A	T	A	A	A
JAX00284605	10	20732501	0	T	C	C	T	C	C	T	T	C	C	T	C	C	C	C	C	H	C	C	C	H	C	T	T	C	C	C	C	C	C	C	H	T	T	T	T	T	C	T	H	T	C	C	H	C	T
JAX00284606	10	20733085	0	A	G	G	A	G	G	A	A	A	G	A	G	A	G	G	G	H	G	G	G	H	G	A	A	G	G	G	G	A	G	G	H	A	A	A	A	A	G	A	A	A	G	A	H	G	A
JAX00284607	10	20733296	0	A	G	A	A	A	A	A	A	G	A	A	N	G	A	A	A	A	A	A	A	A	N	A	A	A	A	A	A	G	A	A	A	A	A	A	A	A	A	A	A	A	A	G	A	A	A
JAX00015647	10	20734886	0	A	G	G	A	G	G	A	A	A	A	A	A	A	A	A	G	H	H	G	G	A	H	A	A	G	G	G	G	A	H	G	H	A	A	A	A	A	G	A	A	A	G	A	A	A	A
JAX00015648	10	20735014	0	A	G	G	A	G	G	A	G	G	G	G	G	G	G	G	G	N	G	G	G	N	G	A	A	G	G	G	G	G	G	G	H	A	G	A	G	N	G	G	H	A	G	G	N	G	G
JAX00284611	10	20749072	0	G	A	G	G	G	G	G	G	A	G	G	H	A	G	G	G	G	G	G	G	G	H	G	G	G	G	G	G	A	H	G	G	G	G	G	G	H	G	G	H	G	G	A	G	G	G
JAX00284616	10	20771632	0	C	T	C	C	C	C	C	T	C	C	T	C	C	C	C	C	C	C	C	C	C	C	C	C	C	C	C	C	C	C	C	C	C	T	C	T	C	C	T	C	C	C	C	H	C	T
JAX00284622	10	20791391	0	T	A	T	T	T	T	T	A	A	T	A	H	A	T	T	T	T	T	T	T	T	H	T	T	T	T	T	T	A	H	T	T	T	A	T	A	H	T	A	H	T	T	A	H	T	A
JAX00284624	10	20810326	0	A	C	C	A	C	C	A	A	A	A	A	A	A	A	A	C	H	H	C	C	A	H	A	A	C	C	C	C	A	H	C	H	A	A	A	A	A	C	A	A	A	C	A	A	A	A
JAX00284626	10	20831787	0	T	A	T	T	T	T	T	T	A	T	T	H	A	T	T	T	T	T	T	T	T	N	T	T	T	T	T	T	A	T	T	T	T	T	T	T	H	T	T	H	T	T	A	T	T	T
JAX00284628	10	20861978	0	C	T	C	C	C	C	C	C	C	T	C	C	C	T	N	C	C	H	C	C	H	C	C	C	C	C	C	C	C	C	C	C	C	C	C	C	C	C	C	C	C	C	C	C	T	C
JAX00284630	10	20872904	0	T	C	T	T	T	T	T	C	C	T	C	H	C	T	T	T	T	T	T	T	T	H	T	T	T	T	T	T	C	T	T	T	T	C	T	C	H	T	C	H	T	T	C	H	T	C
JAX00015657	10	20876187	0	A	G	G	A	G	G	A	A	A	A	A	A	A	A	A	G	H	H	G	G	A	H	A	A	G	G	G	G	A	G	G	H	A	A	A	A	A	G	A	A	A	G	A	A	A	A
JAX00284637	10	20899916	0	A	T	A	A	A	A	A	T	A	T	N	H	A	T	T	A	A	H	A	A	H	A	A	A	A	A	A	A	A	A	A	A	A	T	A	T	A	A	T	A	A	A	A	A	T	T
JAX00284640	10	20906873	0	A	G	A	A	A	A	A	G	A	G	G	H	A	G	G	A	A	H	A	A	H	A	A	A	A	A	A	A	A	A	A	A	A	G	A	G	A	A	G	A	A	A	A	H	G	G
JAX00284641	10	20907395	0	A	C	A	A	A	A	A	C	C	A	C	H	C	A	A	A	A	A	A	A	A	H	A	A	A	A	A	A	C	A	A	A	A	C	A	C	H	A	C	H	A	A	C	H	A	C
JAX00284642	10	20907643	0	A	G	A	A	A	A	A	G	G	G	G	G	G	G	G	A	A	H	A	A	H	H	A	A	A	A	A	A	G	A	A	A	A	G	A	G	N	A	G	N	A	A	G	H	G	G
JAX00015660	10	20910320	0	G	A	A	G	A	A	G	G	G	G	G	G	G	G	G	A	H	H	A	A	G	H	G	G	A	A	A	A	G	A	A	H	G	G	G	G	G	A	G	G	G	A	G	G	G	G
JAX00284644	10	20910499	0	T	C	T	T	T	T	T	C	C	C	C	C	C	C	C	T	T	H	T	T	H	H	T	T	T	T	T	T	C	T	T	T	T	C	T	C	H	T	C	H	T	T	C	H	C	C
JAX00015661	10	20930866	0	G	A	A	G	A	A	G	A	A	A	A	A	A	A	A	A	H	A	A	A	H	A	G	G	A	A	A	A	A	A	A	H	G	A	G	A	H	A	A	H	G	A	A	H	A	A
JAX00015662	10	20940921	0	C	T	T	C	T	T	C	C	C	C	C	C	C	C	C	T	H	H	T	T	C	H	C	C	T	T	T	T	C	T	T	H	C	C	C	C	C	T	C	C	C	T	C	C	C	C
JAX00015663	10	20956957	0	A	C	C	A	C	C	A	C	C	C	C	C	C	C	C	C	H	C	C	C	H	C	A	A	C	C	C	C	C	C	C	H	A	C	A	C	H	C	C	H	A	C	C	H	C	C
JAX00284651	10	20957157	0	A	G	A	A	A	A	A	A	G	A	A	H	G	A	A	A	A	A	A	A	A	N	A	A	A	A	A	A	G	A	A	A	A	A	A	A	H	A	A	H	A	A	G	A	A	A
JAX00015664	10	20978366	0	C	A	A	C	A	A	C	A	A	C	A	H	A	C	C	A	H	H	A	A	C	A	C	C	A	A	A	A	A	A	A	H	C	A	C	A	H	A	A	H	C	A	A	H	C	A
JAX00284657	10	20980305	0	G	A	G	G	G	G	G	A	A	G	A	H	A	G	G	G	G	G	G	G	G	H	G	G	G	G	G	G	A	G	G	G	G	A	G	A	N	G	A	H	G	G	A	H	G	A
JAX00284661	10	20988929	0	G	A	A	G	A	A	G	G	G	G	G	G	G	G	G	A	H	H	A	A	G	H	G	G	A	A	A	A	G	A	A	H	G	G	G	G	G	A	G	G	G	A	G	G	G	G
JAX00284665	10	21003609	0	T	C	T	T	T	T	T	T	C	T	T	H	C	T	T	T	T	T	T	T	T	H	T	T	T	T	T	T	C	T	T	T	T	T	T	T	H	T	T	H	T	T	C	T	T	T
JAX00284667	10	21013310	0	C	A	C	C	C	C	C	A	C	A	A	H	C	A	A	C	C	C	C	C	C	C	C	C	C	C	C	C	C	C	C	C	C	A	C	A	C	C	A	C	C	C	C	H	A	A
JAX00015668	10	21025168	0	T	C	C	T	C	C	T	C	C	C	C	C	C	C	C	C	H	C	C	C	H	C	T	T	C	C	C	C	C	C	C	H	T	C	T	C	H	C	C	H	T	C	C	H	C	C
JAX00284673	10	21070062	0	T	C	T	T	T	T	C	T	T	C	T	H	T	C	C	T	H	H	T	T	C	T	C	C	T	T	T	T	T	T	T	T	C	T	T	T	H	T	T	T	C	T	T	T	C	T
JAX00284674	10	21070866	0	G	C	G	G	G	G	C	G	G	C	G	H	G	C	C	G	H	H	G	G	C	G	C	C	G	G	G	G	G	G	G	G	C	G	G	G	H	G	G	G	C	G	G	G	C	G
JAX00284675	10	21071487	0	T	C	C	T	C	C	C	C	C	C	C	C	C	C	C	C	C	C	C	C	C	C	C	C	C	C	C	C	C	C	C	H	C	C	T	C	C	C	C	H	C	C	C	H	C	C
JAX00015673	10	21087141	0	A	G	G	A	G	G	A	A	G	A	A	H	G	A	A	G	H	H	G	G	A	G	A	A	G	G	G	G	G	G	G	H	A	A	A	A	H	G	A	H	A	G	G	A	A	A
JAX00015674	10	21109645	0	G	A	A	G	A	A	G	G	G	G	G	G	G	G	G	A	H	H	A	A	G	H	G	G	A	A	A	A	G	A	A	H	G	G	G	G	G	A	G	G	G	A	G	G	G	G
JAX00284681	10	21113950	0	C	T	T	C	T	T	C	C	C	C	C	C	C	C	C	T	H	H	T	T	C	H	C	C	T	T	T	T	C	T	T	N	C	C	C	C	C	T	C	C	C	T	C	C	C	C
JAX00284682	10	21121489	0	G	A	A	G	A	A	A	A	A	A	A	A	A	A	A	A	A	A	A	A	A	A	A	A	A	A	A	A	A	A	A	H	A	A	G	A	A	A	A	H	A	A	A	H	A	A
JAX00015676	10	21122926	0	T	C	C	T	C	C	T	T	T	T	T	T	T	T	T	C	C	H	C	C	T	H	T	T	C	C	C	C	T	C	C	H	T	T	T	T	T	C	T	T	T	C	T	T	T	T
JAX00284684	10	21123352	0	C	T	T	C	T	T	C	T	T	C	T	H	T	C	H	T	H	H	T	T	C	T	C	C	T	T	T	T	T	T	T	H	C	T	C	T	H	T	T	H	C	T	T	H	C	T
JAX00284685	10	21123546	0	T	C	C	T	C	C	T	C	C	T	C	H	C	T	H	C	H	N	C	C	T	C	T	T	C	C	C	C	C	C	C	N	T	C	T	C	H	C	C	H	T	C	C	H	T	C
JAX00284687	10	21125807	0	G	A	G	G	G	G	G	A	A	G	A	H	A	G	H	G	G	G	G	G	G	H	G	G	G	G	G	G	A	G	G	G	G	A	G	A	H	G	A	H	G	G	A	H	G	A
JAX00284688	10	21127486	0	G	T	T	G	T	T	G	T	G	G	T	G	G	G	G	T	H	H	T	T	G	H	G	G	T	T	T	T	G	T	T	H	G	T	G	T	G	T	T	G	G	T	G	H	G	T
JAX00284689	10	21127759	0	G	A	G	G	G	G	G	A	G	G	A	G	G	G	G	G	G	G	G	G	G	G	G	G	G	G	G	G	G	G	G	G	G	A	G	A	G	G	A	G	G	G	G	N	G	A
JAX00284690	10	21129903	0	G	A	G	G	G	G	G	A	G	G	A	G	G	G	G	G	G	G	G	G	G	G	G	G	G	G	G	G	G	G	G	G	G	A	G	A	G	G	A	G	G	G	G	H	G	A
JAX00284695	10	21139564	0	C	T	T	C	T	T	C	C	C	C	H	C	C	C	C	T	H	H	T	T	C	H	C	C	T	T	T	T	C	T	T	H	C	H	C	H	C	T	H	C	C	T	C	C	C	H
JAX00194805	10	21173693	0	T	C	T	T	T	T	T	C	C	T	C	H	C	T	H	T	T	T	T	T	T	N	T	T	T	T	T	T	C	T	T	T	T	C	T	C	N	T	C	H	T	T	C	H	T	C
JAX00194806	10	21173834	0	A	T	A	A	A	A	A	T	T	A	T	H	T	A	H	A	A	A	A	A	A	H	A	A	A	A	A	A	T	A	A	A	A	T	A	T	H	A	T	H	A	A	T	H	A	T
JAX00284705	10	21195030	0	G	A	A	G	A	A	G	G	G	G	G	N	G	G	G	A	H	H	A	A	G	H	G	G	A	A	A	A	G	A	A	H	G	G	G	G	G	A	G	G	G	A	G	G	G	G
JAX00015681	10	21199019	0	C	T	T	C	T	T	C	T	T	C	T	H	T	C	H	T	H	H	T	T	C	T	C	C	T	T	T	T	T	T	T	H	C	T	C	T	H	T	T	H	C	T	T	H	C	T
JAX00284708	10	21201566	0	T	C	T	T	T	T	T	C	T	T	C	T	T	T	T	T	T	T	T	T	T	T	T	T	T	T	T	T	T	T	T	T	T	C	T	C	T	T	C	T	T	T	T	H	T	C
JAX00284712	10	21205729	0	T	G	T	T	T	T	T	T	G	T	T	H	G	T	H	T	T	T	T	T	T	H	T	T	T	T	T	T	G	T	T	T	T	T	T	T	H	T	T	H	T	T	G	T	T	T
JAX00284716	10	21210054	0	G	A	G	G	G	G	G	A	G	G	A	G	G	G	G	G	G	G	G	G	G	G	G	G	G	G	G	G	G	G	G	G	G	A	G	A	G	G	A	G	G	G	G	H	G	A
JAX00284718	10	21212494	0	C	G	C	C	C	C	C	G	G	C	G	H	G	C	H	C	C	C	C	C	C	N	C	C	C	C	C	C	N	C	C	C	C	G	C	G	C	C	G	C	C	C	G	H	C	G
JAX00015683	10	21217592	0	T	C	C	T	C	C	C	C	C	C	C	C	C	C	C	C	C	C	C	C	C	C	C	C	C	C	C	C	C	C	C	H	C	C	T	C	C	C	C	H	C	C	C	H	C	C
JAX00284720	10	21226105	0	C	A	A	C	A	A	A	C	C	A	C	H	C	A	H	A	A	A	A	A	A	H	A	A	A	A	A	A	C	A	A	H	A	C	C	C	H	A	C	C	A	A	C	C	A	C
JAX00284722	10	21239376	0	T	G	G	T	G	G	G	T	T	T	T	T	T	T	T	G	G	H	G	G	H	H	G	G	G	G	G	G	T	G	G	H	G	T	T	T	H	G	T	T	G	G	T	T	T	T
JAX00284724	10	21243286	0	C	T	C	C	C	C	C	T	T	T	T	T	N	T	T	C	C	H	C	C	H	H	C	C	C	C	C	C	T	C	C	C	C	T	C	T	H	C	T	H	C	C	T	H	T	T
JAX00284725	10	21247162	0	A	G	A	A	A	A	A	A	G	A	A	H	G	A	H	A	A	A	A	A	A	H	A	A	A	A	A	A	G	A	A	A	A	A	A	A	H	A	A	H	A	A	G	A	A	G
JAX00284736	10	21265765	0	C	A	A	C	A	A	A	A	A	A	A	A	A	A	A	A	A	A	A	A	A	A	A	A	A	A	A	A	A	A	A	H	A	A	C	A	A	A	A	H	A	A	A	H	A	A
JAX00015687	10	21273561	0	A	G	G	A	G	G	G	G	G	G	G	G	G	G	G	G	G	G	G	G	G	G	G	G	G	G	G	G	G	G	G	G	G	G	A	G	G	G	G	H	G	G	G	N	G	G
JAX00284739	10	21273701	0	T	C	T	T	T	T	T	T	T	C	T	H	T	C	H	T	T	H	T	T	H	T	T	T	T	T	T	T	T	T	T	T	T	T	T	T	T	T	T	T	T	T	T	T	C	T
JAX00284745	10	21285030	0	G	T	G	G	G	G	G	G	G	T	G	H	G	T	H	G	G	H	G	G	H	G	G	G	G	G	G	G	G	G	G	G	G	G	G	G	G	G	G	G	G	G	G	G	T	G
JAX00284746	10	21294869	0	T	C	T	T	T	T	T	C	T	T	C	T	T	T	T	T	T	T	T	T	T	T	T	T	T	T	T	T	T	T	T	T	T	C	T	C	T	T	C	T	T	T	T	H	T	T
JAX00284750	10	21297049	0	G	T	T	G	T	T	G	G	G	G	G	G	G	G	G	T	H	H	T	T	G	H	G	G	T	T	T	T	G	T	T	H	G	G	G	G	G	T	G	G	G	T	G	G	G	G
JAX00284753	10	21298576	0	T	G	T	T	T	T	T	G	G	T	G	H	G	T	H	T	T	T	T	T	T	H	T	T	T	T	T	T	G	T	T	T	T	G	T	G	H	T	G	H	T	T	G	H	T	G
JAX00284755	10	21304013	0	A	G	A	A	A	A	G	A	G	G	A	G	G	G	G	A	H	H	A	A	G	H	G	G	A	A	A	A	G	A	A	A	G	A	A	A	G	A	A	H	G	A	G	A	G	G
JAX00284757	10	21304423	0	G	T	G	G	G	G	T	G	G	T	G	H	G	T	H	G	H	H	G	G	T	G	T	T	G	G	G	G	G	G	G	G	T	G	G	G	H	G	G	G	T	G	G	G	T	G
JAX00284758	10	21304547	0	T	C	T	T	T	T	C	T	C	C	T	C	C	C	C	T	H	H	T	T	C	H	C	C	T	T	T	T	C	T	T	T	C	T	T	T	C	T	T	H	C	T	C	T	C	C
JAX00284771	10	21320466	0	T	G	T	T	T	T	G	G	T	G	G	H	T	G	H	T	H	H	T	T	G	T	G	G	T	T	T	T	T	T	T	T	G	G	T	G	H	T	G	T	G	T	T	T	G	T
JAX00284773	10	21320812	0	A	G	A	A	A	A	G	A	G	G	A	G	G	G	G	A	H	H	A	A	G	H	G	G	A	A	A	A	G	A	A	A	G	A	A	A	G	A	A	H	G	A	G	A	G	G
JAX00284776	10	21325757	0	A	C	A	A	A	A	A	C	C	A	C	H	C	A	H	A	A	A	A	A	A	H	A	A	A	A	A	A	C	A	A	A	A	C	A	C	H	A	C	H	A	A	C	C	A	C
JAX00284779	10	21326298	0	C	T	C	C	C	C	T	T	T	T	T	T	T	T	T	C	H	N	C	C	T	H	T	T	C	C	C	C	T	C	C	C	T	T	C	T	T	C	T	H	T	C	T	N	T	T
JAX00284786	10	21363020	0	A	T	A	A	A	A	A	A	A	T	A	T	A	T	T	A	A	H	A	A	H	A	A	A	A	A	A	A	A	A	A	A	A	A	A	A	A	A	A	A	A	A	A	A	T	A
JAX00284789	10	21373939	0	G	A	G	G	G	G	G	A	G	G	A	G	G	G	G	G	G	G	G	G	G	G	G	G	G	G	N	G	G	G	G	G	N	A	G	A	G	G	A	G	G	G	G	H	G	G
JAX00194811	10	21376054	0	C	T	C	C	C	C	C	C	T	C	C	H	T	C	H	C	C	C	C	C	C	H	C	C	C	C	C	C	T	C	C	C	C	C	C	C	H	C	C	H	C	C	T	C	C	T
JAX00015696	10	21396460	0	A	T	T	A	T	T	T	T	T	T	T	T	T	T	T	T	T	T	T	T	T	T	T	T	T	T	T	T	T	T	T	H	T	T	A	T	T	T	T	N	T	T	T	H	T	T
JAX00284798	10	21425991	0	G	C	G	G	G	G	G	G	C	C	G	C	C	C	C	G	G	H	G	G	N	G	G	G	G	G	G	G	C	G	G	G	G	G	G	G	H	G	G	H	G	G	C	G	C	C
JAX00194814	10	21449720	0	C	G	C	C	C	C	C	G	G	C	G	G	G	C	G	C	C	C	C	C	C	G	C	C	C	C	C	C	G	C	C	C	C	G	C	G	G	C	G	G	C	C	G	G	C	G
JAX00284805	10	21452248	0	C	A	C	C	C	C	C	C	C	A	C	H	C	A	H	C	C	H	C	C	H	C	C	C	C	C	C	C	C	C	C	C	C	C	C	C	C	C	C	C	C	C	C	C	A	C
JAX00284806	10	21453583	0	A	C	A	A	A	A	A	C	A	A	C	A	A	A	A	A	A	A	A	A	A	A	A	A	A	A	A	A	A	A	A	A	A	C	A	C	A	A	C	A	A	A	A	H	A	A
JAX00284808	10	21462573	0	C	A	C	C	C	C	C	C	A	C	C	H	A	C	N	C	C	C	C	C	C	H	C	C	C	C	C	C	A	C	C	C	C	C	C	C	H	C	C	H	C	C	A	C	C	A
JAX00284809	10	21462644	0	A	T	A	A	A	A	A	T	T	A	T	H	T	A	H	A	A	A	A	A	A	H	A	A	A	A	A	A	T	A	A	A	A	T	A	T	H	A	T	H	A	A	T	H	A	T
JAX00284810	10	21490720	0	G	C	G	G	G	G	G	C	C	G	C	H	C	G	H	G	G	G	G	G	G	H	G	G	G	G	G	G	C	G	G	G	G	C	G	C	H	G	C	H	G	G	C	H	G	C
JAX00015707	10	21545303	0	G	A	A	G	A	A	G	G	G	A	G	H	G	A	H	A	H	A	A	A	H	H	G	G	A	A	A	A	G	A	A	H	G	G	G	G	G	A	G	G	G	A	G	G	A	G
JAX00284823	10	21550055	0	A	G	G	A	G	G	A	G	G	G	G	G	G	G	G	G	N	G	G	G	N	G	A	A	G	G	G	G	N	G	G	H	A	G	A	G	A	G	G	A	A	G	N	H	G	G
JAX00284824	10	21551558	0	G	A	A	G	A	A	G	G	A	A	G	A	A	A	A	A	H	A	A	A	H	A	G	G	A	A	A	A	A	A	A	H	G	G	G	G	H	A	G	H	G	A	A	G	A	A
JAX00284832	10	21564237	0	A	G	A	A	A	A	A	G	G	A	G	H	G	A	H	A	A	A	A	A	A	H	A	A	A	A	A	A	G	A	A	A	A	G	A	G	H	A	G	H	A	A	G	H	A	G
JAX00284837	10	21571904	0	G	A	G	G	G	G	G	G	A	G	G	H	A	G	H	G	G	G	G	G	G	H	G	G	G	G	G	G	A	G	G	G	G	G	G	G	H	G	G	H	G	G	A	G	G	A
JAX00284838	10	21573875	0	C	A	C	C	C	C	C	A	C	C	A	C	C	C	C	C	C	C	C	C	C	C	C	C	C	C	C	C	C	C	C	C	C	A	C	A	C	C	A	C	C	C	C	H	C	C
JAX00284841	10	21581201	0	C	T	C	C	C	C	C	C	T	C	C	H	T	C	H	C	C	C	C	C	C	H	C	C	C	C	C	C	T	C	C	C	C	C	C	C	H	C	C	H	C	C	T	C	C	T
JAX00284848	10	21627322	0	G	A	G	G	G	G	G	G	G	A	G	G	G	A	H	G	G	H	G	G	H	G	G	G	G	G	G	G	G	G	G	G	G	G	G	G	G	G	G	G	G	G	G	G	A	G
JAX00284849	10	21628227	0	T	C	C	T	C	C	T	C	T	C	C	H	T	C	H	C	H	C	C	C	H	H	T	T	C	C	C	C	T	C	C	H	T	C	T	C	T	C	C	T	T	C	T	H	C	T
JAX00284852	10	21633279	0	A	G	G	A	G	G	A	A	G	A	A	H	G	A	H	G	H	H	G	G	A	G	A	A	G	G	G	G	G	G	G	H	A	A	A	A	H	G	A	H	A	G	G	A	A	G
JAX00284853	10	21633380	0	G	A	G	G	G	G	G	A	G	A	A	G	G	A	G	G	G	G	G	G	G	G	G	G	G	G	G	G	G	G	G	G	G	A	G	A	G	G	A	G	G	G	G	G	A	G
JAX00284854	10	21633763	0	G	A	G	G	G	G	G	A	G	G	A	G	G	G	G	G	G	G	G	G	G	G	G	G	G	G	G	G	G	G	G	G	G	A	G	A	G	G	A	G	G	G	G	H	G	G
JAX00015715	10	21658498	0	G	T	T	G	T	T	G	G	G	T	G	H	G	T	H	T	H	T	T	T	H	H	G	G	T	T	T	T	G	T	T	H	G	G	G	G	G	T	G	G	G	T	G	G	T	G
JAX00284860	10	21660897	0	G	T	T	G	T	T	T	T	T	T	T	T	T	T	T	T	T	T	T	T	T	T	T	T	T	T	T	T	T	T	T	H	T	T	G	T	T	T	T	H	T	T	T	H	T	T
JAX00015718	10	21686784	0	G	A	A	G	A	A	G	G	G	G	G	G	G	G	G	A	H	H	A	A	G	H	G	G	A	A	A	A	G	A	A	H	G	G	G	G	G	A	G	G	G	A	G	G	G	G
JAX00015726	10	21771494	0	A	G	G	A	G	G	A	A	G	G	A	G	G	G	G	G	H	G	G	G	H	G	A	A	G	G	G	G	G	G	G	H	A	A	A	A	H	G	A	H	A	G	G	A	G	G
JAX00284912	10	22246285	0	A	C	A	A	A	A	A	A	C	A	A	A	C	A	N	A	A	A	A	A	A	N	A	A	A	A	A	A	N	A	A	A	A	A	A	A	N	A	A	N	A	A	C	A	A	C
JAX00284916	10	22247361	0	G	A	G	G	G	G	G	G	A	G	G	H	A	G	H	G	G	N	G	G	G	H	G	G	G	G	G	G	A	G	G	G	G	G	G	G	G	G	G	G	G	G	A	G	G	A
JAX00284917	10	22252174	0	G	C	G	G	G	G	G	G	C	G	G	H	C	G	H	G	G	G	G	G	G	N	G	G	G	G	G	G	C	G	G	G	G	G	G	G	H	G	G	G	G	G	C	G	G	C
JAX00284933	10	22293716	0	T	C	T	T	T	T	C	C	C	T	C	H	C	T	H	T	H	T	T	T	H	H	C	C	T	T	T	T	C	T	T	T	C	C	T	C	C	T	C	H	C	T	C	H	T	C
JAX00015759	10	22303199	0	G	A	G	G	G	G	A	G	G	G	G	G	G	G	G	G	H	G	G	G	H	G	A	A	G	G	G	G	G	G	G	G	A	G	G	G	H	G	G	G	A	G	G	G	G	G
JAX00284935	10	22306495	0	G	A	G	G	G	G	G	G	A	G	G	G	A	G	A	G	G	G	G	G	G	H	G	G	G	G	G	G	A	G	G	G	G	G	G	G	H	G	G	N	G	G	A	G	G	A
JAX00284937	10	22307004	0	A	G	A	A	A	A	A	A	G	A	A	A	G	A	H	A	A	A	A	A	A	H	A	A	A	A	A	A	G	A	A	A	A	A	A	A	H	A	A	H	A	A	G	A	A	G
JAX00284938	10	22308220	0	C	T	C	C	C	C	C	C	T	C	C	C	T	C	H	C	C	C	C	C	C	H	C	C	C	C	C	C	T	C	C	C	C	C	C	C	H	C	C	H	C	C	T	C	C	T
JAX00284939	10	22308745	0	T	C	T	T	T	T	C	C	C	T	C	T	C	T	H	T	N	T	T	T	N	H	C	C	T	T	T	T	C	T	T	T	C	C	T	C	C	T	C	H	C	N	C	H	T	N
JAX00194832	10	22328877	0	G	A	G	G	G	G	G	G	A	G	G	G	A	G	H	G	G	G	G	G	G	H	G	G	G	G	G	G	A	G	G	G	G	G	G	G	H	G	G	H	G	G	A	G	G	A
JAX00194833	10	22328894	0	G	T	G	G	G	G	G	G	T	G	G	G	T	G	H	G	G	G	G	G	G	H	G	G	G	G	G	G	T	G	G	G	G	G	G	G	H	G	G	H	G	G	T	G	G	T
JAX00284944	10	22348590	0	G	A	G	G	G	G	G	G	A	G	G	G	A	G	H	G	G	G	G	G	G	H	G	G	G	G	G	G	A	G	G	G	G	G	G	G	H	G	G	H	G	G	A	G	G	A
JAX00015764	10	22382905	0	T	C	T	T	T	T	T	T	C	T	T	T	C	T	N	T	T	T	T	T	T	C	T	T	T	T	T	T	C	T	T	T	T	T	T	T	H	T	T	N	T	T	C	T	T	C
JAX00284960	10	22407157	0	T	C	T	T	T	T	T	T	C	T	T	T	C	T	H	T	T	T	T	T	T	H	T	T	T	T	T	T	C	T	T	T	T	T	T	T	H	T	T	H	T	T	C	T	T	C
JAX00284961	10	22407668	0	C	T	C	C	C	C	C	C	T	C	C	C	T	C	H	C	C	C	C	C	C	H	C	C	C	C	C	C	T	C	C	C	C	C	C	C	H	C	C	H	C	C	T	C	C	T
JAX00015767	10	22410910	0	T	C	T	T	T	T	T	T	C	T	T	T	C	T	C	T	T	T	T	T	T	C	T	T	T	T	T	T	C	T	T	T	T	T	T	T	C	T	T	C	T	T	C	T	T	C
JAX00015770	10	22459791	0	G	C	G	G	G	G	G	C	C	G	C	H	C	G	H	G	G	N	G	G	G	H	G	G	G	G	G	G	C	G	G	G	G	C	G	C	H	G	C	H	G	G	C	H	G	C
JAX00284963	10	22465240	0	G	C	G	G	G	G	G	C	C	G	C	G	C	G	H	G	G	G	G	G	G	H	G	G	G	G	G	G	C	H	G	G	G	C	G	C	H	G	C	H	G	G	C	H	G	C
JAX00015775	10	22540373	0	A	G	A	A	A	A	A	G	A	A	G	N	A	A	A	A	A	A	A	A	A	A	A	A	A	A	A	A	A	A	A	A	A	G	A	G	A	A	G	A	A	A	A	H	A	A
JAX00015776	10	22541365	0	A	G	A	A	A	A	A	G	G	G	G	A	G	G	G	A	A	H	A	A	H	H	A	A	A	A	A	A	G	H	A	A	A	G	A	G	N	G	G	N	G	A	G	G	G	G
JAX00284973	10	22559757	0	G	A	G	G	G	G	G	G	A	G	G	G	A	G	H	G	G	G	G	G	G	H	G	G	G	G	G	G	A	H	G	G	G	G	G	G	H	G	G	H	A	G	A	G	G	A
JAX00284974	10	22559779	0	C	G	C	C	C	C	C	C	G	C	C	C	G	C	H	C	C	C	C	C	C	H	C	C	C	C	C	C	G	H	C	C	C	C	C	C	H	C	C	H	G	C	G	C	C	G
JAX00284975	10	22569322	0	C	T	C	C	C	C	C	C	C	T	C	C	C	T	H	C	C	H	C	C	H	C	C	C	C	C	C	C	C	C	C	C	C	C	C	C	C	T	C	C	C	C	C	C	T	C
JAX00284988	10	22595752	0	G	C	G	G	G	G	G	C	C	C	C	G	C	C	C	G	G	H	G	G	H	H	G	G	G	G	G	G	C	H	G	G	G	C	G	C	H	C	C	H	C	G	C	H	C	C
JAX00285000	10	22619179	0	C	T	C	C	C	C	C	C	C	T	C	C	C	T	H	C	C	H	C	C	H	C	C	C	C	C	C	C	C	C	C	C	C	C	C	C	C	T	C	C	C	C	C	C	T	C
JAX00285001	10	22619790	0	A	G	A	A	A	A	A	G	A	G	G	A	A	G	H	A	A	H	A	A	H	A	A	A	A	A	A	A	A	A	A	A	A	G	A	G	A	G	G	A	A	A	A	H	G	A
JAX00285007	10	22677722	0	C	T	C	C	C	C	C	T	C	C	T	C	C	C	C	C	C	C	C	C	C	C	C	C	C	C	C	C	C	C	C	C	C	T	C	T	C	C	T	C	C	C	C	H	C	C
JAX00015787	10	22700453	0	T	G	T	T	T	T	T	G	T	T	G	T	T	T	T	T	T	T	T	T	T	T	T	T	T	T	T	T	T	T	T	T	T	G	T	G	T	T	G	T	T	T	T	N	T	T
JAX00015789	10	22703545	0	T	C	T	T	T	T	T	T	C	T	T	T	C	T	H	T	T	T	T	T	T	H	T	T	T	T	T	T	C	H	T	T	T	T	T	T	H	T	T	H	C	T	C	T	T	C
JAX00285015	10	22732061	0	G	A	G	G	G	G	G	A	A	A	A	G	A	A	A	G	G	H	G	G	H	H	G	G	G	G	G	G	A	H	G	G	G	A	G	A	H	A	A	H	A	G	A	H	A	A
JAX00015793	10	22779731	0	T	G	T	T	T	T	T	G	G	T	G	T	G	T	H	T	T	T	T	T	T	H	T	T	T	T	T	T	G	H	T	T	T	G	T	G	H	T	G	H	G	T	G	H	T	G
JAX00285021	10	22794531	0	G	A	G	G	G	G	G	G	A	G	G	G	A	G	H	G	G	G	G	G	G	H	G	G	G	G	G	G	A	H	G	G	G	G	G	G	H	G	G	H	H	G	A	G	G	A
JAX00285023	10	22803223	0	C	T	T	C	T	T	T	C	C	T	C	T	C	T	H	T	T	T	T	T	T	H	T	T	T	T	T	T	C	H	T	H	T	C	C	C	H	T	C	C	C	T	C	C	T	C
JAX00285024	10	22814718	0	T	C	C	T	C	C	C	C	C	C	C	C	C	C	C	C	C	C	C	C	C	C	C	C	C	C	C	C	C	C	C	H	C	C	T	C	C	C	C	H	C	C	C	H	C	C
JAX00285026	10	22817590	0	T	C	T	T	T	T	T	C	C	T	C	T	C	T	H	T	T	T	T	T	T	H	T	T	T	T	T	T	C	H	T	T	T	C	T	C	H	T	C	H	C	T	C	H	T	C
JAX00015796	10	22820470	0	G	A	A	G	G	G	G	G	A	G	G	G	A	G	H	A	G	G	G	G	G	H	G	G	G	H	H	A	A	A	H	G	G	G	G	G	H	G	G	H	A	A	A	G	G	A
JAX00015797	10	22823084	0	G	A	G	G	G	G	G	A	A	G	A	G	A	G	H	G	G	G	G	G	G	H	G	G	G	G	G	G	A	H	G	G	G	A	G	A	H	G	A	H	A	G	A	H	G	A
JAX00285030	10	22857140	0	T	A	A	T	A	A	A	A	A	A	A	A	A	A	A	A	A	A	A	A	H	A	A	A	A	A	A	A	A	A	A	H	A	A	T	A	A	A	A	H	A	A	A	H	A	A
JAX00015801	10	22860927	0	A	G	A	A	A	A	A	G	G	A	G	A	G	A	H	A	A	A	A	A	A	H	A	A	A	A	A	A	G	H	A	A	A	G	A	G	H	A	G	H	G	A	G	H	A	G
JAX00285035	10	22870178	0	G	A	G	G	G	G	G	A	G	G	A	G	G	G	G	G	G	G	G	G	G	G	G	G	G	G	G	G	G	G	G	G	G	A	G	A	G	G	A	G	G	G	G	H	G	G
JAX00285037	10	22887754	0	G	A	G	G	G	G	G	G	A	G	G	G	A	G	G	G	G	G	G	G	G	N	G	G	G	G	G	G	A	G	G	G	G	G	G	G	G	G	G	G	A	G	A	G	G	A
JAX00194841	10	22887782	0	G	C	G	G	G	G	G	G	C	G	G	G	C	G	N	G	G	G	G	G	G	N	G	G	G	G	G	G	C	G	G	G	G	G	G	G	N	G	G	G	C	G	C	G	G	C
JAX00194842	10	22910064	0	G	A	G	G	G	G	G	G	A	G	G	G	A	G	N	G	G	G	G	G	G	H	G	G	G	G	G	G	A	N	G	G	G	G	G	G	H	G	G	N	A	G	A	G	G	A
JAX00015802	10	22915052	0	G	T	G	G	T	T	T	T	G	G	T	T	G	G	G	G	T	N	T	T	N	H	T	T	T	G	G	G	G	G	G	G	T	T	G	T	H	G	T	G	G	G	G	G	G	G
JAX00015804	10	22917263	0	C	T	C	C	T	T	T	C	C	C	C	T	C	C	C	C	T	H	T	T	H	H	T	T	T	C	H	C	C	C	H	H	T	C	C	C	H	C	C	C	C	C	C	C	C	C
JAX00285041	10	22928031	0	C	G	C	C	C	C	C	G	G	C	G	C	G	C	H	C	C	C	C	C	C	H	C	C	C	C	C	C	G	H	C	C	C	G	C	G	H	C	G	N	G	C	G	N	C	G
JAX00015807	10	22948382	0	C	T	C	C	T	T	T	C	C	C	C	T	C	C	C	C	T	H	T	T	H	H	T	T	T	C	H	C	C	C	H	H	T	C	C	C	H	C	C	C	C	C	C	C	C	C
JAX00285047	10	22950341	0	T	C	T	T	T	T	T	C	T	T	C	T	T	T	T	T	T	T	T	T	T	T	T	T	T	T	T	T	T	T	T	T	T	C	T	C	T	T	C	T	T	T	T	H	T	T
JAX00285048	10	22953418	0	T	G	T	T	G	G	G	G	T	T	G	G	T	T	T	T	G	H	G	G	H	H	G	G	G	T	H	T	T	T	H	H	G	G	T	G	H	T	G	T	T	T	T	H	T	T
JAX00285049	10	22954415	0	A	C	A	A	C	C	C	C	C	A	C	C	C	A	H	A	C	H	C	C	H	C	C	C	C	A	H	A	C	A	H	H	C	C	A	C	C	A	C	H	C	A	C	H	A	C
JAX00285050	10	22957605	0	G	C	G	G	G	G	G	C	C	G	C	G	C	G	H	G	G	G	G	G	G	H	G	G	G	G	G	G	C	G	G	G	G	C	G	C	H	G	C	H	C	G	C	H	G	C
JAX00285051	10	22964824	0	A	C	A	A	A	A	A	A	C	A	A	A	C	A	H	A	A	A	A	A	A	H	A	A	A	A	A	A	C	A	A	A	A	A	A	A	H	A	A	H	C	A	C	A	A	C
JAX00015808	10	22974798	0	C	G	C	C	G	G	G	C	C	C	C	G	C	C	C	C	G	C	G	G	C	H	G	G	G	C	C	C	C	C	C	C	G	C	C	C	N	C	C	C	C	C	C	C	C	C
JAX00015810	10	22984097	0	A	G	A	A	G	G	G	A	G	A	A	G	G	A	H	A	G	H	G	G	H	G	G	G	G	A	H	A	G	A	H	H	G	A	A	A	G	A	A	H	G	A	G	A	A	G
JAX00285053	10	22984490	0	T	C	T	T	C	C	C	C	C	T	C	C	C	T	H	T	C	C	C	C	N	C	C	C	C	T	H	T	C	T	N	H	C	C	T	C	C	T	C	H	C	T	C	N	T	C
JAX00285054	10	22984789	0	C	T	C	C	C	C	C	C	T	C	C	C	T	C	H	C	C	C	C	C	C	H	C	C	C	C	C	C	T	C	C	C	C	C	C	C	N	C	C	H	T	C	T	C	C	T
JAX00285057	10	22992530	0	A	G	A	A	A	A	A	G	A	A	G	A	A	A	A	A	A	A	A	A	A	A	A	A	A	A	A	A	A	A	A	A	A	G	A	G	A	A	G	A	A	A	A	H	A	A
JAX00015811	10	23010498	0	T	G	T	T	G	G	T	T	T	T	T	G	T	T	T	T	H	H	G	G	T	H	T	T	G	T	H	T	T	T	H	H	T	T	T	T	T	T	T	T	T	T	T	T	T	T
JAX00285059	10	23013503	0	C	T	C	C	C	C	C	C	T	C	C	C	T	C	H	C	C	C	C	C	C	H	C	C	C	C	C	C	T	C	C	C	C	C	C	C	H	C	C	H	T	C	T	C	C	T
JAX00015813	10	23038243	0	C	T	C	C	T	T	C	C	C	C	C	T	C	C	C	C	H	H	T	T	C	H	C	C	T	C	H	C	C	C	H	H	C	C	C	C	C	C	C	C	C	C	C	C	C	C
JAX00015814	10	23046946	0	C	A	A	C	A	A	A	A	C	A	A	A	C	A	A	A	A	A	A	A	H	A	A	A	A	A	A	A	N	A	A	H	A	A	C	A	A	A	A	C	H	A	C	H	A	H
JAX00194843	10	23049872	0	G	A	G	G	G	G	G	A	A	G	A	G	A	G	H	G	G	G	G	G	G	H	G	G	G	G	G	G	A	G	G	G	G	A	G	A	H	G	A	H	A	G	A	H	G	A
JAX00015816	10	23067318	0	A	G	G	A	G	G	G	G	G	G	G	G	G	G	G	G	G	G	G	G	H	G	G	G	G	G	G	G	G	G	G	H	G	G	A	G	G	G	G	H	G	G	G	H	G	G
JAX00015817	10	23084461	0	T	C	C	T	T	T	T	C	C	T	C	T	C	T	H	C	T	T	T	T	T	H	T	T	T	C	H	C	C	C	H	T	T	C	T	C	H	T	C	H	C	C	C	H	T	C
JAX00285083	10	23123574	0	T	C	C	T	T	T	T	C	C	T	C	T	C	T	H	C	T	T	T	T	T	H	T	T	T	C	H	C	C	C	H	T	T	C	T	C	H	T	C	H	C	C	C	H	T	C
JAX00015820	10	23125782	0	T	C	T	T	C	C	C	C	C	T	C	C	C	T	H	T	C	H	C	C	H	C	C	C	C	T	H	T	C	T	H	H	C	C	T	C	C	T	C	H	C	T	C	H	T	C
JAX00285086	10	23130980	0	T	C	T	T	T	T	T	T	T	C	T	T	T	C	H	T	T	H	T	T	T	T	T	T	T	T	T	T	T	T	T	T	T	T	T	T	T	C	T	T	T	T	T	T	C	T
JAX00015822	10	23138260	0	T	C	T	T	T	T	T	T	T	C	T	T	T	C	H	T	T	H	T	T	T	T	T	T	T	T	T	T	T	T	T	T	T	T	T	T	T	C	T	T	T	T	T	T	C	T
JAX00015824	10	23183350	0	C	G	G	C	C	C	G	G	G	G	G	C	G	G	G	G	H	H	C	C	H	H	G	G	C	G	H	G	G	G	H	C	G	G	C	G	G	G	G	H	G	G	G	H	G	G
JAX00285100	10	23225317	0	C	T	C	C	C	C	C	C	T	C	C	C	N	C	H	C	C	C	C	C	C	H	C	C	C	C	C	C	N	C	C	C	C	C	C	C	H	C	C	C	N	C	T	C	C	T
JAX00015828	10	23225658	0	C	T	C	C	C	C	C	C	T	C	C	C	T	C	H	C	C	C	C	C	C	H	C	C	C	C	C	C	T	C	C	C	C	C	C	C	H	C	C	H	T	C	T	C	C	T
JAX00285103	10	23237500	0	G	C	G	G	G	G	G	C	C	C	C	G	C	C	C	G	G	H	G	G	G	H	G	G	G	G	G	G	C	G	G	G	G	C	G	C	H	C	C	N	C	G	C	N	C	N
JAX00015829	10	23262016	0	A	G	G	A	A	G	G	A	G	G	G	N	G	G	G	G	H	G	G	H	G	G	G	G	G	G	H	G	G	G	G	H	G	A	A	A	G	G	A	H	G	G	G	A	G	G
JAX00285108	10	23275214	0	C	T	C	C	C	C	C	C	T	C	C	C	T	C	H	C	C	C	C	C	C	H	C	C	C	C	C	C	T	C	C	C	C	C	C	C	H	C	C	H	T	C	T	C	C	T
JAX00285110	10	23296843	0	C	T	C	C	C	C	C	C	C	T	C	C	C	T	H	C	C	H	C	C	C	C	C	C	C	C	C	C	C	C	C	C	C	C	C	C	C	T	C	C	C	C	C	C	T	C
JAX00285119	10	23308914	0	A	G	A	A	A	A	A	G	G	A	G	A	G	A	H	A	A	A	A	A	A	H	A	A	A	A	A	A	G	A	A	A	A	G	A	G	H	A	G	H	G	A	G	H	A	G
JAX00285124	10	23317389	0	G	A	A	G	G	G	A	A	A	A	A	G	A	A	A	A	H	H	G	G	H	H	A	A	G	A	H	A	A	A	H	G	A	A	G	A	A	A	A	H	A	A	A	H	A	A
JAX00285125	10	23332342	0	A	G	A	A	A	A	A	G	G	A	G	A	G	A	H	A	A	A	A	A	A	H	A	A	A	A	A	A	G	A	A	A	A	G	A	G	H	A	G	H	G	A	G	H	A	G
JAX00015836	10	23332422	0	A	G	G	A	A	A	G	G	G	G	G	A	G	G	G	G	H	H	A	A	H	H	G	G	A	G	H	G	G	G	H	A	G	G	A	G	G	G	G	H	G	G	G	H	G	G
JAX00015837	10	23332576	0	G	T	T	G	G	G	T	G	G	T	G	G	G	T	H	T	H	H	G	G	H	G	T	T	G	T	H	T	G	T	H	G	T	G	G	G	H	T	G	G	G	T	G	G	T	G
JAX00015839	10	23379809	0	G	T	T	G	G	G	G	T	T	T	T	G	T	T	T	T	G	H	G	G	G	H	G	G	G	T	G	T	T	T	G	G	G	T	G	T	H	T	T	H	T	T	T	H	T	T
JAX00285126	10	23380386	0	G	A	G	G	G	G	G	G	G	A	G	G	G	A	H	G	G	H	G	G	G	G	G	G	G	G	G	G	G	G	G	G	G	G	G	G	G	A	G	G	G	G	G	G	A	G
JAX00285129	10	23393367	0	A	C	A	A	A	A	A	A	A	C	A	A	A	C	H	A	A	H	A	A	A	A	A	A	A	A	A	A	A	A	A	A	A	A	A	A	A	C	A	A	A	A	A	A	C	A
JAX00285133	10	23398096	0	A	G	A	A	A	A	A	G	G	A	G	A	G	A	H	A	A	A	A	A	A	H	A	A	A	A	A	A	G	A	A	A	A	G	A	G	H	A	G	H	G	A	G	H	A	G
JAX00285134	10	23398520	0	T	G	T	T	T	T	T	G	T	T	G	T	T	T	T	T	T	T	T	T	T	T	T	T	T	T	T	T	T	T	T	T	T	G	T	G	T	T	G	T	T	T	T	N	T	T
JAX00015841	10	23420683	0	T	C	T	T	T	C	T	T	T	T	T	N	T	T	T	T	T	H	T	H	T	H	T	T	C	T	T	T	T	T	H	H	T	T	T	T	T	T	T	T	T	T	T	T	T	T
JAX00285141	10	23449353	0	A	C	A	A	A	C	A	C	C	C	C	A	C	C	C	A	A	C	A	H	A	C	A	A	C	A	A	A	C	A	N	C	A	C	A	C	H	C	C	N	C	A	C	N	C	C
JAX00285144	10	23450144	0	G	A	G	G	G	G	G	G	G	A	G	G	G	N	N	G	G	H	G	G	G	G	G	G	G	G	G	G	G	G	G	G	G	G	G	G	G	H	G	G	G	G	G	G	H	G
JAX00285145	10	23450843	0	A	G	A	A	A	G	A	G	G	G	G	A	G	G	G	A	A	G	A	N	A	G	A	A	G	A	A	A	G	A	A	N	A	G	A	G	N	G	G	A	G	A	G	A	G	G
JAX00285150	10	23451521	0	C	T	C	C	C	T	C	C	C	T	C	C	C	T	H	C	C	T	C	H	C	H	C	C	T	C	C	C	C	C	H	H	C	C	C	C	C	T	C	C	C	C	C	C	T	C
JAX00285151	10	23451627	0	C	G	C	C	C	C	C	G	G	C	G	C	G	C	H	C	C	C	C	C	C	H	C	C	C	C	C	C	G	C	C	C	C	G	C	G	N	C	G	N	G	C	G	H	C	G
JAX00285152	10	23452055	0	T	G	T	T	T	G	T	T	T	G	T	T	T	G	H	T	T	G	T	H	T	H	T	T	G	T	T	T	T	T	H	H	T	T	T	T	T	G	T	T	T	T	T	T	G	T
JAX00015845	10	23458447	0	A	G	A	A	A	G	A	G	G	G	G	H	G	G	G	A	A	G	A	H	A	G	A	A	G	A	A	A	G	A	H	H	A	G	A	G	H	G	G	H	G	A	G	H	G	G
JAX00015846	10	23458465	0	A	G	A	A	A	G	A	G	G	G	G	A	G	H	G	A	A	H	A	A	A	G	A	A	N	A	A	A	G	A	A	A	A	G	A	G	H	H	G	H	G	A	G	H	G	G
JAX00194852	10	23471496	0	T	C	T	T	T	C	T	C	C	C	C	T	C	C	C	T	T	C	T	H	T	C	T	T	C	T	T	T	C	T	H	N	T	C	T	C	H	C	C	H	C	T	C	T	C	C
JAX00194853	10	23471602	0	T	G	T	T	T	G	T	G	G	G	G	T	G	G	G	T	T	G	T	H	T	G	T	T	G	T	T	T	G	T	H	H	T	G	T	G	H	G	G	H	G	T	G	H	G	G
JAX00285153	10	23484700	0	T	C	T	T	T	T	T	C	C	T	C	T	C	T	H	T	T	T	T	T	T	H	T	T	T	T	T	T	C	T	T	T	T	C	T	C	N	T	C	H	C	T	C	H	T	C
JAX00285158	10	23509016	0	C	G	C	C	C	C	C	G	G	G	G	C	G	G	G	C	C	H	C	C	C	C	C	C	C	C	C	C	G	C	C	C	C	G	C	G	C	G	G	N	G	C	G	H	G	G
JAX00285161	10	23510510	0	T	C	T	T	T	T	T	C	C	C	C	T	C	C	C	T	T	C	T	T	T	N	T	T	T	T	T	T	C	T	T	T	T	C	T	C	H	C	C	H	C	T	C	H	C	C
JAX00285163	10	23522452	0	T	A	T	T	T	T	T	T	T	A	T	T	T	A	N	T	T	N	T	T	T	T	T	T	T	T	T	T	T	T	T	T	T	T	T	T	T	A	T	T	T	T	T	T	A	T
JAX00194854	10	23528776	0	C	T	C	C	C	C	C	T	T	T	T	C	T	T	T	C	C	H	C	C	C	H	C	C	C	C	C	C	T	C	C	C	C	T	C	T	H	T	T	H	T	C	T	H	T	T
JAX00015851	10	23541633	0	C	A	A	C	C	A	C	C	C	C	C	C	C	C	C	A	C	H	C	H	C	H	C	C	A	A	H	A	C	A	A	H	C	C	C	C	C	C	N	C	C	A	C	C	C	C
JAX00285167	10	23541681	0	A	T	A	A	A	A	A	T	T	A	T	A	T	A	H	A	A	A	A	A	A	H	A	A	A	A	A	A	T	A	A	A	A	T	A	T	H	A	T	H	T	A	T	H	A	T
JAX00285175	10	23558196	0	T	G	G	T	T	G	T	G	G	G	G	T	G	G	G	G	T	G	T	H	T	G	T	T	G	G	H	G	G	G	G	H	T	G	T	G	N	G	G	T	G	G	G	N	G	G
JAX00015855	10	23593782	0	A	G	G	A	A	G	A	A	A	A	A	A	A	A	A	G	A	H	A	H	A	H	A	A	G	G	H	G	A	G	G	H	A	A	A	A	A	A	A	A	A	G	A	A	A	A
JAX00285185	10	23595128	0	A	T	A	A	A	A	A	T	T	A	T	A	T	A	H	A	A	A	A	A	A	H	A	A	A	A	A	A	T	A	A	A	A	T	A	T	H	A	T	H	T	A	T	H	A	T
JAX00285187	10	23608876	0	C	T	C	C	C	C	C	C	T	C	C	C	T	C	H	C	C	C	C	C	C	H	C	C	C	C	C	C	T	C	C	C	C	C	C	C	H	C	C	H	T	C	T	C	C	T
JAX00015856	10	23619436	0	C	T	C	C	C	C	C	T	T	T	T	C	T	T	T	C	C	H	C	C	C	H	C	C	C	C	C	C	T	C	C	C	C	T	C	T	H	T	T	H	T	C	T	H	T	T
JAX00015858	10	23620844	0	C	T	C	C	C	T	C	T	C	C	T	C	C	C	C	C	C	H	C	H	C	N	C	C	T	C	C	C	C	C	H	H	C	T	C	T	C	C	T	C	C	C	C	H	C	C
JAX00285192	10	23630414	0	C	T	C	C	C	C	C	T	C	C	T	C	C	C	C	C	C	C	C	C	C	C	C	C	C	C	C	C	C	C	C	C	C	T	C	T	C	C	T	C	C	C	C	H	C	C
JAX00015859	10	23642627	0	A	T	T	A	T	T	A	T	T	T	T	T	T	T	T	T	H	T	T	T	A	T	A	A	T	T	T	T	T	T	T	H	A	T	A	T	H	T	T	H	T	T	T	H	T	T
JAX00194858	10	23660077	0	C	A	C	C	C	C	C	A	A	C	A	C	A	C	N	C	C	C	C	C	C	N	C	C	C	C	C	C	N	C	C	C	C	A	C	A	H	C	A	H	A	C	A	N	C	A
JAX00015862	10	23699873	0	A	G	A	A	A	A	A	G	A	A	G	A	A	A	A	A	A	A	A	A	A	A	A	A	A	A	A	A	A	A	A	A	A	G	A	G	A	A	G	A	A	A	A	H	A	A
JAX00285213	10	23729785	0	A	C	A	A	A	A	A	C	C	C	C	A	C	C	C	A	A	H	A	A	A	N	A	A	A	A	A	A	C	A	A	A	A	C	A	C	C	C	C	N	C	A	C	H	C	C
JAX00015870	10	23798618	0	G	A	A	G	A	G	G	A	A	G	A	A	A	G	H	A	H	G	A	H	G	H	G	G	G	A	A	A	A	A	H	G	G	A	G	A	H	G	A	H	A	A	A	H	G	A
JAX00285221	10	23799995	0	A	G	A	A	A	A	A	G	G	A	G	A	G	A	H	A	A	A	A	A	A	H	A	A	A	A	A	A	G	A	A	A	A	G	A	G	H	A	G	H	G	A	G	H	A	G
JAX00194861	10	23825915	0	C	T	C	C	C	C	C	T	T	C	H	N	T	C	H	C	C	C	C	C	C	H	C	C	C	C	C	C	T	C	C	C	C	T	C	T	H	C	T	H	T	C	T	H	C	T
JAX00015876	10	23878355	0	A	G	G	A	G	A	A	A	A	A	A	G	A	A	A	G	H	A	G	H	A	A	A	A	A	G	G	G	A	G	H	A	A	A	A	A	A	A	A	A	A	G	A	A	A	A
JAX00285230	10	23882102	0	G	A	G	G	G	G	G	A	A	G	A	G	A	G	G	G	G	G	G	G	G	G	G	G	G	G	G	G	A	G	G	G	G	A	G	A	G	G	A	G	A	G	H	G	G	A
JAX00285231	10	23893383	0	T	G	T	T	T	T	T	G	T	T	G	T	T	T	T	T	T	T	T	T	T	T	T	T	T	T	T	T	T	T	T	T	T	G	T	G	T	T	G	T	T	T	T	N	T	T
JAX00285235	10	23906664	0	A	G	A	A	A	G	A	A	G	A	A	A	G	A	G	A	A	G	A	G	A	G	A	A	G	A	A	A	G	A	N	N	A	A	A	A	N	A	A	H	G	A	G	A	A	G
JAX00285238	10	23924157	0	C	T	T	C	T	T	C	C	C	T	C	T	C	T	H	T	H	T	T	T	C	H	C	C	T	T	T	T	C	T	T	H	C	C	C	C	C	T	C	C	C	T	C	C	T	C
JAX00285242	10	23928717	0	C	A	A	C	A	A	C	A	C	A	A	A	C	A	H	A	H	A	A	A	C	H	C	C	A	A	A	A	C	A	A	H	C	A	C	A	C	A	A	C	C	A	C	H	A	C
JAX00285244	10	23930460	0	C	T	C	C	C	C	C	T	C	C	T	C	C	C	C	C	C	C	C	C	C	C	C	C	C	C	C	C	C	C	C	C	C	T	C	T	C	C	T	C	C	C	C	H	C	C
JAX00015881	10	23943200	0	C	T	T	C	T	C	C	T	C	T	T	T	C	T	H	T	H	H	T	H	C	C	C	C	C	T	T	T	C	T	H	C	C	T	C	T	C	T	T	C	C	T	C	H	T	C
JAX00285250	10	23946568	0	G	A	G	G	G	A	G	A	A	G	A	G	A	G	H	G	G	N	G	N	G	A	G	G	A	G	G	G	A	G	N	H	G	A	G	A	G	G	A	N	A	G	A	N	G	A
JAX00285251	10	23948492	0	A	G	A	A	A	A	A	A	G	A	A	A	G	A	H	A	A	A	A	A	A	N	A	A	A	A	A	A	G	A	A	A	A	A	A	A	H	A	A	H	G	A	G	A	A	G
JAX00285252	10	23949733	0	A	C	A	A	A	A	A	C	C	A	C	A	C	A	H	A	A	A	A	A	A	H	A	A	A	A	A	A	C	A	A	A	A	C	A	C	H	A	C	H	C	A	C	H	A	C
JAX00285256	10	23962758	0	T	C	T	T	T	T	T	C	C	T	C	T	C	T	H	T	T	T	T	T	T	H	T	T	T	T	T	T	C	T	T	T	T	C	T	C	H	T	C	H	C	T	C	H	T	C
JAX00285257	10	23965890	0	G	C	G	G	G	C	G	C	C	C	C	G	C	C	C	G	G	C	G	H	G	C	G	G	C	G	G	G	C	G	H	H	G	C	G	C	H	C	C	H	C	G	C	H	C	C
JAX00285260	10	23970096	0	G	A	G	G	G	G	G	A	G	G	A	G	G	G	G	G	G	G	G	G	G	G	G	G	G	G	G	G	G	G	G	G	G	A	G	A	G	G	H	G	G	G	G	H	G	G
JAX00015885	10	23985381	0	A	G	G	A	G	A	A	G	G	A	G	G	G	A	H	G	H	A	G	H	A	H	A	A	A	G	G	G	G	G	H	A	A	G	A	G	H	A	G	H	G	G	G	H	A	G
JAX00285264	10	23985709	0	T	G	G	T	G	G	T	T	G	G	T	G	G	G	G	G	H	G	G	G	T	G	T	T	G	G	G	G	G	G	G	H	T	T	T	T	H	G	T	H	G	G	G	T	G	G
JAX00285270	10	23991245	0	T	C	T	T	T	C	T	C	C	C	C	T	C	C	C	T	T	C	T	T	T	C	T	T	C	T	T	T	N	T	T	T	T	C	T	C	T	C	H	T	C	T	C	T	H	C
JAX00285273	10	23999455	0	G	A	G	G	G	G	G	A	G	G	A	G	G	G	G	G	G	G	G	G	G	G	G	G	G	G	G	G	G	G	G	G	G	A	G	A	G	G	A	G	G	G	G	H	G	G
JAX00285274	10	24012647	0	T	C	T	T	T	C	T	C	C	C	C	T	C	C	C	T	T	N	T	T	T	C	T	T	C	T	T	T	C	T	T	T	T	C	T	C	H	C	C	H	C	T	C	H	N	C
JAX00285280	10	24026630	0	T	G	T	T	T	T	T	G	G	T	G	T	G	T	H	T	T	T	T	T	T	H	T	T	T	T	T	T	G	T	T	T	T	G	T	G	H	T	G	N	G	T	G	H	T	G
JAX00285281	10	24031105	0	T	A	T	T	T	A	T	T	T	A	T	T	T	A	H	T	T	A	T	H	T	H	T	T	A	T	T	T	T	T	H	H	T	T	T	T	T	A	T	T	T	T	T	T	A	T
JAX00015888	10	24033700	0	G	A	A	G	A	G	G	A	A	G	A	A	A	G	H	A	H	G	A	H	G	H	G	G	G	A	A	A	A	A	H	G	G	A	G	A	H	G	A	H	A	A	A	H	G	A
JAX00194868	10	24050084	0	T	C	T	T	T	T	T	T	C	T	H	T	C	T	T	T	T	T	T	T	T	T	T	T	T	T	T	T	C	T	T	T	T	N	T	H	T	T	H	T	C	T	C	T	T	H
JAX00285290	10	24071352	0	T	G	T	T	T	T	T	G	T	T	G	T	T	T	T	T	T	T	T	T	T	T	T	N	T	T	T	T	T	T	T	T	T	N	T	G	T	T	G	T	T	T	T	N	T	T
JAX00015894	10	24098259	0	G	A	A	G	A	A	G	A	A	A	A	A	A	A	A	A	N	A	A	A	G	A	G	G	A	A	A	A	A	A	A	H	G	A	G	A	H	A	A	H	A	A	A	H	A	A
JAX00285293	10	24123180	0	G	A	G	G	G	G	G	A	G	G	A	G	G	G	G	G	G	G	G	G	G	G	G	G	G	G	G	G	G	G	G	G	G	A	G	A	G	G	A	G	G	G	G	H	G	G
JAX00285294	10	24123232	0	C	G	C	C	C	G	C	G	G	G	G	C	G	G	G	C	C	G	C	H	C	G	C	C	G	C	C	C	G	C	H	H	C	G	C	G	H	G	G	H	G	C	G	H	G	G
JAX00285300	10	24153671	0	C	T	C	C	C	T	C	C	C	T	C	C	C	T	H	C	C	T	C	H	C	H	C	C	T	C	C	C	C	C	H	H	C	C	C	C	C	T	C	C	C	C	C	C	T	C
JAX00015897	10	24158062	0	G	A	A	G	A	G	G	G	G	G	G	H	G	G	G	A	N	G	H	H	G	G	G	G	G	A	A	A	G	H	H	G	G	G	G	G	G	G	G	G	G	A	G	G	G	G
JAX00285301	10	24158846	0	C	T	C	C	C	C	C	T	C	C	T	C	C	C	C	C	C	C	C	C	C	C	C	C	C	C	C	C	C	C	C	C	C	T	C	T	C	C	T	C	C	C	C	H	C	C
JAX00285307	10	24176725	0	T	C	T	T	T	T	T	C	C	C	C	T	C	C	C	T	T	H	T	T	T	H	T	T	T	T	T	T	C	T	T	T	T	C	T	C	H	C	C	H	C	T	C	H	C	C
JAX00015899	10	24178370	0	C	T	C	C	C	C	C	T	T	C	T	C	T	C	H	C	C	C	C	C	C	H	C	C	C	C	C	C	T	C	C	C	C	T	C	T	H	C	T	H	T	C	T	H	C	T
JAX00285312	10	24184458	0	T	C	T	T	T	T	T	T	C	T	T	T	C	T	H	T	T	T	T	T	T	H	T	T	T	T	T	T	C	T	T	T	T	T	T	T	H	T	T	N	C	T	C	T	T	C
JAX00285317	10	24211042	0	T	A	T	T	T	T	T	A	A	A	A	T	A	A	A	T	T	H	T	T	T	H	T	T	T	T	T	T	A	T	T	T	T	A	T	A	H	A	A	H	A	T	A	H	A	A
JAX00285318	10	24211508	0	T	C	T	T	T	T	T	C	T	C	C	T	T	C	H	T	T	H	T	T	T	T	T	T	T	T	T	T	T	T	T	T	T	C	T	C	T	C	C	T	T	T	T	H	C	T
JAX00285327	10	24263311	0	T	C	C	T	C	C	T	C	T	T	C	C	T	T	T	C	H	H	C	C	T	H	T	T	C	C	C	C	T	C	C	H	T	C	T	C	T	T	C	T	T	C	T	H	T	T
JAX00285331	10	24265566	0	T	C	C	T	C	C	T	C	C	T	C	C	C	T	T	C	H	H	C	C	T	C	T	T	C	C	C	C	C	C	C	H	T	C	T	C	N	T	C	H	C	C	C	H	T	C
JAX00285334	10	24266456	0	G	A	G	G	G	G	G	G	A	G	G	G	A	G	H	G	G	G	G	G	G	H	G	G	G	G	G	G	A	G	G	G	G	G	G	G	H	G	G	H	A	G	A	G	G	A
JAX00285335	10	24275389	0	A	C	A	A	A	A	A	C	C	A	C	A	H	A	A	A	A	A	A	A	A	A	A	A	A	A	A	A	N	A	A	A	A	H	A	C	A	A	C	A	H	A	H	A	A	C
JAX00194874	10	24280554	0	G	A	G	G	G	G	G	G	A	G	G	G	A	G	H	G	G	G	G	G	G	H	G	G	G	G	G	G	A	G	G	G	G	G	G	G	H	G	G	N	A	G	A	G	G	A
JAX00015908	10	24286025	0	A	T	T	A	T	T	A	T	T	A	T	T	T	A	H	T	H	H	T	T	A	T	A	A	T	T	T	T	T	T	T	H	A	T	A	T	H	A	T	H	T	T	T	H	A	T
JAX00285341	10	24301280	0	C	T	T	C	T	C	C	T	T	C	T	T	T	C	H	T	H	C	T	H	C	H	C	C	C	T	T	T	T	T	H	C	C	T	C	T	H	C	T	H	T	T	T	H	C	T
JAX00285343	10	24302568	0	C	G	G	C	G	C	C	G	C	C	G	G	C	C	C	G	H	C	G	H	C	C	C	C	C	G	G	G	C	G	H	C	C	G	C	G	C	C	G	C	C	G	C	N	C	C
JAX00285347	10	24321113	0	C	T	C	C	C	C	T	T	C	C	T	C	C	C	C	C	H	C	C	C	H	C	T	T	C	C	C	C	C	C	C	C	T	T	C	T	H	C	T	C	C	C	C	T	C	C
JAX00194878	10	24357919	0	T	G	T	T	T	T	T	T	G	T	T	T	G	T	H	T	T	T	T	T	T	H	T	T	T	T	T	T	G	T	T	T	T	T	T	T	H	T	T	H	G	T	G	T	T	G
JAX00015912	10	24359318	0	T	C	C	T	T	T	T	C	C	T	C	T	C	T	H	C	T	T	T	T	T	H	T	T	T	C	H	C	C	C	H	T	T	C	T	C	H	T	C	H	C	C	C	H	T	C
JAX00285357	10	24375787	0	C	T	C	C	C	C	C	C	C	T	C	C	C	T	H	C	C	H	C	C	C	C	C	C	C	C	C	C	C	C	C	C	C	C	C	C	C	T	C	C	C	C	C	C	T	C
JAX00285358	10	24381192	0	G	A	G	G	G	G	G	A	A	G	A	G	A	G	H	G	G	G	G	G	G	H	G	G	G	G	G	G	A	G	G	G	G	A	G	A	H	G	A	H	A	G	A	H	G	A
JAX00285365	10	24418799	0	T	A	T	T	T	T	T	T	T	A	T	T	T	A	H	T	T	N	T	T	T	T	T	T	T	T	T	T	T	T	T	T	T	T	T	T	T	A	T	T	T	T	T	T	A	T
JAX00285372	10	24431220	0	T	C	T	T	T	C	T	T	T	T	T	T	T	T	T	T	T	H	T	H	T	H	T	T	C	T	T	T	T	T	H	H	T	T	T	T	T	T	T	T	T	T	T	T	T	T
JAX00285376	10	24445219	0	T	C	T	T	C	C	C	C	C	C	C	C	C	C	C	T	C	C	C	C	H	C	C	C	C	T	H	T	C	T	H	H	C	C	T	C	C	C	C	H	C	T	C	H	C	C
JAX00285377	10	24459332	0	G	A	G	G	G	G	G	G	A	G	G	G	A	G	H	G	G	G	G	G	G	H	G	G	G	G	G	G	A	G	G	G	G	G	G	G	H	G	G	H	A	G	A	G	G	A
JAX00285378	10	24462185	0	C	T	C	C	T	T	T	T	T	C	T	T	T	C	H	C	T	H	T	T	H	T	T	T	T	C	H	C	T	C	H	H	T	T	C	T	T	C	T	H	T	C	T	H	C	T
JAX00285380	10	24463548	0	C	T	C	C	C	C	T	T	T	C	T	C	T	C	H	C	H	C	C	C	H	H	T	T	C	C	C	C	T	C	C	C	T	T	C	T	T	C	T	H	T	C	T	H	C	T
JAX00285381	10	24470435	0	G	A	G	G	G	G	A	G	G	G	G	G	G	G	G	G	H	G	G	G	H	G	A	A	G	G	G	G	G	G	G	G	A	G	G	G	H	G	G	G	G	G	G	G	G	G
JAX00285384	10	24472054	0	G	A	G	G	A	G	G	G	G	G	G	A	G	G	G	G	H	G	A	H	G	G	G	G	G	G	H	G	G	G	G	G	G	G	G	G	G	G	G	G	G	G	G	G	G	G
JAX00285391	10	24476948	0	G	C	G	G	C	C	C	G	C	C	G	C	C	C	C	G	C	C	C	C	H	C	C	C	C	G	N	G	C	G	H	H	C	G	G	G	C	C	G	H	C	G	C	G	C	C
JAX00285392	10	24476971	0	A	G	A	A	G	G	G	A	G	G	A	G	G	G	G	A	G	G	G	G	H	G	G	G	G	A	H	A	G	A	H	H	G	A	A	A	G	G	A	H	G	A	G	A	G	G
JAX00285393	10	24477048	0	G	A	G	G	G	G	G	G	G	A	G	G	G	A	H	G	G	H	G	G	G	G	G	G	G	G	G	G	G	G	G	G	G	G	G	G	G	A	G	G	G	G	G	G	A	G
JAX00285395	10	24480542	0	G	A	A	G	G	A	A	A	A	A	A	G	A	A	A	A	H	A	G	H	H	A	A	A	A	A	H	A	A	A	A	H	A	A	G	A	A	A	A	N	A	A	A	H	A	A
JAX00285396	10	24480586	0	C	A	A	C	C	A	A	C	C	C	C	C	C	C	C	A	H	H	C	H	H	H	A	A	A	A	H	A	C	A	A	H	A	C	C	C	H	C	C	C	C	A	C	C	C	C
JAX00285397	10	24480680	0	T	C	C	T	T	C	C	T	T	T	T	T	T	T	T	C	H	H	T	H	H	H	C	C	C	C	H	C	T	C	C	H	C	T	T	T	N	T	T	T	T	C	T	T	T	T
JAX00285399	10	24482969	0	C	T	C	C	C	C	C	C	C	T	C	C	C	T	H	C	C	H	C	C	C	C	C	C	C	C	C	C	C	C	C	C	C	C	C	C	C	T	C	C	C	C	C	C	T	C
JAX00285402	10	24497149	0	C	G	G	C	C	G	G	C	C	G	C	C	N	G	G	G	G	G	C	G	G	G	G	G	G	G	N	G	H	G	G	G	G	C	C	C	G	G	C	C	H	G	C	C	G	H
JAX00285403	10	24497404	0	G	A	A	G	G	A	A	G	G	A	G	G	G	A	H	A	H	A	G	H	H	H	A	A	A	A	H	A	G	A	A	H	A	G	G	G	H	A	G	G	G	A	G	G	A	G
JAX00285404	10	24497684	0	G	A	A	G	A	A	A	A	A	A	A	A	A	A	A	A	A	A	A	A	H	A	A	A	A	A	A	A	A	A	A	H	A	A	G	A	A	A	A	H	A	A	A	H	A	A
JAX00285405	10	24497713	0	C	T	C	C	C	C	C	T	T	C	T	C	T	C	H	C	C	C	C	C	C	H	C	C	C	C	C	C	T	C	C	C	C	T	C	T	H	C	T	H	T	C	T	H	C	T
JAX00285413	10	24502667	0	G	A	G	G	G	G	G	A	A	G	A	G	A	G	H	G	G	G	G	G	G	H	G	G	G	G	G	G	A	G	G	G	G	A	G	A	H	G	A	H	A	G	A	H	G	A
JAX00285418	10	24512946	0	C	T	T	C	C	T	T	T	T	T	T	C	T	T	T	T	H	T	C	H	H	T	T	T	T	T	H	T	T	T	T	H	T	T	C	T	T	T	T	H	T	T	T	T	T	T
JAX00285420	10	24513462	0	G	A	A	G	G	A	A	A	A	G	A	G	A	G	H	A	H	H	G	H	H	A	A	A	A	A	H	A	A	A	A	H	A	A	G	A	A	G	A	H	A	A	A	H	G	A
JAX00285425	10	24526049	0	C	A	C	C	C	C	C	A	C	C	A	C	C	C	C	C	C	C	C	C	C	C	C	C	C	C	C	C	C	C	C	C	C	A	C	A	C	C	A	C	C	C	C	H	C	C
JAX00285427	10	24529921	0	A	T	A	A	A	A	A	A	T	A	A	A	T	A	H	A	A	A	A	A	A	N	A	A	A	A	A	A	T	A	A	A	A	A	A	A	N	A	A	N	T	A	T	A	A	T
JAX00015925	10	24536833	0	A	G	G	A	G	G	G	G	G	G	G	G	G	G	G	G	G	G	G	G	H	G	G	G	G	G	G	G	G	G	G	H	G	G	A	G	G	G	G	H	G	G	G	H	G	G
JAX00015927	10	24556379	0	G	A	A	G	G	A	G	G	G	A	G	G	G	A	H	A	G	A	G	H	G	H	G	G	A	A	H	A	G	A	A	H	G	G	G	G	G	A	G	G	G	A	G	G	A	G
JAX00285431	10	24564001	0	T	G	T	T	T	T	T	G	T	T	G	T	T	T	T	T	T	T	T	T	T	T	T	T	T	T	T	T	T	T	T	T	T	G	T	G	T	T	G	T	T	T	T	H	T	T
JAX00285432	10	24564751	0	T	A	A	T	A	A	A	A	A	A	A	A	A	A	A	A	A	A	A	A	H	A	A	A	A	A	A	A	A	A	A	H	A	A	T	A	A	A	A	H	A	A	A	H	A	A
JAX00015928	10	24573942	0	T	A	A	T	T	A	T	A	T	T	A	T	T	T	T	A	T	H	T	H	T	H	T	T	A	A	H	A	T	A	A	H	T	A	T	A	T	T	A	T	T	A	T	H	T	T
JAX00285437	10	24575636	0	A	G	G	A	A	G	A	A	G	A	A	A	G	A	H	G	A	H	A	H	A	G	A	A	G	G	H	G	G	G	G	H	A	A	A	A	H	A	A	H	G	G	G	A	A	G
JAX00285438	10	24576018	0	G	T	T	G	G	T	G	T	G	G	T	G	G	G	G	T	G	H	G	H	G	H	G	G	T	T	H	T	G	T	T	H	G	T	G	T	G	G	T	G	G	T	G	H	G	G
JAX00285439	10	24577768	0	G	A	A	G	G	A	G	A	A	G	A	H	A	G	G	A	G	G	G	H	G	A	G	G	A	A	N	A	A	A	A	H	G	A	G	A	H	G	A	H	A	A	A	A	G	A
JAX00285443	10	24579461	0	G	C	G	G	G	G	G	G	C	G	G	H	C	G	H	G	G	G	G	G	G	H	G	G	G	G	G	G	C	G	G	G	G	G	G	G	H	G	G	H	C	G	C	G	G	C
JAX00285452	10	24589772	0	C	A	A	C	A	A	A	A	A	C	A	A	A	C	H	A	A	H	A	A	N	A	A	A	A	A	A	A	A	A	A	H	A	A	C	A	A	C	A	H	A	A	A	H	C	A
JAX00285459	10	24640220	0	A	G	A	A	A	A	A	G	G	A	G	H	G	A	H	A	A	A	A	A	A	H	A	A	A	A	A	A	G	A	A	A	A	G	A	G	H	A	G	H	G	A	G	H	A	G
JAX00285463	10	24646118	0	A	G	A	A	A	A	A	G	A	A	G	A	A	A	A	A	A	A	A	A	A	A	A	A	A	A	A	A	A	A	A	A	A	G	A	G	A	A	G	A	A	A	A	H	A	A
JAX00285464	10	24646652	0	T	A	A	T	A	A	A	A	T	A	A	H	T	A	H	A	A	A	A	A	H	H	A	A	A	A	A	A	T	A	A	H	A	A	T	A	H	A	A	T	T	A	T	H	A	T
JAX00015935	10	24665295	0	C	T	T	C	T	T	T	T	T	T	T	T	T	T	T	T	T	T	T	T	H	T	T	T	T	T	T	T	T	T	T	H	T	T	C	T	T	T	T	H	T	T	T	H	T	T
JAX00285466	10	24670139	0	T	C	T	T	T	T	T	C	C	T	C	N	C	T	H	T	T	T	T	T	T	H	T	T	T	T	T	T	C	T	T	T	T	C	T	C	H	T	C	H	C	T	C	H	T	C
JAX00194881	10	24670167	0	G	A	G	G	G	G	G	A	A	G	A	H	A	G	H	G	G	G	G	G	G	H	G	G	G	G	G	G	A	G	G	G	G	A	G	A	H	G	A	H	A	G	A	H	G	A
JAX00015936	10	24670390	0	T	C	C	T	C	T	T	C	C	T	C	C	H	T	H	C	C	N	C	C	T	H	T	T	T	C	C	C	C	C	C	T	N	C	T	C	H	T	C	H	C	C	C	H	T	C
JAX00285467	10	24675646	0	G	A	G	G	G	G	G	A	G	G	A	G	G	G	G	G	G	G	G	G	G	G	G	G	G	G	G	G	G	G	G	G	G	A	G	A	G	G	A	G	G	G	G	H	G	G
JAX00285468	10	24680942	0	T	A	A	T	A	T	A	A	A	A	A	A	A	A	A	A	A	H	A	H	H	H	A	A	T	A	A	A	A	A	H	T	A	A	T	A	A	A	N	H	A	A	A	H	A	A
JAX00015937	10	24681702	0	C	T	T	C	T	C	T	T	T	T	T	T	T	T	T	T	T	H	T	H	H	H	T	T	C	T	T	T	T	T	H	C	T	T	C	T	T	T	T	H	T	T	T	H	T	T
JAX00015938	10	24681856	0	G	A	A	G	A	G	A	G	G	A	G	H	G	A	H	A	A	H	A	H	H	G	A	A	G	A	A	A	G	A	H	G	A	G	G	G	A	A	G	G	G	A	G	G	A	G
JAX00285487	10	24717831	0	T	A	A	T	A	T	T	T	A	T	T	A	A	T	H	A	N	T	A	H	T	H	T	T	T	A	A	A	A	A	H	T	T	T	T	T	H	T	T	H	A	A	A	T	T	A
JAX00285493	10	24733773	0	G	A	G	G	G	G	G	A	G	G	A	G	G	G	G	G	G	G	G	G	G	G	G	G	G	G	G	G	G	G	G	G	G	A	G	A	G	G	A	G	G	G	G	H	G	G
JAX00285494	10	24733827	0	A	G	A	A	A	G	A	A	G	A	A	H	G	A	N	A	A	A	A	H	A	G	A	A	G	A	A	A	G	A	H	N	A	A	A	A	A	A	A	A	G	A	G	A	A	G
JAX00015941	10	24741344	0	C	T	T	C	T	C	C	T	T	C	T	T	T	C	H	T	H	C	T	H	C	H	C	C	C	T	T	T	T	T	H	C	C	T	C	T	H	C	T	H	T	T	T	H	C	T
JAX00285504	10	24763727	0	C	T	T	C	T	T	C	C	T	C	C	T	T	C	N	T	H	H	T	T	C	T	C	C	T	T	T	T	T	T	T	H	C	C	C	C	H	C	C	H	T	T	T	C	C	T
JAX00285506	10	24767621	0	G	A	G	G	G	G	G	G	A	G	G	H	A	G	H	G	G	G	G	G	G	H	G	G	G	G	G	G	A	G	G	G	G	G	G	G	H	G	G	H	A	G	A	G	G	A
JAX00285511	10	24788034	0	G	A	G	G	G	A	G	A	A	G	A	H	A	G	N	G	G	G	G	G	G	A	G	G	A	G	G	G	A	G	N	G	G	A	G	A	N	G	A	N	A	G	A	H	G	A
JAX00015945	10	24788882	0	A	G	G	A	G	A	A	A	A	A	A	A	A	A	A	G	A	A	G	A	A	A	A	A	A	G	G	G	A	G	A	A	A	A	A	A	A	A	A	A	A	G	A	A	A	A
JAX00285512	10	24797820	0	C	T	T	C	T	C	C	T	C	C	T	T	C	C	C	T	T	C	T	N	C	C	C	C	C	T	T	T	C	T	T	C	C	T	C	T	C	C	T	C	C	T	C	T	C	C
JAX00285513	10	24797975	0	A	G	G	A	G	A	A	G	A	A	G	H	A	A	A	G	H	A	G	H	A	A	A	A	A	G	G	G	A	G	H	A	A	G	A	G	A	A	G	A	A	G	A	H	A	A
JAX00015946	10	24816615	0	C	T	C	C	T	C	C	C	C	C	C	H	C	C	C	C	H	C	T	H	C	C	C	C	C	C	H	C	C	C	C	C	C	C	C	C	C	C	C	C	C	C	C	C	C	C
JAX00015947	10	24818881	0	G	A	G	G	G	A	G	G	A	G	G	H	A	G	H	G	G	H	G	H	G	A	G	G	A	G	G	G	A	G	H	H	G	G	G	G	H	G	G	H	A	G	A	G	G	A
JAX00285525	10	24856299	0	A	G	A	A	A	G	A	G	G	A	G	A	G	A	A	A	A	G	A	G	A	G	A	A	G	A	A	A	H	A	G	G	A	G	A	G	A	A	G	H	N	A	H	G	A	H
JAX00285526	10	24856314	0	C	T	C	C	C	C	C	T	T	C	T	H	T	C	N	C	C	C	C	C	C	C	C	C	C	C	C	C	T	C	C	C	C	T	C	T	C	C	T	C	T	C	T	H	C	T
JAX00285533	10	24866800	0	T	G	T	T	T	T	T	T	G	T	T	H	G	T	H	T	T	T	T	T	T	H	T	T	T	T	T	T	G	T	T	T	T	T	T	T	N	T	T	N	G	T	G	T	T	G
JAX00285539	10	24886229	0	T	C	T	T	T	T	T	C	T	T	C	N	T	T	T	T	T	T	T	T	T	T	T	T	T	T	T	T	T	T	T	T	T	C	T	C	T	T	C	T	T	T	T	H	T	T
JAX00015954	10	24901794	0	A	G	A	A	A	A	A	G	G	A	G	H	G	A	H	A	A	A	A	A	A	H	A	A	A	A	A	A	G	A	A	A	A	G	A	G	H	A	G	H	G	A	G	H	A	G
JAX00285540	10	24921019	0	C	G	C	C	C	G	C	G	G	G	G	C	G	G	G	C	C	G	C	C	C	G	C	C	G	C	C	C	G	C	C	C	C	G	C	G	C	G	G	C	G	C	G	C	G	G
JAX00285542	10	24923435	0	G	A	G	G	G	A	G	G	A	A	G	H	A	A	A	G	G	A	G	H	G	A	G	G	A	G	G	G	A	G	H	H	G	G	G	G	G	A	G	H	A	G	A	G	A	A
JAX00285544	10	24925711	0	C	G	C	C	C	G	C	C	C	G	C	C	C	G	C	C	C	G	C	C	C	C	C	C	G	C	C	C	C	C	C	C	C	C	C	C	C	G	C	C	C	C	C	C	G	C
JAX00285547	10	24937280	0	C	A	C	C	C	C	C	C	A	C	C	H	A	C	H	C	C	C	C	C	C	H	C	C	C	C	C	C	A	C	C	C	C	C	C	C	H	C	C	H	A	C	A	C	C	A
JAX00285548	10	24937445	0	C	A	C	C	C	A	C	C	C	A	C	C	C	A	H	C	C	A	C	H	C	H	C	C	A	C	C	C	C	C	H	H	C	C	C	C	C	A	C	C	C	C	C	C	A	C
JAX00015956	10	24938618	0	T	G	T	T	T	G	T	G	G	G	G	H	G	G	G	T	T	G	T	H	T	G	T	T	G	T	T	T	G	T	H	H	T	G	T	G	H	G	G	H	G	T	G	H	G	G
JAX00285556	10	24950515	0	C	T	C	C	C	T	T	C	C	T	C	C	C	T	H	C	H	T	C	H	H	H	T	T	T	C	C	C	C	C	H	H	T	C	C	C	H	T	C	C	C	C	C	C	H	C
JAX00285558	10	24960619	0	G	A	G	G	G	G	G	A	A	A	N	N	A	A	A	G	G	H	G	G	G	H	G	G	G	G	G	G	A	G	G	G	G	A	G	N	H	A	A	H	A	G	A	G	A	A
JAX00285560	10	24965876	0	A	G	A	A	A	A	A	G	A	A	G	A	A	A	A	A	A	A	A	A	A	A	A	A	A	A	A	A	A	A	A	A	A	G	A	G	A	A	G	A	A	A	A	H	A	A
JAX00015959	10	24996300	0	T	A	A	T	A	T	A	A	A	A	N	A	A	A	A	A	A	H	A	H	H	H	A	A	T	A	A	A	A	A	H	T	A	H	T	H	A	A	H	H	A	A	A	T	A	A
JAX00285563	10	24997121	0	C	T	C	C	C	C	C	C	T	C	C	H	T	C	H	C	C	C	C	C	C	C	C	C	C	C	C	C	T	C	C	C	C	C	C	C	H	C	C	C	T	C	T	C	C	T
JAX00015960	10	24997350	0	G	A	A	G	A	G	A	A	A	A	A	A	A	A	A	A	A	H	A	H	H	H	A	A	G	A	A	A	A	A	H	G	A	A	G	A	A	A	A	H	A	A	A	H	A	A
JAX00194886	10	25014966	0	A	C	A	A	A	A	A	A	C	A	A	H	C	A	H	A	A	A	A	A	A	H	A	A	A	A	A	A	C	A	A	A	A	A	A	A	H	A	A	H	C	A	C	A	A	C
JAX00015962	10	25021087	0	C	T	T	C	T	C	C	C	C	C	C	H	C	C	C	T	H	C	T	H	C	C	C	C	C	T	T	T	C	T	H	C	C	C	C	C	C	C	C	C	C	T	C	C	C	C
JAX00285572	10	25022821	0	C	T	C	C	C	C	C	T	T	C	T	H	T	C	H	C	C	C	C	C	C	H	C	C	C	C	C	C	T	C	C	C	C	T	C	T	N	C	T	H	T	C	T	H	C	T
JAX00285573	10	25025698	0	G	A	G	G	G	G	G	A	G	A	A	G	G	A	H	G	G	H	G	G	G	G	G	G	G	G	G	G	G	G	G	G	G	A	G	A	G	A	A	G	G	G	G	H	A	G
JAX00285574	10	25027870	0	T	C	T	T	T	T	T	T	C	T	T	H	N	T	H	T	T	T	T	T	T	H	T	T	T	T	T	T	C	T	T	T	T	T	T	T	H	T	T	H	C	T	C	T	T	C
JAX00015963	10	25032220	0	C	T	T	C	T	C	C	C	C	C	C	H	C	C	C	T	H	C	T	H	C	C	C	C	C	T	T	T	C	T	H	C	C	C	C	C	C	C	C	C	C	T	C	C	C	C
JAX00285577	10	25035249	0	A	T	T	A	T	A	A	T	A	A	T	H	A	A	A	T	H	A	T	H	A	A	A	A	A	T	T	T	A	T	H	A	A	T	A	T	A	A	T	A	A	T	A	H	A	A
JAX00285579	10	25035542	0	T	A	A	T	A	T	T	A	T	T	A	T	T	T	T	A	H	T	A	H	T	T	T	T	T	A	A	A	T	A	H	T	T	A	T	A	T	T	A	T	T	A	T	H	T	T
JAX00285584	10	25073847	0	A	G	A	A	A	A	A	A	A	G	A	A	A	G	H	A	A	H	A	A	A	A	A	A	A	A	A	A	A	A	A	A	A	A	A	A	A	G	A	A	A	A	A	A	G	A
JAX00285585	10	25076161	0	A	T	A	A	A	A	T	T	T	A	T	H	T	A	H	A	H	A	A	A	H	H	T	T	A	A	A	A	T	A	A	A	T	T	A	T	T	A	T	H	T	A	T	H	A	T
JAX00015969	10	25103109	0	G	A	A	G	A	G	G	G	G	G	G	H	G	G	G	A	H	G	A	H	G	G	G	G	G	A	A	A	G	A	H	G	G	G	G	G	G	G	G	G	G	A	G	G	G	G
JAX00285596	10	25121983	0	C	T	C	C	C	C	C	C	T	C	C	H	T	N	H	C	C	C	C	C	C	H	C	C	C	C	C	C	T	C	C	C	C	C	C	C	N	C	C	N	T	C	T	C	C	T
JAX00285597	10	25122134	0	T	G	T	T	T	T	T	G	T	T	G	T	T	T	T	T	T	T	T	T	T	T	T	T	T	T	T	T	T	T	T	T	T	G	T	G	T	T	G	T	T	T	T	H	T	T
JAX00285599	10	25146869	0	C	T	C	C	C	C	C	T	T	C	T	C	T	C	C	C	C	C	C	C	C	N	C	C	C	C	C	C	T	C	C	C	C	T	C	T	C	C	T	C	T	C	T	C	C	T
JAX00015973	10	25168493	0	A	G	A	A	G	G	G	G	G	G	G	G	G	G	G	A	G	G	G	G	H	G	G	G	G	A	H	A	G	A	H	H	G	G	A	G	G	G	G	H	G	A	G	H	G	G
JAX00285601	10	25193258	0	G	T	G	G	T	T	T	G	G	G	G	H	G	G	G	G	T	H	T	T	H	H	T	T	T	G	H	G	G	G	H	H	T	G	G	G	H	G	G	G	G	G	G	G	G	G
JAX00285602	10	25194145	0	A	C	A	A	C	C	C	C	C	C	C	C	C	C	C	A	C	C	C	C	H	C	C	C	C	A	H	A	C	A	H	H	C	C	A	C	C	C	C	H	C	A	C	H	C	C
JAX00194892	10	25206615	0	G	A	G	G	G	G	G	A	A	G	A	H	A	G	H	G	G	G	G	G	G	H	G	G	G	G	G	G	A	G	G	G	G	A	G	A	H	G	H	H	A	G	A	H	G	A
JAX00285608	10	25215742	0	T	C	C	T	T	T	T	C	C	C	C	H	C	C	C	C	T	H	T	T	T	H	T	T	T	C	H	C	C	C	N	T	T	C	T	C	H	C	C	H	C	C	C	H	C	C
JAX00015977	10	25219420	0	G	C	C	G	G	G	G	C	C	C	C	H	C	C	C	C	G	N	G	G	G	H	G	G	G	C	H	C	C	C	H	G	G	C	G	C	H	C	C	H	C	C	C	N	C	C
JAX00285611	10	25219686	0	T	G	T	T	T	T	T	T	G	T	T	H	G	T	H	T	T	T	T	T	T	H	T	T	T	T	T	T	G	T	T	T	T	T	T	T	H	T	T	H	G	T	G	T	T	G
JAX00285615	10	25223215	0	T	C	C	T	T	C	C	C	C	C	C	H	C	C	C	C	H	C	T	H	H	C	C	C	C	C	H	C	C	C	C	H	C	C	T	C	C	C	C	H	C	C	C	H	C	C
JAX00285616	10	25227201	0	C	T	C	C	C	T	T	C	C	C	C	C	C	C	C	C	H	H	C	H	H	H	T	N	T	C	C	C	C	C	H	H	N	C	C	C	H	C	C	C	C	C	C	C	C	C
JAX00285617	10	25229142	0	T	C	C	T	C	C	C	C	C	C	C	C	C	C	C	C	C	C	C	C	H	C	C	C	C	C	C	C	C	C	C	H	C	C	T	C	C	C	C	H	C	C	C	H	C	C
JAX00285622	10	25242570	0	G	A	G	G	G	G	G	A	G	G	A	G	G	G	G	G	G	G	G	G	G	G	G	G	G	G	G	G	G	G	G	G	G	A	G	A	G	G	A	G	G	G	G	H	G	G
JAX00285624	10	25246278	0	T	G	T	T	G	G	G	G	G	T	G	G	G	T	H	T	G	H	G	G	H	G	G	G	G	T	H	T	G	T	H	H	G	G	T	G	G	T	G	H	G	T	G	H	T	G
JAX00285627	10	25252521	0	A	G	A	A	A	G	G	A	A	A	A	A	A	A	A	A	H	H	A	H	H	H	G	G	G	A	A	A	A	A	H	H	G	A	A	A	H	A	A	A	A	A	A	A	A	A
JAX00015979	10	25254701	0	C	T	C	C	T	T	T	C	C	C	C	H	C	C	C	C	T	H	T	T	H	H	T	T	T	C	H	C	C	C	H	H	T	C	C	C	H	C	C	C	C	C	C	C	C	C
JAX00285631	10	25266077	0	A	G	G	A	G	G	G	G	G	G	G	G	G	G	G	G	G	G	G	G	H	G	G	G	G	G	G	G	G	G	G	H	G	G	A	G	G	G	G	H	G	G	G	H	G	G
JAX00285644	10	25309425	0	C	G	C	C	G	C	C	C	C	C	C	N	C	C	C	C	H	C	G	N	C	C	C	C	C	C	H	C	C	C	C	C	C	C	C	C	C	C	C	C	C	C	C	C	C	C
JAX00285646	10	25323314	0	C	T	C	C	C	C	C	C	T	C	C	C	T	C	C	C	C	C	C	C	C	C	C	C	C	C	C	C	T	C	C	C	C	C	C	C	C	C	C	C	T	C	T	C	C	H
JAX00285648	10	25326865	0	T	C	T	T	T	T	T	C	C	T	C	H	C	T	H	T	T	T	T	T	T	H	T	T	T	T	T	T	C	T	T	T	T	C	T	C	N	T	C	H	C	T	C	H	T	C
JAX00015986	10	25350625	0	T	A	A	T	T	T	A	A	A	A	A	H	A	A	A	A	H	H	T	T	H	H	A	A	T	A	H	A	A	A	H	T	A	A	T	A	A	A	A	T	A	A	A	H	A	A
JAX00015987	10	25352364	0	T	C	C	T	T	T	C	C	C	C	C	H	C	C	C	C	H	H	T	T	H	H	C	C	T	C	H	C	C	C	H	T	C	C	T	C	C	C	C	H	C	C	C	H	C	C
JAX00285654	10	25365786	0	G	A	G	G	G	G	G	G	G	A	G	G	G	A	H	G	G	H	G	G	G	G	G	G	G	G	G	G	G	G	G	G	G	G	G	G	G	A	G	G	G	G	G	G	A	G
JAX00285656	10	25366781	0	T	C	T	T	T	T	T	T	C	C	T	H	C	C	C	T	T	H	T	T	T	H	T	T	T	T	T	T	C	T	T	T	T	T	T	T	N	C	T	H	C	T	C	T	C	C
JAX00285658	10	25372641	0	G	A	G	G	G	G	G	A	G	G	A	G	G	G	G	G	G	G	G	G	G	G	G	G	G	G	G	G	G	G	G	G	G	A	G	A	G	G	A	G	G	G	G	H	G	G
JAX00285660	10	25375352	0	T	C	C	T	T	T	C	T	T	T	T	T	T	T	T	C	H	T	T	T	H	T	C	C	T	C	H	C	T	C	N	T	C	T	T	T	H	T	T	T	T	C	T	T	T	T
JAX00015993	10	25421533	0	C	T	T	C	T	C	T	C	C	T	C	H	C	T	H	T	T	H	T	H	H	C	T	T	C	T	T	T	C	T	H	C	T	C	C	C	H	T	C	C	C	T	C	C	T	C
JAX00015995	10	25459510	0	C	T	T	C	T	C	T	C	C	C	C	H	C	C	C	T	T	C	T	H	H	C	T	T	C	T	T	T	C	T	H	C	T	C	C	C	H	C	C	C	C	T	C	C	C	C
JAX00285680	10	25488831	0	G	T	G	G	G	G	G	T	T	G	T	H	T	G	H	G	G	G	G	G	G	H	G	G	G	G	G	G	T	G	G	G	G	T	G	T	H	G	T	H	T	G	T	H	G	T
JAX00285685	10	25513135	0	T	A	A	T	A	A	A	A	A	T	A	A	A	T	H	A	A	H	A	A	H	A	A	A	A	A	A	A	A	A	A	H	A	A	T	A	A	T	A	H	A	A	A	H	T	A
JAX00285690	10	25534940	0	C	T	C	C	C	C	C	C	T	C	C	H	T	C	H	C	C	C	C	C	C	H	C	C	C	C	C	C	T	C	C	C	C	C	C	C	H	C	C	H	T	C	T	C	C	T
JAX00285692	10	25537265	0	G	T	G	G	G	G	G	T	G	G	T	G	G	G	G	G	G	G	G	G	G	G	G	G	G	G	G	G	G	G	G	G	G	T	G	T	G	G	T	G	G	G	G	H	G	G
JAX00285701	10	25595117	0	C	T	T	C	T	T	T	C	C	T	C	N	C	T	H	T	T	T	T	T	H	H	T	T	T	T	T	T	C	T	T	H	T	C	C	C	H	T	C	C	C	T	C	C	T	C
JAX00285703	10	25608194	0	G	A	G	G	G	A	G	A	A	A	A	H	A	A	A	G	G	A	G	H	G	A	G	G	A	G	G	G	A	G	H	H	G	A	G	A	H	A	A	H	A	G	A	H	A	A
JAX00285710	10	25616421	0	C	A	A	C	A	C	A	C	C	C	C	H	C	C	C	A	A	C	A	H	H	C	A	A	C	A	A	A	C	A	H	C	A	C	C	C	H	C	C	C	C	A	C	C	C	C
JAX00285718	10	25669198	0	C	T	C	C	C	C	C	T	C	C	T	C	C	C	C	C	C	C	C	C	C	C	C	C	C	C	C	C	C	C	C	C	C	T	C	T	C	C	T	C	C	C	C	H	C	C
JAX00285719	10	25669637	0	G	T	G	G	G	G	G	T	G	G	T	G	G	G	G	G	G	G	G	G	G	G	G	G	G	G	G	G	G	G	G	G	G	T	G	T	G	G	T	G	G	G	G	H	G	G
JAX00016015	10	25739674	0	A	T	A	A	A	A	A	T	T	A	T	H	T	A	N	A	A	A	A	A	A	H	A	A	A	A	A	A	T	A	A	A	A	N	A	T	H	A	H	H	N	A	T	N	A	H
JAX00016017	10	25739873	0	A	T	A	A	A	A	A	T	T	A	T	H	T	A	H	A	A	A	A	A	A	H	A	A	A	A	A	A	T	A	A	A	A	T	A	T	N	A	T	H	T	A	T	H	A	T
JAX00285732	10	25749461	0	C	T	C	C	C	C	C	C	T	C	C	C	T	C	H	C	C	C	C	C	C	H	C	C	C	C	C	C	H	C	C	C	C	C	C	C	N	C	C	N	T	C	T	C	C	T
JAX00285734	10	25750547	0	C	T	C	C	C	C	C	C	C	T	C	C	C	T	H	C	C	H	C	C	C	C	C	C	C	C	C	C	C	C	C	C	C	C	C	C	C	T	C	C	C	C	C	C	T	C
JAX00285739	10	25791377	0	A	C	A	A	A	A	A	A	A	C	A	A	A	C	H	A	A	H	A	A	A	A	A	A	A	A	A	A	A	A	A	A	A	A	A	A	A	C	A	A	A	A	A	A	C	A
JAX00285740	10	25791939	0	A	T	A	A	A	A	A	T	T	A	T	H	T	A	H	A	A	A	A	A	A	H	A	A	A	A	A	A	T	A	A	A	A	T	A	T	H	A	T	H	T	A	T	H	A	T
JAX00285743	10	25794180	0	G	T	G	G	G	G	G	G	G	T	G	G	G	T	H	G	G	H	G	G	G	G	G	G	G	G	G	G	G	G	G	G	G	G	G	G	G	T	G	G	G	G	G	G	T	G
JAX00285744	10	25807498	0	A	G	A	A	A	A	A	G	G	A	G	G	G	A	H	A	A	A	A	A	A	H	A	A	A	A	A	A	G	A	A	A	A	G	A	G	H	A	G	H	G	A	G	H	A	G
JAX00016022	10	25812385	0	C	G	C	C	C	C	C	G	C	C	G	C	C	C	C	C	C	C	C	C	C	C	C	C	C	C	C	C	C	C	C	C	C	G	C	G	C	C	G	C	C	C	C	N	C	C
JAX00285749	10	25842739	0	C	T	C	C	C	C	C	C	C	T	C	C	C	T	H	C	C	H	C	C	C	C	C	C	C	C	C	C	C	C	C	C	C	C	C	C	C	T	C	C	C	C	C	C	T	C
JAX00285750	10	25846684	0	T	C	T	T	T	T	T	C	C	T	C	H	C	T	H	T	T	T	T	T	T	H	T	T	T	T	T	T	C	T	T	T	T	C	T	C	H	T	C	H	C	T	C	H	T	C
JAX00016029	10	25901356	0	A	G	A	A	A	A	A	G	G	A	G	H	G	A	H	A	A	A	A	A	A	H	A	A	A	A	A	A	G	A	A	A	A	G	A	G	H	A	G	H	G	A	G	H	A	G
JAX00285762	10	25927089	0	T	A	T	T	T	T	T	A	A	T	A	H	A	T	H	T	T	T	T	T	T	H	T	T	T	T	T	T	A	T	T	T	T	A	T	A	H	T	A	N	A	T	A	H	T	A
JAX00016030	10	25938070	0	T	G	T	T	T	T	T	G	G	T	G	H	G	T	H	T	T	T	T	T	T	H	T	T	T	T	T	T	G	T	T	T	T	G	T	G	H	T	G	H	G	T	G	H	T	G
JAX00016033	10	25976007	0	A	G	A	A	A	A	A	G	G	A	G	A	G	A	H	A	A	A	A	A	A	H	A	A	A	A	A	A	G	A	A	A	A	G	A	G	N	A	G	N	G	A	G	H	A	G
JAX00285776	10	25989066	0	C	G	C	C	C	C	C	G	C	C	G	C	C	C	C	C	C	C	C	C	C	C	C	C	C	C	C	C	C	C	C	C	C	G	C	G	C	C	G	C	C	C	C	H	C	C
JAX00285780	10	26008325	0	G	A	G	G	G	G	G	G	A	G	G	N	A	G	H	G	G	G	G	G	G	H	G	G	N	G	G	G	A	G	G	G	G	G	G	G	H	H	G	H	A	G	A	G	G	A
JAX00194908	10	26028365	0	A	G	A	A	A	A	A	A	G	A	A	A	G	A	H	A	A	A	A	A	A	H	A	A	A	A	A	A	G	A	A	A	A	A	A	A	H	A	A	N	G	A	G	A	A	G
JAX00194910	10	26028482	0	G	C	G	G	G	G	G	C	C	G	C	H	C	G	H	G	G	G	G	G	G	H	G	G	G	G	G	G	C	G	G	G	G	C	G	C	H	G	C	H	C	G	C	H	G	C
JAX00285785	10	26052048	0	G	A	G	G	G	G	G	G	A	G	G	H	A	G	H	G	G	G	G	G	G	H	G	G	G	G	G	G	A	G	G	G	G	G	G	G	H	G	G	H	A	G	A	G	G	A
JAX00016040	10	26058294	0	A	G	A	A	A	A	A	G	A	A	G	A	A	A	A	A	A	A	A	A	A	A	A	A	A	A	A	A	A	A	A	A	A	G	A	G	A	A	G	A	A	A	A	H	A	A
JAX00285788	10	26116769	0	T	C	T	T	T	T	T	C	T	T	C	T	T	T	T	T	T	T	T	T	T	T	T	T	T	T	T	T	T	T	T	T	T	C	T	C	T	T	C	T	T	T	T	H	T	T
JAX00285790	10	26123931	0	C	T	T	C	T	C	T	C	C	C	C	H	C	C	C	T	T	C	T	H	H	C	T	T	C	T	T	T	C	T	H	C	T	C	C	C	H	C	C	C	C	T	C	C	C	C
JAX00285792	10	26147466	0	G	T	G	G	G	G	G	T	G	G	T	G	G	G	G	G	G	G	G	G	G	G	G	G	G	G	G	G	G	G	G	G	G	T	G	T	G	G	T	G	G	G	G	H	G	G
JAX00016047	10	26147881	0	C	A	A	C	A	C	A	A	A	C	A	A	A	N	H	A	A	N	A	H	H	H	A	A	C	A	A	A	A	A	H	C	A	A	C	A	A	C	A	H	A	A	A	H	C	A
JAX00285793	10	26148102	0	C	A	C	C	C	C	C	A	C	C	A	C	C	C	C	C	C	C	C	C	C	C	C	C	C	C	C	C	C	C	C	C	C	A	C	A	C	C	H	C	C	C	C	H	C	C
JAX00285801	10	26166608	0	A	G	A	A	A	G	A	G	A	G	G	A	A	G	H	A	A	G	A	H	A	H	A	A	G	A	A	A	A	A	H	H	A	G	A	G	A	G	G	A	A	A	A	H	G	A
JAX00285806	10	26178152	0	G	C	G	G	G	G	G	C	C	G	C	H	C	G	H	G	G	G	G	G	G	H	G	G	N	G	G	G	C	G	G	G	G	C	G	C	N	H	N	H	C	G	C	H	G	C
JAX00016048	10	26186933	0	C	G	G	C	G	C	G	C	G	C	C	G	G	C	H	G	G	C	G	H	H	H	G	G	C	G	G	G	G	G	H	C	G	C	C	C	G	C	C	H	G	G	G	C	C	G
JAX00016049	10	26187064	0	A	G	G	A	G	A	G	A	G	A	A	G	G	A	H	G	G	A	G	H	H	H	G	G	A	G	G	G	G	G	H	A	G	A	A	A	G	A	A	H	G	G	G	A	A	G
JAX00285807	10	26195307	0	A	C	A	A	A	A	A	A	A	C	A	A	A	C	H	A	A	H	A	A	A	A	A	A	A	A	A	A	A	A	A	A	A	A	A	A	A	C	A	A	A	A	A	A	C	A
JAX00285812	10	26224888	0	C	A	C	C	C	C	C	A	A	C	A	H	A	C	H	C	C	C	C	C	C	H	C	C	C	C	C	C	A	C	C	C	C	A	C	A	H	C	A	H	A	C	A	H	C	A
JAX00285818	10	26248173	0	C	T	C	C	C	C	C	C	T	C	C	H	T	C	H	C	C	C	C	C	C	H	C	C	C	C	C	C	T	C	C	C	C	C	C	C	H	C	C	H	T	C	T	C	C	T
JAX00285819	10	26249948	0	A	G	A	A	A	A	A	G	A	A	G	A	A	A	A	A	A	A	A	A	A	A	A	A	A	A	A	A	A	A	A	A	A	G	A	G	A	A	G	A	A	A	A	H	A	A
JAX00285820	10	26254222	0	G	A	A	G	A	A	A	G	A	G	G	A	A	G	H	A	A	H	A	A	H	A	A	A	A	A	A	A	A	A	A	H	A	G	G	G	A	G	G	H	A	A	A	G	G	A
JAX00016055	10	26267843	0	T	A	A	T	A	A	A	T	T	T	T	H	T	T	T	A	A	H	A	A	H	H	A	A	A	A	A	A	T	A	A	H	A	T	T	T	H	T	T	T	T	A	T	T	T	T
JAX00016056	10	26276766	0	C	A	A	C	A	A	A	A	A	C	A	A	A	C	C	A	A	H	A	A	H	A	A	A	A	A	A	A	A	A	A	H	A	A	C	A	A	C	A	C	A	A	A	N	C	A
JAX00285840	10	26368151	0	G	A	A	G	A	A	A	A	A	G	N	A	A	G	H	A	A	N	A	A	H	A	A	A	A	A	A	A	A	A	A	H	A	H	G	N	A	G	H	H	A	A	A	G	G	A
JAX00285841	10	26369404	0	A	G	A	A	A	A	A	G	G	A	G	H	G	A	H	A	A	A	A	A	A	H	A	A	A	A	A	A	G	A	A	A	A	G	A	G	H	A	G	H	G	A	G	H	A	G
JAX00285842	10	26369565	0	C	A	A	C	A	A	A	A	A	C	N	A	A	C	N	A	A	H	A	A	N	A	A	A	A	A	A	A	A	A	A	H	A	A	C	A	A	C	A	H	A	A	A	C	C	A
JAX00285849	10	26401145	0	A	T	A	A	A	A	A	T	A	A	T	A	A	A	A	A	A	A	A	A	A	A	A	A	A	A	A	A	A	A	A	A	A	T	A	T	A	A	T	A	A	A	A	H	A	A
JAX00285851	10	26401603	0	C	T	C	C	C	C	C	T	C	T	T	C	C	T	H	C	C	H	C	C	C	C	C	C	C	C	C	C	C	C	C	C	C	T	C	T	C	T	T	C	C	C	C	H	T	C
JAX00285854	10	26425083	0	C	T	C	C	C	C	C	T	T	T	T	H	T	T	T	C	C	H	C	C	C	H	C	C	C	C	C	C	T	C	C	C	C	T	C	T	H	T	T	H	T	C	T	H	T	T
JAX00016068	10	26429546	0	A	G	G	A	G	G	G	G	G	G	G	G	G	G	G	G	G	G	G	G	H	G	G	G	G	G	G	G	G	G	G	H	G	G	A	G	G	G	G	H	G	G	G	H	G	G
JAX00285858	10	26443711	0	T	C	T	T	T	T	T	C	T	T	C	T	T	T	T	T	T	T	T	T	T	T	T	T	T	T	T	T	T	T	T	T	T	C	T	C	T	T	C	T	T	T	T	H	T	T
JAX00016069	10	26456057	0	C	T	C	C	C	C	C	C	T	C	C	C	T	C	H	C	C	C	C	C	C	H	C	C	C	C	C	C	T	C	C	C	C	C	C	C	H	C	C	N	T	C	T	C	C	T
JAX00285869	10	26484129	0	G	A	G	G	G	G	G	G	A	A	G	H	A	A	A	G	G	H	G	G	G	H	G	G	G	G	G	G	A	G	G	G	G	G	G	G	H	A	G	H	A	G	A	G	A	A
JAX00285870	10	26484371	0	G	A	G	G	G	G	G	G	G	A	G	G	G	A	H	G	G	H	G	G	G	G	G	G	G	G	G	G	G	G	G	G	G	G	G	G	G	A	G	G	G	G	G	G	A	G
JAX00285877	10	26547628	0	C	T	C	C	C	C	C	T	C	C	T	C	C	C	C	C	C	C	C	C	C	C	C	C	C	C	C	C	C	C	C	C	C	T	C	T	C	C	T	C	C	C	C	H	C	C
JAX00285881	10	26582109	0	T	A	T	T	T	T	T	T	A	A	T	A	H	A	A	T	T	H	T	T	T	H	T	T	T	T	T	T	A	T	T	T	T	T	T	T	H	A	T	H	A	T	A	T	A	A
JAX00285882	10	26585665	0	T	A	T	T	T	T	T	A	A	T	A	H	A	T	H	T	T	T	T	T	T	H	T	T	T	T	T	T	A	T	T	T	T	A	T	N	H	T	A	H	A	T	A	T	T	A
JAX00285888	10	26663835	0	T	C	T	T	T	T	T	C	C	T	C	H	C	T	C	T	T	T	T	T	T	C	T	T	T	T	T	T	C	T	T	T	T	C	T	C	H	T	C	H	C	T	C	H	T	C
JAX00016085	10	26673172	0	G	T	T	G	T	T	T	G	G	G	G	G	G	G	G	T	T	H	T	T	H	H	T	T	T	T	T	T	G	T	T	H	T	G	G	G	H	G	G	G	G	T	G	G	G	G
JAX00285894	10	26673300	0	C	T	C	C	C	C	C	T	T	C	T	H	T	C	H	C	C	C	C	C	C	H	C	C	C	C	C	C	T	C	C	C	C	T	C	T	H	C	T	N	T	C	T	H	C	T
JAX00016086	10	26674502	0	T	C	C	T	C	C	C	T	T	C	T	H	T	C	H	C	C	C	C	C	H	H	C	C	C	C	C	C	T	C	C	H	C	T	T	T	H	C	T	T	T	C	T	T	C	T
JAX00285898	10	26677509	0	G	A	A	G	A	A	A	G	G	A	G	G	G	A	G	A	A	A	A	A	H	H	A	A	A	A	A	A	G	A	A	H	A	G	G	G	H	A	G	G	G	A	G	G	A	G
JAX00016087	10	26682821	0	A	G	G	A	G	G	G	G	G	A	G	H	G	A	H	G	G	H	G	G	H	G	G	G	G	G	G	G	G	G	G	H	G	G	A	G	G	A	G	H	G	G	G	H	A	G
JAX00285912	10	26709513	0	T	C	T	T	T	T	T	T	C	T	T	H	H	T	H	T	T	T	T	T	T	H	T	T	T	T	T	T	C	T	T	T	T	T	T	T	H	T	T	H	C	T	C	T	T	C
JAX00285914	10	26712156	0	T	A	A	T	A	A	A	A	T	T	A	T	H	T	T	A	A	H	A	A	H	H	A	A	A	A	A	A	T	A	A	H	A	A	T	A	H	T	A	T	T	A	T	H	T	T
JAX00285917	10	26747578	0	A	G	A	A	A	A	A	G	G	A	G	H	G	A	H	A	A	A	A	A	A	H	A	A	A	A	A	A	G	A	A	A	A	G	A	G	H	A	G	H	G	A	G	H	A	G
JAX00285918	10	26747699	0	C	T	T	C	T	T	T	T	T	C	T	H	T	C	N	T	T	H	T	T	H	T	T	T	T	T	T	T	T	T	T	H	T	T	C	T	T	C	T	H	T	T	T	H	C	T
JAX00285920	10	26750709	0	T	G	G	T	G	G	G	G	T	T	G	T	H	T	T	G	G	H	G	G	H	H	G	G	G	G	G	G	T	G	G	H	G	G	T	G	H	T	G	T	T	G	T	H	T	T
JAX00016092	10	26751536	0	T	C	C	T	C	C	C	C	C	T	C	H	C	T	N	C	C	N	C	C	T	C	C	C	C	C	C	C	C	C	C	T	C	C	T	C	C	T	C	H	C	N	C	H	T	C
JAX00285921	10	26758475	0	A	T	T	A	T	T	T	T	T	A	T	H	T	A	H	T	T	H	T	T	H	T	T	T	T	T	T	T	T	T	T	H	T	T	A	T	T	A	T	H	T	T	T	H	A	T
JAX00285922	10	26758895	0	A	G	G	A	G	G	G	G	G	A	G	H	G	A	H	G	G	N	G	G	H	G	G	G	G	G	G	G	G	G	G	H	G	G	A	G	G	A	G	H	G	G	G	H	N	G
JAX00285924	10	26778085	0	A	G	A	A	A	A	A	A	G	A	A	H	H	N	H	A	A	N	A	A	A	H	A	A	A	A	A	A	G	A	A	A	A	A	A	A	H	A	A	H	G	A	G	A	A	G
JAX00285925	10	26778680	0	C	T	C	C	C	C	C	C	C	T	C	H	C	T	H	C	C	H	C	C	C	C	C	C	C	C	C	C	C	C	C	C	C	C	C	C	C	T	C	C	C	C	C	C	T	C
JAX00016095	10	26795365	0	T	C	C	T	C	C	C	C	C	T	C	T	C	T	T	C	C	T	C	C	T	C	C	C	C	C	C	C	C	C	C	T	C	C	T	C	C	T	C	T	C	C	C	N	T	C
JAX00285927	10	26807949	0	A	G	G	A	G	G	G	A	A	A	A	A	A	A	A	G	G	H	G	G	H	H	G	G	G	G	G	G	A	G	G	H	G	A	A	A	H	A	A	A	A	G	A	A	A	A
JAX00194927	10	26809778	0	A	G	A	A	A	A	A	G	G	A	G	H	G	A	H	A	A	A	A	A	A	H	A	A	A	A	A	A	G	A	A	A	A	G	A	G	H	A	G	H	G	A	G	H	A	G
JAX00194928	10	26812894	0	G	A	G	G	G	G	G	A	A	G	A	N	A	G	H	G	G	G	G	G	G	H	G	G	G	G	G	G	A	G	G	G	G	A	G	A	H	G	A	H	A	G	A	H	G	A
JAX00285929	10	26813234	0	G	A	G	G	G	G	G	A	G	G	A	G	H	G	G	G	G	G	G	G	G	G	G	G	G	G	G	G	G	G	G	G	G	A	G	A	G	G	A	G	G	G	G	N	G	G
JAX00016098	10	26814875	0	G	A	A	G	A	A	A	G	G	G	G	G	G	G	G	A	A	H	A	A	H	H	A	A	A	A	A	A	G	A	A	H	A	G	G	G	H	G	G	G	G	A	G	G	G	G
JAX00285931	10	26837879	0	T	C	T	T	T	T	T	C	C	T	C	H	C	T	H	T	T	T	T	T	T	H	T	T	T	T	T	T	C	T	T	T	T	C	T	C	H	T	C	H	C	T	C	H	T	C
JAX00194929	10	26842819	0	T	C	T	T	T	T	T	C	C	T	C	H	C	T	H	T	T	T	T	T	T	H	T	T	T	T	T	T	C	T	T	T	T	C	T	C	H	T	C	H	C	T	C	H	T	C
JAX00016099	10	26850359	0	C	T	T	C	T	T	T	C	C	C	C	C	C	C	C	T	T	H	T	T	H	H	T	T	T	T	T	T	C	T	T	H	T	C	C	C	H	C	C	C	C	T	C	C	C	C
JAX00016100	10	26860652	0	C	T	T	C	T	T	T	C	C	C	C	C	C	C	C	T	T	H	T	T	H	H	T	T	T	T	T	T	C	T	T	H	T	C	C	C	H	C	C	C	C	T	C	C	C	C
JAX00016101	10	26873289	0	G	A	A	G	A	A	A	G	G	G	G	G	G	G	G	A	A	H	A	A	H	H	A	A	A	A	A	A	G	A	A	H	A	G	G	G	H	G	G	G	G	A	G	G	G	G
JAX00285940	10	26893363	0	T	G	T	T	T	T	T	G	G	T	G	H	G	T	H	T	T	T	T	T	T	H	T	T	T	T	T	T	G	T	T	T	T	G	T	G	H	T	G	H	G	T	G	H	T	G
JAX00285946	10	26931236	0	A	G	G	A	G	G	G	G	G	A	G	H	G	A	H	G	G	H	G	G	H	G	G	G	G	G	G	G	G	G	G	H	G	G	A	G	G	N	G	N	G	G	G	H	A	G
JAX00285947	10	26931299	0	C	T	C	C	C	C	C	C	T	C	C	N	N	C	H	C	C	C	C	C	C	H	C	C	C	C	C	C	T	C	C	C	C	C	C	C	N	N	C	H	T	C	T	C	C	T
JAX00285952	10	26998291	0	C	T	C	C	C	C	C	C	C	T	C	H	C	T	H	C	C	H	C	C	C	C	C	C	C	C	C	C	C	C	C	C	C	C	C	C	C	T	C	C	C	C	C	C	T	C
JAX00016110	10	26998495	0	C	A	A	C	A	A	A	C	C	C	C	C	C	C	C	A	A	H	A	A	H	H	A	A	A	A	A	A	C	A	A	H	A	C	C	C	H	C	C	C	C	A	C	C	C	C
JAX00285953	10	26998968	0	G	A	A	G	A	A	A	G	G	G	G	G	G	G	G	A	A	H	A	A	H	H	A	A	A	A	A	A	G	A	A	H	A	G	G	G	H	G	G	G	G	A	G	G	G	G
JAX00285954	10	26999012	0	T	G	T	T	T	T	T	G	T	T	G	T	H	T	T	T	T	T	T	T	T	T	T	T	T	T	T	T	T	T	T	T	T	G	T	G	T	T	G	T	T	T	T	H	T	T
JAX00285955	10	27003599	0	A	G	A	A	A	A	A	A	G	A	A	H	H	A	H	A	A	A	A	A	A	H	A	A	A	A	A	A	G	A	A	A	A	A	A	A	H	A	A	H	G	A	G	A	A	G
JAX00016113	10	27022483	0	C	G	G	C	G	G	G	C	C	C	C	C	C	C	C	G	G	H	G	G	H	H	G	G	G	G	G	G	C	G	G	H	G	C	C	C	H	C	C	C	C	G	C	C	C	C
JAX00016114	10	27050901	0	A	G	G	A	G	G	G	G	G	A	G	H	G	A	H	G	G	H	G	G	H	G	G	G	G	G	G	G	G	G	G	H	G	G	A	G	G	A	H	N	G	G	G	H	A	G
JAX00285969	10	27073712	0	G	A	A	G	A	A	A	G	G	G	G	G	G	G	G	A	A	H	A	A	H	H	A	A	A	A	A	A	G	A	A	H	A	G	G	G	H	G	G	G	G	A	G	G	G	G
JAX00285971	10	27074861	0	A	G	G	A	G	G	G	A	A	A	A	A	A	A	A	G	G	H	G	G	H	H	G	G	G	G	G	G	A	G	G	N	G	A	A	A	N	A	A	A	A	G	A	A	A	A
JAX00285975	10	27085601	0	A	G	A	A	A	G	A	G	A	A	G	A	H	A	A	A	A	H	A	H	A	H	A	A	G	A	A	A	A	A	H	H	A	G	A	G	A	N	G	A	A	A	A	H	A	A
JAX00285977	10	27090362	0	T	A	T	T	T	A	T	T	T	T	T	T	T	T	T	T	T	H	T	H	T	H	T	T	A	T	T	T	T	T	H	H	T	T	T	T	T	T	T	T	T	T	T	T	T	T
JAX00285979	10	27091033	0	C	T	C	C	C	T	C	C	C	C	C	C	C	C	C	C	C	H	C	H	C	H	C	C	T	C	C	C	C	C	H	H	C	C	C	C	C	C	C	C	C	C	C	C	C	C
JAX00285981	10	27105226	0	T	C	T	T	T	C	T	T	T	T	T	T	T	T	T	T	T	H	T	H	T	H	T	T	C	T	T	T	T	T	H	H	T	T	T	T	T	T	T	T	T	T	T	T	T	T
JAX00285988	10	27121770	0	C	T	C	C	C	C	C	C	T	C	C	H	H	C	H	C	C	C	C	C	C	H	C	C	C	C	C	C	T	C	C	C	C	C	C	C	H	C	C	H	T	C	T	C	C	T
JAX00285996	10	27157191	0	A	G	A	A	A	G	A	G	G	A	G	H	G	A	H	A	A	H	A	H	A	G	A	A	G	A	A	A	G	A	H	H	A	G	A	G	H	A	G	H	G	A	G	H	A	G
JAX00285999	10	27175793	0	T	A	T	T	T	T	T	T	A	T	T	H	H	T	H	T	T	T	T	T	T	H	T	T	T	T	T	T	A	T	T	T	T	T	T	T	H	T	T	H	A	T	A	T	T	A
JAX00286003	10	27183076	0	T	C	T	T	T	C	T	T	T	T	T	T	T	T	T	T	T	H	T	N	T	H	T	T	C	T	T	T	T	T	H	H	T	T	T	T	T	T	T	T	T	T	T	T	T	T
JAX00286004	10	27185634	0	A	G	A	A	A	G	A	A	G	A	A	H	H	A	H	A	A	H	A	H	A	G	A	A	G	A	A	A	G	A	H	H	A	A	A	A	H	A	A	H	G	A	G	A	A	G
JAX00286006	10	27188476	0	G	T	G	G	G	G	G	T	T	G	T	H	T	G	H	G	G	G	G	G	G	H	G	G	G	G	G	G	T	G	G	G	G	T	G	N	H	G	T	H	T	G	T	H	G	T
JAX00286009	10	27198407	0	G	A	G	G	G	G	G	A	G	G	A	G	H	G	G	G	G	G	G	G	G	G	G	G	G	G	G	G	G	G	G	G	G	H	G	A	G	G	A	G	G	G	G	H	G	G
JAX00016126	10	27212255	0	G	A	G	G	G	G	G	G	A	G	G	A	A	G	H	G	G	G	G	G	G	H	G	G	G	G	G	G	A	G	G	G	G	G	G	G	H	G	H	H	A	G	A	G	G	A
JAX00016127	10	27213791	0	A	G	A	A	A	A	A	G	G	A	G	H	G	A	H	A	A	A	A	A	A	H	A	A	A	A	A	A	G	A	A	A	A	G	A	G	H	A	G	H	G	A	G	H	A	G
JAX00286013	10	27220023	0	T	C	T	T	T	T	T	T	C	T	T	H	H	T	H	T	T	T	T	T	T	H	T	T	T	T	T	T	C	T	T	T	T	T	T	T	H	T	T	H	C	T	C	T	T	C
JAX00286014	10	27243527	0	T	C	T	T	T	T	T	C	C	T	C	H	C	T	H	T	T	T	T	T	T	H	T	T	T	T	T	T	C	T	T	T	T	C	T	C	H	T	C	H	C	T	C	H	T	C
JAX00286015	10	27248247	0	C	T	C	C	C	C	C	T	C	C	T	C	H	C	C	C	C	C	C	C	C	C	C	C	C	C	N	C	C	C	C	C	C	T	C	T	C	C	T	C	C	C	C	H	C	C
JAX00286016	10	27268986	0	G	T	G	G	G	G	G	G	G	T	G	N	G	T	H	G	G	H	G	G	G	G	G	G	G	G	G	G	G	G	G	G	G	G	G	G	G	T	G	G	G	G	G	G	T	G
JAX00286019	10	27277252	0	C	T	C	C	C	C	C	T	T	C	T	H	T	C	H	C	C	C	C	C	C	H	C	C	C	C	C	C	T	C	C	C	C	T	C	T	H	C	T	H	T	C	T	H	C	T
JAX00286021	10	27282647	0	G	A	G	G	G	G	G	A	A	G	A	H	A	G	H	G	G	G	G	G	G	H	G	G	G	G	G	G	A	G	G	G	G	A	G	A	H	G	A	H	A	G	A	H	G	A
JAX00286023	10	27297730	0	T	C	T	T	T	T	T	C	C	T	C	H	C	T	C	T	T	T	T	T	T	N	T	T	T	T	T	T	C	T	T	T	T	C	T	C	H	T	C	H	C	T	C	H	N	C
JAX00286028	10	27298724	0	C	G	C	C	C	C	C	G	C	C	G	C	H	C	C	C	C	C	C	C	C	C	C	C	C	C	C	C	C	C	C	C	C	G	C	G	C	C	G	C	C	C	C	H	C	C
JAX00286032	10	27310408	0	G	T	G	G	G	G	G	G	T	G	G	N	N	G	H	G	G	G	G	G	G	H	G	G	G	G	G	G	T	G	G	G	G	G	G	G	N	G	G	H	T	G	T	G	G	T
JAX00286034	10	27311048	0	G	A	G	G	G	G	G	G	G	A	G	H	G	A	H	G	G	H	G	G	G	G	G	G	G	G	G	G	G	G	G	G	G	G	G	G	G	A	G	G	G	G	G	G	A	G
JAX00286036	10	27313448	0	T	G	T	T	T	T	T	G	G	T	G	H	G	T	H	T	T	T	T	T	T	H	T	T	T	T	T	T	G	T	T	T	T	G	T	G	N	T	G	H	G	T	G	G	T	G
JAX00286037	10	27322027	0	G	A	G	G	G	G	G	A	G	G	A	G	H	G	G	G	G	G	G	G	G	G	G	G	G	G	G	G	G	G	G	G	G	A	G	A	G	G	A	G	G	G	G	H	G	G
JAX00194940	10	27336314	0	G	A	G	G	G	G	G	A	A	G	A	H	H	G	H	G	G	G	G	G	G	H	G	G	G	G	G	G	A	G	G	G	G	A	G	A	H	N	A	H	A	G	A	H	G	A
JAX00286045	10	27355944	0	A	G	A	A	A	A	A	G	G	A	G	H	G	A	H	A	A	A	A	A	A	H	A	A	A	A	A	A	G	A	A	A	A	G	A	G	N	A	G	N	G	A	G	N	A	G
JAX00286047	10	27359674	0	A	T	A	A	A	A	A	T	A	A	T	A	H	A	A	A	A	A	A	A	A	A	A	A	A	A	A	A	A	A	A	A	A	T	A	T	A	A	T	A	A	A	A	H	A	A
JAX00286048	10	27360290	0	A	G	A	A	A	A	A	G	A	A	G	A	H	A	A	A	A	A	A	A	A	A	A	A	A	A	A	A	A	A	A	A	A	G	A	G	A	A	G	A	A	A	A	H	A	A
JAX00286054	10	27363414	0	C	G	C	C	C	C	C	C	G	C	C	N	N	C	N	C	C	C	C	C	C	G	C	C	C	C	C	C	G	C	C	C	C	C	C	C	N	C	C	N	G	C	G	C	C	G
JAX00286055	10	27363610	0	A	G	A	A	A	A	A	G	G	A	G	H	G	A	H	A	A	A	A	A	A	H	A	A	A	A	A	A	G	A	A	A	A	G	A	G	H	A	G	H	G	A	G	H	A	G
JAX00286058	10	27370820	0	C	G	C	C	C	G	C	C	C	G	C	H	C	G	H	C	C	G	C	H	C	H	C	C	G	C	C	C	C	C	H	H	C	C	C	C	C	G	C	C	C	C	C	C	G	C
JAX00286060	10	27371091	0	C	A	C	C	C	C	C	A	C	C	A	C	A	C	C	C	C	C	C	C	C	C	C	C	C	C	C	C	C	C	C	C	C	A	C	A	C	C	A	C	C	C	C	H	C	C
JAX00286064	10	27386564	0	G	T	G	G	G	T	G	G	G	T	G	T	G	T	T	G	G	T	G	H	G	N	G	G	T	G	G	G	G	G	H	H	G	G	G	G	G	T	G	G	N	G	G	G	T	N
JAX00286065	10	27388833	0	C	T	C	C	C	T	C	C	T	T	N	T	T	T	T	C	C	T	C	H	C	T	C	C	T	C	C	C	T	C	H	H	C	H	C	N	H	T	H	H	T	C	T	C	T	T
JAX00286072	10	27416356	0	A	G	A	A	A	G	A	G	G	G	G	G	G	G	G	A	A	G	A	H	A	G	A	A	G	A	A	A	G	A	A	H	A	G	A	G	H	G	H	H	G	A	G	H	G	G
JAX00016141	10	27416679	0	G	A	G	G	G	A	G	G	G	A	G	H	G	A	H	G	G	A	G	H	G	H	G	G	A	G	G	G	G	G	H	H	G	G	G	G	G	A	G	G	G	G	G	G	A	G
JAX00016142	10	27419060	0	C	T	C	C	C	T	C	C	C	T	C	H	C	T	H	C	C	T	C	H	C	H	C	C	T	C	C	C	C	C	H	H	C	C	C	C	C	T	C	C	C	C	C	C	T	C
JAX00286074	10	27423925	0	C	A	C	C	C	C	C	A	A	C	A	H	A	C	H	C	C	C	C	C	C	H	C	C	C	C	C	C	A	C	C	C	C	A	C	A	H	C	A	H	A	C	A	H	C	A
JAX00286075	10	27430831	0	C	G	C	C	C	G	C	G	G	G	G	G	G	G	G	C	C	G	C	H	C	G	C	C	G	C	C	C	G	C	N	H	C	G	C	G	N	G	G	H	G	C	G	H	G	G
JAX00286078	10	27431143	0	A	G	A	A	A	G	A	A	A	G	H	G	A	G	H	A	A	G	A	H	A	N	A	A	G	A	A	A	A	A	H	H	A	A	A	H	A	G	H	A	A	A	A	A	G	A
JAX00016146	10	27466583	0	A	G	A	A	A	G	A	G	A	G	G	H	H	G	H	A	A	G	A	H	A	H	A	A	G	A	A	A	A	A	H	H	A	G	A	G	A	G	G	A	A	A	A	H	G	A
JAX00286089	10	27466684	0	C	A	C	C	C	A	C	A	A	A	A	A	A	A	A	C	C	A	C	N	C	A	C	C	A	C	C	C	A	C	H	H	C	A	C	A	H	A	A	H	A	C	A	H	A	A
JAX00016147	10	27493984	0	G	T	G	G	G	T	G	G	G	T	G	H	G	T	H	G	G	T	G	H	G	H	G	G	T	G	G	G	G	G	H	H	G	G	G	G	G	T	G	G	G	G	G	G	T	G
JAX00286101	10	27526649	0	C	A	C	C	C	C	C	C	A	C	C	N	N	C	N	C	C	C	C	C	C	H	C	C	C	C	C	C	N	C	C	C	C	C	C	C	H	C	C	N	A	C	A	C	C	N
JAX00286102	10	27526708	0	A	G	A	A	A	G	A	A	A	G	A	H	A	G	H	A	A	G	A	H	A	H	A	A	G	A	A	A	A	A	H	H	A	A	A	A	A	G	A	A	A	A	A	A	G	A
JAX00286103	10	27532117	0	T	C	T	T	T	C	T	T	T	C	T	H	T	C	H	T	T	C	T	H	T	H	T	T	C	T	T	T	T	T	H	N	T	T	T	T	T	C	N	T	T	T	T	T	C	T
JAX00286104	10	27533148	0	A	G	A	A	A	A	A	G	A	A	G	A	H	A	A	A	A	A	A	A	A	A	A	A	A	A	A	A	A	A	A	A	A	G	A	G	A	A	G	A	A	A	A	H	A	A
JAX00016152	10	27533582	0	T	C	T	T	T	C	T	C	C	C	C	C	C	C	C	T	T	C	T	H	T	C	T	T	C	T	T	T	C	T	H	N	T	C	T	C	H	C	C	H	C	T	C	H	C	C
JAX00286113	10	27560447	0	C	A	C	C	C	A	C	A	C	A	A	H	H	A	H	C	C	A	C	H	C	H	C	C	A	C	C	C	C	C	H	H	C	A	C	A	C	A	A	C	C	C	C	H	A	C
JAX00286114	10	27560910	0	A	T	A	A	A	A	A	A	A	T	A	H	A	T	H	A	A	A	A	A	A	A	A	A	A	A	A	A	A	A	A	A	A	A	A	A	A	T	N	A	A	A	A	A	T	A
JAX00016154	10	27563986	0	T	C	T	T	T	C	T	C	C	C	C	C	C	C	C	T	T	C	T	H	T	C	T	T	C	T	T	T	C	T	H	H	T	C	T	C	H	C	C	H	C	T	C	H	C	C
JAX00286115	10	27567371	0	A	G	A	A	A	A	A	G	G	A	G	H	G	A	H	A	A	A	A	A	A	N	A	A	A	A	A	A	G	A	A	A	A	G	A	G	H	A	G	H	G	A	G	H	A	G
JAX00286120	10	27571000	0	A	T	A	A	A	A	A	T	T	A	T	H	T	A	H	A	A	A	A	A	A	H	A	A	A	A	A	A	T	A	A	A	A	T	A	T	H	A	T	H	T	A	T	H	A	T
JAX00286121	10	27571090	0	A	G	A	A	A	A	A	G	G	A	G	H	G	A	H	A	A	A	A	A	A	H	A	A	A	A	A	A	G	A	A	A	A	G	A	G	N	A	G	H	G	A	G	H	A	G
JAX00286123	10	27655688	0	T	C	T	T	T	T	T	T	C	T	T	H	H	T	H	T	T	T	T	T	T	N	T	T	T	T	T	T	C	T	T	T	T	T	T	T	N	T	T	H	C	T	C	T	T	C
JAX00016159	10	27665317	0	A	G	A	A	A	G	A	G	G	G	G	G	G	G	G	A	A	G	A	H	A	G	A	A	G	A	A	A	G	A	H	H	A	G	A	G	H	G	G	H	G	A	G	H	G	G
JAX00016160	10	27665611	0	T	C	T	T	T	C	T	C	C	C	C	C	C	C	C	T	T	C	T	H	T	C	T	T	C	T	T	T	C	T	H	H	T	C	T	C	H	C	C	H	C	T	C	H	C	C
JAX00286128	10	27676143	0	T	C	T	T	T	C	T	T	T	C	T	H	T	C	H	T	T	C	T	H	T	H	T	T	C	T	T	T	T	T	H	H	T	T	T	T	T	C	T	T	T	T	T	T	C	T
JAX00016165	10	27724136	0	C	T	C	C	C	T	C	T	T	T	T	T	T	T	T	C	C	T	C	H	C	T	C	C	T	C	C	C	T	C	H	H	C	T	C	T	H	T	T	H	T	C	T	H	T	T
JAX00286142	10	27750982	0	C	T	C	C	C	C	C	T	T	C	T	T	T	C	T	C	C	C	C	C	C	H	C	C	C	C	C	C	T	C	C	C	C	T	C	T	T	C	T	T	T	C	T	T	C	T
JAX00016168	10	27770507	0	C	T	C	C	C	C	C	C	C	T	C	H	C	T	H	C	C	H	C	C	C	C	C	C	C	C	C	C	C	C	C	C	C	C	C	C	C	T	C	C	C	C	C	C	T	C
JAX00016169	10	27770874	0	C	G	C	C	C	G	C	G	G	G	G	G	G	G	G	C	C	G	C	H	C	G	C	C	G	C	C	C	G	C	H	G	C	G	C	G	H	G	G	H	G	C	G	H	G	G
JAX00286145	10	27787908	0	C	G	C	C	C	C	C	G	C	C	G	C	H	C	C	C	C	C	C	C	C	C	C	C	C	C	C	C	C	C	C	C	C	G	C	G	C	C	G	C	C	C	C	H	C	C
JAX00286148	10	27789724	0	C	T	C	C	C	C	C	T	T	C	T	H	T	C	H	C	C	C	C	C	C	H	C	C	C	C	C	C	T	C	C	C	C	T	C	T	H	C	T	H	T	C	T	H	C	T
JAX00286160	10	27806467	0	T	A	T	T	T	T	T	A	A	T	A	H	A	T	H	T	T	T	T	T	T	H	T	T	T	T	T	T	A	T	T	T	T	A	T	A	H	T	A	H	A	T	A	H	T	A
JAX00286166	10	27821187	0	T	C	T	T	T	T	T	T	C	T	T	H	H	T	H	T	T	T	T	T	T	H	T	T	T	T	T	T	C	T	T	T	T	T	T	T	H	T	T	H	C	T	C	T	T	C
JAX00286169	10	27833471	0	A	G	A	A	A	A	A	G	A	A	G	A	N	A	A	A	A	A	A	A	A	A	A	A	A	A	A	A	A	A	A	A	A	G	A	G	A	A	G	A	A	A	A	A	A	A
JAX00286170	10	27838180	0	T	C	T	T	T	T	T	C	C	T	C	N	C	T	H	T	T	T	T	T	T	H	T	T	T	T	T	T	C	T	T	T	T	C	T	C	H	T	C	H	C	T	C	H	T	C
JAX00286171	10	27854196	0	A	G	A	A	A	A	A	A	G	A	A	H	H	A	H	A	A	A	A	A	A	H	A	A	A	A	A	A	G	A	A	A	A	A	A	A	H	A	A	H	G	A	G	A	A	G
JAX00016176	10	27858421	0	T	C	T	T	T	T	T	T	T	C	T	H	T	C	H	T	T	H	T	T	T	T	T	T	T	T	T	T	T	T	T	T	T	T	T	T	T	C	T	T	T	T	T	T	C	T
JAX00286176	10	27875925	0	A	G	A	A	A	A	A	G	G	A	G	H	G	A	H	A	A	A	A	A	A	H	A	A	A	A	A	A	G	A	A	A	A	G	A	G	H	A	G	H	G	A	G	H	A	G
JAX00016179	10	27901969	0	T	G	T	T	T	T	T	G	T	T	G	T	H	T	T	T	T	T	T	T	T	T	T	T	T	T	T	T	T	T	T	T	T	G	T	G	T	T	G	T	T	T	T	H	T	T
JAX00286180	10	27916272	0	T	C	T	T	T	T	T	C	T	T	C	T	N	T	T	T	T	T	T	T	T	T	T	T	T	T	T	T	T	T	T	T	T	C	T	C	T	T	C	T	T	T	T	C	T	T
JAX00286186	10	27934214	0	A	G	A	A	A	A	A	G	A	A	G	A	H	A	A	A	A	A	A	A	A	A	A	A	A	A	A	A	A	A	A	A	A	G	A	G	A	A	G	A	A	A	A	H	A	A
JAX00286187	10	27945863	0	G	A	G	G	G	G	G	G	G	A	G	H	G	A	H	G	G	H	G	G	G	G	G	G	G	G	G	G	G	G	G	G	G	G	G	G	G	A	G	G	G	G	G	G	A	G
JAX00286188	10	27947895	0	C	G	C	C	C	C	C	G	G	C	G	H	G	C	H	C	C	C	C	C	C	H	C	C	C	C	C	C	G	C	C	C	C	G	C	G	G	C	G	N	G	C	G	H	C	G
JAX00016185	10	27980620	0	G	A	G	G	G	G	G	A	A	G	A	H	A	G	H	G	G	G	G	G	G	H	G	G	G	G	G	G	A	G	G	G	G	A	G	A	H	G	A	H	A	G	A	H	G	A
JAX00286193	10	27997068	0	C	T	C	C	C	C	C	T	T	C	T	H	T	C	N	C	C	C	C	C	C	H	C	C	C	C	C	C	T	C	C	C	C	T	C	T	H	C	T	N	T	C	T	H	C	T
JAX00286199	10	28016382	0	C	G	C	C	C	C	C	C	G	C	C	H	H	C	H	C	C	C	C	C	C	H	C	C	C	C	C	C	G	C	C	C	C	C	C	C	H	C	C	H	G	C	G	C	C	G
JAX00194951	10	28036655	0	C	T	C	C	C	C	C	C	T	C	C	H	H	C	N	C	C	C	C	C	C	N	C	C	C	C	C	C	T	C	C	C	C	C	C	C	H	C	C	H	T	C	T	C	C	T
JAX00286201	10	28049942	0	C	T	C	C	C	C	C	T	C	C	T	C	N	C	C	C	C	C	C	C	C	C	C	C	C	C	C	C	C	C	C	C	C	T	C	T	C	C	T	C	C	C	C	H	C	C
JAX00286202	10	28066304	0	C	A	C	C	C	C	C	A	A	C	A	H	A	C	H	C	C	C	C	C	C	H	C	C	C	C	C	C	A	C	C	C	C	A	C	A	H	C	A	H	A	C	A	H	C	A
JAX00286209	10	28133814	0	A	C	A	A	A	A	A	C	C	C	C	C	C	C	C	A	A	H	A	A	A	H	A	A	A	A	A	A	C	A	A	A	A	C	A	C	H	N	C	H	C	A	C	N	C	C
JAX00286211	10	28133894	0	T	C	T	T	T	T	T	T	C	C	T	C	H	C	C	T	T	H	T	T	T	H	T	T	T	T	T	T	C	T	T	T	T	T	T	T	H	C	T	H	C	T	C	T	C	C
JAX00286215	10	28158806	0	T	C	T	T	T	T	T	T	C	T	T	H	H	T	H	T	T	T	T	T	T	H	T	T	T	T	T	T	C	T	T	T	T	T	T	T	H	T	T	H	C	T	C	T	T	C
JAX00286216	10	28163070	0	T	G	T	T	T	T	T	G	G	G	G	G	G	G	G	T	T	H	T	T	T	T	T	T	T	T	T	T	N	T	T	T	T	G	T	G	T	G	G	T	H	T	H	H	G	H
JAX00286218	10	28178472	0	T	A	T	T	T	T	T	A	A	T	A	H	A	T	H	T	T	T	T	T	T	H	T	T	T	T	T	T	A	T	T	T	T	A	T	A	H	T	A	H	A	T	A	H	T	A
JAX00286219	10	28188118	0	G	T	G	G	G	G	G	T	G	G	T	G	H	G	G	G	G	G	G	G	G	G	G	G	G	G	G	G	G	G	G	G	G	T	G	T	G	G	T	G	G	G	G	H	G	G
JAX00286223	10	28198535	0	A	G	A	A	A	A	A	G	A	A	G	A	N	A	A	A	A	A	A	A	A	A	A	A	A	A	A	A	A	A	A	A	A	G	A	G	A	A	G	A	A	A	A	N	A	A
JAX00286224	10	28198918	0	G	C	G	G	G	G	G	C	G	G	C	G	H	G	G	G	G	G	G	G	G	G	G	G	G	G	G	G	G	G	G	G	G	C	G	C	G	G	C	G	G	G	G	H	G	G
JAX00016201	10	28209128	0	C	T	C	C	C	C	C	C	C	T	C	H	C	T	H	C	C	H	C	C	C	C	C	C	C	C	C	C	C	C	C	C	C	C	C	C	C	T	C	C	C	C	C	C	T	C
JAX00016202	10	28232806	0	G	A	G	G	G	G	G	G	G	A	G	N	G	A	H	G	G	H	G	G	G	G	G	G	G	G	G	G	G	G	G	G	G	G	G	G	G	A	G	G	G	G	G	G	A	G
JAX00286234	10	28255530	0	G	T	G	G	G	G	G	G	G	T	G	H	G	T	H	G	G	H	G	G	G	G	G	G	G	G	G	G	G	G	G	G	G	G	G	G	G	T	G	G	G	G	G	G	T	G
JAX00286236	10	28268457	0	A	T	A	A	A	A	A	T	T	T	T	T	T	T	T	A	A	H	A	A	A	H	A	A	A	A	A	A	T	A	A	A	A	T	A	T	H	T	T	H	T	A	T	H	T	T
JAX00286237	10	28268903	0	G	T	G	G	G	G	G	G	T	G	G	N	G	G	H	G	G	G	G	G	G	N	G	G	G	G	G	G	T	G	G	G	G	G	G	G	G	G	G	G	T	G	T	G	G	T
JAX00286238	10	28268966	0	T	C	T	T	T	T	T	C	C	T	C	H	C	T	H	T	T	T	T	T	T	H	T	T	T	T	T	T	C	T	T	T	T	C	T	C	H	T	C	H	C	T	C	H	T	C
JAX00286240	10	28271192	0	A	G	A	A	A	A	A	G	A	G	G	H	H	G	H	A	A	H	A	A	A	A	A	A	A	A	A	A	A	A	A	A	A	G	A	G	A	G	G	A	A	A	A	H	G	A
JAX00286246	10	28291542	0	A	G	A	A	A	A	A	A	G	A	A	H	H	A	H	A	A	A	A	A	A	H	A	A	A	A	A	A	G	A	A	A	A	A	A	A	H	A	A	H	G	A	G	A	A	G
JAX00286248	10	28291639	0	A	C	A	A	A	A	A	C	C	A	C	N	C	A	H	A	A	A	A	A	A	H	A	A	A	A	A	A	C	A	A	A	A	C	A	C	H	A	C	C	C	A	C	N	A	C
JAX00286249	10	28291969	0	A	G	A	A	A	A	A	G	A	A	G	A	G	A	A	A	A	A	A	A	A	A	A	A	A	A	A	A	A	A	A	A	A	G	A	G	A	A	G	A	A	A	A	G	A	A
JAX00286251	10	28306946	0	G	T	G	G	G	G	G	T	T	G	T	H	T	G	H	G	G	G	G	G	G	H	G	G	G	G	G	G	T	G	G	G	G	T	G	T	H	G	T	H	T	G	T	H	G	T
JAX00016212	10	28340005	0	T	G	T	T	T	T	T	G	G	G	G	G	G	G	G	T	T	H	T	T	T	H	T	T	T	T	T	T	G	T	T	T	T	G	T	G	N	G	G	H	G	T	G	H	G	G
JAX00286270	10	28385022	0	T	A	T	T	T	T	T	A	A	T	A	H	A	T	H	T	T	T	T	T	T	H	T	T	T	T	T	T	A	T	T	T	T	A	T	A	H	T	A	H	A	T	A	H	T	A
JAX00016217	10	28408705	0	T	A	T	T	T	T	T	A	A	T	A	H	A	T	H	T	T	T	T	T	T	H	T	T	T	T	T	T	A	T	T	T	T	A	T	A	H	T	A	H	A	T	A	H	T	A
JAX00016218	10	28408808	0	C	T	C	C	C	C	C	T	T	C	T	H	T	C	H	C	C	C	C	C	C	H	C	C	C	C	C	C	T	C	C	C	C	T	C	T	H	C	T	H	T	C	T	H	C	T
JAX00286276	10	28443401	0	G	C	G	G	G	G	G	C	G	G	C	G	G	G	G	G	G	G	G	G	G	G	G	G	G	G	G	G	G	G	G	G	G	C	G	C	G	G	C	G	G	G	G	N	G	G
JAX00016219	10	28451138	0	T	G	T	T	T	T	T	G	G	G	G	G	G	G	G	T	T	H	T	T	T	H	T	T	T	T	T	T	G	T	T	T	T	G	T	G	H	G	G	H	G	T	G	H	G	G
JAX00286279	10	28453185	0	T	C	T	T	T	T	T	T	C	T	T	H	H	T	H	T	T	T	T	T	T	H	T	T	T	T	T	T	C	T	T	T	T	T	T	T	N	T	T	H	C	T	C	T	T	C
JAX00286289	10	28543359	0	T	C	T	T	T	T	T	C	T	T	C	T	H	T	T	T	T	T	T	T	T	T	T	T	T	T	T	T	T	T	T	T	T	C	T	C	T	T	C	T	T	T	C	H	T	T
JAX00286291	10	28547725	0	G	A	G	G	G	G	G	A	A	G	A	H	A	G	H	G	G	G	G	G	G	H	G	G	G	G	G	G	A	G	G	G	G	A	G	A	H	G	A	H	A	G	A	H	G	A
JAX00286292	10	28547992	0	G	A	G	G	G	G	G	A	A	G	A	H	A	G	H	G	G	G	G	G	G	H	G	G	G	G	G	G	A	G	G	G	G	A	G	A	H	G	A	H	A	G	A	H	G	A
JAX00286296	10	28552068	0	G	A	G	G	G	G	G	A	G	G	A	G	G	G	G	G	G	G	G	G	G	G	G	G	G	G	G	G	G	G	G	G	G	A	G	A	G	G	A	G	G	G	A	H	G	G
JAX00016229	10	28581326	0	T	C	T	T	T	T	T	T	C	T	T	H	N	T	H	T	T	T	T	T	T	H	T	T	T	T	T	T	C	T	T	T	T	T	T	T	H	T	T	H	C	T	T	T	T	C
JAX00286302	10	28643154	0	G	C	G	G	G	G	G	G	C	G	G	C	H	G	C	G	G	G	G	G	G	N	G	G	G	G	G	G	C	G	G	G	G	G	G	G	H	G	G	N	C	G	G	G	G	C
JAX00016235	10	28655481	0	G	A	G	G	G	G	G	G	G	A	G	H	G	A	H	G	G	H	G	G	G	G	G	G	G	G	G	G	G	G	G	G	G	G	G	G	G	A	G	G	G	G	G	G	A	G
JAX00016236	10	28655548	0	G	A	G	G	G	G	G	A	A	A	A	A	A	A	A	G	G	H	G	G	G	H	G	G	G	G	G	G	A	G	G	G	G	A	G	A	H	A	A	H	A	G	A	H	A	A
JAX00286304	10	28657499	0	C	T	C	C	C	C	C	T	C	C	T	C	H	C	C	C	C	C	C	C	C	C	C	C	C	C	C	C	C	C	C	C	C	T	C	T	C	C	T	C	C	C	T	H	C	C
JAX00286313	10	28721588	0	G	A	G	G	G	G	G	G	A	G	G	H	H	G	H	G	G	G	G	G	G	H	G	G	G	G	G	G	A	G	G	G	G	G	G	G	H	G	G	H	A	G	G	G	G	A
JAX00016241	10	28728150	0	C	T	C	C	C	C	C	C	C	T	C	H	C	T	H	C	C	H	C	C	C	C	C	C	C	C	C	C	C	C	C	C	C	C	C	C	C	T	C	C	C	C	C	C	T	C
JAX00194966	10	28735185	0	T	C	T	T	T	T	T	T	C	T	T	H	H	T	H	T	T	T	T	T	T	H	T	T	T	T	T	T	C	T	T	T	T	T	T	T	H	T	T	H	C	T	T	T	T	C
JAX00286316	10	28749599	0	G	A	G	G	G	G	G	G	G	A	G	H	G	A	H	G	G	H	G	G	G	G	G	G	G	G	G	G	G	G	G	G	G	G	G	G	G	A	G	G	G	G	G	G	A	G
JAX00016243	10	28761220	0	G	A	G	G	G	G	G	A	A	A	A	A	A	A	A	G	G	H	G	G	G	H	G	G	G	G	G	G	A	G	G	G	G	A	G	A	H	A	A	H	A	G	A	H	A	A
JAX00286317	10	28761613	0	A	G	A	A	A	A	A	A	G	A	A	H	H	A	H	A	A	A	A	A	A	H	A	A	A	A	A	A	G	A	A	A	A	A	A	A	H	A	A	H	G	A	A	A	A	G
JAX00286320	10	28766087	0	T	C	T	T	T	T	T	C	C	T	C	H	C	T	H	T	T	T	T	T	T	H	T	T	T	T	T	T	C	T	T	T	T	C	T	C	H	T	C	H	C	T	C	H	T	C
JAX00016247	10	28814363	0	G	A	G	G	G	G	G	A	A	A	A	A	A	A	A	G	G	H	G	G	G	H	G	G	G	G	G	G	A	G	G	G	G	A	G	A	N	A	A	H	A	G	A	H	A	H
JAX00286327	10	28825167	0	A	G	A	A	A	A	A	G	G	G	G	G	G	G	G	A	A	H	A	A	A	A	A	A	A	A	A	A	G	A	A	A	A	G	A	G	A	G	H	A	G	A	G	A	N	G
JAX00286330	10	28835459	0	G	C	G	G	G	G	G	C	G	C	C	H	H	C	H	G	G	H	G	G	G	G	G	G	G	G	G	G	G	G	G	G	G	C	G	C	G	C	C	G	G	G	C	H	C	G
JAX00286331	10	28841384	0	T	C	T	T	T	T	T	T	C	C	T	C	N	C	C	T	T	H	T	T	T	H	T	T	T	T	T	T	C	T	T	T	T	T	T	T	H	C	T	H	C	T	T	T	C	C
JAX00286334	10	28870065	0	C	T	C	C	C	C	C	C	T	C	C	N	H	C	H	C	C	C	C	C	C	H	C	C	C	C	C	C	T	C	C	C	C	C	C	C	H	C	C	H	T	C	C	C	C	T
JAX00286337	10	28881340	0	T	G	T	T	T	T	T	G	G	T	G	H	G	T	H	T	T	T	T	T	T	H	T	T	T	T	T	T	G	T	T	T	T	G	T	G	H	T	G	H	G	T	G	H	T	G
JAX00286338	10	28906959	0	C	T	C	C	C	C	C	T	C	C	T	C	H	C	C	C	C	C	C	C	C	C	C	C	C	C	C	C	C	C	C	C	C	T	C	T	C	C	T	C	C	C	T	H	C	C
JAX00016253	10	28907860	0	C	G	C	C	C	C	C	G	G	C	G	H	G	C	H	C	C	C	C	C	C	H	C	C	C	C	C	C	G	C	C	C	C	G	C	G	H	C	G	H	G	C	G	H	C	G
JAX00016254	10	28914511	0	T	G	T	T	T	T	T	G	T	T	G	T	G	T	T	T	T	T	T	T	T	T	T	T	T	T	T	T	N	T	T	T	T	G	T	G	T	T	G	T	T	T	G	H	T	T
JAX00286343	10	28917152	0	A	G	A	A	A	A	A	A	G	A	A	N	H	A	A	A	A	A	A	A	A	H	A	A	A	A	A	A	G	A	A	A	A	A	A	A	H	A	A	N	G	A	A	A	A	G
JAX00286344	10	28924367	0	G	A	G	G	G	G	G	G	A	G	G	H	H	G	H	G	G	G	G	G	G	H	G	G	G	G	G	G	A	G	G	G	G	G	G	G	H	G	G	H	A	G	G	G	G	A
JAX00016257	10	28945028	0	C	T	C	C	C	C	C	T	T	T	T	T	T	T	T	C	C	H	C	C	C	H	C	C	C	C	C	C	T	C	C	C	C	T	C	T	H	T	T	H	T	C	T	H	T	T
JAX00286345	10	28945325	0	A	C	A	A	A	A	A	C	C	A	C	H	C	A	H	A	A	A	A	A	A	H	A	A	A	A	A	A	C	A	A	A	A	C	A	N	H	A	C	H	C	A	C	H	A	C
JAX00286346	10	28952661	0	C	G	C	C	C	C	C	C	C	G	C	H	C	G	H	C	C	H	C	C	C	C	C	C	C	C	C	C	C	C	C	C	C	C	C	C	C	G	C	C	C	C	C	C	G	C
JAX00286349	10	28962376	0	G	A	G	G	G	G	G	G	A	G	G	H	H	G	H	G	G	G	G	G	G	H	G	G	G	G	G	G	A	G	G	G	G	G	G	G	N	G	G	H	A	G	G	G	G	A
JAX00016261	10	29014235	0	G	C	G	G	G	G	G	C	C	C	C	C	C	C	C	G	G	H	G	G	G	H	G	G	G	G	G	G	C	G	G	G	G	C	G	C	H	C	C	H	C	G	C	H	C	C
JAX00286357	10	29037551	0	G	T	G	G	G	G	G	G	G	T	G	H	G	T	H	G	G	H	G	G	G	G	G	G	G	G	G	G	G	G	G	G	G	G	G	G	G	T	G	G	G	G	G	G	T	G
JAX00286363	10	29064360	0	C	T	C	C	C	C	C	C	T	C	C	N	C	C	H	C	C	C	C	C	C	H	C	C	C	C	C	C	H	C	C	C	C	C	C	C	N	C	C	C	H	C	C	C	C	H
JAX00286365	10	29070901	0	A	T	A	A	A	A	A	A	T	A	A	H	T	A	H	A	A	A	A	A	A	H	A	A	A	A	A	A	T	A	A	A	A	A	A	A	H	A	A	H	T	A	A	A	A	T
JAX00016268	10	29098873	0	A	G	A	A	A	A	A	A	A	G	A	N	A	G	H	A	A	H	A	A	A	A	A	A	A	A	A	A	A	A	A	A	A	A	A	A	A	G	A	A	A	A	A	A	G	A
JAX00286370	10	29122870	0	G	A	G	G	G	G	G	A	G	G	A	G	H	G	G	G	G	G	G	G	G	G	G	G	G	G	G	G	G	G	G	G	G	A	G	A	G	G	A	G	G	G	A	H	G	G
JAX00286371	10	29135652	0	T	C	T	T	T	T	T	C	C	T	C	H	C	T	H	T	T	T	T	T	T	H	T	T	T	T	T	T	C	T	T	T	T	C	T	C	H	T	C	H	C	T	C	H	T	C
JAX00016271	10	29140224	0	G	A	G	G	G	G	G	A	G	G	A	G	H	G	N	G	G	G	G	G	G	G	G	G	G	G	G	G	H	G	G	G	G	H	G	N	G	G	H	G	H	G	A	H	G	N
JAX00286376	10	29147829	0	A	G	A	A	A	A	A	G	A	G	G	A	H	G	H	A	A	H	A	A	A	A	A	A	A	A	A	A	A	A	A	A	A	G	A	G	A	G	G	A	A	A	G	H	G	A
JAX00286377	10	29151156	0	C	T	C	C	C	C	C	T	C	C	T	C	H	C	C	C	C	C	C	C	C	C	C	C	C	C	C	C	C	C	C	C	C	T	C	T	C	C	T	C	C	C	T	H	C	C
JAX00016273	10	29162458	0	T	C	T	T	T	T	T	C	C	T	C	H	C	T	H	T	T	T	T	T	T	H	T	T	T	T	T	T	C	T	T	T	T	C	T	C	H	T	C	H	C	T	C	H	T	C
JAX00286380	10	29166123	0	T	C	T	T	T	T	T	T	T	C	T	H	T	C	N	T	T	H	T	T	T	T	T	T	T	T	T	T	T	T	T	T	T	T	T	T	T	C	T	T	T	T	T	T	C	T
JAX00016274	10	29168929	0	G	A	G	G	G	G	G	G	A	G	G	H	H	G	H	G	G	G	G	G	G	H	G	G	G	G	G	G	A	G	G	G	G	G	G	G	H	G	G	H	A	G	G	G	G	A
JAX00016275	10	29168959	0	T	C	T	T	T	T	T	T	C	T	T	H	H	T	N	T	T	T	T	T	T	H	T	T	T	T	T	T	C	T	T	T	T	T	T	T	H	T	T	H	C	T	T	T	T	C
JAX00286382	10	29172628	0	T	C	T	T	T	T	T	T	C	T	T	H	H	T	H	T	T	T	T	T	T	H	T	T	T	T	T	T	C	T	T	T	T	T	T	T	H	T	T	H	C	T	T	T	T	C
JAX00286388	10	29200169	0	G	A	G	G	G	G	G	A	G	G	A	G	H	G	G	G	G	G	G	G	G	G	G	G	G	G	G	G	G	G	G	G	G	A	G	A	G	G	A	G	G	G	A	H	G	G
JAX00286389	10	29208177	0	A	G	A	A	A	A	A	G	G	G	G	G	G	G	G	A	A	H	A	A	A	H	A	A	A	A	A	A	G	A	A	A	A	G	A	G	H	G	G	H	G	A	G	H	G	G
JAX00016276	10	29220120	0	A	T	A	A	A	A	A	A	T	A	A	H	H	A	H	A	A	A	A	A	A	H	A	A	A	A	A	A	T	A	A	A	A	A	A	A	H	A	A	H	T	A	A	A	A	T
JAX00194975	10	29220619	0	C	A	C	C	C	C	C	A	A	C	A	H	A	C	H	C	C	C	C	C	C	H	C	C	C	C	C	C	A	C	C	C	C	A	C	A	H	C	A	H	A	C	A	H	C	A
JAX00016279	10	29259084	0	C	T	C	C	C	C	C	C	T	C	C	H	H	C	H	C	C	C	C	C	C	H	C	C	C	C	C	C	T	C	C	C	C	C	C	C	H	C	C	H	T	C	C	C	C	T
JAX00286394	10	29271855	0	A	T	A	A	A	A	A	A	T	A	A	H	H	A	H	A	A	A	A	A	A	H	A	A	A	A	A	A	T	A	A	A	A	A	A	A	H	A	A	H	T	A	A	A	A	T
JAX00016284	10	29302973	0	G	A	G	G	A	G	G	G	G	G	G	G	G	G	G	G	A	G	G	H	G	G	G	G	G	G	A	G	G	G	G	G	G	G	G	G	G	G	G	G	G	G	G	G	G	G
JAX00286398	10	29307607	0	C	A	C	C	C	C	C	A	C	C	A	C	H	C	C	C	C	C	C	C	C	C	C	C	C	C	C	C	C	C	C	C	C	A	C	A	C	C	A	C	C	C	A	H	C	C
JAX00016287	10	29341699	0	G	A	G	G	G	G	G	A	A	G	A	H	A	G	H	G	G	G	G	G	G	H	G	G	G	G	G	G	A	G	G	G	G	A	G	A	H	G	A	H	A	G	A	H	G	A
JAX00286407	10	29362655	0	C	T	C	C	C	C	C	T	T	T	T	T	T	T	T	C	C	H	C	C	C	H	C	C	C	C	C	C	T	C	C	C	C	T	C	T	H	T	T	H	T	C	T	H	T	T
JAX00016289	10	29378690	0	T	G	T	T	T	T	T	T	T	G	T	H	T	G	H	T	T	H	T	T	T	T	T	T	T	T	T	T	T	T	T	T	T	T	T	T	T	G	T	T	T	T	T	T	G	T
JAX00286410	10	29390285	0	C	T	C	C	C	C	C	C	C	T	C	H	C	T	N	H	C	H	C	C	C	C	C	C	C	C	C	C	N	C	C	C	C	C	C	C	C	H	N	C	C	C	C	C	T	C
JAX00286411	10	29392357	0	A	G	A	A	A	A	A	A	A	G	A	H	A	G	H	A	A	H	A	A	A	A	A	A	A	A	A	A	A	A	A	A	A	A	A	A	A	G	A	A	A	A	A	A	G	A
JAX00286415	10	29406762	0	T	C	T	T	T	T	T	C	C	T	C	H	C	T	H	T	T	T	T	T	T	H	T	T	T	T	T	T	C	T	T	T	T	C	T	C	H	T	C	H	C	T	C	H	T	C
JAX00016292	10	29418758	0	G	T	G	G	G	G	G	T	G	G	T	G	H	G	G	G	G	G	G	G	G	G	G	G	G	G	G	G	G	G	G	G	G	T	G	T	G	G	T	G	G	G	T	N	G	G
JAX00016294	10	29455750	0	T	C	T	T	T	T	T	T	T	C	T	H	T	C	H	T	T	H	T	T	T	T	T	T	T	T	T	T	T	T	T	T	T	T	T	T	T	C	T	T	T	T	T	T	C	T
JAX00016296	10	29465580	0	T	C	T	T	T	T	T	C	C	T	C	H	C	T	H	T	T	T	T	T	T	H	T	T	T	T	T	T	C	T	T	T	T	C	T	C	H	T	C	H	C	T	C	H	T	C
JAX00286417	10	29465691	0	A	G	A	A	A	A	A	A	A	G	A	A	A	H	H	A	A	A	A	A	A	A	A	A	A	A	A	A	A	A	A	A	A	A	A	A	A	H	A	A	A	A	A	A	H	A
JAX00286419	10	29476778	0	C	G	C	C	C	C	C	G	G	G	G	G	G	G	G	C	C	H	C	C	C	H	C	C	C	C	C	C	G	C	C	C	C	G	C	G	H	G	G	H	G	C	G	H	G	G
JAX00286422	10	29482787	0	C	T	C	C	C	C	C	T	C	C	T	C	H	C	C	C	C	C	C	C	C	C	C	C	C	C	C	C	C	C	C	C	C	T	C	T	C	C	T	C	C	C	T	H	C	C
JAX00016299	10	29503553	0	T	G	T	T	T	T	T	G	T	T	G	T	H	T	T	T	T	T	T	T	T	T	T	T	T	T	T	T	T	T	T	T	T	G	T	G	T	T	G	T	T	T	G	H	T	T
JAX00286424	10	29513717	0	C	T	C	C	C	C	C	C	T	C	C	H	H	C	H	C	C	C	C	C	C	N	C	C	C	C	C	C	T	C	C	C	C	C	C	C	H	C	C	H	T	C	C	C	C	T
JAX00194982	10	29538198	0	C	T	C	C	C	C	C	T	T	C	T	H	T	C	H	C	C	C	C	C	C	H	C	C	C	C	C	C	T	C	C	C	C	T	C	T	H	C	T	H	T	C	T	H	C	T
JAX00016309	10	29661056	0	A	T	A	A	A	A	A	T	A	A	T	A	H	A	A	A	A	A	A	A	A	A	A	A	A	A	A	A	A	A	A	A	A	T	A	T	A	A	T	A	A	A	T	H	A	A
JAX00016310	10	29661075	0	A	C	A	A	A	A	A	C	C	A	C	H	C	A	H	A	A	A	A	A	A	H	A	A	A	A	A	A	C	A	A	A	A	C	A	C	H	A	C	H	C	A	C	H	A	C
JAX00016311	10	29661571	0	T	C	T	T	T	T	T	T	C	T	T	H	N	T	H	T	T	T	T	T	T	H	T	T	T	T	T	T	C	T	T	T	T	N	T	H	H	T	H	H	C	T	T	T	T	C
JAX00286436	10	29689805	0	C	G	C	C	C	C	C	G	C	C	G	C	H	C	C	C	C	C	C	C	C	C	C	C	C	C	C	C	C	C	C	C	C	G	C	G	C	C	G	C	C	C	G	H	C	C
JAX00286438	10	29712584	0	A	C	A	A	A	A	A	A	C	A	A	H	H	A	H	A	A	A	A	A	A	H	A	A	A	A	A	A	C	A	A	A	A	A	A	A	H	A	A	H	C	A	A	A	A	C
JAX00194988	10	29728294	0	T	C	T	T	T	T	T	C	C	T	C	H	C	T	H	T	T	T	T	T	T	H	T	T	T	T	T	T	C	T	T	T	T	C	T	C	H	T	C	H	C	T	C	H	T	C
[truncated: 6,484 more rows]
[truncated: 119 more columns]
