# Supplementary material for: Modeling Host Genetic Regulation of Influenza Pathogenesis in the Collaborative Cross
Source: PLoS Pathog. 2013 Feb 28;9(2):e1003196. doi: 10.1371/journal.ppat.1003196 (PMC3585141; doi:10.1371/journal.ppat.1003196)
Supplement: Dataset S2 — Genotypes of Pre-CC animals. (ZIP) [file ppat.1003196.s002.zip › chr11.csv]

						A	B	C	D	E	F	G	H	GDACBHFE	DHGFEBCA	DFBHAECG	AEHGDCFB	BGAFDECH	FCEHGDAB	EBDGAFCH	CFEDHABG	GHBDCAFE	DHBGAFCE	AEDGBHFC	EDFCBHGA	EDAFGCBH	EBAFCGDH	CGDEFBHA	EDBGCHAF	CEBHDFAG	AEBGDFCH	BEHDFACG	HCDBAEFG	AEFGDBHC	BHCEAFDG	BGFEHDAC	EAFCDHGB	EBGAFDHC	CHAEDGBF	BFDGAECH	EAGBHCFD	ECBFAGDH	FCBHAEDG	CAFGEHDB	BHDFAGCE	GFEBCHAD	AFECDHGB	AFDGEBHC	EDFGABHC
id	chr	position	array	call0	call2	A/J	C57Bl/6J	129SvlmJ	NOD/LtJ	NZO/HlLtJ	CAST/EiJ	PWK/PhJ	WSB/EiJ	OR157f52	OR941f70	OR3467f46	OR4251f139	OR5415f124	OR2291f89	OR3087f42	OR739f146	OR867f169	OR3548f45	OR3007f48	OR3078f48	OR3291f40	OR3358f52	OR692f155	OR3207f45	OR3426f49	OR3168f55	OR780f63	OR3370f40	OR3154f39	OR3389f49	OR291f146	OR3181f47	OR3289f54	OR3076f38	OR3061f41	OR3067f39	OR3594f40	OR5019f133	OR5049f136	OR5118f134	OR4587f141	OR5091f130	OR5612f134	OR3584f50
JAX00023788	11	3113512	0	A	G	G	A	G	G	G	G	G	G	G	H	G	G	G	A	G	G	G	H	G	G	G	G	G	G	G	G	G	G	G	G	G	G	G	G	G	G	G	G	G	G	G	G	H	G
JAX00023791	11	3142053	0	T	C	C	T	C	C	C	T	T	C	T	T	H	C	C	T	T	C	T	H	C	C	C	C	H	C	T	T	C	C	H	T	C	C	H	C	C	C	T	C	C	C	T	C	H	C
JAX00302683	11	3143519	0	C	T	C	C	C	C	C	T	C	C	T	C	C	C	C	C	T	C	C	C	C	C	C	C	C	C	T	C	C	C	H	T	C	C	C	C	C	C	C	C	C	C	C	C	C	C
JAX00302685	11	3163871	0	G	A	G	G	G	G	G	G	A	G	G	H	H	G	G	G	G	G	A	G	G	G	G	G	H	G	G	A	G	G	G	G	G	G	N	G	G	G	H	G	G	G	A	G	G	G
JAX00302687	11	3170342	0	T	C	T	T	T	T	T	C	C	T	C	H	H	T	T	T	C	T	C	T	T	T	T	T	H	T	C	C	T	T	H	C	T	T	H	T	T	T	C	T	T	T	C	T	T	T
JAX00023795	11	3185810	0	G	A	G	G	G	G	G	G	A	G	G	A	A	G	G	G	G	G	A	G	G	G	G	G	A	G	G	A	G	G	G	G	G	G	A	G	G	G	A	G	G	G	A	G	G	G
JAX00023812	11	3414070	0	C	A	C	C	C	C	C	A	A	C	A	H	H	C	C	C	A	C	A	C	C	C	C	C	H	C	A	A	C	C	H	A	C	C	H	C	C	C	A	C	C	C	A	C	C	C
JAX00302709	11	3441662	0	C	T	C	C	C	C	C	C	T	C	C	N	H	C	C	C	H	C	T	C	C	C	C	C	H	C	C	T	C	C	C	C	C	C	N	C	C	C	T	C	C	C	T	C	C	C
JAX00023815	11	3441937	0	T	C	C	T	C	C	C	C	C	C	C	H	C	C	C	T	C	C	C	H	C	C	C	C	C	C	C	C	C	C	C	C	C	C	C	C	C	C	C	C	C	C	C	C	H	C
JAX00302710	11	3443135	0	A	G	A	A	A	A	A	G	A	A	G	A	A	A	A	A	H	A	A	A	A	A	A	A	A	A	G	A	A	A	H	G	A	A	A	A	A	A	A	A	A	A	A	A	A	A
JAX00302717	11	3480466	0	C	T	C	C	C	C	C	T	C	C	T	C	C	C	C	C	H	C	C	C	C	C	C	C	C	C	T	C	C	C	H	T	C	C	C	C	C	C	C	C	C	C	C	C	C	C
JAX00302719	11	3514895	0	C	A	C	C	C	C	C	C	A	C	C	H	H	C	C	C	H	C	A	C	C	C	C	C	H	C	C	A	C	C	C	C	C	C	H	C	C	C	A	C	C	C	A	C	C	C
JAX00302721	11	3524370	0	A	C	A	A	A	A	A	A	C	A	A	H	H	A	A	A	H	A	C	A	A	A	A	A	H	A	A	C	A	A	A	A	A	A	H	A	A	A	C	A	A	A	C	A	A	A
JAX00302724	11	3567482	0	C	A	C	C	C	C	C	A	A	C	A	H	H	C	C	C	A	C	A	C	C	C	C	C	H	C	A	A	C	C	H	A	C	C	H	C	C	C	A	C	C	C	A	C	C	C
JAX00023824	11	3572551	0	C	A	C	C	C	C	C	C	A	C	C	C	H	C	C	C	C	C	A	C	C	C	C	C	H	C	C	A	C	C	C	C	N	C	C	C	C	C	H	C	C	C	A	C	C	C
JAX00023825	11	3574561	0	A	G	A	A	A	A	A	G	G	A	G	H	H	A	A	A	G	A	G	A	A	A	A	A	H	A	G	G	A	A	A	N	A	A	H	A	A	A	G	A	A	A	G	A	A	A
JAX00023826	11	3575741	0	C	T	C	C	C	C	C	C	T	C	C	N	N	C	C	C	N	C	T	C	C	C	C	C	N	C	C	T	C	C	C	C	C	C	H	C	C	C	H	C	C	C	T	C	C	C
JAX00302727	11	3601304	0	C	G	C	C	C	C	C	G	C	C	G	C	C	C	C	C	H	C	C	C	C	C	C	C	C	C	G	C	C	C	H	G	C	C	C	C	C	C	C	C	C	C	C	C	C	C
JAX00302734	11	3702740	0	T	C	T	T	T	T	T	C	T	T	C	T	T	T	T	T	H	T	T	T	T	T	T	T	T	T	C	T	T	T	H	C	T	T	T	T	T	T	T	T	T	T	T	T	T	T
JAX00302740	11	3760007	0	A	G	A	A	A	A	A	G	A	A	G	A	A	A	A	A	H	A	A	A	A	A	A	A	A	A	G	A	A	A	H	G	A	A	A	A	A	A	A	A	A	A	A	A	A	A
JAX00302745	11	3797269	0	C	T	C	C	C	C	C	T	C	C	T	C	C	C	C	C	C	C	C	C	C	C	C	C	C	C	T	C	C	C	C	T	C	C	C	C	C	C	C	C	C	C	C	C	C	C
JAX00302748	11	3805196	0	G	A	G	G	G	G	G	A	G	G	A	G	G	G	G	G	H	G	G	G	G	G	G	G	G	G	A	G	G	G	H	A	G	G	G	G	G	G	G	G	G	G	G	G	G	G
JAX00023843	11	3817083	0	A	T	A	A	A	A	A	T	A	A	T	A	A	A	A	A	H	A	A	A	A	A	A	A	A	A	T	A	A	A	H	T	A	A	A	A	A	A	A	A	A	A	A	A	A	A
JAX00302756	11	3897354	0	G	A	G	G	G	G	G	A	G	G	A	G	G	G	G	G	H	G	G	G	G	G	G	G	G	G	A	G	G	G	H	A	G	G	G	G	G	G	G	G	G	G	G	G	G	G
JAX00023846	11	3898634	0	T	C	T	T	T	T	T	C	T	T	C	T	T	T	T	T	H	T	T	T	T	T	T	T	T	T	C	T	T	T	H	C	T	T	T	T	T	T	T	T	T	T	T	T	T	T
JAX00023847	11	3898949	0	A	G	A	A	A	A	A	G	A	A	G	A	A	A	A	A	H	A	A	A	A	A	A	A	A	A	G	A	A	A	H	G	A	A	A	A	A	A	A	A	A	A	A	A	A	A
JAX00302760	11	3910613	0	T	A	T	T	T	T	T	A	T	T	A	T	T	T	T	T	H	T	T	T	T	T	T	T	T	T	A	T	T	T	H	A	T	T	T	T	T	T	T	T	T	T	T	T	T	T
JAX00302762	11	3947194	0	C	T	C	C	C	C	C	T	C	C	T	C	C	C	C	C	H	C	C	C	C	C	C	C	C	C	T	C	C	C	H	T	C	C	C	C	C	C	C	C	C	C	C	C	C	C
JAX00302765	11	3964549	0	A	G	A	A	A	A	A	G	A	A	G	A	A	A	A	A	H	A	A	A	A	A	A	A	A	A	G	A	A	A	H	G	A	A	A	A	A	A	A	A	A	A	A	A	A	A
JAX00302767	11	3993295	0	G	A	G	G	G	A	G	G	G	G	G	G	G	A	G	G	G	G	G	G	A	H	G	G	H	G	G	G	G	G	H	G	G	G	H	G	A	H	G	G	G	A	G	G	H	G
JAX00023860	11	4061936	0	T	C	C	T	T	C	C	T	T	C	T	T	H	C	H	T	T	C	C	H	C	H	C	T	H	C	T	T	C	T	H	T	T	T	H	C	C	H	T	T	C	C	T	C	H	C
JAX00023864	11	4129179	0	C	A	A	C	C	A	A	A	C	A	A	C	H	A	H	C	H	A	A	H	A	H	A	C	H	A	A	C	A	C	A	A	C	C	H	A	A	H	C	C	A	A	C	A	H	A
JAX00023868	11	4172536	0	A	T	T	A	A	T	T	A	A	T	A	A	H	T	H	A	A	T	T	H	T	H	T	A	H	T	A	A	T	A	H	A	A	A	H	T	T	H	A	A	T	T	A	T	H	T
JAX00302780	11	4181770	0	G	A	G	G	G	G	G	A	G	G	A	G	G	G	G	G	H	G	G	G	G	G	G	G	G	G	A	G	G	G	H	A	G	G	G	G	G	G	N	G	G	G	G	G	G	G
JAX00302784	11	4184632	0	A	G	A	A	A	A	A	G	A	A	G	A	A	A	A	A	H	A	A	A	A	A	A	A	A	A	G	A	A	A	H	G	A	A	A	A	A	A	A	A	A	A	A	A	A	A
JAX00302785	11	4185361	0	A	C	A	A	A	A	A	C	A	A	C	A	A	A	A	A	H	A	A	A	A	A	A	A	A	A	C	A	A	A	H	C	A	A	A	A	A	A	A	A	A	A	A	A	A	A
JAX00302786	11	4186858	0	T	C	T	T	T	T	T	C	T	T	C	T	T	T	T	T	H	T	T	T	T	T	T	T	T	T	C	T	T	T	H	C	T	T	T	T	T	T	T	T	T	T	T	T	T	T
JAX00023871	11	4218268	0	A	G	A	A	A	A	A	G	A	A	G	A	A	A	A	A	H	A	A	A	A	A	A	A	A	A	G	A	A	A	H	G	A	A	A	A	A	A	A	A	A	A	A	A	A	A
JAX00023885	11	4405132	0	T	A	A	T	T	A	T	T	T	T	T	T	T	A	T	T	T	T	T	H	A	H	H	T	H	T	T	T	A	T	H	T	T	T	H	T	A	H	T	T	H	A	T	A	H	T
JAX00302811	11	4405160	0	C	A	C	C	C	C	C	A	C	C	A	C	C	C	C	C	H	C	C	C	C	C	C	C	C	C	A	C	C	C	H	A	C	C	C	C	C	C	C	C	C	C	C	C	C	C
JAX00302813	11	4415970	0	G	A	G	G	G	G	G	A	G	G	A	G	G	G	G	G	H	G	G	G	G	G	G	G	G	G	A	G	G	G	H	A	G	G	G	G	G	G	G	G	G	G	G	G	G	G
JAX00023887	11	4435769	0	A	C	A	A	A	A	A	C	A	A	C	A	A	A	A	A	A	A	A	A	A	A	A	A	A	A	C	A	A	A	H	H	A	N	A	A	A	A	A	A	A	A	A	A	A	A
JAX00023889	11	4447839	0	A	C	C	A	A	C	A	C	A	A	C	A	A	C	A	A	H	A	A	H	C	H	H	A	H	A	C	A	C	A	C	C	A	A	H	A	C	H	A	A	H	C	A	C	H	A
JAX00302817	11	4472185	0	A	G	G	A	A	G	A	G	A	A	G	N	A	G	A	A	N	A	A	N	G	H	H	A	H	A	G	A	G	A	G	G	A	A	H	A	G	N	A	A	H	G	A	G	H	A
JAX00023893	11	4508771	0	C	T	C	C	C	C	C	T	C	C	T	C	C	C	C	C	H	C	C	C	C	C	C	C	C	C	T	C	C	C	H	T	C	C	C	C	C	C	C	C	C	C	C	C	C	C
JAX00023894	11	4538453	0	A	C	C	A	A	C	C	C	A	A	C	A	H	C	H	A	H	C	C	H	C	H	H	A	H	A	C	A	C	A	C	C	A	A	H	C	C	H	A	A	H	C	A	C	H	C
JAX00302825	11	4546971	0	A	G	G	A	A	G	G	G	A	A	G	A	H	G	H	A	H	G	G	H	G	H	H	A	H	A	G	A	G	A	G	G	A	A	H	G	G	H	A	A	H	G	A	G	H	G
JAX00302826	11	4549525	0	C	A	C	C	C	C	C	A	C	C	A	C	C	C	C	C	H	C	C	C	C	C	C	C	C	C	A	C	C	C	H	A	C	C	C	C	C	C	C	C	C	C	C	C	C	C
JAX00023896	11	4552514	0	A	T	T	A	A	T	T	T	A	A	T	A	H	N	H	A	H	T	T	N	T	H	H	A	H	A	T	A	T	A	T	T	N	N	H	T	T	N	A	A	H	T	A	T	N	T
JAX00302838	11	4619293	0	T	A	T	T	T	T	A	T	T	T	T	T	A	T	H	T	T	A	A	T	T	T	T	T	T	T	T	T	T	T	T	T	T	T	T	A	T	T	T	T	T	T	T	T	T	A
JAX00302839	11	4620591	0	A	G	G	A	A	G	A	A	G	A	A	H	H	G	N	A	H	A	A	H	G	N	N	A	G	A	A	G	G	A	H	A	A	A	G	A	G	H	G	A	H	G	G	G	H	A
JAX00302843	11	4651161	0	C	T	T	C	T	T	T	T	T	T	T	H	T	T	T	C	T	T	T	C	T	T	T	T	T	T	T	T	T	T	T	T	T	T	T	T	T	T	T	T	T	T	T	T	C	T
JAX00302848	11	4652190	0	T	C	C	T	C	C	T	C	T	C	C	T	T	C	H	T	H	T	T	H	C	C	C	C	H	C	C	T	C	C	C	C	C	C	H	T	C	C	T	C	C	C	T	C	H	T
JAX00302851	11	4661580	0	G	A	G	G	A	G	G	G	G	A	G	G	G	G	H	G	G	G	G	G	G	H	H	A	G	A	G	G	G	A	G	G	A	A	G	G	G	H	G	A	H	G	G	G	G	G
JAX00302852	11	4661882	0	G	C	G	G	G	G	G	C	G	G	C	G	G	G	G	G	H	G	G	G	G	G	G	G	G	G	C	G	G	G	H	C	G	G	G	G	G	G	G	G	G	G	G	G	G	G
JAX00302854	11	4666936	0	A	C	C	A	C	C	A	C	C	C	C	H	H	C	N	A	C	H	A	H	C	C	C	C	C	C	C	C	C	C	C	C	C	C	C	A	C	C	C	C	C	C	C	C	H	A
JAX00302856	11	4672183	0	C	T	C	C	T	C	C	C	C	T	C	C	C	C	H	C	C	C	C	C	C	H	H	T	C	T	C	C	C	T	C	C	T	T	C	C	C	H	C	H	H	C	C	C	C	C
JAX00023905	11	4672502	0	C	T	T	C	C	T	C	C	C	C	C	C	C	T	C	C	C	C	C	H	T	H	H	C	H	C	C	C	T	C	H	C	C	C	H	C	T	H	C	C	H	T	C	T	H	C
JAX00302857	11	4677100	0	G	A	A	G	G	A	G	G	G	G	G	N	G	A	G	G	G	G	G	H	A	H	H	G	H	G	G	G	A	G	H	G	G	G	H	G	A	H	G	G	H	A	G	A	H	G
JAX00302859	11	4679804	0	T	C	T	T	C	T	T	C	T	C	C	T	T	T	N	T	T	T	T	T	T	H	N	C	T	C	C	T	T	C	T	C	C	C	T	T	T	H	T	C	H	T	T	T	T	T
JAX00302861	11	4682168	0	G	A	G	G	G	G	A	G	G	G	G	G	H	G	H	G	G	A	A	G	G	G	G	G	G	G	G	G	G	G	G	G	G	G	G	A	G	G	G	G	G	G	G	G	G	A
JAX00302862	11	4685650	0	T	G	G	T	T	G	T	T	T	T	T	T	T	G	T	T	T	T	T	H	G	H	H	T	H	T	T	T	G	T	H	T	T	T	H	T	G	H	T	T	H	G	T	G	H	T
JAX00302864	11	4689554	0	A	G	G	A	A	G	A	G	G	A	G	H	H	G	A	A	G	A	A	H	G	H	H	A	G	A	G	G	G	A	G	G	A	A	G	A	G	H	G	A	N	G	G	G	H	A
JAX00302867	11	4697044	0	G	C	C	G	C	C	G	C	C	C	C	H	H	C	H	G	C	G	G	H	C	C	C	C	C	C	N	C	C	C	C	C	C	C	C	G	C	C	C	C	C	C	C	C	H	G
JAX00302868	11	4715022	0	C	T	C	C	C	C	C	C	T	C	C	H	H	C	C	C	H	C	C	C	C	C	C	C	H	C	C	T	C	C	C	C	C	C	H	C	C	C	T	C	C	C	T	C	C	C
JAX00302869	11	4715071	0	C	T	C	C	C	C	C	T	C	C	T	C	C	C	C	C	H	C	C	C	C	C	C	C	C	C	T	C	C	C	H	T	C	C	C	C	C	C	C	C	C	C	C	C	C	C
JAX00302870	11	4715947	0	A	T	A	A	A	A	A	T	A	A	T	A	A	A	A	A	H	A	A	A	A	A	A	A	A	A	T	A	A	A	H	T	A	A	A	A	A	A	A	A	A	A	A	A	A	A
JAX00023909	11	4720660	0	A	T	T	A	A	T	A	A	T	A	A	H	H	H	A	A	H	A	A	H	T	H	H	A	T	A	A	T	T	A	H	A	A	A	T	A	T	N	T	A	H	T	T	T	H	A
JAX00302878	11	4734109	0	A	G	G	A	G	G	A	G	G	G	G	N	A	G	A	A	G	A	A	A	G	G	G	G	G	G	G	G	G	G	G	G	G	G	G	A	G	G	G	G	G	G	G	G	A	A
JAX00302879	11	4736203	0	A	G	G	A	G	G	A	G	G	G	G	H	H	G	N	A	G	A	A	H	G	G	G	G	G	G	G	G	G	G	G	G	G	G	G	A	G	G	G	G	G	G	G	G	H	A
JAX00302880	11	4736846	0	G	T	T	G	T	T	G	G	T	T	G	H	H	T	H	G	H	G	G	H	T	T	T	T	T	T	G	T	T	T	H	G	T	T	T	G	T	T	T	T	T	T	T	T	H	G
JAX00197200	11	4773611	0	A	G	A	A	A	A	A	G	A	A	G	A	A	A	A	A	H	A	A	A	A	A	A	A	A	A	G	A	A	A	H	G	A	A	A	A	A	A	A	A	A	A	A	A	A	A
JAX00023912	11	4789392	0	G	A	A	G	A	A	G	G	A	G	G	H	H	A	H	G	H	G	G	H	A	A	H	A	A	G	G	A	A	A	H	G	A	A	A	G	A	A	A	A	H	A	A	A	H	G
JAX00302883	11	4823622	0	A	C	A	A	A	A	A	C	C	A	C	H	H	A	A	A	C	A	A	A	A	A	A	A	H	A	C	C	A	A	H	C	A	A	H	A	A	A	C	A	A	A	C	A	A	A
JAX00302885	11	4825705	0	A	G	A	A	A	A	A	A	G	A	A	H	H	A	A	A	H	A	A	A	A	A	A	A	H	A	A	G	A	A	A	A	A	A	H	A	A	A	G	A	A	A	G	A	A	A
JAX00302887	11	4827499	0	T	C	C	T	C	C	T	C	C	C	C	H	H	C	H	T	C	T	T	N	C	C	C	C	C	C	C	C	C	C	C	C	C	C	C	T	C	C	C	C	C	C	C	C	H	T
JAX00023917	11	4831349	0	A	G	G	A	G	G	A	A	A	A	A	A	A	G	H	A	A	A	A	H	G	G	H	G	H	A	A	A	G	G	H	A	G	G	H	A	G	G	A	G	H	G	A	G	H	A
JAX00302891	11	4831689	0	T	C	T	T	T	T	T	C	C	T	C	H	H	T	T	T	C	T	T	T	T	T	T	T	H	T	C	C	T	T	H	C	T	T	H	T	T	T	C	T	T	T	C	T	T	T
JAX00023918	11	4849158	0	G	C	C	G	G	C	G	C	C	G	C	C	G	C	G	G	C	G	G	C	C	C	C	G	C	G	C	C	C	G	C	C	G	G	C	G	C	C	C	G	H	C	C	C	H	G
JAX00023919	11	4849544	0	A	G	G	A	A	G	A	G	G	A	G	H	A	G	A	A	G	A	A	H	G	H	H	A	G	A	G	G	G	A	G	G	A	A	G	A	G	H	G	A	H	G	G	G	H	A
JAX00023920	11	4866378	0	T	C	C	T	T	C	T	C	C	T	C	H	T	C	T	T	C	T	T	H	C	H	H	T	C	T	C	C	C	T	C	C	T	T	C	T	C	H	C	T	N	C	C	C	H	T
JAX00302894	11	4886529	0	C	G	C	C	G	C	G	C	G	G	C	H	G	C	G	C	H	G	G	C	C	H	H	G	H	G	C	G	C	G	C	C	G	G	H	G	C	H	G	G	H	C	G	C	C	G
JAX00302895	11	4886593	0	C	T	C	C	T	C	T	C	T	T	C	H	T	C	T	C	H	T	T	C	C	H	H	T	H	T	C	T	C	T	C	C	T	T	H	T	C	H	T	T	H	C	T	C	C	T
JAX00023923	11	4896610	0	C	G	C	C	G	C	G	G	G	G	G	H	G	C	G	C	G	G	G	C	C	H	H	G	H	G	G	G	C	G	N	G	G	G	H	G	C	H	G	G	H	C	G	C	C	G
JAX00302914	11	5003918	0	G	A	G	G	A	G	G	A	G	A	H	G	H	G	H	G	N	G	G	G	G	H	H	A	G	A	N	G	G	A	G	N	A	A	G	G	G	H	G	A	H	G	G	G	G	G
JAX00302915	11	5006588	0	G	A	G	G	G	G	G	A	G	G	A	G	G	G	G	G	H	G	G	G	G	G	G	G	G	G	A	G	G	G	H	A	G	G	G	G	G	G	G	G	G	G	G	G	G	G
JAX00023934	11	5063250	0	T	A	A	T	A	A	A	A	T	A	A	T	A	A	A	T	H	A	A	H	A	A	A	A	H	A	A	T	A	A	A	A	A	A	H	A	A	A	T	A	A	A	T	A	H	A
JAX00023935	11	5076123	0	T	C	T	T	T	T	T	C	T	T	C	T	T	T	T	T	H	T	T	T	T	T	T	T	T	T	C	T	T	T	H	C	T	T	T	T	T	T	T	T	T	T	T	T	T	T
JAX00302936	11	5108826	0	T	C	T	T	C	T	C	C	T	T	C	T	C	T	C	T	H	C	C	T	T	H	T	C	T	T	C	T	T	C	H	C	C	C	T	C	T	H	T	C	T	T	T	T	T	C
JAX00023942	11	5178094	0	G	A	G	G	A	G	A	G	G	G	G	G	A	G	A	G	G	A	A	G	G	H	G	A	G	G	G	G	G	A	G	G	A	A	G	A	G	H	G	A	G	G	G	G	G	A
JAX00023943	11	5181392	0	C	G	G	C	G	G	G	G	G	G	G	C	G	G	G	C	G	G	G	C	G	G	G	G	G	G	G	G	G	G	G	G	G	G	G	G	G	G	G	G	G	G	G	G	C	G
JAX00023945	11	5209353	0	T	G	G	T	T	G	T	G	G	G	G	H	T	G	T	T	G	T	T	H	G	H	G	T	G	G	G	G	G	T	G	G	T	T	G	T	G	H	G	T	G	G	G	G	H	T
JAX00023946	11	5213336	0	A	G	G	A	A	G	A	A	G	G	A	H	A	G	A	A	H	A	A	H	G	H	G	A	G	G	A	G	G	A	H	A	A	A	G	A	G	H	G	A	G	G	G	G	H	A
JAX00023947	11	5214364	0	G	A	A	G	A	A	A	G	G	A	G	G	A	A	A	G	N	A	A	H	A	A	A	A	H	A	N	G	A	A	H	G	A	A	H	A	A	A	G	A	A	A	G	A	H	A
JAX00023948	11	5241604	0	T	C	C	T	C	C	C	T	C	C	T	H	C	C	C	T	H	C	C	H	C	C	C	C	C	C	T	C	C	C	H	T	C	C	C	C	C	C	C	C	C	C	C	C	H	C
JAX00023949	11	5260962	0	C	A	A	C	A	A	A	C	A	A	C	N	A	A	A	C	H	A	A	N	A	A	A	A	A	A	C	A	A	A	H	C	A	A	A	A	A	A	A	A	A	A	A	A	C	A
JAX00023950	11	5272354	0	A	G	G	A	G	G	G	G	G	G	G	H	G	G	G	A	G	G	G	H	G	G	G	G	G	G	G	G	G	G	G	G	G	G	G	G	G	G	G	G	G	G	G	G	H	G
JAX00023952	11	5291125	0	G	A	A	G	A	A	A	G	A	A	G	H	A	A	A	G	H	A	A	N	A	A	A	A	A	A	G	A	A	A	N	G	A	A	A	A	A	A	A	A	A	A	A	A	N	A
JAX00302959	11	5291632	0	A	C	A	A	A	A	C	A	A	A	A	A	C	A	H	A	A	C	C	A	A	A	A	A	A	A	A	A	A	A	A	A	A	A	A	C	A	A	A	A	A	A	A	A	A	C
JAX00302960	11	5294049	0	C	G	G	C	C	G	C	C	C	C	C	C	C	G	C	C	C	C	C	H	G	H	H	C	H	C	C	C	G	C	H	C	C	C	H	C	G	H	C	C	G	G	C	G	H	C
JAX00023953	11	5302037	0	A	G	G	A	G	G	G	A	G	G	A	N	G	G	G	A	N	G	G	N	G	G	G	G	G	G	H	G	G	G	H	A	G	G	G	G	G	G	G	G	G	G	G	G	H	G
JAX00023954	11	5322349	0	A	G	G	A	G	G	G	G	G	G	G	H	G	G	G	A	G	G	G	H	G	G	G	G	G	G	G	G	G	G	G	G	G	G	G	G	G	G	G	G	G	G	G	G	H	G
JAX00023956	11	5342869	0	A	G	G	A	G	G	G	A	G	G	A	H	G	G	G	A	H	G	G	H	G	G	G	G	G	G	A	G	G	G	H	A	G	G	G	G	G	G	G	G	G	G	G	G	H	G
JAX00302973	11	5366790	0	T	A	T	A	T	T	T	A	T	T	A	H	T	T	T	A	H	T	T	H	T	T	T	T	T	T	A	T	T	T	H	A	T	T	T	T	T	T	T	T	T	T	T	T	H	T
JAX00023961	11	5438254	0	A	C	C	A	A	C	C	A	A	C	A	A	H	C	H	A	A	C	C	H	C	H	C	A	H	C	A	A	C	A	H	A	A	A	H	C	C	H	A	A	C	C	A	C	H	C
JAX00302980	11	5447050	0	T	C	T	T	T	T	T	C	T	T	C	T	T	T	T	T	H	T	T	T	T	T	T	T	T	T	C	T	T	T	H	C	T	T	T	T	T	T	T	T	T	T	T	T	T	T
JAX00023963	11	5463379	0	G	T	G	G	T	G	T	G	T	T	G	G	T	G	T	G	H	T	T	G	G	G	G	T	G	T	G	T	G	T	G	G	T	N	G	T	G	G	T	T	G	G	T	G	G	N
JAX00302989	11	5470851	0	G	A	G	G	G	G	A	G	G	G	G	G	H	G	H	G	G	A	A	G	G	G	G	G	G	G	G	G	G	G	G	G	G	G	G	A	G	G	G	G	G	G	G	G	G	A
JAX00023964	11	5477031	0	G	A	A	G	A	A	A	G	G	A	G	G	A	A	A	G	G	A	A	H	A	A	A	A	H	A	G	G	A	A	H	G	A	A	H	A	A	A	G	A	A	A	G	A	H	A
JAX00302990	11	5484204	0	C	T	C	C	C	C	C	T	T	C	T	H	C	C	C	C	T	C	C	C	C	C	C	C	H	C	T	T	C	C	H	T	C	C	H	C	C	C	T	C	C	C	T	C	C	C
JAX00023968	11	5490584	0	A	T	T	A	A	T	A	A	A	T	A	A	A	T	A	A	A	A	A	H	T	H	T	A	H	T	A	A	T	A	N	A	A	A	H	A	T	H	A	A	T	T	A	T	N	A
JAX00302998	11	5507338	0	A	G	A	A	A	A	A	G	A	A	G	A	A	A	A	A	A	A	A	A	A	A	A	A	A	A	G	A	A	A	H	G	A	A	A	A	A	A	A	A	A	A	A	A	A	A
JAX00302999	11	5507642	0	C	T	T	C	T	T	T	T	C	T	T	C	T	T	T	C	C	T	T	N	T	T	T	T	N	T	T	C	T	T	T	T	T	T	N	T	T	T	C	T	T	T	C	T	H	T
JAX00023969	11	5537467	0	A	G	G	A	A	G	A	A	A	G	A	A	N	G	A	A	A	N	A	G	G	G	G	A	G	G	A	A	G	A	G	A	A	A	G	A	G	G	A	A	G	G	A	G	G	A
JAX00303004	11	5538473	0	A	G	G	A	A	G	G	G	A	G	G	A	H	G	N	A	A	N	G	H	G	H	G	A	H	G	G	A	G	A	G	G	A	A	H	G	G	H	A	A	G	G	A	G	H	G
JAX00303006	11	5538629	0	T	G	T	T	G	T	T	T	T	T	T	T	H	T	H	T	T	T	T	T	T	H	T	G	T	T	T	T	T	G	T	T	G	G	T	T	T	H	T	G	T	T	T	T	T	T
JAX00303008	11	5549021	0	C	T	C	C	C	C	T	T	C	C	T	C	H	C	H	C	C	T	T	C	C	C	C	C	C	C	T	C	C	C	H	T	C	C	C	T	C	C	C	C	C	C	C	C	C	T
JAX00023970	11	5549698	0	C	T	T	C	T	T	C	C	C	T	C	C	H	T	H	C	C	C	C	H	T	T	T	T	H	T	C	C	T	T	H	C	T	T	H	C	T	T	C	T	T	T	C	T	H	C
JAX00023972	11	5576486	0	A	C	C	A	C	C	A	C	A	C	C	A	H	C	H	A	A	A	A	H	C	C	C	C	H	C	C	A	C	C	C	C	C	C	H	A	C	C	A	C	C	C	A	C	H	A
JAX00023974	11	5585000	0	T	C	C	T	C	C	T	C	C	C	C	H	H	C	H	T	C	T	T	H	C	C	C	C	C	C	C	C	C	C	C	C	C	C	C	T	C	C	C	C	C	C	C	C	H	T
JAX00023977	11	5629443	0	A	G	G	A	A	G	A	A	G	G	A	H	A	G	A	A	G	A	A	H	G	H	G	A	G	G	A	G	G	A	H	A	A	A	G	A	G	H	G	A	G	G	G	G	H	A
JAX00303011	11	5630110	0	A	G	G	A	G	G	G	G	G	G	G	H	G	G	G	A	G	G	G	H	G	G	G	G	G	G	G	G	G	G	G	G	G	G	G	G	G	G	G	G	G	G	G	G	H	G
JAX00303014	11	5634251	0	T	G	T	T	T	T	G	G	T	T	G	T	H	T	H	T	T	G	G	T	T	T	T	T	T	T	G	T	T	T	H	G	T	T	T	G	T	T	T	T	T	T	T	T	T	G
JAX00303016	11	5638453	0	G	A	G	G	A	G	G	G	G	G	G	G	H	G	H	G	G	G	G	G	G	H	G	A	G	G	G	G	G	A	G	G	A	A	G	G	G	H	G	A	G	G	G	G	G	G
JAX00197223	11	5654754	0	C	T	C	C	C	C	C	T	C	C	T	C	C	C	C	C	C	C	C	C	C	C	C	C	C	C	T	C	C	C	N	T	C	C	C	C	C	C	C	C	C	C	C	C	C	C
JAX00023978	11	5656762	0	C	T	T	C	T	T	C	C	T	T	C	H	H	T	H	C	T	C	C	H	T	T	T	T	T	T	C	T	T	T	H	C	T	T	T	C	T	T	T	T	T	T	T	T	H	C
JAX00023981	11	5684114	0	T	C	C	T	C	C	T	C	C	C	C	H	H	C	H	T	C	T	T	H	C	C	C	C	C	C	C	C	C	C	C	C	C	C	C	T	C	C	C	C	C	C	C	C	H	T
JAX00023982	11	5684650	0	A	T	T	A	T	T	A	A	T	T	A	H	H	T	H	A	T	A	A	H	T	T	T	T	T	T	A	T	T	T	H	A	T	T	T	A	T	T	T	T	T	T	T	T	H	A
JAX00023983	11	5705988	0	T	C	C	T	C	C	C	C	C	C	C	H	C	C	C	T	C	C	C	H	C	C	C	C	C	C	C	C	C	C	C	C	C	C	C	C	C	C	C	C	C	C	C	C	H	C
JAX00023984	11	5721909	0	C	T	T	C	T	T	C	C	T	T	C	H	H	T	H	C	T	C	C	H	T	T	T	T	T	T	C	T	T	T	H	C	T	T	T	C	T	T	T	T	T	T	T	T	H	C
JAX00023985	11	5725760	0	G	A	A	G	A	A	G	G	A	A	G	H	H	A	H	G	A	G	G	H	A	A	A	A	A	A	G	A	A	A	H	G	A	A	A	G	A	A	A	A	A	A	A	A	H	G
JAX00303044	11	5763311	0	T	C	T	T	T	T	C	C	T	T	C	T	H	T	H	T	T	C	C	T	T	T	T	T	T	T	C	T	T	T	H	C	T	T	T	C	T	T	T	T	T	T	T	T	T	C
JAX00023989	11	5790673	0	T	C	C	T	C	C	C	C	C	C	C	H	C	C	C	T	C	C	C	H	C	C	C	C	C	C	C	C	C	C	C	C	C	C	C	C	C	C	C	C	C	C	C	C	H	C
JAX00303052	11	5799020	0	C	T	C	C	C	C	T	C	T	C	C	H	N	C	H	C	T	T	T	C	C	C	C	C	H	C	C	T	C	C	C	C	C	C	H	T	C	C	T	C	C	C	T	C	C	T
JAX00303055	11	5800138	0	C	T	C	C	C	C	T	C	T	C	C	H	H	C	H	C	T	T	T	C	C	C	C	C	H	C	C	T	C	C	C	C	C	C	H	T	C	C	T	C	C	C	T	C	C	T
JAX00303058	11	5804581	0	C	T	C	C	C	C	C	T	C	C	T	C	C	C	C	C	H	C	C	C	C	C	C	C	C	C	T	C	C	C	H	T	C	C	C	C	C	C	C	C	C	C	C	C	C	C
JAX00303060	11	5825876	0	T	C	T	T	T	T	T	C	T	T	C	T	T	T	T	T	H	T	T	T	T	T	T	T	T	T	C	T	T	T	H	C	T	T	T	T	T	T	T	T	T	T	T	T	T	T
JAX00023993	11	5853727	0	A	C	C	A	C	C	A	C	A	A	C	A	H	C	H	A	C	A	A	H	C	C	H	C	H	A	C	A	C	C	C	C	C	C	H	A	C	C	A	C	C	C	A	C	H	A
JAX00023995	11	5879113	0	A	G	G	A	G	G	A	G	A	A	G	A	H	G	H	A	G	A	A	H	G	G	H	G	H	A	G	A	G	G	G	G	G	G	H	A	G	G	A	G	G	G	A	G	H	A
JAX00303067	11	5891658	0	C	T	C	C	C	C	C	T	C	C	T	C	C	C	C	C	H	C	C	C	C	C	C	C	C	C	T	C	C	C	H	T	C	C	C	C	C	C	C	C	C	C	C	C	C	C
JAX00303070	11	5915490	0	T	C	C	T	C	C	C	C	T	C	C	T	C	C	C	T	C	C	C	H	C	C	C	C	H	C	C	T	C	C	C	C	C	C	H	C	C	C	T	C	C	C	T	C	H	C
JAX00303074	11	5926848	0	C	T	C	C	C	C	C	C	T	T	C	H	C	C	C	C	C	C	C	C	C	C	H	C	H	T	C	T	C	C	C	C	C	C	H	C	C	C	T	C	C	C	T	C	C	C
JAX00024001	11	5950600	0	T	C	C	T	T	C	T	C	C	C	C	N	T	C	T	T	C	T	T	H	C	H	C	T	C	C	C	C	C	T	C	C	T	T	C	T	C	N	C	T	C	C	C	C	H	T
JAX00303084	11	5959138	0	A	G	G	A	A	G	A	G	G	G	G	N	A	N	A	A	G	A	A	H	G	N	G	A	G	G	G	G	G	A	G	G	A	A	G	A	G	N	G	A	G	G	G	G	H	A
JAX00303092	11	6024125	0	T	C	C	T	T	C	T	C	C	C	C	H	T	C	T	T	C	T	T	H	C	H	C	T	C	C	C	C	C	T	C	C	T	T	C	T	C	H	C	T	C	C	C	C	H	T
JAX00024007	11	6028502	0	T	C	C	T	C	C	C	C	C	C	C	H	C	C	C	T	C	C	C	H	C	C	C	C	C	C	C	C	C	C	C	C	C	C	C	C	C	C	C	C	C	C	C	C	H	C
JAX00303093	11	6034779	0	G	A	G	G	G	G	G	G	A	A	G	H	G	G	G	G	G	G	G	G	G	G	H	G	H	A	G	A	G	G	G	G	G	G	H	G	G	G	A	G	G	G	A	G	G	G
JAX00024008	11	6040555	0	A	G	A	A	A	A	A	G	G	G	G	H	A	A	A	A	H	A	A	A	A	A	H	A	H	G	G	G	A	A	H	G	A	A	H	A	A	A	G	A	A	A	G	A	A	A
JAX00303096	11	6053942	0	C	T	C	C	C	C	C	C	T	T	C	H	C	C	C	C	C	C	C	C	C	C	H	C	H	T	C	T	C	C	C	C	C	C	H	C	C	C	T	C	C	C	T	C	C	C
JAX00303097	11	6053994	0	T	C	C	T	T	C	T	C	C	C	C	H	T	C	T	T	C	T	T	H	C	N	C	T	C	C	C	C	C	T	C	C	T	T	C	T	C	H	C	T	C	C	C	C	H	T
JAX00303103	11	6071025	0	A	C	A	A	A	A	A	C	C	C	C	H	A	A	A	A	H	A	A	A	A	A	H	A	H	C	C	C	A	A	H	C	A	A	H	A	A	A	C	A	A	A	C	A	A	A
JAX00024012	11	6100573	0	A	G	A	A	A	A	A	G	A	A	G	A	A	A	A	A	N	A	A	A	A	A	A	A	A	A	G	A	A	A	H	G	A	A	A	A	A	A	A	A	A	A	A	A	A	A
JAX00303110	11	6125462	0	C	T	C	C	C	C	C	C	T	C	C	H	C	C	C	C	C	C	C	C	C	C	C	C	H	C	C	T	C	C	C	C	C	C	H	C	C	C	T	C	C	C	T	C	C	C
JAX00303111	11	6125842	0	A	C	A	A	A	A	A	C	C	A	C	H	A	A	A	A	N	A	A	A	A	A	A	A	H	A	H	C	A	A	H	C	A	A	H	A	A	A	C	A	A	A	C	A	A	A
JAX00024020	11	6210480	0	C	T	T	C	T	T	C	C	T	C	C	H	H	T	H	C	N	C	C	H	T	T	H	T	T	C	C	T	T	T	N	C	T	T	T	C	T	T	T	T	T	T	T	T	H	C
JAX00024022	11	6221723	0	G	A	A	G	A	A	G	G	A	G	G	H	H	A	H	G	H	G	G	H	A	A	H	A	A	G	G	A	A	A	H	G	A	A	A	G	A	A	A	A	A	A	A	A	N	G
JAX00303123	11	6222096	0	G	T	T	G	T	T	G	T	T	T	T	H	H	T	H	G	T	G	G	H	T	T	T	T	T	T	T	T	T	T	T	T	T	T	T	G	T	T	T	T	T	T	T	T	H	G
JAX00303125	11	6223692	0	G	T	G	G	G	G	G	G	G	T	G	G	G	G	G	G	G	G	G	G	G	G	H	G	G	T	G	G	G	G	G	G	G	G	G	G	G	G	G	G	G	G	G	G	G	G
JAX00303126	11	6226783	0	C	T	C	C	C	C	C	T	C	C	T	C	C	C	C	C	H	C	C	C	C	C	C	C	C	C	T	C	C	C	H	T	C	C	C	C	C	C	C	C	C	C	C	C	C	C
JAX00024023	11	6252336	0	C	T	C	C	C	C	C	C	T	T	C	H	C	C	C	C	C	C	C	C	C	C	H	C	H	T	C	T	C	C	C	C	C	C	H	C	C	C	T	C	C	C	T	C	C	C
JAX00303128	11	6266722	0	T	C	T	T	T	T	T	C	T	C	C	T	T	T	T	T	H	T	T	T	T	T	H	T	T	C	C	T	T	T	H	C	T	T	T	T	T	T	T	T	T	T	T	T	T	T
JAX00303131	11	6270955	0	C	G	C	C	C	C	C	G	C	C	G	C	C	C	C	C	H	C	C	C	C	C	C	C	C	C	G	C	C	C	H	G	C	C	C	C	C	C	C	C	C	C	C	C	C	C
JAX00303138	11	6294478	0	C	G	C	C	C	C	C	C	G	C	C	H	C	C	C	C	C	C	C	C	C	C	C	C	H	C	C	G	C	C	C	C	C	C	H	C	C	C	G	C	C	C	G	C	C	C
JAX00024026	11	6296893	0	A	G	G	A	A	G	A	G	A	G	G	A	A	G	A	A	G	A	A	H	G	H	G	A	H	G	G	A	G	A	G	G	A	A	H	A	G	H	A	A	G	G	A	G	H	A
JAX00303139	11	6296998	0	C	T	T	C	T	T	C	T	C	T	T	C	H	T	H	C	T	C	C	H	T	T	T	T	H	T	T	C	T	T	T	T	T	T	H	C	T	T	C	T	T	T	C	T	H	C
JAX00024027	11	6303615	0	C	T	T	C	C	T	C	T	T	T	T	H	C	T	C	C	T	C	C	H	T	H	T	C	T	T	T	T	T	C	T	T	C	C	T	C	T	H	T	C	T	T	T	T	H	C
JAX00303142	11	6319900	0	T	C	T	T	T	T	T	C	T	T	C	T	T	T	T	T	H	T	T	T	T	T	T	T	T	T	C	T	T	T	H	C	T	T	T	T	T	T	T	T	T	T	T	T	T	T
JAX00024030	11	6328699	0	C	G	G	C	C	G	C	G	G	G	G	H	C	G	C	C	G	C	C	H	G	H	G	C	G	G	G	G	G	C	G	G	C	C	G	C	G	H	G	C	G	G	G	G	H	C
JAX00024033	11	6370625	0	C	T	T	C	T	T	C	T	T	T	T	H	H	T	H	C	T	C	C	H	T	T	T	T	T	T	T	T	T	T	T	T	T	T	T	C	T	T	T	T	T	T	T	T	H	C
JAX00303149	11	6380577	0	G	C	G	G	G	G	G	C	G	G	C	G	G	G	G	G	H	G	G	G	G	G	G	G	G	G	C	G	G	G	H	C	G	G	G	G	G	G	G	G	G	G	G	G	G	G
JAX00303151	11	6380927	0	T	C	T	T	C	T	T	C	T	T	C	T	H	T	H	T	H	T	T	T	T	H	T	C	T	T	C	T	T	C	H	C	C	C	T	T	T	H	T	C	T	T	T	T	T	T
JAX00197243	11	6384973	0	G	T	G	G	G	G	G	T	G	G	T	G	G	G	G	G	H	G	G	G	G	G	G	G	G	G	T	G	G	G	H	T	G	G	G	G	G	G	G	G	G	G	G	G	G	G
JAX00024036	11	6406475	0	T	C	C	T	C	C	T	C	C	C	C	H	H	C	H	T	C	T	T	H	C	C	C	C	C	C	C	C	C	C	C	C	C	C	C	T	C	C	C	C	C	C	C	C	H	T
JAX00024037	11	6408113	0	A	G	G	A	G	G	A	G	G	G	G	N	N	G	H	A	G	A	A	H	G	G	G	G	G	G	G	G	G	G	G	G	G	G	G	A	G	G	G	G	G	G	G	G	H	A
JAX00303157	11	6408364	0	C	T	T	C	C	T	C	C	C	C	C	C	C	T	C	C	H	C	C	H	T	H	H	C	H	C	C	C	T	C	H	C	C	C	H	C	T	H	C	C	T	T	C	T	H	C
JAX00303158	11	6409425	0	A	G	G	A	G	G	A	G	G	G	G	H	H	G	H	A	G	A	A	H	G	G	G	G	G	G	G	G	G	G	G	G	G	G	G	A	G	G	G	G	G	G	G	G	H	A
JAX00303159	11	6416560	0	A	G	G	A	G	G	A	G	G	G	G	H	H	G	H	A	G	A	A	H	G	G	G	G	G	G	G	G	G	G	G	G	G	G	G	A	G	G	G	G	G	G	G	G	H	A
JAX00024038	11	6453308	0	A	T	T	A	A	T	A	A	A	A	A	A	A	N	A	A	N	A	A	N	H	N	H	A	H	A	A	A	N	A	H	A	A	A	N	A	H	H	A	A	H	H	A	H	H	A
JAX00024039	11	6454699	0	T	C	C	T	T	C	T	C	T	T	C	T	T	C	T	T	C	T	T	H	C	H	H	T	H	T	C	T	C	T	C	C	T	T	H	T	C	H	T	T	C	C	T	C	H	T
JAX00024040	11	6461527	0	T	C	T	T	C	T	T	C	C	C	C	H	N	T	H	T	N	T	T	T	T	H	H	C	N	C	C	C	T	C	H	C	C	C	H	T	T	H	C	C	T	T	C	T	T	T
JAX00303168	11	6482398	0	A	G	G	A	G	G	A	G	G	G	G	H	H	G	H	A	G	A	A	H	G	G	G	G	G	G	G	G	G	G	G	G	G	G	G	A	G	G	G	G	G	G	G	G	H	A
JAX00024041	11	6483086	0	T	C	C	T	T	C	T	T	T	T	T	T	T	C	T	T	H	T	T	H	C	N	N	T	N	T	T	T	C	T	H	T	T	T	T	T	C	N	T	T	C	C	T	C	H	T
JAX00303171	11	6486854	0	C	T	T	C	C	T	C	C	C	C	C	C	C	T	C	C	H	C	C	N	T	H	N	C	N	C	C	C	T	C	T	C	C	C	N	C	T	H	C	C	T	T	C	T	H	C
JAX00303174	11	6497807	0	C	T	C	C	T	C	C	C	T	T	C	H	H	C	H	C	C	C	C	C	C	H	H	T	H	T	C	T	C	T	C	C	T	T	H	C	C	H	T	T	C	C	T	C	C	C
JAX00303185	11	6518473	0	A	C	A	A	A	A	A	C	A	A	C	A	A	A	A	A	H	A	A	A	A	A	A	A	A	A	C	A	A	A	H	C	A	A	A	A	A	A	A	A	A	A	A	A	A	A
JAX00197245	11	6570631	0	C	A	C	C	A	C	C	A	C	C	A	C	H	C	H	C	H	C	C	C	C	H	C	A	C	C	A	C	C	A	H	A	A	A	C	C	C	H	C	A	C	C	C	C	C	C
JAX00303200	11	6571412	0	T	C	T	T	T	T	T	C	T	T	C	T	T	T	T	T	H	T	T	T	T	T	T	T	T	T	C	T	T	T	H	C	T	T	T	T	T	T	T	T	T	T	T	T	T	T
JAX00303201	11	6586697	0	C	T	C	C	C	T	C	C	C	C	C	C	C	T	C	C	H	C	C	C	T	H	C	C	H	C	C	C	C	C	H	C	C	C	H	C	T	H	C	C	C	T	C	C	H	C
JAX00024049	11	6588979	0	T	C	T	T	T	C	T	C	T	T	C	T	T	C	T	T	C	T	T	T	C	H	T	T	N	T	C	T	T	T	C	C	T	T	H	T	C	H	T	T	T	C	T	T	H	T
JAX00303202	11	6588999	0	T	C	T	T	T	C	T	C	T	T	C	T	T	C	T	T	C	T	T	T	C	N	T	T	H	T	C	T	T	T	C	C	T	T	H	T	C	H	T	T	T	C	T	T	H	T
JAX00303206	11	6590598	0	T	G	T	T	T	G	T	G	T	T	G	T	T	G	T	T	G	T	T	T	G	G	T	T	G	T	G	T	T	T	G	G	T	T	G	T	G	G	T	T	T	G	T	T	G	T
JAX00197247	11	6602038	0	G	T	G	G	T	G	T	T	T	T	T	H	T	G	T	G	H	T	T	G	G	H	H	T	N	T	T	T	G	T	H	T	T	T	H	T	G	N	T	T	G	G	T	G	G	T
JAX00303210	11	6613541	0	T	C	T	T	T	T	T	C	T	C	C	T	T	T	T	T	H	T	T	T	T	T	H	T	T	C	C	T	T	T	H	C	T	T	T	T	T	T	T	T	T	T	T	T	T	T
JAX00024053	11	6675484	0	A	G	A	A	A	A	A	A	A	G	A	A	A	A	A	A	A	A	A	A	A	A	G	A	A	G	A	A	A	A	A	A	A	A	A	A	A	A	A	A	A	A	A	A	A	A
JAX00303220	11	6681720	0	C	T	C	C	C	C	C	T	C	T	T	C	C	C	C	C	C	C	C	C	C	C	C	C	C	T	T	C	C	C	C	T	C	C	C	C	C	C	C	C	C	C	C	C	C	C
JAX00303221	11	6682224	0	C	A	C	C	C	C	C	C	C	A	C	C	C	C	C	C	C	C	C	C	C	C	H	C	C	A	C	C	C	C	C	C	C	C	C	C	C	C	C	C	C	C	C	C	C	C
JAX00024056	11	6682239	0	C	T	C	C	C	C	C	C	C	T	C	C	C	C	C	C	C	C	C	C	C	C	H	C	C	T	C	C	C	C	C	C	C	C	C	C	C	C	C	C	C	C	C	C	C	C
JAX00024057	11	6682435	0	T	C	T	T	T	T	T	C	T	C	C	T	T	T	T	T	H	T	T	T	T	T	H	T	T	C	C	T	T	T	H	C	T	T	T	T	T	T	T	T	T	T	T	T	T	T
JAX00303227	11	6702772	0	C	A	A	C	C	A	C	C	C	C	C	C	C	A	C	C	H	C	C	H	A	H	H	C	H	C	C	C	A	C	H	C	C	C	H	C	A	H	C	C	A	A	C	A	H	C
JAX00303229	11	6725565	0	C	T	C	C	C	C	C	T	C	C	T	C	C	C	C	C	N	C	C	C	C	C	C	C	C	C	T	C	C	C	N	T	C	C	C	C	C	C	C	C	C	C	C	C	C	C
JAX00024061	11	6748778	0	G	A	A	G	A	A	G	A	A	G	H	H	H	A	A	G	A	G	G	H	A	A	H	A	A	G	A	A	A	A	A	A	A	A	A	G	A	A	A	A	A	A	A	A	H	G
JAX00024063	11	6798904	0	C	T	T	C	T	T	T	C	C	C	C	C	T	T	T	C	H	T	T	H	T	T	H	T	H	C	C	C	T	T	T	C	T	T	H	T	T	T	C	T	T	T	C	T	H	T
JAX00303262	11	6802800	0	A	T	T	A	T	T	T	A	A	A	A	A	T	T	T	A	H	T	T	H	T	T	H	T	N	A	A	A	T	T	H	A	T	T	H	T	T	T	A	T	T	T	A	T	H	T
JAX00024065	11	6820411	0	T	C	C	T	C	C	C	C	C	T	C	H	C	C	C	T	C	C	C	H	C	C	H	C	C	T	C	C	C	C	C	C	C	C	C	C	C	C	C	C	C	C	C	C	H	C
JAX00303269	11	6826212	0	T	C	C	T	C	C	C	C	C	T	C	H	C	C	C	T	C	C	C	H	C	C	H	C	C	T	C	C	C	C	C	C	C	C	C	C	C	C	C	C	C	C	C	C	H	C
JAX00303271	11	6826577	0	T	A	T	T	T	T	T	T	A	T	T	H	T	T	T	T	T	T	T	T	T	T	T	T	H	T	T	A	T	T	T	T	T	T	H	T	T	T	A	T	T	T	A	T	T	T
JAX00303276	11	6853375	0	A	G	A	A	A	A	A	G	A	A	G	A	A	A	A	A	H	A	A	A	A	A	A	A	A	A	G	A	A	A	H	G	A	A	A	A	A	A	A	A	A	A	A	A	A	A
JAX00303277	11	6853437	0	C	T	C	C	C	C	C	C	T	C	C	H	C	C	C	C	C	C	C	C	C	C	C	C	H	C	C	T	C	C	C	C	C	C	H	C	C	C	T	C	C	C	T	C	C	C
JAX00303285	11	6864724	0	C	A	A	C	A	A	A	A	A	C	A	H	A	A	A	C	A	A	A	H	A	A	H	A	A	C	A	A	A	A	A	A	A	A	A	A	A	A	A	A	A	A	A	A	H	A
JAX00024069	11	6864924	0	C	T	T	C	T	T	T	T	T	C	T	H	T	T	T	C	T	T	T	H	T	T	H	T	T	C	T	T	T	T	T	T	T	T	T	T	T	T	T	T	T	T	T	T	H	T
JAX00024071	11	6898332	0	A	T	T	A	T	T	A	A	A	A	A	A	H	T	T	A	H	A	A	H	T	T	H	T	H	A	A	A	T	T	H	A	T	T	H	A	T	T	A	T	T	T	A	T	H	A
JAX00303298	11	6920591	0	C	T	C	C	C	C	C	T	C	T	T	C	C	C	C	C	H	C	C	C	C	C	H	C	C	T	T	C	C	C	H	T	C	C	C	C	C	C	C	C	C	C	C	C	C	C
JAX00303308	11	6981270	0	C	G	C	C	C	C	C	C	G	C	C	H	C	C	C	C	C	C	C	C	C	C	C	C	H	C	C	G	C	C	C	C	C	C	N	C	C	C	G	C	C	C	G	C	C	C
JAX00303316	11	6984518	0	A	G	A	A	A	A	A	G	G	A	G	H	A	A	A	A	H	A	A	A	A	A	A	A	H	A	G	G	A	A	N	G	A	A	H	A	A	A	G	A	A	A	G	A	A	A
JAX00303326	11	7000268	0	G	A	A	G	A	A	A	G	G	A	G	G	A	A	A	G	H	A	A	H	A	A	A	A	H	A	G	G	A	A	H	G	A	A	H	A	A	A	G	A	A	A	G	A	H	A
JAX00303327	11	7000529	0	A	G	G	A	G	G	G	G	A	G	G	A	G	G	G	A	G	G	G	H	G	G	G	G	H	G	G	A	G	G	G	G	G	G	N	G	G	G	A	G	G	G	A	G	H	G
JAX00024080	11	7000916	0	A	G	G	A	A	G	G	G	G	G	G	H	H	G	A	A	G	G	G	H	G	H	G	A	G	G	G	G	G	A	G	G	A	A	G	G	G	H	G	A	G	G	G	G	H	G
JAX00303330	11	7002916	0	A	G	G	A	A	G	G	G	G	G	G	H	H	G	A	A	G	G	G	H	G	H	G	A	G	G	G	G	G	A	G	G	A	A	G	G	G	H	G	A	G	G	G	G	H	G
JAX00303331	11	7003901	0	C	T	T	C	C	T	T	T	T	T	T	H	H	T	C	C	T	T	T	H	T	H	T	C	T	T	T	T	T	C	T	T	C	C	T	T	T	H	T	C	T	T	T	T	H	T
JAX00303333	11	7005989	0	A	G	A	A	A	A	A	G	A	A	G	A	A	A	A	A	H	A	A	A	A	A	A	A	A	A	G	A	A	A	A	G	A	A	A	A	A	A	A	A	A	A	A	A	A	A
JAX00024082	11	7012608	0	T	C	T	T	C	T	T	C	C	C	C	H	H	T	C	T	H	T	T	T	T	H	H	C	H	C	C	C	T	C	H	C	C	C	H	T	T	H	C	C	T	T	C	T	T	T
JAX00303337	11	7013297	0	A	G	A	A	G	A	A	G	G	G	G	H	H	A	G	A	H	A	A	A	A	H	H	G	H	G	G	G	A	G	H	G	G	G	H	A	A	H	G	G	A	A	G	A	A	A
JAX00303339	11	7024191	0	G	A	A	G	A	A	G	A	A	A	A	H	H	A	A	G	A	G	G	H	A	A	A	A	A	A	A	A	A	A	A	A	A	A	A	G	A	A	A	A	A	A	A	A	H	G
JAX00197257	11	7053647	0	A	T	A	A	A	A	A	T	T	A	T	H	A	A	A	A	H	A	A	A	A	A	A	A	H	A	T	T	A	A	H	T	A	A	H	A	A	A	T	A	A	A	T	A	A	A
JAX00303344	11	7060286	0	C	T	C	C	T	C	C	C	C	C	C	C	H	C	T	C	C	C	C	C	C	H	C	T	C	C	C	C	C	T	C	C	T	T	C	C	C	H	C	T	C	C	C	C	C	C
JAX00303349	11	7071189	0	C	T	C	C	C	C	C	C	C	T	C	C	C	C	C	C	C	C	C	C	C	C	H	C	C	T	C	C	C	C	C	C	C	C	C	C	C	C	C	C	C	C	C	C	C	C
JAX00303355	11	7084254	0	A	G	G	A	A	G	A	A	A	A	A	A	A	G	A	A	G	A	A	H	G	H	N	A	N	A	A	A	G	A	G	A	A	A	G	A	G	H	A	A	G	G	A	G	N	A
JAX00303357	11	7086500	0	G	A	G	G	A	G	G	G	G	G	G	G	H	G	A	G	G	G	G	G	G	H	G	A	G	G	G	G	G	A	G	G	A	A	G	G	G	H	G	A	G	G	G	G	G	G
JAX00303360	11	7091117	0	A	G	G	A	A	G	A	G	G	A	G	H	A	G	A	A	G	A	A	H	G	H	H	A	G	A	G	G	G	A	G	G	A	A	G	A	G	H	G	A	G	G	G	G	H	A
JAX00303361	11	7091382	0	C	T	T	C	C	T	C	T	T	C	T	H	C	T	C	C	T	C	C	H	T	H	H	C	T	C	T	T	T	C	T	T	C	C	T	C	T	H	T	C	T	T	T	T	H	C
JAX00024090	11	7123577	0	T	C	C	T	C	C	T	C	C	C	C	H	H	C	C	T	C	T	T	H	C	C	C	C	C	C	C	C	C	C	C	C	C	C	C	T	C	C	C	C	C	C	C	C	H	T
JAX00197261	11	7147959	0	C	T	C	C	C	C	C	C	T	C	C	H	C	C	C	C	C	C	C	C	C	C	C	C	H	C	C	T	C	C	C	C	C	C	H	C	C	C	T	C	C	C	T	C	C	C
JAX00024092	11	7180566	0	A	C	A	A	C	A	A	C	C	A	C	H	H	A	C	A	H	A	A	A	A	H	A	C	H	A	C	C	A	C	H	C	C	C	H	A	A	H	C	C	A	A	C	A	A	A
JAX00303367	11	7182347	0	T	C	T	T	T	T	T	C	T	T	C	T	T	T	T	T	N	T	T	T	T	T	T	T	T	T	C	T	T	T	N	C	T	T	T	T	T	T	T	T	T	T	T	T	N	T
JAX00303368	11	7182976	0	A	T	A	A	T	A	A	T	T	A	T	H	H	A	T	A	N	A	A	A	A	H	A	T	H	A	T	T	A	T	H	T	T	T	H	A	A	H	T	T	A	A	T	A	A	A
JAX00303370	11	7183180	0	G	A	G	G	A	G	G	G	G	G	G	G	H	G	A	G	G	G	G	G	G	H	G	A	G	G	G	G	G	A	G	G	A	A	G	G	G	H	G	A	G	G	G	G	G	G
JAX00303371	11	7183574	0	C	G	C	C	C	C	C	G	G	C	G	N	C	C	C	C	C	C	C	C	C	C	C	C	C	C	G	G	C	C	C	G	C	C	C	C	C	C	G	C	C	C	G	C	C	C
JAX00303372	11	7183637	0	C	T	C	C	T	C	C	T	T	C	T	H	H	C	T	C	H	C	C	C	C	H	C	T	H	C	T	T	C	T	H	T	T	T	H	C	C	H	T	T	C	C	T	C	C	C
JAX00024094	11	7188213	0	T	C	T	T	C	T	T	T	C	T	T	T	H	T	C	T	T	T	T	T	T	H	T	C	T	T	T	N	T	C	T	T	C	C	T	T	T	H	H	C	T	T	H	T	T	T
JAX00024096	11	7219544	0	C	T	C	C	C	C	C	C	T	C	C	H	C	C	C	C	C	C	C	C	C	C	C	C	H	C	C	T	C	C	C	C	C	C	H	C	C	C	T	C	C	C	T	C	C	C
JAX00303381	11	7259187	0	A	G	G	A	A	G	A	A	G	G	A	H	A	G	A	A	H	A	A	H	G	H	G	A	G	G	A	G	G	A	H	A	A	A	G	A	G	H	G	A	G	G	G	G	H	A
JAX00303382	11	7261803	0	A	G	G	A	A	G	A	G	G	G	G	H	A	G	A	A	G	A	A	H	G	H	G	A	G	G	G	G	G	A	G	G	A	A	G	A	G	H	G	A	G	G	G	G	H	A
JAX00303383	11	7261948	0	C	G	C	C	C	C	C	G	G	C	G	H	C	C	C	C	H	C	C	C	C	C	C	C	H	C	G	G	C	C	H	G	C	C	H	C	C	C	G	C	C	C	G	C	C	C
JAX00303386	11	7262994	0	G	A	A	G	G	A	G	A	A	A	A	H	G	A	G	G	A	G	G	H	A	H	A	G	A	A	A	A	A	G	A	A	G	G	A	G	A	H	A	G	A	A	A	A	H	G
JAX00303388	11	7272254	0	A	G	G	A	G	G	A	G	G	G	G	H	H	G	G	A	G	A	A	H	G	G	G	G	G	G	G	G	G	G	G	G	G	G	G	A	G	G	G	G	G	G	G	G	H	A
JAX00303390	11	7272520	0	T	C	C	T	C	C	T	C	T	T	C	T	H	C	C	T	C	T	T	H	C	C	H	C	H	T	C	T	C	C	C	C	C	C	H	T	C	C	T	C	C	C	T	C	H	T
JAX00024099	11	7273370	0	C	T	T	C	T	T	C	C	C	C	C	C	H	T	T	C	H	C	C	H	T	T	H	T	H	C	C	C	T	T	H	C	T	T	H	C	T	N	C	T	T	T	C	T	N	C
JAX00197263	11	7273965	0	C	T	C	C	C	C	C	C	T	C	C	H	C	C	C	C	C	C	C	C	C	C	C	C	H	C	C	T	C	C	C	C	C	C	H	C	C	C	T	C	C	C	T	C	C	C
JAX00303394	11	7278670	0	A	G	G	A	A	G	A	A	A	A	A	A	A	G	A	A	H	A	A	H	G	H	H	A	H	A	A	A	G	A	H	A	A	A	H	A	G	H	A	A	G	G	A	G	H	A
JAX00303395	11	7278861	0	C	T	C	C	C	C	C	C	T	C	C	H	C	C	C	C	C	C	C	C	C	C	C	C	H	C	C	T	C	C	C	C	C	C	H	C	C	C	T	C	C	C	T	C	C	C
JAX00303400	11	7279782	0	A	G	G	A	A	G	A	G	G	G	G	H	A	G	A	A	G	A	A	H	G	H	G	A	G	G	G	G	G	A	G	G	A	A	G	A	G	H	G	A	G	G	G	G	H	A
JAX00303401	11	7289084	0	C	T	T	C	C	T	C	C	C	C	C	C	C	T	C	C	H	C	C	H	N	C	N	C	H	C	C	C	T	C	H	C	C	C	H	C	T	C	C	C	T	H	C	T	H	C
JAX00303402	11	7294337	0	T	G	G	T	T	G	T	G	G	T	G	H	T	G	T	T	G	T	T	H	G	H	H	T	G	T	G	G	G	T	G	G	T	T	G	T	G	H	G	T	G	G	G	G	H	T
JAX00303420	11	7333102	0	G	A	A	G	G	A	A	G	A	A	G	H	H	A	G	G	H	A	A	H	A	H	A	G	A	A	G	A	A	G	H	G	G	G	A	A	A	H	A	G	A	A	A	A	H	A
JAX00303421	11	7333526	0	C	T	T	C	C	T	T	T	T	T	T	H	H	T	C	C	T	T	T	H	T	H	T	C	T	T	T	T	T	C	T	T	C	C	T	T	T	H	T	C	T	T	T	T	H	T
JAX00303426	11	7338037	0	T	C	C	T	T	C	T	C	C	T	C	H	T	C	T	T	C	T	T	H	C	H	H	T	C	T	C	C	C	T	C	C	T	T	C	T	C	H	C	T	C	C	C	C	H	T
JAX00303427	11	7338360	0	C	T	T	C	C	T	C	C	C	C	C	C	C	T	C	C	H	C	C	H	T	H	H	C	H	C	C	C	T	C	H	C	C	C	H	C	T	T	C	C	T	T	C	T	H	C
JAX00303430	11	7349422	0	C	T	C	C	C	C	C	T	T	C	T	H	C	C	C	C	H	C	C	C	C	C	C	C	H	C	T	T	C	C	H	T	C	C	H	C	C	C	T	C	C	C	T	C	C	C
JAX00024106	11	7358196	0	G	A	A	G	G	A	G	G	G	G	G	G	G	A	G	G	N	G	G	N	A	H	N	G	G	G	G	G	A	G	N	G	G	G	N	G	A	G	G	G	A	A	G	N	H	G
JAX00024108	11	7367352	0	T	C	C	T	T	C	C	C	C	C	C	T	H	C	T	T	C	C	C	H	C	H	C	T	C	C	C	C	C	T	C	C	T	T	C	C	C	H	C	T	C	C	C	C	H	C
JAX00197267	11	7394475	0	T	C	T	T	T	T	T	T	C	T	T	T	T	T	T	T	T	T	T	T	T	T	T	T	H	T	T	C	T	T	T	T	T	T	H	T	T	T	C	T	T	T	C	T	T	T
JAX00024109	11	7396540	0	T	C	T	T	T	T	T	T	C	T	T	H	T	T	T	T	T	T	T	T	T	T	T	T	H	T	T	C	T	T	T	T	T	T	H	T	T	T	C	T	T	T	C	T	T	T
JAX00303432	11	7396865	0	G	A	G	G	G	G	G	G	A	G	G	A	G	G	G	G	G	G	G	G	G	G	G	G	A	G	G	A	G	G	G	G	G	G	A	G	G	G	A	G	G	G	A	G	G	G
JAX00303435	11	7407008	0	A	G	A	A	A	A	A	G	A	A	G	A	A	A	A	A	H	A	A	A	A	A	A	A	A	A	G	A	A	A	H	G	A	A	A	A	A	A	A	A	A	A	A	A	A	A
JAX00303439	11	7415692	0	C	T	C	C	C	C	C	T	T	C	T	H	C	C	C	C	H	C	C	C	C	C	C	C	H	C	T	T	N	C	H	T	C	C	N	C	C	C	T	C	C	C	T	C	C	C
JAX00303441	11	7421323	0	A	G	A	A	G	A	A	G	G	G	G	H	N	A	G	A	H	A	A	A	A	H	A	G	H	G	G	G	A	G	H	G	G	G	H	A	A	H	G	G	A	A	G	A	A	A
JAX00197269	11	7441799	0	A	C	A	A	A	A	A	A	C	A	A	H	A	A	A	A	A	A	A	A	A	A	A	A	H	A	A	C	A	A	A	A	A	A	H	A	A	A	C	A	A	A	C	A	A	A
JAX00024115	11	7470295	0	A	C	C	A	A	C	A	C	C	A	C	H	A	C	A	A	C	A	A	H	C	H	H	A	C	A	C	C	C	A	C	C	A	A	C	A	C	H	C	A	C	C	C	C	H	A
JAX00303458	11	7492970	0	T	C	C	T	T	C	T	T	C	T	T	H	T	C	T	T	H	T	T	H	C	H	H	T	C	T	T	C	C	T	H	T	T	T	C	T	C	H	C	T	C	C	C	C	H	T
JAX00303462	11	7512262	0	A	G	A	A	G	A	A	A	A	A	A	A	H	A	G	A	A	A	A	A	A	H	A	G	A	A	A	A	A	G	A	A	G	G	A	A	A	H	A	G	A	A	A	A	A	A
JAX00303463	11	7515142	0	G	A	G	G	A	G	G	A	A	G	A	H	H	G	A	G	H	G	G	G	G	H	G	A	H	G	A	A	G	A	H	A	A	A	H	G	G	H	A	A	G	G	A	G	G	G
JAX00024119	11	7529501	0	T	C	C	T	C	C	T	T	T	T	T	T	H	C	C	T	H	T	T	H	C	C	H	C	H	T	T	T	C	C	H	T	C	C	H	T	C	C	T	C	C	C	T	C	H	T
JAX00303469	11	7529844	0	C	T	T	C	T	T	C	T	T	C	T	H	H	T	T	C	T	C	C	H	T	T	H	T	T	C	T	T	T	T	T	T	T	T	T	C	T	T	T	T	T	T	T	T	H	C
JAX00303472	11	7550198	0	G	A	A	G	G	A	G	G	G	G	G	G	G	A	G	G	H	G	G	H	H	G	H	G	H	G	G	G	A	G	H	G	G	G	H	G	A	H	G	G	A	A	G	A	H	G
JAX00303473	11	7553171	0	C	T	C	C	C	C	C	C	T	C	C	H	C	C	C	C	C	C	C	C	C	C	C	C	H	C	C	T	C	C	C	C	C	C	H	C	C	C	T	C	C	C	T	C	C	C
JAX00024121	11	7553204	0	G	A	A	G	G	A	G	G	G	G	G	G	G	A	G	G	H	G	G	H	A	H	H	G	H	G	G	G	A	G	H	G	G	G	H	G	A	H	G	G	A	A	G	A	H	G
JAX00303476	11	7566451	0	A	G	G	A	G	G	A	G	A	A	G	A	H	G	G	A	G	A	A	H	G	G	H	G	H	A	G	A	G	G	G	G	G	G	H	A	G	G	A	G	G	G	A	G	H	A
JAX00303482	11	7568989	0	A	C	C	A	A	C	A	C	C	C	C	A	A	C	A	A	C	A	A	H	C	H	C	A	C	C	C	C	C	A	C	C	A	A	C	A	C	H	C	A	C	C	C	C	H	A
JAX00303485	11	7576351	0	A	T	T	A	T	T	A	T	A	T	T	A	H	T	T	A	T	A	A	H	T	T	T	N	N	T	T	A	T	T	T	T	T	T	N	A	T	T	A	N	T	T	A	T	H	A
JAX00303489	11	7605952	0	G	A	G	G	G	G	G	G	A	G	G	H	G	G	G	G	G	G	G	G	G	G	G	G	H	G	G	A	G	G	G	G	G	G	H	G	G	G	A	G	G	G	A	G	G	G
JAX00303490	11	7606003	0	T	C	T	T	T	T	T	T	C	T	T	H	T	T	T	T	T	T	T	T	T	T	T	T	H	T	T	C	T	T	T	T	T	T	H	T	T	T	C	T	T	T	C	T	T	T
JAX00303491	11	7606085	0	G	A	A	G	A	A	G	A	G	A	A	G	H	A	A	G	A	G	G	H	A	A	A	A	H	A	A	G	A	A	A	A	A	A	H	G	A	A	G	A	A	A	G	A	H	G
JAX00303492	11	7623393	0	T	G	T	T	T	T	T	T	T	G	T	T	T	T	T	T	T	T	T	T	T	T	H	T	T	G	T	T	T	T	T	T	T	T	T	T	T	T	T	T	T	T	T	T	T	T
JAX00303493	11	7623563	0	A	T	T	A	T	T	A	T	T	T	T	H	H	T	T	A	T	A	A	H	T	T	T	T	T	T	T	T	T	T	T	T	T	T	T	A	T	T	T	T	T	T	T	T	H	A
JAX00303494	11	7632534	0	T	C	C	T	C	C	T	C	C	T	C	H	H	C	C	T	C	T	T	H	C	C	H	C	C	T	C	C	C	C	C	C	C	C	C	T	C	C	C	C	C	C	C	C	H	T
JAX00303495	11	7634471	0	A	G	A	A	A	A	A	A	G	A	A	G	A	A	A	A	A	A	A	A	A	A	A	A	H	A	A	G	A	A	A	A	A	A	H	A	A	A	G	A	A	A	G	A	A	A
JAX00024130	11	7660646	0	T	G	G	T	G	G	G	G	G	G	G	H	G	G	G	T	G	G	G	H	G	G	G	G	G	G	G	G	G	G	G	G	G	G	G	G	G	G	G	G	G	G	G	G	H	G
JAX00024134	11	7731203	0	A	G	A	A	A	A	A	G	G	A	G	H	A	A	A	A	H	A	A	A	A	A	A	A	H	A	G	G	A	A	H	G	A	A	H	A	A	A	G	A	A	A	G	A	A	A
JAX00303515	11	7732134	0	G	A	G	G	G	G	G	G	A	G	G	H	G	G	G	G	G	G	G	G	G	G	G	G	H	G	G	A	G	G	G	G	G	G	H	G	G	G	A	G	G	G	A	G	G	G
JAX00303516	11	7757266	0	G	A	G	G	G	G	G	A	G	G	A	G	G	G	G	G	H	G	G	G	G	G	G	G	G	G	A	G	G	G	H	A	G	G	G	G	G	G	G	G	G	G	G	G	G	G
JAX00303520	11	7762144	0	C	G	C	C	G	C	C	C	C	G	C	C	H	C	G	C	C	C	C	C	C	H	H	G	C	G	C	C	C	G	C	C	G	G	C	C	C	H	C	G	C	C	C	C	C	C
JAX00024138	11	7765695	0	A	G	A	A	A	A	A	G	G	A	G	H	A	A	A	A	H	A	A	A	A	A	A	A	H	A	G	G	A	A	H	G	A	A	H	A	A	A	G	A	A	A	G	A	A	A
JAX00303525	11	7815518	0	A	T	A	A	A	A	A	A	T	A	A	H	A	A	A	A	A	A	A	A	A	A	A	A	H	A	A	T	A	A	A	A	A	A	H	A	A	A	T	A	A	A	T	A	A	A
JAX00197280	11	7832394	0	T	C	T	T	T	T	T	C	C	T	C	H	T	T	T	T	H	T	T	T	T	T	T	T	H	T	C	C	T	T	H	C	T	T	H	T	T	T	C	T	T	T	C	T	T	T
JAX00197281	11	7837241	0	G	C	G	G	G	G	G	C	C	G	C	C	G	G	G	G	H	G	G	G	G	G	G	G	C	G	C	C	G	G	H	C	G	G	C	G	G	G	C	G	G	G	C	G	G	G
JAX00024143	11	7851631	0	G	A	A	G	A	A	G	G	G	A	G	G	H	A	A	G	H	G	G	H	A	A	A	A	H	A	G	G	A	A	H	G	A	A	H	G	A	A	G	A	A	A	G	A	H	G
JAX00303537	11	7875490	0	T	A	A	T	A	A	T	A	T	A	A	T	H	A	A	T	A	T	T	H	A	A	A	A	H	A	A	T	A	A	A	A	A	A	H	T	A	A	T	A	A	A	T	A	H	T
JAX00303538	11	7876748	0	G	A	G	G	G	G	G	G	A	G	G	H	G	G	G	G	G	G	G	G	G	G	G	G	H	G	G	A	G	G	G	G	G	G	H	G	G	G	A	G	G	G	A	G	G	G
JAX00303546	11	7903796	0	G	T	G	G	G	G	G	T	T	G	T	H	G	G	G	G	H	G	G	G	G	G	G	G	H	G	T	T	G	G	H	T	G	G	H	G	G	G	T	G	G	G	T	G	G	G
JAX00303547	11	7903827	0	G	A	A	G	G	A	G	G	G	A	G	G	G	A	G	G	H	G	G	H	A	H	A	G	H	A	G	G	A	G	H	G	G	G	H	G	A	H	G	G	A	A	G	A	N	G
JAX00024146	11	7908816	0	A	C	C	A	A	C	A	A	C	C	A	H	A	C	A	A	H	A	A	H	C	N	C	A	C	C	A	C	C	A	H	A	A	A	C	A	C	H	C	A	C	C	C	C	C	A
JAX00303550	11	7918827	0	C	A	A	C	A	A	C	C	C	A	C	C	H	A	A	C	H	C	C	H	A	A	A	A	H	A	C	C	A	A	H	C	A	A	H	C	A	A	C	A	A	A	C	A	H	C
JAX00303559	11	7940454	0	G	A	G	G	A	G	G	G	G	G	G	G	H	G	A	G	G	G	G	G	G	H	G	A	G	G	G	G	G	A	G	G	A	A	G	G	G	H	G	A	G	G	G	G	G	G
JAX00024150	11	7940673	0	C	T	T	C	T	T	C	C	C	T	C	C	H	T	T	C	H	C	C	H	T	T	T	T	H	T	C	C	T	T	H	C	T	T	H	C	T	T	C	T	T	T	C	T	H	C
JAX00024151	11	7944367	0	G	T	T	G	T	T	G	G	G	T	G	G	H	T	T	G	H	G	G	H	T	T	T	T	H	T	G	G	T	T	H	G	T	T	H	G	T	T	G	T	T	T	G	T	H	G
JAX00303563	11	7962155	0	A	C	A	A	A	A	A	C	A	A	C	A	A	A	A	A	H	A	A	A	A	A	A	A	A	A	C	A	A	A	H	C	A	A	A	A	A	A	A	A	A	A	A	A	A	A
JAX00024153	11	7971848	0	C	T	T	C	T	T	C	C	C	T	C	C	N	T	T	C	N	C	C	H	T	T	T	T	H	T	C	C	T	T	H	C	T	T	T	C	T	T	C	T	T	T	C	T	N	C
JAX00303565	11	7975319	0	G	A	G	G	G	G	G	G	A	G	G	G	G	G	G	G	G	G	G	G	G	G	G	G	N	G	G	A	G	G	G	G	G	G	G	G	G	G	A	G	G	G	A	G	G	G
JAX00303568	11	7975382	0	C	A	C	C	C	C	C	A	C	C	A	C	C	C	C	C	H	C	C	C	C	C	C	C	C	C	A	C	C	C	H	A	C	C	C	C	C	C	N	C	C	C	C	C	C	C
JAX00303569	11	7984379	0	G	A	G	G	G	G	G	G	A	G	G	H	G	G	G	G	G	G	G	G	G	G	G	G	H	G	G	A	G	G	G	G	G	G	H	G	G	G	A	G	G	G	A	G	G	G
JAX00303578	11	8045119	0	C	A	C	C	A	C	C	C	C	C	C	C	H	C	A	C	C	C	C	C	C	H	C	A	C	C	C	C	C	A	C	C	A	A	C	C	C	H	C	A	C	C	C	C	C	C
JAX00303579	11	8046878	0	T	C	T	T	T	T	T	C	T	T	C	T	T	T	T	T	H	T	T	T	T	T	T	T	T	T	C	T	T	T	H	C	T	T	T	T	H	T	T	T	T	T	T	T	T	T
JAX00303581	11	8073400	0	C	A	C	C	C	C	C	C	C	A	C	C	C	C	C	C	C	C	C	C	C	C	A	C	C	A	C	C	C	C	C	C	C	C	C	C	C	C	C	C	C	C	C	C	C	C
JAX00024162	11	8100375	0	A	G	G	A	G	G	A	G	G	A	G	H	H	G	G	A	G	A	A	H	G	G	H	G	G	A	G	G	G	G	G	G	G	G	G	A	G	G	G	G	G	G	G	G	H	A
JAX00024163	11	8101974	0	A	G	G	A	G	G	A	G	G	A	G	H	N	G	G	A	G	A	A	N	G	G	H	G	G	A	G	G	G	G	G	G	G	G	G	A	G	G	G	G	G	G	G	G	N	A
JAX00303590	11	8110408	0	T	C	T	T	T	T	T	C	C	T	C	H	T	T	T	T	H	T	T	T	T	T	T	T	H	T	C	C	T	T	H	C	T	T	H	T	H	T	C	T	T	T	C	T	T	T
JAX00303591	11	8111565	0	C	T	C	C	T	C	C	C	C	C	C	C	H	C	T	C	C	C	C	C	C	H	C	T	C	C	C	C	C	T	C	C	T	T	C	C	C	H	C	T	C	C	C	C	C	C
JAX00303599	11	8167374	0	T	C	T	T	T	T	T	T	C	T	T	H	T	T	T	T	T	T	T	T	T	T	T	T	H	T	T	C	T	T	T	T	T	T	H	T	T	T	C	T	T	T	C	T	T	T
JAX00303601	11	8169706	0	G	A	G	G	G	G	G	G	G	A	G	G	G	G	G	G	G	G	G	G	G	G	H	G	G	A	G	G	G	G	G	G	G	G	G	G	G	G	G	G	G	G	G	G	G	G
JAX00024169	11	8183454	0	C	G	G	C	C	G	C	C	C	C	C	C	C	G	C	C	H	C	C	H	G	H	H	C	H	C	C	C	G	C	H	C	C	C	H	C	H	H	C	C	G	G	C	G	H	C
JAX00024172	11	8210206	0	G	A	A	G	G	A	G	G	G	G	G	G	G	A	G	G	H	G	G	H	A	H	H	G	H	G	G	G	A	G	H	G	G	G	H	G	H	H	G	G	A	A	G	A	H	G
JAX00197292	11	8235429	0	G	A	G	G	G	G	G	G	A	G	G	H	G	G	G	G	G	G	G	G	G	G	G	G	H	G	G	A	G	G	G	G	G	G	H	G	G	G	A	G	G	G	A	G	G	G
JAX00024174	11	8244787	0	A	T	T	A	A	T	T	A	A	A	A	A	H	T	A	A	H	T	T	H	T	H	H	A	H	A	A	A	T	A	H	A	A	A	H	T	H	H	A	A	T	T	A	T	H	T
JAX00024175	11	8257426	0	G	A	A	G	G	A	G	G	G	G	G	G	G	A	G	G	A	G	G	H	A	H	H	G	A	G	G	G	A	G	A	G	G	G	A	G	A	H	G	G	A	A	G	A	H	G
JAX00024176	11	8282310	0	A	C	C	A	A	C	A	C	C	A	C	H	A	C	A	A	C	A	A	H	C	H	H	A	C	A	C	C	C	A	C	C	A	A	C	A	C	H	C	A	C	C	C	C	H	A
JAX00303604	11	8283020	0	G	A	A	G	G	A	G	G	G	G	G	G	G	A	G	G	H	G	G	H	A	H	H	G	H	G	G	G	A	G	H	G	G	G	H	G	H	H	G	G	A	A	G	A	H	G
JAX00303607	11	8291030	0	A	T	A	A	A	A	A	T	A	A	T	A	A	A	A	A	H	A	A	A	A	A	A	A	A	A	T	A	A	A	H	T	A	A	A	A	H	A	A	A	A	A	A	A	A	A
JAX00303608	11	8294040	0	A	G	G	A	A	G	A	A	A	A	A	A	A	G	A	A	H	A	A	H	G	H	H	A	H	A	A	A	G	A	H	A	A	A	H	A	H	H	A	A	G	G	A	G	H	A
JAX00303610	11	8296209	0	A	C	C	A	A	C	A	C	A	A	C	A	A	C	A	A	C	A	A	H	C	H	H	A	H	A	C	A	C	A	C	C	A	A	H	A	C	H	A	A	C	C	A	C	H	A
JAX00024181	11	8359105	0	C	A	A	C	C	A	C	A	A	C	A	H	C	A	C	C	A	C	C	H	A	H	H	C	A	C	A	A	A	C	A	A	C	C	A	C	A	H	A	C	A	A	A	A	H	C
JAX00024182	11	8378220	0	G	A	G	G	G	A	G	G	G	G	G	G	G	A	G	G	H	G	G	G	A	H	G	G	H	G	G	G	G	G	H	G	G	G	H	G	H	H	G	G	G	A	G	G	H	G
JAX00303623	11	8386602	0	A	C	A	A	A	A	A	C	C	C	C	N	A	A	A	A	H	A	A	A	A	A	H	A	H	C	C	C	A	A	H	C	A	A	H	A	H	A	C	A	A	A	C	A	A	A
JAX00303625	11	8390257	0	T	C	T	T	T	T	C	C	C	C	C	H	H	T	T	T	H	C	C	T	T	T	H	T	H	C	C	C	T	T	H	C	T	T	H	C	H	T	C	T	T	T	C	T	T	C
JAX00303627	11	8397586	0	A	G	A	A	A	A	G	G	G	A	G	H	H	A	A	A	H	G	G	A	A	A	A	A	H	A	G	G	A	A	H	G	A	A	H	G	H	A	G	A	A	A	G	A	A	G
JAX00303628	11	8398168	0	T	C	T	T	T	T	T	T	C	T	T	H	T	T	T	T	T	T	T	T	T	T	T	T	H	T	T	C	T	T	T	T	T	T	H	T	T	T	C	T	T	T	C	T	T	T
JAX00303629	11	8398375	0	G	A	G	G	G	G	G	G	A	G	G	H	G	G	G	G	G	G	G	G	G	G	G	G	H	G	G	A	G	G	G	G	G	G	H	G	G	G	A	G	G	G	A	G	G	G
JAX00024185	11	8402197	0	T	G	T	T	T	G	G	G	G	G	G	T	H	G	T	T	G	G	G	T	G	H	H	T	G	G	G	G	T	T	G	G	T	T	G	G	G	H	G	T	T	G	N	T	H	G
JAX00303636	11	8431804	0	G	A	G	G	G	G	G	G	G	A	G	G	G	G	G	G	G	G	G	G	G	G	H	G	G	A	G	G	G	G	G	G	G	G	G	G	G	G	G	G	G	G	G	G	G	G
JAX00303637	11	8432021	0	G	A	G	G	A	A	G	G	A	G	G	H	H	A	A	G	H	G	G	G	A	A	G	A	A	G	G	A	G	A	H	G	A	A	A	G	H	A	A	A	G	A	A	G	H	G
JAX00303641	11	8432545	0	A	G	A	A	A	G	A	G	G	G	G	H	A	G	A	A	G	A	A	A	G	H	H	A	G	G	G	G	A	A	G	G	A	A	G	A	G	H	G	A	A	G	G	A	H	A
JAX00303644	11	8435563	0	A	G	A	A	A	A	G	A	A	G	A	A	A	A	A	A	A	G	G	A	A	A	A	A	A	G	A	A	A	A	A	A	A	A	A	G	A	A	A	A	A	A	A	A	A	G
JAX00303651	11	8476021	0	C	T	C	C	C	C	C	T	C	C	T	C	C	C	C	C	H	C	C	C	C	C	C	C	C	C	T	C	C	C	H	T	C	C	C	C	H	C	C	C	C	C	C	C	C	C
JAX00303656	11	8479703	0	G	C	C	G	G	C	C	C	C	C	C	H	H	C	G	G	C	C	C	H	C	H	C	G	C	C	C	C	C	G	C	C	G	G	C	C	C	H	C	G	C	C	C	C	H	C
JAX00303660	11	8483841	0	A	G	A	A	A	A	A	A	G	G	A	H	A	A	A	A	A	A	A	A	A	A	H	A	H	G	A	G	A	A	A	A	A	A	H	A	A	A	G	A	A	A	G	A	A	A
JAX00024194	11	8544835	0	A	G	A	A	A	A	A	A	G	G	A	H	A	A	A	A	A	A	A	A	A	A	H	A	H	G	A	G	A	A	A	A	A	A	H	A	A	A	G	A	A	A	G	A	A	A
JAX00197302	11	8553960	0	G	A	G	G	G	G	G	A	A	G	A	H	G	G	G	G	H	G	G	G	G	G	G	N	H	G	A	A	G	N	H	A	G	G	H	G	H	G	A	N	G	G	A	G	G	G
JAX00024198	11	8574577	0	C	T	T	C	C	T	C	C	C	C	C	C	C	T	C	C	H	C	C	H	T	H	H	C	H	C	C	C	T	C	H	C	C	C	H	C	H	H	C	C	T	T	C	T	C	C
JAX00303676	11	8574594	0	A	G	A	A	A	A	A	A	G	A	A	H	A	A	A	A	A	A	A	A	A	A	A	A	N	A	A	G	A	A	A	A	A	A	H	A	A	A	G	A	A	A	G	A	A	A
JAX00197304	11	8610495	0	T	C	T	T	T	T	T	C	C	C	C	H	T	T	T	T	H	T	T	T	T	T	H	T	H	C	C	C	T	T	H	C	T	T	H	T	H	T	C	T	T	T	C	T	T	T
JAX00024201	11	8617557	0	A	G	A	A	A	A	A	G	G	G	G	H	A	A	A	A	H	A	A	A	A	A	H	A	H	G	G	G	A	A	H	G	A	A	H	A	H	A	G	A	A	A	G	A	A	A
JAX00024204	11	8661492	0	T	C	T	T	T	T	T	C	C	T	C	N	T	T	T	T	T	T	T	T	T	T	T	T	H	T	C	C	T	T	T	C	T	T	T	T	N	T	C	T	T	T	C	T	T	T
JAX00303677	11	8664751	0	A	G	A	A	A	A	A	A	A	G	A	A	A	A	A	A	A	A	A	A	A	A	H	A	A	G	A	A	A	A	A	A	A	A	A	A	A	A	A	A	A	A	A	A	A	A
JAX00024205	11	8691646	0	G	A	A	G	A	A	G	A	A	A	A	H	H	A	A	G	A	G	G	H	A	A	A	A	A	A	A	A	A	A	A	A	A	A	A	G	A	A	A	A	A	A	A	A	H	G
JAX00303679	11	8691885	0	A	G	G	A	G	G	A	A	A	G	A	A	H	G	G	A	H	A	A	H	G	G	G	G	H	G	A	A	G	G	H	A	G	G	H	A	H	G	A	G	G	G	A	G	H	A
JAX00303680	11	8693266	0	C	T	C	C	C	C	C	T	C	C	T	C	C	C	C	C	H	C	C	C	C	C	C	C	C	C	T	C	C	C	H	T	C	C	C	C	H	C	C	C	C	C	C	C	C	C
JAX00303684	11	8695311	0	C	T	C	C	C	C	C	C	C	T	C	C	C	C	C	C	C	C	C	C	C	C	H	C	C	T	C	C	C	C	C	C	C	C	C	C	C	C	C	C	C	C	C	C	C	C
JAX00303688	11	8703840	0	C	T	T	C	T	T	C	T	T	C	T	H	H	T	T	C	T	C	C	H	T	T	H	T	T	C	T	T	T	T	T	T	T	T	T	C	T	T	T	T	T	T	T	T	H	C
JAX00303689	11	8726350	0	G	T	G	G	G	G	G	T	T	G	T	N	G	G	G	G	H	G	G	G	G	G	G	G	H	G	T	T	N	G	N	T	G	G	N	G	N	G	T	G	G	G	T	G	G	G
JAX00303692	11	8727159	0	T	A	T	T	T	T	A	A	A	T	A	H	H	T	T	T	H	A	A	T	T	T	T	T	H	T	A	A	T	T	H	A	T	T	H	A	H	T	A	T	T	T	A	T	T	A
JAX00303698	11	8786289	0	C	T	C	C	C	C	T	C	C	T	C	C	H	C	C	C	C	T	T	C	C	C	H	C	C	T	C	C	C	C	C	C	C	C	C	T	C	C	C	C	C	C	C	C	C	T
JAX00024211	11	8786437	0	C	A	A	C	A	A	C	C	C	C	C	C	H	A	A	C	H	C	C	H	A	A	H	A	H	C	C	C	A	A	H	C	A	A	H	C	H	A	C	A	A	A	C	A	H	C
JAX00303700	11	8787013	0	C	T	C	C	C	C	C	T	T	C	T	H	C	C	C	C	H	C	C	C	C	C	C	C	H	C	T	T	C	C	H	T	C	C	H	C	H	C	T	C	C	C	T	C	C	C
JAX00303701	11	8789148	0	A	G	G	A	G	G	G	A	G	G	A	A	G	G	G	A	H	G	G	H	G	G	G	G	G	G	A	G	G	G	H	A	G	G	G	G	H	G	G	G	G	G	G	G	H	G
JAX00303702	11	8789413	0	C	T	C	C	C	C	T	C	C	T	C	C	H	C	C	C	C	T	T	C	C	C	H	C	C	H	C	C	C	C	C	C	C	C	C	T	C	C	C	C	C	C	C	C	C	T
JAX00303705	11	8818768	0	A	G	A	A	A	A	A	G	G	A	G	N	A	A	A	A	H	A	A	A	A	A	A	A	H	A	G	G	A	A	H	G	A	A	N	A	H	A	G	A	A	A	G	A	A	A
JAX00303706	11	8818846	0	A	T	A	A	A	A	A	A	T	A	A	H	A	A	A	A	A	A	A	A	A	A	A	A	H	A	A	T	A	A	A	A	A	A	H	A	A	A	T	A	A	A	T	A	A	A
JAX00197312	11	8864943	0	G	A	G	G	G	G	G	G	A	G	G	H	G	G	G	G	G	G	G	G	G	G	G	G	H	G	G	A	G	G	G	G	G	G	H	G	G	G	A	G	G	G	A	G	G	G
JAX00303711	11	8884379	0	T	C	T	T	T	T	T	T	C	T	T	H	T	T	T	T	T	T	T	T	T	T	T	T	H	T	T	C	T	T	T	T	T	T	N	T	T	T	C	T	T	T	C	T	T	T
JAX00303714	11	8895319	0	T	C	T	T	T	T	T	C	C	T	C	H	T	T	T	T	H	T	T	T	T	T	T	T	H	T	C	C	T	T	N	C	T	T	H	T	H	T	C	T	T	T	C	T	T	T
JAX00024222	11	8918320	0	A	C	A	A	C	A	C	C	C	C	C	H	C	A	C	A	H	C	C	A	A	H	H	C	H	C	C	C	A	C	H	C	C	C	H	C	H	H	C	C	A	A	C	A	A	C
JAX00024225	11	8942562	0	A	G	G	A	A	G	A	A	A	A	A	A	A	G	A	A	H	A	A	H	G	H	H	A	H	A	A	A	G	A	H	A	A	A	H	A	H	H	A	A	G	G	A	G	H	A
JAX00024226	11	8966501	0	G	A	A	G	G	A	G	G	G	A	G	G	G	A	G	G	H	G	G	H	A	H	A	G	H	A	G	G	A	G	H	G	G	G	H	G	H	H	G	G	A	A	G	A	A	G
JAX00303723	11	8974638	0	A	G	A	A	A	A	A	A	G	A	A	H	A	A	A	A	A	A	A	A	A	A	A	A	H	A	A	G	A	A	A	A	A	A	H	A	A	A	G	A	A	A	G	A	A	A
JAX00197315	11	8993211	0	G	A	G	G	G	G	G	G	A	G	G	G	G	G	G	G	G	G	G	G	G	G	G	G	G	G	G	A	G	G	G	G	G	G	H	G	G	G	H	G	G	G	A	G	G	G
JAX00024229	11	9023931	0	T	C	T	T	T	T	T	C	C	C	C	H	T	T	T	T	H	T	T	T	T	T	H	T	H	C	C	C	T	T	H	C	T	T	H	T	H	T	C	T	T	T	C	T	T	T
JAX00024230	11	9024037	0	A	G	A	A	A	A	A	G	G	G	G	H	A	A	A	A	H	A	A	A	A	A	H	A	H	G	G	G	A	A	H	G	A	A	H	A	H	A	G	A	A	A	G	A	A	A
JAX00303724	11	9024201	0	A	G	A	A	A	A	A	G	G	G	G	H	A	A	A	A	H	A	A	A	A	A	H	A	H	G	G	G	A	A	H	G	A	A	H	A	H	A	G	A	A	A	G	A	A	A
JAX00024231	11	9025958	0	T	C	T	T	T	T	T	C	C	C	C	C	T	T	T	T	C	T	T	T	T	T	C	T	C	C	C	C	N	T	C	C	T	T	C	T	C	T	C	T	T	T	C	T	T	T
JAX00303727	11	9028724	0	C	G	C	C	C	C	C	G	G	G	G	C	C	C	C	C	C	C	C	C	C	C	C	C	C	G	G	G	C	C	C	G	C	C	C	C	C	C	G	C	C	C	G	C	C	C
JAX00024232	11	9065460	0	A	G	G	A	G	G	A	A	A	A	A	A	H	G	G	A	H	A	A	H	G	G	H	G	H	A	A	A	G	G	H	A	G	G	H	A	H	G	A	G	G	G	A	G	H	A
JAX00303743	11	9081920	0	A	G	G	A	G	G	G	G	A	G	G	A	G	G	G	A	G	G	G	H	G	G	G	G	H	G	G	A	G	G	G	G	G	G	H	G	G	G	A	G	G	G	A	G	H	G
JAX00303744	11	9082539	0	G	A	G	G	G	G	A	G	G	G	G	G	A	G	G	G	G	A	A	G	G	G	G	G	G	G	G	G	G	G	G	G	G	G	G	A	G	G	G	G	G	G	G	G	G	A
JAX00303746	11	9083612	0	T	C	C	T	C	C	C	C	T	C	C	T	C	C	C	T	C	C	C	H	C	C	C	C	H	C	C	T	C	C	C	C	C	C	H	C	C	C	T	C	C	C	T	C	H	C
JAX00303748	11	9086824	0	C	T	C	C	C	C	C	C	T	C	C	H	C	C	C	C	C	C	C	C	C	C	C	C	H	C	C	T	C	C	C	C	C	C	H	C	C	C	T	C	C	C	T	C	C	C
JAX00197316	11	9093624	0	C	T	C	C	C	C	T	C	T	C	C	H	H	C	C	C	C	T	T	C	C	C	C	C	H	C	C	T	C	C	C	C	C	C	H	T	C	C	T	C	C	C	T	C	C	T
JAX00197318	11	9093905	0	G	A	G	G	G	G	A	G	A	G	G	H	H	G	G	G	G	A	A	G	G	G	G	G	H	G	G	A	G	G	G	G	G	G	H	A	G	G	A	G	G	G	A	G	G	A
JAX00303750	11	9115644	0	T	C	C	T	C	C	C	C	C	C	C	H	C	C	C	T	C	C	C	H	C	C	C	C	C	C	C	C	C	C	C	C	C	C	C	C	C	C	C	C	C	C	C	C	H	C
JAX00303751	11	9117435	0	A	G	A	A	A	A	A	G	G	A	G	H	A	A	A	A	H	A	A	A	A	A	A	A	H	A	G	G	A	A	H	G	A	A	H	A	G	A	G	A	A	A	G	A	A	A
JAX00303752	11	9121266	0	C	G	C	C	C	C	G	C	C	C	C	C	H	C	C	C	C	G	G	C	C	C	C	C	C	C	C	C	C	C	C	C	C	C	C	G	C	C	C	C	C	C	C	C	C	G
JAX00303753	11	9121287	0	T	C	T	T	T	T	C	T	C	T	T	H	H	T	T	T	T	C	C	T	T	T	T	T	H	T	T	C	T	T	T	T	T	T	H	C	T	T	C	T	T	T	C	T	T	C
JAX00024238	11	9129439	0	C	T	C	C	T	C	C	C	C	C	C	C	H	C	T	C	C	C	C	C	C	N	C	T	C	C	C	C	C	T	C	C	T	T	C	C	C	H	C	T	C	C	C	C	C	C
JAX00303757	11	9178034	0	T	C	T	T	T	T	T	T	C	C	T	H	T	T	T	T	T	T	T	T	T	T	H	T	H	C	T	C	T	T	T	T	T	T	H	T	T	T	C	T	T	T	C	T	T	T
JAX00303758	11	9178091	0	C	A	C	C	C	C	C	C	C	A	C	C	C	C	C	C	C	C	C	C	C	C	H	C	C	A	C	C	C	C	C	C	C	C	C	C	C	C	C	C	C	C	C	C	C	C
JAX00197322	11	9202844	0	A	T	A	A	A	A	A	A	T	A	A	H	A	A	A	A	A	A	A	A	A	A	A	A	H	A	A	T	A	A	A	A	A	A	H	A	A	A	T	A	A	A	T	A	A	A
JAX00303759	11	9214293	0	T	C	T	T	T	T	T	T	C	T	T	H	T	T	T	T	T	T	T	T	T	T	T	T	H	T	T	C	T	T	T	T	T	T	H	T	T	T	C	T	T	T	C	T	T	T
JAX00303761	11	9217430	0	C	A	A	C	C	A	C	A	A	A	A	H	C	A	C	C	A	C	C	H	A	H	A	C	A	A	A	A	A	C	A	A	C	C	A	C	A	H	A	C	A	A	A	A	H	C
JAX00024252	11	9312373	0	T	C	C	T	T	C	T	C	C	T	C	H	T	C	T	T	C	T	T	H	C	H	H	T	C	T	C	C	C	T	C	C	T	T	C	T	C	H	C	T	C	C	C	C	H	T
JAX00303780	11	9334597	0	G	A	A	G	G	A	G	G	A	G	G	H	G	A	G	G	H	G	G	H	A	H	N	G	A	G	G	A	A	G	H	G	G	G	A	G	G	H	A	G	A	A	A	A	H	G
JAX00024253	11	9340688	0	G	C	C	G	G	C	C	G	C	G	G	H	H	C	G	G	H	C	C	H	C	H	H	G	C	G	G	C	C	G	H	G	G	G	C	C	G	H	C	G	C	C	C	C	H	C
JAX00303782	11	9351286	0	T	A	T	T	T	T	T	A	T	T	A	T	N	T	T	T	H	T	T	T	T	T	T	T	T	T	A	T	T	T	H	A	T	T	T	T	A	T	T	T	T	T	T	T	T	T
JAX00024256	11	9362489	0	G	A	A	G	G	A	A	A	A	A	A	N	H	A	G	G	A	A	A	H	A	H	A	G	A	A	N	A	A	G	A	A	G	G	A	A	A	H	A	G	A	A	A	A	H	A
JAX00024257	11	9381274	0	T	C	C	T	T	C	T	T	T	T	T	T	T	C	T	T	H	T	T	H	C	H	H	T	H	T	T	T	C	T	H	T	T	T	H	T	T	H	T	T	C	C	T	C	H	T
JAX00024259	11	9408872	0	G	T	T	G	G	T	G	T	T	G	T	H	G	T	G	G	T	G	G	H	T	H	H	G	T	G	T	T	T	G	T	T	G	G	T	G	T	H	T	G	T	T	T	T	H	G
JAX00024261	11	9418451	0	A	G	G	A	A	G	A	G	G	G	G	H	A	G	A	A	G	A	A	H	G	H	G	A	G	G	G	G	G	A	G	G	A	A	G	A	G	H	G	A	G	G	G	G	H	A
JAX00303786	11	9441987	0	T	C	T	T	T	T	T	C	T	T	C	T	T	T	T	T	N	T	T	T	T	T	T	T	T	T	C	T	T	T	N	C	T	T	T	T	C	T	T	T	T	T	T	T	T	T
JAX00303792	11	9446684	0	G	C	G	G	G	G	G	C	C	G	C	H	G	G	G	G	H	G	G	G	G	G	G	G	H	G	C	C	G	G	H	C	G	G	H	G	C	G	C	G	G	G	C	G	G	G
JAX00024262	11	9466745	0	T	A	A	T	T	A	T	A	A	A	A	H	T	A	T	T	A	T	T	H	A	H	A	T	A	A	A	A	A	T	A	A	T	T	A	T	A	H	A	T	A	A	A	A	H	T
JAX00024265	11	9496622	0	A	G	G	A	A	G	A	G	G	A	G	A	A	G	A	A	G	A	A	A	G	A	A	A	G	A	G	G	G	A	G	G	A	A	G	A	G	A	G	A	G	G	G	G	A	A
JAX00303802	11	9496840	0	C	T	C	C	C	C	C	T	C	C	T	C	C	C	C	C	H	C	C	C	C	C	C	C	C	C	T	C	C	C	N	T	C	C	C	C	T	C	C	C	C	C	C	C	C	C
JAX00024269	11	9538301	0	G	C	C	G	G	C	C	C	G	C	C	G	H	C	G	G	C	C	C	H	C	H	C	G	H	C	C	G	C	G	C	C	G	G	H	C	C	H	G	G	C	C	G	C	N	C
JAX00303805	11	9538466	0	C	A	C	C	C	C	C	C	C	A	C	C	C	C	C	C	C	C	C	C	C	C	H	C	C	A	C	C	C	C	C	C	C	C	C	C	C	C	C	C	C	C	C	C	C	C
JAX00024273	11	9582045	0	C	T	T	C	C	T	C	C	C	C	C	C	C	T	C	C	N	C	C	H	T	H	H	C	H	C	C	C	T	C	H	C	C	C	H	C	C	H	C	C	T	T	C	T	H	C
JAX00303808	11	9587045	0	A	G	A	A	A	A	A	A	A	G	A	A	A	A	A	A	A	A	A	A	A	A	H	A	A	G	A	A	A	A	A	A	A	A	A	A	A	A	A	A	A	A	A	A	A	A
JAX00303809	11	9591855	0	A	G	A	A	A	A	A	G	G	A	G	H	A	A	A	A	H	A	A	A	A	A	A	A	H	A	G	G	A	A	H	G	A	A	H	A	G	A	G	A	A	A	G	A	A	A
JAX00303814	11	9600710	0	C	A	A	C	C	A	C	C	C	A	C	C	C	A	C	C	H	C	C	H	A	H	A	C	H	A	C	C	A	C	H	C	C	C	H	C	C	H	C	C	A	A	C	A	H	C
JAX00187445	11	9600850	0	A	G	G	A	G	G	A	G	G	G	G	H	H	G	G	A	G	A	A	H	G	G	G	G	G	G	G	G	G	G	G	G	G	G	G	A	G	G	G	H	G	G	G	G	H	A
JAX00303815	11	9606687	0	G	A	G	G	A	G	G	G	G	G	G	G	H	G	A	G	G	G	G	G	G	H	G	A	G	G	G	G	G	A	G	G	A	A	G	G	G	H	G	H	G	G	G	G	G	G
JAX00024274	11	9616173	0	A	G	A	A	G	A	A	G	G	A	G	H	H	A	G	A	H	A	A	A	A	H	A	G	H	A	G	G	A	G	H	G	G	G	H	A	G	H	G	H	A	A	G	A	A	A
JAX00024275	11	9616438	0	C	T	C	C	T	C	C	T	T	C	T	H	H	C	T	C	N	C	C	C	C	H	C	T	H	C	T	T	C	T	H	T	T	T	H	C	T	H	T	H	C	C	T	C	C	C
JAX00303819	11	9618132	0	C	G	C	C	G	C	C	C	C	C	C	C	H	C	G	C	C	C	C	C	C	H	C	G	C	C	C	C	C	G	C	C	G	G	C	C	C	H	C	H	C	C	C	C	C	C
JAX00303822	11	9622576	0	G	A	G	G	G	G	G	G	A	G	G	G	G	G	G	G	G	G	G	G	G	G	G	G	H	G	G	A	G	G	G	G	G	G	N	G	G	G	N	G	G	G	A	G	G	G
JAX00024276	11	9626110	0	T	C	C	T	T	C	T	T	T	T	T	T	T	C	T	T	H	T	T	H	C	H	H	T	H	T	T	T	C	T	H	T	T	T	H	T	T	H	T	T	C	C	T	C	H	T
JAX00024278	11	9651098	0	C	T	C	C	T	C	C	C	C	C	C	C	H	C	T	C	C	C	C	C	C	H	C	T	C	C	C	C	C	T	C	C	T	T	C	C	C	H	C	H	C	C	C	C	C	C
JAX00303830	11	9653731	0	A	T	T	A	T	T	A	T	T	A	T	H	H	T	T	A	T	A	A	H	T	T	H	T	T	A	T	T	T	T	T	T	T	T	T	A	T	T	T	H	T	T	T	T	H	A
JAX00024282	11	9716913	0	G	A	A	G	G	A	G	A	G	G	H	G	G	A	G	G	A	G	G	H	A	H	H	G	H	G	N	G	A	G	A	H	G	G	H	G	H	H	G	G	A	A	G	A	H	G
JAX00303833	11	9716985	0	G	A	A	G	G	A	G	A	G	G	A	G	G	A	G	G	A	G	G	H	A	H	H	G	H	G	A	G	A	G	A	A	G	G	H	G	A	H	G	G	A	A	G	A	H	G
JAX00303835	11	9718816	0	T	C	T	T	T	T	T	T	C	T	T	H	T	H	T	T	T	T	T	T	T	T	T	T	H	T	T	C	T	T	T	T	T	T	C	T	T	T	C	T	T	T	C	T	T	T
JAX00303838	11	9721028	0	G	A	A	G	G	A	G	A	A	G	A	H	G	A	G	G	A	G	G	H	A	H	H	G	A	G	A	A	A	G	A	A	G	G	A	G	A	H	A	G	A	A	A	A	H	G
JAX00303842	11	9728304	0	G	A	G	G	G	G	G	G	A	G	G	H	G	G	G	G	G	G	G	G	G	G	G	G	N	G	G	A	G	G	G	G	G	G	H	G	G	G	A	G	G	G	A	G	G	G
JAX00024283	11	9746991	0	A	G	G	A	A	G	A	G	G	A	G	H	A	G	A	A	G	A	A	H	G	H	H	A	G	A	G	G	G	A	G	G	A	A	G	A	G	H	G	A	G	G	G	G	H	A
JAX00024284	11	9747535	0	C	T	T	C	C	T	C	T	T	C	T	H	C	T	C	C	T	C	C	H	T	H	H	C	T	C	T	T	T	C	T	T	C	C	T	C	T	H	T	C	T	T	T	T	H	C
JAX00024285	11	9748123	0	A	G	G	A	A	G	A	A	G	A	A	H	A	G	A	A	H	A	A	H	G	H	H	A	G	A	A	G	G	A	H	A	A	A	G	A	A	H	G	A	G	G	G	G	H	A
JAX00024287	11	9766038	0	A	G	G	A	A	G	A	A	A	A	A	A	A	G	A	A	H	A	A	H	G	H	N	A	H	A	A	A	G	A	H	A	A	A	H	A	A	H	A	A	G	G	A	G	H	A
JAX00303854	11	9767838	0	A	T	T	A	A	T	A	A	A	T	A	A	A	T	A	A	H	A	A	H	T	H	T	A	H	T	A	A	T	A	H	A	A	A	H	A	A	H	A	A	T	T	A	T	H	A
JAX00303855	11	9767944	0	G	A	A	G	G	A	G	G	G	A	G	G	G	A	G	G	N	G	G	H	A	H	H	G	N	H	G	G	A	G	H	G	G	G	N	G	G	H	G	G	A	A	G	H	N	G
JAX00303858	11	9805611	0	T	C	T	T	T	T	T	C	C	T	C	H	T	T	T	T	H	T	T	T	T	T	T	T	H	T	C	C	T	T	H	C	T	T	H	T	C	T	C	T	T	T	C	T	T	T
JAX00303862	11	9810670	0	G	A	G	G	G	G	G	A	A	G	A	H	G	G	G	G	H	G	G	G	G	G	G	G	H	G	A	A	G	G	H	A	G	G	H	G	A	G	A	G	G	G	A	G	G	G
JAX00024293	11	9860246	0	A	G	G	A	A	G	A	G	G	A	G	H	A	G	A	A	G	A	A	H	G	H	H	A	G	A	G	G	G	A	G	G	A	A	G	A	G	H	G	A	G	G	G	G	H	A
JAX00024296	11	9902551	0	A	G	G	A	G	G	A	G	G	A	G	H	H	G	G	A	G	A	A	H	G	G	H	G	G	A	G	G	G	G	G	G	G	G	G	A	G	G	G	H	G	G	G	G	H	A
JAX00024297	11	9907147	0	C	T	T	C	T	T	C	T	T	C	T	H	N	T	T	C	T	C	C	H	T	T	H	T	T	C	T	T	T	T	T	T	T	T	T	C	T	T	T	H	T	T	T	T	H	C
JAX00303872	11	9909703	0	T	A	A	T	A	A	T	T	T	T	T	T	H	A	A	T	H	T	T	H	A	A	H	A	H	T	T	T	A	A	H	T	A	A	H	T	T	A	T	H	A	A	T	A	N	T
JAX00197345	11	9971294	0	T	C	T	T	T	T	T	C	C	T	C	H	T	T	T	T	H	T	T	T	T	T	T	T	H	T	C	C	T	T	H	C	T	T	H	T	C	T	C	T	T	T	C	T	T	T
JAX00024301	11	9979832	0	G	T	T	G	T	T	G	T	T	G	T	H	H	T	T	G	T	G	G	H	T	T	H	T	T	G	T	T	T	T	T	T	T	T	T	G	T	T	T	H	T	T	T	T	H	G
JAX00024302	11	9984729	0	G	A	A	G	A	A	G	G	G	G	G	G	N	A	A	G	H	G	G	N	A	A	N	A	A	G	G	G	A	A	A	G	A	A	N	G	G	A	G	A	A	A	G	A	A	G
JAX00303882	11	9987899	0	A	C	A	A	A	A	A	C	C	A	C	H	A	A	A	A	H	A	A	A	A	A	A	A	H	A	C	C	A	A	H	C	A	A	H	A	C	A	C	A	A	A	C	A	A	A
JAX00024303	11	9996073	0	T	A	A	T	A	A	T	T	T	T	T	T	N	A	A	T	H	T	T	H	A	A	H	A	H	T	T	T	A	A	H	T	A	A	N	T	T	A	T	H	A	A	T	A	H	T
JAX00303885	11	10024947	0	A	G	G	A	G	G	A	A	A	A	A	A	A	G	G	A	H	A	A	H	G	G	H	G	N	A	A	A	G	G	H	A	G	G	H	A	A	G	A	H	G	G	A	G	H	A
JAX00303886	11	10026480	0	C	G	G	C	G	G	C	G	G	C	G	H	H	G	G	C	G	C	C	H	G	G	H	G	G	C	G	G	G	G	G	G	G	G	G	C	G	G	G	H	G	G	G	G	H	C
JAX00303888	11	10027789	0	G	A	A	G	A	A	G	G	G	G	G	G	H	A	A	G	H	G	G	H	A	A	H	A	H	G	G	G	A	A	H	G	A	A	H	G	G	A	G	H	A	A	G	A	H	G
JAX00303893	11	10042331	0	C	T	C	C	C	C	C	T	T	T	T	H	C	C	C	C	H	C	C	C	C	C	H	C	H	T	T	T	C	C	H	T	C	C	H	C	T	C	T	C	C	C	T	C	C	C
JAX00024307	11	10056042	0	A	G	A	A	A	A	A	G	A	A	G	A	A	A	A	A	H	A	A	A	A	A	A	A	A	A	G	A	A	A	N	G	A	A	A	A	G	A	A	A	A	A	A	A	A	A
JAX00303905	11	10128619	0	G	A	G	G	G	G	G	A	G	G	A	G	G	G	G	G	H	G	G	G	G	G	G	G	G	G	A	G	G	G	H	A	G	G	G	G	A	G	G	G	G	G	G	G	G	G
JAX00303907	11	10142227	0	A	T	A	A	A	A	A	A	A	T	A	A	A	A	A	A	A	A	A	A	A	A	H	A	A	T	A	A	A	A	A	A	A	A	A	A	A	A	A	A	A	A	A	A	A	A
JAX00303908	11	10143036	0	C	G	C	C	C	C	C	C	G	C	C	H	C	C	C	C	C	C	C	C	C	C	C	C	H	C	C	G	C	C	C	C	C	C	H	C	C	C	G	C	C	C	G	C	C	C
JAX00024317	11	10181458	0	T	C	T	T	T	T	C	C	T	T	C	T	N	T	T	T	H	C	C	T	T	N	T	T	T	T	C	T	T	T	H	C	T	T	T	C	C	T	T	T	T	T	T	T	T	C
JAX00024318	11	10181881	0	A	T	A	A	A	A	T	T	T	A	T	H	H	A	A	A	H	T	T	A	A	A	A	A	H	A	T	T	A	A	H	T	A	A	H	T	T	A	T	A	A	A	T	A	A	T
JAX00024320	11	10218052	0	G	T	G	G	G	G	T	G	G	T	G	G	H	G	G	G	G	T	T	G	G	G	H	G	G	T	G	G	G	G	G	G	G	G	G	T	G	G	G	G	G	G	G	G	G	T
JAX00303918	11	10226959	0	T	G	T	T	T	T	T	G	G	G	G	H	T	T	T	T	H	T	T	T	T	T	H	T	N	G	G	G	T	T	H	G	T	T	H	T	G	T	G	T	T	T	G	T	T	T
JAX00024322	11	10269351	0	A	G	A	A	A	A	A	G	G	A	G	A	A	A	A	A	A	A	A	A	A	A	A	A	A	A	N	G	A	A	A	N	A	A	A	A	G	A	G	A	A	A	G	A	A	A
JAX00024323	11	10269410	0	A	G	A	A	A	A	A	G	G	A	G	H	A	A	A	A	H	A	A	A	A	A	A	A	H	A	G	G	A	A	H	G	A	A	H	A	G	A	G	A	A	A	G	A	A	A
JAX00024324	11	10269453	0	A	G	A	A	A	A	G	G	G	G	G	N	H	A	A	A	N	G	G	A	A	A	N	A	N	G	G	G	A	A	H	G	A	A	H	G	G	A	G	A	A	A	G	A	A	G
JAX00303920	11	10269526	0	G	A	G	G	G	G	G	G	A	G	G	H	G	G	G	G	G	G	G	G	G	G	G	G	H	G	G	A	G	G	G	G	G	G	H	G	G	G	A	G	G	G	A	G	G	G
JAX00303921	11	10269991	0	G	C	G	G	G	G	C	G	G	C	G	G	H	G	G	G	G	C	C	G	G	G	H	G	G	C	G	G	G	G	G	G	G	G	G	C	G	G	G	G	G	G	G	G	G	C
JAX00303923	11	10271081	0	A	T	A	A	A	A	A	T	T	A	T	H	A	A	A	A	H	A	A	A	A	A	A	A	H	A	T	T	A	A	H	T	A	A	H	A	T	A	T	A	A	A	T	A	A	A
JAX00303926	11	10307229	0	G	A	G	G	G	G	G	G	A	G	G	H	G	G	G	G	G	G	G	G	G	G	G	G	H	G	G	A	G	G	G	G	G	G	H	G	G	G	A	G	G	G	A	G	G	G
JAX00303927	11	10308080	0	G	C	G	G	G	G	C	G	G	C	G	G	H	G	G	G	G	C	C	G	G	G	H	G	G	C	G	G	G	G	G	G	G	G	G	C	G	G	G	G	G	G	G	G	G	C
JAX00303929	11	10325823	0	T	C	T	T	T	T	T	C	T	T	C	T	T	T	T	T	N	T	T	T	T	T	T	T	T	T	C	T	T	T	N	C	T	T	T	T	C	T	T	T	T	T	T	T	T	T
JAX00024336	11	10416596	0	T	C	T	T	T	T	T	C	C	T	C	T	T	T	T	T	H	T	T	T	T	T	T	T	T	T	C	C	T	T	H	C	T	T	T	T	C	T	N	T	T	T	C	T	T	T
JAX00303931	11	10422756	0	G	C	G	G	G	G	G	G	C	G	G	N	G	G	G	G	G	G	G	G	G	G	G	G	H	G	G	C	G	G	G	G	G	G	H	G	G	G	C	G	G	G	C	G	G	G
JAX00303932	11	10428213	0	G	C	G	G	G	G	G	C	G	G	C	G	G	G	G	G	H	G	G	G	G	G	G	G	G	G	C	G	G	G	H	C	G	G	G	G	C	G	G	G	G	G	G	G	G	G
JAX00024339	11	10456355	0	G	A	G	G	A	G	G	A	G	G	A	G	H	G	A	G	H	G	G	G	G	H	G	A	G	G	A	G	G	A	H	A	A	A	G	G	A	H	G	H	G	G	G	G	G	G
JAX00303942	11	10477581	0	A	G	A	A	A	A	A	G	A	A	G	A	A	A	A	A	G	A	A	A	A	A	A	A	A	A	G	A	A	A	G	G	A	A	A	A	G	A	A	A	A	A	A	A	A	A
JAX00024341	11	10508761	0	T	C	T	T	T	T	T	C	C	T	C	H	T	T	T	T	N	T	T	T	T	T	T	T	H	T	C	C	T	T	H	C	T	T	N	T	C	T	C	T	T	T	C	T	T	T
JAX00303955	11	10620254	0	A	G	A	A	A	A	A	A	G	A	A	H	A	A	A	A	A	A	A	A	A	A	A	A	H	A	A	G	A	A	A	A	A	A	H	A	A	A	G	A	A	A	G	A	A	A
JAX00024350	11	10620365	0	G	A	G	G	G	G	G	A	A	G	A	H	G	G	G	G	H	G	G	G	G	G	G	G	H	G	A	A	G	G	H	A	G	G	H	G	A	G	A	G	G	G	A	G	G	G
JAX00303958	11	10696295	0	A	G	A	A	A	A	A	G	G	A	G	H	A	A	A	A	H	A	A	A	A	A	A	A	H	A	G	G	A	A	H	G	A	A	H	A	G	A	G	A	A	A	G	A	A	A
JAX00024355	11	10698123	0	T	A	T	T	T	T	T	A	A	T	A	H	T	T	T	T	H	T	T	T	T	T	T	T	H	T	A	A	T	T	N	A	T	T	H	T	A	T	A	T	T	T	A	T	T	T
JAX00303960	11	10698197	0	C	T	C	C	C	C	C	T	T	C	T	H	C	C	C	C	H	C	C	C	C	C	C	C	H	C	T	T	C	C	H	T	C	C	H	C	T	C	T	C	C	C	T	C	C	C
JAX00303962	11	10699188	0	G	A	G	G	G	G	G	A	A	G	A	H	G	G	G	G	H	G	G	G	G	G	G	G	H	G	A	A	G	G	H	A	G	G	H	G	A	G	A	G	G	G	A	G	G	G
JAX00303964	11	10700608	0	T	G	T	T	T	T	T	G	T	T	G	T	T	T	T	T	H	T	T	T	T	T	T	T	T	T	G	T	T	T	H	G	T	T	T	T	G	T	T	T	T	T	T	T	T	T
JAX00303965	11	10701259	0	T	G	T	T	T	T	T	G	T	T	G	T	T	T	T	T	H	T	T	T	T	T	T	T	T	T	G	T	T	T	H	G	T	T	T	T	G	T	T	T	T	T	T	T	T	T
JAX00303968	11	10733005	0	C	T	C	C	C	C	C	T	T	C	T	H	C	C	C	C	H	C	C	C	C	C	C	C	H	C	T	T	C	C	H	T	C	C	H	C	T	C	T	C	C	C	T	C	C	C
JAX00303969	11	10733399	0	C	T	C	C	C	C	C	T	T	C	T	N	C	C	C	C	H	C	C	C	C	C	C	C	N	C	T	T	C	C	N	T	C	C	C	C	T	C	T	C	C	C	T	C	C	C
JAX00024358	11	10738146	0	G	T	G	G	G	G	G	T	G	G	T	G	G	G	G	G	H	G	G	G	G	G	G	G	G	G	T	G	G	G	H	T	G	G	G	G	T	G	G	G	G	G	G	G	G	G
JAX00303970	11	10740262	0	G	C	G	G	G	G	G	C	G	G	C	G	G	G	G	G	H	G	G	G	G	G	G	G	G	G	C	G	G	G	H	C	G	G	G	G	C	G	G	G	G	G	G	G	G	G
JAX00303973	11	10785920	0	G	A	G	G	G	G	G	A	A	G	A	H	G	G	G	G	H	G	G	G	G	G	G	G	H	G	A	A	G	G	G	A	G	G	H	G	A	G	A	G	G	G	A	G	G	G
JAX00303977	11	10810721	0	A	T	A	A	A	A	A	A	T	A	A	H	A	A	A	A	A	A	A	A	A	A	A	A	N	A	A	T	A	A	A	A	A	A	H	A	A	A	T	A	A	A	T	A	A	A
JAX00197360	11	10817598	0	T	C	T	T	T	T	T	C	C	T	C	H	T	T	T	T	H	T	T	T	T	T	T	T	H	T	C	C	T	T	H	C	T	T	H	T	C	T	C	T	T	T	C	T	T	T
JAX00197361	11	10817653	0	T	C	T	T	T	T	T	C	C	T	C	H	T	T	T	T	H	T	T	T	T	T	T	T	H	T	C	C	T	T	H	C	T	T	N	T	C	T	C	T	T	T	C	T	T	T
JAX00024364	11	10818225	0	A	G	A	A	A	A	A	G	G	A	G	A	A	A	A	A	H	A	A	A	A	A	A	A	A	A	G	N	A	A	H	G	A	A	A	A	G	A	H	A	A	A	N	A	A	A
JAX00303979	11	10820489	0	C	A	C	C	C	C	C	A	A	C	A	H	C	C	C	C	H	C	C	C	C	C	C	C	H	C	A	A	C	C	H	A	C	C	H	C	A	C	A	C	C	C	A	C	C	C
JAX00024365	11	10820613	0	A	G	A	A	A	A	A	G	G	A	G	H	A	A	A	A	H	A	A	A	A	A	A	A	H	A	G	G	A	A	H	G	A	A	H	A	G	A	G	A	A	A	G	A	A	A
JAX00303980	11	10821222	0	G	C	G	G	G	G	G	C	G	G	C	G	G	G	G	G	H	G	G	G	G	G	G	G	G	G	C	G	G	G	H	C	G	G	G	G	C	G	G	G	G	G	G	G	G	G
JAX00024368	11	10856065	0	G	A	G	G	A	G	A	G	G	G	G	G	A	G	A	G	G	A	A	G	G	H	G	A	G	G	G	G	G	A	G	G	A	A	G	A	G	N	G	A	G	G	G	G	G	A
JAX00303983	11	10877404	0	T	C	T	T	T	T	T	C	C	T	C	T	T	T	T	T	T	T	T	T	T	T	T	T	T	T	C	C	T	T	T	C	T	T	T	T	C	T	C	T	T	T	C	T	T	T
JAX00303984	11	10879558	0	C	T	C	C	C	C	C	T	T	C	T	H	C	C	C	C	H	C	C	C	C	C	C	C	H	C	T	T	C	C	H	T	C	C	N	C	T	C	T	C	C	C	T	C	C	C
JAX00303987	11	10882763	0	T	A	T	T	T	T	T	A	A	T	A	H	T	T	T	T	N	T	T	T	T	T	T	T	H	T	A	A	T	T	H	A	T	T	H	T	A	T	A	T	T	T	A	T	T	T
JAX00303989	11	10886333	0	G	C	G	G	G	G	G	G	C	G	G	H	G	G	G	G	G	G	G	G	G	G	G	G	H	G	G	C	G	G	G	G	G	G	H	G	G	G	C	G	G	G	C	G	G	G
JAX00024371	11	10903789	0	A	T	A	A	T	A	T	A	A	A	A	A	T	A	T	A	A	T	T	A	A	H	A	T	A	A	A	A	A	T	A	A	T	T	A	T	A	H	A	H	A	A	A	A	A	T
JAX00024375	11	10951054	0	T	A	A	T	T	A	A	T	T	T	T	T	H	A	T	T	H	A	A	H	A	H	H	T	H	T	T	T	A	T	H	T	T	T	H	A	T	H	T	T	A	A	T	A	H	A
JAX00303997	11	10959832	0	A	G	A	A	G	A	A	A	A	A	A	A	H	A	G	A	A	A	A	A	A	H	A	G	A	A	A	A	A	G	A	A	G	G	A	A	A	H	A	H	A	A	A	A	A	A
JAX00304001	11	11019185	0	G	A	G	G	G	G	G	G	A	G	G	H	G	G	G	G	G	G	G	G	G	G	G	G	H	G	G	A	G	G	G	G	G	G	H	G	G	G	A	G	G	G	A	G	G	G
JAX00304002	11	11023570	0	A	G	A	A	A	A	A	G	A	A	G	A	A	A	A	A	H	A	A	A	A	A	A	A	A	A	G	A	A	A	H	G	A	A	A	A	G	A	A	A	A	A	A	A	A	A
JAX00304005	11	11028654	0	C	T	T	C	T	T	T	C	C	T	C	C	T	T	T	C	N	T	T	H	T	T	T	T	H	T	C	C	T	T	N	C	T	T	H	T	C	T	C	H	T	T	C	T	H	T
JAX00304009	11	11052606	0	G	A	G	G	G	G	G	A	A	G	A	H	G	G	G	G	H	G	G	G	G	G	G	G	H	G	A	A	G	G	H	A	G	G	H	G	A	G	A	G	G	G	A	G	G	G
JAX00304013	11	11071521	0	G	A	A	G	A	A	A	A	A	A	A	G	A	A	A	G	A	A	A	G	A	A	A	A	A	A	A	A	A	A	A	A	A	A	A	A	A	A	A	G	A	A	A	A	G	A
JAX00187446	11	11071621	0	G	C	C	G	C	C	C	G	C	G	G	H	C	C	C	G	H	C	C	H	C	C	H	C	C	G	G	C	C	C	H	G	C	C	C	C	G	C	C	H	C	C	C	C	H	C
JAX00304014	11	11075574	0	A	G	A	A	A	A	A	G	A	A	G	A	A	A	A	A	H	A	A	A	A	A	A	A	A	A	G	A	A	A	H	G	A	A	A	A	G	A	A	A	A	A	A	A	A	A
JAX00304015	11	11092132	0	G	C	G	G	G	G	G	C	C	G	C	N	G	G	G	G	H	G	G	G	G	G	G	G	H	G	C	C	G	G	H	C	G	G	N	G	C	G	C	G	G	G	C	G	G	G
JAX00024385	11	11095447	0	T	A	A	T	A	A	A	A	A	A	A	H	A	A	A	T	A	A	A	H	A	A	A	A	A	A	A	A	A	A	A	A	A	A	A	A	A	A	A	H	A	A	A	A	H	A
JAX00304016	11	11099767	0	C	T	C	C	C	C	C	C	T	C	C	H	C	C	C	C	C	C	C	C	C	C	C	C	H	C	C	T	C	C	C	C	C	C	N	C	C	C	T	C	C	C	T	C	C	C
JAX00197369	11	11157337	0	G	A	G	G	G	G	G	G	A	G	G	H	G	G	G	G	G	G	G	G	G	G	G	G	H	G	G	A	G	G	G	G	G	G	H	G	G	G	A	G	G	G	A	G	G	G
JAX00304019	11	11168719	0	T	C	T	T	T	T	T	C	C	T	C	N	T	T	T	T	H	T	T	T	T	T	T	T	H	T	C	C	T	T	H	C	T	T	H	T	C	T	C	T	T	T	C	T	T	T
JAX00304022	11	11171268	0	G	A	G	G	G	G	G	A	G	G	A	G	G	G	G	G	H	G	G	G	G	G	G	G	G	G	A	G	G	G	H	A	G	G	G	G	A	G	G	G	G	G	G	G	G	G
JAX00304023	11	11171310	0	G	T	G	G	G	G	G	G	G	T	G	G	G	G	G	G	G	G	G	G	G	G	H	G	G	T	G	G	G	G	G	G	G	G	G	G	G	G	G	G	G	G	G	G	G	G
JAX00304024	11	11171453	0	G	T	G	G	G	G	G	T	G	G	T	G	G	G	G	G	H	G	G	G	G	G	G	G	G	G	T	G	G	G	H	T	G	G	G	G	T	G	G	G	G	G	G	G	G	G
JAX00304026	11	11173009	0	T	C	T	T	T	T	T	C	C	T	C	H	T	T	T	T	H	T	T	T	T	T	T	T	H	T	C	C	T	T	H	C	T	T	H	T	C	T	C	T	T	T	C	T	T	T
JAX00197372	11	11240458	0	C	T	C	C	C	C	C	C	T	C	C	H	C	C	C	C	C	C	C	C	C	C	C	C	H	C	C	T	C	C	C	C	C	C	H	C	C	C	T	C	C	C	T	C	C	C
JAX00024401	11	11304136	0	C	T	C	C	C	C	C	T	T	T	N	H	C	C	C	C	H	C	C	C	C	C	H	C	H	T	T	T	C	C	N	T	C	C	N	C	T	C	T	C	C	C	T	C	C	C
JAX00304028	11	11318654	0	C	T	C	C	C	C	C	T	T	C	T	H	C	C	C	C	H	C	C	C	C	C	C	C	H	C	T	T	C	C	H	T	C	C	H	C	T	C	T	C	C	C	T	C	C	C
JAX00304032	11	11368791	0	G	T	G	G	G	G	G	T	G	G	T	G	G	G	G	G	H	G	G	G	G	G	G	G	G	G	T	G	G	G	H	T	G	G	G	G	T	G	G	G	G	G	G	G	G	G
JAX00304033	11	11370306	0	T	C	T	T	T	T	T	T	C	T	T	N	T	T	T	T	T	T	T	T	T	T	T	T	H	T	T	C	T	T	T	T	T	T	H	T	T	T	C	T	T	T	C	T	T	T
JAX00304034	11	11370790	0	T	C	T	T	T	T	T	T	C	T	T	T	T	T	N	T	T	T	T	T	T	T	T	T	H	T	H	C	T	T	T	T	T	T	H	T	T	T	C	T	T	T	C	T	T	T
JAX00024405	11	11387232	0	G	A	G	G	G	G	G	A	A	G	A	H	G	G	G	G	H	G	G	G	G	G	G	G	H	G	A	A	G	G	H	A	G	G	H	G	A	G	A	G	G	G	A	G	G	G
JAX00024408	11	11421134	0	A	G	G	A	A	G	G	G	G	G	G	H	H	G	A	A	G	G	G	H	G	H	G	A	G	G	G	G	G	A	G	G	A	A	G	G	G	H	G	A	G	G	G	G	G	G
JAX00024411	11	11466840	0	A	G	A	A	A	A	A	G	G	A	G	H	A	A	A	A	H	A	A	A	A	A	A	A	H	A	G	G	A	A	H	G	A	A	H	A	G	A	G	A	A	A	H	A	A	A
JAX00304044	11	11488398	0	T	C	T	T	T	T	T	C	C	T	C	H	T	T	T	T	H	T	T	T	T	T	T	T	H	T	C	C	T	T	H	C	T	T	H	T	C	T	C	T	T	T	C	T	T	T
JAX00304047	11	11524175	0	G	A	G	G	G	G	G	G	G	A	G	G	G	G	G	G	G	G	G	G	G	G	H	G	G	A	G	G	G	G	G	G	G	G	G	G	G	G	G	G	G	G	G	G	G	G
JAX00024416	11	11539545	0	A	G	A	A	A	A	A	G	G	G	G	A	A	A	A	A	A	A	A	A	A	A	G	A	A	G	G	G	A	A	A	G	A	A	A	A	G	A	G	A	A	A	G	A	A	A
JAX00024417	11	11539670	0	T	C	T	T	T	T	T	C	C	T	C	H	T	T	T	T	H	T	T	T	T	T	T	T	H	T	C	C	T	T	H	C	T	T	H	T	C	T	C	T	T	T	C	T	T	T
JAX00024418	11	11539696	0	T	A	T	T	T	T	T	T	A	T	T	H	T	T	T	T	T	T	T	T	T	T	T	T	H	T	T	A	T	T	T	T	T	T	H	T	T	N	A	T	T	T	A	T	H	T
JAX00197382	11	11552454	0	A	G	A	A	A	A	A	A	G	A	A	H	A	A	A	A	A	A	A	A	A	A	A	A	H	A	A	G	A	A	A	A	A	A	H	A	A	A	G	A	A	A	G	A	A	A
JAX00024419	11	11576969	0	C	T	C	C	C	C	C	C	T	C	C	C	C	C	C	C	C	C	C	C	C	C	C	C	C	C	C	T	C	C	C	C	C	C	N	C	N	C	T	C	C	C	N	C	C	C
JAX00024421	11	11584193	0	G	A	G	G	A	G	G	A	G	G	A	N	H	G	A	G	H	G	G	G	G	H	G	A	G	G	A	G	G	A	H	A	A	A	G	G	A	H	G	H	G	G	G	G	G	G
JAX00304050	11	11605268	0	C	T	C	C	C	C	C	C	T	C	C	H	C	C	C	C	C	C	C	C	C	C	C	C	H	C	C	T	C	C	C	C	C	C	H	C	C	C	T	C	C	C	T	C	C	C
JAX00304053	11	11606265	0	C	T	C	C	C	C	C	C	T	T	C	H	C	C	C	C	C	C	C	C	C	C	H	C	H	T	C	T	C	C	C	C	C	C	H	C	C	C	T	C	C	C	T	C	C	C
JAX00304058	11	11617912	0	G	A	G	G	G	G	G	G	G	A	G	G	G	G	G	G	G	G	G	G	G	G	H	G	G	A	G	G	G	G	G	G	G	G	G	G	G	G	G	G	G	G	G	G	G	G
JAX00024423	11	11619115	0	T	G	T	T	T	T	T	T	G	T	T	H	T	T	T	T	T	T	T	T	T	T	T	T	H	T	T	G	T	T	T	T	T	T	H	T	T	T	G	T	T	T	G	T	T	T
JAX00304064	11	11628287	0	C	T	C	C	C	C	C	C	C	T	C	C	C	C	C	C	C	C	C	C	C	C	H	C	C	T	C	C	C	C	C	C	C	C	C	C	C	C	C	C	C	C	C	C	C	C
JAX00304066	11	11649255	0	A	C	A	A	A	A	A	C	C	C	C	H	A	A	A	A	H	A	A	A	A	A	H	A	A	C	C	C	A	A	H	C	A	A	H	A	C	A	C	A	A	A	C	A	A	A
JAX00304071	11	11650449	0	A	C	A	A	A	A	A	A	C	A	A	H	A	A	A	A	A	A	A	A	A	A	A	A	H	A	A	C	A	A	A	A	A	A	H	A	A	A	C	A	A	A	C	A	A	A
JAX00304075	11	11654176	0	C	T	C	C	C	C	T	C	C	C	C	C	H	C	C	C	C	T	T	C	C	C	C	C	C	C	C	C	C	C	C	C	C	C	C	T	C	C	C	C	C	C	C	C	C	T
JAX00304078	11	11655916	0	C	T	C	C	C	C	T	C	C	C	C	C	N	C	C	C	C	T	T	C	C	C	C	C	C	C	C	C	C	C	C	C	C	C	C	T	C	C	C	C	C	C	C	C	C	T
JAX00304079	11	11656193	0	G	A	A	G	G	A	G	G	G	G	G	G	G	A	G	G	H	G	G	H	A	H	H	G	H	G	G	G	A	G	H	G	G	A	H	G	G	H	G	G	A	A	G	A	N	G
JAX00304080	11	11656416	0	A	G	A	A	G	A	A	G	A	G	G	A	H	A	G	A	H	A	A	A	A	H	H	G	A	G	G	A	A	G	H	G	G	A	A	A	G	H	A	H	A	A	A	A	A	A
JAX00304083	11	11659896	0	G	A	G	G	A	G	G	G	G	G	G	G	H	G	A	G	G	G	G	G	G	H	G	A	G	G	G	G	G	A	G	G	A	G	G	G	G	H	G	H	G	G	G	G	G	G
JAX00024426	11	11663374	0	C	T	C	C	T	C	C	C	C	T	C	C	H	C	T	C	C	C	C	C	C	H	H	T	C	T	C	C	C	T	C	C	T	C	C	C	C	H	C	H	C	C	C	C	C	C
JAX00024427	11	11669290	0	A	T	A	A	T	A	A	A	A	A	A	A	H	A	T	A	A	A	A	A	A	H	A	T	A	A	A	A	A	T	A	A	T	A	A	A	A	H	A	H	A	A	A	A	A	A
JAX00304092	11	11678654	0	G	C	G	G	C	G	C	G	G	C	G	G	C	G	C	G	G	C	C	G	G	H	H	C	G	C	G	G	G	C	G	G	C	G	G	C	G	H	G	H	G	G	G	G	G	C
JAX00304093	11	11684307	0	A	G	A	A	A	A	A	G	A	A	G	A	A	A	A	A	H	A	A	A	A	A	A	A	A	A	G	A	A	A	H	G	A	A	A	A	G	A	A	A	A	A	A	A	A	A
JAX00024429	11	11684624	0	C	T	C	C	T	C	T	T	T	T	T	H	T	C	T	C	H	T	T	C	C	H	H	T	H	T	T	T	C	T	H	T	T	C	H	T	T	H	T	H	C	C	T	C	C	T
JAX00304096	11	11692018	0	G	A	G	G	G	G	A	G	A	G	G	H	H	G	G	G	G	A	A	G	G	G	G	G	H	G	G	A	G	G	G	G	G	G	H	A	G	G	A	G	G	G	A	G	G	A
JAX00304097	11	11716111	0	C	A	C	C	C	C	C	C	A	C	C	C	C	C	C	C	C	C	C	C	C	C	C	C	C	C	C	A	C	C	C	C	C	C	C	C	C	C	A	C	C	C	A	C	C	C
JAX00304101	11	11725308	0	A	G	A	A	A	A	A	G	G	G	G	H	A	A	N	A	H	A	A	A	A	A	H	A	H	G	G	G	A	A	H	N	A	A	H	A	G	A	G	A	A	A	G	A	A	A
JAX00024431	11	11738019	0	A	T	T	A	A	T	T	T	T	T	T	H	H	T	A	A	T	T	T	H	T	H	T	A	T	T	T	T	T	A	T	T	A	T	T	T	T	H	T	A	T	T	T	T	H	T
JAX00024434	11	11785545	0	C	T	C	C	C	C	C	C	C	T	C	C	C	C	C	C	C	C	C	C	C	C	H	C	C	T	C	C	C	C	C	C	C	C	C	C	C	C	C	C	C	C	C	C	C	C
JAX00304113	11	11799431	0	G	A	G	G	G	G	G	G	A	G	G	H	G	G	G	G	G	G	G	G	G	G	G	G	H	G	G	A	G	G	G	G	G	G	H	G	G	G	A	G	G	G	A	G	G	G
JAX00304115	11	11813708	0	A	G	G	A	G	G	G	G	G	G	G	H	G	G	G	A	G	G	G	H	G	G	G	G	G	G	G	G	G	G	G	G	G	G	G	G	G	G	G	H	G	G	G	G	H	G
JAX00024438	11	11823389	0	C	T	C	C	T	C	C	C	C	C	C	C	H	C	T	C	C	C	C	C	C	H	C	T	C	C	C	C	C	T	C	C	T	C	C	C	C	H	C	H	C	C	C	C	C	C
JAX00024439	11	11835869	0	G	A	A	G	G	A	A	G	G	G	G	G	H	A	G	G	H	A	A	H	A	H	H	G	H	G	G	G	A	G	H	G	G	A	H	A	G	H	G	G	A	A	G	A	H	A
JAX00304121	11	11843805	0	G	A	A	G	G	A	A	A	A	A	A	H	H	A	G	G	A	A	A	H	A	H	A	G	A	A	A	A	A	G	A	A	G	A	A	A	A	H	A	G	A	A	A	A	H	A
JAX00024440	11	11860798	0	A	G	G	A	A	G	G	G	G	G	G	H	H	G	A	A	G	G	G	H	G	H	G	A	G	G	G	G	G	A	G	G	A	G	G	G	G	H	G	A	G	G	G	G	H	G
JAX00304124	11	11893915	0	A	G	G	A	A	G	G	A	A	A	A	A	H	G	A	A	H	G	G	H	G	H	H	A	H	A	A	A	G	A	H	A	A	G	H	G	A	H	A	A	G	G	A	G	H	G
JAX00304129	11	11898325	0	T	C	C	T	T	C	C	C	C	C	C	N	H	C	T	T	C	C	C	N	C	N	C	T	C	C	C	C	C	T	C	C	T	C	C	C	C	N	C	T	C	C	C	C	C	C
JAX00304130	11	11900286	0	T	C	T	T	T	T	T	T	T	C	T	T	T	T	T	T	T	T	T	T	T	T	H	T	T	C	T	T	T	T	T	T	T	T	T	T	T	T	T	T	T	T	T	T	T	T
JAX00304133	11	11916628	0	G	A	G	G	G	G	G	G	A	G	G	H	G	G	G	G	G	G	G	G	G	G	G	G	H	G	G	A	G	G	G	G	G	G	H	G	G	G	A	G	G	G	A	G	G	G
JAX00024446	11	11952530	0	T	C	C	T	C	C	C	C	C	T	C	H	C	C	C	T	C	C	C	H	C	C	H	C	C	T	C	C	C	C	C	C	C	C	C	C	C	C	C	H	C	C	C	C	H	C
JAX00024447	11	11956578	0	C	T	T	C	T	T	T	C	C	C	C	C	T	T	T	C	H	T	T	H	T	T	H	T	H	C	C	C	T	T	H	C	T	T	H	T	C	T	C	H	T	T	C	T	H	T
JAX00304142	11	11988488	0	G	A	G	G	G	G	G	A	G	G	A	G	G	G	G	G	H	G	G	G	G	G	G	G	G	G	A	G	G	G	H	A	G	G	G	G	A	G	G	G	G	G	G	G	G	G
JAX00304144	11	11991633	0	G	A	G	G	G	A	G	G	G	G	G	G	G	A	G	G	H	G	G	G	A	H	G	G	H	G	G	G	G	G	H	G	G	A	H	G	G	H	G	G	G	A	G	G	H	G
JAX00304146	11	11992064	0	T	A	A	T	T	T	A	T	T	A	T	T	H	T	T	T	T	A	A	H	T	T	A	T	T	A	T	T	A	T	T	T	T	T	T	A	T	T	T	T	A	T	T	A	T	A
JAX00304151	11	12011300	0	T	C	C	T	C	C	C	C	C	C	C	H	C	C	C	T	C	C	C	H	C	C	C	C	C	C	C	C	C	C	C	C	C	C	C	C	C	C	C	H	C	C	C	C	H	C
JAX00304154	11	12015677	0	G	A	G	G	A	A	G	G	G	G	G	G	H	A	A	G	H	G	G	G	A	A	G	A	H	G	G	G	G	A	H	G	A	A	H	G	G	A	G	H	G	A	G	G	H	G
JAX00304160	11	12071006	0	G	C	C	G	C	C	C	C	C	C	C	H	C	C	C	G	C	C	C	H	C	C	C	C	C	C	C	C	C	C	C	C	C	C	C	C	C	C	C	H	C	C	C	C	H	C
JAX00024455	11	12071541	0	C	A	A	C	C	A	A	C	C	C	C	C	H	A	C	C	H	A	A	H	A	H	H	C	H	C	C	C	A	C	H	C	C	A	H	A	C	H	C	C	A	A	C	A	H	A
JAX00024456	11	12074200	0	G	A	G	G	A	G	G	G	G	G	G	G	H	G	A	G	G	G	G	G	G	N	G	A	G	G	G	G	G	A	G	G	H	G	G	G	G	G	G	N	G	G	G	G	G	G
JAX00024457	11	12074235	0	C	T	T	C	C	C	C	C	C	C	C	C	C	C	C	C	C	C	C	H	C	C	H	C	C	C	C	C	T	C	C	C	C	C	C	C	C	C	C	C	H	C	C	H	C	C
JAX00304163	11	12080049	0	G	A	G	G	A	G	G	G	G	G	G	G	H	G	A	G	G	G	G	G	G	H	G	A	G	G	G	G	G	A	G	G	A	G	G	G	G	H	G	H	G	G	G	G	G	G
JAX00304165	11	12084915	0	A	G	G	A	G	G	G	G	G	G	G	H	G	G	G	A	G	G	G	H	G	G	G	G	G	G	G	G	G	G	G	G	G	G	G	G	G	G	G	H	G	G	G	G	H	G
JAX00197396	11	12091595	0	A	G	A	A	A	A	A	G	G	A	G	H	A	A	A	A	H	A	A	A	A	A	A	A	N	A	G	G	A	A	H	G	A	A	H	A	G	A	G	A	A	A	G	A	A	A
JAX00304169	11	12098962	0	C	T	T	C	T	T	T	T	T	T	T	H	T	T	T	C	T	T	T	H	T	T	T	T	T	T	T	T	T	T	T	T	T	T	T	T	T	T	T	H	T	T	T	T	H	T
JAX00304170	11	12099434	0	T	G	T	T	T	T	T	T	T	G	T	T	T	T	T	T	T	T	T	T	T	T	H	T	T	G	T	T	T	T	T	T	T	T	T	T	T	T	T	T	T	T	T	T	T	T
JAX00304173	11	12114148	0	G	A	G	G	A	G	G	G	G	G	G	G	A	G	A	G	G	G	G	G	G	A	G	A	G	G	G	G	G	A	G	G	A	G	G	G	G	A	G	A	G	G	G	G	G	G
JAX00304177	11	12115356	0	T	C	T	T	C	T	T	T	T	C	T	T	H	T	C	T	T	T	T	T	T	H	H	C	T	C	T	T	T	C	T	T	C	T	T	T	T	H	T	H	T	T	T	T	T	T
JAX00304179	11	12115914	0	A	G	A	A	G	A	A	G	G	G	G	H	H	A	G	A	H	A	A	A	A	H	H	G	H	G	G	G	A	G	H	G	G	A	H	A	G	H	G	H	A	A	G	A	A	A
JAX00304180	11	12116139	0	A	T	A	A	A	A	A	T	T	A	T	H	A	A	A	A	H	A	A	A	A	A	A	A	H	A	T	T	A	A	H	T	A	A	H	A	T	A	T	A	A	A	T	A	A	A
JAX00304184	11	12122087	0	G	T	G	G	T	G	G	T	T	T	T	H	H	G	T	G	H	G	G	G	G	H	H	T	H	T	T	T	G	T	H	T	T	G	H	G	T	H	T	H	G	G	T	G	G	G
JAX00024462	11	12143963	0	G	A	G	G	A	A	G	A	A	A	A	H	H	A	A	G	A	G	G	G	A	A	H	A	A	A	A	A	G	A	A	A	A	A	A	G	A	A	A	H	G	A	A	G	H	G
JAX00304191	11	12148993	0	T	A	A	T	T	T	A	T	T	T	T	T	H	T	T	T	T	A	A	H	T	T	H	T	T	T	T	T	A	T	T	T	T	T	T	A	T	T	T	T	A	T	T	A	T	A
JAX00304192	11	12150287	0	C	T	C	C	C	C	C	C	T	C	C	H	C	C	C	C	C	C	C	C	C	C	C	C	H	C	C	T	C	C	C	C	C	C	H	C	C	C	T	C	C	C	T	C	C	C
JAX00024463	11	12151402	0	G	A	G	G	A	G	G	G	G	A	G	G	H	G	A	G	G	G	G	G	G	H	H	A	G	A	G	G	G	A	G	G	A	G	G	G	G	H	G	H	G	G	G	G	G	G
JAX00304193	11	12152268	0	T	C	C	T	C	C	C	T	T	C	T	T	C	C	C	T	H	C	C	H	C	C	C	C	H	C	T	T	C	C	H	T	C	C	H	C	T	C	T	N	C	C	T	C	H	C
JAX00304198	11	12171019	0	C	T	C	C	C	C	C	C	C	T	C	N	C	C	C	C	C	C	C	C	C	C	H	C	C	T	C	C	C	C	C	C	C	C	C	C	C	C	H	C	C	C	H	C	C	C
JAX00304199	11	12171165	0	C	G	C	C	G	G	C	C	C	C	C	C	H	G	G	C	H	C	C	C	G	G	C	G	G	C	C	C	C	G	H	C	G	G	G	C	C	G	C	H	C	G	C	C	H	C
JAX00304203	11	12172483	0	T	C	T	T	T	T	T	C	C	T	C	H	T	T	T	T	H	T	T	T	T	T	T	T	H	T	C	C	T	T	H	C	T	T	H	T	C	T	C	T	T	T	C	T	T	T
JAX00024464	11	12174486	0	C	T	C	C	T	T	C	T	T	C	T	H	H	T	T	C	T	C	C	C	T	T	C	T	T	C	T	T	C	T	T	T	T	T	T	C	T	T	T	H	C	T	T	C	H	C
JAX00024466	11	12193300	0	A	G	G	A	A	G	G	A	G	A	A	H	H	G	A	A	H	G	G	H	G	H	H	A	G	A	A	G	G	A	H	A	A	G	G	G	A	H	G	A	G	G	G	G	H	G
JAX00197402	11	12205439	0	A	G	A	A	A	A	A	G	G	A	G	A	A	A	A	A	A	A	A	A	A	A	A	A	A	A	G	G	A	A	A	G	A	A	A	A	G	A	G	A	A	A	G	A	A	A
JAX00197403	11	12205490	0	T	C	T	T	T	T	T	T	C	T	T	H	T	T	T	T	T	T	T	T	T	T	T	T	H	T	T	C	T	T	T	T	T	T	H	T	T	T	C	T	T	T	C	T	T	T
JAX00024469	11	12222244	0	T	A	A	T	A	A	A	A	A	A	A	H	A	A	A	T	A	A	A	H	A	A	A	A	A	A	A	A	A	A	A	A	A	A	A	A	A	A	A	H	A	A	A	A	H	A
JAX00304213	11	12243735	0	T	C	T	T	T	T	T	T	C	T	T	H	T	T	T	T	T	T	T	T	T	T	T	T	H	T	T	C	T	T	T	T	T	T	H	T	T	T	C	T	T	T	C	T	T	T
JAX00024470	11	12243770	0	C	T	C	C	C	T	C	C	C	C	C	C	C	T	C	C	H	C	C	C	T	H	C	C	H	C	C	C	C	C	H	C	C	T	H	C	C	H	C	C	C	T	C	C	H	C
JAX00304215	11	12281406	0	G	A	G	G	G	G	G	A	G	G	A	G	G	G	G	G	H	G	G	G	G	G	G	G	G	G	A	G	G	G	H	A	G	G	G	G	A	G	H	G	G	G	G	G	G	G
JAX00304217	11	12283670	0	A	G	A	A	A	A	A	G	G	A	G	H	A	A	A	A	H	A	A	A	A	A	A	A	H	A	G	G	A	A	H	G	A	A	H	A	G	A	G	A	A	A	G	A	A	A
JAX00024473	11	12294252	0	G	A	A	G	A	G	A	G	G	A	G	G	A	G	A	G	G	A	A	H	G	H	A	A	G	A	G	G	A	A	G	G	A	G	G	A	G	H	G	H	A	G	G	A	G	A
JAX00024474	11	12296633	0	T	C	T	T	T	C	T	T	T	T	T	T	T	C	T	T	H	N	T	T	C	H	T	T	H	T	T	T	T	T	H	T	T	C	N	T	T	H	T	T	T	C	T	T	H	T
JAX00024477	11	12336299	0	T	A	T	T	T	A	T	A	A	T	A	H	T	A	T	T	A	T	T	T	A	H	T	T	A	T	A	A	T	T	A	A	T	A	A	T	A	H	A	T	T	A	A	T	H	T
JAX00024478	11	12336366	0	T	G	T	T	T	G	T	G	G	T	G	H	T	G	T	T	G	T	T	T	G	H	T	T	G	T	G	G	T	T	G	G	T	G	G	T	G	H	G	T	T	G	G	T	H	T
JAX00304223	11	12341554	0	G	A	G	G	G	G	G	G	A	G	G	H	G	G	G	G	G	G	G	G	G	G	G	G	H	G	G	A	G	G	G	G	G	G	H	G	G	G	A	G	G	G	A	G	G	G
JAX00304224	11	12342277	0	T	G	T	T	T	G	T	T	T	T	T	T	T	G	T	T	H	T	T	T	G	H	T	T	H	T	T	T	T	T	H	T	T	G	N	T	T	H	T	T	T	G	T	T	H	T
JAX00304227	11	12376235	0	G	A	G	G	G	G	G	A	A	G	A	H	G	G	G	G	H	G	G	G	G	G	G	G	H	G	A	A	G	G	H	A	G	G	H	G	A	G	A	G	G	G	A	G	G	G
JAX00024482	11	12430885	0	T	A	T	T	A	T	T	A	A	T	A	H	H	T	A	T	H	T	T	T	T	H	T	A	H	T	A	A	T	A	H	A	A	T	H	T	A	H	A	H	T	T	A	T	T	T
JAX00024489	11	12494021	0	C	G	C	C	G	C	C	G	G	C	G	H	H	C	G	C	H	C	C	C	C	H	C	G	H	C	G	G	C	G	H	G	G	C	H	C	G	H	G	H	C	C	G	C	C	C
JAX00304236	11	12494658	0	T	G	T	T	T	T	T	T	G	T	T	H	T	T	T	T	T	T	T	T	T	T	T	T	H	T	T	G	T	T	T	T	T	T	H	T	T	T	G	T	T	T	G	T	T	T
JAX00304239	11	12518228	0	C	T	C	C	C	C	C	T	T	C	T	N	C	C	C	C	H	C	C	C	C	C	C	C	N	C	T	T	C	C	H	T	C	C	H	C	T	C	T	C	C	C	T	C	C	C
JAX00304240	11	12518296	0	A	G	A	A	A	A	A	G	A	A	G	A	A	A	A	A	H	A	A	A	A	A	A	A	A	A	G	A	A	A	H	G	A	A	A	A	G	A	A	A	A	A	A	A	A	A
JAX00024491	11	12521107	0	C	G	C	C	C	C	C	G	G	C	G	H	C	C	C	C	H	C	C	C	C	C	C	C	H	C	G	G	C	C	H	G	C	C	H	C	G	C	G	C	C	C	G	C	C	C
JAX00304247	11	12588677	0	C	T	T	C	C	C	T	C	C	T	C	C	H	C	C	C	C	T	T	H	C	C	T	C	C	T	C	C	T	C	C	C	C	C	C	T	C	C	C	C	T	C	C	T	C	T
JAX00024494	11	12588698	0	T	G	G	T	T	T	G	G	G	G	G	H	H	T	T	T	H	G	G	H	T	T	G	T	H	G	G	G	G	T	H	G	T	T	H	G	G	T	G	T	G	T	G	G	T	G
JAX00024495	11	12589528	0	T	G	T	T	T	T	T	G	T	T	G	T	T	T	T	T	T	T	T	T	T	T	T	T	T	T	G	T	T	T	T	G	T	T	T	T	G	T	T	T	T	T	T	T	T	T
JAX00024496	11	12591985	0	A	G	G	A	A	A	G	G	G	G	G	H	H	A	A	A	H	G	G	H	A	A	G	A	N	G	G	G	G	A	H	G	A	A	H	G	G	A	G	A	G	A	G	G	A	G
JAX00304248	11	12592502	0	C	T	C	C	C	C	C	C	T	C	C	N	C	C	C	C	C	C	C	C	C	C	C	C	H	C	C	T	C	C	C	C	C	C	N	C	C	C	T	C	C	C	T	C	C	C
JAX00197412	11	12622961	0	C	T	C	C	C	C	C	C	T	C	C	H	C	C	C	C	C	C	C	C	C	C	C	C	H	C	C	T	C	C	C	C	C	C	H	C	C	C	T	C	C	C	T	C	C	C
JAX00024499	11	12630641	0	T	A	T	T	A	T	T	T	T	T	T	T	N	T	A	T	T	T	T	T	T	N	T	A	T	T	T	T	T	A	T	N	A	T	T	T	T	T	T	H	T	T	T	T	T	T
JAX00187448	11	12637914	0	T	A	A	T	A	A	A	A	A	A	A	T	A	A	A	T	A	A	A	H	A	A	A	A	A	A	A	H	A	A	A	A	A	A	A	A	A	A	H	N	A	A	A	A	N	A
JAX00197414	11	12637956	0	G	A	G	G	G	G	G	G	A	G	G	H	G	G	G	G	G	G	G	G	G	G	G	G	H	G	G	A	G	G	G	G	G	G	N	G	G	G	A	G	G	G	A	G	G	G
JAX00304252	11	12657018	0	A	G	A	A	A	A	A	A	G	A	A	H	A	A	A	A	A	A	A	A	A	A	A	A	N	A	A	G	A	A	A	A	A	A	N	A	A	A	G	A	A	A	G	A	N	A
JAX00304257	11	12667619	0	C	T	C	C	C	C	C	C	C	T	C	C	C	C	C	C	C	C	C	C	C	C	N	C	C	T	C	C	C	C	C	C	C	C	C	C	C	C	N	C	C	C	C	C	C	C
JAX00304258	11	12688108	0	A	G	A	A	G	G	A	G	G	G	G	H	H	G	G	A	G	A	A	A	G	G	N	G	G	G	G	G	A	G	G	G	G	G	G	A	G	G	G	H	A	G	G	A	N	A
JAX00304260	11	12710665	0	C	T	C	C	C	T	C	C	C	T	C	C	C	T	C	C	N	C	C	C	T	N	C	C	N	T	C	C	C	C	N	C	C	T	C	C	C	C	C	C	C	T	C	C	H	C
JAX00024506	11	12723670	0	C	T	T	C	T	C	T	T	C	C	T	C	T	C	T	C	H	T	T	H	C	H	H	T	C	C	T	C	T	T	H	T	T	C	C	T	T	N	C	H	T	C	C	T	C	T
JAX00197415	11	12732654	0	A	T	A	A	A	A	A	A	T	A	A	H	A	A	A	A	A	A	A	A	A	A	A	A	H	A	A	T	A	A	A	A	A	A	H	A	A	A	T	A	A	A	T	A	A	A
JAX00304264	11	12738562	0	A	G	G	A	G	G	G	G	A	G	G	A	G	G	G	A	G	G	G	N	G	G	G	G	H	G	G	A	G	G	G	G	G	G	H	G	G	G	A	N	G	G	A	G	N	G
JAX00304268	11	12742557	0	G	A	G	G	G	A	G	G	G	G	G	G	G	A	G	G	H	G	G	G	A	H	G	G	H	G	G	G	G	G	H	G	G	A	H	G	G	H	G	G	G	A	G	G	H	G
JAX00304272	11	12767110	0	A	T	A	A	T	A	A	A	T	A	A	H	H	A	T	A	A	A	A	A	A	H	A	T	H	A	A	T	A	T	A	T	T	A	H	A	A	H	T	H	A	A	T	A	A	A
JAX00304276	11	12810152	0	A	T	A	A	A	A	A	A	T	A	A	H	A	A	A	A	A	A	A	A	A	A	A	A	H	A	A	T	A	A	A	A	A	A	H	A	A	A	T	A	A	A	T	A	A	A
JAX00304280	11	12816849	0	T	A	T	T	A	T	T	T	T	T	T	T	H	T	A	T	T	T	T	T	T	H	T	A	T	T	T	T	T	A	T	A	A	T	T	T	T	H	T	H	T	T	T	T	T	T
JAX00304281	11	12819620	0	G	T	T	G	T	G	T	T	T	T	T	H	T	G	T	G	H	T	T	H	G	H	T	T	H	T	T	T	T	T	H	T	T	G	H	T	T	H	T	H	T	G	T	T	G	T
JAX00024513	11	12819743	0	C	T	C	C	T	C	C	C	C	C	C	C	H	C	T	C	C	C	C	C	C	H	C	T	C	C	C	C	C	T	C	T	T	C	C	C	C	H	C	H	C	C	C	C	C	C
JAX00024514	11	12826148	0	T	C	T	T	C	T	T	T	C	T	T	H	H	T	C	T	T	T	T	T	T	H	T	C	H	T	T	C	T	C	T	C	C	T	H	T	T	H	C	H	T	T	C	T	T	T
JAX00304287	11	12853479	0	C	A	C	C	C	A	C	C	C	C	C	C	C	A	C	C	H	C	C	C	A	H	C	C	H	C	C	C	C	C	H	C	C	A	H	C	C	H	C	C	C	A	C	C	H	C
JAX00304293	11	12886919	0	A	G	G	A	G	G	G	G	G	A	G	H	G	G	G	A	G	G	G	A	G	G	A	G	G	A	G	G	G	G	G	G	G	G	G	G	G	G	G	A	G	G	G	G	H	G
JAX00024520	11	12917955	0	C	T	T	C	T	C	T	C	C	C	C	C	T	C	T	C	C	T	T	H	C	H	H	T	C	C	C	C	T	T	C	T	T	C	C	T	C	N	C	H	T	C	C	T	C	T
JAX00304295	11	12932597	0	T	G	G	T	G	T	G	T	T	T	T	T	G	T	G	T	T	G	G	N	T	N	N	G	T	T	T	T	G	G	T	G	G	T	T	G	T	N	T	N	G	T	T	G	T	G
JAX00304300	11	12943862	0	G	A	A	G	A	A	A	G	G	G	G	G	A	A	A	G	H	A	A	H	A	A	H	A	H	G	G	G	A	A	H	A	A	A	H	A	G	A	G	H	A	A	G	A	H	A
JAX00304309	11	12992728	0	T	A	A	T	A	A	A	T	T	T	T	T	A	A	A	T	H	A	A	H	A	A	H	A	H	T	T	T	A	A	H	A	A	A	H	A	T	A	T	H	A	A	T	A	H	A
JAX00304317	11	13021268	0	T	C	T	T	T	T	T	T	C	T	T	H	T	T	T	T	T	T	T	T	T	T	T	T	H	T	T	C	T	T	T	T	T	T	H	T	T	T	C	T	T	T	C	T	T	T
JAX00197421	11	13042101	0	T	C	T	T	T	T	T	T	C	T	T	H	T	T	T	T	T	T	T	T	T	T	T	T	H	T	T	C	T	T	T	T	T	T	H	T	T	T	C	T	T	T	C	T	T	T
JAX00304326	11	13066677	0	G	A	G	G	G	G	G	G	A	G	G	H	G	G	G	G	G	G	G	G	G	G	G	G	H	G	G	A	G	G	G	G	G	G	H	G	G	G	A	G	G	G	A	G	G	G
JAX00197422	11	13068461	0	A	G	A	A	A	A	A	G	A	A	G	A	A	A	A	A	H	A	A	A	A	A	A	A	A	A	G	A	A	A	H	A	A	A	A	A	G	A	A	A	A	A	A	A	A	A
JAX00304331	11	13072486	0	T	C	T	T	T	T	T	T	C	T	T	H	T	T	T	T	T	T	T	T	T	T	T	T	H	T	T	C	T	T	T	T	T	T	H	T	T	T	C	T	T	T	C	T	T	T
JAX00304333	11	13120100	0	A	T	A	A	A	A	A	T	T	A	T	H	A	A	A	A	H	A	A	A	A	A	A	A	H	A	T	T	A	A	H	A	A	A	H	A	T	A	T	A	A	A	T	A	A	A
JAX00304334	11	13120166	0	A	G	A	A	A	A	A	G	G	A	G	N	A	A	A	A	H	A	A	A	A	A	A	A	H	A	G	G	A	A	H	A	A	A	H	A	G	A	G	A	A	A	G	A	A	A
JAX00304335	11	13120251	0	T	A	A	T	T	T	A	T	T	T	T	T	H	T	T	T	T	A	A	H	T	T	H	T	T	T	T	T	A	T	T	T	T	T	T	A	T	T	T	T	A	T	T	A	T	A
JAX00304337	11	13125096	0	A	G	G	A	A	A	G	G	G	A	G	H	H	A	A	A	H	G	G	H	A	A	H	A	H	A	G	G	G	A	H	A	A	A	H	G	G	A	G	A	G	A	G	G	A	G
JAX00304339	11	13126244	0	G	A	A	G	G	G	A	A	A	G	A	H	H	G	G	G	H	A	A	H	G	G	H	G	H	G	A	A	A	G	H	G	G	G	H	A	A	G	A	G	A	G	A	A	G	A
JAX00024542	11	13217570	0	C	A	C	C	C	C	C	A	A	C	A	H	C	C	C	C	H	C	C	C	C	C	C	C	H	C	A	A	C	C	H	C	C	C	H	C	A	C	A	C	C	C	A	C	C	C
JAX00024544	11	13223244	0	T	C	T	T	T	T	T	C	C	T	C	H	T	T	T	T	H	T	T	T	T	T	T	T	H	T	C	C	T	T	H	T	T	T	H	T	C	T	C	T	T	T	C	T	T	T
JAX00304349	11	13237710	0	A	G	A	A	A	A	A	G	G	A	G	H	A	A	A	A	H	A	A	A	A	A	A	A	H	A	G	G	A	A	H	A	A	A	H	A	G	A	G	A	A	A	G	A	A	A
JAX00024549	11	13305727	0	T	C	T	T	T	T	T	C	C	T	C	H	T	T	T	T	H	T	T	T	T	T	T	T	H	T	C	C	T	T	H	T	T	T	H	T	C	T	C	T	T	T	C	T	T	T
JAX00304351	11	13306747	0	A	G	A	A	A	A	A	A	G	A	A	H	A	A	A	A	A	A	A	A	A	A	A	A	H	A	A	G	A	A	A	A	A	A	H	A	A	A	G	A	A	A	G	A	A	A
JAX00304365	11	13344360	0	G	A	G	G	G	G	G	A	A	G	A	H	G	G	G	G	H	G	G	G	G	G	G	G	H	G	A	A	G	G	H	G	G	G	H	G	A	G	A	G	G	G	A	G	G	G
JAX00024553	11	13349950	0	C	T	T	C	C	C	T	C	C	T	C	C	H	C	C	C	C	T	T	H	C	C	T	C	C	T	C	C	T	C	C	C	C	C	C	T	C	C	C	C	T	C	C	T	C	T
JAX00304368	11	13352021	0	C	T	C	C	C	C	C	C	T	C	C	H	C	C	C	C	C	C	C	C	C	C	C	C	H	C	C	T	C	C	C	C	C	C	H	C	C	C	T	C	C	C	T	C	C	C
JAX00304371	11	13354448	0	C	T	T	C	C	C	T	T	T	T	T	H	H	C	C	C	C	T	T	H	C	C	T	C	H	T	T	T	T	C	C	C	C	C	H	T	T	C	T	C	T	C	T	T	C	T
JAX00304375	11	13378376	0	G	T	G	G	G	G	G	T	T	G	T	N	G	G	G	G	H	G	G	G	G	G	G	G	H	G	T	T	G	G	H	G	G	G	N	G	T	G	T	G	G	G	T	G	G	G
JAX00304376	11	13378455	0	C	T	C	C	C	C	C	T	T	C	T	H	C	C	C	C	H	C	C	C	C	C	C	C	H	C	T	T	C	C	H	C	C	C	H	C	T	C	T	C	C	C	T	C	C	C
JAX00304377	11	13392626	0	A	G	A	A	A	A	A	G	A	A	H	A	A	A	A	A	N	A	A	A	A	A	A	A	A	N	G	A	A	A	H	A	A	A	A	A	G	A	A	A	A	A	A	A	A	A
JAX00024557	11	13416170	0	T	A	A	T	T	T	A	T	T	A	T	T	H	T	T	T	T	A	A	H	T	T	A	T	T	A	T	T	A	T	T	T	T	T	T	A	T	T	T	T	A	T	T	A	T	A
JAX00304388	11	13444041	0	C	T	C	C	C	T	C	T	T	C	T	H	C	T	C	C	T	C	C	C	T	H	C	C	T	C	T	T	C	C	T	C	C	T	T	C	T	C	T	C	C	T	T	C	H	C
JAX00024564	11	13509670	0	C	T	T	C	C	C	T	C	C	T	C	C	H	C	C	C	C	T	T	N	C	C	T	C	C	T	C	C	T	C	C	C	C	C	C	T	C	C	C	C	T	C	C	T	C	T
JAX00304400	11	13510480	0	G	T	T	G	G	T	T	T	G	T	T	G	H	T	G	G	T	T	T	H	T	H	T	G	H	T	T	G	T	G	T	G	G	T	H	T	T	G	G	G	T	T	G	T	N	T
JAX00024565	11	13513212	0	T	C	C	T	T	C	C	T	T	C	T	T	H	C	T	T	N	C	C	N	C	H	C	T	H	C	T	T	C	T	N	T	T	C	H	C	T	T	T	T	C	C	T	C	H	C
JAX00304405	11	13514270	0	T	C	T	T	T	T	T	C	T	T	C	T	T	T	T	T	H	T	T	T	T	T	T	T	T	T	C	T	T	T	H	T	T	T	T	T	C	T	T	T	T	T	T	T	T	T
JAX00304406	11	13523802	0	G	A	A	G	G	G	A	G	G	A	G	G	H	G	G	G	G	A	A	H	G	G	A	G	G	A	G	G	A	G	G	G	G	G	G	A	G	G	G	G	A	G	G	A	G	A
JAX00024566	11	13523904	0	G	A	A	G	G	A	A	A	G	A	A	G	H	A	G	G	A	A	A	H	A	A	A	G	H	A	A	G	A	G	A	H	H	A	H	A	A	A	G	G	A	A	G	A	H	A
JAX00024567	11	13524229	0	A	G	G	A	A	G	G	A	A	G	A	A	A	G	A	A	G	G	G	A	G	A	G	A	G	G	A	A	G	A	G	A	A	G	G	G	N	A	A	A	G	G	A	G	N	G
JAX00304407	11	13524428	0	A	G	A	A	A	A	A	G	A	A	G	A	A	A	A	A	H	A	A	A	A	A	A	A	A	A	G	A	A	A	H	A	A	A	A	A	G	A	A	A	A	A	A	A	A	A
JAX00304408	11	13524727	0	T	G	T	T	T	G	T	T	T	T	T	T	T	G	T	T	H	T	T	T	G	H	T	T	H	T	T	T	T	T	H	T	T	G	H	T	T	T	T	T	T	G	T	T	H	T
JAX00024568	11	13526250	0	G	T	T	G	G	G	T	G	G	G	G	G	N	G	G	G	G	T	T	H	G	G	H	G	G	G	G	G	T	G	G	G	G	G	G	T	G	G	G	G	N	G	G	T	G	T
JAX00024570	11	13572873	0	A	G	G	A	A	G	G	A	A	G	A	A	H	G	A	A	H	G	G	H	G	H	G	A	H	G	A	A	G	A	H	A	A	G	H	G	A	A	A	A	G	G	A	G	H	G
JAX00304410	11	13591390	0	C	T	C	C	C	C	C	T	T	C	T	N	C	C	C	C	H	C	C	C	C	C	C	C	N	C	N	N	C	C	H	C	C	C	H	C	T	C	T	C	C	C	N	C	C	C
JAX00304413	11	13594458	0	C	A	C	C	C	C	C	A	A	C	A	H	C	C	C	C	A	C	C	C	C	C	C	C	H	C	A	A	C	C	H	C	C	C	H	C	A	C	A	C	C	C	A	C	C	C
JAX00304415	11	13607772	0	C	G	C	C	C	C	C	G	G	C	G	H	C	C	C	C	H	C	C	C	C	C	C	C	H	C	G	G	C	C	H	C	C	C	H	C	G	C	G	C	C	C	G	C	C	C
JAX00304418	11	13643742	0	T	G	T	T	T	T	T	G	G	T	G	H	T	T	T	T	H	T	T	T	T	T	T	T	H	T	G	G	T	T	H	T	T	T	H	T	G	T	G	T	T	T	G	T	T	T
JAX00304419	11	13647697	0	T	C	T	T	T	T	T	T	C	T	T	T	T	T	T	T	T	T	T	T	T	T	T	T	H	T	T	C	T	T	T	T	T	T	H	T	T	T	C	T	T	T	N	T	T	T
JAX00187452	11	13688465	0	A	G	G	A	G	G	G	G	G	G	G	H	G	G	G	H	G	G	G	H	G	G	G	G	G	G	G	G	G	G	G	G	G	G	G	G	G	G	G	H	G	G	G	G	H	G
JAX00024580	11	13706827	0	T	C	C	T	T	C	C	C	C	C	C	H	H	C	T	T	C	C	C	H	C	H	C	T	C	C	C	C	C	T	C	T	T	C	C	C	C	T	C	T	C	C	C	C	H	C
JAX00304421	11	13725162	0	A	C	A	A	A	A	A	A	A	C	A	A	A	A	A	A	A	A	A	A	A	A	H	A	A	C	A	A	A	A	A	A	A	A	A	A	A	A	A	A	A	A	A	A	A	A
JAX00304423	11	13725248	0	C	T	C	C	C	C	C	C	C	T	C	C	C	C	C	C	C	C	C	C	C	C	H	C	C	T	C	C	C	C	C	C	C	C	C	C	C	C	C	C	C	C	C	C	C	C
JAX00304425	11	13725470	0	C	G	C	C	C	C	C	C	C	G	C	C	C	C	C	C	C	C	C	C	C	C	H	C	C	G	C	C	C	C	C	C	C	C	C	C	C	C	C	C	C	C	C	C	C	C
JAX00024582	11	13741679	0	T	G	T	T	G	T	T	T	T	T	T	T	H	T	G	T	T	T	T	T	T	H	T	G	T	T	T	T	T	G	T	G	G	T	T	T	T	G	T	H	T	T	T	T	T	T
JAX00304429	11	13750252	0	T	C	T	T	T	T	T	C	C	T	C	H	T	T	T	T	H	T	T	T	T	T	T	T	H	T	C	C	T	T	H	T	T	T	H	T	C	T	C	T	T	T	C	T	T	T
JAX00197435	11	13756609	0	A	T	A	A	A	A	A	T	T	A	T	H	A	A	A	A	H	A	A	A	A	A	A	A	H	A	T	T	A	A	H	A	A	A	H	A	T	A	T	A	A	A	T	A	A	A
JAX00304434	11	13776011	0	G	T	G	G	G	G	G	G	G	T	G	G	G	G	G	G	G	G	G	G	G	G	H	G	G	T	G	G	G	G	G	G	G	G	G	G	G	G	G	G	G	G	G	G	G	G
JAX00024584	11	13779507	0	G	A	A	G	G	A	A	A	A	G	A	N	H	A	G	G	A	A	A	H	A	H	H	G	A	G	A	A	A	G	A	G	G	A	A	A	A	G	A	G	A	A	A	A	H	A
JAX00024587	11	13862423	0	T	C	T	T	T	T	T	C	C	C	C	H	T	T	T	T	H	T	T	T	T	T	H	T	H	C	C	C	T	T	H	T	T	T	H	T	C	T	C	T	T	T	C	T	T	T
JAX00024588	11	13865714	0	C	A	A	C	C	A	A	C	C	C	C	C	H	A	C	C	H	A	A	H	A	H	H	C	H	C	C	C	A	C	H	C	C	A	H	A	C	C	C	C	A	A	C	A	H	A
JAX00024589	11	13875124	0	G	A	A	G	G	A	A	A	A	A	A	H	H	A	G	G	A	A	A	H	A	H	A	G	A	A	A	A	A	G	A	G	G	A	A	A	A	G	A	G	A	A	A	A	H	A
JAX00197436	11	13899048	0	C	G	C	C	C	C	C	G	G	C	G	H	C	C	C	C	H	C	C	C	C	C	C	C	H	C	G	G	C	C	H	C	C	C	H	C	G	C	G	C	C	C	G	C	C	C
JAX00197437	11	13899079	0	G	A	G	G	G	G	G	A	A	G	A	H	G	G	N	G	H	N	G	G	G	G	G	G	H	G	A	A	G	G	H	G	G	G	H	G	A	G	A	N	G	G	A	G	G	G
JAX00304443	11	13900385	0	A	T	A	A	A	A	A	A	A	T	A	A	A	A	N	A	A	A	A	A	A	A	N	A	A	T	A	A	A	A	A	A	A	A	A	A	A	A	A	A	N	A	A	A	A	A
JAX00024591	11	13909779	0	C	T	T	C	C	T	T	C	C	C	C	C	H	T	C	C	T	T	T	H	T	H	H	C	T	C	C	C	T	C	T	C	C	T	T	T	C	C	C	C	T	T	C	T	H	T
JAX00024592	11	13911037	0	A	G	G	A	A	G	G	A	A	A	A	A	H	G	A	A	H	G	G	H	G	H	H	A	H	A	A	A	G	A	H	A	A	G	H	G	A	A	A	A	G	G	A	G	H	G
JAX00304450	11	13956865	0	A	T	A	A	T	T	A	A	A	A	A	A	H	T	T	A	H	A	A	A	T	T	A	T	H	A	A	A	A	T	H	T	T	T	H	A	A	T	A	H	A	T	A	A	H	A
JAX00304451	11	13958401	0	C	T	C	C	C	T	C	C	C	C	C	C	C	T	C	C	H	C	C	C	T	H	C	C	N	C	C	C	C	C	H	C	C	T	H	C	C	C	C	C	C	T	C	C	H	C
JAX00024597	11	13970412	0	T	C	T	T	C	T	T	C	C	T	C	H	H	T	C	T	H	T	T	T	T	H	T	C	H	T	C	C	T	C	H	C	C	T	H	T	C	C	C	H	T	T	C	T	T	T
JAX00304453	11	13990845	0	C	G	C	C	G	G	C	G	G	C	G	H	H	G	G	C	G	H	C	C	G	G	C	G	G	C	G	G	C	G	G	G	G	G	G	C	G	G	G	H	C	G	G	C	H	C
JAX00304459	11	14006548	0	C	G	C	C	G	C	C	G	G	C	G	H	H	C	G	C	H	C	C	C	C	H	C	G	H	C	G	G	C	G	H	G	G	C	H	C	G	G	G	H	C	C	G	C	C	C
JAX00304460	11	14013253	0	T	C	T	T	T	T	T	T	C	T	T	H	T	T	T	T	T	T	T	T	T	T	T	T	H	T	T	C	T	T	T	T	T	T	H	T	T	T	C	T	T	T	C	T	T	T
JAX00304461	11	14013941	0	T	A	T	T	T	T	T	T	A	T	T	H	T	T	T	T	T	T	T	T	T	T	T	T	H	T	T	A	T	T	T	T	T	T	H	T	T	T	A	T	T	T	A	T	T	T
JAX00024602	11	14051745	0	G	T	T	G	G	G	T	G	G	G	G	G	H	G	G	G	G	T	T	N	G	G	H	G	G	G	G	G	T	G	G	G	G	G	G	T	G	G	G	G	T	G	G	T	G	T
JAX00024604	11	14069946	0	A	G	G	A	A	A	G	G	G	G	G	H	H	A	A	A	H	G	G	H	A	A	G	A	H	G	G	G	G	A	H	A	A	A	H	G	G	A	G	A	G	A	G	G	A	G
JAX00304465	11	14077286	0	C	T	T	C	C	C	T	T	T	T	T	H	H	C	C	C	H	T	T	H	C	C	T	C	H	T	T	T	T	C	H	C	C	C	H	T	T	C	T	C	T	C	T	T	C	T
JAX00304466	11	14083478	0	G	A	A	G	G	G	A	G	G	A	G	G	H	G	G	G	G	A	A	H	G	G	A	G	G	A	G	G	A	G	G	G	G	G	G	A	G	G	G	G	A	G	G	A	G	A
JAX00197445	11	14145282	0	C	T	C	C	C	C	C	T	T	C	T	H	C	C	C	C	H	C	C	C	C	C	C	C	H	C	T	T	C	C	H	C	C	C	H	C	T	C	T	C	C	C	T	C	C	C
JAX00024608	11	14145807	0	A	T	T	A	A	T	T	T	T	T	T	H	H	T	A	A	T	T	T	H	T	H	T	A	T	T	T	T	T	A	T	A	A	T	T	T	T	A	T	A	T	T	T	T	H	T
JAX00197446	11	14163696	0	C	T	C	C	C	C	C	T	T	C	T	C	C	C	C	C	H	C	C	C	C	C	C	C	C	C	T	T	C	C	H	C	C	C	C	C	T	C	T	C	C	C	T	C	C	C
JAX00304472	11	14171071	0	T	A	A	T	T	A	A	A	A	A	A	H	H	A	T	T	A	A	A	H	A	H	A	T	A	A	A	A	A	T	A	T	T	A	A	A	A	T	A	T	A	A	A	A	H	A
JAX00024612	11	14179223	0	T	C	C	T	T	T	C	C	C	C	C	H	H	T	T	T	H	C	C	H	T	T	C	T	H	C	C	C	C	T	H	T	T	T	H	C	C	T	C	T	C	T	C	C	T	C
JAX00304476	11	14234217	0	C	G	C	C	C	C	C	G	C	C	G	C	C	C	C	C	H	C	C	C	C	C	C	C	C	C	G	C	C	C	H	C	C	C	C	C	G	C	C	C	C	C	C	C	C	C
JAX00304480	11	14236606	0	G	A	G	G	G	G	G	A	G	G	A	G	G	G	G	G	G	G	G	G	G	G	G	G	G	G	H	G	G	G	G	G	G	G	G	G	A	G	G	G	G	G	G	G	G	G
JAX00304483	11	14250549	0	G	C	G	G	G	G	G	C	C	G	C	H	G	G	G	G	H	G	G	G	G	G	G	G	H	G	C	C	G	G	H	G	G	G	H	G	C	G	C	G	G	G	C	G	G	G
JAX00024618	11	14259410	0	T	C	T	T	C	C	T	T	T	C	T	T	H	C	C	T	H	T	T	T	C	C	H	C	H	C	T	T	T	C	H	C	C	C	H	T	T	C	T	H	T	C	T	T	H	T
JAX00304487	11	14289423	0	C	T	T	C	C	C	T	C	C	C	C	C	H	C	C	C	C	T	T	H	C	C	H	C	C	C	C	C	N	C	C	C	C	C	C	T	C	C	C	C	T	C	C	T	C	T
JAX00024621	11	14303738	0	A	C	C	A	A	A	C	C	C	A	C	H	H	A	A	A	A	C	C	H	A	A	H	A	H	A	C	C	C	A	A	A	A	A	N	C	C	A	C	A	C	A	C	C	A	C
JAX00024625	11	14334425	0	C	T	T	C	C	C	T	C	C	C	C	C	N	C	C	C	C	T	T	N	C	C	N	C	C	C	C	C	T	C	C	C	C	C	C	T	C	C	C	C	T	C	C	T	C	T
JAX00304494	11	14339400	0	A	G	A	A	A	A	A	A	G	A	A	A	A	A	A	A	A	A	A	A	A	A	A	A	N	A	A	N	A	A	A	A	A	A	A	A	A	A	N	A	A	A	N	A	A	A
JAX00024627	11	14385251	0	T	C	T	T	T	T	T	C	C	T	C	H	T	N	T	T	H	T	T	T	T	T	T	T	H	T	C	C	T	T	H	T	T	T	N	T	C	T	C	T	T	T	C	T	T	T
JAX00024628	11	14385960	0	T	A	A	T	T	T	A	T	T	T	T	T	H	T	T	T	T	A	A	H	T	T	H	T	T	T	T	T	A	T	T	T	T	T	T	A	T	T	T	T	A	T	T	A	T	A
JAX00304500	11	14386987	0	C	T	C	C	C	C	C	C	T	C	C	C	C	C	C	C	C	C	C	C	C	C	C	C	C	C	C	H	C	C	C	C	C	C	C	C	C	C	H	C	C	C	T	C	C	C
JAX00304501	11	14393060	0	T	C	T	T	T	T	T	C	C	T	C	H	T	T	T	T	N	T	T	T	T	T	T	T	N	T	C	C	T	T	N	T	T	T	H	T	C	T	C	T	T	T	C	T	T	T
JAX00024629	11	14420276	0	T	G	G	T	T	T	G	T	G	T	T	H	H	T	T	T	T	G	G	H	T	T	H	T	H	T	T	G	G	T	T	T	T	T	H	G	T	T	G	T	G	T	G	G	T	G
JAX00304504	11	14431778	0	G	A	A	G	G	G	A	G	G	G	G	G	H	G	G	G	G	A	A	H	G	G	N	G	G	G	G	G	A	G	G	G	G	G	G	A	G	G	G	G	A	G	G	A	G	A
JAX00304507	11	14462434	0	G	A	G	G	G	G	G	A	G	G	A	G	G	G	G	G	H	G	G	G	G	G	G	G	G	G	A	G	G	G	H	G	G	G	G	G	A	G	G	G	G	G	G	A	G	G
JAX00024634	11	14462651	0	C	G	G	C	C	C	G	C	C	C	C	C	H	C	C	C	C	G	G	H	C	C	H	C	C	C	C	C	G	C	C	C	C	C	C	G	C	C	C	C	G	C	C	C	C	G
JAX00024635	11	14499652	0	A	T	T	A	A	A	T	T	T	A	T	H	H	A	A	A	H	T	T	H	A	A	H	A	H	A	T	T	T	A	H	A	A	A	H	T	T	A	T	A	T	A	T	T	A	T
JAX00304514	11	14517011	0	G	T	G	G	G	G	G	T	G	G	T	G	G	G	G	G	H	G	G	G	G	G	G	G	G	G	T	G	G	G	H	G	G	G	G	G	T	G	G	G	G	G	G	T	G	G
JAX00024642	11	14592523	0	C	A	A	C	A	A	A	A	A	C	A	H	A	A	A	C	A	A	A	H	A	A	H	A	A	C	A	A	A	A	A	A	A	A	A	A	A	A	A	H	A	A	A	A	H	A
JAX00304515	11	14596568	0	C	T	C	C	C	C	C	C	T	C	C	H	C	C	C	C	C	C	C	C	C	C	C	C	H	C	C	T	C	C	C	C	C	C	H	C	C	C	T	C	C	C	N	C	C	C
JAX00304516	11	14598490	0	C	T	C	C	C	C	C	C	T	C	C	H	C	C	C	C	C	C	C	C	C	C	C	C	H	C	C	T	C	C	C	C	C	C	H	C	C	C	T	C	C	C	T	C	C	C
JAX00304517	11	14598619	0	G	T	G	G	G	G	G	G	T	G	G	H	G	G	G	G	G	G	G	G	G	G	G	G	H	G	G	T	G	G	G	G	G	G	N	G	G	G	T	G	G	G	T	G	G	G
JAX00024644	11	14600562	0	T	G	G	T	G	G	G	G	G	T	G	N	G	G	G	T	G	G	G	H	G	G	H	G	G	T	G	G	G	G	G	G	G	G	G	G	G	G	G	H	G	G	G	G	G	G
JAX00197459	11	14666413	0	T	C	T	T	T	T	T	C	C	T	C	H	T	T	T	T	H	T	T	T	T	T	T	T	H	T	C	C	T	T	H	T	T	T	H	T	C	T	C	T	T	T	C	C	T	T
JAX00024649	11	14679568	0	A	G	G	A	G	G	G	G	G	A	G	N	G	G	G	H	G	G	G	H	G	G	N	G	G	A	G	G	G	G	G	G	G	G	G	G	G	G	G	N	G	G	G	G	H	G
JAX00024653	11	14726156	0	A	T	T	A	T	T	T	A	A	A	A	A	T	T	T	A	H	T	T	H	T	T	H	T	H	A	A	A	T	T	H	T	T	T	H	T	A	T	A	H	T	T	A	A	H	T
JAX00024654	11	14729386	0	G	A	A	G	A	A	A	G	G	G	G	G	A	A	A	G	H	A	A	H	A	A	H	A	H	G	G	G	A	A	H	A	A	A	H	A	G	A	G	H	A	A	G	G	H	A
JAX00304541	11	14739591	0	G	A	G	G	G	G	G	G	A	G	G	H	G	G	G	G	G	G	G	G	G	G	G	G	N	G	G	A	G	G	G	G	G	G	N	G	G	G	A	G	G	G	A	G	G	G
JAX00024655	11	14739717	0	T	A	A	T	A	A	A	A	A	A	A	H	A	A	A	T	A	A	A	H	A	A	A	A	A	A	A	A	A	A	A	A	A	A	A	A	A	A	A	H	A	A	A	A	H	A
JAX00024657	11	14790677	0	A	G	G	A	G	G	G	A	A	A	A	A	G	G	G	A	H	G	G	H	G	G	H	G	N	A	A	A	G	G	H	G	G	N	H	G	A	G	A	H	G	N	A	A	H	G
JAX00024658	11	14796254	0	T	C	C	T	C	C	C	C	C	C	C	H	C	C	C	T	N	C	C	N	C	C	N	C	N	C	H	H	C	C	C	C	C	C	C	C	H	C	C	N	C	C	H	C	N	C
JAX00304549	11	14837261	0	C	T	T	C	T	T	T	C	C	C	C	C	T	T	T	C	H	T	T	H	T	T	H	T	H	C	C	C	T	T	H	T	T	T	H	T	C	T	C	H	T	T	C	C	H	T
JAX00304551	11	14861980	0	A	C	A	A	A	A	A	A	C	A	A	H	A	A	A	A	A	A	A	A	A	A	A	A	H	A	A	C	A	A	A	A	A	A	H	A	A	A	C	A	A	A	C	A	A	A
JAX00197464	11	14863574	0	C	G	C	C	C	C	C	C	G	C	C	H	C	C	C	C	C	C	C	C	C	C	C	C	H	C	C	G	C	C	C	C	C	C	H	C	C	C	G	C	C	C	G	C	C	C
JAX00304556	11	14866775	0	T	A	T	T	T	T	T	A	T	A	A	T	T	T	T	T	H	T	T	T	T	T	N	T	T	A	A	T	T	T	H	T	T	T	T	T	A	T	T	T	T	T	T	A	T	T
JAX00304562	11	14869572	0	T	C	C	T	C	C	C	C	C	C	C	N	C	C	C	T	C	C	C	N	C	C	C	C	C	C	C	C	C	C	C	C	C	C	C	C	C	C	C	H	C	C	C	C	H	C
JAX00024664	11	14872190	0	A	C	C	A	C	C	C	A	A	A	A	A	C	C	C	A	N	C	C	N	C	C	N	C	N	A	A	A	C	C	N	C	C	C	N	C	A	C	A	C	C	C	A	A	C	C
JAX00304564	11	14872486	0	T	G	G	T	G	G	G	T	T	T	T	T	G	G	G	T	G	G	G	G	G	G	G	G	G	T	T	T	G	G	G	G	G	G	G	G	T	G	T	G	G	G	T	T	G	G
JAX00304565	11	14923309	0	C	T	T	C	T	T	T	C	C	C	C	C	T	T	T	C	H	T	T	H	T	T	H	T	N	C	C	C	T	T	H	T	T	T	H	T	C	T	C	H	T	T	C	C	H	T
JAX00304567	11	14923773	0	T	G	T	T	T	T	T	G	G	T	G	N	T	T	T	T	H	T	T	T	T	T	T	T	N	T	G	G	T	T	H	T	T	T	H	T	G	T	G	T	T	T	G	G	T	T
JAX00024668	11	14950014	0	G	A	A	G	A	A	A	G	G	G	G	G	A	A	A	G	H	A	A	H	A	A	H	A	H	G	G	G	A	A	H	A	A	A	H	A	G	A	G	H	A	A	G	G	H	A
JAX00304571	11	14972273	0	G	A	G	G	G	G	G	G	A	G	G	H	G	G	G	G	G	G	G	G	G	G	G	G	H	G	G	A	G	G	G	G	G	G	H	G	G	G	A	G	G	G	A	G	G	G
JAX00304573	11	14983353	0	T	C	T	T	T	T	T	T	T	C	T	T	T	T	T	T	T	T	T	T	T	T	H	T	T	C	T	T	T	T	T	T	T	T	T	T	T	T	T	T	T	T	T	T	T	T
JAX00024671	11	14983544	0	C	T	T	C	C	C	T	T	T	T	T	H	H	C	C	C	H	T	T	H	C	C	T	C	H	T	T	T	T	C	H	C	C	C	H	T	T	C	T	C	T	C	T	T	C	T
JAX00304574	11	14985930	0	C	G	C	C	C	C	C	G	G	C	G	H	C	C	C	C	H	C	C	C	C	C	C	C	H	C	G	G	C	C	H	C	C	C	H	C	G	C	G	C	C	C	G	G	C	C
JAX00304575	11	14987956	0	T	G	T	T	T	T	T	G	G	T	G	T	T	T	T	T	T	T	T	T	T	T	T	T	T	T	G	G	T	T	T	T	T	T	T	T	G	T	G	T	T	T	H	H	T	T
JAX00197467	11	14988713	0	T	A	T	T	T	T	T	A	A	T	H	H	T	T	T	T	H	T	T	T	T	T	T	T	H	T	A	A	T	T	H	T	T	T	H	T	A	T	A	T	T	T	A	A	T	T
JAX00304579	11	15018524	0	G	C	G	G	G	G	G	C	C	G	H	G	G	G	G	G	G	G	G	G	G	G	G	G	G	G	C	C	G	G	G	G	G	G	G	G	C	G	C	G	G	G	C	C	G	G
JAX00024672	11	15019138	0	A	G	A	A	A	A	A	G	G	G	G	H	A	A	A	A	N	A	A	A	A	A	N	A	H	G	G	G	A	A	H	A	A	A	H	A	G	A	G	A	A	A	G	G	A	A
JAX00024673	11	15027624	0	G	C	C	G	G	G	C	C	C	C	C	H	H	G	G	G	H	C	C	H	G	G	C	G	H	C	C	C	C	G	H	G	G	G	H	C	C	G	C	G	C	G	C	C	G	C
JAX00304580	11	15044601	0	G	A	G	G	G	G	G	A	A	G	A	H	G	G	G	G	H	G	G	G	G	G	G	G	H	G	A	A	G	G	H	G	G	G	H	G	A	G	A	G	G	G	A	A	G	G
JAX00304582	11	15048920	0	G	A	A	G	G	G	A	G	G	G	G	G	H	G	G	G	G	A	A	H	G	G	H	G	G	G	G	G	A	G	G	G	G	G	G	A	G	G	G	G	A	G	G	G	G	A
JAX00304587	11	15056297	0	G	T	G	G	G	G	G	T	G	G	T	G	G	G	G	G	H	G	G	G	G	G	G	G	G	G	T	G	G	G	H	G	G	G	G	G	T	G	G	G	G	G	G	T	G	G
JAX00304589	11	15065928	0	A	G	A	A	A	A	A	A	G	A	A	H	A	A	A	A	A	A	A	A	A	A	A	A	A	A	A	G	A	A	A	A	A	A	A	A	A	A	G	A	A	A	G	A	A	A
JAX00304591	11	15096443	0	G	A	G	G	G	G	G	G	G	A	G	G	G	G	G	G	G	G	G	G	G	G	H	G	G	A	G	G	G	G	G	G	G	G	G	G	G	G	G	G	G	G	G	G	G	G
JAX00304592	11	15102098	0	T	G	T	T	T	T	T	T	G	T	T	H	T	T	T	T	T	T	T	T	T	T	T	T	H	T	T	G	T	T	T	T	T	T	H	T	T	T	G	T	T	T	G	T	T	T
JAX00304594	11	15106265	0	T	C	T	T	T	T	T	C	C	T	C	H	T	T	T	T	H	T	T	T	T	T	T	T	H	T	C	C	T	T	H	T	T	T	H	T	C	T	C	T	T	T	C	C	T	T
JAX00024681	11	15140944	0	T	A	T	T	T	T	T	T	A	T	T	H	T	T	T	T	T	T	T	T	T	T	T	T	H	T	T	A	T	T	T	T	T	T	H	T	T	T	A	T	T	T	A	T	T	T
JAX00197471	11	15158168	0	A	T	A	A	A	A	A	T	T	A	T	H	A	A	A	A	H	A	A	A	A	A	A	A	H	A	T	T	A	A	H	A	A	A	H	A	T	A	T	A	A	A	T	T	A	A
JAX00304600	11	15210321	0	A	T	A	A	A	A	A	A	T	A	A	H	A	A	A	A	A	A	A	A	A	A	A	A	H	A	A	T	A	A	A	A	A	A	H	A	A	A	T	A	A	A	T	A	A	A
JAX00024695	11	15316056	0	G	A	A	G	G	G	A	A	A	A	A	H	H	G	G	G	H	A	A	H	G	G	A	G	H	A	A	A	A	G	H	G	G	G	H	A	A	G	A	G	A	G	A	A	G	A
JAX00304614	11	15352933	0	T	C	T	T	T	T	T	C	C	T	C	H	T	T	T	T	H	T	T	T	T	T	T	T	H	T	C	C	T	T	H	T	T	T	H	T	C	T	C	T	T	T	C	C	T	T
JAX00304618	11	15359724	0	A	G	G	A	A	A	G	G	G	G	G	H	H	A	A	A	H	G	G	H	A	A	G	A	H	G	G	G	G	A	H	A	A	A	H	G	G	A	G	A	G	A	G	G	A	G
JAX00304619	11	15370551	0	G	A	G	G	G	G	G	G	A	G	G	H	G	G	G	G	G	G	G	G	G	G	G	G	H	G	G	A	G	G	G	G	G	G	H	G	G	G	A	G	G	G	A	G	G	G
JAX00304621	11	15371001	0	C	A	C	C	C	C	C	A	A	C	A	H	C	C	C	C	H	C	C	C	C	C	C	C	H	C	A	A	C	C	H	C	C	C	H	C	A	C	A	C	C	C	A	A	C	C
JAX00304623	11	15391638	0	G	A	G	G	G	G	G	A	G	G	A	G	G	G	G	G	H	G	G	G	G	G	G	G	G	G	A	G	G	G	H	G	G	G	G	G	A	G	G	G	G	G	G	A	G	G
JAX00304624	11	15391868	0	G	C	G	G	G	G	G	C	C	C	C	H	G	G	G	G	H	G	G	G	G	G	H	G	N	C	C	C	G	G	H	G	G	G	H	G	C	G	C	G	G	G	C	C	G	G
JAX00024702	11	15414578	0	A	T	A	A	A	A	A	T	T	A	T	H	A	A	A	A	H	A	A	A	A	A	A	A	H	A	T	T	A	A	H	A	A	A	H	A	T	A	T	A	A	A	T	T	A	A
JAX00024703	11	15414638	0	A	T	A	A	A	A	A	T	T	A	T	H	A	A	A	A	N	A	A	A	A	A	A	A	H	A	T	T	A	A	H	A	A	A	H	A	T	A	T	A	A	A	T	T	A	A
JAX00024704	11	15421512	0	G	A	G	G	G	G	G	A	A	G	A	A	G	G	G	G	H	G	G	G	G	G	G	G	H	G	A	A	G	G	H	G	G	G	H	G	A	G	A	G	G	G	A	A	G	G
JAX00024706	11	15460281	0	T	A	T	T	T	T	T	T	A	A	T	H	T	T	T	T	T	T	T	T	T	T	T	T	H	H	T	A	T	T	T	T	T	T	H	T	T	T	A	T	T	T	A	T	T	T
JAX00024707	11	15460846	0	A	T	A	A	A	A	A	A	A	T	A	A	A	A	A	A	A	A	A	A	A	A	H	A	A	T	A	A	A	A	A	A	A	A	A	A	A	A	A	A	A	A	A	A	A	A
JAX00024711	11	15538436	0	C	T	C	C	C	C	C	C	T	T	C	H	C	C	C	C	C	C	C	C	C	C	C	C	C	T	C	H	C	C	C	C	C	C	C	C	C	C	T	C	C	C	T	C	C	C
JAX00304634	11	15549311	0	T	A	T	T	T	T	T	T	T	A	T	T	T	T	T	T	T	T	T	T	T	T	H	T	T	A	T	T	T	T	T	T	T	T	T	T	T	T	T	T	T	T	T	T	T	T
JAX00304636	11	15550456	0	G	A	G	G	G	G	G	G	G	A	G	G	G	G	G	G	G	G	G	G	G	G	H	G	G	A	G	G	G	G	G	G	G	G	G	G	G	G	G	G	G	G	G	G	G	G
JAX00304638	11	15556886	0	C	A	C	C	C	C	C	C	C	A	C	C	C	C	C	C	C	C	C	C	C	C	H	C	C	A	C	C	C	C	C	C	C	C	C	C	C	C	C	C	C	C	C	C	C	C
JAX00304642	11	15560574	0	A	G	A	A	A	A	A	G	A	A	G	A	A	A	A	A	H	A	A	A	A	A	A	A	A	A	G	A	A	A	H	A	A	A	A	A	G	A	A	A	A	A	A	G	A	A
JAX00304643	11	15565430	0	T	C	T	T	T	T	T	T	T	C	T	T	T	T	T	T	T	T	T	T	T	T	T	T	T	H	T	T	T	T	T	T	T	T	T	T	T	T	T	T	T	T	T	T	T	T
JAX00304644	11	15565871	0	C	T	C	C	C	C	C	T	C	T	T	C	C	C	C	C	H	C	C	C	C	C	H	C	C	T	T	C	C	C	H	C	C	C	C	C	T	C	C	C	C	C	C	T	C	C
JAX00024716	11	15589558	0	G	A	G	G	G	G	G	A	A	A	A	H	G	G	N	G	N	G	G	G	G	G	H	G	H	A	A	A	G	G	H	G	G	G	H	G	A	G	H	G	G	G	A	A	G	G
JAX00024718	11	15626929	0	G	C	C	G	G	G	C	C	C	C	C	H	H	G	G	G	H	C	C	H	G	G	C	G	H	C	C	C	C	G	H	G	G	G	H	C	C	G	C	G	C	G	C	C	G	C
JAX00024719	11	15636524	0	A	T	A	A	A	A	A	T	T	A	T	H	A	A	A	A	H	A	A	A	A	A	A	A	H	A	T	T	A	A	H	A	A	A	H	A	T	A	T	A	A	A	T	T	A	A
JAX00197480	11	15658467	0	C	A	C	C	C	C	C	C	A	C	C	H	C	C	C	C	C	C	C	C	C	C	C	C	H	C	C	A	C	C	C	C	C	C	N	C	C	C	A	C	C	C	A	C	C	C
JAX00304647	11	15659422	0	G	A	G	G	G	G	G	G	A	G	G	H	G	G	G	G	G	G	G	G	G	G	G	G	H	G	G	A	G	G	G	G	G	G	H	G	G	G	A	G	G	G	A	G	G	G
JAX00024722	11	15661534	0	G	A	A	G	G	G	A	G	G	A	G	G	H	G	G	G	G	A	A	H	G	G	A	G	G	A	G	G	A	G	G	G	G	G	G	A	G	G	G	G	A	G	G	G	G	A
JAX00304648	11	15664800	0	C	T	T	C	C	C	T	C	C	T	C	C	H	C	C	C	C	T	T	H	C	C	T	C	C	T	C	C	T	C	C	C	C	C	C	T	C	C	C	C	T	C	C	C	C	T
JAX00304649	11	15664939	0	T	C	T	T	T	T	T	T	C	T	T	H	T	T	T	T	T	T	T	T	T	T	T	T	H	T	T	C	T	T	T	T	T	T	H	T	T	T	H	T	T	T	H	T	T	T
JAX00304652	11	15665554	0	C	G	C	C	C	C	C	G	G	C	G	H	C	C	C	C	H	C	C	C	C	C	C	C	H	C	G	G	C	C	G	C	C	C	H	C	G	C	G	C	C	C	G	G	C	C
JAX00197482	11	15673213	0	G	A	G	G	G	G	G	G	A	G	G	H	G	G	G	G	G	G	G	G	G	G	G	G	H	G	G	A	G	G	G	G	G	G	H	G	G	G	A	G	G	G	A	G	G	G
JAX00304655	11	15713359	0	G	C	G	G	G	G	G	C	C	C	C	H	G	G	G	G	H	G	G	G	G	G	H	G	H	C	C	C	G	G	H	G	G	G	H	G	C	G	C	G	G	G	C	C	G	G
JAX00024724	11	15713671	0	C	T	C	C	C	C	C	C	C	T	C	C	C	C	C	C	C	C	C	C	C	C	H	C	C	T	C	C	C	C	C	C	C	C	C	C	C	C	C	C	C	C	C	C	C	C
JAX00304657	11	15718609	0	A	C	A	A	A	A	A	A	C	A	A	H	A	A	A	A	A	A	A	A	A	A	A	A	H	A	A	C	A	A	A	A	A	A	H	A	A	A	C	A	A	A	C	A	A	A
JAX00024728	11	15749036	0	A	C	C	A	A	A	C	C	C	C	C	H	H	A	A	A	H	C	C	H	A	A	C	A	H	C	C	C	C	A	H	A	A	A	H	C	C	A	C	A	C	A	C	C	A	C
JAX00024730	11	15764627	0	T	C	C	T	T	T	C	C	C	C	C	H	H	T	T	T	T	C	C	H	T	T	C	T	N	C	C	C	C	T	T	T	T	T	H	C	C	T	C	T	C	T	C	C	T	C
JAX00304659	11	15775422	0	A	G	G	A	A	A	G	A	G	A	A	H	A	A	A	A	A	N	N	A	A	A	A	A	H	A	A	G	H	A	A	A	A	A	H	H	A	A	G	A	H	A	G	A	A	H
JAX00304662	11	15817408	0	C	T	C	C	C	C	C	C	T	C	C	H	C	C	C	C	C	C	C	C	C	C	C	C	H	C	C	T	C	C	C	C	C	C	H	C	C	C	T	C	C	C	T	C	C	C
JAX00304663	11	15818619	0	G	A	G	G	G	G	G	G	A	G	G	G	G	G	G	G	G	G	G	G	G	G	G	G	G	G	G	H	G	G	G	G	G	G	G	G	G	G	A	G	G	G	A	G	G	G
JAX00024733	11	15818678	0	C	T	T	C	C	C	T	T	T	T	T	H	H	C	C	C	H	T	T	H	C	C	T	C	H	T	T	T	T	C	H	C	C	C	H	T	T	C	T	C	T	C	T	T	C	T
JAX00024734	11	15836529	0	G	A	A	G	G	G	A	G	G	A	G	G	H	G	G	G	G	A	A	H	G	G	A	G	G	A	G	G	A	G	G	G	G	G	G	A	G	G	G	G	A	G	G	G	G	A
JAX00024736	11	15864684	0	A	C	C	A	A	A	C	C	C	C	C	H	H	A	A	A	H	C	C	H	A	A	C	A	H	C	C	C	C	A	H	A	A	A	H	C	C	A	C	A	C	A	C	C	A	C
JAX00024738	11	15889143	0	C	T	T	C	C	C	T	C	C	T	C	C	H	C	C	C	C	T	T	H	C	C	T	C	C	T	C	C	T	C	C	C	C	C	C	T	C	C	C	C	T	C	C	C	C	T
JAX00304676	11	15889990	0	T	G	T	T	T	T	T	T	G	T	T	H	T	T	T	T	T	T	T	T	T	T	T	T	H	T	T	G	T	T	T	T	T	T	H	T	T	T	G	T	T	T	G	T	T	T
JAX00304679	11	15894050	0	T	C	T	T	T	T	T	T	C	T	T	H	T	T	T	T	T	T	T	T	T	T	T	T	H	T	T	C	T	T	T	T	T	T	H	T	T	T	C	T	T	T	C	T	T	T
JAX00304684	11	15937356	0	T	C	C	T	T	T	C	C	C	T	C	H	H	T	T	T	H	C	C	H	T	T	H	T	H	T	C	C	C	T	H	T	T	T	H	C	C	T	C	T	C	T	C	C	T	C
JAX00024745	11	15966660	0	T	G	G	T	T	T	G	G	G	T	G	T	H	T	T	T	T	G	G	H	T	T	H	T	T	T	H	G	G	T	T	T	T	T	T	G	G	T	G	T	G	T	G	N	T	G
JAX00304685	11	15990993	0	C	T	C	C	C	C	C	C	T	C	C	C	C	C	C	C	C	C	C	C	C	C	C	C	C	C	C	T	C	C	C	C	C	C	C	C	C	C	T	C	C	C	T	C	C	C
JAX00304686	11	15991227	0	G	A	G	G	G	G	G	G	A	G	G	G	G	G	G	G	G	G	G	G	G	G	G	G	G	G	G	A	G	G	G	G	G	G	G	G	G	G	A	G	G	G	A	G	G	G
JAX00304687	11	15991872	0	A	T	A	A	A	A	A	A	T	A	A	T	A	A	A	A	A	A	A	A	A	A	A	A	H	A	A	T	A	A	A	A	A	A	H	A	A	A	T	A	A	A	T	A	A	A
JAX00024749	11	16027566	0	C	T	T	C	C	C	T	C	T	C	C	C	N	C	C	C	C	T	T	H	C	C	H	C	N	C	C	T	T	C	C	C	C	C	C	T	C	C	T	C	T	C	T	C	C	T
JAX00304693	11	16040546	0	T	C	T	T	T	T	T	C	C	T	C	H	T	T	T	T	H	T	T	T	T	T	T	T	H	T	C	C	T	T	H	T	T	T	H	T	C	T	C	T	T	T	C	C	T	T
JAX00304694	11	16041794	0	G	A	A	G	G	G	A	G	G	G	G	G	H	G	G	G	G	A	A	H	G	G	H	G	G	G	G	G	A	G	G	G	G	G	G	A	G	G	G	G	A	G	G	G	G	A
JAX00304698	11	16051268	0	A	G	A	A	A	A	A	A	G	A	A	N	A	A	A	A	A	A	A	A	A	A	A	A	H	A	A	G	A	A	A	A	A	A	H	A	A	A	G	A	A	A	G	A	A	A
JAX00024758	11	16149583	0	C	G	C	C	C	C	C	C	G	C	C	H	C	C	C	C	C	C	C	C	C	C	C	C	G	C	C	G	C	C	C	C	C	C	G	C	C	C	G	C	C	C	G	C	C	C
JAX00304702	11	16159847	0	T	C	T	T	T	T	T	T	C	T	T	H	T	T	T	T	T	T	T	T	T	T	T	T	H	T	T	C	T	T	T	T	T	T	H	T	T	T	C	T	T	T	C	T	T	T
JAX00304708	11	16165375	0	A	G	A	A	A	A	A	G	A	A	G	A	A	A	A	A	H	A	A	A	A	A	A	A	A	A	G	A	A	A	H	A	A	A	A	A	G	A	A	A	A	A	A	G	A	A
JAX00304709	11	16165402	0	C	G	G	C	C	C	G	G	G	C	G	H	H	C	C	C	H	G	G	H	C	C	H	C	H	C	G	G	G	C	H	C	C	C	H	G	G	C	G	C	G	C	G	G	C	G
JAX00304710	11	16168061	0	G	T	T	G	G	G	T	G	G	G	G	G	H	G	G	G	G	T	T	H	G	G	H	G	G	G	G	G	T	G	G	G	G	G	G	T	G	G	G	G	T	G	G	G	G	T
JAX00304712	11	16168297	0	T	C	T	T	T	T	T	C	C	T	C	H	T	T	T	T	H	T	T	T	T	T	T	T	H	T	C	C	T	T	H	T	T	T	H	T	C	T	C	T	T	T	C	C	T	T
JAX00304713	11	16170433	0	A	G	A	A	A	A	A	G	A	A	G	A	A	A	A	A	H	A	A	A	A	A	A	A	A	A	G	A	A	A	H	A	A	A	A	A	G	A	A	A	A	A	A	G	A	A
JAX00024761	11	16185622	0	T	C	C	T	T	T	C	C	C	T	C	H	H	T	T	T	H	C	C	H	T	T	H	T	H	T	C	C	C	T	H	T	T	T	H	C	C	T	C	T	C	T	C	C	T	C
JAX00024766	11	16275172	0	C	T	T	C	C	C	T	T	C	C	T	C	H	C	C	C	H	T	T	H	C	C	H	C	C	C	T	C	T	C	H	C	C	C	C	T	T	C	C	C	T	C	C	T	C	T
JAX00304732	11	16275739	0	C	T	T	C	C	C	T	C	C	C	C	C	H	C	C	C	C	T	T	H	C	C	H	C	C	C	C	C	T	C	C	C	C	C	C	T	C	C	C	C	T	C	C	C	C	T
JAX00304733	11	16275858	0	A	G	G	A	A	A	G	G	G	G	G	A	A	A	A	A	N	G	G	A	A	A	G	A	N	G	G	G	G	A	A	A	A	A	A	G	G	A	G	A	G	A	G	G	A	G
JAX00304734	11	16279367	0	A	C	A	A	A	A	A	A	C	A	A	H	A	A	A	A	A	A	A	A	A	A	A	A	H	A	A	C	A	A	A	A	A	A	N	A	A	A	C	A	A	A	C	A	A	A
JAX00304735	11	16279529	0	A	C	A	A	A	A	A	A	A	C	A	A	A	A	A	A	A	A	A	A	A	A	H	N	A	C	A	A	A	A	A	A	A	N	A	A	A	A	A	A	A	A	A	A	A	A
JAX00024768	11	16303153	0	A	G	G	A	A	A	G	G	G	G	G	N	H	A	A	A	H	G	G	H	A	A	G	A	H	G	G	G	G	A	H	A	A	A	H	G	G	A	G	A	G	A	G	G	A	G
JAX00304743	11	16311411	0	T	G	T	T	T	T	T	G	G	T	G	H	T	T	T	T	H	T	T	T	T	T	T	T	H	T	G	G	T	T	H	T	T	T	H	T	G	T	G	T	T	T	G	G	T	T
JAX00024772	11	16338399	0	C	T	T	C	C	C	T	C	C	C	C	C	H	C	C	C	C	T	T	H	C	C	H	C	C	C	C	C	T	C	C	C	C	C	C	T	C	C	C	C	T	C	C	C	C	T
JAX00024775	11	16392211	0	T	A	A	T	T	T	A	T	T	T	T	T	H	T	T	T	T	A	A	H	T	T	H	T	T	T	T	T	A	T	T	T	T	T	T	A	T	T	T	T	A	T	T	T	T	A
JAX00024776	11	16394725	0	C	T	T	C	C	C	T	C	C	C	C	C	H	C	C	C	C	T	T	H	C	C	H	C	C	C	C	C	T	C	C	C	C	C	C	T	C	C	C	C	T	C	C	C	C	T
JAX00304757	11	16438074	0	A	G	A	A	A	A	A	G	A	A	G	A	A	A	A	A	H	A	A	A	A	A	A	A	A	A	G	A	A	A	H	A	A	A	A	A	G	A	A	A	A	A	A	G	A	A
JAX00024780	11	16446065	0	C	A	A	C	C	C	A	A	A	C	A	H	H	C	C	C	N	A	A	H	C	C	H	C	N	C	A	A	A	C	H	C	C	C	C	A	A	C	A	C	A	C	A	A	C	A
JAX00024782	11	16451048	0	G	T	T	G	G	G	T	T	T	G	T	H	H	G	G	G	H	T	T	H	G	G	H	G	H	G	T	T	T	G	H	G	G	G	H	T	T	G	T	G	T	G	T	T	G	T
JAX00304759	11	16451193	0	G	A	G	G	G	G	G	A	A	G	A	H	G	G	G	G	H	G	G	G	G	G	G	G	H	G	A	A	G	G	H	G	G	G	H	G	A	G	A	G	G	G	A	A	G	G
JAX00304762	11	16457439	0	A	C	A	A	A	A	A	A	C	A	A	H	A	A	A	A	A	A	A	A	A	A	A	A	H	A	A	C	A	A	A	A	A	A	H	A	A	A	C	A	A	A	C	A	A	A
JAX00304768	11	16492111	0	G	C	C	G	G	G	C	C	C	C	C	H	H	G	G	G	H	H	C	H	G	G	C	G	N	C	C	C	C	G	H	G	G	G	H	C	C	G	C	G	C	G	C	C	G	C
JAX00304769	11	16496636	0	G	C	G	G	G	G	G	C	C	G	C	H	G	G	G	G	N	G	G	G	G	G	G	G	H	G	C	C	G	G	G	G	G	G	H	G	C	G	C	G	G	G	C	C	G	G
JAX00304770	11	16505360	0	T	C	T	T	T	T	T	C	T	T	C	T	T	T	T	T	H	T	T	T	T	T	T	T	T	T	C	T	T	T	H	T	T	T	T	T	C	T	T	T	T	T	T	C	T	T
JAX00197504	11	16509510	0	T	C	C	T	T	T	C	T	C	C	T	N	H	T	T	T	T	C	C	H	T	T	H	T	H	C	T	C	C	T	T	T	T	T	H	C	T	T	C	T	C	T	C	T	T	C
JAX00304779	11	16518611	0	C	G	C	C	C	C	C	G	C	C	G	C	C	C	C	C	H	C	C	C	C	C	C	C	C	C	G	C	C	C	H	C	C	C	C	C	G	C	C	C	C	C	C	G	C	C
JAX00304784	11	16519105	0	A	G	G	A	A	A	G	G	A	G	G	A	H	A	A	A	H	G	G	H	A	A	G	A	A	G	G	A	G	A	H	A	A	A	A	G	G	A	A	A	G	A	A	G	A	G
JAX00024786	11	16533060	0	G	A	A	G	G	G	A	A	A	A	A	H	H	G	G	G	H	A	A	H	G	G	A	G	H	A	A	A	A	G	H	G	G	G	H	A	A	G	A	G	A	G	A	A	G	A
JAX00024787	11	16533341	0	A	G	G	A	A	A	G	A	A	G	A	A	H	A	A	A	A	G	G	H	A	A	G	A	A	G	A	A	G	A	A	A	A	A	A	G	A	A	A	A	G	A	A	A	A	G
JAX00024791	11	16586556	0	A	G	G	A	A	A	G	G	G	G	G	H	H	A	A	A	H	G	G	H	A	A	G	A	H	G	G	G	G	A	H	A	A	A	H	G	G	A	G	A	G	A	G	G	A	G
JAX00304795	11	16596730	0	G	C	C	G	G	G	C	C	G	C	C	G	H	G	G	G	H	C	C	H	G	G	C	G	G	C	C	G	C	G	H	G	G	G	G	C	C	G	G	G	C	G	G	C	G	C
JAX00304798	11	16597353	0	T	A	T	T	T	T	T	A	T	T	A	T	T	T	T	T	H	T	T	T	T	T	T	T	T	T	A	T	T	T	H	T	T	T	T	T	A	T	T	T	T	T	T	A	T	T
JAX00304803	11	16641547	0	C	T	C	C	C	C	C	T	C	C	T	C	C	C	C	C	H	C	C	C	C	C	C	C	C	C	T	C	C	C	H	C	C	C	C	C	T	C	C	C	C	C	C	T	C	C
JAX00304804	11	16641615	0	A	T	A	A	A	A	A	A	T	A	A	H	A	A	A	A	A	A	A	A	A	A	A	A	H	A	A	T	A	A	A	A	A	A	H	A	A	A	T	A	A	A	T	A	A	A
JAX00024796	11	16657681	0	T	A	A	T	T	T	A	T	T	A	T	T	H	T	T	T	T	A	A	H	T	T	A	T	T	A	T	T	A	T	T	T	T	T	T	A	T	T	T	T	A	T	T	T	T	A
JAX00304809	11	16670487	0	C	G	G	C	C	C	G	C	C	G	C	C	H	C	C	C	C	G	G	H	C	C	G	C	C	G	C	C	G	C	C	C	C	C	C	G	C	C	C	C	G	C	C	C	C	G
JAX00304810	11	16676669	0	C	T	C	C	C	C	C	T	T	C	T	N	C	C	C	C	H	C	C	C	C	C	C	C	C	C	T	T	C	C	H	C	C	C	C	C	T	C	T	C	C	C	T	T	C	C
JAX00304812	11	16681280	0	A	G	A	A	A	A	A	A	G	A	A	N	A	A	A	A	A	A	A	A	A	A	A	A	A	A	A	H	A	A	A	A	A	A	H	A	A	A	G	A	A	A	G	A	A	A
JAX00304815	11	16687034	0	A	G	A	A	A	A	A	G	G	A	G	H	A	A	A	A	H	A	A	A	A	A	A	A	H	A	G	G	A	A	H	A	A	A	H	A	G	A	G	A	A	A	G	G	A	A
JAX00304819	11	16690515	0	A	G	G	A	A	A	G	A	A	G	A	A	H	A	A	A	A	G	G	H	A	A	G	A	A	G	A	A	G	A	A	A	A	A	A	G	A	A	A	A	G	A	A	A	A	G
JAX00024799	11	16700846	0	A	G	G	A	A	A	G	G	G	G	G	H	H	A	A	A	H	G	G	H	A	A	G	A	H	G	G	G	G	A	H	A	A	A	H	G	G	A	G	A	G	A	G	G	A	G
JAX00024800	11	16703051	0	A	G	G	A	A	A	G	G	G	G	G	H	N	A	A	A	H	G	G	H	A	A	G	A	H	G	G	G	G	A	N	A	A	A	H	G	G	A	G	A	G	A	G	G	A	G
JAX00024802	11	16745026	0	G	T	T	G	G	G	T	G	G	T	G	G	N	G	G	G	G	T	T	H	G	G	T	G	G	T	G	G	T	G	G	G	G	G	G	T	G	G	G	G	T	G	G	G	G	T
JAX00304835	11	16750757	0	T	C	C	T	T	T	C	C	C	C	C	N	H	T	T	T	T	C	C	H	T	T	C	T	H	C	C	C	C	T	T	T	T	T	H	C	C	T	C	T	C	T	C	C	T	C
JAX00304838	11	16753989	0	C	T	C	C	C	C	C	T	C	C	T	C	C	C	C	C	H	C	C	C	C	C	C	C	C	C	T	C	C	C	H	C	C	C	C	C	T	C	C	C	C	C	C	T	C	C
JAX00304841	11	16757397	0	C	T	C	C	C	C	C	C	T	T	C	H	C	C	C	C	C	C	C	C	C	C	H	C	H	T	C	T	C	C	C	C	C	C	H	C	C	C	T	C	C	C	T	C	C	C
JAX00304845	11	16785990	0	T	C	T	T	T	T	T	C	T	T	C	T	T	T	T	T	H	T	T	T	T	T	T	T	T	T	C	T	T	T	H	T	T	T	T	T	C	T	T	T	T	T	T	C	T	T
JAX00304848	11	16794025	0	A	G	A	A	A	A	A	G	G	A	G	H	A	A	A	A	H	A	A	A	A	A	A	A	N	A	G	G	A	A	H	A	A	A	H	A	G	A	G	A	A	A	G	G	A	A
JAX00024806	11	16797379	0	T	C	C	T	T	T	C	C	T	C	C	T	H	T	T	T	H	C	C	H	T	T	C	T	T	C	C	T	C	T	H	T	T	T	T	C	C	T	T	T	C	T	T	C	T	C
JAX00304850	11	16798037	0	G	A	A	G	G	G	A	G	G	A	G	G	H	G	G	G	G	A	A	H	G	G	A	G	G	A	G	G	A	G	G	G	G	G	G	A	G	G	G	G	A	G	G	G	G	A
JAX00024808	11	16803571	0	C	G	G	C	C	C	G	G	G	G	G	H	H	C	C	C	H	G	G	H	C	C	G	C	H	G	G	G	G	C	H	C	C	C	H	G	G	C	G	C	G	C	G	G	C	G
JAX00304851	11	16803839	0	C	T	C	C	C	C	C	T	C	C	T	C	C	C	C	C	H	C	C	C	C	C	C	C	C	C	T	C	C	C	H	C	C	C	C	C	T	C	C	C	C	C	C	T	C	C
JAX00304854	11	16806161	0	G	C	C	G	G	G	C	C	C	C	C	H	N	G	G	G	H	C	C	H	G	G	C	G	H	C	C	C	C	G	H	G	G	G	H	C	C	G	C	G	C	G	C	C	G	G
JAX00304857	11	16808018	0	G	A	G	G	G	G	G	A	A	G	A	H	G	G	G	G	H	G	G	G	G	G	G	G	H	G	A	A	G	G	H	G	G	G	H	G	A	G	A	G	G	G	A	A	G	G
JAX00197511	11	16820079	0	A	C	A	A	A	A	A	C	C	A	C	H	A	A	A	A	H	A	A	A	A	A	A	A	H	A	C	C	A	A	H	A	A	A	H	A	C	A	C	A	A	A	C	C	A	A
JAX00304861	11	16839427	0	T	G	G	T	T	T	G	G	G	T	G	H	H	T	T	T	H	G	G	H	T	T	H	T	H	T	G	G	G	T	H	T	T	T	H	G	G	T	G	T	G	T	G	G	T	T
JAX00304863	11	16840108	0	T	C	T	T	T	T	T	C	C	T	C	C	T	T	T	T	C	T	T	T	T	T	T	T	C	T	C	C	T	T	C	T	T	T	C	T	C	T	C	T	T	T	C	C	T	T
JAX00304864	11	16850791	0	C	A	C	C	C	C	C	C	A	C	C	H	C	C	C	C	C	C	C	C	C	C	C	C	H	C	C	A	C	C	C	C	C	C	H	C	C	C	A	C	C	C	A	C	C	C
JAX00304867	11	16864880	0	G	T	G	G	G	G	G	T	T	G	T	H	G	G	G	G	H	N	G	G	G	G	G	G	H	G	T	T	G	G	H	G	G	G	H	G	T	G	T	G	G	G	T	T	G	G
JAX00304869	11	16881191	0	C	A	C	C	C	C	C	A	C	C	A	C	C	C	C	C	H	C	C	C	C	C	C	C	C	C	A	C	C	C	H	C	C	C	C	C	A	C	C	C	C	C	C	A	C	C
JAX00024815	11	16902771	0	C	G	G	C	C	C	G	G	G	G	G	H	H	C	C	C	H	G	G	H	C	C	G	C	C	G	G	G	G	C	N	C	C	C	H	G	G	C	G	C	G	C	G	G	C	C
JAX00304873	11	16903542	0	G	T	G	G	G	G	G	G	T	G	G	H	G	G	G	G	G	G	G	G	G	G	G	G	H	G	G	T	G	G	G	G	G	G	H	G	G	G	T	G	G	G	T	G	G	G
JAX00304876	11	16918032	0	C	T	C	C	C	C	C	T	C	C	T	C	C	C	C	C	H	C	C	C	C	C	C	C	C	C	T	C	C	C	H	C	C	C	C	C	T	C	C	C	C	C	C	T	C	C
JAX00304881	11	16955960	0	G	A	A	G	G	G	A	G	G	G	G	G	H	G	G	G	G	A	A	H	G	G	H	G	G	G	G	G	A	G	G	G	G	G	G	A	G	G	G	G	A	G	G	G	G	G
JAX00304882	11	16956504	0	T	C	C	T	T	T	C	C	C	T	C	H	H	T	T	T	H	C	C	H	T	T	H	T	H	T	C	C	C	T	H	T	T	T	H	C	C	T	C	T	C	T	C	C	T	T
JAX00304884	11	16978843	0	G	A	G	G	G	G	G	G	A	G	G	H	G	G	G	G	G	G	G	G	G	G	G	G	H	G	G	A	G	G	G	G	G	G	H	G	G	G	A	G	G	G	A	G	G	G
JAX00304889	11	17010263	0	C	A	A	C	C	C	A	C	A	C	C	H	H	C	C	C	C	A	A	H	C	C	H	C	H	C	C	A	A	C	C	C	C	C	H	A	C	C	A	C	A	C	A	C	C	C
JAX00024827	11	17065223	0	C	A	C	C	C	C	C	A	A	C	A	H	C	C	C	C	H	C	C	C	C	C	C	C	C	C	A	A	C	C	H	C	C	C	C	C	A	C	A	C	C	C	A	A	C	C
JAX00197516	11	17066769	0	C	T	C	C	C	C	C	C	T	C	C	N	C	C	C	C	C	C	C	C	C	C	C	C	C	C	C	T	C	C	C	C	C	C	H	C	C	C	T	C	C	C	T	C	C	C
JAX00024830	11	17102399	0	G	T	G	G	G	G	G	T	T	G	T	G	G	G	G	G	G	G	G	G	G	G	G	G	G	G	T	T	G	G	G	G	G	G	G	G	T	G	T	G	G	G	T	T	G	G
JAX00304910	11	17133644	0	A	G	A	A	A	A	A	G	G	A	G	H	A	A	A	A	H	A	A	A	A	A	A	A	H	A	G	G	A	A	H	A	A	A	H	A	G	A	G	A	A	A	G	G	A	A
JAX00304914	11	17172333	0	T	C	T	T	T	T	T	C	T	T	C	T	T	T	T	T	H	T	T	T	T	T	T	T	T	T	C	T	T	T	H	T	T	T	T	T	C	T	T	T	T	T	T	C	T	T
JAX00024841	11	17258218	0	A	G	A	A	A	A	A	G	A	A	G	A	A	A	A	A	H	A	A	A	A	A	A	A	A	A	G	A	A	A	H	A	A	A	A	A	G	A	A	A	A	A	A	N	A	A
JAX00304929	11	17330272	0	G	A	G	G	G	G	G	A	G	G	A	G	G	G	G	G	H	G	G	G	G	G	G	G	G	G	A	G	G	G	H	G	G	G	G	G	A	G	G	G	G	G	G	A	G	G
JAX00024849	11	17362388	0	T	C	C	T	T	T	C	C	C	C	C	H	H	T	T	T	H	C	C	H	T	T	C	T	H	C	C	C	C	T	H	T	N	T	H	C	C	T	C	T	C	T	C	C	T	T
JAX00024851	11	17399290	0	A	C	A	A	C	C	A	A	A	A	A	A	H	C	C	A	A	A	A	A	C	C	A	C	H	A	A	A	A	C	C	C	C	C	H	A	A	C	A	H	A	C	A	A	H	C
JAX00304938	11	17429034	0	T	C	T	T	T	T	T	C	C	T	C	H	T	T	T	T	H	T	T	T	T	T	T	T	H	T	C	C	T	T	H	T	T	T	H	T	C	T	C	T	T	T	C	C	T	T
JAX00304941	11	17437908	0	C	T	C	C	C	C	C	T	C	C	T	C	C	C	C	C	H	C	C	C	C	C	C	C	C	C	T	C	C	C	H	C	C	C	C	C	T	C	C	C	C	C	C	T	C	C
JAX00304943	11	17444896	0	T	C	T	T	T	T	T	T	C	T	T	H	T	T	T	T	T	T	T	T	T	T	T	T	H	T	T	C	T	T	T	T	T	T	H	T	T	T	C	T	T	T	C	T	T	T
JAX00304944	11	17445829	0	T	C	T	T	T	T	T	C	T	T	C	T	T	T	T	T	H	T	T	T	T	T	T	T	T	T	C	T	T	T	H	T	T	T	T	T	C	T	T	T	T	T	T	C	T	T
JAX00024855	11	17454606	0	C	T	C	C	C	C	C	T	T	C	T	H	C	C	C	C	H	C	C	C	C	C	C	C	H	C	T	T	C	C	H	C	C	C	H	C	T	C	T	C	C	C	T	T	C	C
JAX00024857	11	17457541	0	C	G	C	C	C	C	C	G	G	C	G	N	C	C	C	C	H	C	C	C	C	C	C	C	H	C	G	G	C	C	H	C	C	C	N	C	G	C	G	C	C	C	G	G	C	C
JAX00304947	11	17468150	0	C	T	C	C	C	C	C	T	T	C	T	H	C	C	C	C	H	C	C	C	C	C	C	C	H	C	T	T	C	C	H	C	C	C	H	C	T	C	T	C	C	C	T	T	C	C
JAX00304951	11	17475943	0	C	T	C	C	C	C	C	C	T	C	C	H	C	C	C	C	C	C	C	C	C	C	C	C	H	C	C	T	C	C	C	C	C	C	H	C	C	C	T	C	C	C	T	C	C	C
JAX00197527	11	17497323	0	A	C	A	A	A	A	A	C	C	A	C	C	A	A	A	A	H	A	A	A	A	A	A	A	H	A	C	C	A	A	H	A	A	A	H	A	C	A	C	A	A	A	C	C	A	A
JAX00024862	11	17532440	0	A	G	A	A	G	G	A	A	A	G	A	A	H	G	G	A	A	A	A	A	G	G	H	G	H	G	A	A	A	G	H	G	G	G	H	A	A	G	A	H	A	G	A	A	H	G
JAX00304954	11	17533863	0	A	G	G	A	G	G	G	G	G	G	G	H	G	G	G	A	H	G	G	H	G	G	G	G	G	G	G	G	G	G	G	G	G	G	G	G	G	G	G	H	G	G	G	G	H	G
JAX00304955	11	17533885	0	G	A	G	G	G	G	G	G	A	G	G	H	G	G	G	G	G	G	G	G	G	G	G	G	H	G	G	A	G	G	G	G	G	G	H	G	G	G	A	G	G	G	A	G	G	G
JAX00304957	11	17538595	0	A	G	G	A	G	G	G	G	A	G	G	A	G	G	G	A	N	G	G	H	G	G	G	G	H	G	G	A	G	G	G	G	G	G	H	G	G	G	A	H	G	G	A	G	H	G
JAX00304958	11	17540749	0	C	T	T	C	T	T	T	C	C	T	C	C	T	T	T	C	C	T	T	H	T	T	T	T	H	T	C	C	T	T	H	T	T	T	H	T	C	T	C	H	T	T	C	C	H	T
JAX00304959	11	17541040	0	C	T	T	C	C	C	T	C	C	C	C	C	H	C	C	C	C	T	T	H	C	C	H	C	C	C	C	C	T	C	C	C	C	C	C	T	C	C	C	C	T	C	C	C	C	C
JAX00304964	11	17564354	0	C	T	T	C	T	T	T	C	C	T	C	C	T	T	T	C	C	T	T	H	T	T	T	T	H	T	C	C	T	T	H	T	T	T	H	T	C	T	C	H	T	T	C	C	H	T
JAX00024864	11	17575482	0	G	T	T	G	T	T	T	G	G	T	G	G	T	T	T	G	G	T	T	H	T	T	T	T	H	T	G	G	T	T	H	T	T	T	H	T	G	T	G	H	T	T	G	G	H	T
JAX00304971	11	17610697	0	T	C	C	T	C	C	C	C	T	C	C	T	C	C	C	T	H	C	C	H	C	C	C	C	H	C	C	T	C	C	C	C	C	C	H	C	C	C	T	H	C	C	T	C	H	C
JAX00304973	11	17639183	0	G	C	C	G	C	C	C	G	G	G	G	G	C	C	C	G	G	C	C	H	C	C	H	C	H	G	G	G	C	C	H	C	C	C	H	C	G	C	G	N	C	C	G	G	H	C
JAX00304974	11	17639280	0	A	T	T	A	T	T	T	A	A	T	A	A	T	T	T	A	A	T	T	H	T	T	T	T	H	T	A	A	T	T	H	T	T	T	H	T	A	T	A	H	T	N	A	A	H	T
JAX00304976	11	17640730	0	C	A	C	C	C	C	C	C	C	A	C	C	C	C	C	C	C	C	C	C	C	C	H	C	C	A	C	C	C	C	C	C	C	C	C	C	C	C	C	C	C	C	C	C	C	C
JAX00304977	11	17643033	0	A	G	G	A	G	G	G	G	G	G	G	H	G	G	G	A	H	G	G	H	G	G	G	G	G	G	G	G	G	G	G	G	G	G	G	G	G	G	G	H	G	G	G	G	H	G
JAX00304980	11	17650203	0	A	G	A	A	A	A	A	G	A	A	G	A	A	A	A	A	H	A	A	A	A	A	A	A	A	A	G	A	A	A	H	A	A	A	A	A	G	A	A	A	A	A	A	G	A	A
JAX00304981	11	17650749	0	A	G	G	A	A	A	G	G	A	A	G	A	H	A	A	A	H	G	G	H	A	A	H	A	A	A	G	A	G	A	N	A	A	A	A	G	G	A	A	A	G	A	A	G	A	A
JAX00304982	11	17651114	0	A	G	G	A	A	A	G	G	A	A	G	A	H	A	A	A	H	G	G	H	A	A	H	A	A	A	G	A	G	A	H	A	A	A	A	G	G	A	A	A	G	A	A	G	A	A
JAX00024874	11	17684545	0	A	G	G	A	A	A	G	A	A	A	A	A	H	A	A	A	A	G	G	H	A	A	H	A	A	A	A	A	G	A	A	A	A	A	A	G	A	A	A	A	G	A	A	A	A	A
JAX00024879	11	17760802	0	G	T	G	G	T	T	G	G	T	T	G	H	H	T	T	G	G	G	G	G	T	T	H	T	T	T	G	T	G	T	H	T	T	T	T	G	G	T	T	H	G	T	T	G	H	T
JAX00304992	11	17802319	0	T	C	C	T	C	C	C	C	C	C	C	H	C	C	C	T	H	C	C	H	C	C	C	C	C	C	C	C	C	C	C	C	C	C	C	C	C	C	C	H	C	C	C	C	H	C
JAX00304993	11	17802363	0	G	T	G	G	G	G	G	G	G	T	G	G	G	G	G	G	G	G	G	G	G	G	H	G	G	T	G	G	G	G	G	G	G	G	G	G	G	G	G	G	G	G	G	G	G	G
JAX00304994	11	17805253	0	G	A	G	G	G	G	G	A	A	G	A	H	G	G	G	G	H	G	G	G	G	G	G	G	H	G	A	A	G	G	H	G	G	G	H	G	A	G	A	G	G	G	A	A	G	G
JAX00024881	11	17817331	0	A	G	G	A	G	G	G	G	A	A	G	A	G	G	G	A	H	G	G	H	G	G	H	G	H	A	G	A	G	G	G	G	G	G	H	G	G	G	A	H	G	G	A	G	H	G
JAX00305005	11	17850371	0	C	T	C	C	C	C	C	C	C	T	C	C	C	C	C	C	C	C	C	C	C	C	H	C	C	T	C	C	C	C	C	C	C	C	C	C	C	C	C	C	C	C	C	C	C	C
JAX00305008	11	17875185	0	A	G	G	A	G	G	G	A	A	A	A	A	G	G	G	A	A	G	G	H	G	G	H	G	H	A	A	A	G	G	H	G	G	G	H	G	A	G	A	H	G	G	A	A	H	G
JAX00305015	11	17899712	0	C	T	C	C	C	C	C	T	C	C	T	C	C	C	C	C	H	C	C	C	C	C	C	C	C	C	T	C	C	C	H	C	C	C	C	C	T	C	C	C	C	C	C	T	C	C
JAX00024888	11	17902570	0	T	C	C	T	C	C	C	C	T	C	C	T	C	C	C	T	H	C	C	H	C	C	C	C	H	C	C	T	C	C	C	C	C	C	H	C	C	C	T	H	C	C	T	C	H	C
JAX00305017	11	17903487	0	C	T	T	C	C	C	T	C	C	T	C	C	H	C	C	C	C	T	T	H	C	C	T	C	C	T	C	C	T	C	C	C	C	C	C	T	C	C	C	C	T	C	C	C	C	C
JAX00024889	11	17916818	0	T	A	A	T	T	T	A	T	T	T	T	T	H	T	T	T	T	A	A	H	T	T	H	T	T	T	T	T	A	T	T	T	T	T	T	A	T	T	T	T	A	T	T	T	T	T
JAX00305021	11	17917758	0	A	G	G	A	G	G	G	G	A	G	G	A	G	G	G	A	H	G	G	G	G	G	G	G	N	G	G	A	G	G	G	G	G	G	H	G	G	G	A	H	G	G	A	G	H	G
JAX00024891	11	17933031	0	G	A	G	G	A	A	G	A	G	A	A	G	N	A	A	G	H	G	G	G	A	A	N	A	H	A	A	G	G	A	A	A	A	A	H	G	A	A	G	H	G	A	G	A	H	A
JAX00305026	11	17934954	0	T	G	G	T	G	G	G	G	T	G	G	T	G	G	G	T	H	G	G	H	G	G	G	G	H	G	G	T	G	G	G	G	G	G	H	G	G	G	T	H	G	G	T	G	H	G
JAX00305030	11	17942000	0	G	A	A	G	G	G	A	G	G	G	G	G	H	G	G	G	G	A	A	H	G	G	H	G	G	G	G	G	A	G	G	G	G	G	G	A	G	G	G	G	A	G	G	G	G	G
JAX00024894	11	17977082	0	A	G	G	A	A	A	G	G	A	A	G	A	A	A	A	A	A	G	G	A	A	A	A	A	A	A	A	A	G	A	A	A	A	A	A	G	G	A	A	A	G	A	A	G	A	A
JAX00305032	11	17985604	0	C	G	G	C	G	G	G	G	C	G	G	C	G	G	G	C	C	G	G	N	G	G	G	G	C	G	G	C	G	G	G	G	G	G	N	G	G	G	C	C	G	G	C	G	C	G
JAX00024898	11	18022497	0	G	A	A	G	A	A	A	A	G	G	A	G	A	A	A	G	H	A	A	H	A	A	H	A	G	G	A	G	A	A	A	A	A	A	H	A	A	A	N	G	A	N	G	A	H	A
JAX00305043	11	18022522	0	C	T	C	C	C	C	C	C	C	T	C	C	C	C	C	C	C	C	C	C	C	C	H	C	C	T	C	C	C	C	C	C	C	C	C	C	C	C	C	C	C	C	C	C	C	C
JAX00305044	11	18024031	0	G	A	G	G	G	G	G	G	G	A	G	G	G	G	G	G	G	G	G	G	G	G	H	G	G	A	G	G	G	G	G	G	G	G	G	G	G	G	G	G	G	G	G	G	G	G
JAX00305048	11	18064749	0	G	A	G	G	G	G	G	G	A	G	G	H	G	G	G	G	G	G	G	G	G	G	G	G	H	G	G	A	G	G	G	G	G	G	H	G	G	G	A	G	G	G	A	G	G	G
JAX00305053	11	18072926	0	C	T	C	C	C	C	C	C	T	C	C	N	C	C	C	C	C	C	C	C	C	C	C	C	H	C	C	T	C	C	C	C	C	C	H	C	C	C	T	C	C	C	T	C	C	C
JAX00024903	11	18107637	0	C	A	A	C	A	A	A	A	A	A	A	C	A	A	A	C	C	A	A	C	A	A	A	A	A	A	A	A	A	A	A	A	A	A	A	A	A	A	A	C	A	A	A	A	C	A
JAX00024905	11	18145221	0	T	A	A	T	A	A	A	A	T	A	A	T	A	A	A	T	H	A	A	H	A	A	A	A	H	A	A	T	A	A	A	A	A	A	H	A	A	A	T	H	A	A	T	A	H	A
JAX00024906	11	18145331	0	G	C	C	G	C	C	C	C	G	C	C	G	C	C	C	G	H	C	C	H	C	C	C	C	H	C	C	G	C	C	C	C	C	C	H	C	C	C	G	H	C	C	G	C	H	C
JAX00305064	11	18183707	0	T	C	C	T	C	C	C	C	T	T	C	T	C	C	C	T	H	C	C	H	C	C	H	C	H	T	C	T	C	C	C	C	C	C	H	C	C	C	T	H	C	C	T	C	H	C
JAX00024911	11	18232886	0	G	A	G	G	A	A	G	G	G	G	G	G	H	A	A	G	G	G	G	G	A	A	G	A	H	G	A	G	A	A	H	A	A	A	H	G	G	A	G	H	G	A	G	G	H	A
JAX00024913	11	18236645	0	C	G	C	C	G	G	C	G	C	C	G	C	H	G	G	C	H	C	C	C	G	G	C	G	H	C	G	C	G	G	G	G	G	G	H	C	G	G	C	H	C	G	C	G	H	G
JAX00305070	11	18244396	0	C	T	C	C	T	T	C	C	C	C	C	C	H	T	T	C	C	C	C	C	T	T	C	T	N	C	T	C	T	T	H	T	T	N	H	C	C	T	C	H	C	T	C	C	T	T
JAX00024914	11	18255346	0	T	G	G	T	T	T	G	G	T	T	G	T	H	T	T	T	H	G	G	H	T	T	H	T	T	T	T	T	T	T	H	T	T	T	T	G	G	T	T	T	G	T	T	G	T	T
JAX00305074	11	18258417	0	C	A	A	C	C	C	A	C	C	C	C	C	H	C	C	C	C	A	A	H	C	C	H	C	C	C	C	C	C	C	C	C	C	C	C	A	C	C	C	C	A	C	C	C	C	C
JAX00305076	11	18262075	0	G	A	G	G	G	G	G	A	G	A	A	N	G	G	G	G	H	G	G	G	G	G	H	G	G	A	G	G	G	G	H	G	G	G	G	G	A	G	G	G	G	G	G	A	G	G
JAX00305077	11	18262262	0	A	T	A	A	A	A	A	T	T	T	T	N	A	A	A	A	H	A	A	A	A	A	H	A	H	T	A	T	A	A	H	A	A	A	H	A	T	A	T	A	A	A	T	T	A	A
JAX00024915	11	18264093	0	G	T	T	G	G	G	T	T	G	T	T	G	H	G	G	G	H	T	T	H	G	G	T	G	G	T	G	G	G	G	H	G	G	G	G	T	T	G	G	G	T	G	G	T	G	G
JAX00305078	11	18264162	0	C	T	C	C	C	C	C	T	C	C	T	C	C	C	C	C	H	C	C	C	C	C	C	C	C	C	C	C	C	C	H	C	C	C	C	C	T	C	C	C	C	C	C	T	C	C
JAX00305079	11	18265266	0	A	G	A	A	G	G	A	A	A	A	A	A	N	G	G	A	A	A	A	A	G	G	A	G	H	A	G	A	G	G	H	G	G	G	H	A	A	G	A	H	A	G	A	A	N	G
JAX00305080	11	18265573	0	G	A	G	G	G	G	G	G	A	G	G	H	G	G	G	G	G	G	G	G	G	G	G	G	H	G	G	A	G	G	G	G	G	G	H	G	G	G	A	G	G	G	A	G	G	G
JAX00305081	11	18266042	0	C	T	T	C	C	C	T	T	C	T	T	C	H	C	C	C	H	T	T	H	C	C	T	C	C	T	C	C	C	C	H	C	C	C	C	T	T	C	C	C	T	C	C	T	C	C
JAX00305082	11	18270246	0	A	G	G	A	G	G	G	G	A	G	G	A	G	G	G	A	H	G	G	N	G	G	G	G	H	G	G	A	G	G	G	G	G	G	A	G	G	G	A	H	G	G	A	G	H	G
JAX00305083	11	18271033	0	C	T	T	C	T	T	T	T	C	T	T	C	T	T	T	C	N	T	T	H	T	T	T	T	H	T	T	C	T	T	T	T	T	T	H	T	T	T	C	H	T	T	C	T	N	T
JAX00024917	11	18299669	0	T	C	C	T	T	T	C	T	T	C	T	T	H	T	T	T	T	C	C	H	T	T	C	T	T	C	T	T	T	T	T	T	T	T	T	C	T	T	T	T	C	T	T	T	T	T
JAX00024918	11	18307937	0	A	T	T	A	A	A	T	A	A	T	A	A	H	A	A	A	A	T	T	H	A	A	T	A	A	T	A	A	A	A	A	A	A	A	A	T	A	A	A	A	T	A	A	A	A	A
JAX00024919	11	18311947	0	T	G	G	T	T	T	G	T	T	T	T	T	N	T	T	T	T	G	G	G	T	T	N	T	T	T	T	T	T	T	T	T	T	T	T	G	T	T	T	T	G	T	T	T	T	T
JAX00305092	11	18321681	0	C	T	C	C	C	C	C	C	T	C	C	H	C	C	C	C	C	C	C	C	C	C	C	C	H	C	C	T	C	C	C	C	C	C	H	C	C	C	T	C	C	C	T	C	C	C
JAX00024920	11	18347899	0	G	A	A	G	G	G	A	G	G	G	G	G	N	G	G	G	G	A	A	H	G	G	H	G	G	G	G	G	G	G	G	G	G	G	G	A	G	G	G	G	A	G	G	G	G	G
JAX00024922	11	18349921	0	T	C	T	T	C	C	T	C	T	C	C	T	H	C	C	T	H	T	T	T	C	C	H	C	H	C	C	T	C	C	C	C	C	C	H	T	C	C	T	H	T	C	T	C	H	C
JAX00024923	11	18375730	0	G	T	G	G	T	T	G	T	G	T	T	G	H	T	T	G	H	G	G	G	T	T	H	T	H	T	T	G	T	T	T	T	T	T	H	G	T	T	G	H	G	T	G	T	H	T
JAX00305095	11	18375831	0	A	G	G	A	A	A	G	A	A	A	A	A	H	A	A	A	A	G	G	H	A	A	H	A	A	A	A	A	A	A	A	A	A	A	A	G	A	A	A	A	G	A	A	A	A	A
JAX00024925	11	18377500	0	C	T	C	C	T	T	C	T	C	T	T	C	H	T	T	C	H	C	C	C	T	T	H	T	H	T	T	C	T	T	T	T	T	T	H	C	T	T	C	H	C	T	C	T	H	T
JAX00305101	11	18408890	0	T	C	C	T	C	C	C	C	T	C	C	T	C	C	C	T	H	C	C	H	C	C	C	C	H	C	C	T	C	C	C	C	C	C	H	C	C	C	T	H	C	C	T	C	H	C
JAX00305103	11	18409190	0	A	G	G	A	G	G	G	G	A	G	G	A	G	G	G	A	H	G	G	H	G	G	G	G	H	G	G	A	G	G	G	G	G	G	H	G	G	G	A	N	G	G	A	G	H	G
JAX00024931	11	18459191	0	T	C	C	T	C	C	C	C	T	C	C	T	C	C	C	T	T	C	C	T	C	C	C	C	H	C	C	T	C	C	C	C	C	C	H	C	C	C	T	H	C	C	T	C	H	C
JAX00305108	11	18481738	0	T	C	T	T	T	T	T	T	C	T	T	H	T	T	T	T	T	T	T	T	T	T	T	T	H	T	T	C	T	T	T	T	T	T	H	T	T	T	C	T	T	T	C	T	T	T
JAX00305110	11	18484535	0	G	A	A	G	A	A	A	A	G	A	A	G	A	A	A	G	H	A	A	H	A	A	A	A	H	A	A	G	A	A	A	A	A	A	H	A	A	A	G	H	A	A	G	A	H	A
JAX00187461	11	18485287	0	T	A	A	T	A	A	A	A	A	A	A	H	A	A	A	T	H	A	A	H	A	A	A	A	A	A	A	A	A	A	A	A	A	A	A	A	A	A	A	H	A	A	A	A	H	A
JAX00305113	11	18487922	0	T	C	T	T	T	T	T	C	T	T	C	T	T	T	T	T	H	T	T	T	T	T	T	T	T	T	T	T	T	T	H	T	T	T	T	T	C	T	T	T	T	T	T	C	T	T
JAX00305115	11	18497668	0	G	A	G	G	G	G	G	G	G	A	G	G	G	G	G	G	G	G	G	G	G	G	H	G	G	A	G	G	G	G	G	G	G	G	G	G	G	G	G	G	G	G	G	G	G	G
JAX00024936	11	18557462	0	A	G	G	A	G	G	G	G	A	G	G	A	G	G	G	A	H	G	G	H	G	G	G	G	H	G	G	A	G	G	G	G	G	G	H	G	G	G	A	H	G	G	A	G	H	G
JAX00024937	11	18557602	0	A	G	G	A	G	G	G	G	A	G	G	A	G	G	G	A	H	G	G	H	G	G	G	G	H	G	G	A	G	G	G	G	G	G	H	G	G	G	A	H	G	G	A	G	H	G
JAX00305123	11	18568255	0	G	T	T	G	T	T	T	T	G	T	T	G	T	T	T	G	G	T	T	G	T	T	T	T	G	T	T	G	T	T	T	T	T	T	G	T	T	T	G	G	T	T	G	T	G	T
JAX00305128	11	18575914	0	C	T	T	C	T	C	T	C	C	C	C	C	T	C	T	C	C	T	T	H	C	C	H	T	C	C	C	C	C	T	C	T	T	C	C	T	C	T	C	H	T	C	C	C	C	C
JAX00305129	11	18575935	0	T	C	C	T	C	C	C	T	T	C	T	T	C	C	C	T	T	C	C	H	C	C	C	C	H	C	C	T	C	C	H	C	C	C	H	C	T	C	T	H	C	C	T	T	H	C
JAX00024939	11	18583492	0	T	C	C	T	C	T	C	C	T	C	C	T	C	T	C	T	H	C	C	H	T	T	C	C	T	C	T	T	T	C	H	C	C	T	T	C	C	C	T	H	C	T	T	C	T	T
JAX00305136	11	18590234	0	C	T	T	C	T	T	T	T	C	T	T	C	T	T	T	C	H	T	T	H	T	T	T	T	H	T	T	C	T	T	T	T	T	T	H	T	T	T	C	H	T	T	C	T	H	T
JAX00305139	11	18615595	0	T	C	C	T	C	C	C	C	T	C	C	T	C	C	C	T	H	C	C	H	C	C	C	C	H	C	C	T	C	C	C	C	C	C	H	C	C	C	T	H	C	C	T	C	H	C
JAX00024942	11	18618281	0	C	T	T	C	C	C	T	C	C	C	C	C	H	C	C	C	C	T	T	H	C	C	H	C	C	C	C	C	C	C	C	C	C	C	C	T	C	C	C	C	T	C	C	C	C	C
JAX00305145	11	18624465	0	G	A	A	G	G	G	A	G	G	G	G	G	H	G	G	G	G	A	A	H	G	G	H	G	G	G	G	G	G	G	G	G	G	G	G	A	G	G	G	G	A	G	G	G	G	G
JAX00305146	11	18624623	0	A	G	G	A	A	A	G	G	A	G	G	A	H	A	A	A	H	G	G	H	A	A	G	A	A	G	A	A	A	A	H	A	A	A	A	G	G	A	A	A	G	A	A	G	A	A
JAX00305149	11	18644718	0	A	G	G	A	G	G	G	G	G	G	G	H	G	G	G	A	H	G	G	H	G	G	G	G	G	G	G	G	G	G	G	G	G	G	G	G	G	G	G	H	G	G	G	G	H	G
JAX00305151	11	18645918	0	C	T	C	C	C	C	C	C	T	T	C	H	C	C	C	C	C	C	C	C	C	C	H	C	H	T	C	T	C	C	C	C	C	C	H	C	C	C	T	C	C	C	T	C	C	C
JAX00305152	11	18646169	0	T	C	T	T	T	T	T	T	T	C	T	T	T	T	T	T	T	T	T	T	T	T	H	T	T	C	T	T	T	T	T	T	T	T	T	T	T	T	T	T	T	T	T	T	T	T
JAX00305160	11	18729444	0	A	G	G	A	G	G	G	G	A	A	G	A	G	G	G	A	A	G	G	H	G	G	H	G	H	A	G	A	G	G	G	G	G	G	H	G	G	G	A	H	G	G	A	G	H	G
JAX00305162	11	18729497	0	G	T	G	G	G	G	G	G	G	T	G	G	G	G	G	G	G	G	G	G	G	G	H	G	G	T	G	G	G	G	G	G	G	G	G	G	G	G	G	G	G	G	G	G	G	G
JAX00305163	11	18729919	0	T	C	C	T	T	T	C	C	T	T	C	T	H	T	T	T	N	C	C	H	T	T	H	T	T	T	T	T	T	T	H	T	T	T	T	C	C	T	T	T	C	T	T	C	T	T
JAX00305166	11	18730262	0	G	C	G	G	C	C	G	G	G	C	G	G	H	C	C	G	G	G	G	G	C	C	H	C	H	C	C	G	C	C	H	C	C	C	H	G	G	C	G	H	G	C	G	G	H	C
JAX00305168	11	18730908	0	C	T	C	C	C	C	C	C	T	C	C	H	C	C	C	C	C	C	C	C	C	C	C	C	H	C	C	T	C	C	C	C	C	C	H	C	C	C	T	C	C	C	T	C	C	C
JAX00305169	11	18731040	0	C	A	A	C	A	A	A	A	A	A	A	H	A	A	A	C	N	A	A	N	A	A	A	A	A	A	A	A	A	A	A	A	A	A	A	A	A	A	A	N	A	A	A	A	H	A
JAX00024950	11	18737119	0	T	G	G	T	G	G	G	G	G	G	G	H	G	G	G	T	H	G	G	H	G	G	G	G	G	G	G	G	G	G	G	G	G	G	G	G	G	G	G	H	G	G	G	G	H	G
JAX00305171	11	18737495	0	A	T	A	A	A	A	A	A	T	A	A	H	A	A	A	A	A	A	A	A	A	A	A	A	H	A	A	T	A	A	A	A	A	A	H	A	A	A	T	A	A	A	T	A	A	A
JAX00305174	11	18750090	0	C	G	G	C	G	G	G	G	C	G	G	C	G	G	G	C	H	G	G	H	G	G	G	G	H	G	G	C	G	G	G	G	G	G	H	G	G	G	C	H	G	G	C	G	H	G
JAX00024955	11	18784240	0	T	C	C	T	T	T	C	T	T	T	T	T	N	T	T	T	T	C	C	H	N	T	H	T	T	T	N	T	N	T	T	T	N	T	T	C	T	T	T	T	C	T	T	T	T	T
JAX00197537	11	18802285	0	C	T	C	C	C	C	C	C	T	C	C	N	C	C	C	C	C	C	C	C	C	C	C	C	H	C	C	T	C	C	C	C	C	C	H	C	C	C	T	C	C	C	T	C	C	C
JAX00024956	11	18814125	0	T	A	T	T	A	A	T	A	T	T	A	T	H	A	A	T	H	T	T	T	A	A	T	A	H	T	A	T	A	A	A	A	A	A	H	T	A	A	T	N	T	A	T	A	H	A
JAX00305179	11	18818530	0	C	T	C	C	C	C	C	C	T	C	C	H	C	C	C	C	C	C	C	C	C	C	C	C	H	C	C	T	C	C	C	C	C	C	H	C	C	C	T	C	C	C	T	C	C	C
JAX00305182	11	18825387	0	G	A	G	G	G	G	G	G	A	G	G	N	G	G	G	G	G	G	G	G	G	G	G	G	H	G	G	A	G	G	G	G	G	G	N	G	G	G	A	G	G	G	A	G	G	G
JAX00305184	11	18829525	0	A	T	T	A	A	T	T	T	T	T	T	H	H	T	A	A	H	T	T	H	T	T	T	A	T	T	T	T	T	A	T	A	A	T	T	T	T	A	T	A	T	T	T	T	H	T
JAX00305185	11	18829656	0	C	A	C	C	C	C	C	A	A	C	A	H	C	C	C	C	H	C	C	C	C	C	C	C	H	C	C	A	C	C	H	C	C	C	H	C	N	C	H	C	C	C	A	A	C	C
JAX00024958	11	18833207	0	G	A	A	G	G	A	A	G	A	A	G	H	H	A	G	G	G	A	A	H	A	A	A	G	A	A	A	A	A	G	H	G	G	A	A	A	G	G	A	G	A	A	A	G	H	A
JAX00024960	11	18844828	0	A	G	G	A	A	G	G	A	A	A	A	A	H	G	A	A	A	G	G	H	G	G	H	A	H	A	G	A	G	A	H	A	A	G	H	G	A	A	A	A	G	G	A	A	H	G
JAX00305186	11	18845184	0	T	G	T	T	T	T	T	G	T	T	G	T	T	T	T	T	H	T	T	T	T	T	T	T	T	T	T	T	T	T	H	T	T	T	T	T	G	T	T	T	T	T	T	G	T	T
JAX00305188	11	18849235	0	A	G	A	A	A	A	A	A	G	A	A	H	A	A	A	A	A	A	A	A	A	A	A	A	H	A	A	G	A	A	A	A	A	A	H	A	A	A	G	A	A	A	G	A	A	A
JAX00305189	11	18852008	0	C	T	C	C	C	C	C	C	T	C	C	N	C	C	C	C	C	C	C	C	C	C	C	C	H	C	C	T	C	C	C	C	C	C	N	C	C	C	T	C	C	C	T	C	C	C
JAX00305195	11	18895713	0	G	A	A	G	G	A	A	A	A	G	A	A	H	A	G	G	H	A	A	H	A	A	H	G	A	G	A	A	A	G	A	G	G	A	A	A	A	G	A	G	A	A	A	A	H	A
JAX00305198	11	18902545	0	A	G	G	A	G	G	G	G	G	A	G	H	G	G	G	A	H	G	G	H	G	G	H	G	G	A	G	G	G	G	G	G	G	G	G	G	G	G	G	H	G	G	G	G	H	G
JAX00305202	11	18928180	0	A	G	A	A	G	G	A	G	A	A	G	A	H	G	G	A	H	A	A	A	G	G	A	G	H	A	G	A	G	G	G	G	G	G	H	A	G	G	A	H	A	G	A	G	N	G
JAX00024966	11	18934070	0	G	A	G	G	A	A	G	G	G	G	G	G	H	A	A	G	G	G	G	G	A	A	G	A	H	G	A	G	A	A	H	A	A	A	H	G	G	A	G	H	G	A	G	G	H	A
JAX00305203	11	18935857	0	T	C	T	T	C	C	T	C	C	T	C	C	C	C	C	T	T	T	T	T	C	C	T	C	C	T	C	C	C	C	C	C	C	C	C	T	C	C	C	H	T	C	C	C	H	C
JAX00305204	11	18944399	0	C	G	C	C	C	C	C	C	G	C	C	G	C	C	C	C	C	C	C	C	C	C	C	C	G	C	C	G	C	C	C	C	C	C	G	C	C	C	G	C	C	C	G	C	C	C
JAX00197540	11	18951859	0	C	T	C	C	C	C	C	C	T	C	C	H	C	C	C	C	C	C	C	C	C	C	C	C	N	C	C	T	C	C	C	C	C	C	H	C	C	C	T	C	C	C	N	C	C	C
JAX00305210	11	18958547	0	T	C	T	T	C	C	T	T	T	T	T	T	H	C	C	T	T	T	T	T	C	C	T	C	H	T	C	T	C	C	H	C	C	C	H	T	T	C	T	H	T	C	T	T	H	C
JAX00024968	11	18967210	0	C	T	C	C	T	T	C	C	C	T	C	C	H	T	T	C	C	C	C	C	T	T	H	T	H	T	T	C	T	T	H	T	T	T	H	C	C	T	C	H	C	T	C	C	H	T
JAX00305212	11	19003524	0	T	C	T	T	T	T	T	C	T	T	C	T	T	T	T	T	T	T	T	T	T	T	T	T	T	T	T	T	T	T	T	T	T	T	T	T	C	T	T	T	T	T	T	C	T	T
JAX00197543	11	19003718	0	T	C	T	T	T	T	T	C	C	T	C	H	T	T	T	T	H	T	T	T	T	T	T	T	H	T	T	C	T	T	H	T	T	T	H	T	C	T	C	T	T	T	C	C	T	T
JAX00305214	11	19003928	0	T	C	T	T	T	T	T	T	C	T	T	C	T	T	T	T	T	T	T	T	T	T	T	T	N	T	T	C	T	T	T	T	T	T	N	T	T	T	C	T	T	T	C	T	T	T
JAX00024971	11	19006799	0	A	G	A	A	A	A	A	A	G	A	A	G	A	A	A	A	A	A	A	A	A	A	A	A	N	A	A	G	A	A	A	A	A	A	G	A	A	A	G	A	A	A	G	A	A	A
JAX00305218	11	19053664	0	T	G	T	T	T	T	T	G	T	T	G	T	T	T	T	T	H	T	T	T	T	T	T	T	T	T	T	T	T	T	H	T	T	T	T	T	G	T	T	T	T	T	T	G	T	T
JAX00024974	11	19062779	0	G	A	G	G	G	G	G	G	A	G	G	H	G	G	G	G	G	G	G	G	G	G	G	G	H	G	G	A	G	G	G	G	G	G	H	G	G	G	H	G	G	G	A	G	G	G
JAX00197545	11	19072357	0	G	A	G	G	G	G	G	A	A	G	A	H	G	G	G	G	H	G	G	G	G	G	G	G	H	G	G	A	G	G	H	G	G	G	H	G	A	G	A	G	G	G	A	A	G	G
JAX00305221	11	19079801	0	G	T	G	G	G	G	G	T	G	G	T	G	G	G	G	G	H	G	G	G	G	G	G	G	G	G	G	G	G	G	H	G	G	G	G	G	T	G	G	G	G	G	G	T	G	G
JAX00305224	11	19108683	0	G	A	G	G	G	G	G	A	G	G	A	G	G	G	G	G	H	G	G	G	G	G	G	G	G	G	G	G	G	G	H	G	G	G	G	G	A	G	G	G	G	G	G	A	G	G
JAX00024980	11	19128226	0	G	A	A	G	G	G	A	G	G	G	G	G	H	G	G	G	G	A	A	H	G	G	N	G	G	G	G	G	G	G	G	G	G	G	G	A	G	G	G	G	A	G	G	G	G	G
JAX00024981	11	19134961	0	A	T	T	A	A	A	T	A	A	A	A	A	H	A	A	A	A	T	T	H	A	A	H	A	A	A	A	A	A	A	A	A	A	A	A	T	A	A	A	A	T	A	A	A	A	A
JAX00305228	11	19135021	0	G	A	A	G	G	G	A	G	G	G	G	G	H	G	G	G	G	A	A	H	G	G	H	G	G	G	G	G	G	G	G	G	G	G	G	A	G	G	G	G	A	G	G	G	G	G
JAX00305233	11	19154174	0	C	T	C	C	C	C	C	T	T	T	T	H	C	C	C	C	H	C	C	C	C	C	H	C	C	T	C	T	C	C	H	C	C	C	H	C	T	C	T	C	C	C	T	T	C	C
JAX00305236	11	19157414	0	C	T	C	C	C	C	C	C	C	T	C	C	C	C	C	C	C	C	C	C	C	C	H	C	C	T	C	C	C	C	C	C	C	C	C	C	C	C	C	C	C	C	C	C	C	C
JAX00305239	11	19178542	0	A	C	A	A	A	A	A	A	C	C	A	H	A	A	A	A	A	A	A	A	A	A	H	A	A	C	A	C	A	A	A	A	A	A	H	A	A	A	C	A	A	A	C	A	A	A
JAX00024985	11	19196360	0	C	T	T	C	C	C	C	C	C	T	C	C	C	C	C	C	C	C	C	H	C	C	T	C	H	T	C	C	C	C	C	C	C	C	C	C	C	C	C	C	T	C	C	C	C	C
JAX00305244	11	19202615	0	T	C	C	T	T	T	T	T	T	C	T	T	T	T	T	T	T	T	T	H	T	T	C	T	H	C	T	T	T	T	T	T	T	T	T	T	T	T	T	T	C	T	T	T	T	T
JAX00305250	11	19204817	0	A	G	A	A	A	A	A	G	G	A	G	H	A	A	A	A	H	A	A	A	A	A	A	A	A	A	A	G	A	A	H	A	A	A	H	A	G	A	G	A	A	A	G	G	A	A
JAX00305253	11	19231108	0	C	T	C	C	C	C	C	C	C	T	C	C	C	C	C	C	C	C	C	C	C	C	H	C	C	T	C	C	C	C	C	C	C	C	C	C	C	C	C	C	C	C	C	C	C	C
JAX00305255	11	19232959	0	G	A	G	G	G	G	G	G	A	G	G	H	G	G	G	G	G	G	G	G	G	G	G	G	G	G	G	A	G	G	G	G	G	G	H	G	G	G	A	G	G	G	A	G	G	G
JAX00305256	11	19233346	0	A	G	A	A	A	A	A	A	G	A	A	H	A	A	A	A	A	A	A	A	A	A	A	A	A	A	A	G	A	A	A	A	A	A	H	A	A	A	G	A	A	A	G	A	A	A
JAX00024989	11	19242337	0	G	T	G	G	T	G	G	G	G	T	G	G	N	G	T	G	G	G	G	G	G	G	H	T	G	T	G	G	G	T	G	T	T	G	G	G	G	T	G	H	G	G	G	G	G	G
JAX00305259	11	19255966	0	C	T	C	C	C	C	C	C	T	C	C	H	C	C	C	C	C	C	C	C	C	C	C	C	C	C	C	T	C	C	C	C	C	C	H	C	C	C	T	C	C	C	T	C	C	C
JAX00024990	11	19266710	0	T	A	T	T	A	T	T	A	A	A	A	N	H	T	A	T	N	T	T	T	T	T	H	A	T	A	T	A	T	A	H	A	A	T	N	T	A	A	A	H	T	T	A	A	T	T
JAX00305261	11	19293152	0	G	A	G	G	G	G	G	G	A	G	G	H	G	G	G	G	G	G	G	G	G	G	G	G	G	G	G	A	G	G	G	G	G	G	H	G	G	G	A	G	G	G	A	G	G	G
JAX00024993	11	19293184	0	T	G	T	T	G	T	T	G	G	T	G	H	H	T	G	T	H	T	T	T	T	T	T	G	T	T	T	G	T	G	H	G	G	T	H	T	G	G	G	H	T	T	G	G	T	T
JAX00305265	11	19298591	0	T	C	T	T	T	T	T	C	T	T	C	T	T	T	T	T	H	T	T	T	T	T	T	T	T	T	T	T	T	T	H	T	T	T	T	T	C	T	T	T	T	T	T	C	T	T
JAX00305266	11	19316923	0	T	C	C	T	T	T	T	T	T	T	T	T	T	T	T	T	T	T	T	H	T	T	H	T	H	T	T	T	T	T	T	T	T	T	T	T	T	T	T	T	C	T	T	T	T	T
JAX00305270	11	19323280	0	T	A	T	T	T	T	T	T	A	T	T	H	T	T	T	T	T	T	T	T	T	T	T	T	T	T	T	A	T	T	T	T	T	T	H	T	T	T	A	T	T	T	A	T	T	T
JAX00024995	11	19343420	0	A	G	G	A	G	A	A	G	G	G	G	H	H	A	G	A	H	A	A	H	A	A	G	G	H	G	A	G	A	G	H	G	G	A	H	A	G	G	G	H	G	A	G	G	A	A
JAX00305274	11	19354291	0	G	C	G	G	G	G	G	C	G	G	C	G	G	G	G	G	H	G	G	G	G	G	G	G	G	G	G	G	G	G	H	G	G	G	G	G	C	G	G	G	G	G	G	C	G	G
JAX00024997	11	19355970	0	C	T	T	C	T	C	C	T	T	T	T	H	H	C	T	C	H	C	C	H	C	C	T	T	H	T	C	T	C	T	H	T	T	C	H	C	T	T	T	H	T	C	T	T	C	C
JAX00305279	11	19366775	0	G	A	A	G	A	G	G	G	G	G	G	G	N	G	A	G	G	G	G	H	G	G	H	A	H	G	G	G	G	A	G	A	A	G	G	G	G	A	G	H	A	G	G	G	G	G
JAX00024998	11	19370082	0	T	C	C	T	C	T	T	C	C	C	C	H	H	T	C	T	H	T	T	H	T	T	C	C	H	C	T	C	T	C	H	C	C	T	H	T	C	C	C	H	C	T	C	C	T	T
JAX00305283	11	19380584	0	G	A	G	G	G	G	G	G	A	G	G	H	G	G	G	G	G	G	G	G	G	G	G	G	G	G	G	A	G	G	G	G	G	G	G	G	G	G	N	G	G	G	A	G	G	G
JAX00305284	11	19380796	0	A	G	G	A	G	A	A	A	A	A	A	A	H	A	G	A	A	A	A	H	A	A	H	G	H	A	A	A	A	G	A	G	G	A	A	A	A	G	A	H	G	A	A	A	A	A
JAX00305285	11	19387167	0	T	C	C	T	T	T	T	T	T	T	T	T	T	T	T	T	T	T	T	H	T	T	H	T	H	T	T	T	T	T	T	T	T	T	T	T	T	T	T	T	C	T	T	T	T	T
JAX00025000	11	19387463	0	G	C	C	G	C	G	G	C	C	C	C	H	H	G	C	G	H	G	G	H	G	G	C	C	H	C	G	C	G	C	H	C	C	G	H	G	C	C	C	H	C	G	C	C	G	G
JAX00305286	11	19388954	0	A	G	G	A	G	A	A	G	G	G	G	N	N	A	G	A	N	A	A	A	A	A	G	G	N	G	A	G	A	G	H	G	G	A	A	A	G	G	G	N	G	A	G	G	A	A
JAX00187464	11	19429617	0	A	C	C	A	C	A	A	C	C	C	C	H	H	A	C	A	H	A	A	H	A	A	C	C	N	C	A	C	A	C	H	C	C	A	H	A	C	C	C	H	C	A	C	C	A	A
JAX00305293	11	19442134	0	T	C	T	T	T	T	T	T	T	C	T	T	T	T	T	T	T	T	T	T	T	T	H	T	T	C	T	T	T	T	T	T	T	T	T	T	T	T	T	T	T	T	T	T	T	T
JAX00305299	11	19447604	0	A	G	A	A	A	A	A	G	G	A	G	H	A	A	A	A	H	A	A	A	A	A	A	A	A	A	A	G	A	A	A	A	A	A	N	A	G	A	G	A	A	A	G	G	A	A
JAX00025005	11	19458957	0	G	A	A	G	A	G	G	A	A	A	A	H	H	G	A	G	H	G	G	H	G	G	A	A	H	A	G	A	G	A	H	A	A	G	H	G	A	A	A	H	A	G	A	A	G	G
JAX00025006	11	19459005	0	G	A	A	G	A	G	G	G	G	A	G	G	H	G	A	G	G	G	G	H	G	G	A	A	H	A	G	G	G	A	H	A	A	G	G	G	G	A	G	H	A	G	G	G	G	G
JAX00305309	11	19464435	0	T	C	T	T	T	T	T	C	T	T	C	T	T	T	T	T	C	T	T	T	T	T	T	T	T	T	T	T	T	T	T	T	T	T	T	T	C	T	T	T	T	T	T	C	T	T
JAX00305312	11	19482079	0	G	A	G	G	G	G	G	A	G	G	A	G	G	G	G	G	H	G	G	G	G	G	G	G	G	G	G	G	G	G	G	G	G	G	G	G	A	G	G	G	G	G	G	A	G	G
JAX00305315	11	19483732	0	G	A	G	G	G	G	G	G	A	G	G	H	G	G	G	G	G	G	G	G	G	G	G	G	G	G	G	A	G	G	G	G	G	G	H	G	G	G	A	G	G	G	A	G	G	G
JAX00025008	11	19502958	0	T	G	G	T	T	T	T	T	T	T	T	T	T	T	T	T	T	T	T	H	T	T	H	T	H	T	T	T	T	T	H	T	T	T	T	T	T	T	T	T	G	T	T	T	T	T
JAX00305318	11	19508798	0	T	G	G	T	T	T	T	T	T	T	T	T	T	T	T	T	T	T	T	H	T	T	H	T	H	T	T	T	T	T	H	T	T	T	T	T	T	T	T	T	G	T	T	T	T	T
JAX00305319	11	19514072	0	A	G	A	A	A	A	A	G	A	A	G	A	A	A	A	A	H	A	A	A	A	A	A	A	A	A	A	A	A	A	A	A	A	A	A	A	G	A	A	A	A	A	A	G	A	A
JAX00305322	11	19515085	0	C	T	C	C	C	C	C	T	T	C	T	H	C	C	C	C	H	C	C	C	C	C	C	C	C	C	C	T	C	C	C	C	C	C	H	C	T	C	T	C	C	C	T	T	C	C
JAX00305326	11	19530147	0	G	A	G	G	G	G	G	A	A	G	A	H	G	G	G	G	H	G	G	G	G	G	G	G	G	G	G	A	G	G	G	G	G	G	H	G	A	G	A	G	G	G	A	A	G	G
JAX00025010	11	19530210	0	A	G	G	A	A	A	A	G	G	A	G	H	A	A	A	A	H	A	A	H	A	A	H	A	H	A	A	G	A	A	H	A	A	A	H	A	G	A	G	A	G	A	G	G	A	A
JAX00305332	11	19537796	0	C	T	C	C	C	C	C	T	T	T	T	H	C	C	C	C	H	C	C	C	C	C	H	C	C	T	C	T	C	C	C	C	C	C	H	C	T	C	T	C	C	C	T	T	C	C
JAX00025011	11	19539691	0	A	G	G	A	A	A	A	G	G	A	G	H	A	A	A	A	H	A	A	H	A	A	H	A	H	A	A	G	A	A	H	A	A	A	H	A	G	A	G	A	G	A	G	G	A	A
JAX00305336	11	19557123	0	C	T	C	C	C	C	C	T	T	T	T	H	C	C	C	C	H	C	C	C	C	C	H	C	C	T	C	T	C	C	C	C	C	C	H	C	T	C	T	C	C	C	T	T	C	C
JAX00025013	11	19578992	0	G	T	T	G	G	G	G	T	T	T	T	H	G	G	G	G	H	G	G	H	G	G	T	G	H	T	G	T	G	G	H	G	G	G	H	G	T	G	T	G	T	G	T	T	G	G
JAX00025015	11	19582991	0	T	C	C	T	T	T	T	C	C	C	C	H	T	T	T	T	H	T	T	H	T	T	C	T	H	C	T	C	T	T	H	T	T	T	H	T	C	T	C	T	C	T	C	C	T	T
JAX00305343	11	19586337	0	G	A	G	G	G	G	G	A	A	G	A	H	G	G	G	G	H	G	G	G	G	G	G	G	G	G	G	A	G	G	G	G	G	G	H	G	A	G	A	G	G	G	A	A	G	G
JAX00197554	11	19589777	0	A	C	A	A	A	A	A	C	C	A	C	N	A	A	A	A	H	A	A	A	A	A	A	A	A	A	A	C	A	A	A	A	A	A	H	A	C	A	C	A	A	A	C	C	A	A
JAX00305345	11	19622421	0	T	C	T	T	T	T	T	C	T	T	C	T	T	T	T	T	H	T	T	T	T	T	T	T	T	T	T	T	T	T	T	T	T	T	T	T	C	T	T	T	T	T	T	C	T	T
JAX00305347	11	19626043	0	T	C	C	T	T	T	T	C	C	T	C	H	T	T	T	T	H	T	T	H	T	T	H	T	H	T	T	C	T	T	H	T	T	T	H	T	C	T	C	T	C	T	C	C	T	T
JAX00025017	11	19637941	0	T	C	C	T	T	T	T	C	C	T	C	H	T	T	T	T	H	T	T	H	T	T	H	T	H	T	T	C	T	T	H	T	T	T	H	T	C	T	C	T	C	T	C	C	C	T
JAX00025018	11	19638066	0	C	T	T	C	C	C	C	C	C	C	C	C	C	C	C	C	C	C	C	H	C	C	H	C	H	C	C	C	C	C	H	C	C	C	C	C	C	C	C	C	T	C	C	C	C	C
JAX00025019	11	19653136	0	T	G	G	T	T	T	T	G	G	T	G	H	T	T	T	T	H	T	T	H	T	T	H	T	H	T	T	G	T	T	H	T	T	T	H	T	G	T	G	T	G	T	G	G	G	T
JAX00025020	11	19653172	0	C	T	T	C	C	C	C	T	C	C	T	C	C	C	C	C	H	C	C	H	C	C	H	C	H	C	C	C	C	C	H	C	C	C	C	C	T	C	C	C	T	C	C	T	C	C
JAX00305350	11	19658208	0	C	T	C	C	C	C	C	T	T	C	T	H	C	C	C	C	H	C	C	C	C	C	C	C	C	C	C	T	C	C	C	C	C	C	H	C	T	C	T	C	C	C	T	T	T	C
JAX00305356	11	19664286	0	G	A	A	G	G	G	G	A	A	G	A	H	G	G	G	G	H	G	G	H	G	G	H	G	H	G	G	A	G	G	H	G	G	G	H	G	A	G	A	G	A	G	A	A	A	G
JAX00305357	11	19664339	0	A	C	C	A	A	A	A	A	C	A	A	N	A	A	A	A	A	A	A	H	A	A	H	A	H	A	A	C	A	A	H	A	A	A	H	A	A	A	C	A	C	A	C	A	C	A
JAX00305363	11	19744911	0	C	T	T	C	C	C	C	C	C	C	C	C	C	C	C	C	C	C	C	H	C	C	H	C	H	C	C	C	C	C	H	C	C	C	C	C	C	C	C	C	T	C	C	C	C	C
JAX00305364	11	19745084	0	T	C	C	T	C	T	T	C	C	C	C	H	H	T	C	T	H	T	T	H	T	T	C	H	H	C	T	C	T	C	H	C	C	T	H	T	C	C	C	H	C	T	C	C	C	T
JAX00305365	11	19745313	0	T	C	C	T	C	T	T	C	C	C	C	H	H	T	C	T	H	T	T	H	T	T	C	H	H	C	T	C	T	C	H	C	C	T	H	T	C	C	C	H	C	T	C	C	C	T
JAX00305366	11	19745689	0	G	A	G	G	G	G	G	G	A	G	G	H	G	G	G	G	G	G	G	G	G	G	G	G	G	G	G	A	G	G	G	G	G	G	H	G	G	G	A	G	G	G	A	G	A	G
JAX00025027	11	19758922	0	T	C	C	T	T	T	T	C	C	C	C	H	T	T	T	T	H	T	T	H	T	T	C	T	H	C	T	C	T	T	H	T	T	T	H	T	C	T	C	T	C	T	C	C	C	T
JAX00025028	11	19777547	0	A	G	G	A	A	A	A	A	G	G	A	H	A	A	A	A	A	A	A	H	A	A	G	A	H	G	A	G	A	A	N	A	A	A	H	A	A	A	G	A	G	A	G	A	G	A
JAX00305367	11	19778502	0	A	G	G	A	A	A	A	A	A	G	A	A	A	A	A	A	A	A	A	H	A	A	G	A	H	G	A	A	A	A	H	A	A	A	A	A	A	A	A	A	G	A	A	A	A	A
JAX00305372	11	19812305	0	T	G	G	T	T	T	T	T	T	G	T	T	T	T	T	T	T	T	T	H	T	T	G	T	H	G	T	T	T	T	H	T	T	T	T	T	T	T	T	T	G	T	T	T	T	T
JAX00305375	11	19815853	0	T	C	T	T	T	T	T	C	C	T	C	H	T	T	T	T	H	T	T	T	T	T	T	T	T	T	T	C	T	T	T	T	T	T	H	T	C	T	C	T	T	T	C	C	C	T
JAX00025032	11	19822679	0	C	T	T	C	C	C	C	T	C	T	T	C	C	C	C	C	H	C	C	H	C	C	T	C	N	T	C	C	C	C	H	C	C	C	C	C	T	C	C	C	T	C	C	T	C	C
JAX00305376	11	19850760	0	T	C	T	T	T	T	T	C	T	T	C	T	T	T	T	T	H	T	T	T	T	T	T	T	T	T	T	T	T	T	T	T	T	T	T	T	C	T	T	T	T	T	T	C	T	T
JAX00025035	11	19865828	0	C	T	C	C	T	C	C	C	C	C	C	C	H	C	T	C	C	C	C	C	C	C	C	N	C	C	C	C	C	T	C	T	T	C	C	C	C	T	C	H	C	C	C	C	C	C
JAX00305381	11	19867103	0	C	A	C	C	A	C	C	A	A	A	A	N	H	C	A	C	H	C	C	C	C	C	H	H	C	A	C	A	C	A	C	A	A	C	N	C	A	A	A	H	C	C	A	A	A	C
JAX00305383	11	19868916	0	T	C	T	T	C	T	T	C	C	T	C	H	H	T	C	T	H	T	T	T	T	T	T	H	T	T	T	C	T	C	T	C	C	T	N	T	C	C	C	H	T	T	C	C	C	T
JAX00305386	11	19870742	0	G	A	G	G	G	G	G	A	A	G	A	H	G	G	G	G	H	N	G	G	G	G	G	G	G	G	G	A	H	G	G	G	G	G	H	G	A	G	A	G	G	G	A	A	A	G
JAX00305387	11	19870823	0	G	A	G	G	G	G	G	G	A	G	G	H	G	G	G	G	G	G	G	G	G	G	G	G	G	G	G	A	G	G	G	G	G	G	H	G	G	G	A	G	G	G	A	G	A	G
JAX00305388	11	19871760	0	C	T	C	C	T	C	C	C	C	C	C	C	H	C	T	C	C	C	C	C	C	C	C	H	C	C	C	C	C	T	C	T	T	C	C	C	C	T	C	H	C	C	C	C	C	C
JAX00305389	11	19871793	0	C	T	C	C	C	C	C	C	T	T	C	H	C	C	C	C	C	C	C	C	C	C	H	C	C	T	C	T	C	C	C	C	C	C	H	C	C	C	T	C	C	C	T	C	T	C
JAX00025037	11	19882524	0	T	G	T	T	G	T	T	T	T	T	T	T	G	T	G	T	T	T	T	T	T	T	T	G	T	T	T	T	T	G	T	G	G	T	T	T	T	G	T	G	T	T	T	T	T	T
JAX00305391	11	19894426	0	G	A	G	G	G	G	G	A	A	G	A	H	G	G	G	G	H	G	G	G	G	G	G	G	G	G	G	A	G	G	G	G	G	G	H	G	A	G	A	G	G	G	A	A	A	G
JAX00305394	11	19897098	0	C	G	C	C	C	C	C	C	G	C	C	H	C	C	C	C	C	C	C	C	C	C	C	C	C	C	C	G	C	C	C	C	C	C	H	C	C	C	G	C	C	C	G	N	G	C
JAX00305407	11	19903844	0	T	C	T	T	T	T	T	C	T	T	C	T	T	T	T	T	H	T	T	T	T	T	T	T	T	T	T	T	T	T	T	T	T	T	T	T	C	T	T	T	T	T	T	C	T	T
JAX00025039	11	19908112	0	A	G	G	A	G	A	A	G	G	A	G	H	H	A	G	A	H	A	A	H	A	A	H	H	H	A	A	G	A	G	H	G	N	A	H	A	G	G	G	H	G	A	G	G	G	A
JAX00305410	11	19935003	0	C	T	C	C	C	C	C	C	T	C	C	N	C	C	C	C	C	C	C	C	C	C	C	C	C	C	C	T	C	C	C	C	C	C	H	C	C	C	T	C	C	C	T	C	T	C
JAX00305411	11	19935218	0	T	G	G	T	T	G	G	G	G	G	G	H	H	G	T	T	H	G	G	H	G	G	G	H	G	G	G	G	G	T	G	T	T	G	G	G	G	T	G	T	G	G	G	G	G	G
JAX00305413	11	19936105	0	G	A	G	G	G	G	G	A	G	G	A	G	G	G	G	G	H	G	G	G	G	G	G	G	G	G	G	G	G	G	G	G	G	G	G	G	A	G	G	G	G	G	G	A	G	G
JAX00305415	11	19940184	0	T	A	T	T	T	T	T	A	A	T	A	H	T	T	T	T	H	T	T	T	T	T	T	T	T	T	T	A	T	T	T	T	T	T	H	T	A	T	A	T	T	T	A	A	A	T
JAX00025042	11	19942255	0	C	G	G	C	C	G	G	C	C	C	C	C	H	G	C	C	C	G	G	H	G	G	H	H	G	C	G	C	G	C	G	C	C	G	H	G	C	C	C	C	G	G	C	C	C	G
JAX00305417	11	19944245	0	T	C	C	T	T	C	C	T	C	T	T	H	H	C	T	T	T	C	C	H	C	C	H	H	C	T	C	C	C	T	C	T	T	C	C	C	T	T	C	T	C	C	C	T	C	C
JAX00197560	11	19950999	0	T	G	T	T	T	T	T	T	G	T	T	H	T	T	T	T	T	T	T	T	T	T	T	T	T	T	T	G	T	T	T	T	T	T	H	T	T	T	G	T	T	T	G	T	G	T
JAX00305419	11	19965416	0	C	T	C	C	C	C	C	T	C	C	T	C	C	C	C	C	H	C	C	C	C	C	C	C	C	C	C	C	C	C	C	C	C	C	C	C	T	C	C	C	C	C	C	T	C	C
JAX00305420	11	19976367	0	T	C	T	T	T	T	T	C	T	C	C	T	T	T	T	T	H	T	T	T	T	T	H	T	T	C	T	T	T	T	T	T	T	T	T	T	C	T	T	T	T	T	T	C	T	T
JAX00305422	11	19992695	0	A	G	G	A	A	G	G	G	G	A	G	A	H	G	A	A	H	G	G	H	G	G	H	H	G	A	G	N	G	A	G	A	A	G	G	G	G	A	H	A	G	G	N	G	H	G
JAX00025044	11	19994620	0	G	A	A	G	G	A	A	A	A	G	A	H	H	A	G	G	H	A	A	H	A	A	H	H	A	G	A	A	A	G	A	G	G	A	A	A	A	G	A	G	A	A	A	A	A	A
JAX00025045	11	19997908	0	T	C	C	T	T	C	C	C	C	T	C	H	H	C	T	T	H	C	C	H	C	C	H	H	C	T	C	C	C	T	C	T	T	C	C	C	C	T	C	T	C	C	C	C	C	C
JAX00305429	11	20012124	0	C	A	C	C	C	C	C	A	A	C	A	A	C	C	C	C	H	C	C	C	C	C	C	C	C	C	C	A	C	C	C	C	C	C	A	C	A	C	A	C	C	C	A	A	A	C
JAX00305430	11	20036788	0	G	A	A	G	G	A	A	A	A	A	A	H	H	A	G	G	H	A	A	H	A	A	A	H	A	A	A	A	A	G	A	G	G	A	A	A	A	G	A	G	A	A	A	A	A	A
JAX00305431	11	20036940	0	A	C	C	A	A	C	C	C	A	A	C	A	H	C	A	A	H	C	C	H	C	C	H	H	C	A	C	A	C	A	C	A	A	C	H	C	C	A	A	A	C	C	A	C	A	C
JAX00305434	11	20037125	0	T	C	T	T	T	T	T	T	C	C	T	T	T	T	T	T	T	T	T	T	T	T	T	T	T	C	T	H	T	T	T	T	T	T	T	T	T	T	H	T	T	T	N	T	C	T
JAX00305441	11	20058254	0	G	C	G	G	G	G	G	C	G	G	C	G	G	G	G	G	H	G	G	G	G	G	G	G	G	G	G	G	G	G	G	G	G	G	G	G	C	G	G	G	G	G	G	C	G	G
JAX00305449	11	20121472	0	G	C	C	G	G	G	G	C	C	G	C	H	G	G	G	G	H	G	G	H	G	G	H	G	H	G	G	C	G	G	H	G	G	G	H	G	C	G	C	G	C	G	C	C	C	G
JAX00025055	11	20127707	0	C	T	T	C	C	C	C	C	C	C	C	C	C	C	C	C	C	C	C	H	C	C	H	C	H	C	C	C	C	C	H	C	C	C	C	C	C	C	C	C	T	C	C	C	C	C
JAX00305452	11	20127936	0	A	C	A	A	A	C	C	A	A	A	A	A	H	C	A	A	A	N	C	A	C	C	A	H	N	H	C	A	N	A	H	A	A	C	N	C	A	A	A	A	A	C	A	A	N	C
JAX00305454	11	20129351	0	T	C	C	T	T	T	T	C	C	T	C	H	T	T	T	T	H	T	T	H	T	T	H	T	H	T	T	C	T	T	H	T	T	T	H	T	C	T	C	T	C	T	C	C	C	T
JAX00305455	11	20130402	0	C	T	C	C	C	C	C	T	T	C	T	H	C	C	C	C	H	C	C	C	C	C	C	C	C	C	C	T	C	C	C	C	C	C	H	C	T	H	T	C	C	C	T	T	T	C
JAX00305456	11	20138820	0	T	G	T	T	T	T	T	T	G	T	T	H	T	T	T	T	T	T	T	T	T	T	T	T	T	T	T	G	T	T	T	T	T	T	H	T	T	T	G	T	T	T	G	T	G	T
JAX00305459	11	20139211	0	C	T	C	C	C	C	C	C	T	C	C	C	C	C	C	C	C	C	C	C	C	C	C	C	C	C	C	H	C	C	C	C	C	C	H	C	C	C	H	C	C	C	T	C	H	C
JAX00305460	11	20139274	0	G	A	A	G	G	G	G	G	A	G	G	H	G	G	G	G	G	G	G	H	G	G	H	G	H	G	G	A	G	G	H	G	G	G	H	G	G	G	A	G	A	G	A	G	A	G
JAX00305463	11	20200861	0	A	G	A	A	A	A	A	G	G	A	G	H	A	A	A	A	H	A	A	A	A	A	A	A	A	A	A	G	A	A	A	A	A	A	N	A	G	A	G	A	A	A	G	G	G	A
JAX00305465	11	20201948	0	A	G	A	A	A	A	A	G	G	G	G	H	A	A	A	A	H	A	A	A	A	A	H	A	A	G	A	G	A	A	A	A	A	A	H	A	G	A	G	A	A	A	G	G	G	A
JAX00305468	11	20203377	0	A	C	A	A	A	A	A	C	C	C	C	H	A	A	A	A	H	A	A	A	A	A	H	A	A	C	A	C	A	A	A	A	A	A	H	A	C	A	C	A	A	A	C	C	C	A
JAX00305476	11	20211981	0	G	A	G	G	G	G	G	G	A	G	G	H	G	G	G	G	G	G	G	G	G	G	G	G	G	G	G	A	G	G	G	G	G	G	H	G	G	G	A	G	G	G	A	G	A	G
JAX00025062	11	20220887	0	C	A	A	C	C	A	A	C	A	A	C	H	H	A	C	C	C	A	A	H	A	A	A	H	A	A	A	A	A	C	A	C	C	A	A	A	C	C	A	C	A	A	A	C	A	A
JAX00197568	11	20239398	0	A	G	A	A	A	A	A	A	G	A	A	H	A	A	A	A	A	A	A	A	A	A	A	A	A	A	A	G	A	A	A	A	A	A	N	A	A	A	G	A	A	A	G	A	G	A
JAX00025064	11	20244482	0	C	A	A	C	C	A	A	A	A	A	A	H	H	A	C	C	H	A	A	H	A	A	A	H	A	A	A	A	A	C	A	C	C	A	A	A	A	C	A	C	A	A	A	A	A	A
JAX00025065	11	20252465	0	T	C	C	T	T	C	C	C	C	C	C	T	H	C	T	T	H	C	C	H	C	C	C	H	C	C	C	C	C	T	C	T	T	C	C	C	C	T	C	T	C	C	C	C	C	C
JAX00305492	11	20341383	0	T	A	T	T	T	T	T	A	A	A	A	H	T	T	T	T	H	T	T	T	T	T	H	T	T	A	T	A	T	T	T	T	T	T	H	T	A	T	A	T	T	T	A	A	A	T
JAX00305505	11	20373463	0	T	C	T	T	T	T	T	C	C	T	C	T	T	T	T	T	N	T	T	T	T	T	T	T	T	T	T	C	T	T	T	T	T	T	T	T	C	T	N	T	T	T	C	C	N	T
JAX00305506	11	20382248	0	C	T	C	C	C	C	C	T	T	C	T	H	C	C	C	C	H	C	C	C	C	C	C	C	C	C	C	T	C	C	C	C	C	C	H	C	T	C	T	C	C	C	T	T	T	C
JAX00025075	11	20391476	0	C	T	T	C	C	C	C	C	C	C	C	C	C	C	C	C	C	C	C	H	C	C	H	C	H	C	C	C	C	C	H	C	C	C	C	C	C	C	C	C	T	C	C	C	C	C
JAX00305509	11	20407615	0	A	G	A	A	A	A	A	A	G	G	A	N	A	A	A	A	A	A	A	A	A	A	H	A	A	G	A	G	A	A	A	A	A	A	H	A	A	A	G	A	A	A	G	A	G	A
JAX00305515	11	20414661	0	C	T	T	C	C	C	C	C	C	C	C	C	C	C	C	C	C	C	C	C	C	C	C	C	C	C	C	C	C	C	C	C	C	C	C	C	C	C	C	C	T	C	C	C	C	C
JAX00305516	11	20415430	0	C	T	C	C	C	C	C	C	T	C	C	H	C	C	C	C	C	C	C	C	C	C	C	C	C	C	C	T	C	C	C	C	C	C	H	C	C	C	T	C	C	C	T	C	T	C
JAX00197569	11	20430871	0	C	T	C	C	C	C	C	T	T	C	T	N	C	C	C	C	H	C	C	C	C	C	C	C	C	C	C	T	C	C	C	C	C	C	H	C	T	C	T	C	C	C	T	T	T	C
JAX00305523	11	20455314	0	C	A	A	C	C	C	C	A	A	A	A	H	C	C	C	C	H	C	C	H	C	C	A	C	H	A	C	A	C	C	H	C	C	C	H	C	A	C	A	C	A	C	A	A	A	C
JAX00305527	11	20489038	0	T	C	C	T	T	T	T	C	C	C	C	H	T	T	T	T	H	T	T	H	T	T	C	T	H	C	T	C	T	T	H	T	T	T	H	T	C	T	C	T	C	T	C	C	C	T
JAX00305528	11	20494884	0	C	T	C	C	C	C	C	T	T	C	T	H	C	C	C	C	H	C	C	C	C	C	C	C	C	C	C	T	C	C	C	C	C	C	H	C	T	C	T	C	C	C	T	T	T	C
JAX00197570	11	20498205	0	C	T	C	C	C	C	C	C	T	C	C	H	C	C	C	C	C	C	C	C	C	C	C	C	C	C	C	T	C	C	C	C	C	C	H	C	C	C	T	C	C	C	T	C	T	C
JAX00305529	11	20500900	0	A	G	A	A	A	A	A	G	A	A	G	A	A	A	A	A	H	A	A	A	A	A	A	A	A	A	A	A	A	A	A	A	A	A	A	A	G	A	A	A	A	A	A	G	A	A
JAX00305531	11	20501682	0	A	T	A	A	A	A	A	T	A	A	T	A	A	A	A	A	H	A	A	A	A	A	A	A	A	A	A	A	A	A	A	A	A	A	A	A	T	A	A	A	A	A	A	T	A	A
JAX00305533	11	20508593	0	G	A	G	G	G	G	G	G	A	G	G	H	G	G	G	G	G	G	G	G	G	G	G	G	G	G	G	A	G	G	G	G	G	G	H	G	G	G	A	G	G	G	A	G	A	G
JAX00305539	11	20541987	0	C	T	C	C	C	C	C	T	T	C	T	H	C	C	C	C	H	C	C	C	C	C	C	C	C	C	C	T	C	C	C	C	C	C	H	C	T	C	T	C	C	C	T	T	T	C
JAX00305540	11	20547240	0	A	C	A	A	A	A	A	A	C	A	A	H	A	A	A	A	A	A	A	A	A	A	A	A	A	A	A	C	A	A	A	A	A	A	H	A	A	A	C	A	A	A	C	A	C	A
JAX00305547	11	20580670	0	C	T	C	C	C	C	C	C	T	C	C	N	C	C	C	C	C	C	C	C	C	C	C	C	C	C	C	T	C	C	C	C	C	C	H	C	C	C	T	C	C	C	T	C	T	C
JAX00025090	11	20596376	0	T	C	C	T	T	T	T	C	C	C	C	H	T	T	T	T	H	T	T	H	T	T	C	T	H	C	T	C	T	T	H	T	T	T	H	T	C	T	C	T	C	T	C	C	C	T
JAX00305548	11	20611134	0	C	A	C	C	C	C	C	C	A	C	C	H	C	C	C	C	C	C	C	C	C	C	C	C	C	C	C	A	C	C	C	C	C	C	H	C	C	C	A	C	C	C	A	C	A	C
JAX00305549	11	20622680	0	T	C	C	T	T	T	T	C	C	C	C	H	T	T	T	T	H	T	T	H	T	T	C	T	H	C	T	C	T	T	H	T	T	T	H	T	C	T	C	T	C	T	C	C	C	T
JAX00305550	11	20626561	0	C	A	A	C	C	C	C	C	C	A	C	C	C	C	C	C	C	C	C	H	C	C	A	C	H	A	C	C	C	C	H	C	C	C	C	C	C	C	C	C	A	C	C	C	C	C
JAX00197577	11	20691068	0	C	T	C	C	C	C	C	C	T	C	C	H	C	C	C	C	C	C	C	C	C	C	C	C	C	C	C	T	C	C	C	C	C	C	C	C	C	C	T	C	C	C	T	C	T	C
JAX00305557	11	20692839	0	G	A	G	G	G	G	G	A	A	G	A	H	G	G	G	G	H	G	G	G	G	G	G	G	G	G	G	A	G	G	G	G	G	G	H	G	A	G	A	G	G	G	A	A	A	G
JAX00025100	11	20740976	0	C	T	C	C	C	C	C	C	T	C	C	N	C	C	C	C	C	C	C	C	C	C	C	C	C	C	C	T	C	C	C	C	C	C	H	C	C	C	T	C	C	C	T	C	T	C
JAX00305567	11	20744792	0	A	G	A	A	A	A	A	G	G	A	G	H	A	A	A	A	H	A	A	A	A	A	A	A	A	A	A	G	A	A	A	A	A	A	H	A	G	A	G	A	A	A	G	G	G	A
JAX00305569	11	20749156	0	G	A	G	G	G	G	G	G	A	G	G	H	G	G	G	G	G	G	G	G	G	G	G	G	G	G	G	A	G	G	G	G	G	G	H	G	G	G	A	G	G	G	A	G	A	G
JAX00025104	11	20778350	0	T	C	T	T	C	T	T	C	C	C	C	C	H	T	C	T	H	T	T	T	T	T	H	H	H	C	T	C	T	C	T	T	C	T	H	T	C	C	C	H	T	T	H	C	C	T
JAX00305575	11	20797622	0	G	A	G	G	A	G	G	G	G	G	G	H	H	G	A	G	G	G	G	G	G	G	G	N	G	G	G	G	G	A	G	G	A	G	G	G	G	A	G	H	G	G	G	G	G	G
JAX00305582	11	20801760	0	A	G	A	A	A	G	A	G	G	G	G	H	A	G	A	A	H	A	A	A	G	G	H	A	G	G	G	G	G	A	H	A	A	G	G	A	G	A	G	A	A	G	H	G	G	G
JAX00305584	11	20802488	0	T	C	C	T	T	C	T	C	T	C	C	T	T	C	T	T	H	T	T	C	C	C	C	T	C	C	C	T	C	T	C	T	T	C	N	T	C	T	T	T	C	C	T	C	T	C
JAX00305585	11	20806749	0	A	G	G	A	A	G	A	A	A	G	A	A	A	G	A	A	A	A	A	G	G	G	G	A	G	G	G	A	G	A	G	A	A	G	H	A	A	A	A	A	G	G	A	A	A	G
JAX00305588	11	20826597	0	T	C	T	T	T	T	T	C	C	T	C	H	T	T	T	T	H	T	T	T	T	T	T	T	T	T	T	C	T	T	T	T	T	T	H	T	C	T	C	T	T	T	H	C	C	T
JAX00305593	11	20866115	0	A	G	A	A	A	A	A	G	G	G	G	H	A	A	A	A	H	A	A	A	A	A	H	A	H	G	A	G	A	A	A	A	A	A	H	A	G	A	G	A	A	A	H	G	G	A
JAX00305594	11	20867734	0	T	C	T	T	T	T	T	C	T	T	C	T	T	T	T	T	H	T	T	T	T	T	T	T	T	T	T	T	T	T	T	T	T	T	T	T	C	T	T	T	T	T	T	C	T	T
JAX00305596	11	20878811	0	C	T	C	C	C	C	C	T	C	T	T	C	C	C	C	C	H	C	C	C	C	C	C	C	C	T	C	C	C	C	C	C	C	C	C	C	T	C	C	C	C	C	C	T	C	C
JAX00025111	11	20878935	0	T	C	T	T	C	C	T	C	T	C	C	H	H	C	C	T	H	T	T	T	C	C	H	H	C	C	C	T	C	C	H	T	C	C	H	T	C	C	T	H	T	C	T	C	T	C
JAX00305598	11	20884747	0	A	G	A	A	A	A	A	G	G	G	G	H	A	A	A	A	H	A	A	A	A	A	H	A	H	G	A	G	A	A	A	A	A	A	H	A	G	A	G	A	A	A	H	G	G	A
JAX00305599	11	20898155	0	C	T	C	C	C	C	C	T	C	C	T	C	C	C	C	C	H	C	C	C	C	C	C	C	C	C	C	C	C	C	C	C	C	C	C	C	T	C	C	C	C	C	C	T	C	C
JAX00025113	11	20905613	0	A	G	A	A	A	A	A	A	G	A	A	H	A	A	A	A	A	A	A	A	A	A	A	A	A	A	A	G	A	A	A	A	A	A	H	A	A	A	G	A	A	A	H	A	G	A
JAX00305603	11	20907285	0	G	A	G	G	G	G	G	A	G	G	A	G	G	G	G	G	H	G	G	G	G	G	G	G	G	G	G	G	G	G	G	G	G	G	G	G	A	G	G	G	G	G	G	A	G	G
JAX00305604	11	20975424	0	A	G	A	A	A	A	A	G	A	A	G	A	A	A	A	A	A	A	A	A	A	A	A	A	A	A	A	A	A	A	A	A	A	A	A	A	G	A	A	A	A	A	A	G	A	A
JAX00305605	11	20976438	0	T	G	T	T	T	T	T	G	G	T	G	H	T	T	T	T	H	T	T	T	T	T	T	T	T	T	T	G	T	T	T	T	T	T	H	T	G	T	G	T	T	T	H	G	G	T
JAX00025119	11	20978266	0	T	A	T	T	T	T	T	T	A	T	T	H	T	T	T	T	T	T	T	T	T	T	T	T	T	T	T	A	T	T	T	T	T	T	H	T	T	T	A	T	T	T	N	T	A	T
JAX00305607	11	20987574	0	T	C	T	T	T	T	T	C	C	T	C	H	T	T	T	T	H	T	T	T	T	T	T	T	T	T	T	C	T	T	T	T	T	T	C	T	C	T	C	T	T	T	H	C	C	T
JAX00025122	11	21017886	0	C	G	C	C	C	C	C	C	G	C	C	H	C	C	C	C	C	C	C	C	C	C	C	C	C	C	C	G	C	C	C	C	C	C	H	C	C	C	G	C	C	C	H	C	G	C
JAX00025123	11	21018456	0	A	G	A	A	A	A	A	A	G	A	A	H	A	A	A	A	A	A	A	A	A	A	A	A	A	A	A	G	A	A	A	A	A	A	H	A	A	A	G	A	A	A	H	A	G	A
JAX00187468	11	21040136	0	A	G	G	A	G	G	G	G	G	G	G	G	G	G	G	A	H	G	G	G	G	G	G	G	G	G	G	G	G	G	G	G	G	G	G	G	G	G	G	H	G	G	H	G	G	G
JAX00305611	11	21054835	0	A	G	A	A	A	A	A	G	A	A	G	A	A	A	A	A	N	A	A	A	A	A	A	A	A	A	A	A	A	A	A	A	A	A	A	A	G	A	A	A	A	A	A	G	A	A
JAX00305613	11	21055171	0	C	T	C	C	C	C	C	C	C	T	C	C	C	C	C	C	C	C	C	C	C	C	H	C	H	T	C	C	C	C	C	C	C	C	C	C	C	C	C	C	C	C	C	C	C	C
JAX00025125	11	21059803	0	G	A	G	G	G	G	G	A	A	A	A	H	G	G	G	G	H	G	G	G	G	G	H	G	H	A	G	A	G	G	G	G	G	G	H	G	A	G	A	G	G	G	H	A	A	G
JAX00025126	11	21059994	0	T	C	T	T	T	T	T	C	C	C	C	H	T	T	T	T	H	T	T	T	T	T	H	T	H	C	T	C	T	T	T	T	T	T	H	T	C	T	C	T	T	T	H	C	C	T
JAX00305622	11	21099402	0	C	T	C	C	C	T	C	T	T	C	T	H	C	T	C	C	H	C	C	C	T	T	C	C	H	C	T	T	T	C	H	C	C	T	T	C	T	C	T	C	C	T	H	T	T	T
JAX00025132	11	21150557	0	T	C	T	T	T	T	T	T	C	C	T	H	T	T	T	T	T	T	T	T	T	T	H	T	H	C	T	C	T	T	T	T	T	T	H	T	T	T	C	T	T	T	H	T	C	T
JAX00025135	11	21179377	0	T	C	T	T	T	T	T	C	C	C	C	H	T	T	T	T	H	T	T	T	T	T	H	T	H	C	T	C	T	T	T	T	T	T	H	T	C	T	C	T	T	T	H	C	C	T
JAX00305632	11	21213223	0	T	C	T	T	T	T	T	C	C	T	C	H	T	T	T	T	H	T	T	T	T	T	T	T	T	T	T	C	T	T	T	T	T	T	H	T	C	T	C	T	T	T	H	C	C	T
JAX00305636	11	21232567	0	G	A	G	G	G	G	G	G	G	A	G	G	G	G	G	G	G	G	G	G	G	G	H	G	H	A	G	G	G	G	G	G	G	G	G	G	G	G	G	G	G	G	G	G	G	G
JAX00305637	11	21232952	0	G	A	G	G	G	A	G	G	G	G	G	G	G	A	G	G	G	G	G	G	A	A	G	G	H	G	A	G	A	G	H	G	G	A	H	G	G	G	G	G	G	A	G	G	G	A
JAX00305639	11	21234372	0	C	T	C	C	C	C	C	C	T	C	C	H	C	C	C	C	C	C	C	C	C	C	C	C	C	C	C	T	C	C	C	C	C	C	H	C	C	C	H	C	C	C	H	C	H	C
JAX00305642	11	21284175	0	A	G	A	A	A	A	A	G	G	G	G	H	A	A	A	A	H	A	A	A	A	A	H	A	H	G	A	G	A	A	A	A	A	A	H	A	G	A	G	A	A	A	H	G	G	A
JAX00025144	11	21303142	0	A	G	A	A	A	A	A	G	G	A	G	H	A	A	A	A	H	A	A	A	A	A	A	A	A	A	A	G	A	A	A	A	A	A	H	A	G	A	G	A	A	A	H	G	G	A
JAX00025145	11	21327729	0	T	C	T	T	T	C	T	C	C	C	C	H	T	C	T	T	H	T	T	T	C	C	H	T	C	C	C	C	C	T	H	T	T	C	C	T	C	T	C	T	T	C	H	C	C	C
JAX00025147	11	21334296	0	A	G	A	A	A	G	A	A	A	A	A	A	A	G	A	A	A	A	A	A	G	G	A	A	H	A	G	A	G	A	H	A	A	G	H	A	A	A	A	A	A	G	A	A	A	G
JAX00305651	11	21370135	0	G	A	G	G	G	G	G	G	G	A	G	G	G	G	G	G	G	G	G	G	G	G	H	G	H	A	G	G	G	G	G	G	G	G	G	G	G	G	G	G	G	G	G	G	G	G
JAX00025148	11	21377445	0	C	T	C	C	C	C	C	T	C	C	T	C	C	C	C	C	N	C	C	C	C	C	C	C	C	C	C	C	C	C	C	C	C	C	C	C	T	C	C	C	C	C	C	T	C	C
JAX00025154	11	21448463	0	G	A	G	G	G	G	G	A	A	G	A	H	G	G	G	G	H	G	G	G	G	G	G	G	G	G	G	A	G	G	G	G	G	G	H	G	A	G	A	G	G	G	H	A	A	G
JAX00305660	11	21450140	0	C	T	C	C	C	C	C	C	C	T	C	C	C	C	C	C	C	C	C	C	C	C	H	C	H	T	C	C	C	C	C	C	C	C	C	C	C	C	C	C	C	C	C	C	C	C
JAX00305661	11	21450500	0	T	C	T	T	T	T	T	T	C	T	T	H	T	T	T	T	T	T	T	T	T	T	T	T	T	T	T	C	T	T	T	T	T	T	H	T	T	T	C	T	T	T	H	T	C	T
JAX00305663	11	21466949	0	G	A	G	G	G	A	G	A	A	G	A	H	G	A	G	G	H	G	G	G	A	A	G	G	H	G	A	A	A	G	H	G	G	A	A	G	A	G	A	G	G	A	H	A	A	A
JAX00305666	11	21470639	0	C	T	C	C	C	T	C	C	C	C	C	C	C	T	C	C	C	C	C	C	T	T	C	C	H	C	T	C	T	C	H	C	C	T	H	C	C	C	C	C	C	T	C	C	C	T
JAX00305667	11	21474702	0	C	T	C	C	C	C	C	C	C	T	C	C	C	C	C	C	C	C	C	C	C	C	H	C	H	T	C	C	C	C	C	C	C	C	C	C	C	C	C	C	C	C	C	C	C	C
JAX00025160	11	21536814	0	A	G	A	A	A	G	A	G	G	G	G	H	A	G	A	A	H	A	A	A	G	G	H	A	G	G	G	G	G	A	H	A	A	G	G	A	G	A	G	A	A	G	H	G	G	G
JAX00025162	11	21543366	0	A	T	A	A	A	T	A	T	T	T	T	N	A	T	A	A	H	A	A	A	T	T	H	A	T	T	T	T	T	A	H	A	A	T	T	A	T	A	T	A	A	T	H	T	T	T
JAX00305670	11	21549084	0	T	C	T	T	T	T	T	C	T	T	H	T	T	T	T	T	N	T	T	T	T	T	T	T	T	T	T	T	T	T	T	T	T	T	T	T	H	T	T	T	T	T	T	N	T	T
JAX00025164	11	21564148	0	G	A	G	G	G	A	G	A	A	A	A	H	G	A	G	G	H	G	G	G	A	A	H	G	A	A	A	A	A	G	H	G	G	A	A	G	A	G	A	G	G	A	H	A	A	A
JAX00305676	11	21597331	0	G	T	G	G	G	G	G	T	T	G	T	T	G	G	G	G	N	G	G	G	G	G	G	G	G	G	G	T	G	G	G	G	G	G	H	G	T	G	T	G	G	G	T	T	T	G
JAX00305677	11	21604252	0	G	A	G	G	G	G	G	G	A	G	G	H	G	G	G	G	G	G	G	G	G	G	G	G	G	G	G	A	G	G	G	G	G	G	H	G	G	G	A	G	G	G	H	G	A	G
JAX00305679	11	21629178	0	A	G	A	A	A	A	A	G	A	A	G	A	A	A	A	A	N	A	A	A	A	A	A	A	A	A	A	A	A	A	A	A	A	A	A	A	G	A	A	A	A	A	A	G	A	A
JAX00305680	11	21630889	0	A	G	A	A	A	A	A	G	G	A	G	H	A	A	A	A	H	A	A	A	A	A	A	A	A	A	A	G	N	A	A	A	A	A	N	A	G	A	G	A	A	A	H	G	G	A
JAX00305683	11	21633132	0	C	T	C	C	C	C	C	C	T	C	C	H	C	C	C	C	C	C	C	C	C	C	C	C	C	C	C	T	C	C	C	C	C	C	H	C	C	C	T	C	C	C	H	C	T	C
JAX00025172	11	21713424	0	G	A	G	G	G	A	G	G	G	A	G	G	G	A	G	G	G	G	G	G	A	A	H	G	A	A	A	G	A	G	H	G	G	A	H	G	G	G	G	G	G	A	G	G	G	A
JAX00025173	11	21713478	0	C	T	C	C	C	T	C	C	T	T	C	H	C	T	C	C	C	C	C	C	T	T	H	C	T	T	T	T	T	C	H	C	C	T	T	C	C	C	T	C	C	T	H	C	T	T
JAX00305686	11	21725051	0	C	T	C	C	C	C	C	C	T	C	C	H	C	C	C	C	C	C	C	C	C	C	C	C	C	C	C	T	C	C	C	C	C	C	H	C	C	C	T	C	C	C	H	C	T	C
JAX00305687	11	21727797	0	C	T	C	C	C	C	C	C	T	C	C	H	C	C	C	C	C	C	C	C	C	C	C	C	C	C	C	T	C	C	C	C	C	C	H	C	C	C	T	C	C	C	H	C	T	C
JAX00025176	11	21747425	0	A	G	A	A	G	A	A	A	A	A	A	H	H	A	G	A	A	A	A	A	A	A	A	H	A	A	A	A	A	G	A	A	G	A	A	A	A	G	A	H	A	A	A	A	A	A
JAX00305693	11	21798702	0	C	T	C	C	C	T	C	C	C	T	C	C	C	T	C	C	C	C	C	C	T	T	H	C	T	T	T	C	T	C	H	C	C	T	H	C	C	C	C	C	C	T	C	C	C	T
JAX00305694	11	21799089	0	G	T	G	G	G	G	G	T	G	G	T	G	G	G	G	G	H	G	G	G	G	G	G	G	G	G	G	G	G	G	G	G	G	G	G	G	T	H	G	G	G	G	G	T	G	G
JAX00025181	11	21856866	0	T	G	T	T	G	G	T	G	G	G	G	G	H	G	G	T	H	T	T	T	G	G	H	H	G	G	G	G	G	G	H	T	G	G	G	T	G	G	G	H	T	G	H	G	G	G
JAX00025182	11	21861879	0	T	C	T	T	T	T	T	T	C	T	T	H	T	T	T	T	T	T	T	T	T	T	T	T	T	T	T	C	T	T	T	T	T	T	H	T	T	T	C	T	T	T	H	T	C	T
JAX00025183	11	21864258	0	T	C	T	T	C	T	T	T	T	T	T	H	H	T	C	T	T	T	T	T	T	T	T	H	T	T	T	T	T	C	T	T	C	T	T	T	T	C	T	H	T	T	T	T	T	T
JAX00305698	11	21874311	0	C	T	C	C	C	T	C	C	C	T	C	C	C	T	C	C	C	C	C	C	T	T	H	C	T	N	T	C	T	C	N	C	C	T	C	C	C	C	C	C	C	T	C	C	C	T
JAX00305701	11	21879509	0	G	C	G	G	G	G	G	C	C	G	C	H	G	G	G	G	H	G	G	G	G	G	G	G	G	G	G	C	G	G	G	G	G	G	H	G	C	G	C	G	G	G	N	C	C	G
JAX00025184	11	21889509	0	T	C	T	T	T	C	T	C	C	C	C	H	T	C	T	T	T	T	T	T	C	C	H	T	C	C	C	C	C	T	H	T	T	C	C	T	C	T	C	T	T	C	H	C	C	C
JAX00305702	11	21922134	0	C	T	C	C	T	T	C	C	C	T	C	H	H	T	T	C	C	C	C	C	T	T	H	H	T	T	T	C	T	T	H	C	T	T	H	C	C	T	C	H	C	T	C	C	C	T
JAX00305706	11	21935076	0	A	T	A	A	A	A	A	A	T	A	A	H	A	A	A	A	A	A	A	A	A	A	A	A	A	A	A	T	A	A	A	A	A	A	H	A	A	A	T	A	A	A	H	A	T	A
JAX00025189	11	21944967	0	G	C	G	G	C	G	G	G	G	G	G	H	H	G	C	G	G	G	G	G	G	G	G	H	G	G	G	G	G	C	G	G	C	G	G	G	G	C	G	H	G	G	G	G	G	G
JAX00305710	11	21951979	0	C	T	C	C	T	C	C	C	C	C	C	H	H	C	T	C	C	C	C	C	C	C	C	H	C	C	C	C	C	T	C	C	T	C	C	C	C	T	C	H	C	C	C	C	C	C
JAX00305713	11	21966217	0	G	T	G	G	G	G	G	T	G	G	T	G	G	G	G	G	H	G	G	G	G	G	G	G	G	G	G	G	G	G	G	G	G	G	G	G	T	G	G	G	G	G	G	T	G	G
JAX00197604	11	21976935	0	C	G	C	C	C	C	C	C	G	C	C	H	C	C	C	C	C	C	C	C	C	C	C	C	C	C	C	G	C	C	C	C	C	C	N	C	C	C	G	C	C	C	C	C	H	C
JAX00305716	11	21981814	0	A	G	A	A	A	G	A	G	G	G	G	H	A	G	A	A	H	A	A	A	G	G	H	A	G	G	G	G	G	A	H	A	A	G	G	A	G	A	G	A	A	G	H	G	G	G
JAX00305721	11	22011655	0	A	G	A	A	A	G	A	A	A	G	A	A	A	G	A	A	A	A	A	A	G	G	H	A	G	G	G	A	G	A	H	A	A	G	H	A	A	A	A	A	A	G	A	A	A	G
JAX00305722	11	22022285	0	G	T	G	G	G	T	G	G	G	T	G	N	G	T	G	G	G	G	G	G	T	T	H	G	T	T	T	G	T	G	H	G	G	T	H	G	G	G	G	G	G	T	G	G	G	T
JAX00025196	11	22061246	0	T	C	T	T	C	C	T	C	C	C	C	C	H	C	C	T	H	T	T	T	C	C	H	H	C	C	C	T	C	C	H	T	C	C	C	T	C	C	C	H	T	C	H	C	C	C
JAX00305728	11	22075911	0	G	A	G	G	A	G	G	G	G	G	G	H	H	G	A	G	G	G	G	G	G	G	G	H	G	G	G	G	G	A	G	G	A	G	G	G	G	A	H	H	G	G	G	G	G	G
JAX00305730	11	22078962	0	G	A	G	G	A	G	G	G	G	G	G	H	H	G	A	G	G	G	G	G	G	G	G	H	G	G	G	G	G	A	G	G	A	G	G	G	G	A	H	H	G	G	G	G	G	G
JAX00025199	11	22085334	0	A	C	A	A	C	C	A	C	C	C	C	C	N	C	C	A	H	A	A	A	C	C	N	N	C	C	C	A	C	C	H	A	C	C	C	A	C	C	C	N	A	C	H	C	C	C
JAX00025200	11	22101021	0	T	C	T	T	T	T	T	T	C	T	T	C	T	T	T	T	T	T	T	T	T	T	T	T	T	T	T	T	T	T	T	T	T	T	H	T	T	T	C	T	T	T	H	T	C	T
JAX00305734	11	22135986	0	T	C	T	T	T	C	T	C	C	C	C	H	T	C	T	T	H	T	T	T	C	C	H	T	C	C	C	T	C	T	H	T	T	C	C	T	C	T	C	T	T	C	H	C	C	C
JAX00305735	11	22136183	0	G	A	G	G	G	G	G	G	A	G	G	A	G	G	G	G	G	G	G	G	G	G	G	G	G	G	G	G	G	G	G	G	G	G	A	G	G	G	A	G	G	G	A	G	A	G
JAX00025203	11	22138380	0	C	T	C	C	C	T	C	C	C	T	C	C	C	T	C	C	C	C	C	C	T	T	H	C	T	T	T	C	T	C	T	C	C	T	T	C	C	C	H	C	C	T	C	C	N	T
JAX00305738	11	22173924	0	C	T	C	C	C	C	C	C	T	C	C	T	C	C	C	C	C	C	C	C	C	C	C	C	C	C	C	C	C	C	C	C	C	C	T	C	C	C	T	C	C	C	T	C	T	C
JAX00305740	11	22192999	0	C	T	C	C	C	C	C	C	T	C	C	H	C	C	C	C	C	C	C	C	C	C	C	C	C	C	C	C	C	C	C	C	C	C	H	C	C	C	T	C	C	C	H	C	T	C
JAX00025212	11	22252895	0	C	G	C	C	C	G	C	G	G	G	G	H	C	G	C	C	H	C	C	C	G	G	H	C	G	G	G	C	G	C	H	C	C	G	G	C	G	C	G	C	C	G	H	G	G	G
JAX00025213	11	22252966	0	T	G	T	T	T	G	T	G	G	G	G	H	T	G	T	T	H	T	T	T	G	G	H	T	G	G	G	T	G	T	H	T	T	G	G	T	G	T	G	T	T	G	H	G	G	G
JAX00305747	11	22268760	0	T	G	T	T	T	G	T	T	G	G	T	H	T	G	T	T	T	T	T	T	G	G	H	T	G	G	G	T	G	T	H	T	T	G	G	T	T	T	G	T	T	G	H	T	G	G
JAX00025214	11	22309762	0	A	G	A	A	A	G	A	A	G	G	A	H	A	G	A	A	A	A	A	A	G	G	H	A	G	G	G	A	G	A	H	A	A	G	G	A	A	A	G	A	A	G	H	A	G	G
JAX00025216	11	22318592	0	C	A	C	C	C	A	C	A	A	A	A	C	C	A	C	C	C	C	C	C	A	A	C	C	A	N	A	C	A	C	C	C	C	A	A	C	A	C	A	C	C	A	N	A	A	A
JAX00305754	11	22318827	0	C	T	C	C	C	T	C	C	C	T	C	C	C	T	C	C	C	C	C	C	T	T	H	C	T	T	T	C	T	C	H	C	C	T	H	C	C	C	N	C	C	T	C	C	C	T
JAX00197611	11	22351994	0	T	A	T	T	T	T	T	T	A	T	T	H	T	T	T	T	T	T	T	T	T	T	T	T	T	T	T	T	T	T	T	T	T	T	H	T	T	T	A	T	T	T	H	T	A	T
JAX00197612	11	22352297	0	C	A	C	C	C	C	C	C	A	C	C	H	C	C	C	C	C	C	C	C	C	C	C	C	C	C	C	C	C	C	C	C	C	C	H	C	C	C	A	C	C	C	H	C	A	C
JAX00197613	11	22352764	0	A	G	A	A	A	A	A	G	G	A	G	H	A	A	A	A	H	A	A	A	A	A	A	A	A	A	A	A	A	A	A	A	A	A	H	A	G	A	G	A	A	A	H	G	G	A
JAX00025219	11	22352932	0	T	G	T	T	T	G	T	G	G	G	G	H	T	G	T	T	H	T	T	T	G	G	H	T	G	G	G	T	G	T	H	T	T	G	G	T	G	T	G	T	T	G	H	G	G	G
JAX00305762	11	22393416	0	G	A	G	G	G	G	G	G	A	G	G	H	G	G	G	G	G	G	G	G	G	G	G	G	G	G	G	G	G	G	G	G	G	G	H	G	G	G	A	G	G	G	H	G	A	G
JAX00025221	11	22394357	0	T	C	T	T	T	C	T	C	C	C	C	H	T	C	T	T	H	T	T	T	C	C	H	T	C	C	C	T	C	T	H	T	T	C	C	T	C	T	C	T	T	C	H	C	C	C
JAX00025227	11	22459743	0	T	C	T	T	T	C	T	C	C	C	C	T	T	C	T	T	H	T	T	T	C	C	H	T	C	C	C	T	C	T	H	T	T	C	C	T	C	T	N	T	T	C	T	C	C	C
JAX00025228	11	22461942	0	T	C	T	T	T	C	T	C	C	C	C	H	T	C	T	T	H	T	T	T	C	C	H	T	C	C	C	T	C	T	H	T	T	C	C	T	C	T	C	T	T	C	H	C	C	C
JAX00305767	11	22483162	0	T	G	T	T	T	T	T	G	T	T	G	T	T	T	T	T	T	T	T	T	T	T	T	T	T	T	T	T	T	T	T	T	T	T	T	T	G	T	T	T	T	T	T	G	T	T
JAX00305773	11	22485979	0	T	A	T	T	T	T	T	A	T	T	A	T	T	T	T	T	H	T	T	T	T	T	T	T	T	T	T	T	T	T	T	T	T	T	T	T	A	T	T	T	T	T	T	A	T	T
JAX00305780	11	22518669	0	G	A	G	G	G	G	G	G	A	G	G	H	G	G	G	G	G	G	G	G	G	G	G	G	G	G	G	G	G	G	G	G	G	G	H	G	G	G	A	G	G	G	H	G	A	G
JAX00305785	11	22584480	0	T	C	T	T	T	T	T	C	T	T	C	T	T	T	T	T	H	T	T	T	T	T	T	T	T	T	T	T	T	T	T	T	T	T	T	T	C	T	T	T	T	T	T	C	T	T
JAX00305789	11	22597961	0	C	A	C	C	C	A	C	C	C	C	C	C	C	A	C	C	C	C	C	C	A	A	C	C	H	C	A	C	A	C	H	C	C	A	H	C	C	C	C	C	C	A	C	C	C	A
JAX00305794	11	22613980	0	A	C	A	A	A	A	A	C	C	A	C	H	A	A	A	A	H	A	A	A	A	A	A	A	A	A	A	A	A	A	A	A	A	A	H	A	C	A	C	A	A	A	H	C	C	A
JAX00197620	11	22615881	0	C	T	C	C	C	C	C	C	T	C	C	H	C	C	C	C	C	C	C	C	C	C	C	C	C	C	C	C	C	C	C	C	C	C	H	C	C	C	T	C	C	C	H	C	T	C
JAX00305796	11	22616867	0	A	G	A	A	A	G	A	G	G	A	G	A	A	G	A	A	A	A	A	A	G	G	A	A	A	A	G	A	G	A	A	A	A	G	G	A	G	A	G	A	A	G	A	G	N	G
JAX00025239	11	22628714	0	C	G	C	C	C	G	C	G	G	C	G	H	C	G	C	C	H	C	C	C	G	G	C	C	H	C	G	C	G	C	H	C	C	G	G	C	G	C	G	C	C	G	H	G	G	G
JAX00025240	11	22628853	0	A	G	A	A	A	G	A	G	G	A	G	H	A	G	A	A	H	A	A	A	G	G	A	A	H	A	G	A	G	A	H	A	A	G	G	A	G	A	G	A	A	G	H	G	G	G
JAX00305804	11	22675456	0	A	G	A	A	A	A	A	G	G	A	G	H	A	A	A	A	H	A	A	A	A	A	A	A	A	A	A	A	A	A	A	A	A	A	G	A	G	A	G	A	A	A	H	G	G	A
JAX00305808	11	22681686	0	A	C	A	A	A	C	A	A	A	A	A	A	A	C	A	A	A	A	A	A	C	C	A	A	H	A	C	A	C	A	H	A	A	C	H	A	A	A	A	A	A	C	A	A	A	C
JAX00305820	11	22743921	0	G	A	G	G	G	G	G	G	A	G	G	H	G	G	G	G	G	G	G	G	G	G	G	G	G	G	G	G	G	G	G	G	G	G	H	G	G	G	A	G	G	G	H	G	A	G
JAX00305821	11	22744351	0	A	G	A	A	A	A	A	A	G	A	A	H	A	A	A	A	A	A	A	A	A	A	A	A	A	A	A	A	A	A	A	A	A	A	H	A	A	A	G	A	A	A	H	A	G	A
JAX00197623	11	22751941	0	G	C	G	G	G	G	G	C	C	G	C	N	G	G	G	G	H	G	G	G	G	G	G	G	G	G	G	G	G	G	G	G	G	G	H	G	C	G	C	G	G	G	H	C	C	G
JAX00197624	11	22751994	0	T	C	T	T	T	T	T	C	C	T	C	N	T	T	T	T	H	T	T	T	T	T	T	T	T	T	T	T	T	T	T	T	T	T	H	T	C	T	C	T	T	T	H	C	C	T
JAX00305825	11	22770952	0	T	C	T	T	T	T	T	C	C	C	C	N	T	T	T	T	H	T	T	T	T	T	H	T	H	C	T	T	T	T	T	T	T	T	H	T	C	T	C	T	T	T	H	C	C	T
JAX00305829	11	22772825	0	C	T	C	C	C	C	C	C	T	T	C	H	C	C	C	C	C	C	C	C	C	C	H	C	H	T	C	C	C	C	C	C	C	C	H	C	C	C	T	C	C	C	H	C	T	C
JAX00305831	11	22773535	0	T	C	T	T	T	T	T	C	C	C	C	H	T	T	T	T	H	T	T	T	T	T	H	T	H	C	T	T	T	T	T	T	T	T	H	T	C	T	C	T	T	T	H	C	C	T
JAX00305834	11	22778297	0	T	C	T	T	T	T	T	T	C	T	T	H	T	T	T	T	T	T	T	T	T	T	T	T	T	T	T	T	T	T	T	T	T	T	H	T	T	T	C	T	T	T	H	T	C	T
JAX00305838	11	22819702	0	A	G	A	A	A	A	A	A	A	G	A	A	A	A	A	A	A	A	A	A	A	A	H	A	H	G	A	A	A	A	A	A	A	A	A	A	A	A	A	A	A	A	A	A	A	A
JAX00197627	11	22819887	0	A	T	A	A	A	A	A	A	T	A	A	H	A	A	A	A	A	A	A	A	A	A	A	A	A	A	A	A	A	A	A	A	A	A	H	A	A	A	T	A	A	A	H	A	T	A
JAX00305850	11	22905494	0	A	G	A	A	A	A	A	G	G	G	G	H	A	A	A	A	N	A	A	A	A	A	H	A	H	G	A	A	A	A	A	A	A	A	H	A	G	A	G	A	A	A	H	G	G	A
JAX00305851	11	22906783	0	C	T	C	C	C	C	C	C	T	T	C	H	C	C	C	C	C	C	C	C	C	C	H	C	H	T	C	C	C	C	C	C	C	C	H	C	C	C	T	C	C	C	H	C	T	C
JAX00305854	11	22928779	0	G	T	G	G	G	G	G	G	T	T	G	G	G	G	G	G	G	G	G	G	G	G	H	G	H	T	G	G	G	G	G	G	G	G	N	G	G	G	T	G	G	G	G	G	T	G
JAX00305855	11	22929304	0	C	T	C	C	C	C	C	T	C	C	T	C	C	C	C	C	H	C	C	C	C	C	C	C	C	C	C	C	C	C	C	C	C	C	C	C	T	C	C	C	C	C	C	T	C	C
JAX00305859	11	22932732	0	T	C	T	T	T	T	T	C	C	C	C	H	T	T	T	T	H	T	T	T	T	T	H	T	H	C	T	T	T	T	T	T	T	T	H	T	C	T	C	T	T	T	H	C	C	T
JAX00025268	11	23012105	0	A	C	A	A	A	A	A	C	C	A	C	H	A	A	A	A	H	A	A	A	A	A	A	A	A	A	A	A	A	A	A	A	A	A	H	A	C	A	C	A	A	A	H	C	C	A
JAX00025269	11	23043297	0	C	T	C	C	C	C	C	C	T	T	C	H	C	C	C	C	C	C	C	C	C	C	H	C	H	T	C	C	C	C	C	C	C	C	H	C	C	C	T	C	C	C	N	C	T	C
JAX00025270	11	23043344	0	G	T	G	G	G	G	G	G	T	T	G	N	G	G	G	G	G	G	G	G	G	G	H	G	H	T	G	G	G	G	G	G	G	G	N	G	G	G	T	G	G	G	N	G	T	G
JAX00305865	11	23049106	0	T	C	T	T	T	T	T	C	C	C	C	H	T	T	T	T	H	T	T	T	T	T	H	T	H	C	T	T	T	T	T	T	T	T	H	T	C	T	C	T	T	T	H	C	C	T
JAX00305875	11	23102574	0	C	T	C	C	C	C	C	C	C	T	C	C	C	C	C	C	C	C	C	C	C	C	H	C	H	T	C	C	C	C	C	C	C	C	C	C	C	C	C	C	C	C	C	C	C	C
JAX00305876	11	23115792	0	C	G	C	C	C	C	C	G	G	C	G	H	C	C	C	C	H	C	C	C	C	C	C	C	C	C	C	C	C	C	C	C	C	C	H	C	G	C	G	C	C	C	H	G	G	C
JAX00305883	11	23163900	0	T	C	T	T	T	T	T	C	C	T	C	H	T	T	T	T	H	T	T	T	T	T	T	T	T	T	T	T	T	T	T	T	T	T	H	T	C	T	C	T	T	T	H	C	C	T
JAX00025279	11	23177432	0	T	C	T	T	T	T	T	T	C	T	T	H	T	T	T	T	T	T	T	T	T	T	T	T	T	T	T	T	T	T	T	T	T	T	H	T	T	T	C	T	T	T	H	T	C	T
JAX00305885	11	23192957	0	A	G	A	A	A	A	A	G	G	A	G	H	A	A	A	A	H	A	A	A	A	A	A	A	A	A	N	A	A	A	A	A	N	A	H	A	G	A	G	A	A	A	H	G	G	A
JAX00305887	11	23201036	0	G	C	G	G	G	G	G	G	C	G	G	G	G	G	G	G	G	G	G	G	G	G	G	G	G	G	G	G	G	G	G	G	G	G	H	G	G	G	C	G	G	G	H	G	C	G
JAX00025285	11	23262569	0	T	C	T	T	T	T	T	T	C	T	T	N	T	T	T	T	T	T	T	T	T	T	T	T	T	T	T	T	T	T	T	T	T	T	N	T	T	T	H	N	T	T	H	T	C	N
JAX00305889	11	23263331	0	G	A	G	G	G	G	G	G	A	G	G	H	G	G	G	G	G	G	G	G	G	G	G	G	G	G	G	G	G	G	G	G	G	G	H	G	G	G	A	G	G	G	H	G	A	G
JAX00305890	11	23263895	0	T	C	T	T	T	T	T	C	C	C	C	H	T	T	T	T	H	T	T	T	T	T	T	T	T	C	T	T	T	T	T	T	T	T	H	T	C	T	C	T	T	T	H	C	C	T
JAX00305893	11	23271021	0	A	C	A	A	A	A	A	C	C	A	C	H	A	A	A	A	H	A	A	A	A	A	A	A	A	A	A	A	A	A	A	A	A	A	H	A	C	A	C	A	A	A	H	C	C	A
JAX00197639	11	23274256	0	A	G	A	A	A	A	A	A	G	A	A	H	A	A	A	A	A	A	A	A	A	A	A	A	A	A	A	A	A	A	A	A	A	A	H	A	A	A	G	A	A	A	H	A	G	A
JAX00305894	11	23277309	0	T	C	T	T	T	T	T	C	C	T	C	H	T	T	T	T	H	T	T	T	T	T	T	T	T	T	T	T	T	T	T	T	T	T	H	T	C	T	C	T	T	T	H	C	C	T
JAX00305895	11	23290046	0	A	G	A	A	A	A	A	G	G	A	G	H	A	A	A	A	H	A	A	A	A	A	A	A	A	A	A	A	A	A	A	A	A	A	H	A	G	A	G	A	A	A	H	G	G	A
JAX00305896	11	23291424	0	G	C	G	G	G	G	G	G	C	G	G	H	G	G	G	G	G	G	G	G	G	G	G	G	G	G	G	G	G	G	G	G	G	G	H	G	G	G	N	G	G	G	N	G	N	G
JAX00305897	11	23292657	0	T	C	T	T	T	T	T	T	C	T	T	N	T	T	T	T	T	T	T	T	T	T	T	T	T	T	T	T	T	T	T	T	T	T	H	T	T	T	C	T	T	T	H	T	C	T
JAX00025287	11	23297140	0	A	G	A	A	A	A	A	G	A	A	G	A	A	A	A	A	H	A	A	A	A	A	A	A	A	A	A	A	A	A	A	A	A	A	A	A	G	A	A	A	A	A	A	G	A	A
JAX00025289	11	23301612	0	C	A	C	C	C	C	C	A	C	C	A	C	C	C	C	C	H	C	C	C	C	C	C	C	C	C	C	C	C	C	C	C	C	C	C	C	A	C	C	C	C	C	C	A	C	C
JAX00305899	11	23319184	0	T	C	T	T	T	T	T	C	T	T	C	T	T	T	T	T	H	T	T	T	T	T	T	T	T	T	T	T	T	T	T	T	T	T	T	T	C	T	T	T	T	T	T	C	T	T
JAX00025291	11	23356000	0	G	A	G	G	G	G	G	A	A	G	A	H	G	G	G	G	H	G	G	G	G	G	G	G	G	G	G	G	G	G	G	G	G	G	H	G	A	G	A	G	G	G	H	A	A	G
JAX00305905	11	23370457	0	C	T	C	C	C	C	C	C	T	C	C	H	C	C	C	C	C	C	C	C	C	C	C	C	C	C	C	C	C	C	C	C	C	C	H	C	C	C	T	C	C	C	H	C	T	C
JAX00305906	11	23376173	0	C	T	C	C	C	C	C	T	C	C	H	C	C	C	C	C	H	C	C	C	C	C	C	C	C	C	C	C	C	C	C	C	C	C	C	C	T	C	C	C	C	C	C	T	C	C
JAX00025293	11	23380744	0	G	A	G	G	G	A	A	G	G	A	G	G	H	A	G	G	G	A	A	G	H	A	H	H	A	A	A	G	A	G	H	A	G	A	H	A	G	G	G	G	G	A	G	G	G	A
JAX00305907	11	23388735	0	T	C	T	T	T	C	C	T	T	C	T	T	H	C	T	T	T	C	C	T	H	C	H	H	C	C	C	T	C	T	H	C	T	C	H	C	T	T	T	T	T	C	T	T	T	C
JAX00305909	11	23407974	0	T	G	T	T	T	T	T	G	G	T	G	H	T	T	T	T	H	T	T	T	T	T	T	T	T	T	T	T	T	T	T	T	T	T	T	T	G	T	H	T	T	T	N	G	G	T
JAX00025296	11	23419559	0	T	C	T	T	T	T	T	T	C	T	T	H	T	T	T	T	T	T	T	T	T	T	T	T	T	T	T	T	T	T	T	T	T	T	H	T	T	T	C	T	T	T	H	T	C	T
JAX00025300	11	23460305	0	C	A	C	C	C	C	C	C	A	C	C	H	C	C	C	C	C	C	C	C	C	C	C	C	C	C	C	C	C	C	C	C	C	C	H	C	C	C	A	C	C	C	H	C	A	C
JAX00305915	11	23469803	0	A	G	A	A	A	A	A	G	G	A	G	H	A	A	A	A	H	A	A	A	A	A	A	A	A	A	A	A	A	A	A	A	A	A	H	A	G	A	G	A	A	A	H	G	G	A
JAX00025306	11	23546269	0	A	G	A	A	A	A	A	G	G	A	G	H	A	A	A	A	H	A	A	A	A	A	A	A	A	A	A	A	A	A	A	A	A	A	H	A	G	A	G	A	A	A	H	G	G	A
JAX00305926	11	23572383	0	G	A	G	G	G	G	G	G	A	G	G	H	G	G	G	G	G	G	G	G	G	G	G	G	G	G	G	G	G	G	G	G	G	G	H	G	G	G	A	G	G	G	H	G	A	G
JAX00025309	11	23576758	0	G	C	G	G	G	G	G	C	G	G	C	G	G	G	G	G	H	G	G	G	G	G	G	G	G	G	G	G	G	G	G	G	G	G	G	G	C	G	G	G	G	G	G	C	G	G
JAX00025311	11	23617092	0	C	T	C	C	C	C	C	T	T	C	T	H	C	C	C	C	H	C	C	C	C	C	C	C	C	C	C	C	C	C	C	C	C	C	H	C	T	C	T	C	C	C	H	T	T	C
JAX00025312	11	23617654	0	T	C	T	T	T	T	T	C	C	T	C	H	T	T	T	T	H	T	T	T	T	T	T	T	T	T	T	T	T	T	T	T	T	T	H	T	C	T	C	T	T	T	H	C	C	T
JAX00305930	11	23633607	0	G	T	G	G	G	G	G	G	T	G	G	H	G	G	G	G	G	G	G	G	G	G	G	G	G	G	G	G	G	G	G	G	G	G	H	G	G	G	T	G	G	G	H	G	T	G
JAX00305937	11	23674475	0	C	T	C	C	C	C	C	T	C	C	T	C	C	C	C	C	H	C	C	C	C	C	C	C	C	C	C	C	C	C	C	C	C	C	C	C	T	C	C	C	C	C	C	T	C	C
JAX00305942	11	23687049	0	G	A	G	G	G	G	G	G	G	A	G	G	G	G	G	G	G	G	G	G	G	G	H	G	H	A	G	G	G	G	G	G	G	G	G	G	G	G	G	G	G	G	G	G	G	G
JAX00305943	11	23691351	0	G	A	G	G	G	G	G	G	A	G	G	H	G	G	G	G	G	G	G	G	G	G	G	G	G	G	G	G	G	G	G	G	G	G	H	G	G	G	A	G	G	G	H	G	A	G
JAX00025319	11	23698434	0	C	G	C	C	C	C	C	C	G	C	C	H	C	C	C	C	C	C	C	C	C	C	C	C	C	C	C	C	C	C	C	C	C	C	H	C	C	C	G	C	C	C	H	C	G	C
JAX00197647	11	23712039	0	A	G	A	A	A	A	A	A	G	A	A	H	A	A	A	A	A	A	A	A	A	A	A	A	A	A	A	A	A	A	A	A	A	A	H	A	A	A	G	A	A	A	H	A	G	A
JAX00025321	11	23745775	0	A	G	A	A	A	A	A	G	G	G	G	N	A	A	A	A	H	A	A	A	A	A	H	A	H	G	A	A	A	A	A	A	A	A	H	A	G	A	G	A	A	A	H	G	G	A
JAX00305949	11	23759325	0	T	G	T	T	T	T	T	T	G	T	T	H	T	T	T	T	T	T	T	T	T	T	T	T	T	T	T	T	T	T	T	T	T	T	T	T	T	T	G	T	T	T	T	T	G	T
JAX00025325	11	23785091	0	A	G	A	A	A	A	A	A	G	A	A	H	A	A	A	A	A	A	A	A	A	A	A	A	A	A	A	A	A	A	A	A	A	A	H	A	A	A	G	A	A	A	H	A	G	A
JAX00025329	11	23856180	0	A	G	A	A	A	A	A	A	G	A	A	H	A	A	A	A	A	A	A	A	A	A	A	A	A	A	A	A	A	A	A	A	A	A	H	A	A	A	G	A	A	A	H	A	G	A
JAX00305956	11	23872041	0	G	T	G	G	G	G	G	T	G	G	T	G	G	G	G	G	H	G	G	G	G	G	G	G	G	G	G	G	G	G	G	G	G	G	G	G	T	G	G	G	G	G	G	T	G	G
JAX00305963	11	23920816	0	T	C	T	T	T	C	T	C	C	C	C	H	T	C	T	T	H	T	T	T	H	C	H	T	C	C	C	T	C	T	H	T	T	C	C	T	C	T	C	T	T	C	H	C	C	C
JAX00305965	11	23934540	0	T	C	T	T	T	C	T	C	C	C	C	H	T	C	T	T	H	T	T	T	C	C	H	T	C	C	C	T	C	T	C	T	T	C	C	T	C	T	C	T	T	C	H	C	C	C
JAX00305968	11	23947791	0	T	A	T	T	T	T	T	T	A	T	T	H	T	T	T	T	T	T	T	T	T	T	T	T	T	T	T	T	T	T	T	T	T	T	H	T	T	T	A	T	T	T	H	T	A	T
JAX00025335	11	23953209	0	A	G	A	A	A	A	A	G	G	A	G	H	A	A	A	A	H	A	A	A	A	A	A	A	A	A	A	A	A	A	A	A	A	A	H	A	G	A	G	A	A	A	H	G	G	A
JAX00025337	11	23966319	0	G	A	G	G	G	A	G	A	A	G	A	N	G	A	G	G	H	G	G	G	H	A	G	G	H	G	A	G	A	G	H	G	G	A	A	G	A	G	A	G	G	A	N	A	A	A
JAX00305975	11	24029578	0	A	G	A	A	A	A	A	G	G	A	G	N	A	A	A	A	H	A	A	A	A	A	A	A	A	A	A	A	A	A	A	A	A	A	H	A	G	A	G	A	A	A	H	G	G	A
JAX00305977	11	24032201	0	G	C	G	G	G	G	G	G	C	G	G	H	G	G	G	G	G	G	G	G	G	G	G	G	G	G	G	G	G	G	G	G	G	G	H	G	G	G	C	G	G	G	H	G	C	G
JAX00305978	11	24036995	0	A	G	A	A	A	A	A	G	G	G	G	H	A	A	A	A	H	A	A	A	A	A	H	A	H	G	A	A	A	A	A	A	A	A	H	A	G	A	G	A	A	A	H	G	G	A
JAX00305980	11	24041440	0	C	G	C	C	C	C	C	C	C	G	C	C	C	C	C	C	C	C	C	C	C	C	H	C	H	G	C	C	C	C	C	C	C	C	C	C	C	C	C	C	C	C	C	C	C	C
JAX00025343	11	24046040	0	T	C	T	T	T	T	T	C	C	T	C	H	T	T	T	T	H	T	T	T	T	T	T	T	T	T	T	T	T	T	T	T	T	T	H	T	C	T	C	T	T	T	H	C	C	T
JAX00305987	11	24052975	0	A	G	A	A	A	G	A	G	G	A	G	G	A	G	A	A	H	A	A	A	H	G	A	A	H	A	G	A	G	A	H	A	A	G	G	A	G	A	G	A	A	G	G	G	G	G
JAX00305998	11	24107162	0	C	G	C	C	C	C	C	C	G	C	C	H	C	C	C	C	C	C	C	C	C	C	C	C	C	C	C	C	C	C	C	C	C	C	H	C	C	C	G	C	C	C	H	C	G	C
JAX00306000	11	24112833	0	C	A	C	C	C	C	C	C	A	C	C	H	C	C	C	C	C	C	C	C	C	C	C	C	C	C	C	C	C	C	C	C	C	C	H	C	C	C	A	C	C	C	H	C	A	C
JAX00025348	11	24119308	0	T	C	T	T	T	T	T	C	C	T	C	H	T	T	T	T	H	T	T	T	T	T	T	T	T	T	T	T	T	T	T	T	T	T	H	T	C	T	C	T	T	T	H	C	C	T
JAX00306003	11	24120378	0	T	C	T	T	T	T	T	T	C	T	T	T	T	T	T	T	T	T	T	T	T	T	T	T	T	T	T	T	T	T	T	T	T	T	T	T	T	T	C	T	T	T	T	T	C	T
JAX00306009	11	24155795	0	G	A	G	G	G	A	G	G	G	A	G	G	G	A	G	G	G	G	G	G	H	A	H	G	A	A	A	G	A	G	H	G	G	A	N	G	G	G	G	G	G	A	G	G	G	A
JAX00306011	11	24168826	0	T	C	T	T	T	T	T	T	C	T	T	H	T	T	T	T	T	T	T	T	T	T	T	T	T	T	T	T	T	T	T	T	T	T	H	T	T	T	C	T	T	T	H	T	C	T
JAX00306014	11	24172752	0	G	A	G	G	G	G	G	G	A	G	G	H	G	G	G	G	G	G	G	G	G	G	G	G	G	G	G	G	G	G	G	G	G	G	A	G	G	G	A	G	G	G	H	G	A	G
JAX00025354	11	24180697	0	T	G	T	T	T	G	T	T	T	T	T	T	T	G	T	T	T	T	T	T	H	G	T	T	H	T	G	T	G	T	H	T	T	G	H	T	T	T	T	T	T	G	T	T	T	G
JAX00306019	11	24204501	0	C	T	C	C	C	C	C	C	C	T	C	C	C	C	C	C	C	C	N	C	C	C	H	C	N	T	C	C	C	C	C	C	C	C	C	C	C	C	C	C	C	C	C	C	C	C
JAX00306020	11	24204794	0	C	A	C	C	C	C	C	C	C	A	C	C	C	C	C	C	C	C	C	C	C	C	H	C	H	A	C	C	C	C	C	C	C	C	C	C	C	C	C	C	C	C	C	C	C	C
JAX00306021	11	24206043	0	A	G	A	A	A	A	A	G	G	A	G	H	A	A	A	A	H	A	A	A	A	A	A	A	A	A	A	A	A	A	A	A	A	A	H	A	G	A	G	A	A	A	H	G	G	A
JAX00306023	11	24206916	0	C	T	C	C	C	C	C	T	C	C	T	C	C	C	C	C	H	C	C	C	C	C	C	C	C	C	C	C	C	C	C	C	C	C	C	C	T	C	C	C	C	C	C	T	C	C
JAX00025356	11	24218606	0	G	A	G	G	G	A	G	G	G	G	G	G	G	A	G	G	G	G	G	G	H	A	G	G	H	G	A	G	A	G	H	G	G	A	H	G	G	G	G	G	G	A	G	G	G	A
JAX00025357	11	24219532	0	A	G	A	A	A	G	A	G	G	A	G	A	A	G	A	A	H	A	A	A	H	G	A	A	H	A	G	A	G	A	H	A	A	G	G	A	G	A	G	A	A	G	A	G	G	G
JAX00306027	11	24225470	0	C	T	C	C	C	C	C	C	T	C	C	C	C	C	C	C	C	C	C	C	C	C	C	C	C	C	C	C	C	C	C	C	C	C	C	C	C	C	T	C	C	C	C	C	T	C
JAX00306030	11	24226688	0	T	C	T	T	T	T	T	C	C	T	C	H	T	T	T	T	H	T	T	T	T	N	T	T	T	T	T	T	T	T	T	T	T	T	H	T	C	T	C	T	T	T	H	C	C	T
JAX00025358	11	24242159	0	T	C	T	T	T	C	T	C	C	C	C	H	T	C	T	T	H	T	T	T	H	C	H	T	C	C	C	T	C	T	H	T	T	C	C	T	C	T	C	T	T	C	H	C	C	C
JAX00306031	11	24244667	0	A	G	A	A	A	A	A	G	A	A	G	A	A	A	A	A	H	A	A	A	A	A	A	A	A	A	A	A	A	A	A	A	A	A	A	A	G	A	A	A	A	A	A	G	A	A
JAX00197660	11	24250311	0	T	C	T	T	T	T	T	T	C	T	T	H	T	T	T	T	T	T	T	T	T	T	T	T	T	T	T	T	T	T	T	T	T	T	H	T	T	T	C	T	T	T	H	T	C	T
JAX00306035	11	24251155	0	A	G	A	A	A	G	A	A	A	A	A	A	A	G	A	A	A	A	A	A	H	G	A	A	H	A	G	A	G	A	H	A	A	G	H	A	A	A	A	A	A	G	A	A	A	G
JAX00306037	11	24266865	0	A	G	A	A	A	A	A	G	G	G	G	H	A	A	A	A	H	A	A	A	A	A	H	A	H	G	A	A	A	A	A	A	A	A	H	A	G	A	G	A	A	A	H	G	G	A
JAX00306038	11	24269202	0	G	T	G	G	G	G	G	T	T	G	T	H	G	G	G	G	H	G	G	G	G	G	G	G	G	G	G	G	G	G	G	G	G	G	H	G	T	G	T	G	G	G	H	T	T	G
JAX00306039	11	24272354	0	A	G	A	A	A	G	A	G	G	G	G	H	A	G	A	A	N	A	A	A	H	G	H	A	G	G	G	A	G	A	H	A	A	G	G	A	G	A	G	A	A	G	H	G	G	G
JAX00306040	11	24272392	0	C	T	C	C	C	C	C	T	T	C	T	H	C	C	C	C	H	C	C	C	C	C	C	C	C	C	C	C	C	C	C	C	C	C	H	C	T	C	T	C	C	C	H	T	T	C
JAX00025361	11	24295552	0	G	A	G	G	G	G	G	G	A	G	G	H	G	G	G	G	G	G	G	G	G	G	G	G	G	G	G	G	G	G	G	G	G	G	H	G	G	G	A	G	G	G	H	G	A	G
JAX00025362	11	24306480	0	T	A	T	T	T	T	T	A	A	A	A	H	T	T	T	T	H	T	T	T	T	T	H	T	H	A	T	T	T	T	T	T	T	T	H	T	A	T	A	T	T	T	H	A	A	T
JAX00025363	11	24307497	0	C	A	C	C	C	C	C	C	C	A	C	C	C	C	C	C	C	C	C	C	C	C	H	C	H	A	C	C	C	C	C	C	C	C	C	C	C	C	C	C	C	C	C	C	C	C
JAX00025365	11	24334101	0	A	G	G	A	G	A	G	G	G	G	G	G	G	A	G	A	H	G	G	G	H	A	G	G	H	G	A	A	A	G	H	G	G	A	H	G	G	G	G	H	G	A	H	G	G	A
JAX00306044	11	24346294	0	A	G	A	A	A	A	A	G	A	A	G	A	A	A	A	A	H	A	A	A	A	A	A	A	A	A	A	A	A	A	A	A	A	A	A	A	G	A	A	A	A	A	A	A	A	A
JAX00306046	11	24346544	0	C	T	C	C	C	C	C	T	T	C	T	H	C	C	C	C	N	C	C	C	C	C	C	C	C	C	C	C	C	C	C	C	H	C	N	C	T	C	T	C	C	C	H	T	T	C
JAX00306049	11	24353826	0	T	A	T	T	T	T	T	A	T	T	A	T	T	T	T	T	H	T	T	T	T	T	T	T	T	T	T	T	T	T	T	T	T	T	T	T	A	T	T	T	T	T	T	T	T	T
JAX00306050	11	24353996	0	C	A	C	C	C	C	C	C	A	C	C	H	C	C	C	C	C	C	C	C	C	C	C	C	C	C	C	C	C	C	C	C	H	C	H	C	C	C	A	C	C	C	H	A	A	C
JAX00306053	11	24372558	0	A	G	A	A	A	G	A	A	A	A	A	A	A	G	A	A	A	A	A	A	H	G	A	A	H	A	G	A	G	A	H	A	A	G	H	A	A	A	A	A	A	G	A	A	A	G
JAX00306055	11	24375073	0	C	A	C	C	C	C	C	C	A	C	C	H	C	C	C	C	C	C	C	C	C	C	C	C	C	C	C	C	C	C	C	C	H	C	H	C	C	C	A	C	C	C	H	A	A	C
JAX00306058	11	24378976	0	T	C	C	T	C	C	C	C	C	C	C	C	C	C	C	T	H	C	C	C	C	C	C	C	C	C	C	T	C	C	C	C	C	C	C	C	C	C	C	H	C	C	H	C	C	C
JAX00306059	11	24379580	0	C	A	A	C	A	A	A	C	C	A	C	H	A	A	A	C	C	A	A	A	A	A	A	A	A	A	A	C	A	A	A	A	H	A	H	A	C	A	C	H	A	A	C	C	C	A
JAX00306065	11	24381810	0	A	G	A	A	A	A	A	G	A	A	G	A	A	A	A	A	H	A	A	A	A	A	A	A	A	A	A	A	A	A	A	A	A	A	A	A	G	A	A	A	A	A	A	A	A	A
JAX00025368	11	24386409	0	C	T	T	C	T	C	T	T	C	T	T	H	T	C	T	C	H	T	T	T	H	C	T	T	H	T	C	C	C	T	H	T	H	C	C	T	T	T	C	H	T	C	C	C	C	C
JAX00306066	11	24386584	0	G	C	C	G	C	G	C	C	G	C	C	H	C	G	C	G	H	C	C	C	H	G	C	C	H	C	G	G	G	C	H	C	H	G	G	C	C	C	G	H	C	G	G	G	G	G
JAX00306070	11	24413882	0	C	T	C	C	C	C	C	C	T	C	C	H	C	C	C	C	C	C	C	C	C	C	C	C	C	C	C	C	C	C	C	C	H	C	H	C	C	C	T	C	C	C	H	T	T	C
JAX00306071	11	24413986	0	A	G	G	A	G	A	G	A	G	G	A	G	G	A	G	A	A	G	G	G	H	A	G	G	N	G	A	A	A	G	N	G	G	A	H	G	A	G	G	N	G	A	H	G	G	A
JAX00306073	11	24415229	0	C	T	T	C	T	C	T	C	T	T	C	T	T	C	T	C	C	T	T	T	H	C	T	T	H	T	C	C	C	T	N	T	T	C	H	T	C	T	T	N	T	C	H	T	T	C
JAX00306077	11	24416946	0	G	A	A	G	A	A	A	G	A	A	G	A	A	A	A	G	G	A	A	A	A	A	A	A	A	A	A	G	A	A	A	A	A	A	A	A	G	A	A	H	A	A	H	A	A	A
JAX00025375	11	24458057	0	A	G	G	A	G	A	G	A	A	G	A	H	G	A	G	A	A	G	G	G	H	A	G	G	H	G	A	A	A	G	H	G	H	A	A	G	A	G	A	H	G	A	A	A	A	A
JAX00306080	11	24469985	0	G	A	G	G	G	G	G	A	G	G	A	G	G	G	G	G	H	G	G	G	G	G	G	G	G	G	G	G	G	G	G	G	G	G	G	G	A	G	G	G	G	G	G	G	G	G
JAX00306082	11	24470104	0	C	T	T	C	T	C	T	C	C	T	C	H	T	C	T	C	C	T	T	T	H	C	T	T	H	T	C	C	C	T	H	T	H	C	C	T	C	T	C	H	T	C	C	C	C	C
JAX00306085	11	24470826	0	A	G	G	A	G	A	G	A	A	G	A	H	G	A	G	A	A	G	G	G	H	A	G	G	H	G	A	A	A	G	H	G	H	A	A	G	A	G	A	H	G	A	A	A	A	A
JAX00025376	11	24480548	0	C	A	C	C	C	C	C	A	C	C	A	C	C	C	C	C	H	C	C	C	C	C	C	C	C	C	C	C	C	C	C	C	C	C	C	C	A	C	C	C	C	C	C	C	C	C
JAX00025381	11	24539185	0	C	T	T	C	T	T	T	T	T	T	T	T	T	T	T	C	H	T	T	T	T	T	T	T	T	T	T	C	T	T	T	T	T	T	T	T	T	T	T	H	T	T	H	T	T	T
JAX00025383	11	24587846	0	C	T	T	C	T	C	T	C	C	C	C	H	T	C	T	C	C	T	T	T	H	C	H	T	C	C	C	C	C	T	H	T	H	C	C	T	C	T	C	H	T	C	C	C	C	C
JAX00306107	11	24598761	0	A	G	A	A	A	G	A	A	G	A	A	H	A	G	A	A	A	A	A	A	H	G	A	A	H	A	G	A	G	A	H	A	H	G	G	A	A	A	G	A	A	G	H	G	G	G
JAX00306118	11	24631554	0	C	T	C	C	C	C	C	C	C	T	C	C	C	C	C	C	C	C	C	C	C	C	H	C	H	T	C	C	C	C	C	C	C	C	C	C	C	C	C	C	C	C	C	C	C	C
JAX00306122	11	24635148	0	C	G	G	C	G	G	G	G	C	G	G	H	G	G	G	C	H	G	G	G	G	G	G	G	G	G	G	C	G	G	G	G	H	G	H	G	G	G	C	H	G	G	C	C	C	G
JAX00306123	11	24635673	0	G	T	T	G	T	T	T	G	T	T	G	T	T	T	T	G	G	T	T	T	T	T	T	T	T	T	T	G	T	T	T	T	T	T	T	T	G	T	T	H	T	T	H	T	T	T
JAX00025387	11	24636057	0	T	G	G	T	G	G	G	G	G	G	G	G	G	G	G	T	H	G	G	G	G	G	G	G	G	G	G	T	G	G	G	G	G	G	G	G	G	G	G	H	G	G	H	G	G	G
JAX00306124	11	24636288	0	A	C	A	A	A	A	A	A	C	A	A	N	A	A	A	A	A	A	A	A	A	A	A	A	A	A	A	A	A	A	A	A	H	A	H	A	A	A	C	A	A	A	H	C	C	A
JAX00306130	11	24639944	0	G	A	G	G	G	A	G	G	G	A	G	G	G	A	G	G	G	G	G	G	H	A	H	G	A	A	A	G	A	G	H	G	G	A	H	G	G	G	G	G	G	A	G	G	G	A
JAX00306133	11	24648537	0	C	T	T	C	T	T	T	C	C	T	C	H	T	T	T	C	C	T	T	T	T	T	T	T	T	T	T	C	T	T	T	T	H	T	H	T	C	T	C	H	T	T	C	C	C	T
JAX00306134	11	24649521	0	C	A	A	C	A	C	A	A	C	C	A	H	A	C	A	C	H	A	A	A	H	C	H	A	C	C	C	C	C	A	H	A	H	C	C	A	A	A	C	H	A	C	C	C	C	C
JAX00025390	11	24659935	0	T	C	C	T	C	C	C	C	C	C	C	C	C	C	C	T	H	C	C	C	C	C	C	C	C	C	C	T	C	C	C	C	C	C	C	C	C	C	C	H	C	C	H	C	C	C
JAX00306141	11	24682746	0	G	A	A	G	G	G	A	A	A	G	A	H	H	G	G	G	H	A	A	A	G	G	H	H	G	G	G	G	G	G	N	A	H	G	H	A	A	G	A	H	A	G	H	A	A	G
JAX00025392	11	24683154	0	T	C	T	T	T	C	T	T	T	C	T	T	T	C	T	T	T	T	T	T	H	C	H	T	C	C	C	T	C	T	H	T	T	C	H	T	T	T	T	T	T	C	T	T	T	C
JAX00306143	11	24683519	0	G	C	G	G	C	G	G	G	G	G	G	H	H	G	C	G	G	G	G	G	H	G	G	H	G	G	G	G	G	C	G	G	H	G	G	G	G	C	G	G	G	G	G	G	G	G
JAX00025393	11	24686889	0	C	T	C	C	C	T	C	C	C	T	C	C	C	T	C	C	C	C	C	C	H	T	H	C	T	T	T	C	T	C	H	C	C	T	H	C	C	C	C	C	C	T	C	C	C	T
JAX00306145	11	24690850	0	A	G	A	A	A	A	A	A	G	A	A	H	A	A	A	A	A	A	A	A	A	A	A	A	A	A	A	A	A	A	A	A	H	A	H	A	A	A	G	A	A	A	H	G	G	A
JAX00306147	11	24694351	0	C	A	A	C	C	C	A	A	C	C	A	C	H	C	C	C	H	A	A	A	C	C	H	H	C	C	C	C	C	C	H	A	C	C	C	A	A	C	C	H	A	C	C	C	C	C
JAX00306155	11	24727519	0	C	A	C	C	A	C	C	C	C	C	C	H	H	C	A	C	C	C	C	C	H	C	C	N	C	C	C	C	C	A	C	C	H	C	C	C	C	N	C	C	C	C	C	C	C	C
JAX00306156	11	24728242	0	G	T	T	G	G	T	T	T	T	T	T	H	H	T	G	G	H	T	T	T	H	T	T	H	T	T	T	G	T	G	T	T	H	T	T	T	T	G	T	H	T	T	H	T	T	T
JAX00025394	11	24728632	0	A	T	T	A	T	T	T	T	T	T	T	T	T	T	T	A	H	T	T	T	T	T	T	T	T	T	T	A	T	T	T	T	T	T	T	T	T	T	T	H	T	T	H	T	T	T
JAX00306159	11	24755556	0	T	C	C	T	C	C	C	C	C	C	C	C	C	C	H	T	H	C	C	C	C	C	C	C	C	C	C	T	C	C	C	C	C	C	C	C	C	C	C	H	C	C	H	C	C	C
JAX00306163	11	24764978	0	T	C	T	T	T	C	T	C	T	T	C	T	T	C	T	T	H	T	T	T	H	C	T	T	H	T	C	T	C	T	H	T	T	C	H	T	C	T	T	T	T	C	T	T	T	C
JAX00306171	11	24794992	0	A	C	C	A	A	A	C	C	C	A	C	H	H	A	A	A	H	C	C	C	A	A	H	N	A	A	A	A	A	A	H	C	H	A	H	C	C	A	C	H	C	A	H	C	C	A
JAX00306173	11	24804118	0	G	C	C	G	G	G	C	G	C	G	G	C	H	G	G	G	G	C	C	C	G	G	H	H	G	G	G	G	G	G	H	C	H	G	H	C	G	G	C	H	C	G	H	C	C	G
JAX00306174	11	24805498	0	G	A	A	G	G	G	A	G	G	G	G	G	H	G	G	G	G	A	A	A	G	G	H	H	G	G	G	G	G	G	H	A	G	G	G	A	G	G	G	H	A	G	G	G	G	G
JAX00306176	11	24811679	0	C	T	T	C	C	C	T	T	T	C	T	H	H	C	C	C	H	T	T	T	C	C	H	H	C	C	C	C	C	C	H	T	H	C	H	T	T	C	T	H	T	C	H	T	T	C
JAX00197664	11	24817733	0	G	A	G	G	G	G	G	A	G	G	A	G	G	G	G	G	H	G	G	G	G	G	G	G	G	G	G	G	G	G	G	G	G	G	G	G	A	G	G	G	G	G	G	G	G	G
JAX00306178	11	24818313	0	A	G	A	A	A	G	A	A	A	A	A	A	A	G	A	A	A	A	A	A	H	G	A	A	H	A	G	A	G	A	H	A	A	G	H	A	A	A	A	A	A	G	A	A	A	G
JAX00306181	11	24821728	0	A	G	G	A	G	G	G	G	G	A	G	N	G	G	G	A	G	G	G	G	G	G	H	G	N	A	G	A	G	G	G	G	G	G	G	G	G	G	G	H	G	G	H	G	G	G
JAX00306185	11	24829371	0	A	G	A	A	A	G	A	A	A	A	A	A	A	G	A	A	A	A	A	A	H	G	A	A	H	A	G	A	G	A	H	A	A	G	H	A	A	A	A	A	A	G	A	A	A	G
JAX00306189	11	24842056	0	C	A	C	C	C	C	C	C	C	A	C	C	C	C	C	C	C	C	C	C	C	C	H	C	H	A	C	C	C	C	C	C	C	C	C	C	C	C	C	C	C	C	C	C	C	C
JAX00025403	11	24847789	0	C	T	T	C	C	C	T	C	C	C	C	C	N	C	C	C	C	T	T	T	C	C	H	H	C	C	C	C	C	C	H	T	C	C	C	T	C	C	C	H	T	C	C	C	C	C
JAX00306191	11	24852550	0	G	A	G	G	A	G	G	G	G	G	G	H	H	G	A	G	G	G	G	G	H	G	G	H	G	G	G	G	G	A	G	G	H	G	G	G	G	A	G	G	G	G	G	G	G	G
JAX00306193	11	24852807	0	G	A	A	G	G	G	A	G	G	G	G	G	H	G	G	G	G	A	A	A	G	G	H	H	G	G	G	G	G	G	H	A	G	G	G	A	G	G	G	H	A	G	G	G	G	G
JAX00306195	11	24853275	0	C	A	C	C	A	C	C	C	C	C	C	H	H	C	A	C	C	C	C	C	H	C	C	H	C	C	C	C	C	A	C	C	H	C	C	C	C	A	C	C	C	C	C	C	C	C
JAX00306200	11	24885806	0	G	A	A	G	G	G	A	G	A	G	G	H	H	G	G	G	G	A	A	A	G	G	H	H	G	G	G	G	G	G	H	A	H	G	H	A	G	G	A	H	A	G	H	A	A	G
JAX00306205	11	24888656	0	G	A	G	G	A	G	G	G	G	G	G	H	H	G	A	G	G	G	G	G	H	G	G	H	G	G	G	G	G	A	G	G	H	G	G	G	G	A	G	G	G	G	G	G	G	G
JAX00306206	11	24893781	0	T	C	C	T	T	T	C	T	T	T	T	T	H	T	T	T	T	C	C	C	T	T	H	N	T	T	T	T	T	T	H	C	T	T	T	C	T	T	T	H	C	T	T	T	T	T
JAX00025407	11	24897075	0	G	A	A	G	A	G	A	A	A	G	A	A	A	G	A	G	H	A	A	A	H	G	H	A	G	G	G	G	G	A	H	A	A	G	H	A	A	A	A	H	A	G	H	A	A	G
JAX00306207	11	24898010	0	C	T	C	C	C	C	C	T	C	C	T	C	C	C	C	C	H	C	C	C	C	C	C	C	C	C	C	C	C	C	C	C	C	C	C	C	T	C	C	C	C	C	C	C	C	C
JAX00306208	11	24898258	0	C	T	T	C	C	C	T	C	C	C	C	C	H	C	C	C	C	T	T	T	C	C	H	H	C	C	C	C	C	C	H	T	C	C	C	T	C	C	C	H	T	C	C	C	C	C
JAX00306212	11	24904033	0	C	T	T	C	C	C	T	T	T	C	T	H	H	C	C	C	H	T	T	T	C	C	H	H	C	C	C	C	C	C	H	T	H	C	H	T	T	C	T	H	T	C	N	T	T	C
JAX00306213	11	24932581	0	G	A	G	G	G	G	G	A	G	G	A	G	G	G	G	G	H	G	G	G	G	G	G	G	G	G	G	G	G	G	G	G	G	G	G	G	A	G	G	G	G	G	G	G	G	G
JAX00025410	11	24944842	0	A	G	G	A	A	A	G	G	G	A	G	H	H	A	A	A	H	G	G	G	A	A	H	H	A	A	A	A	A	A	H	G	H	A	H	G	G	A	G	H	G	A	H	G	G	A
JAX00025411	11	24952651	0	C	A	A	C	C	C	A	C	A	C	C	H	H	C	C	C	C	A	A	A	C	C	H	H	C	C	C	C	C	C	H	A	H	C	H	A	C	C	A	H	A	C	H	A	A	C
JAX00025414	11	24991001	0	T	A	A	T	T	T	A	A	A	T	A	H	H	T	T	T	H	A	A	A	T	T	H	H	T	T	T	T	T	T	H	A	H	T	H	A	A	T	A	H	A	T	H	A	A	T
JAX00306218	11	25010972	0	C	T	C	C	C	C	C	C	T	C	C	H	C	C	C	C	C	C	C	C	C	C	C	C	C	C	C	C	C	C	C	C	H	C	H	C	C	C	T	C	C	C	H	T	T	C
JAX00025418	11	25044042	0	T	C	C	T	T	T	C	T	C	T	T	H	H	T	T	T	T	C	C	C	T	T	H	H	T	T	T	T	T	T	H	C	H	T	H	C	T	T	C	H	C	T	H	C	C	T
JAX00306220	11	25048418	0	C	T	C	C	C	C	C	C	C	T	C	C	C	C	C	C	C	C	C	C	C	C	H	C	H	T	C	C	C	C	C	C	C	C	C	C	C	C	C	C	C	C	C	C	C	C
JAX00187471	11	25083355	0	T	C	C	T	C	C	C	C	C	C	C	C	C	C	C	T	H	C	C	C	C	C	C	C	C	C	C	T	C	C	C	C	C	C	C	C	C	C	C	N	C	C	N	C	C	C
JAX00306228	11	25092281	0	C	G	C	C	C	C	C	G	C	C	G	C	C	C	C	C	H	C	C	C	C	C	C	C	C	C	C	C	C	C	C	C	C	C	C	C	G	C	C	C	C	C	C	C	C	C
JAX00025423	11	25105794	0	A	C	C	A	A	A	C	C	C	A	C	H	H	A	A	A	H	C	C	C	A	A	N	H	A	A	A	A	A	A	H	C	H	A	H	C	C	A	C	H	C	A	H	C	C	A
JAX00306232	11	25108304	0	A	C	C	A	A	A	C	C	C	C	C	H	H	A	A	A	H	C	C	C	A	A	C	H	H	C	A	A	H	A	H	C	H	A	H	C	C	A	C	H	C	A	H	C	C	A
JAX00025424	11	25126248	0	T	G	G	T	T	T	G	G	G	T	G	H	H	T	T	T	H	G	G	G	T	T	H	H	T	T	T	T	T	T	H	G	H	T	H	G	G	T	G	H	G	T	H	G	G	T
JAX00025426	11	25149707	0	G	T	T	G	G	G	T	T	T	G	T	H	H	G	G	G	H	T	T	T	G	G	H	H	G	G	G	G	G	G	H	T	H	G	H	T	T	G	T	N	T	G	H	T	T	G
JAX00025429	11	25187148	0	G	A	A	G	G	G	A	A	A	A	A	H	H	G	G	G	H	A	A	N	G	G	A	N	H	A	G	G	G	G	N	A	H	G	H	A	A	G	A	H	A	G	H	A	A	G
JAX00025432	11	25230882	0	A	G	G	A	A	A	G	G	G	A	G	H	H	A	A	A	H	G	G	G	A	A	H	H	A	A	A	A	A	A	H	G	H	A	H	G	G	A	G	H	G	A	H	G	G	A
JAX00025433	11	25240038	0	G	A	A	G	G	G	A	G	A	G	G	H	H	G	G	G	G	A	A	A	G	G	H	H	G	G	G	G	G	G	H	A	H	G	H	A	G	G	A	H	A	G	H	A	A	G
JAX00306248	11	25245422	0	G	T	G	G	G	G	G	G	G	T	G	G	G	G	G	G	G	G	G	G	G	G	H	G	H	T	G	G	G	G	G	G	G	G	G	G	G	G	G	G	G	G	G	G	G	G
JAX00306250	11	25281807	0	C	T	C	C	C	C	C	C	T	C	C	H	C	C	C	C	C	C	C	C	C	C	C	C	C	C	C	C	C	C	C	C	H	C	H	C	C	C	T	C	C	C	H	T	T	C
JAX00306251	11	25283814	0	G	A	G	G	G	G	G	G	A	G	G	H	G	G	G	G	G	G	G	G	G	G	G	G	G	G	G	G	G	G	G	G	H	G	H	G	G	G	A	G	G	G	H	A	A	G
JAX00025436	11	25291454	0	A	G	G	A	A	A	G	G	G	A	G	H	H	A	A	A	H	G	G	G	A	A	H	H	A	A	A	A	A	A	H	G	H	A	H	G	G	A	G	H	G	A	H	G	G	A
JAX00306253	11	25301461	0	T	C	T	T	T	T	T	C	T	T	C	T	T	T	T	T	H	T	T	T	T	T	T	T	T	T	T	T	T	T	T	T	T	T	T	T	C	T	T	T	T	T	T	T	T	T
JAX00025438	11	25303165	0	G	T	T	G	G	G	T	G	G	G	G	G	H	G	G	G	G	T	T	T	G	G	H	H	G	G	G	G	G	G	H	T	G	G	G	T	G	G	G	H	T	G	G	G	G	G
JAX00025439	11	25343010	0	G	A	A	G	G	G	A	A	A	G	A	H	H	G	G	G	H	A	A	A	G	G	H	H	G	G	G	G	G	G	H	A	H	G	H	A	A	G	A	H	A	G	H	A	A	G
JAX00025440	11	25343161	0	G	T	T	G	G	T	T	T	T	T	T	H	H	T	G	G	H	T	T	T	H	T	T	H	T	T	T	G	T	G	T	T	H	T	T	T	T	G	T	H	T	T	H	T	T	T
JAX00306262	11	25375092	0	G	A	G	G	G	G	G	G	G	A	G	G	G	G	G	G	G	G	G	G	G	G	H	G	H	A	G	G	G	G	G	G	G	G	G	G	G	G	G	G	G	G	G	G	G	G
JAX00306265	11	25427526	0	G	A	G	G	G	A	G	G	G	G	G	G	G	A	G	G	G	G	G	G	N	A	G	G	H	G	A	G	A	G	H	G	G	N	G	G	G	G	G	G	G	A	G	G	G	A
JAX00306267	11	25429327	0	G	A	A	G	G	A	A	G	A	G	G	H	H	A	G	G	G	A	A	A	H	A	H	H	H	G	A	G	A	G	A	A	H	A	A	A	G	G	A	H	A	A	H	A	A	A
JAX00025446	11	25436429	0	T	A	A	T	T	A	A	A	A	A	A	H	H	A	T	T	N	A	A	A	T	A	A	H	A	A	A	T	A	T	A	A	H	A	A	A	A	T	A	H	A	A	H	A	A	A
JAX00306273	11	25447722	0	G	A	G	G	G	G	G	G	A	G	G	H	G	G	G	G	G	G	G	G	G	G	G	G	G	G	G	G	G	G	G	G	H	G	H	G	G	G	A	G	G	G	H	A	A	G
JAX00025449	11	25450197	0	C	T	T	C	C	C	T	T	T	C	T	H	N	C	C	C	N	T	T	T	C	C	H	H	C	C	C	C	C	C	H	T	H	C	H	T	T	C	T	N	T	C	H	T	T	C
JAX00306279	11	25471472	0	G	A	A	G	G	G	A	G	G	G	G	G	H	G	G	G	G	A	A	A	G	G	H	H	G	G	G	G	G	G	H	A	G	G	G	A	G	G	G	H	A	G	G	G	G	G
JAX00306280	11	25473174	0	A	G	G	A	A	G	G	G	G	G	G	H	N	G	A	H	H	G	G	G	N	G	G	H	G	G	G	A	G	A	G	G	H	G	G	G	G	H	G	N	G	G	H	G	G	G
JAX00306283	11	25476425	0	A	G	A	A	A	A	A	A	G	A	A	H	A	A	A	A	A	A	A	A	A	A	A	A	A	A	A	A	A	A	A	A	H	A	H	A	A	A	G	A	A	A	H	G	G	A
JAX00306284	11	25477895	0	T	A	T	T	T	A	T	A	T	A	A	T	T	H	T	T	H	T	T	T	N	A	H	T	A	A	A	T	N	T	H	T	T	N	H	T	A	T	T	T	T	A	T	T	T	A
JAX00306285	11	25487317	0	A	G	A	A	A	G	A	G	A	G	G	A	A	G	A	A	H	A	A	A	H	G	H	A	G	G	G	A	G	A	H	A	A	G	H	A	G	A	A	A	A	G	A	A	A	G
JAX00025452	11	25507060	0	C	T	T	C	C	C	T	C	C	C	C	C	H	C	C	C	C	T	T	T	C	C	H	H	C	C	C	C	C	C	H	T	C	C	C	T	C	C	C	H	T	C	C	C	C	C
JAX00306291	11	25522085	0	A	C	A	A	A	A	A	A	C	A	A	H	A	A	A	A	A	A	A	A	A	A	A	A	A	A	A	A	A	A	A	A	H	A	H	A	A	A	C	A	A	A	H	C	C	A
JAX00306292	11	25522202	0	T	C	C	T	T	C	C	C	C	C	C	H	H	C	T	T	H	C	C	C	H	C	C	H	C	C	C	T	C	T	C	C	H	C	C	C	C	T	C	N	C	C	H	C	C	C
JAX00025456	11	25540188	0	C	G	G	C	C	C	G	G	G	C	G	H	H	C	C	C	H	G	G	G	C	C	H	H	C	C	C	C	C	C	H	G	H	C	H	G	G	C	G	H	G	C	H	G	G	C
JAX00306302	11	25560287	0	A	G	G	A	A	A	G	A	G	A	A	H	H	A	A	A	A	G	G	G	A	A	H	H	A	A	A	A	A	A	H	G	H	A	H	G	A	A	G	H	G	A	H	G	G	A
JAX00306309	11	25579999	0	T	C	C	T	C	T	C	C	C	C	C	C	C	T	C	T	H	C	C	C	H	T	C	C	H	C	T	T	T	C	H	C	C	T	H	C	C	C	C	H	C	T	H	C	C	T
JAX00306316	11	25601939	0	G	A	A	G	G	G	A	G	A	G	G	H	H	G	G	G	G	A	A	A	G	G	H	H	G	G	G	G	G	G	H	A	H	G	H	A	G	G	A	H	A	G	H	A	A	G
JAX00306317	11	25603572	0	G	A	G	G	G	G	G	G	A	G	G	H	G	G	G	G	G	G	G	G	G	G	G	G	G	G	G	G	G	G	G	G	H	G	H	G	G	G	A	G	G	G	H	A	A	G
JAX00025461	11	25612095	0	C	T	T	C	C	C	T	C	T	C	C	H	H	C	C	C	C	T	T	T	C	C	H	H	C	C	C	C	C	C	H	T	H	C	H	T	C	C	N	H	T	C	H	T	T	C
JAX00197675	11	25637946	0	G	A	A	G	G	A	A	A	A	G	A	H	H	A	G	G	H	A	A	A	H	A	H	H	H	G	H	G	A	G	A	A	H	H	A	A	A	G	A	H	A	A	H	A	A	N
JAX00025463	11	25666097	0	T	C	C	T	T	T	C	C	C	T	C	H	H	T	T	T	H	C	C	C	T	T	H	H	T	T	T	T	T	T	H	C	H	T	H	C	C	T	C	H	C	T	H	C	C	T
JAX00025464	11	25666371	0	T	C	C	T	T	C	C	C	C	T	C	H	H	C	T	T	H	C	C	C	H	C	N	H	H	T	C	T	C	T	C	C	H	C	C	C	C	T	C	H	C	C	H	C	C	C
JAX00306320	11	25668180	0	C	T	C	C	C	C	C	C	T	C	C	H	C	C	C	C	C	C	C	C	C	C	C	C	C	C	C	C	C	C	C	C	H	C	H	C	C	C	T	C	C	C	H	T	T	C
JAX00306322	11	25668940	0	C	G	C	C	C	C	C	C	G	C	C	H	C	C	C	C	C	C	C	C	C	C	C	C	C	C	C	C	C	C	C	C	H	C	H	C	C	C	G	C	C	C	H	G	G	C
JAX00025465	11	25668992	0	C	T	T	C	C	C	T	T	T	C	T	H	H	C	C	C	H	T	T	T	C	C	H	H	C	C	C	C	C	C	H	T	H	C	H	T	T	C	T	H	T	C	H	T	T	C
JAX00306324	11	25669521	0	C	A	A	C	C	C	A	C	C	C	C	C	H	C	C	C	C	A	A	A	C	C	H	H	C	C	C	C	C	C	H	A	C	C	C	A	C	C	C	H	A	C	C	C	C	C
JAX00306326	11	25670140	0	A	T	A	A	A	T	A	A	A	A	A	A	A	T	A	A	A	A	A	A	H	T	A	A	H	A	T	A	T	A	H	A	A	T	H	A	A	A	A	A	A	T	A	A	A	T
JAX00306331	11	25704938	0	C	T	C	C	C	T	C	C	C	C	C	C	C	T	C	C	C	C	C	C	H	T	C	C	H	C	T	C	T	C	H	C	C	T	N	C	C	C	C	C	C	T	C	C	C	T
JAX00025467	11	25717316	0	G	A	A	G	G	G	A	G	G	G	G	G	N	G	G	G	G	A	A	A	G	G	H	N	G	G	G	G	G	G	N	A	G	G	G	A	G	G	G	H	A	G	G	G	G	G
JAX00306333	11	25726666	0	T	C	C	T	T	C	C	C	C	T	C	H	H	C	T	T	H	C	C	C	H	C	H	H	H	T	C	T	C	T	C	C	H	C	C	C	C	T	C	H	C	C	H	C	C	C
JAX00306335	11	25730313	0	G	A	G	G	G	A	G	G	G	G	G	G	G	A	G	G	G	G	G	G	G	A	G	G	G	G	A	G	A	G	H	G	G	A	H	G	G	G	G	G	G	A	G	G	G	A
JAX00025469	11	25740245	0	T	C	C	T	T	C	C	C	C	T	C	H	H	C	T	T	H	C	C	C	H	C	H	H	H	T	C	T	C	T	C	C	H	C	C	C	C	T	C	H	C	C	H	C	C	C
JAX00306341	11	25756693	0	G	A	G	G	G	G	G	G	A	G	G	H	G	G	G	G	G	G	G	G	G	G	G	G	G	G	G	G	G	G	G	G	H	G	H	G	G	G	A	G	G	G	H	A	A	G
JAX00306346	11	25825478	0	A	T	T	A	A	T	T	T	T	T	T	N	H	T	A	A	H	T	T	T	N	T	T	H	T	T	T	A	T	A	T	T	H	T	T	T	T	A	T	N	T	T	H	T	T	T
JAX00306348	11	25828253	0	G	A	G	G	G	G	G	A	G	G	A	G	G	G	G	G	H	G	G	G	G	G	G	G	G	G	G	G	G	G	G	G	G	G	G	G	A	G	G	G	G	G	G	G	G	G
JAX00306352	11	25851936	0	C	T	T	C	C	C	T	C	T	C	C	H	H	C	C	C	C	T	T	T	C	C	N	H	C	C	C	C	C	C	H	T	H	C	C	T	C	C	T	N	T	C	H	T	T	C
JAX00306353	11	25861343	0	G	A	G	G	G	A	G	G	G	A	G	G	G	A	G	G	G	G	G	G	H	A	H	G	A	A	A	G	A	G	H	G	G	A	H	G	G	G	G	G	G	A	G	G	G	A
JAX00025480	11	25868933	0	G	A	A	G	G	G	A	G	A	G	G	H	H	G	G	G	G	A	A	A	G	G	H	H	G	G	G	G	G	G	H	A	H	G	H	A	G	G	A	H	A	G	H	A	A	G
JAX00025483	11	25902870	0	C	A	A	C	C	A	A	A	A	A	A	H	H	A	C	C	H	A	A	A	H	A	A	H	A	A	A	C	A	C	A	A	H	A	A	A	A	C	A	H	A	A	H	A	A	A
JAX00306361	11	25924195	0	G	A	A	G	G	A	A	A	A	A	A	N	G	A	G	G	H	A	A	A	G	A	A	G	A	A	A	G	A	G	A	A	H	A	A	A	A	G	A	G	A	A	H	A	A	A
JAX00025486	11	25941159	0	T	G	G	T	T	T	G	T	G	T	T	H	H	T	T	T	T	G	G	G	T	T	H	H	T	T	T	T	T	T	H	G	H	T	H	G	T	T	G	H	G	T	H	G	G	T
JAX00306365	11	25951063	0	A	G	A	A	A	A	A	G	A	A	G	A	A	A	A	A	H	A	A	A	A	A	A	A	A	A	A	A	A	A	A	A	A	A	A	A	G	A	A	A	A	A	A	A	A	A
JAX00306367	11	25954656	0	C	T	T	C	C	C	T	C	C	C	C	C	H	C	C	C	C	T	T	T	C	C	H	H	C	C	C	C	C	C	H	T	C	C	C	T	C	C	C	H	T	C	C	C	C	C
JAX00025489	11	25984937	0	G	A	A	G	G	G	A	G	G	G	G	G	H	G	G	G	G	A	A	A	G	G	H	H	G	G	G	G	G	G	H	A	G	G	G	A	G	G	G	H	A	G	G	G	G	G
JAX00306371	11	25986960	0	T	C	C	T	C	C	C	C	C	C	C	C	C	C	C	H	H	C	C	C	C	C	C	C	C	C	C	T	C	C	C	C	C	C	C	C	C	C	C	H	C	C	H	C	C	C
JAX00306377	11	26000680	0	A	C	A	A	A	C	A	A	A	C	A	A	A	C	A	A	A	A	A	A	H	C	H	A	C	C	C	A	C	A	H	A	A	C	H	A	A	A	A	A	A	C	A	A	A	C
JAX00306380	11	26007634	0	T	G	G	T	T	T	G	T	G	T	T	H	H	T	T	T	T	G	G	G	T	T	H	H	T	T	T	T	T	T	H	G	H	T	H	G	T	T	G	H	G	T	H	G	G	T
JAX00025491	11	26026234	0	T	C	C	T	T	T	C	T	C	T	T	H	H	T	T	T	T	C	C	C	T	T	N	H	T	T	T	T	T	T	N	C	H	T	H	C	T	T	C	H	C	T	H	C	C	T
JAX00025494	11	26059071	0	C	T	C	C	C	T	C	C	C	T	C	C	C	H	C	C	C	C	C	C	C	H	H	C	H	T	T	C	N	C	H	C	C	H	H	C	C	C	C	C	C	H	C	C	C	T
JAX00306384	11	26095750	0	T	A	A	T	T	T	A	T	A	T	T	H	H	T	T	T	T	A	A	A	T	T	H	H	T	T	T	T	T	T	H	A	H	T	H	A	T	T	A	H	A	T	H	A	A	T
JAX00025497	11	26098162	0	G	T	T	G	G	G	T	T	T	G	T	H	H	G	G	G	H	T	T	T	G	G	H	H	G	G	G	G	G	G	H	T	H	G	H	T	T	G	T	H	T	G	H	T	T	G
JAX00306388	11	26098610	0	A	G	G	A	A	A	G	A	G	A	A	H	H	A	A	A	A	G	G	G	A	A	H	H	A	A	A	A	A	A	H	G	H	A	H	G	A	A	G	H	G	A	H	G	G	A
JAX00306390	11	26099336	0	A	G	G	A	A	A	G	A	A	A	A	A	H	A	A	A	A	G	G	G	A	A	H	H	A	A	A	A	A	A	H	G	A	A	A	G	A	A	A	H	G	A	A	A	A	A
JAX00025500	11	26131877	0	C	A	A	C	C	C	A	C	C	C	C	C	H	C	C	C	C	A	A	A	C	C	H	H	C	C	C	C	C	C	H	A	C	C	C	A	C	C	C	H	A	C	C	C	C	C
JAX00306393	11	26135439	0	A	G	A	A	A	A	A	G	A	A	G	A	A	A	A	A	H	A	A	A	A	A	A	A	A	A	A	A	A	A	A	A	A	A	A	A	G	A	A	A	A	A	A	A	A	A
JAX00306395	11	26175508	0	C	G	C	C	C	C	C	G	G	C	G	N	C	C	C	C	N	C	C	C	C	C	C	C	C	C	C	C	C	C	C	C	N	C	N	C	G	C	G	C	C	C	N	G	G	C
JAX00306398	11	26184014	0	T	G	G	T	T	T	G	G	G	T	G	H	H	T	T	T	H	G	G	G	T	T	H	H	T	T	T	T	T	T	H	G	H	T	N	G	G	T	G	N	G	T	N	G	G	T
JAX00025504	11	26187359	0	C	T	T	C	C	C	T	C	C	C	C	C	H	C	C	C	C	T	T	T	C	C	H	H	C	C	C	C	C	C	H	T	C	C	C	T	C	C	C	H	T	C	C	C	C	C
JAX00306402	11	26218960	0	C	A	C	C	C	A	C	C	C	A	C	C	C	A	C	C	C	C	C	C	H	A	H	C	A	N	A	C	A	C	N	C	C	A	H	C	C	C	C	C	C	A	C	C	C	A
JAX00306404	11	26225113	0	G	A	A	G	G	G	A	G	A	G	G	G	H	G	G	G	G	A	A	A	G	G	H	H	G	G	G	G	G	G	H	A	G	G	G	A	G	G	A	H	A	G	G	A	A	G
JAX00306406	11	26225217	0	C	T	T	C	C	C	T	C	C	C	C	C	H	C	C	C	C	T	T	T	C	C	H	H	C	C	C	C	C	C	H	T	C	C	C	T	C	C	C	H	T	C	C	C	C	C
JAX00306407	11	26225904	0	T	C	C	T	T	T	C	T	T	T	T	T	H	T	T	T	T	C	C	C	T	T	H	T	T	T	T	T	T	T	H	C	T	T	T	C	T	T	T	H	C	T	T	T	T	T
JAX00306408	11	26227297	0	C	T	C	C	C	T	C	C	C	T	C	C	C	T	C	C	C	C	C	C	H	T	H	C	T	T	T	C	T	C	H	C	C	T	T	C	C	C	H	C	C	T	C	C	C	T
JAX00025508	11	26258476	0	G	C	G	G	G	G	G	G	C	G	G	H	G	G	G	G	G	G	G	G	G	G	G	G	G	G	G	G	G	G	G	G	H	G	H	G	G	G	C	G	G	G	H	C	C	G
JAX00306412	11	26321886	0	A	G	A	A	A	A	A	A	G	A	A	H	A	A	A	A	A	A	A	A	A	A	A	A	A	A	A	A	A	A	A	A	H	A	G	A	A	A	G	A	A	A	H	G	G	A
JAX00306414	11	26322755	0	T	A	T	T	T	T	T	T	T	A	T	T	T	T	T	T	T	T	T	T	T	T	H	T	H	A	T	T	T	T	T	T	T	T	T	T	T	T	T	T	T	T	T	T	T	T
JAX00025514	11	26354343	0	G	A	A	G	G	A	A	A	A	G	A	H	H	A	G	G	H	A	A	A	H	A	H	H	H	G	A	G	A	G	A	A	H	A	A	A	A	G	A	H	A	A	H	A	A	A
JAX00306419	11	26371676	0	G	A	G	G	G	G	G	A	G	G	A	G	G	G	G	G	H	G	G	G	G	G	G	G	G	G	G	G	G	G	G	G	G	G	G	G	A	G	G	G	G	G	G	G	G	G
JAX00306420	11	26392888	0	T	G	G	T	T	T	G	T	T	T	T	T	H	T	T	T	T	G	G	G	T	T	H	H	T	T	T	T	T	T	H	G	T	T	T	G	T	T	T	H	G	T	T	T	T	T
JAX00306424	11	26398715	0	A	G	G	A	A	G	G	G	G	G	G	H	H	G	A	A	H	N	G	G	N	G	G	H	N	G	N	A	G	A	G	G	H	N	G	G	G	A	G	H	G	G	H	G	G	G
JAX00025523	11	26443269	0	G	A	A	G	G	G	A	A	A	G	A	H	H	G	G	G	H	A	A	A	G	G	H	H	G	G	G	G	G	G	H	A	H	G	H	A	A	G	A	H	A	G	H	A	A	G
JAX00025524	11	26450409	0	A	C	C	A	A	A	C	C	C	A	C	H	H	A	A	A	H	C	C	C	A	A	H	H	A	A	A	A	A	A	H	C	H	A	H	C	C	A	C	H	C	A	H	C	C	A
JAX00187473	11	26496638	0	G	A	A	G	A	A	A	A	A	G	A	A	A	A	A	G	G	A	A	A	A	A	G	A	N	G	A	G	A	A	A	A	A	A	A	A	A	A	A	H	A	A	H	A	A	A
JAX00025526	11	26496839	0	G	A	G	G	A	A	G	G	G	G	G	H	H	A	A	G	G	G	G	G	A	A	G	H	H	G	A	G	A	A	H	G	H	A	H	G	G	A	G	G	G	A	G	G	G	A
JAX00306431	11	26499508	0	T	C	C	T	C	C	C	C	C	T	C	C	C	C	C	T	H	C	C	C	C	C	H	C	H	T	C	T	C	C	C	C	C	C	C	C	C	C	C	H	C	C	H	C	C	C
JAX00306441	11	26554366	0	A	C	C	A	C	C	C	C	C	C	C	C	C	C	C	A	H	C	C	C	C	C	C	C	C	C	C	A	C	C	C	C	C	C	C	C	C	C	C	H	C	C	H	C	C	C
JAX00025529	11	26554822	0	T	C	C	T	T	T	C	C	C	T	C	H	H	T	T	T	H	C	C	C	T	T	H	H	T	T	T	T	T	T	H	C	H	T	H	C	C	T	C	H	C	T	H	C	C	T
JAX00025535	11	26614735	0	C	T	T	C	C	C	T	T	T	C	T	H	H	C	C	C	H	T	T	T	C	C	H	H	C	C	C	C	C	C	H	T	H	C	H	T	T	C	T	H	T	C	H	T	T	C
JAX00306448	11	26623014	0	G	A	A	G	G	G	A	A	A	G	A	H	H	G	G	G	H	A	A	A	G	G	H	H	G	G	G	G	G	G	H	A	H	G	H	A	A	G	A	H	A	G	H	A	A	G
JAX00025537	11	26651823	0	G	A	A	G	G	G	A	G	G	G	G	G	H	G	G	G	G	A	A	A	G	G	H	H	G	G	G	G	G	G	H	A	G	G	G	A	G	G	G	H	A	G	G	G	G	G
JAX00025539	11	26658123	0	G	A	A	G	A	A	A	A	A	A	A	A	A	A	A	G	A	A	A	A	A	A	A	A	A	A	A	G	A	A	A	A	A	A	A	A	A	A	A	H	A	A	H	A	A	A
JAX00306449	11	26664633	0	A	T	T	A	A	A	T	A	T	A	A	N	N	A	N	A	A	T	T	T	A	A	N	H	A	A	A	A	A	A	H	T	H	A	H	T	A	A	T	N	T	A	H	T	T	A
JAX00306450	11	26665952	0	C	T	T	C	C	C	T	T	C	C	T	C	H	C	C	C	H	T	T	T	C	C	H	H	C	C	C	C	C	C	H	T	C	C	C	T	T	C	C	H	T	C	C	C	C	C
JAX00306451	11	26666239	0	G	A	A	G	G	G	A	G	G	G	G	N	H	G	G	G	G	A	A	A	G	G	H	H	G	G	H	G	N	G	H	A	G	G	G	A	G	G	G	H	A	G	G	G	G	G
JAX00306458	11	26694053	0	G	T	T	G	T	G	T	T	T	G	T	T	T	G	T	G	H	T	T	T	H	G	H	T	G	G	G	G	G	T	H	T	T	G	H	T	T	T	T	H	T	G	H	T	T	G
JAX00306460	11	26698818	0	A	T	A	A	A	A	A	A	A	T	A	A	A	A	A	A	A	A	A	A	A	A	H	A	H	T	A	A	A	A	A	A	A	A	A	A	A	A	A	A	A	A	A	A	A	A
JAX00306463	11	26699513	0	C	T	T	C	C	C	T	C	T	C	C	H	H	C	C	C	C	T	T	T	C	C	H	H	C	C	C	C	C	C	H	T	H	C	N	T	C	C	T	H	T	C	N	T	T	C
JAX00025542	11	26706011	0	A	G	G	A	A	A	G	G	G	A	G	H	H	A	A	A	H	G	G	G	A	A	H	H	A	A	A	A	A	A	H	G	H	A	H	G	G	A	G	H	G	A	H	G	G	A
JAX00306466	11	26714721	0	T	A	T	T	T	T	T	T	T	A	T	T	T	T	T	T	T	T	T	T	T	T	H	T	H	A	T	T	T	T	T	T	T	T	T	T	T	T	T	T	T	T	T	T	T	T
JAX00025543	11	26723645	0	C	T	T	C	C	C	T	C	T	C	C	H	H	C	C	C	C	T	T	T	C	C	H	H	C	C	C	C	C	C	H	T	H	C	H	T	C	C	T	H	T	C	H	T	T	C
JAX00025544	11	26725625	0	T	C	C	T	T	T	C	C	C	T	C	H	H	T	T	T	H	C	C	C	T	T	H	H	T	T	T	T	T	T	H	C	H	T	H	C	C	T	C	H	C	T	H	C	C	T
JAX00025545	11	26725735	0	C	T	T	C	C	C	T	C	C	C	C	C	H	C	C	C	C	T	T	T	C	C	H	H	C	C	C	C	C	C	H	T	C	C	C	T	C	C	C	H	T	C	C	C	C	C
JAX00306473	11	26783703	0	C	T	C	C	C	C	C	T	T	C	T	H	C	C	C	C	H	C	C	C	C	C	C	C	C	C	C	C	C	C	C	C	H	C	H	C	T	C	T	C	C	C	H	T	T	C
JAX00025547	11	26783759	0	T	C	T	T	C	T	T	T	T	T	T	H	H	T	C	T	T	T	T	T	H	T	T	H	T	T	T	T	T	C	T	T	H	T	T	T	T	C	T	T	T	T	T	T	T	T
JAX00306477	11	26821565	0	C	T	C	C	T	C	C	C	C	C	C	H	H	C	T	C	C	C	C	C	H	C	C	H	C	C	C	C	C	T	C	C	H	C	C	C	C	T	C	C	C	C	C	C	C	C
JAX00306478	11	26823483	0	G	A	A	G	A	A	A	A	A	G	A	A	A	A	A	G	H	A	A	A	A	A	H	A	H	G	A	G	A	A	A	A	A	A	A	A	A	A	A	H	A	A	H	A	A	A
JAX00025549	11	26824668	0	C	G	C	C	G	G	C	C	C	C	C	H	H	G	G	C	C	C	C	C	G	G	C	H	H	C	G	C	G	G	H	C	N	G	N	C	C	G	C	C	C	G	C	C	C	G
JAX00306479	11	26828724	0	A	G	G	A	G	G	G	G	G	G	G	G	G	G	G	A	H	G	G	G	G	G	G	G	G	G	G	A	G	G	G	G	G	G	G	G	G	G	G	H	G	G	H	G	G	G
JAX00025553	11	26869517	0	C	A	A	C	C	C	A	C	A	C	C	H	H	C	C	C	C	A	A	A	C	C	H	H	C	C	C	C	C	C	H	A	H	C	H	A	C	C	A	H	A	C	H	A	A	C
JAX00025554	11	26869556	0	C	T	T	C	C	C	T	C	T	C	C	H	H	C	C	C	C	T	T	T	C	C	H	H	C	C	C	C	C	C	H	T	H	C	H	T	C	C	T	H	T	C	H	T	T	C
JAX00306484	11	26881643	0	T	C	T	T	T	T	T	C	T	T	C	T	T	T	T	T	H	T	T	T	T	T	T	T	T	T	T	T	T	T	T	T	T	T	T	T	C	T	T	T	T	T	T	T	T	T
JAX00306485	11	26882846	0	C	T	C	C	C	T	C	C	C	C	C	C	C	T	C	C	C	C	C	C	H	T	C	C	H	C	N	C	T	C	H	C	C	T	H	C	C	C	C	C	C	T	C	C	C	T
JAX00306487	11	26883489	0	G	T	T	G	G	G	T	G	G	G	G	G	H	G	G	G	G	T	T	T	G	G	H	H	G	G	G	G	G	G	H	T	G	G	G	T	G	G	G	H	T	G	G	G	G	G
JAX00306489	11	26886628	0	T	C	T	T	T	T	T	C	T	T	C	T	T	T	T	T	H	T	T	T	T	T	T	T	T	T	T	T	T	T	T	T	T	T	T	T	C	T	T	T	T	T	T	T	T	T
JAX00306494	11	26906343	0	A	C	A	A	A	A	A	C	C	A	C	N	A	A	A	A	N	A	A	A	A	A	A	A	A	A	A	A	A	A	A	A	H	A	N	A	C	A	C	A	A	A	H	N	C	A
JAX00306498	11	26916051	0	G	T	G	G	G	G	G	G	T	G	G	H	G	G	G	G	G	G	G	G	G	G	G	G	G	G	N	G	G	G	G	G	N	G	H	G	G	G	T	G	G	G	N	T	T	G
JAX00306503	11	26945300	0	T	A	A	T	T	T	A	T	A	T	T	H	H	T	T	T	T	A	A	A	T	T	H	H	T	T	T	T	T	T	H	A	H	T	H	A	T	T	A	H	A	T	H	A	A	T
JAX00025563	11	26978738	0	A	C	C	A	A	A	C	C	C	C	C	H	H	A	A	A	H	C	C	C	A	A	C	H	H	C	A	A	A	A	H	C	H	A	H	C	C	A	C	H	C	A	H	C	C	A
JAX00306506	11	26988867	0	A	C	C	A	A	A	C	C	A	A	C	A	N	A	A	A	H	C	C	C	A	A	H	H	A	A	A	A	A	A	H	C	A	A	A	C	C	H	A	H	C	A	A	A	A	A
JAX00306513	11	27023364	0	A	G	G	A	A	A	G	G	G	G	G	H	H	A	A	A	H	G	G	G	A	A	G	H	H	G	A	A	A	A	H	G	N	A	H	G	G	A	G	H	G	A	H	G	G	A
JAX00306516	11	27050297	0	C	G	C	C	C	G	C	C	C	C	C	C	C	H	C	C	C	C	C	C	H	N	C	C	H	C	G	C	G	C	H	C	C	G	G	C	C	C	N	C	C	G	C	C	N	G
JAX00306517	11	27056943	0	C	T	C	C	C	T	C	C	C	C	C	C	C	T	C	C	C	C	C	C	H	T	C	C	H	C	T	C	T	C	H	C	C	T	H	C	C	C	C	C	C	T	C	C	C	T
JAX00306519	11	27082397	0	G	T	G	G	G	G	G	T	G	G	T	G	G	G	G	G	H	G	G	G	G	G	G	G	G	G	G	G	G	G	G	G	G	G	G	G	T	G	G	G	G	G	G	G	G	G
JAX00306521	11	27083912	0	T	C	C	T	T	T	C	C	C	T	C	H	H	T	T	T	H	C	C	C	T	T	H	H	T	T	T	T	T	T	H	C	H	T	H	C	C	T	C	H	C	T	H	C	C	T
JAX00306525	11	27118404	0	T	A	A	T	T	T	A	T	A	T	T	H	H	T	T	T	T	A	A	A	T	T	H	H	T	T	T	T	T	T	H	A	H	T	H	A	T	T	A	H	A	T	H	A	A	T
JAX00306526	11	27118434	0	G	A	G	G	G	G	G	G	G	A	G	G	G	G	G	G	G	N	G	G	G	G	H	G	H	A	G	G	G	G	G	G	G	G	G	G	G	G	G	G	G	G	G	G	G	G
JAX00306528	11	27131570	0	A	G	G	A	A	A	G	A	A	A	A	A	H	A	A	A	A	G	G	G	A	A	H	H	A	A	A	A	A	A	H	G	A	A	A	G	A	A	A	N	G	A	A	A	A	A
JAX00306529	11	27133443	0	G	C	G	G	G	C	G	G	G	G	G	G	G	C	G	G	G	G	G	G	H	C	G	G	H	G	C	G	C	G	H	G	G	C	H	G	G	G	G	G	G	C	G	G	G	C
JAX00306530	11	27133489	0	C	T	C	C	C	C	C	C	T	C	C	H	C	C	C	C	C	C	C	C	C	C	C	C	C	C	C	C	C	C	C	C	H	C	H	C	C	C	T	C	C	C	H	T	T	C
JAX00025576	11	27161700	0	T	A	A	T	T	A	A	A	A	T	A	H	H	A	T	T	T	A	A	A	H	A	H	H	H	T	A	T	A	T	A	A	H	A	A	A	H	T	A	H	A	A	H	A	A	A
JAX00306533	11	27163606	0	G	C	C	G	G	G	C	G	C	G	G	H	N	G	G	G	G	C	C	C	G	G	H	H	G	G	G	G	G	G	H	C	H	G	H	C	G	G	C	H	C	G	H	C	C	G
JAX00306534	11	27164952	0	T	G	G	T	T	T	G	G	G	T	G	H	H	T	T	T	H	G	G	G	T	T	H	H	T	T	T	T	T	T	H	G	H	T	H	G	G	T	G	H	G	T	H	G	G	T
JAX00025578	11	27166699	0	T	C	C	T	T	T	C	T	C	T	T	H	H	T	T	T	T	C	C	C	T	T	H	H	T	T	T	T	T	T	H	C	H	T	H	C	T	T	C	H	C	T	H	C	C	T
JAX00197688	11	27167846	0	G	T	T	G	G	G	T	G	T	G	G	H	H	G	G	G	G	T	T	T	G	G	H	H	G	G	G	G	G	G	H	T	H	G	H	T	G	G	T	H	T	G	H	T	T	G
JAX00306538	11	27210867	0	A	G	G	A	A	A	G	G	G	A	G	N	N	A	A	A	N	G	G	G	A	A	N	H	A	A	A	A	A	A	N	G	N	A	N	G	G	A	G	N	G	A	H	G	G	A
JAX00306542	11	27242904	0	C	T	C	C	C	T	C	C	C	C	C	C	C	T	C	C	C	C	C	C	H	T	C	C	H	C	T	C	T	C	H	C	C	T	H	C	C	C	C	C	C	T	C	C	C	T
JAX00306543	11	27243411	0	C	G	G	C	C	G	G	G	G	C	G	H	H	G	C	C	N	G	G	G	N	G	H	H	H	C	G	C	G	C	G	G	N	G	G	G	G	C	G	N	G	G	G	G	G	G
JAX00025582	11	27250137	0	G	A	A	G	G	G	A	A	A	G	A	H	H	G	G	G	H	A	A	A	G	G	H	H	G	G	G	G	G	G	H	A	H	G	H	A	A	G	A	H	A	G	H	A	A	G
JAX00306546	11	27264120	0	T	G	G	T	T	T	G	G	T	T	G	T	H	T	T	T	N	G	G	G	T	T	H	H	T	T	T	T	T	T	H	G	T	T	T	G	G	T	T	H	G	T	T	T	T	T
JAX00306548	11	27276515	0	A	G	G	A	A	A	G	A	G	A	A	H	H	A	A	A	A	G	G	G	A	A	H	H	A	A	A	A	A	A	H	G	H	A	H	G	A	A	G	H	G	A	H	G	G	A
JAX00306549	11	27277327	0	C	T	T	C	C	T	T	T	T	T	T	H	H	T	C	C	H	T	T	T	H	T	T	H	T	T	T	C	T	C	T	T	H	T	T	T	T	C	T	H	T	T	H	T	T	T
JAX00306550	11	27298968	0	C	T	C	C	C	C	C	T	C	C	T	C	C	N	C	C	H	C	C	C	C	H	C	C	C	C	H	C	N	C	C	C	C	N	C	C	T	C	C	C	C	H	C	C	C	C
JAX00306551	11	27300162	0	C	T	C	C	C	C	C	C	T	C	C	H	C	C	C	C	C	C	C	C	C	C	C	C	C	C	C	C	C	C	C	C	H	C	H	C	C	C	T	C	C	C	H	T	T	C
JAX00306556	11	27302279	0	T	C	C	T	T	C	C	C	C	T	C	H	H	C	T	T	H	C	C	C	H	C	H	H	H	T	C	T	C	T	C	C	H	C	C	C	C	T	C	N	C	C	H	C	C	C
JAX00025587	11	27309146	0	A	G	G	A	A	A	G	G	G	A	G	H	N	A	A	A	H	G	G	G	A	A	H	H	A	A	A	A	A	A	H	G	H	A	H	G	G	A	G	H	G	A	H	G	G	A
JAX00306559	11	27334726	0	A	C	C	A	A	A	C	A	C	A	A	H	H	A	A	A	A	C	C	C	A	A	H	H	A	A	A	A	A	A	H	C	H	A	H	C	A	A	C	H	C	A	H	C	C	A
JAX00306560	11	27335961	0	T	C	T	T	T	C	T	T	T	T	T	T	T	C	T	T	T	T	T	T	N	C	T	T	H	T	C	T	C	T	H	T	T	C	H	T	T	T	T	T	T	C	T	T	T	C
JAX00306561	11	27336267	0	T	A	A	T	T	T	A	T	T	T	T	T	H	T	T	T	T	A	A	A	T	T	H	H	T	T	T	T	T	T	H	A	T	T	T	A	T	T	T	H	A	T	T	T	T	T
JAX00306562	11	27369092	0	A	G	G	A	A	A	G	G	G	A	G	H	H	A	A	A	H	G	G	G	A	A	H	H	A	A	A	A	A	A	H	G	H	A	H	G	G	A	G	H	G	A	H	G	G	A
JAX00306564	11	27418927	0	T	G	G	T	T	T	G	G	G	T	G	H	H	T	T	T	H	G	G	G	T	T	H	H	T	T	T	T	T	T	H	G	H	T	H	G	G	T	G	H	G	T	H	G	G	T
JAX00306565	11	27420234	0	A	T	A	A	A	A	A	A	T	A	A	H	A	A	A	A	A	A	A	A	A	A	A	A	A	A	A	A	A	A	A	A	H	A	H	A	A	A	T	A	A	A	H	T	T	A
JAX00306568	11	27444500	0	A	T	T	A	A	A	T	A	T	A	A	H	H	A	A	A	A	T	T	T	A	A	H	H	A	A	A	A	A	A	H	T	H	A	H	T	A	A	T	H	T	A	H	T	T	A
JAX00025597	11	27452304	0	G	T	T	G	G	G	T	T	T	G	T	H	H	G	G	G	H	T	T	T	G	G	H	H	G	G	G	G	G	G	H	T	H	G	H	T	T	G	T	H	T	G	H	T	T	G
JAX00025599	11	27466196	0	G	A	A	G	G	G	A	G	G	G	G	G	H	G	G	G	G	A	A	A	G	G	H	H	G	G	G	G	G	G	H	A	G	G	G	A	G	G	G	H	A	G	G	G	G	G
JAX00306569	11	27466970	0	G	T	T	G	G	G	T	T	T	G	T	N	H	G	G	G	H	T	T	T	G	G	H	H	G	G	G	G	G	G	H	T	H	G	H	T	T	G	T	H	T	G	H	T	T	G
JAX00025601	11	27486628	0	A	G	G	A	A	A	G	G	G	A	G	H	H	A	A	A	H	G	G	G	A	A	H	H	A	A	A	A	A	A	H	G	H	A	H	G	G	A	G	H	G	A	H	G	G	A
JAX00306581	11	27582272	0	A	C	C	A	A	A	C	C	C	A	C	H	H	A	A	A	H	C	C	C	A	A	H	H	A	A	A	A	A	A	H	C	H	A	H	C	C	A	C	H	C	A	H	C	C	A
JAX00025606	11	27622159	0	G	A	A	G	G	G	A	G	A	G	G	H	H	G	G	G	G	A	A	A	G	G	H	H	G	G	G	G	G	G	H	A	H	G	H	A	G	G	A	H	A	G	H	A	A	G
JAX00025613	11	27698846	0	C	A	A	C	C	C	A	A	A	C	A	H	H	C	C	C	H	A	A	A	C	C	H	H	C	C	C	C	C	C	H	A	H	C	H	A	A	C	A	H	A	C	H	A	A	C
JAX00306584	11	27704924	0	T	C	C	T	T	T	C	C	C	T	C	H	H	T	T	T	T	C	C	C	T	T	H	H	T	T	T	T	T	T	H	C	H	T	H	C	C	T	C	H	C	T	H	C	C	T
JAX00306586	11	27729094	0	G	T	T	G	G	G	T	T	T	G	T	N	H	G	G	G	H	T	T	T	G	G	H	H	G	G	G	G	G	G	H	T	H	G	H	T	T	G	T	H	T	G	H	T	T	G
JAX00306588	11	27736838	0	T	C	C	T	T	T	C	T	C	T	T	H	H	T	T	T	T	C	C	C	T	T	H	H	T	T	T	T	T	T	H	C	H	T	H	C	T	T	C	H	C	T	H	C	C	T
JAX00025616	11	27737616	0	A	G	G	A	A	A	G	A	A	A	A	A	H	A	A	A	A	G	G	G	A	A	N	N	A	A	A	A	A	A	H	G	A	A	A	G	A	A	A	H	G	A	A	A	A	A
JAX00306589	11	27740196	0	C	A	A	C	C	C	A	A	A	C	A	H	H	C	C	C	H	A	A	A	C	C	H	H	C	C	C	C	C	C	H	A	H	C	H	A	A	C	A	H	A	C	H	A	A	C
JAX00306590	11	27744662	0	A	C	C	A	A	A	C	A	C	A	A	H	H	A	A	A	A	C	C	C	A	A	H	H	A	A	A	A	A	A	H	C	H	A	H	C	A	A	C	H	C	A	H	C	C	A
JAX00306591	11	27744855	0	A	T	T	A	A	A	T	T	T	A	T	H	H	A	A	A	H	T	T	T	A	A	H	H	A	A	A	A	A	A	H	T	H	A	H	T	T	A	T	H	T	A	H	T	T	A
JAX00306592	11	27745716	0	T	C	C	T	T	T	C	C	C	T	C	H	N	T	T	T	N	C	C	N	T	N	H	H	T	T	T	T	T	T	H	C	H	T	H	C	C	T	N	H	C	T	H	C	C	T
JAX00025622	11	27849446	0	G	T	T	G	G	G	T	T	T	G	T	G	G	G	H	G	H	T	T	T	G	N	H	G	G	G	G	G	G	G	H	T	G	G	H	T	H	G	T	G	T	G	N	T	T	G
JAX00025626	11	27919995	0	C	T	T	C	C	C	T	T	T	C	T	C	C	C	C	C	C	T	T	T	C	C	C	C	C	C	C	C	C	C	C	T	C	C	C	T	T	C	T	C	N	C	C	T	T	C
JAX00025630	11	27991549	0	A	G	G	A	A	A	G	A	G	A	A	H	H	A	A	A	A	G	G	G	A	A	H	H	A	A	A	A	A	A	H	G	H	A	H	G	A	A	G	H	G	A	H	G	G	A
JAX00025631	11	27991692	0	A	T	T	A	A	A	T	A	A	A	A	A	H	A	A	A	A	T	T	T	A	A	H	H	A	A	A	A	A	A	H	T	A	A	A	T	A	A	A	H	T	A	A	A	A	A
JAX00306602	11	28005964	0	A	G	G	A	A	A	G	A	G	A	A	H	H	A	A	A	A	G	G	G	A	A	H	H	A	A	A	A	A	A	H	G	H	A	H	G	A	A	G	H	G	A	H	G	G	A
JAX00306603	11	28008774	0	G	A	A	G	G	G	A	G	G	G	G	G	G	G	G	G	G	A	A	A	G	G	G	G	G	G	G	G	G	G	G	A	G	G	G	A	G	G	G	G	A	G	G	G	G	G
JAX00025638	11	28060339	0	T	A	A	T	T	T	A	A	A	T	A	H	H	T	T	T	H	A	A	A	T	T	H	H	T	T	T	T	T	T	H	A	H	T	H	A	A	T	A	H	A	T	H	A	A	T
JAX00306611	11	28089058	0	G	A	A	G	G	G	A	G	A	G	G	H	H	G	G	G	G	A	A	A	G	G	H	H	G	G	G	G	G	G	H	A	H	G	H	A	G	G	A	H	A	G	H	A	A	G
JAX00025642	11	28120021	0	C	G	G	C	C	C	G	C	G	C	C	N	H	C	C	C	C	G	G	G	C	C	H	H	C	C	C	C	C	C	H	G	H	C	H	G	C	C	G	G	G	C	N	G	G	C
JAX00025643	11	28121980	0	T	G	G	T	T	T	G	T	G	T	T	H	H	T	T	T	T	G	G	G	T	T	H	H	T	T	T	T	T	T	H	G	H	T	H	G	T	T	G	H	G	T	H	G	G	T
JAX00025646	11	28180228	0	A	T	T	A	A	A	T	T	T	A	T	H	H	A	A	A	H	T	T	T	A	A	H	H	A	A	A	A	A	A	H	T	H	A	H	T	T	A	T	H	T	A	H	T	T	A
JAX00306623	11	28205389	0	A	G	A	A	A	A	A	A	A	G	A	A	A	A	A	A	A	A	A	A	A	A	H	A	H	G	A	A	A	A	A	A	A	A	A	A	A	A	A	A	A	A	A	A	A	A
JAX00306626	11	28211932	0	G	A	G	G	G	A	G	G	G	G	G	G	G	A	G	G	G	G	G	G	H	A	G	G	H	G	A	G	A	G	H	G	G	A	H	G	G	G	G	G	G	A	G	G	G	A
JAX00306630	11	28217094	0	A	G	G	A	A	G	G	G	G	G	G	H	H	G	A	A	H	G	G	G	H	G	G	H	G	G	G	A	G	A	G	G	H	G	G	G	G	A	G	H	G	G	H	G	G	G
JAX00306632	11	28217788	0	G	A	G	G	G	G	G	G	G	A	N	N	G	G	G	G	G	G	G	G	G	G	H	G	H	A	G	G	G	G	G	G	G	G	G	G	G	G	G	G	G	G	G	G	G	G
JAX00306633	11	28241120	0	C	T	C	C	C	T	C	C	C	C	C	C	C	T	C	C	C	C	C	C	H	T	C	C	H	C	T	C	T	C	H	C	C	T	H	C	C	C	C	C	C	T	C	C	C	T
JAX00025652	11	28245248	0	C	T	T	C	C	C	T	C	T	C	C	H	H	C	C	C	C	T	T	T	C	C	H	H	C	C	C	C	C	C	H	T	H	C	H	T	C	C	T	H	T	C	H	T	T	C
JAX00025656	11	28314860	0	T	C	C	T	T	T	C	C	C	C	C	H	H	T	T	T	H	C	C	C	T	T	C	H	H	C	T	T	T	T	H	C	H	T	H	C	C	T	C	H	C	T	H	C	C	T
JAX00306640	11	28334425	0	A	C	A	A	A	A	A	C	A	A	C	A	A	A	A	A	H	A	A	A	A	A	A	A	A	A	A	A	A	A	A	A	A	A	A	A	C	A	A	A	A	A	A	A	A	A
JAX00306642	11	28336629	0	A	C	C	A	A	A	C	C	C	A	C	A	H	A	A	A	H	C	C	C	A	A	H	H	A	A	A	A	A	A	H	C	N	A	A	C	C	A	C	N	C	A	H	C	C	A
JAX00306643	11	28336899	0	A	G	G	A	A	A	G	G	G	A	G	A	A	A	A	A	A	G	G	G	A	A	N	A	A	A	A	A	A	A	A	G	A	A	A	G	G	A	G	N	G	A	N	G	G	A
JAX00306644	11	28337449	0	C	A	A	C	C	C	A	C	A	C	C	A	H	C	C	C	C	A	A	A	C	C	H	H	C	C	C	C	C	C	H	A	N	C	A	A	C	C	A	A	A	C	A	A	A	C
JAX00306647	11	28378973	0	T	C	C	T	T	C	C	C	C	C	C	H	H	C	T	T	H	C	C	C	H	C	C	H	C	C	C	T	C	T	C	C	H	C	C	C	C	T	C	H	C	C	H	C	C	C
JAX00306648	11	28379059	0	C	A	C	C	C	C	C	A	C	C	A	C	C	C	C	C	H	C	C	C	C	C	C	C	C	C	C	C	C	C	C	C	C	C	C	C	A	C	C	C	C	C	C	C	C	C
JAX00025660	11	28387446	0	A	G	G	A	A	A	G	G	G	A	G	H	H	A	A	A	H	G	G	G	A	A	H	H	A	A	A	A	A	A	H	G	H	A	H	G	G	A	G	H	G	A	H	G	G	A
JAX00025662	11	28393155	0	T	C	C	T	T	T	C	C	C	T	C	H	H	T	T	T	H	C	C	C	T	T	H	H	T	T	T	T	T	T	H	C	H	T	H	C	C	T	C	H	C	T	H	C	C	T
JAX00025663	11	28402976	0	C	T	T	C	C	C	T	T	T	C	T	H	H	C	C	C	H	T	T	T	C	C	H	H	C	C	C	C	C	C	H	T	H	C	H	T	T	C	T	H	T	C	H	T	T	C
JAX00306652	11	28414246	0	A	G	G	A	A	G	G	G	G	G	G	H	H	G	A	A	H	G	G	G	H	G	G	H	G	G	G	A	G	A	G	G	H	G	G	G	G	A	G	H	G	G	H	G	G	G
JAX00306653	11	28417245	0	C	T	T	C	C	T	T	T	T	T	T	H	H	T	C	C	N	T	T	T	H	T	T	H	T	T	T	C	T	C	T	T	H	T	T	T	T	C	T	H	T	T	H	T	T	T
JAX00025665	11	28431898	0	G	A	A	G	G	A	A	G	G	A	G	G	H	A	G	G	G	A	A	A	H	A	A	H	A	A	A	G	A	G	A	A	G	A	H	A	G	G	G	H	A	A	G	G	G	A
JAX00025666	11	28454717	0	G	A	A	G	G	G	A	A	A	G	A	N	H	G	G	G	H	A	A	A	G	G	H	H	G	G	G	G	G	G	H	A	H	G	H	A	A	G	A	H	A	G	H	A	A	G
JAX00306663	11	28456702	0	G	C	C	G	G	G	C	C	G	G	C	G	H	G	G	G	H	C	C	C	G	G	H	H	G	G	G	G	G	G	H	C	G	G	G	C	C	G	G	H	C	G	G	G	G	G
JAX00025667	11	28457451	0	T	C	C	T	T	T	C	C	C	T	C	H	H	T	T	T	H	C	C	C	T	T	H	H	T	T	T	T	T	T	H	C	H	T	H	C	C	T	C	H	C	T	H	C	C	T
JAX00025668	11	28462091	0	T	G	G	T	T	T	G	G	T	T	G	T	H	T	T	T	N	G	G	G	T	T	H	H	T	T	T	T	T	T	H	G	T	T	T	G	G	T	T	H	G	T	T	T	T	T
JAX00025672	11	28522443	0	C	T	T	C	C	C	T	T	T	C	T	H	H	C	C	C	H	T	T	T	C	C	H	H	C	C	C	C	C	C	H	T	N	C	H	T	T	C	T	H	T	C	H	T	T	C
JAX00306665	11	28537536	0	T	C	C	T	T	T	C	T	T	T	T	T	H	T	T	T	T	C	N	C	T	T	H	H	T	T	T	T	T	T	H	C	T	T	T	C	T	T	T	H	C	T	T	T	T	T
JAX00306668	11	28538374	0	T	A	T	T	T	T	T	A	A	T	A	H	T	T	T	T	H	T	H	T	T	T	T	T	T	T	T	T	T	T	T	T	H	T	H	T	A	T	A	T	T	T	H	A	A	T
JAX00306669	11	28543182	0	C	T	T	C	C	C	T	C	C	C	C	C	H	C	C	C	C	T	H	T	C	C	H	H	C	C	C	C	C	C	H	T	C	C	C	T	C	C	C	H	T	C	C	C	C	C
JAX00025675	11	28565664	0	A	G	G	A	A	A	G	G	G	A	G	H	H	A	A	A	H	G	G	G	A	A	H	H	A	A	A	A	A	A	H	G	H	A	H	G	G	A	G	H	H	A	H	G	G	A
JAX00306674	11	28597130	0	A	G	A	A	A	G	A	A	A	G	A	A	A	G	A	A	A	A	A	A	H	G	H	A	G	G	G	A	G	A	H	A	A	G	H	A	A	A	A	A	A	G	A	A	A	G
JAX00306675	11	28598962	0	C	T	C	C	C	C	C	T	C	C	T	C	C	C	C	C	C	C	C	C	C	C	C	C	C	C	C	C	C	C	C	C	C	C	C	C	T	C	C	C	C	C	C	C	C	C
JAX00306677	11	28632290	0	C	T	T	C	C	C	T	C	T	C	C	H	H	C	C	C	C	T	T	T	C	C	H	H	C	C	C	C	C	C	H	T	H	C	N	T	C	C	H	H	H	C	H	T	T	C
JAX00025679	11	28635441	0	T	G	G	T	T	T	G	G	G	T	G	H	H	T	T	T	H	G	G	G	T	T	H	H	T	T	T	T	T	T	N	G	H	T	G	G	G	T	G	H	H	T	H	G	G	T
JAX00306679	11	28636832	0	A	G	A	A	A	A	A	G	A	A	G	A	A	A	A	A	H	A	A	A	A	A	A	A	A	A	A	A	A	A	A	A	A	A	A	A	G	A	A	A	A	A	A	A	A	A
JAX00025683	11	28671106	0	T	C	C	T	T	T	C	C	C	T	C	H	H	T	T	T	H	C	C	C	T	T	H	H	T	T	T	T	T	T	H	C	H	T	H	C	C	T	C	H	H	T	H	C	C	T
JAX00025684	11	28682711	0	G	A	A	G	G	G	A	A	A	G	A	N	H	G	G	G	H	A	A	A	G	G	H	H	G	G	G	G	G	G	H	A	H	G	H	A	A	G	A	H	H	G	H	A	A	G
JAX00025687	11	28733207	0	A	G	G	A	A	A	G	G	G	A	G	H	H	A	A	A	H	G	G	G	A	A	H	H	A	A	A	A	A	A	H	G	H	A	N	G	G	A	G	H	H	A	H	G	G	A
JAX00025689	11	28755051	0	C	T	T	C	C	C	T	T	T	C	T	H	H	C	C	C	N	T	T	T	C	C	H	H	C	C	C	C	C	C	H	T	H	C	H	T	T	C	T	H	H	C	H	T	T	C
JAX00025690	11	28796879	0	C	T	T	C	C	C	T	T	T	C	T	C	H	C	C	C	H	T	T	T	C	C	N	H	C	C	C	C	C	C	H	T	H	C	H	T	T	C	T	H	H	C	H	T	T	C
JAX00025693	11	28821214	0	G	A	A	G	G	G	A	A	A	G	A	H	H	G	G	G	H	A	A	A	G	G	H	H	G	G	G	G	G	G	H	A	H	G	H	A	A	G	A	H	H	G	H	A	A	G
JAX00025695	11	28829523	0	T	C	C	T	T	T	C	C	C	T	C	H	N	T	T	T	H	C	C	C	T	T	H	H	T	T	T	T	T	T	H	C	H	T	H	C	C	T	C	T	H	T	H	C	C	T
JAX00197698	11	28859203	0	G	T	T	G	G	G	T	T	T	G	T	H	H	G	G	G	H	T	T	T	G	G	H	H	G	G	G	G	G	G	H	T	H	G	H	T	T	G	T	H	H	G	H	T	T	G
JAX00306696	11	28897915	0	G	A	A	G	G	G	A	A	A	G	A	H	H	G	G	G	H	A	A	A	G	G	H	H	G	G	G	G	G	G	H	A	H	G	H	A	A	G	A	H	H	G	H	A	A	G
JAX00025700	11	28900206	0	T	G	G	T	T	G	G	G	G	G	G	H	H	G	T	T	H	G	G	G	H	G	G	H	G	G	G	T	G	T	G	G	H	G	G	G	G	T	G	H	H	G	H	G	G	G
JAX00306697	11	28900297	0	T	A	T	T	T	A	T	T	T	A	T	T	T	A	T	T	T	T	T	T	H	A	H	T	N	A	A	T	A	T	H	T	T	A	H	T	T	T	T	T	T	A	T	T	T	A
JAX00025701	11	28937533	0	T	C	C	T	T	T	C	C	C	T	C	H	H	T	T	T	H	C	C	C	T	T	H	H	T	T	T	T	T	T	H	C	H	T	H	C	C	T	C	H	H	T	H	C	C	T
JAX00025702	11	28938883	0	T	A	A	T	T	A	A	A	A	A	A	H	H	A	T	T	H	A	A	A	H	A	A	N	A	A	A	T	A	T	A	A	H	A	A	A	A	T	A	H	H	A	H	A	A	A
JAX00306701	11	28954243	0	G	A	A	G	G	G	A	A	A	G	A	H	H	G	G	G	H	A	A	A	G	G	H	H	G	G	G	G	G	G	H	A	H	G	H	A	A	G	A	H	H	G	H	A	A	G
JAX00306702	11	28973750	0	A	G	G	A	A	A	G	G	G	A	G	H	H	A	A	A	H	G	G	G	A	A	H	H	A	A	A	A	A	A	H	G	H	A	H	G	G	A	G	H	H	A	H	G	G	A
JAX00025707	11	29037368	0	T	C	C	T	T	T	C	C	C	T	C	H	H	T	T	T	H	C	C	C	T	T	H	H	T	T	T	T	T	T	H	C	H	T	H	C	C	T	C	H	H	T	H	C	C	T
JAX00025708	11	29037730	0	T	C	T	T	T	C	T	T	T	C	T	T	T	C	T	T	T	T	T	T	H	C	H	T	C	C	C	T	C	T	H	T	T	C	H	T	T	T	T	T	T	C	T	T	T	C
JAX00025709	11	29038991	0	G	A	G	G	G	A	G	G	G	A	G	G	G	A	G	G	G	G	G	G	H	A	H	G	A	A	A	G	A	G	H	G	G	A	H	G	G	G	G	G	G	A	G	G	G	A
JAX00306706	11	29058063	0	C	T	T	C	C	C	T	T	T	C	T	H	H	C	C	C	H	T	T	T	C	C	H	H	C	C	C	C	C	C	H	T	H	C	H	T	T	C	T	H	H	C	H	T	T	C
JAX00025712	11	29060572	0	C	G	G	C	C	G	G	G	G	G	G	H	H	G	C	C	H	G	G	G	H	G	G	H	G	G	G	C	G	C	G	G	H	G	G	G	G	C	G	H	H	G	H	G	G	G
JAX00306707	11	29063161	0	C	T	C	C	C	T	C	C	C	T	C	C	C	T	C	C	C	C	C	C	H	T	H	C	T	T	T	C	T	C	H	C	C	T	H	C	C	C	C	C	C	T	C	C	C	T
JAX00306709	11	29098940	0	G	A	A	G	G	G	A	A	A	G	A	H	H	G	G	G	H	A	A	A	G	G	H	H	G	G	G	G	G	G	H	A	H	G	H	A	A	G	A	H	H	G	H	A	A	G
JAX00306710	11	29106306	0	C	T	T	C	C	C	T	T	C	C	T	C	H	C	C	C	H	T	H	T	C	C	H	H	C	C	C	C	C	C	H	T	C	C	C	T	T	C	C	H	H	C	C	C	C	C
JAX00306711	11	29110325	0	G	C	G	G	G	G	G	G	C	G	G	H	G	G	G	G	G	G	H	G	G	G	G	G	G	G	G	G	G	G	G	G	H	G	H	G	G	G	C	G	G	G	H	C	C	G
JAX00306714	11	29168013	0	A	G	G	A	A	G	G	G	G	G	G	H	H	G	A	A	H	G	G	G	H	G	G	H	G	G	G	A	G	A	G	G	H	G	G	G	G	A	G	N	H	G	H	G	G	G
JAX00306717	11	29173773	0	C	T	T	C	C	C	T	T	C	C	T	C	H	C	C	C	H	T	H	T	C	C	H	H	C	C	C	C	C	C	H	T	C	C	C	T	T	C	C	H	H	C	C	C	C	C
JAX00025721	11	29179425	0	G	A	A	G	G	G	A	A	A	G	A	N	H	G	G	G	H	A	A	A	G	G	H	H	G	G	G	G	G	G	H	A	H	G	H	A	A	G	A	H	H	G	H	A	A	G
JAX00306720	11	29215894	0	C	G	C	C	C	G	C	C	C	G	C	C	C	G	C	C	C	C	C	C	H	G	H	C	G	G	G	C	G	C	H	C	C	G	H	C	C	C	C	C	C	G	C	C	C	G
JAX00025722	11	29217242	0	C	T	T	C	C	C	T	T	T	C	T	H	H	C	C	C	H	T	T	T	C	C	H	H	C	C	C	C	C	C	H	T	H	C	H	T	T	C	T	H	H	C	H	T	T	C
JAX00306722	11	29221141	0	A	G	G	A	A	G	A	G	G	A	G	H	A	G	A	A	H	A	H	G	H	G	H	A	H	A	G	A	G	A	G	A	H	G	G	A	G	A	G	A	N	G	H	G	G	G
JAX00025724	11	29221273	0	A	C	C	A	A	C	A	C	C	A	C	H	A	C	A	A	H	A	H	C	H	C	H	A	H	A	C	A	C	A	C	A	H	C	C	A	C	A	C	A	H	C	H	C	C	C
JAX00306723	11	29222457	0	A	C	C	A	A	C	A	C	C	A	C	H	A	C	A	A	H	A	H	C	H	C	H	A	H	A	C	A	C	A	C	A	H	C	C	A	C	A	C	A	H	C	H	C	C	C
JAX00025726	11	29260046	0	A	C	C	A	A	C	A	C	C	A	C	H	A	C	A	A	H	A	H	C	H	C	H	A	H	A	C	A	C	A	C	A	H	C	C	A	C	A	C	A	H	C	H	C	C	C
JAX00025728	11	29281086	0	A	T	T	A	A	T	A	T	T	T	T	A	A	T	A	A	H	A	A	T	H	T	T	A	T	T	T	A	T	A	T	A	N	T	T	A	T	A	T	A	H	T	A	T	T	T
JAX00306729	11	29320854	0	T	A	A	T	T	A	T	A	A	A	A	H	T	A	T	T	H	T	H	A	H	A	A	T	A	A	A	T	A	T	A	T	H	A	A	T	A	T	A	T	H	A	H	A	A	A
JAX00306733	11	29368057	0	A	G	G	A	A	G	A	A	G	A	A	H	A	G	A	A	A	A	H	G	H	G	H	A	H	A	G	A	G	A	G	A	H	G	G	A	A	A	G	A	H	G	H	G	G	G
JAX00025735	11	29378931	0	G	A	A	G	G	A	A	A	A	A	A	H	H	A	G	G	H	A	A	A	H	A	A	H	A	A	A	G	A	G	A	A	H	A	A	A	A	G	A	H	H	A	H	A	A	A
JAX00306738	11	29407378	0	A	G	G	A	A	G	G	G	G	G	G	H	N	G	A	A	N	G	G	G	H	G	G	H	G	G	G	A	G	A	G	G	H	G	G	G	G	A	G	H	N	G	H	G	G	G
JAX00306739	11	29407395	0	G	A	G	G	G	G	G	G	G	A	G	G	G	G	G	G	G	G	G	G	G	G	H	G	H	A	G	G	G	G	G	G	G	G	G	G	G	G	G	G	G	G	G	G	G	G
JAX00306740	11	29409952	0	T	G	T	T	T	T	G	T	T	T	T	T	H	T	T	T	T	G	H	T	T	T	T	H	T	T	T	T	T	T	T	G	T	T	T	G	T	T	T	H	T	T	T	T	T	T
JAX00306741	11	29439367	0	T	C	T	T	T	T	T	C	T	T	C	T	T	T	T	T	H	T	T	T	T	T	T	T	T	T	T	T	T	T	T	T	T	T	T	T	C	T	T	T	T	T	T	T	T	T
JAX00306742	11	29441766	0	G	A	A	G	G	A	G	G	A	G	G	H	G	A	G	G	G	G	H	A	H	A	H	G	H	G	A	G	A	G	A	G	H	A	A	G	G	G	A	G	H	A	H	A	A	A
JAX00025740	11	29456157	0	G	A	A	G	G	A	G	G	A	G	G	H	G	A	G	G	G	G	H	A	H	A	H	G	H	G	A	G	A	G	A	G	H	A	A	G	G	G	A	G	H	A	H	A	A	A
JAX00025742	11	29460800	0	A	G	G	A	A	G	A	G	G	A	G	H	A	G	A	A	H	A	H	G	H	G	H	A	H	A	G	A	G	A	G	A	H	G	G	A	G	A	G	A	H	G	H	G	G	G
JAX00306748	11	29493087	0	G	T	G	G	G	G	G	G	T	G	G	H	G	G	G	G	G	G	H	G	G	G	G	G	G	G	G	G	G	G	G	G	H	G	H	G	G	G	T	G	G	G	H	T	T	G
JAX00197704	11	29504352	0	A	C	C	A	A	C	A	C	C	A	C	N	A	C	A	A	N	A	H	C	H	C	H	A	H	A	C	A	C	A	C	A	H	C	C	A	C	A	C	A	H	C	H	C	C	C
JAX00306752	11	29516552	0	G	A	A	G	G	A	G	A	A	G	A	H	G	A	G	G	H	G	H	A	H	A	H	G	H	G	A	G	A	G	A	G	H	A	A	G	A	G	A	G	H	A	H	A	A	A
JAX00306753	11	29517540	0	G	A	A	G	G	A	G	A	A	A	A	H	G	A	G	G	H	G	H	A	H	A	A	G	A	A	A	G	A	G	A	G	H	A	A	G	A	G	A	G	H	A	H	A	A	A
JAX00025745	11	29519486	0	C	T	T	C	C	T	C	C	T	C	C	H	C	T	C	C	C	C	H	T	H	T	H	C	H	C	T	C	T	C	T	C	H	T	T	C	C	C	T	C	H	T	H	T	T	T
JAX00306756	11	29522299	0	G	C	G	G	G	G	C	G	G	G	G	G	H	G	G	G	G	C	H	G	G	G	G	H	G	G	G	G	G	G	G	C	G	G	G	C	G	G	G	H	G	G	G	G	G	G
JAX00025746	11	29525205	0	C	A	A	C	C	A	C	C	A	C	C	H	C	A	C	C	C	C	H	A	H	A	H	C	H	C	A	C	A	C	A	C	H	A	A	C	C	C	A	C	H	A	H	A	A	A
JAX00306764	11	29538525	0	T	C	C	T	T	C	T	T	C	T	T	T	T	C	T	T	T	T	N	C	T	C	T	T	N	T	C	T	C	T	C	T	T	C	C	T	T	T	C	T	T	C	T	C	C	C
JAX00306767	11	29547940	0	C	T	C	C	C	C	C	C	C	T	C	C	C	C	C	C	C	C	C	C	C	C	H	C	H	T	C	C	C	C	C	C	C	C	C	C	C	C	C	C	C	C	C	C	C	C
JAX00306769	11	29561064	0	T	C	C	T	T	C	T	C	C	C	C	H	T	C	T	T	H	T	H	C	H	C	C	T	C	C	C	T	C	T	C	T	H	C	C	T	C	T	C	T	H	C	H	C	C	C
JAX00306782	11	29588803	0	G	C	G	G	G	G	G	C	C	G	C	H	G	G	G	G	H	G	H	G	G	G	G	G	G	G	G	G	G	G	G	G	H	G	H	G	C	G	C	G	G	G	N	C	C	G
JAX00025752	11	29607635	0	G	T	T	G	G	T	G	G	G	G	G	G	G	T	G	G	G	G	G	T	G	T	G	G	G	G	T	G	T	G	T	G	G	T	G	G	G	G	G	G	G	T	G	G	G	T
JAX00306785	11	29623286	0	T	C	C	T	T	C	T	C	C	T	C	H	T	C	T	T	H	T	N	C	H	C	H	T	H	T	C	T	C	T	C	T	H	C	C	T	C	T	C	T	H	C	H	C	C	C
JAX00306786	11	29623314	0	C	T	C	C	C	C	C	T	C	C	T	C	C	C	C	C	H	C	C	C	C	C	C	C	C	C	C	C	C	C	C	C	C	C	C	C	T	C	C	C	C	C	C	C	C	C
JAX00025755	11	29649029	0	G	A	A	G	G	A	G	A	A	G	A	H	G	A	G	G	H	G	H	A	H	A	H	G	H	G	A	G	A	G	A	G	H	A	A	G	A	G	A	G	H	A	H	A	A	A
JAX00306788	11	29652874	0	G	A	G	G	G	G	G	G	G	A	G	G	G	G	G	G	G	G	G	G	G	G	H	G	H	A	G	G	G	G	G	G	G	G	G	G	G	G	G	G	G	G	G	G	G	G
JAX00306789	11	29655183	0	A	C	C	A	A	C	A	C	C	A	C	H	A	C	A	A	C	A	N	C	H	C	C	A	N	A	C	A	C	A	C	A	N	C	C	A	C	A	C	A	C	C	C	C	C	C
JAX00025760	11	29704617	0	T	A	A	T	T	A	T	A	A	T	A	H	T	A	T	T	H	T	H	A	H	A	H	T	H	T	A	T	A	T	A	T	H	A	A	T	A	T	A	T	H	A	H	A	A	A
JAX00306797	11	29708528	0	C	T	C	C	C	C	C	C	T	C	C	N	C	C	C	C	C	C	C	C	C	C	C	C	C	C	C	C	C	C	C	C	C	C	C	C	C	C	T	C	C	C	N	T	T	C
JAX00306801	11	29715468	0	G	A	G	G	G	G	G	G	A	G	G	H	G	G	G	G	G	G	H	G	G	G	G	G	G	G	G	G	G	G	G	G	H	G	H	G	G	G	A	G	G	G	H	A	A	G
JAX00025762	11	29726855	0	G	A	G	G	G	G	A	G	G	A	G	G	N	G	G	G	G	H	H	G	G	G	H	H	H	A	G	G	G	G	G	A	G	G	G	A	G	G	G	G	G	G	G	G	G	G
JAX00025763	11	29731168	0	A	C	A	A	A	A	C	C	A	C	C	A	N	A	A	A	H	H	H	A	A	A	H	H	H	C	A	A	A	A	A	C	A	A	A	C	C	A	A	H	A	A	A	A	A	A
JAX00306804	11	29748784	0	T	C	T	T	T	T	T	C	C	T	C	H	T	T	T	T	H	T	H	T	T	T	T	T	T	T	T	T	T	T	T	T	H	T	H	T	C	T	C	T	T	T	H	C	C	T
JAX00025766	11	29796607	0	A	G	A	A	A	A	A	G	G	G	G	H	A	A	A	A	H	A	N	A	A	A	H	A	H	G	A	A	A	A	A	A	H	A	H	A	G	A	N	A	A	A	H	G	G	A
JAX00306817	11	29809097	0	A	C	A	A	A	A	A	A	A	C	A	A	A	A	A	A	A	A	A	A	A	A	H	A	H	C	A	A	A	A	A	A	A	A	A	A	A	A	A	A	A	A	A	A	A	A
JAX00306820	11	29826438	0	A	G	A	A	A	A	G	G	A	G	G	A	N	A	A	A	A	N	H	A	A	A	N	H	H	G	A	A	A	A	A	G	A	A	A	G	G	A	A	H	A	A	A	A	A	A
JAX00306827	11	29852456	0	A	T	A	A	A	T	A	A	A	T	A	A	A	T	A	A	A	A	A	A	H	T	H	A	T	T	T	A	T	A	H	A	A	T	H	A	A	A	A	A	A	T	A	A	A	T
JAX00025778	11	29926191	0	T	G	T	T	T	T	T	G	T	T	G	T	T	T	T	T	N	T	T	T	T	T	T	T	T	T	T	T	T	T	T	T	T	T	T	T	G	T	T	T	T	T	T	T	T	T
JAX00306835	11	29988929	0	C	T	C	C	C	C	C	C	T	C	C	H	C	C	C	C	C	C	H	C	C	C	C	C	C	C	C	C	C	C	C	C	H	C	H	C	C	C	T	C	C	C	H	T	T	C
JAX00306836	11	29988989	0	T	C	T	T	T	T	T	C	C	T	C	H	T	T	T	T	H	T	H	T	T	T	T	T	T	T	T	T	T	T	T	T	H	T	H	T	C	T	C	T	T	T	H	C	C	T
JAX00025783	11	30017954	0	C	T	C	C	C	T	C	C	C	C	C	C	C	T	C	C	C	C	C	C	H	T	C	C	H	C	T	C	T	C	H	C	C	T	H	C	C	C	C	C	C	T	C	C	C	T
JAX00306838	11	30019656	0	G	C	G	G	G	G	G	C	G	G	C	G	G	G	G	G	H	G	G	G	G	G	G	G	G	G	G	G	G	G	G	G	G	G	G	G	C	G	G	G	G	G	G	G	G	G
JAX00025784	11	30024371	0	C	T	C	C	C	T	C	C	C	C	C	N	C	T	C	C	C	C	C	C	H	T	C	C	H	C	T	C	T	C	H	C	C	T	H	C	C	C	C	C	C	T	C	C	C	T
JAX00306841	11	30042802	0	T	C	T	T	T	T	T	C	C	T	C	H	T	T	T	T	H	T	H	T	T	T	T	T	T	T	T	T	T	T	T	T	H	T	H	T	C	T	C	T	T	T	H	C	C	T
JAX00306849	11	30047003	0	G	A	G	G	G	G	G	G	G	A	G	G	G	G	G	G	G	G	G	G	G	G	N	G	H	H	G	G	G	G	G	G	G	G	G	G	G	G	G	G	G	G	G	G	G	G
JAX00306850	11	30047527	0	A	G	A	A	A	A	A	A	A	G	A	A	A	A	A	A	A	A	A	A	A	A	H	A	N	H	A	A	A	A	A	A	A	A	A	A	A	A	A	A	A	A	A	A	A	A
JAX00306853	11	30066358	0	A	G	G	A	A	G	G	G	A	G	G	A	H	G	A	A	H	H	H	G	H	G	G	H	G	G	G	A	G	A	G	G	A	G	H	G	G	A	A	H	H	G	A	A	A	G
JAX00306857	11	30075867	0	G	T	T	G	G	T	T	T	G	T	T	G	H	T	G	G	H	H	H	T	H	T	T	H	T	T	T	G	T	G	T	T	G	T	H	T	T	G	G	H	H	T	G	G	G	T
JAX00306859	11	30076643	0	A	G	G	A	A	G	G	G	A	G	G	A	H	G	A	A	H	H	H	G	H	G	G	H	G	G	G	A	G	A	G	G	A	G	H	G	G	A	A	H	H	G	A	A	A	G
JAX00025788	11	30083500	0	C	T	T	C	C	T	T	C	C	T	C	C	H	T	C	C	C	H	H	T	H	T	T	H	T	T	T	C	T	C	T	T	C	T	H	T	C	C	C	H	H	T	C	C	C	T
JAX00306861	11	30083667	0	T	C	C	T	T	C	C	T	T	C	T	T	H	C	T	T	T	H	H	C	H	C	C	H	C	C	C	T	C	T	C	C	T	C	H	C	T	T	T	H	H	C	T	T	T	C
JAX00306866	11	30095755	0	G	A	A	G	G	A	G	G	G	A	G	G	G	A	G	G	G	G	G	A	N	A	A	G	A	A	A	G	A	G	A	G	G	A	N	G	G	G	G	G	N	A	G	G	G	A
JAX00025790	11	30096778	0	G	A	A	G	G	A	A	G	G	A	G	G	H	A	G	G	G	H	H	A	H	A	A	H	A	A	A	G	A	G	A	A	G	A	H	A	G	G	G	H	H	A	G	G	G	A
JAX00306874	11	30104519	0	T	C	T	T	T	T	C	T	T	T	T	T	H	T	T	T	T	H	H	T	T	T	T	H	T	T	T	T	T	T	T	C	T	T	T	C	T	T	T	H	T	T	T	T	T	T
JAX00306880	11	30109146	0	G	T	G	G	G	G	T	G	G	G	G	G	H	G	N	G	G	H	H	G	G	G	G	H	G	G	G	G	G	G	G	T	G	G	G	T	G	G	G	H	G	G	G	G	G	G
JAX00025793	11	30143736	0	G	A	A	G	G	A	A	G	G	A	G	G	H	A	G	G	G	H	H	A	H	A	A	H	A	A	A	G	A	G	A	A	G	A	H	A	G	G	G	H	H	A	G	G	G	A
JAX00025794	11	30163459	0	C	T	T	C	C	C	C	C	C	T	C	C	C	C	C	C	C	C	C	T	C	C	T	C	H	T	C	C	C	C	H	C	C	C	C	C	C	C	C	C	H	C	C	C	C	C
JAX00306890	11	30207667	0	C	T	T	C	C	C	C	C	C	T	C	C	C	C	C	C	C	C	C	T	C	C	T	C	H	T	C	C	C	C	H	C	C	C	C	C	C	C	C	C	H	C	C	C	C	C
JAX00306891	11	30220078	0	C	T	C	C	C	C	C	C	T	C	C	H	C	C	C	C	C	C	H	C	C	C	C	C	C	C	C	C	C	C	C	C	H	C	H	C	C	C	T	C	C	C	H	T	T	C
JAX00025798	11	30225854	0	G	C	C	G	G	C	C	C	C	C	C	H	H	C	G	G	H	H	C	C	H	C	C	H	C	C	C	G	C	G	C	C	H	C	C	C	C	G	C	H	H	C	H	C	C	C
JAX00306893	11	30242091	0	A	G	G	A	A	A	G	A	A	A	A	A	H	A	A	A	A	H	H	G	A	A	H	H	A	A	A	A	A	A	H	G	A	A	A	G	A	A	A	H	H	A	A	A	A	A
JAX00306895	11	30243081	0	C	G	C	C	C	G	C	G	G	G	G	H	C	G	C	C	H	C	H	C	H	G	H	C	G	G	G	C	G	C	H	C	H	G	G	C	G	C	G	C	C	G	H	G	G	G
JAX00025801	11	30253364	0	G	A	A	G	G	A	A	G	G	A	G	G	H	A	G	G	G	H	H	A	H	A	A	H	A	A	A	G	A	G	A	A	G	A	H	A	G	G	G	H	H	A	G	G	G	A
JAX00025802	11	30253395	0	C	T	T	C	C	T	T	C	C	T	C	C	H	T	C	C	C	H	H	T	H	T	T	H	T	T	T	C	T	C	T	T	C	T	H	T	C	C	C	H	H	T	C	C	C	T
JAX00306902	11	30256593	0	T	C	C	T	T	C	C	C	C	C	C	H	H	C	T	T	H	H	C	C	H	C	C	H	C	C	C	T	C	T	C	C	H	C	C	C	C	T	C	N	H	C	H	C	C	C
JAX00306905	11	30257743	0	G	C	C	G	G	G	G	G	G	G	G	G	G	G	G	G	G	G	G	C	G	G	H	G	G	G	G	G	G	G	H	G	G	G	G	G	G	G	G	G	H	G	G	G	G	G
JAX00197717	11	30263039	0	T	C	T	T	T	T	T	C	C	T	C	H	T	T	T	T	H	T	H	T	T	T	T	T	T	T	T	T	T	T	T	T	H	T	H	T	C	T	C	T	T	T	H	C	C	T
JAX00306910	11	30302820	0	C	T	C	C	C	C	C	T	C	C	T	C	C	C	C	C	H	C	C	C	C	C	C	C	C	C	C	C	C	C	C	C	C	C	C	C	H	C	C	C	C	C	C	C	C	C
JAX00025804	11	30304850	0	T	C	C	T	T	C	C	C	T	C	C	T	H	C	T	T	H	H	H	C	H	C	C	H	C	C	C	T	C	T	C	C	T	C	H	C	C	T	T	H	H	C	T	T	T	C
JAX00306912	11	30326782	0	C	T	T	C	C	T	C	C	C	T	C	C	C	T	C	C	C	C	C	T	H	T	T	C	T	T	T	C	T	C	T	N	C	T	H	C	C	C	C	N	H	T	C	C	C	T
JAX00306913	11	30351532	0	C	G	C	C	C	C	C	G	C	C	G	C	C	C	C	C	H	C	C	C	C	C	C	C	C	C	C	C	C	C	C	C	C	C	C	C	G	C	C	C	C	C	C	C	C	C
JAX00306916	11	30354513	0	A	G	A	A	A	A	A	G	A	A	G	A	A	A	A	A	N	A	A	A	A	A	A	A	A	A	A	A	A	A	A	A	A	A	A	A	G	A	A	A	A	A	A	A	A	A
JAX00025809	11	30374686	0	T	G	G	T	T	G	G	G	T	G	G	T	H	G	T	T	H	H	H	G	H	G	G	H	G	G	G	T	G	T	G	G	T	G	H	G	G	T	T	N	H	G	T	T	T	G
JAX00025814	11	30422096	0	A	T	T	A	A	T	T	A	A	T	A	A	H	T	A	A	A	H	H	T	H	T	T	H	T	T	T	A	T	A	T	T	A	T	H	T	A	A	A	H	H	T	A	A	A	T
JAX00025824	11	30561103	0	T	C	C	T	T	C	C	T	T	C	T	T	H	C	T	T	T	H	H	C	H	C	C	H	C	C	C	T	C	T	C	C	T	C	H	C	T	T	T	H	H	C	T	T	T	C
JAX00306934	11	30571160	0	T	C	T	T	T	T	T	T	T	C	T	T	T	T	T	T	T	T	T	T	T	T	N	T	H	C	T	T	T	T	T	T	T	T	T	T	T	N	T	T	T	T	T	T	T	T
JAX00025825	11	30574322	0	T	C	C	T	T	C	C	C	C	C	C	H	H	C	T	T	H	H	C	C	H	C	C	H	C	C	C	T	C	T	C	C	H	C	C	C	C	T	C	N	H	C	H	C	C	C
JAX00306937	11	30574673	0	G	C	C	G	G	C	C	C	C	C	C	H	H	C	G	G	H	H	C	C	H	C	C	H	C	C	C	G	C	G	C	C	H	C	C	C	C	G	C	H	H	C	H	C	C	C
JAX00306939	11	30574830	0	G	A	A	G	G	G	G	G	G	G	G	G	G	G	G	G	G	G	G	A	G	G	H	G	G	G	G	G	G	G	H	G	G	G	G	G	G	G	G	G	H	G	G	G	G	G
JAX00306944	11	30621145	0	G	A	G	G	G	G	G	A	G	G	H	G	G	G	G	G	H	G	G	G	G	G	G	G	G	G	G	G	G	G	G	G	G	G	G	G	A	G	G	G	G	G	G	G	G	G
JAX00025830	11	30655844	0	C	A	A	C	C	A	A	C	C	C	H	C	H	A	C	C	C	H	H	A	H	A	H	H	H	C	A	C	A	C	A	A	C	A	H	A	C	C	C	H	H	A	C	C	C	A
JAX00025831	11	30673856	0	G	A	A	G	G	A	A	G	G	A	G	G	H	A	G	G	G	H	H	A	H	A	A	H	A	A	A	G	A	G	A	A	G	A	H	A	G	G	G	H	H	A	G	G	G	A
JAX00025832	11	30674452	0	C	T	T	C	C	T	T	C	C	T	C	C	H	T	C	C	C	H	H	T	H	T	T	H	T	T	T	C	T	C	T	T	C	T	H	T	C	C	C	H	H	T	C	C	C	T
JAX00306949	11	30691019	0	G	A	A	G	G	A	A	G	G	A	G	G	N	A	G	G	G	H	H	A	H	A	A	H	A	A	A	G	A	G	A	A	G	A	H	A	G	G	G	H	H	A	G	G	G	A
JAX00306950	11	30692943	0	G	A	A	G	G	A	A	A	G	A	A	G	H	A	G	G	H	H	H	A	H	A	A	H	A	A	A	G	A	G	A	A	G	A	H	A	A	G	G	H	H	A	G	G	G	A
JAX00306952	11	30695783	0	A	T	A	A	A	A	A	T	A	A	T	A	A	A	A	A	H	A	A	A	A	A	A	A	A	A	A	A	A	A	A	A	A	A	A	A	T	A	A	A	A	A	A	A	A	A
JAX00025834	11	30703318	0	T	C	C	T	T	C	C	T	T	C	T	T	H	C	T	T	T	H	H	C	N	C	C	H	C	C	C	T	C	T	C	C	T	C	H	C	T	T	T	H	H	C	T	T	T	C
JAX00306956	11	30736181	0	C	A	C	C	C	C	C	C	C	A	C	C	C	C	C	C	C	C	C	C	C	C	A	C	H	A	C	C	C	C	C	C	C	C	C	C	C	C	C	C	C	C	C	C	C	C
JAX00025837	11	30741369	0	G	T	T	G	G	T	T	G	G	T	G	G	H	T	G	G	G	H	H	T	H	T	T	H	T	T	T	G	T	G	T	T	G	T	H	T	G	G	G	H	H	T	G	G	G	T
JAX00306957	11	30741492	0	G	A	G	G	G	G	G	G	G	A	G	N	N	G	G	G	G	G	G	G	N	G	H	G	H	A	G	G	N	G	G	G	G	G	G	G	G	G	G	G	G	G	G	G	G	G
JAX00306960	11	30757602	0	G	A	A	G	G	A	A	A	G	A	A	G	H	A	G	G	H	H	H	A	H	A	A	H	A	A	A	G	A	G	A	A	G	A	H	A	A	G	G	H	H	A	G	G	G	A
JAX00306961	11	30779007	0	T	C	T	T	T	T	T	C	T	T	C	T	T	T	T	T	N	T	T	T	T	T	T	T	T	T	T	T	T	T	T	T	T	T	T	T	C	T	T	T	T	T	T	T	T	T
JAX00306963	11	30796958	0	T	A	A	T	T	A	A	A	T	A	A	T	H	A	T	T	H	H	H	A	H	A	A	H	A	A	A	T	A	T	A	A	T	A	H	A	A	T	T	H	H	A	T	T	T	A
JAX00306965	11	30798034	0	A	T	T	A	A	T	T	T	T	T	T	H	H	T	A	A	H	H	T	T	H	T	T	H	T	T	T	A	T	A	T	T	H	T	T	T	T	A	T	H	H	T	H	T	T	T
JAX00025842	11	30813598	0	A	G	G	A	A	G	G	G	A	A	G	A	H	G	A	A	H	H	H	G	H	G	H	H	H	A	G	A	G	A	G	G	A	G	N	G	G	A	A	H	H	G	A	A	A	G
JAX00306968	11	30828263	0	G	A	G	G	G	G	G	A	G	G	A	G	G	G	G	G	H	G	G	G	G	G	G	G	G	G	G	G	G	G	G	G	G	G	G	G	A	G	G	G	G	G	G	G	G	G
JAX00306969	11	30843376	0	G	A	G	G	G	G	G	A	G	G	A	G	G	G	G	G	H	G	G	G	G	G	G	G	G	G	G	G	G	G	G	G	G	G	G	G	A	G	G	G	G	G	G	G	G	G
JAX00025846	11	30864910	0	A	G	G	A	A	G	G	G	A	G	G	A	H	G	A	A	H	H	H	G	H	G	G	H	G	G	G	A	G	A	G	G	A	G	H	G	G	A	A	H	H	G	A	A	A	G
JAX00025847	11	30866139	0	C	A	A	C	C	A	A	A	C	A	A	C	H	A	C	C	H	H	H	A	N	A	A	H	A	A	A	C	A	C	A	A	C	A	H	A	A	C	C	H	H	A	C	C	C	A
JAX00306970	11	30879730	0	G	A	A	G	G	A	A	A	G	A	A	G	H	A	G	G	H	H	H	A	H	A	A	H	A	A	A	G	A	G	A	A	G	A	H	A	A	G	G	H	H	A	G	G	G	A
JAX00306971	11	30882797	0	G	A	G	G	G	A	G	G	G	G	G	G	G	A	G	G	G	G	G	G	H	A	G	G	H	G	A	G	A	G	H	G	G	A	H	G	G	G	G	G	G	A	G	G	G	H
JAX00306972	11	30883112	0	G	A	A	G	G	A	A	G	G	A	G	G	N	A	G	G	G	H	H	A	H	A	A	H	A	A	A	G	A	G	A	A	G	A	H	A	G	G	G	H	G	A	G	G	G	A
JAX00306973	11	30884149	0	C	T	T	C	C	T	T	C	C	T	C	C	H	T	C	C	C	H	H	T	H	T	T	H	T	T	T	C	T	C	T	T	C	T	H	T	C	C	C	H	H	T	C	C	C	T
JAX00306974	11	30885076	0	C	A	A	C	C	A	A	A	C	A	A	C	H	A	C	C	N	H	N	A	H	A	A	H	A	A	A	C	A	C	A	A	C	A	H	A	A	C	C	H	H	A	C	C	C	A
JAX00025849	11	30900407	0	T	C	C	T	T	C	C	C	C	C	C	H	H	C	T	T	H	H	C	C	H	C	C	H	C	C	C	T	C	T	C	C	H	C	C	C	C	T	C	H	H	C	H	C	C	C
JAX00025850	11	30902401	0	G	T	T	G	G	T	T	G	G	T	G	G	H	T	G	G	G	H	H	T	H	T	T	H	T	T	T	G	T	G	T	T	G	T	H	T	G	G	G	H	H	T	G	G	G	T
JAX00025854	11	30981928	0	G	A	A	G	G	A	A	A	G	A	A	G	H	A	G	G	H	H	H	A	H	A	A	H	A	A	A	G	A	G	A	A	G	A	H	A	A	G	G	H	H	A	G	G	G	A
JAX00025855	11	30982064	0	G	C	C	G	G	G	G	G	G	C	G	G	G	G	G	G	G	G	G	C	G	G	C	G	H	C	G	G	G	G	H	G	G	G	G	G	G	G	G	G	H	G	G	G	G	G
JAX00306983	11	31015016	0	T	C	C	T	T	C	C	C	C	C	C	H	H	C	T	T	H	H	C	C	H	C	C	H	C	C	C	T	C	T	C	C	H	C	C	C	C	T	C	N	H	C	H	C	C	C
JAX00025859	11	31020946	0	C	A	A	C	C	A	A	A	C	A	A	C	H	A	C	C	N	H	H	A	H	A	A	H	A	A	A	C	A	C	A	A	C	A	H	A	A	C	C	H	N	A	C	C	C	A
JAX00306986	11	31042614	0	T	A	T	T	T	A	T	T	T	T	T	T	T	A	T	T	T	T	T	T	H	A	T	T	H	T	A	T	A	T	H	T	T	A	H	T	T	T	T	T	T	A	T	T	T	A
JAX00306987	11	31047183	0	G	A	G	G	G	G	G	A	G	G	A	G	G	G	G	G	N	G	G	G	G	G	G	G	G	G	G	G	G	G	G	G	G	G	G	G	A	G	G	G	G	G	G	G	G	G
JAX00025861	11	31047589	0	A	T	T	A	A	T	T	A	A	T	A	A	H	T	A	A	A	H	H	T	H	T	T	H	T	T	T	A	T	A	T	T	A	T	H	T	A	A	A	H	H	T	A	A	A	T
JAX00025862	11	31047633	0	T	C	C	T	T	C	C	C	T	C	C	T	N	C	T	T	T	T	H	C	N	C	C	H	C	C	C	T	C	T	C	C	T	C	N	C	C	T	T	N	H	C	T	T	T	C
JAX00307004	11	31138654	0	C	T	C	C	C	C	C	T	C	C	T	C	C	C	C	C	H	C	C	C	C	C	C	C	C	C	C	C	C	C	C	C	C	C	C	C	T	C	C	C	C	C	C	C	C	C
JAX00307007	11	31178415	0	T	C	T	T	T	T	T	T	C	T	T	H	T	T	T	T	T	T	H	T	T	T	T	T	T	T	T	T	T	T	T	T	H	T	H	T	T	T	C	T	T	T	H	C	C	T
JAX00025874	11	31225432	0	G	A	A	G	G	A	A	G	G	A	G	G	H	A	G	G	G	H	H	A	H	A	A	H	A	A	A	G	A	G	A	A	G	A	H	A	G	G	G	H	H	A	G	G	G	A
JAX00307018	11	31251284	0	T	C	T	T	T	T	T	C	T	T	C	T	T	T	T	T	H	T	T	T	T	T	T	T	T	T	T	T	T	T	T	T	T	T	T	T	C	T	T	T	T	T	T	T	T	T
JAX00307020	11	31255782	0	G	A	A	G	G	G	G	G	G	G	G	G	G	G	G	G	G	G	G	A	G	G	H	G	G	G	G	G	G	G	A	G	G	G	G	G	G	G	G	G	N	G	G	G	G	G
JAX00307021	11	31257800	0	A	C	C	A	A	C	C	A	A	C	A	A	H	C	A	A	A	H	H	C	H	C	C	H	C	C	C	A	C	A	C	C	A	C	H	C	A	A	A	N	H	C	A	A	A	C
JAX00307025	11	31262104	0	C	A	C	C	C	C	C	A	A	C	A	H	C	C	C	C	N	C	N	C	C	C	C	C	C	C	C	C	C	C	C	C	A	C	H	C	A	C	A	C	C	C	N	A	A	C
JAX00307026	11	31262802	0	T	G	G	T	T	G	G	T	T	G	T	T	H	G	T	T	T	H	H	G	H	G	G	H	G	G	G	T	G	T	G	G	T	G	H	G	T	T	T	H	H	G	T	T	T	G
JAX00025876	11	31263477	0	T	C	C	T	T	C	C	C	C	C	C	H	H	C	T	T	H	H	C	C	H	C	C	H	C	C	C	T	C	T	C	C	H	C	C	C	C	T	C	H	H	C	H	C	C	C
JAX00307031	11	31294701	0	C	A	C	C	C	C	C	C	C	A	C	C	C	C	C	C	C	C	C	C	C	C	H	C	H	A	C	C	C	C	C	C	C	C	C	C	C	C	C	C	C	C	C	C	C	C
JAX00025883	11	31343516	0	G	A	A	G	G	A	A	G	G	A	G	G	H	A	G	G	G	H	H	A	H	A	A	H	A	A	A	G	A	G	A	A	G	A	H	A	G	G	G	H	H	A	G	G	G	A
JAX00025884	11	31366136	0	G	A	A	G	G	A	A	G	G	A	G	G	H	A	G	G	G	H	H	A	H	A	A	H	A	A	A	G	A	G	A	A	G	A	H	A	G	G	G	H	H	A	G	G	G	A
JAX00307043	11	31370717	0	G	T	G	G	G	G	G	G	G	T	G	G	G	G	G	G	G	G	G	G	G	G	H	G	H	T	G	G	G	G	G	G	G	G	G	G	G	G	G	G	G	G	G	G	G	G
JAX00025885	11	31378946	0	C	T	T	C	C	T	T	C	C	T	C	C	C	T	C	C	C	C	C	T	C	T	T	C	T	T	T	C	T	C	T	T	C	T	C	T	C	C	C	C	C	T	C	C	C	T
JAX00307046	11	31399465	0	A	G	G	A	A	G	G	G	A	G	G	A	H	G	A	A	H	H	N	G	H	G	G	H	G	G	G	A	G	A	G	G	A	G	H	G	G	A	A	H	H	G	A	A	A	G
JAX00307051	11	31404234	0	T	C	C	T	T	C	C	C	T	C	C	T	N	C	T	T	H	H	H	C	N	C	C	H	C	H	C	T	C	T	C	C	T	C	H	C	C	H	T	H	H	C	T	T	T	C
JAX00025887	11	31423332	0	C	A	A	C	C	A	C	C	C	A	C	C	C	A	C	C	C	C	C	A	H	A	A	C	A	A	A	C	A	C	A	C	C	A	H	C	C	C	C	C	H	A	C	C	C	A
JAX00307052	11	31424109	0	C	G	G	C	C	G	G	G	G	G	G	N	N	G	N	C	H	H	G	G	H	G	G	H	G	G	G	C	G	C	G	G	N	G	G	G	G	C	G	H	N	G	H	G	G	G
JAX00307056	11	31464524	0	G	A	G	G	G	G	G	A	G	G	A	G	G	G	G	G	H	G	G	G	G	G	G	G	G	G	G	G	G	G	G	G	G	G	G	G	A	G	G	G	G	G	G	G	G	G
JAX00307064	11	31467762	0	C	T	C	C	C	T	C	C	C	C	C	C	C	T	C	C	C	C	C	C	H	T	C	C	H	C	T	C	T	C	H	C	C	T	H	C	C	C	C	C	C	T	C	C	C	T
JAX00025892	11	31471240	0	A	T	T	A	A	T	T	A	T	T	A	H	H	T	A	T	A	H	T	T	H	T	T	H	T	T	T	A	T	A	T	T	H	T	T	T	A	A	T	H	H	T	H	T	T	T
JAX00025893	11	31490963	0	G	T	T	G	G	T	T	G	T	T	G	H	H	T	G	T	G	H	T	T	H	T	T	H	T	T	T	G	T	G	T	T	H	T	T	T	G	G	T	H	H	T	H	T	T	T
JAX00307066	11	31508260	0	T	C	C	T	T	C	C	T	C	C	T	H	H	C	T	C	T	H	C	C	H	C	C	H	C	C	C	T	C	T	C	C	H	C	C	C	T	T	C	H	H	C	H	C	C	C
JAX00307070	11	31519509	0	G	A	G	G	G	A	A	G	G	A	G	G	H	A	G	G	G	H	H	G	H	A	H	H	A	A	A	G	A	G	H	A	G	A	H	A	G	G	G	H	G	A	G	G	G	A
JAX00307074	11	31527322	0	T	C	T	T	T	C	C	C	C	C	C	H	H	C	T	C	H	H	C	T	H	C	H	H	C	C	C	C	C	T	H	C	H	C	C	C	C	T	C	H	T	C	H	C	C	C
JAX00307075	11	31528867	0	G	A	G	G	G	G	G	A	A	G	A	H	G	G	G	A	H	G	H	G	G	G	G	G	G	G	G	A	G	G	G	G	H	G	H	G	A	G	A	G	G	G	N	A	A	G
JAX00025899	11	31579414	0	C	T	C	C	C	T	T	C	C	T	C	C	H	T	C	C	C	H	H	C	N	T	H	H	T	T	T	C	T	C	N	T	C	T	H	T	C	C	C	H	C	T	C	C	C	T
JAX00025901	11	31579682	0	A	T	A	A	A	T	T	T	A	T	T	A	H	T	A	A	H	H	H	A	H	T	H	H	T	T	T	T	T	A	H	T	A	T	H	T	T	A	A	H	A	T	A	A	A	T
JAX00025904	11	31620430	0	G	A	G	G	G	A	A	A	G	A	A	N	A	A	H	G	A	A	A	G	A	A	A	A	A	A	A	A	A	G	A	A	H	A	A	A	A	G	G	H	G	A	G	G	G	A
JAX00307086	11	31639897	0	T	C	T	T	T	C	C	C	C	C	C	C	C	C	T	C	C	C	C	T	C	C	C	C	C	C	C	C	C	T	C	C	C	C	C	C	C	T	C	C	T	C	C	C	C	C
JAX00307088	11	31641464	0	A	G	A	A	A	G	A	A	A	A	A	A	A	G	A	A	A	A	A	A	H	G	A	A	H	A	G	A	G	A	H	A	A	G	H	A	A	A	A	A	A	G	A	A	A	G
JAX00025907	11	31668842	0	G	A	G	G	G	A	A	G	G	A	G	G	H	A	G	G	G	H	H	G	H	A	H	H	A	A	A	G	A	G	H	A	G	A	H	A	G	G	G	H	G	A	G	G	G	A
JAX00307101	11	31671294	0	A	T	A	A	A	T	A	A	A	A	A	A	A	T	A	A	A	A	A	A	H	T	A	A	H	A	T	A	T	A	H	A	A	T	H	A	A	A	A	A	A	T	A	A	A	T
JAX00307104	11	31711537	0	A	T	A	A	A	T	T	T	A	T	T	A	H	T	A	A	H	H	H	A	H	T	H	H	T	T	T	T	T	A	H	T	A	T	H	T	T	A	A	H	A	T	A	A	A	T
JAX00307105	11	31723036	0	C	T	C	C	C	C	T	C	C	T	C	C	H	C	C	C	C	H	H	C	C	C	H	H	H	T	C	C	C	C	C	T	C	C	C	T	C	C	C	N	C	C	C	C	C	C
JAX00307114	11	31753074	0	C	T	C	C	C	C	T	C	C	T	C	C	N	C	C	C	C	N	H	C	C	C	H	H	H	T	C	C	C	C	C	T	C	C	C	T	C	C	C	H	C	C	C	C	C	C
JAX00025914	11	31761410	0	T	G	T	T	T	G	G	T	G	G	T	H	H	G	T	G	T	H	G	T	H	G	H	H	G	G	G	T	G	T	H	G	H	G	G	G	T	T	G	H	T	G	H	G	G	G
JAX00307125	11	31812575	0	T	C	T	T	T	C	C	T	T	C	T	T	H	C	T	T	T	H	H	T	H	C	H	H	C	C	C	T	C	T	H	C	T	C	H	C	T	T	T	H	T	C	T	T	T	C
JAX00307126	11	31813206	0	G	C	G	G	G	C	C	G	G	G	G	G	H	C	G	G	G	H	H	G	H	C	G	H	H	G	C	G	C	G	H	C	G	C	H	C	G	G	G	H	G	C	G	G	G	C
JAX00025918	11	31817940	0	G	A	G	G	G	A	A	G	G	A	G	G	H	A	G	G	G	H	H	G	H	A	H	H	A	A	A	G	A	G	H	A	G	A	H	A	G	G	G	H	G	A	G	G	G	A
JAX00307129	11	31819520	0	C	T	C	C	C	C	C	C	C	T	C	N	C	C	C	C	C	C	C	C	C	C	H	C	H	T	C	C	C	C	C	C	C	C	C	C	C	C	C	C	C	C	C	C	C	C
JAX00025922	11	31878521	0	T	G	T	T	T	G	G	G	T	G	G	T	H	N	T	T	H	H	H	T	H	G	H	H	G	G	G	G	G	T	H	G	T	G	H	G	G	T	T	H	T	G	T	T	T	G
JAX00025923	11	31885010	0	C	T	C	C	C	T	T	C	C	T	C	C	H	T	C	C	C	H	H	C	H	T	H	H	T	T	T	C	T	C	H	T	C	T	H	T	C	C	C	H	C	T	C	C	C	T
JAX00307136	11	31913727	0	T	C	T	T	T	T	T	T	T	C	T	T	T	T	T	T	T	T	T	T	T	T	C	T	C	C	T	T	T	T	T	T	T	T	T	T	T	T	T	T	T	T	T	T	T	T
JAX00307138	11	31929794	0	A	G	A	A	A	A	A	A	G	A	A	N	A	A	A	G	A	A	H	A	A	A	A	A	A	A	A	A	A	A	A	A	H	A	H	A	A	A	G	A	A	A	H	G	G	A
JAX00307140	11	31959981	0	A	G	A	A	A	A	A	G	A	A	G	A	A	A	A	A	G	A	A	A	A	A	A	A	A	A	A	G	A	A	A	A	A	A	A	A	G	A	A	A	A	A	A	A	A	A
JAX00307141	11	31961706	0	C	T	C	C	C	C	C	C	T	C	C	H	C	C	C	T	C	C	H	C	C	C	C	C	C	C	C	C	C	C	C	C	H	C	H	C	C	C	T	C	C	C	H	T	T	C
JAX00025931	11	31975414	0	G	T	G	G	G	T	T	T	T	T	T	H	H	T	G	T	N	H	T	G	H	T	H	H	T	T	T	T	T	G	H	T	H	T	T	T	T	G	T	H	G	T	H	T	T	T
JAX00025935	11	32040924	0	T	C	T	T	T	C	C	C	T	C	C	T	H	C	T	T	T	H	H	T	H	C	H	H	C	C	C	C	C	T	H	C	T	C	H	C	H	T	T	H	T	C	T	T	T	C
JAX00025936	11	32041103	0	A	G	A	A	A	G	G	A	A	G	A	A	H	G	A	A	A	N	H	A	H	G	H	H	G	G	G	A	G	A	H	G	A	G	N	G	A	A	A	H	A	G	A	A	A	G
JAX00307170	11	32070803	0	G	A	A	G	G	G	G	G	A	G	G	H	G	G	G	A	G	G	H	A	G	G	H	G	G	G	G	G	G	G	H	G	H	G	H	G	G	G	A	G	H	G	H	A	A	G
JAX00307174	11	32128203	0	A	T	A	A	A	A	A	T	A	A	T	A	A	A	A	A	H	A	A	A	A	A	A	A	A	A	A	T	A	A	A	A	A	A	A	A	T	A	A	A	A	A	A	A	A	A
JAX00025942	11	32135642	0	A	G	G	A	A	A	A	G	A	A	G	A	A	A	A	A	H	A	A	G	A	A	H	A	A	A	A	G	A	A	N	A	A	A	A	A	G	A	A	A	H	A	A	A	A	A
JAX00307187	11	32137280	0	T	G	G	T	T	T	T	T	T	T	T	T	T	T	T	T	T	T	T	G	T	T	H	T	T	T	T	T	T	T	H	T	T	T	T	T	T	T	T	T	H	T	T	T	T	T
JAX00025943	11	32138996	0	G	A	A	G	G	G	G	G	G	G	G	G	G	G	G	G	G	G	G	A	G	G	G	G	G	G	G	G	G	G	N	G	G	G	G	G	G	G	G	G	H	G	G	G	G	G
JAX00307188	11	32148177	0	C	T	C	C	C	C	C	T	C	C	T	C	C	C	C	C	H	C	C	C	C	C	C	C	C	C	C	T	C	C	C	C	C	C	C	C	T	C	C	C	C	C	C	C	C	C
JAX00307190	11	32155123	0	G	A	G	G	G	G	G	G	G	A	G	G	G	G	G	G	G	G	G	G	G	G	H	G	H	A	G	G	G	G	G	G	G	G	G	G	G	G	G	G	G	G	G	G	G	G
JAX00307191	11	32155673	0	A	G	G	A	A	A	A	G	A	A	G	A	A	A	A	A	H	A	A	G	A	A	H	A	A	A	A	G	A	A	H	A	A	A	A	A	G	A	A	A	H	A	A	A	A	A
JAX00307192	11	32157203	0	G	A	A	G	G	G	G	G	G	G	G	G	G	G	G	G	G	G	G	A	G	G	H	G	G	G	G	G	G	G	H	G	G	G	G	G	G	G	G	G	H	G	G	G	G	G
JAX00307193	11	32157368	0	T	C	C	T	T	T	T	C	T	T	C	T	T	T	T	T	H	T	T	C	T	T	H	T	T	T	T	C	T	T	H	T	T	T	T	T	C	T	T	T	H	T	T	T	T	T
JAX00025944	11	32168022	0	G	T	T	G	G	G	G	G	G	G	G	G	G	G	G	G	G	G	G	T	G	G	H	G	G	G	G	G	G	G	H	G	G	G	G	G	G	G	G	G	H	G	G	G	G	G
JAX00307198	11	32179911	0	A	C	A	A	A	A	A	C	A	A	C	A	A	A	A	A	H	A	A	A	A	A	A	A	A	A	A	C	A	A	A	A	A	A	A	A	C	A	A	A	A	A	A	A	A	A
JAX00307199	11	32188750	0	G	T	G	G	G	T	G	G	G	G	G	G	G	T	G	G	G	G	G	G	H	T	G	G	H	G	T	G	T	G	H	G	G	T	H	G	G	G	G	G	G	T	G	G	G	T
JAX00307200	11	32189156	0	G	A	G	G	G	A	A	G	A	A	G	H	H	A	G	A	G	H	A	G	H	A	H	H	A	A	A	G	A	G	H	A	H	A	A	A	G	G	A	H	G	A	H	A	A	A
JAX00307202	11	32202102	0	C	T	C	C	C	C	C	T	C	C	T	C	C	C	C	C	H	C	C	C	C	C	C	C	C	C	C	T	C	C	C	C	C	C	C	C	T	C	C	C	C	C	C	C	C	C
JAX00307219	11	32231100	0	T	C	C	T	T	T	C	C	C	C	C	H	H	T	T	C	H	H	C	C	T	T	C	H	H	C	T	C	T	T	N	C	N	T	H	C	C	T	C	H	H	T	H	C	C	T
JAX00307223	11	32251032	0	C	T	C	C	C	T	T	C	C	C	C	C	H	T	C	C	C	H	H	C	H	T	C	H	H	C	T	C	T	C	H	T	C	T	H	T	C	C	C	H	C	T	C	C	C	T
JAX00307224	11	32251789	0	T	C	T	T	T	C	C	C	T	T	C	T	H	C	T	T	H	H	H	T	H	C	T	H	H	T	C	C	C	T	H	C	T	C	H	C	C	T	T	N	T	C	T	T	T	C
JAX00307225	11	32255917	0	G	A	G	G	G	G	G	G	G	A	G	G	G	G	G	G	G	G	G	G	G	G	H	G	H	A	G	G	G	G	G	G	G	G	G	G	G	G	G	G	G	G	G	G	G	G
JAX00307229	11	32259695	0	T	C	T	T	T	T	T	C	T	T	C	T	T	T	T	T	H	T	T	T	T	T	T	T	T	T	T	C	T	T	T	T	T	T	T	T	C	T	T	T	T	T	T	T	T	T
JAX00307231	11	32260071	0	G	A	A	G	G	G	G	G	G	G	G	G	G	G	G	G	G	G	G	A	G	G	N	G	G	G	G	G	G	G	N	G	G	G	G	G	G	G	G	G	G	G	G	G	G	G
JAX00307232	11	32261870	0	A	G	A	A	A	A	A	A	A	G	A	A	A	A	A	A	A	A	A	A	A	A	H	A	H	G	A	A	A	A	A	A	A	A	A	A	A	A	A	A	A	A	A	A	A	A
JAX00307235	11	32290352	0	C	T	C	C	C	C	T	C	C	T	C	C	H	C	C	C	C	H	H	C	C	C	H	H	H	T	C	C	C	C	C	T	C	C	C	T	C	C	C	H	C	C	C	C	C	C
JAX00307237	11	32295420	0	C	T	C	C	C	C	C	C	T	C	C	H	C	C	C	T	C	C	H	C	C	C	C	C	C	C	C	C	C	C	C	C	H	C	H	C	C	C	T	C	C	C	H	T	T	C
JAX00307238	11	32295599	0	G	A	G	G	G	G	G	A	A	G	A	G	G	G	G	A	H	G	H	G	G	G	G	G	G	G	G	A	G	G	G	G	H	G	N	G	A	G	N	G	G	G	N	A	A	G
JAX00307240	11	32295703	0	C	T	C	C	C	C	C	T	C	C	T	C	C	C	C	C	H	C	C	C	C	C	C	C	C	C	C	T	C	C	C	C	C	C	C	C	T	C	C	C	C	C	C	C	C	C
JAX00025954	11	32296076	0	A	G	G	A	A	A	A	G	G	A	G	H	A	A	A	G	H	A	H	G	A	A	H	A	A	A	A	G	A	A	H	A	H	A	H	A	G	A	G	A	H	A	H	G	G	A
JAX00307243	11	32314976	0	G	A	G	G	G	G	G	A	G	G	A	G	G	G	G	G	H	G	G	G	G	G	G	G	G	G	G	A	G	G	G	G	G	G	G	G	A	G	G	G	G	G	G	G	G	G
JAX00307244	11	32315117	0	C	T	C	C	C	C	T	T	T	T	T	H	N	C	C	T	H	H	T	C	C	C	H	H	H	T	C	T	C	C	C	T	H	C	H	T	T	C	T	H	C	C	H	T	T	C
JAX00307246	11	32315238	0	G	T	G	G	G	G	T	G	T	T	G	H	H	G	G	T	G	H	T	G	G	G	H	H	H	T	G	G	G	G	G	T	H	G	H	T	G	G	T	H	G	G	H	T	T	G
JAX00307247	11	32319719	0	T	C	T	T	T	T	T	T	C	T	T	H	T	T	T	C	T	T	H	T	T	T	T	T	T	T	T	T	T	T	T	T	H	T	H	T	T	T	C	T	T	T	H	C	C	T
JAX00307252	11	32322034	0	G	A	G	G	G	A	G	G	G	G	G	G	G	A	G	G	G	G	G	G	G	A	G	G	H	G	A	G	A	G	H	G	G	A	A	G	G	G	G	G	G	A	G	G	G	A
JAX00025958	11	32327699	0	G	T	G	G	G	T	T	T	T	T	T	H	H	T	G	T	H	H	T	G	H	T	H	H	T	T	T	T	T	G	H	T	H	T	T	T	T	G	T	H	G	T	H	T	T	T
JAX00307260	11	32371894	0	T	C	T	T	T	C	C	C	C	T	C	H	H	C	T	C	H	H	C	T	H	C	T	H	H	T	C	C	C	T	H	C	H	C	C	C	C	T	C	H	T	C	H	C	C	C
JAX00307261	11	32374144	0	G	A	G	G	G	A	A	G	G	G	G	G	H	A	G	G	G	H	H	G	H	A	G	N	H	G	A	G	A	G	H	A	G	A	H	A	G	G	G	N	G	A	G	G	G	A
JAX00025959	11	32378347	0	G	A	G	G	G	A	A	A	A	A	A	N	H	A	G	A	H	G	A	G	N	A	H	N	A	A	A	A	A	G	N	A	H	A	A	A	A	G	A	H	G	H	N	A	A	A
JAX00307264	11	32388908	0	T	C	T	T	T	T	T	C	T	T	C	T	T	T	T	T	H	T	T	T	T	T	T	T	T	T	T	C	T	T	T	T	T	T	T	T	C	T	T	T	T	T	T	T	T	T
JAX00307265	11	32394405	0	G	C	G	G	G	G	G	G	G	C	G	G	G	G	G	G	G	G	G	G	G	G	H	G	H	C	G	G	G	G	G	G	G	G	G	G	G	G	G	G	G	G	G	G	G	G
JAX00025961	11	32394978	0	A	T	A	A	A	T	T	T	T	T	T	H	H	T	A	T	H	H	T	A	H	T	H	H	T	T	T	T	T	A	H	T	H	T	T	T	T	A	T	H	A	T	H	T	T	T
JAX00025963	11	32438025	0	T	G	T	T	T	T	T	G	G	G	G	H	T	T	T	G	H	T	H	T	T	T	H	T	H	G	T	G	T	T	T	T	H	T	H	T	G	T	G	T	T	T	H	G	G	T
JAX00307273	11	32452734	0	A	G	G	A	A	A	A	G	G	A	G	H	A	A	A	G	H	A	H	G	A	A	H	A	A	A	A	G	A	A	H	A	H	A	H	A	G	A	G	A	H	A	H	G	G	A
JAX00307279	11	32460095	0	T	C	C	T	T	T	C	C	C	C	C	H	H	T	T	C	H	H	C	C	T	T	C	H	H	C	T	C	T	T	H	C	H	T	H	C	C	T	C	H	H	T	H	C	C	T
JAX00307283	11	32467190	0	C	T	C	C	C	C	C	C	C	T	C	C	C	C	C	C	C	C	C	C	C	C	H	C	H	T	C	C	C	C	C	C	C	C	C	C	C	C	C	C	C	C	C	C	C	C
JAX00307289	11	32493620	0	T	C	T	T	T	T	T	C	C	C	C	H	T	T	T	C	H	T	H	T	T	T	H	T	H	C	T	C	T	T	T	T	H	T	H	T	C	T	C	T	T	T	H	C	C	T
JAX00025969	11	32500149	0	T	C	T	T	T	T	T	C	C	T	N	H	T	T	T	C	H	T	H	T	T	T	T	T	T	T	T	C	T	T	T	T	N	T	N	T	C	T	C	T	T	T	H	C	C	T
JAX00307295	11	32505200	0	A	C	A	A	A	C	A	C	C	A	C	H	A	C	A	C	H	N	N	A	H	C	A	A	H	A	C	C	C	A	H	A	H	C	C	A	C	A	C	A	A	C	H	C	C	C
JAX00025972	11	32524776	0	T	C	T	T	T	T	T	C	C	T	C	H	T	T	T	C	H	T	N	T	T	T	T	T	T	T	T	C	T	T	T	T	N	T	H	T	C	T	C	T	T	T	H	C	C	T
JAX00025973	11	32549598	0	T	A	A	T	T	T	T	A	A	T	A	H	T	T	T	A	H	T	H	A	T	H	H	T	T	T	T	A	T	T	H	T	H	T	H	T	A	T	A	T	H	H	N	A	A	T
JAX00307304	11	32550949	0	T	G	T	T	T	T	T	G	T	T	G	T	T	T	T	T	H	T	T	T	T	T	T	T	T	T	T	G	T	T	T	T	T	T	T	T	G	T	T	T	T	T	T	T	T	T
JAX00197730	11	32564602	0	G	A	G	G	G	G	G	A	A	G	A	H	G	G	G	A	H	G	H	G	G	G	G	G	G	G	G	A	G	G	G	G	H	G	H	G	A	G	A	G	G	G	H	A	A	G
JAX00025975	11	32565480	0	T	C	C	T	T	C	C	C	C	C	C	H	H	C	T	C	H	H	C	C	H	C	C	H	C	C	C	C	C	T	C	C	H	C	C	C	C	T	C	H	H	C	H	C	C	C
JAX00197731	11	32568129	0	G	A	G	G	G	G	G	A	A	G	A	H	G	G	G	H	G	G	G	G	G	G	G	G	G	G	G	A	G	G	G	G	H	G	N	G	A	G	H	G	G	G	H	A	H	G
JAX00307306	11	32569390	0	T	G	T	T	T	T	G	T	T	G	T	T	H	T	T	T	T	H	H	T	T	T	H	H	H	G	T	T	T	T	T	G	T	T	T	G	T	T	T	H	T	T	T	T	T	T
JAX00307308	11	32570151	0	T	G	G	T	T	G	G	G	G	G	G	H	H	G	T	G	H	H	G	G	H	G	G	H	G	G	G	G	G	T	G	G	H	G	G	G	G	T	G	H	H	G	H	G	G	G
JAX00307313	11	32575635	0	C	T	T	C	C	T	C	C	C	C	C	C	C	T	C	C	C	C	C	T	H	T	H	C	H	C	T	C	T	C	T	C	C	T	H	C	C	C	C	C	H	T	C	C	C	T
JAX00307316	11	32581448	0	G	T	T	G	G	G	G	G	G	G	G	G	G	G	G	G	G	G	G	T	G	G	H	G	G	G	G	G	G	G	H	G	G	G	G	G	G	G	G	G	H	G	G	G	G	G
JAX00307317	11	32583159	0	A	T	A	A	A	A	A	A	T	A	A	H	A	A	A	T	A	A	H	A	A	A	A	A	A	A	A	A	A	A	A	A	H	A	H	A	A	A	T	A	A	A	H	T	T	A
JAX00025978	11	32627501	0	C	T	T	C	C	C	C	C	C	C	C	C	C	C	C	C	C	C	C	T	C	C	H	C	C	C	C	C	C	C	H	C	C	C	C	C	C	C	C	C	H	C	C	C	C	C
JAX00307331	11	32634521	0	T	C	T	T	T	T	T	C	T	T	C	T	T	T	T	T	H	T	T	T	T	T	T	T	T	T	T	C	T	T	T	T	T	T	T	T	C	T	T	T	T	T	T	T	T	T
JAX00025980	11	32660676	0	C	T	T	C	C	C	C	T	T	C	T	H	C	C	C	T	H	C	H	T	C	C	H	C	C	C	C	T	C	C	H	C	H	C	H	C	T	C	T	C	H	C	H	T	T	C
JAX00307335	11	32675145	0	G	A	G	G	G	A	G	G	G	G	G	G	G	A	G	G	G	G	G	G	H	A	G	G	H	G	A	G	A	G	H	G	G	A	H	G	G	G	G	G	G	A	G	G	G	A
JAX00307339	11	32687581	0	T	C	T	T	T	T	T	C	C	T	C	H	T	T	T	C	H	T	H	T	T	T	T	T	T	T	T	C	T	T	T	T	H	T	H	T	C	T	C	T	T	T	H	C	C	T
JAX00307340	11	32687811	0	T	G	G	T	T	T	G	G	G	G	G	H	H	T	T	G	H	H	G	G	T	T	G	H	H	G	T	G	T	T	H	G	H	T	H	G	G	T	G	H	H	T	H	G	G	T
JAX00307343	11	32690170	0	T	G	T	T	T	T	T	T	G	T	T	H	T	T	T	G	T	T	H	T	T	T	T	T	T	T	T	T	T	T	T	T	H	T	H	T	T	T	G	T	T	T	H	G	G	T
JAX00025984	11	32695292	0	G	A	A	G	G	G	G	G	G	G	G	G	G	G	G	G	G	G	G	A	G	G	H	G	G	G	G	G	G	G	H	G	G	G	G	G	G	G	G	G	H	G	G	G	G	G
JAX00307346	11	32695630	0	T	G	T	T	T	T	G	G	G	G	G	H	H	T	T	G	H	H	G	T	T	T	H	H	H	G	T	G	T	T	T	G	H	T	H	G	G	T	G	H	T	T	H	G	G	T
JAX00307348	11	32696652	0	C	T	C	C	C	T	T	T	T	T	T	H	H	T	C	T	H	H	T	C	H	T	H	H	T	T	T	T	T	C	H	T	H	T	T	T	T	C	T	H	H	T	H	T	T	T
JAX00307356	11	32701315	0	A	G	A	A	A	G	G	G	G	G	G	H	H	G	A	G	H	H	G	A	N	G	H	H	G	G	G	G	G	A	H	G	H	G	G	G	G	A	G	N	H	G	H	G	N	G
JAX00307362	11	32704669	0	C	A	C	C	C	C	C	C	A	C	C	A	C	C	C	A	C	C	A	C	C	C	C	C	C	C	C	C	C	C	C	C	N	C	A	C	C	C	N	C	C	C	N	A	A	C
JAX00307364	11	32759343	0	G	A	G	G	G	A	G	G	G	G	G	G	G	A	G	G	G	G	G	G	N	N	G	G	H	G	H	G	A	G	N	G	G	H	H	G	G	G	G	G	G	A	G	G	G	A
JAX00307367	11	32763107	0	C	T	T	C	C	C	C	C	C	C	C	C	C	C	C	C	C	C	C	T	C	C	H	C	C	C	C	C	C	C	H	C	C	C	C	C	C	C	C	C	H	C	C	C	C	C
JAX00307368	11	32767096	0	T	C	T	T	T	C	T	C	C	T	C	H	T	C	T	C	H	T	H	T	H	C	T	T	H	T	C	C	C	T	H	T	H	C	C	T	C	T	C	T	T	C	H	C	C	C
JAX00025989	11	32777408	0	A	G	G	A	A	A	A	A	A	A	A	A	A	A	A	A	A	A	A	G	A	A	G	A	A	A	A	A	A	A	G	A	A	A	A	A	A	A	A	A	N	A	A	A	A	A
JAX00307375	11	32792154	0	C	G	C	C	C	G	C	C	C	C	C	C	C	G	C	C	C	C	C	C	H	G	C	C	H	C	G	C	G	C	H	C	C	G	H	C	C	C	C	C	C	G	C	C	C	G
JAX00307376	11	32792217	0	T	C	T	T	T	T	T	C	T	T	H	T	T	T	T	T	T	T	T	T	T	T	T	T	T	T	T	C	T	T	T	T	T	T	T	T	C	T	T	T	T	T	T	T	T	T
JAX00307377	11	32793251	0	G	C	C	G	G	G	C	G	G	C	G	G	H	G	G	G	G	H	H	C	G	G	C	H	H	C	G	G	G	G	H	C	G	G	G	C	G	G	G	H	C	G	G	G	G	G
JAX00307378	11	32793328	0	A	G	G	A	A	G	G	G	G	G	G	H	H	G	A	G	H	H	G	G	H	G	G	H	G	G	G	G	G	A	G	G	H	G	G	G	G	A	G	H	G	G	H	G	G	G
JAX00197739	11	32821195	0	T	C	T	T	T	C	T	T	C	T	T	H	T	C	T	C	T	T	H	T	H	C	T	T	H	T	C	T	C	T	H	T	H	C	C	T	T	T	C	T	T	C	H	C	C	C
JAX00307383	11	32821423	0	C	A	A	C	C	C	A	C	C	A	C	C	H	C	C	C	C	N	H	A	C	C	A	H	H	A	C	C	C	C	H	A	N	C	C	A	C	C	C	H	A	C	C	C	C	C
JAX00307387	11	32830554	0	A	G	G	A	A	G	G	G	G	G	G	H	H	G	A	G	H	H	G	G	H	G	G	H	G	G	G	G	G	A	G	G	H	G	G	G	G	A	G	N	G	G	H	G	G	G
JAX00307396	11	32880574	0	G	A	G	G	G	G	G	G	A	G	G	H	G	G	G	A	G	G	H	G	G	G	G	G	G	G	G	G	G	G	G	G	H	G	H	G	G	G	A	G	G	G	H	A	A	G
JAX00025998	11	32882555	0	A	G	A	A	A	G	G	G	G	G	G	H	H	G	A	G	H	H	G	A	H	G	H	H	G	G	G	G	G	A	H	G	A	G	G	G	G	A	N	H	H	G	A	H	H	G
JAX00307402	11	32900799	0	A	C	A	A	A	C	A	C	C	A	C	H	A	C	A	C	H	A	H	A	H	C	A	A	H	A	C	C	C	A	H	A	H	C	C	A	C	A	C	A	A	C	H	C	C	C
JAX00026000	11	32901424	0	G	C	G	G	G	C	C	C	C	C	C	H	H	C	G	C	H	H	C	G	H	C	H	H	C	C	C	C	C	G	H	C	H	C	C	C	C	G	C	H	H	C	H	C	C	C
JAX00307407	11	32930527	0	C	A	C	C	C	C	A	C	C	A	C	C	H	C	C	C	C	H	H	C	C	C	H	H	H	A	C	C	C	C	C	A	C	C	C	A	C	C	C	H	H	C	C	C	C	C
JAX00307408	11	32935484	0	T	C	T	T	T	T	C	T	T	C	T	T	H	T	T	T	T	H	H	T	T	T	H	H	H	C	T	T	T	T	T	C	T	T	T	C	T	T	T	H	H	T	T	T	T	T
JAX00307420	11	32957801	0	T	G	G	T	T	G	T	G	G	T	G	H	T	G	T	G	H	T	H	G	H	G	H	T	H	T	G	G	G	T	G	T	H	G	G	T	G	T	G	T	H	G	H	G	G	G
JAX00307424	11	32970397	0	A	G	A	A	A	G	A	G	G	A	G	H	A	G	A	G	H	A	H	A	H	G	A	A	H	A	G	G	G	A	H	A	H	G	G	A	G	A	G	A	A	G	H	G	G	G
JAX00197744	11	33040899	0	G	A	G	G	G	A	G	A	A	G	A	H	G	A	G	A	H	G	H	G	H	A	G	G	H	G	A	A	A	G	H	G	H	A	A	G	A	G	A	G	G	A	H	A	A	A
JAX00307438	11	33118087	0	A	G	A	A	A	G	A	A	G	A	A	H	A	G	A	G	A	A	H	A	H	G	A	A	H	A	G	A	G	A	H	A	H	G	G	A	A	A	G	A	A	G	H	G	G	G
JAX00026016	11	33132125	0	T	A	T	T	T	A	A	A	A	A	A	H	H	A	T	A	H	H	A	T	H	A	H	H	A	A	A	A	A	T	H	A	H	A	A	A	A	T	A	H	H	A	H	A	A	A
JAX00307439	11	33134436	0	A	T	A	A	A	A	T	A	A	A	A	A	H	A	A	A	A	H	H	A	A	A	A	H	A	A	A	A	A	A	A	T	A	A	A	T	A	A	A	H	A	A	A	A	A	A
JAX00307441	11	33137773	0	T	C	T	T	T	T	T	T	C	T	T	H	T	T	T	C	T	T	H	T	T	T	T	T	T	T	T	T	T	T	T	T	T	T	H	T	T	T	C	T	T	T	H	C	C	T
JAX00026017	11	33137787	0	T	G	T	T	T	G	G	G	G	G	G	H	H	G	T	G	H	H	G	T	H	G	H	H	G	G	G	G	G	T	H	G	H	G	G	G	G	T	G	H	H	G	H	G	G	G
JAX00307443	11	33142131	0	A	G	A	A	A	G	A	G	G	A	G	H	A	G	A	G	H	A	H	A	H	G	A	A	H	A	G	G	G	A	H	A	H	G	G	A	G	A	G	A	A	G	H	G	G	G
JAX00026021	11	33196268	0	T	A	T	T	T	T	A	T	T	A	T	T	H	T	T	T	T	H	H	T	T	T	H	H	H	A	T	T	T	T	T	A	T	T	T	A	T	T	T	H	H	T	T	T	T	T
JAX00307444	11	33217129	0	T	C	T	T	T	C	T	T	C	T	T	H	T	C	T	C	T	T	H	T	H	C	T	T	H	T	C	T	C	T	H	T	H	C	C	T	T	T	C	T	T	C	H	C	C	C
JAX00026022	11	33220558	0	C	A	C	C	C	C	A	C	C	A	C	C	H	C	C	C	C	H	H	C	C	C	H	H	H	A	C	C	C	C	C	A	C	C	C	A	C	C	C	H	H	C	C	C	C	C
JAX00307445	11	33228975	0	C	G	C	C	C	C	G	C	C	C	C	C	H	C	C	C	C	H	H	C	C	C	C	H	C	C	C	C	C	C	C	G	C	C	C	G	C	C	C	C	C	C	C	C	C	C
JAX00307446	11	33231676	0	A	G	A	A	A	G	A	G	G	A	G	H	A	G	A	G	H	A	N	A	H	G	A	A	H	A	G	G	G	A	H	A	H	G	G	A	G	A	G	A	A	G	H	G	G	G
JAX00307458	11	33294158	0	A	G	A	A	A	G	A	A	G	A	A	H	A	G	A	G	A	A	H	A	H	G	A	A	H	A	G	A	G	A	H	A	H	G	G	A	A	A	G	A	A	G	H	G	G	G
JAX00026030	11	33315425	0	T	A	A	T	T	T	A	T	T	A	T	T	H	T	T	T	T	H	H	A	T	T	A	H	H	A	T	T	T	T	H	A	T	T	T	A	T	T	H	H	A	T	T	T	T	T
JAX00307463	11	33380600	0	A	C	A	A	A	C	A	A	C	A	A	H	A	C	A	C	A	A	H	A	H	C	A	A	H	A	C	A	C	A	H	A	H	C	C	A	A	A	C	A	A	C	N	C	C	C
JAX00307465	11	33384297	0	C	G	C	C	C	C	C	C	G	C	C	H	C	C	C	G	C	C	H	C	C	C	C	C	C	C	C	C	C	C	C	C	H	C	H	C	C	C	G	C	C	C	H	G	G	C
JAX00026037	11	33411728	0	C	T	T	C	C	T	C	T	T	C	T	H	C	T	C	T	H	C	N	T	H	T	H	C	H	C	T	T	T	C	T	C	H	T	T	C	T	C	T	C	H	T	N	T	T	T
JAX00026038	11	33414168	0	A	G	G	A	A	G	A	G	G	A	G	H	A	G	A	G	H	A	H	G	H	G	H	A	H	A	G	G	G	A	G	A	H	G	G	A	G	A	G	A	H	G	H	G	G	G
JAX00026039	11	33430076	0	C	T	T	C	C	C	C	C	C	C	C	C	C	C	C	C	C	C	C	T	C	C	H	C	C	C	C	C	C	C	H	C	C	C	C	C	C	C	C	C	H	C	C	C	C	C
JAX00307472	11	33431079	0	G	A	G	G	G	A	G	G	A	G	G	H	G	A	G	A	G	G	H	G	H	A	G	G	H	G	A	G	A	G	H	G	H	A	A	G	G	G	A	G	G	A	H	A	A	A
JAX00307475	11	33441379	0	A	C	A	A	A	C	A	A	C	A	A	H	A	C	A	C	A	A	H	A	H	C	A	A	H	A	C	A	C	A	H	A	H	C	C	A	A	A	C	A	A	C	H	C	C	C
JAX00026040	11	33460308	0	C	T	T	C	C	C	C	C	C	C	C	C	C	C	C	C	C	C	C	T	C	C	H	C	C	C	C	C	C	C	H	C	C	C	C	C	C	C	C	C	H	C	C	C	C	C
[truncated: 6,382 more rows]
[truncated: 119 more columns]
