# Supplementary material for: Modeling Host Genetic Regulation of Influenza Pathogenesis in the Collaborative Cross
Source: PLoS Pathog. 2013 Feb 28;9(2):e1003196. doi: 10.1371/journal.ppat.1003196 (PMC3585141; doi:10.1371/journal.ppat.1003196)
Supplement: Dataset S2 — Genotypes of Pre-CC animals. (ZIP) [file ppat.1003196.s002.zip › chr12.csv]

						A	B	C	D	E	F	G	H	GDACBHFE	DHGFEBCA	DFBHAECG	AEHGDCFB	BGAFDECH	FCEHGDAB	EBDGAFCH	CFEDHABG	GHBDCAFE	DHBGAFCE	AEDGBHFC	EDFCBHGA	EDAFGCBH	EBAFCGDH	CGDEFBHA	EDBGCHAF	CEBHDFAG	AEBGDFCH	BEHDFACG	HCDBAEFG	AEFGDBHC	BHCEAFDG	BGFEHDAC	EAFCDHGB	EBGAFDHC	CHAEDGBF	BFDGAECH	EAGBHCFD	ECBFAGDH	FCBHAEDG	CAFGEHDB	BHDFAGCE	GFEBCHAD	AFECDHGB	AFDGEBHC	EDFGABHC
id	chr	position	array	call0	call2	A/J	C57Bl/6J	129SvlmJ	NOD/LtJ	NZO/HlLtJ	CAST/EiJ	PWK/PhJ	WSB/EiJ	OR157f52	OR941f70	OR3467f46	OR4251f139	OR5415f124	OR2291f89	OR3087f42	OR739f146	OR867f169	OR3548f45	OR3007f48	OR3078f48	OR3291f40	OR3358f52	OR692f155	OR3207f45	OR3426f49	OR3168f55	OR780f63	OR3370f40	OR3154f39	OR3389f49	OR291f146	OR3181f47	OR3289f54	OR3076f38	OR3061f41	OR3067f39	OR3594f40	OR5019f133	OR5049f136	OR5118f134	OR4587f141	OR5091f130	OR5612f134	OR3584f50
JAX00323920	12	3109153	0	A	G	A	A	A	A	A	G	G	A	A	A	G	A	A	A	G	A	A	G	G	A	G	A	A	A	G	A	A	A	A	A	G	H	A	A	A	G	H	A	H	A	A	G	H	G
JAX00032620	12	3136333	0	T	C	C	T	C	T	C	C	C	C	H	H	C	T	T	C	C	C	C	C	C	C	C	C	C	T	C	H	C	C	T	C	C	C	H	H	N	C	C	T	H	T	H	C	C	C
JAX00323924	12	3154165	0	A	G	A	A	A	A	A	A	G	A	A	A	A	A	A	A	H	A	A	A	G	A	A	A	A	A	G	A	A	A	A	A	G	H	A	A	A	G	A	A	H	A	A	G	H	A
JAX00323927	12	3158987	0	G	T	G	G	G	G	G	T	T	G	G	N	T	G	G	G	T	G	G	T	T	G	T	G	G	G	T	G	G	G	G	G	T	H	G	G	G	T	H	G	H	G	G	T	N	T
JAX00323933	12	3210996	0	G	A	G	G	G	G	G	A	A	G	G	G	A	G	G	G	A	G	G	A	A	G	A	G	G	G	A	G	G	G	G	G	A	H	G	G	G	A	H	G	H	G	G	A	H	A
JAX00323935	12	3246323	0	T	C	T	T	T	T	T	C	C	T	T	T	C	T	T	T	C	T	T	C	C	T	C	T	T	T	C	T	T	T	T	T	C	T	T	T	T	C	T	T	T	T	T	C	T	C
JAX00323938	12	3261007	0	G	A	G	G	G	G	G	A	G	G	G	G	A	G	G	G	H	G	G	A	G	G	A	G	G	G	G	G	G	G	G	G	G	G	G	G	G	G	H	G	G	G	G	G	G	A
JAX00032641	12	3420372	0	T	C	T	T	T	T	T	C	C	T	T	T	H	T	T	T	C	T	T	H	C	T	H	T	T	T	C	T	T	T	T	T	C	H	T	T	T	C	N	T	T	T	T	C	T	H
JAX00323951	12	3423249	0	T	G	T	T	T	T	T	G	G	T	T	T	G	T	T	T	G	T	T	G	G	T	G	T	T	T	G	T	T	T	T	T	G	H	T	T	T	G	H	T	H	T	T	G	H	G
JAX00032646	12	3458305	0	C	T	C	C	C	C	C	T	C	C	C	C	T	C	C	C	H	C	C	T	C	C	T	C	C	C	C	C	C	C	C	C	C	C	C	C	C	C	H	C	C	C	C	C	C	T
JAX00323952	12	3459825	0	C	G	C	C	C	C	C	G	G	C	C	C	G	C	C	C	G	C	C	G	G	C	G	C	C	C	G	C	C	C	C	C	G	H	C	C	C	G	H	C	H	C	C	G	H	G
JAX00323953	12	3475684	0	C	T	C	C	C	C	C	T	T	C	C	C	T	C	C	C	T	C	C	T	T	C	T	C	C	C	T	C	C	C	C	C	T	H	C	C	C	T	H	C	H	C	C	T	H	T
JAX00032648	12	3501831	0	C	T	C	C	T	C	T	T	T	T	C	H	T	C	C	T	T	T	T	T	T	T	T	T	T	C	T	C	T	T	C	T	T	T	C	C	H	T	T	C	H	C	H	T	T	T
JAX00323959	12	3507599	0	A	G	A	A	A	A	A	G	G	A	A	A	G	A	A	A	G	A	A	G	G	A	G	A	A	A	G	A	A	A	A	A	G	N	A	A	A	G	H	A	N	A	A	G	N	G
JAX00323960	12	3525627	0	G	A	G	G	G	G	G	G	A	G	G	G	G	G	G	G	H	G	G	G	A	G	G	G	G	G	A	G	G	G	G	G	A	H	G	G	G	A	G	G	H	G	G	A	H	G
JAX00032651	12	3537389	0	C	T	C	C	C	C	C	C	T	C	C	C	C	C	C	C	H	C	C	C	T	C	C	C	C	C	T	C	C	C	C	C	T	H	C	C	C	T	C	C	H	C	C	T	H	C
JAX00032654	12	3576889	0	T	C	T	T	C	T	C	C	C	C	T	H	C	T	T	C	C	C	C	C	C	C	C	C	C	T	C	T	C	C	T	C	C	C	T	T	N	C	C	T	H	T	H	C	C	C
JAX00032655	12	3586440	0	C	T	T	C	C	C	C	C	C	C	T	C	H	T	C	C	H	C	C	C	H	C	C	C	C	T	H	H	C	C	T	C	C	C	C	C	C	H	C	T	C	C	H	H	C	N
JAX00032656	12	3601347	0	T	C	T	T	C	T	C	C	C	C	T	H	C	T	T	C	C	C	C	C	C	C	C	C	C	T	C	T	C	C	T	C	C	C	T	T	H	C	C	T	H	T	H	C	C	C
JAX00199656	12	3601982	0	T	G	T	T	T	T	T	G	G	T	T	T	G	T	T	T	G	T	T	G	G	T	G	T	T	T	G	T	T	T	T	T	G	H	T	T	T	G	H	T	H	T	T	G	H	G
JAX00199657	12	3602029	0	T	C	T	T	T	T	T	T	C	T	T	T	T	T	T	T	H	T	T	T	C	T	T	T	T	T	C	T	T	T	T	T	C	H	T	T	T	C	T	T	H	T	T	C	H	T
JAX00032658	12	3615657	0	C	T	C	C	T	C	T	T	T	T	C	H	T	C	C	T	T	T	T	T	T	T	T	T	T	C	T	C	T	T	C	T	T	T	C	C	H	T	T	C	N	C	H	T	T	T
JAX00323977	12	3727141	0	A	G	A	A	G	A	A	A	A	A	A	H	A	A	A	A	A	A	H	A	A	A	A	H	A	A	A	A	A	A	A	A	A	A	A	A	H	A	A	A	A	A	A	A	A	A
JAX00323979	12	3733021	0	G	A	G	G	G	G	A	A	A	G	G	G	A	G	G	G	A	H	G	A	A	G	A	H	H	G	A	G	A	A	G	A	A	A	G	G	G	A	H	G	H	G	G	A	A	A
JAX00032666	12	3739126	0	A	G	A	A	A	A	A	G	G	A	A	A	G	A	A	A	G	A	A	G	G	A	G	A	A	A	G	A	A	A	A	A	G	H	A	A	A	G	N	A	H	A	A	G	H	G
JAX00323984	12	3763330	0	G	A	G	G	G	G	A	A	A	G	G	G	A	G	G	G	A	G	G	A	A	G	A	H	G	G	A	G	A	A	G	A	A	A	G	G	G	A	N	G	H	G	G	A	A	A
JAX00323991	12	3783040	0	G	A	G	G	G	G	G	A	G	G	G	G	A	G	G	G	H	G	G	A	G	G	A	G	G	G	G	G	G	G	G	G	G	G	G	G	G	G	H	G	G	G	G	G	G	A
JAX00323999	12	3820989	0	G	A	G	G	G	G	G	G	A	G	G	G	G	G	G	G	H	G	G	G	A	G	G	G	G	G	A	G	G	G	G	G	A	H	G	G	G	A	G	G	H	G	G	A	H	G
JAX00324008	12	3839621	0	G	A	G	G	G	G	G	G	A	G	G	G	G	G	G	G	H	G	G	G	A	G	G	G	G	G	A	G	G	G	G	G	A	H	G	G	G	A	G	G	H	G	G	A	H	G
JAX00324009	12	3841245	0	A	G	A	A	G	A	A	G	G	A	A	H	G	A	A	A	G	A	H	G	G	A	G	H	A	A	G	A	A	A	A	A	G	H	A	A	H	G	H	A	H	A	A	G	H	G
JAX00324010	12	3846640	0	T	C	T	T	T	T	T	C	C	T	T	T	C	T	T	T	C	T	T	C	C	T	C	T	T	T	C	T	T	T	T	T	N	H	T	T	T	C	H	T	H	T	T	C	H	C
JAX00324019	12	3878287	0	T	C	T	T	C	T	T	T	C	T	T	H	T	T	T	T	H	T	H	T	C	T	T	H	T	T	C	T	T	T	T	T	C	H	T	T	H	C	T	T	H	T	T	C	H	T
JAX00032678	12	3904328	0	G	A	G	G	A	G	G	G	G	G	G	H	G	G	G	G	G	G	H	G	G	G	G	H	G	G	G	G	G	G	G	G	G	G	G	G	H	G	G	G	G	G	G	G	G	G
JAX00324031	12	3948967	0	C	A	C	C	C	C	C	A	A	C	C	C	A	N	C	C	A	N	C	A	A	C	A	C	C	C	A	C	C	C	C	C	A	N	C	C	C	A	H	C	N	C	C	A	H	A
JAX00324033	12	3957624	0	T	C	T	T	T	T	T	C	C	T	T	T	C	T	T	T	C	T	T	C	C	T	C	T	T	T	C	T	T	T	T	T	C	H	T	T	T	C	H	T	H	T	T	C	N	C
JAX00324034	12	3968438	0	C	G	C	C	C	C	C	C	G	C	C	C	C	C	C	C	H	C	C	C	G	C	C	C	C	C	G	C	C	C	C	C	G	H	C	C	C	G	C	C	H	C	C	G	H	C
JAX00324050	12	4068093	0	G	A	G	G	G	G	G	G	A	G	G	G	G	G	G	G	H	G	G	G	A	G	G	G	G	G	A	G	G	G	G	G	A	H	G	G	G	A	G	G	H	G	G	A	H	G
JAX00199662	12	4120304	0	C	T	C	C	C	C	C	T	T	C	C	C	T	C	C	C	T	C	C	T	T	C	T	C	C	C	T	C	C	C	C	C	T	H	C	C	C	T	H	C	H	C	C	T	H	T
JAX00324060	12	4142753	0	A	C	A	A	A	A	A	C	C	C	A	A	C	A	A	C	C	H	H	C	C	C	C	A	H	A	C	A	A	A	A	A	C	H	A	A	A	C	C	A	H	A	H	C	H	C
JAX00324061	12	4143498	0	T	C	T	T	T	T	T	C	C	T	T	T	C	T	T	T	C	T	T	C	C	T	C	T	T	T	C	T	T	T	T	T	C	H	T	T	T	C	H	T	H	T	T	C	H	C
JAX00324063	12	4144219	0	C	T	C	C	C	C	C	T	C	C	C	C	T	C	C	C	H	C	C	T	C	C	T	C	C	C	C	C	C	C	C	C	C	C	C	C	C	C	C	C	C	C	C	C	C	T
JAX00324064	12	4144263	0	A	G	A	A	A	A	A	G	G	A	A	A	G	A	A	A	G	A	A	G	G	A	G	A	A	A	G	A	A	A	A	A	G	H	A	A	A	G	H	A	N	A	A	G	H	G
JAX00324065	12	4165328	0	G	A	G	G	G	G	G	G	G	A	G	G	G	G	G	A	G	H	H	G	G	A	G	G	H	G	G	G	G	G	G	G	G	G	G	G	G	G	H	G	G	G	H	G	G	G
JAX00032699	12	4173700	0	T	G	T	T	T	T	T	G	G	T	T	T	G	T	T	T	G	T	T	G	G	T	G	T	T	T	G	T	T	T	T	T	G	H	T	T	T	G	H	T	H	T	T	G	H	G
JAX00324075	12	4208263	0	C	T	C	C	C	C	C	T	C	C	C	C	T	C	C	C	H	C	C	T	C	C	T	C	C	C	C	C	C	C	C	C	C	C	C	C	C	C	H	C	C	C	C	C	C	N
JAX00032701	12	4214080	0	A	G	A	A	A	A	A	G	G	A	A	A	G	A	A	A	G	A	A	G	G	A	G	A	A	A	G	A	A	A	A	A	G	H	A	A	A	G	H	A	H	A	A	G	H	G
JAX00324076	12	4214424	0	G	A	G	G	G	G	G	G	A	G	G	G	G	G	G	G	H	G	G	G	A	G	G	G	G	G	A	G	G	G	G	G	A	H	G	G	G	A	G	G	H	G	G	A	H	G
JAX00032703	12	4216158	0	T	C	T	T	T	T	T	C	C	C	T	T	C	T	T	C	C	H	H	C	C	C	C	T	H	T	C	T	T	T	T	T	C	H	T	T	T	C	C	T	H	T	H	C	H	C
JAX00324078	12	4238118	0	T	C	T	T	T	T	T	T	C	T	T	T	T	T	T	T	H	T	T	T	C	T	T	T	T	T	C	T	T	T	T	T	C	H	T	T	T	C	T	T	H	T	T	C	H	T
JAX00324081	12	4246180	0	G	A	G	G	G	G	G	A	A	A	G	G	A	G	G	A	A	H	N	A	A	A	A	G	H	G	A	G	G	G	G	G	A	H	G	G	G	A	A	G	N	G	H	A	H	A
JAX00032706	12	4261686	0	C	T	C	C	C	C	C	T	C	C	C	C	T	C	C	C	H	C	C	T	C	C	T	C	C	C	C	C	C	C	C	C	C	C	C	C	C	C	H	C	C	C	C	C	C	T
JAX00324088	12	4281095	0	A	C	A	A	A	A	A	C	C	A	A	A	C	A	H	A	C	A	A	C	C	A	C	A	A	A	N	A	A	A	A	A	C	H	A	A	A	C	H	A	H	A	A	C	H	C
JAX00324089	12	4305053	0	C	T	C	C	C	C	C	T	C	C	C	C	T	C	C	C	H	C	C	T	C	C	T	C	C	C	C	C	C	C	C	C	C	C	C	C	C	C	H	C	C	C	C	C	C	T
JAX00324093	12	4328841	0	C	T	C	C	C	C	C	T	T	C	C	C	T	C	C	C	T	C	C	T	T	C	T	C	C	C	T	C	C	C	C	C	T	H	C	C	C	T	H	C	H	C	C	T	H	T
JAX00199665	12	4331062	0	T	C	T	T	T	T	T	C	C	T	T	T	C	T	T	T	C	T	T	C	C	T	C	T	T	T	C	T	T	T	T	T	C	H	T	T	T	C	H	T	H	T	T	C	H	C
JAX00032714	12	4381666	0	G	T	G	G	G	G	T	T	T	G	G	G	T	G	G	G	T	H	G	T	T	G	T	H	H	G	T	G	T	T	G	T	T	T	G	G	G	T	H	G	H	G	G	T	T	T
JAX00324104	12	4395444	0	C	T	C	C	C	C	C	C	T	C	C	C	C	C	C	C	C	C	C	C	N	C	C	C	C	C	T	C	C	C	C	C	H	H	C	C	C	N	C	C	H	C	C	T	N	C
JAX00324105	12	4400307	0	T	A	T	T	T	T	T	A	T	T	T	T	A	T	T	T	H	T	T	A	T	T	A	T	T	T	T	T	T	T	T	T	T	T	T	T	T	T	H	T	T	T	T	T	T	A
JAX00324106	12	4401072	0	A	T	A	A	A	A	A	T	T	A	A	A	T	A	A	A	T	A	A	T	T	A	T	A	A	A	T	A	A	A	A	A	T	H	A	A	A	T	H	A	A	A	A	T	H	T
JAX00324108	12	4401445	0	C	G	C	C	C	C	G	G	G	C	C	C	G	C	C	C	G	H	C	G	G	C	G	H	N	C	G	C	G	G	C	G	G	G	C	C	C	G	H	C	N	C	C	G	G	G
JAX00032719	12	4459091	0	T	A	T	T	T	T	T	A	T	T	T	T	A	T	T	T	H	T	T	A	T	T	A	T	T	T	T	T	T	T	T	T	T	T	T	T	T	T	H	T	T	T	T	T	T	A
JAX00324111	12	4463707	0	G	A	G	G	G	G	G	A	A	G	G	G	A	G	G	G	A	G	G	A	A	G	A	G	G	G	A	G	G	G	G	G	A	H	G	G	G	A	H	G	H	G	G	A	H	N
JAX00324113	12	4501770	0	C	G	C	C	C	C	C	G	C	C	C	C	G	C	C	C	H	C	C	G	C	C	G	C	C	C	C	C	C	C	C	C	C	C	C	C	C	C	N	C	C	C	C	C	C	G
JAX00032724	12	4501898	0	C	T	C	C	C	C	C	C	T	C	C	C	C	C	C	C	H	C	C	C	T	C	C	C	C	C	T	C	C	C	C	C	T	H	C	C	C	T	C	C	H	C	C	T	H	C
JAX00032727	12	4539644	0	A	C	A	A	A	A	A	C	C	A	A	A	C	A	A	A	C	A	A	C	C	A	C	A	A	A	C	A	A	A	A	A	C	N	A	A	A	C	H	A	N	A	A	C	N	N
JAX00324121	12	4547302	0	C	T	C	C	C	C	C	C	T	C	C	C	C	C	C	C	H	C	C	C	T	C	C	C	C	C	T	C	C	C	C	C	T	H	C	C	C	T	C	C	H	C	C	T	H	C
JAX00324122	12	4547435	0	G	T	G	G	G	G	G	T	G	G	G	G	T	G	G	G	H	G	G	T	G	G	T	G	G	G	G	G	G	G	G	G	G	G	G	G	G	G	H	G	G	G	G	G	G	T
JAX00324124	12	4549364	0	G	A	G	G	G	G	G	A	A	G	G	G	A	G	G	G	A	G	G	A	A	G	A	G	G	G	A	G	G	G	G	G	A	H	G	G	G	A	H	G	N	G	G	A	N	A
JAX00032730	12	4595355	0	A	T	A	A	A	A	A	T	T	T	A	A	T	A	A	T	T	H	H	T	T	T	T	A	H	A	T	A	A	A	A	A	T	H	A	A	A	T	T	A	H	A	H	T	H	T
JAX00324126	12	4622681	0	G	T	G	G	G	G	G	T	T	G	G	G	T	G	G	G	T	G	G	T	T	G	T	G	G	G	T	G	G	G	G	G	T	H	G	G	G	T	H	G	H	G	G	T	H	T
JAX00324131	12	4626660	0	C	T	C	C	C	C	C	C	T	C	C	C	C	C	C	C	C	C	C	C	T	C	C	C	C	C	T	C	C	C	C	C	T	C	C	C	C	T	C	C	C	C	C	N	C	C
JAX00324134	12	4627947	0	C	A	C	C	C	C	C	C	A	C	C	C	C	C	C	C	H	C	C	C	A	C	C	C	C	C	A	C	C	C	C	C	A	H	C	C	C	A	C	C	H	C	C	A	H	C
JAX00032736	12	4659993	0	T	A	T	T	T	T	T	A	A	T	T	T	A	T	T	T	A	T	T	A	A	T	A	T	T	T	A	T	T	T	T	T	A	H	T	T	T	A	T	T	T	T	T	A	N	A
JAX00324137	12	4697849	0	A	G	A	A	A	A	A	A	G	A	A	A	A	A	A	A	H	A	A	A	G	A	A	A	A	A	G	A	A	A	A	A	G	H	A	A	A	G	A	A	H	A	A	G	H	A
JAX00032737	12	4698126	0	T	C	T	T	T	T	T	C	C	T	T	T	C	T	T	T	C	T	T	C	C	T	C	T	T	T	C	T	T	T	T	T	C	H	T	T	T	C	H	T	H	T	T	C	H	C
JAX00032739	12	4698287	0	A	T	A	A	A	A	A	T	T	A	A	A	T	A	A	A	T	A	A	T	N	A	T	A	A	A	T	A	A	A	A	A	H	A	A	A	A	T	A	A	A	A	A	T	A	T
JAX00324139	12	4705345	0	C	T	C	C	C	C	C	T	C	C	C	C	T	C	C	C	N	C	C	T	C	C	T	C	C	C	C	C	C	C	C	C	C	C	C	C	C	C	H	C	C	C	C	C	C	T
JAX00324140	12	4705904	0	G	A	G	G	G	G	G	A	A	A	G	N	A	G	G	A	A	H	H	A	A	A	A	G	H	G	A	G	G	G	G	G	A	H	G	G	G	A	A	G	H	G	H	A	H	A
JAX00032740	12	4727407	0	A	G	A	A	A	A	A	G	G	A	A	A	G	A	A	A	G	A	A	G	G	A	G	A	A	A	G	A	A	A	A	A	G	H	A	A	A	G	G	A	H	A	A	G	H	G
JAX00324150	12	4755723	0	T	G	T	T	T	T	T	T	T	G	T	T	T	T	T	G	T	N	H	T	T	G	T	T	H	T	T	T	T	T	T	T	T	T	T	T	T	T	H	T	T	T	H	T	T	T
JAX00324152	12	4756849	0	C	T	C	C	C	C	C	T	T	C	C	C	T	C	C	C	T	C	C	T	T	C	T	C	C	C	T	C	C	C	C	C	T	H	C	C	C	T	H	C	H	C	C	T	H	T
JAX00324153	12	4759140	0	C	T	C	C	C	C	C	T	T	C	C	C	T	C	C	C	T	C	C	T	T	C	T	C	C	C	T	C	C	C	C	C	T	H	C	C	C	T	H	C	N	C	C	T	H	N
JAX00324154	12	4760589	0	C	T	C	C	C	C	C	C	T	C	C	C	C	C	C	C	H	C	C	C	H	C	C	C	C	C	H	C	C	C	C	C	H	H	C	C	C	H	C	C	N	C	C	T	H	C
JAX00032744	12	4783470	0	T	C	T	T	T	T	T	T	C	T	T	T	T	T	T	T	H	T	T	T	C	T	T	T	T	T	C	T	T	T	T	T	C	H	T	T	T	C	T	T	N	T	T	C	H	T
JAX00324157	12	4792688	0	T	G	T	T	T	T	T	G	G	T	T	T	G	T	T	T	G	T	T	G	G	T	G	T	T	T	G	T	T	T	T	T	G	H	T	T	T	G	H	T	H	T	T	G	H	G
JAX00324158	12	4793681	0	G	A	G	G	G	G	G	A	A	G	G	G	A	G	G	G	A	G	G	A	A	G	A	G	G	G	A	G	G	G	G	G	H	G	G	G	G	A	G	G	G	G	G	A	G	A
JAX00324162	12	4800774	0	G	A	G	G	G	G	G	A	G	G	G	G	A	G	G	G	H	G	G	A	G	G	A	G	G	G	G	G	G	G	G	G	G	G	G	G	G	G	H	G	G	G	G	G	G	A
JAX00032748	12	4822922	0	T	C	T	T	T	T	T	T	C	C	T	T	T	T	T	C	T	T	T	T	C	C	T	T	T	T	C	T	T	T	T	T	C	T	T	T	T	C	T	T	T	T	T	C	T	T
JAX00199674	12	4854857	0	G	A	G	G	G	G	G	G	A	G	G	G	G	G	G	G	N	G	G	G	A	G	G	G	G	G	A	G	G	G	G	G	A	H	G	G	G	A	G	G	H	G	G	A	H	G
JAX00032749	12	4857508	0	C	T	C	C	C	C	C	C	C	T	C	C	C	C	C	T	C	H	H	C	C	T	C	C	H	C	C	C	C	C	C	C	C	C	C	C	C	C	H	C	C	C	H	C	C	C
JAX00324167	12	4862781	0	T	C	T	T	T	T	T	T	T	C	T	T	T	T	T	C	T	H	H	T	T	C	T	T	H	T	T	T	T	T	T	T	T	T	T	T	T	T	H	T	T	T	H	T	T	T
JAX00324172	12	4872212	0	G	A	G	G	G	G	G	G	G	A	G	G	G	G	G	A	G	H	H	G	G	A	G	G	H	G	G	G	G	G	G	G	G	G	G	G	G	G	H	G	G	G	N	G	G	G
JAX00324174	12	4872664	0	A	G	A	A	A	A	A	G	A	A	A	A	G	A	A	A	H	A	A	G	A	A	G	A	A	A	A	A	A	A	A	A	A	A	A	A	A	A	N	A	A	A	A	A	A	G
JAX00324175	12	4889166	0	C	T	C	C	C	C	C	T	C	C	C	C	T	C	C	C	N	C	C	T	C	N	T	C	C	C	C	C	C	C	C	C	C	C	C	C	C	C	H	C	C	C	C	C	C	T
JAX00324176	12	4889839	0	C	T	C	C	C	C	C	C	C	T	C	C	C	C	C	T	C	H	H	C	C	T	C	C	H	C	C	C	C	C	C	C	C	C	C	C	C	C	H	C	C	C	H	C	C	C
JAX00324177	12	4893049	0	A	T	A	A	A	A	A	T	T	A	A	A	T	A	A	A	T	A	A	T	T	A	T	A	A	A	T	A	A	A	A	A	T	H	A	A	A	T	H	A	H	A	A	T	H	T
JAX00032752	12	4899378	0	C	G	C	C	C	C	C	G	G	C	C	C	G	C	C	C	G	C	C	G	G	C	G	C	C	C	G	C	C	C	C	C	G	H	C	C	C	G	H	C	H	C	C	G	H	G
JAX00324179	12	4900213	0	T	C	T	T	T	T	T	T	C	T	T	T	T	T	T	T	H	T	T	T	C	T	T	T	T	T	C	T	T	T	T	T	C	H	T	T	T	C	T	T	H	T	T	C	H	T
JAX00324180	12	4908554	0	C	T	C	C	C	C	C	C	C	T	C	C	C	C	C	T	C	N	N	C	C	T	C	C	H	C	C	C	C	C	C	C	C	C	C	C	C	C	H	C	C	C	N	C	C	C
JAX00324181	12	4908815	0	T	G	T	T	T	T	T	T	G	T	T	T	T	T	T	T	H	T	T	T	G	T	T	T	T	T	G	T	T	T	T	T	G	H	T	T	T	G	T	T	H	T	T	G	H	T
JAX00324182	12	4908996	0	C	T	C	C	C	C	C	T	T	C	C	C	T	C	C	C	T	C	C	T	T	C	T	C	C	C	T	C	C	C	C	C	T	H	C	C	C	T	H	C	H	C	C	T	H	T
JAX00324186	12	4972277	0	G	A	G	G	G	G	G	A	G	G	G	G	A	G	G	G	H	G	G	A	G	G	A	G	G	G	G	G	G	G	G	G	G	G	G	G	G	G	H	G	G	G	G	G	G	A
JAX00324189	12	4990080	0	T	C	T	T	T	T	T	C	T	T	T	T	C	T	T	T	C	T	T	C	T	T	C	T	T	T	T	T	T	T	T	T	T	T	T	T	T	T	H	T	T	T	T	T	T	C
JAX00324191	12	5011519	0	T	C	T	T	T	T	T	C	C	T	T	T	C	T	T	T	C	T	T	C	C	T	C	T	T	T	C	T	T	T	T	T	C	H	T	T	T	C	H	T	H	T	T	C	H	C
JAX00032762	12	5018039	0	C	T	C	C	C	C	C	C	C	T	C	C	C	C	C	T	C	H	H	C	C	T	C	C	H	C	C	C	C	C	C	C	C	C	C	C	C	C	H	C	C	C	H	C	C	C
JAX00324196	12	5032464	0	T	C	T	T	T	T	T	C	T	C	T	T	C	T	T	C	H	H	H	C	T	C	C	T	H	T	T	T	T	T	T	T	T	T	T	T	T	T	C	T	T	T	H	T	T	C
JAX00324199	12	5035416	0	G	A	G	G	G	G	G	A	A	G	G	G	A	G	G	G	A	G	G	A	A	G	A	G	G	G	A	G	G	G	G	G	A	H	G	G	G	A	H	G	H	G	G	A	H	A
JAX00032764	12	5058079	0	C	T	C	C	C	C	C	C	C	T	C	C	C	C	C	T	C	H	H	C	C	T	C	C	H	C	C	C	C	C	C	C	C	C	C	C	C	C	H	C	C	C	H	C	C	C
JAX00324207	12	5097849	0	T	C	T	T	T	T	T	C	C	C	T	T	C	T	T	C	C	H	H	C	C	C	C	T	H	T	C	T	T	T	T	T	C	H	T	T	T	C	C	T	H	T	H	C	H	C
JAX00324208	12	5100918	0	C	T	C	C	C	C	C	C	T	C	C	C	C	C	C	C	H	C	C	C	T	C	C	C	C	C	T	C	C	C	C	C	T	H	C	C	C	T	C	C	H	C	C	T	H	C
JAX00324214	12	5124649	0	T	C	T	T	T	T	T	C	T	C	T	T	C	T	T	C	H	H	H	C	T	C	C	T	H	T	T	T	T	T	T	T	T	T	T	T	T	T	C	T	T	T	H	T	T	C
JAX00324216	12	5129731	0	T	C	T	T	T	T	T	T	C	T	T	T	T	T	T	T	H	T	T	T	C	T	T	T	T	T	C	T	T	T	T	T	N	N	T	T	T	H	T	T	N	T	T	C	H	T
JAX00199678	12	5153871	0	C	T	C	C	C	C	C	C	T	C	C	C	C	C	C	C	H	C	C	C	T	C	C	C	C	C	T	C	C	C	C	C	T	H	C	C	C	T	C	C	H	C	C	T	H	C
JAX00324223	12	5156490	0	T	C	T	T	T	T	T	C	C	T	T	T	C	T	T	T	C	T	T	C	C	T	C	T	T	T	C	T	T	T	T	T	C	H	T	T	T	C	H	T	H	T	T	C	H	C
JAX00324224	12	5158498	0	G	A	G	G	G	G	G	A	G	G	G	G	A	G	G	G	H	G	G	A	G	G	A	G	G	G	G	G	G	G	G	G	G	G	G	G	G	G	H	G	G	G	G	G	G	A
JAX00032771	12	5159214	0	T	G	T	T	T	T	T	G	G	G	T	T	G	T	T	G	G	H	H	G	G	G	G	T	H	T	G	T	T	T	T	T	G	H	T	T	T	G	G	T	H	T	H	G	H	G
JAX00032772	12	5159236	0	T	C	T	T	T	T	T	C	C	C	T	T	C	T	T	C	C	H	H	C	C	C	C	T	N	T	C	T	T	T	T	T	C	C	T	T	T	C	C	T	C	T	C	C	C	C
JAX00324226	12	5162397	0	A	G	A	A	A	A	A	G	A	A	A	A	G	A	A	A	A	A	A	G	A	A	G	A	A	A	A	A	A	A	A	A	A	A	A	A	A	A	N	A	A	A	A	A	A	G
JAX00324230	12	5181485	0	C	T	C	C	C	C	C	C	C	T	C	C	C	C	C	T	C	H	H	C	C	T	C	C	H	C	C	C	C	C	C	C	C	C	C	C	C	C	H	C	C	C	H	C	C	C
JAX00324232	12	5182348	0	A	G	A	A	A	A	A	A	G	G	A	A	A	A	A	G	H	H	H	A	G	G	A	A	H	A	G	A	A	A	A	A	G	H	A	A	A	G	H	A	H	A	H	G	H	A
JAX00324233	12	5186448	0	C	T	C	C	C	C	C	T	C	T	C	C	H	N	C	N	C	H	H	C	C	T	H	C	C	C	C	C	C	C	C	C	C	C	C	C	C	C	N	C	C	C	N	C	C	N
JAX00032776	12	5219327	0	A	T	A	A	A	A	A	A	A	T	A	A	A	A	A	T	A	N	N	A	A	T	A	A	H	A	A	A	A	A	A	A	A	A	A	A	A	A	H	A	A	A	A	A	A	A
JAX00324247	12	5228326	0	C	G	C	C	C	C	C	G	C	G	C	C	G	C	N	G	G	G	G	G	C	G	G	C	G	C	C	C	N	C	C	N	C	C	C	C	C	C	G	C	C	C	G	C	C	G
JAX00324258	12	5249768	0	T	C	T	T	T	T	T	T	C	T	T	T	T	T	T	T	H	T	T	T	C	T	T	T	T	T	C	T	T	T	T	T	C	H	T	T	T	C	T	T	H	T	T	C	H	T
JAX00324259	12	5256278	0	A	G	A	A	A	A	A	A	G	A	A	A	A	A	A	A	H	A	A	A	G	A	A	A	A	A	G	A	A	A	A	A	G	H	A	A	A	G	A	A	H	A	A	G	G	A
JAX00324266	12	5267824	0	G	A	G	G	G	G	G	G	G	A	G	G	G	G	G	A	G	H	H	G	G	A	G	G	H	G	G	G	G	G	G	G	G	G	G	G	G	G	H	G	G	G	H	G	G	G
JAX00324271	12	5279215	0	G	T	G	G	G	G	G	T	T	T	G	G	T	G	G	T	T	H	H	T	T	T	T	G	H	G	T	G	G	G	G	G	T	H	G	G	G	T	T	G	H	G	H	T	H	T
JAX00032781	12	5279921	0	G	A	A	G	G	G	G	G	G	G	A	G	G	A	G	G	G	G	G	G	G	G	G	G	G	A	G	H	G	G	A	G	G	G	G	G	H	G	G	A	G	G	H	G	G	G
JAX00324272	12	5280100	0	C	T	T	C	C	C	C	C	C	C	T	C	C	T	C	C	C	C	C	C	C	C	C	C	C	T	C	H	C	C	T	C	C	C	C	C	H	C	C	T	C	C	H	C	C	C
JAX00324273	12	5280156	0	G	C	G	G	G	G	G	G	G	C	G	G	G	G	G	C	G	H	H	G	G	C	G	G	H	G	G	G	G	G	G	G	G	G	G	G	G	G	H	G	G	G	H	G	G	G
JAX00199682	12	5280586	0	T	C	T	T	T	T	T	T	C	T	T	T	T	T	T	T	H	T	T	T	C	T	T	T	T	T	C	T	T	T	T	T	C	H	T	T	T	C	T	T	N	T	T	C	H	T
JAX00324276	12	5285172	0	C	T	C	C	C	C	C	T	T	C	C	C	T	C	C	C	T	C	C	T	T	C	T	C	C	C	T	C	C	C	C	C	T	H	C	C	C	T	H	C	H	C	C	T	H	T
JAX00324284	12	5331173	0	C	T	C	C	C	C	C	C	C	T	C	C	C	C	C	T	C	C	H	C	C	T	C	C	H	C	C	C	C	C	C	C	C	C	C	C	C	C	H	C	C	C	C	C	C	C
JAX00324286	12	5333020	0	A	C	C	A	A	A	A	C	C	A	C	A	C	C	A	A	C	A	A	C	C	A	C	A	A	C	C	H	A	A	C	A	C	H	A	A	H	C	H	C	H	A	H	C	H	C
JAX00324287	12	5333056	0	C	G	C	C	C	C	C	C	G	C	C	C	C	C	C	C	H	C	C	C	G	C	C	C	C	C	G	C	C	C	C	C	G	H	C	C	C	G	C	C	H	C	C	G	H	C
JAX00324289	12	5336596	0	T	C	C	T	T	T	T	C	C	T	C	T	C	C	T	T	C	T	T	C	C	T	C	T	T	C	C	H	T	T	C	T	C	H	T	T	H	C	H	C	H	T	H	C	H	C
JAX00032786	12	5339086	0	A	C	C	A	A	A	A	C	C	A	C	A	C	C	A	A	C	A	A	C	N	A	C	A	A	C	C	H	A	A	C	A	N	H	A	A	H	C	C	C	H	A	N	C	H	C
JAX00324290	12	5341083	0	C	T	C	C	C	C	C	C	C	T	C	C	C	C	C	T	C	H	N	C	C	T	C	C	H	C	C	C	C	C	C	C	C	C	C	C	C	C	H	C	C	C	H	C	C	C
JAX00324296	12	5365921	0	G	C	G	G	G	G	G	G	G	C	G	G	G	G	G	C	G	H	H	G	G	C	G	G	H	G	G	G	G	G	G	G	G	G	G	G	G	G	H	G	G	G	H	G	G	G
JAX00324299	12	5367008	0	A	G	A	A	A	A	A	A	G	G	A	A	A	A	A	G	H	H	H	A	G	G	A	A	H	A	G	A	A	A	A	A	G	H	A	A	A	G	H	A	H	A	H	G	H	A
JAX00324301	12	5368820	0	G	A	A	G	G	G	G	G	G	G	A	G	G	A	G	G	G	G	G	G	G	G	G	G	G	A	G	H	G	G	A	G	G	G	G	G	H	G	G	A	G	G	H	G	G	G
JAX00324303	12	5372978	0	A	G	A	A	A	A	A	A	G	A	A	A	A	A	A	A	H	A	A	A	G	A	A	A	A	A	G	A	A	A	A	A	G	H	A	A	A	G	A	A	H	A	A	G	H	A
JAX00324305	12	5373475	0	C	T	C	C	C	C	C	T	T	C	C	C	T	C	C	C	T	C	C	T	T	C	T	C	C	C	T	C	C	C	C	C	T	H	C	C	C	T	H	C	H	C	C	T	H	T
JAX00324306	12	5375676	0	A	G	A	A	A	A	A	G	G	G	A	A	G	A	A	G	G	N	N	G	G	G	G	A	A	A	G	A	A	A	A	A	G	H	A	A	A	G	G	A	H	A	A	G	H	G
JAX00324315	12	5386110	0	T	C	T	T	T	T	T	C	T	T	T	T	C	T	T	T	H	T	T	C	T	T	C	T	T	T	T	T	T	T	T	T	T	T	T	T	T	T	H	T	T	T	T	T	T	C
JAX00324318	12	5392325	0	A	G	G	A	A	A	A	G	G	G	G	A	G	G	A	G	G	H	H	G	G	G	G	A	H	G	G	H	A	A	G	A	G	H	A	A	H	G	G	G	H	A	G	G	H	G
JAX00324320	12	5393774	0	C	T	C	C	C	C	C	C	T	C	C	H	C	C	C	C	H	C	C	C	T	C	C	C	C	C	T	C	C	C	C	C	T	H	C	C	C	T	C	C	H	C	C	T	H	C
JAX00032791	12	5409822	0	A	G	G	A	A	A	A	G	G	G	G	A	G	N	A	G	G	H	H	G	G	G	G	A	H	G	G	H	A	A	G	A	G	H	A	A	H	G	G	G	H	A	G	G	H	G
JAX00324322	12	5431731	0	T	G	T	T	T	T	T	T	G	T	T	T	T	T	T	T	H	T	T	T	G	T	T	T	T	T	G	T	T	T	T	T	G	H	T	T	T	G	T	T	H	T	T	G	H	T
JAX00324335	12	5465238	0	G	A	G	G	G	G	G	G	A	G	G	G	G	G	G	G	H	G	G	G	A	G	G	G	G	G	A	G	G	G	G	G	A	H	G	G	G	A	G	G	H	G	G	A	H	G
JAX00324343	12	5501080	0	G	A	G	G	G	G	G	A	G	G	G	G	A	G	G	G	H	G	G	A	G	G	A	G	G	G	G	G	G	G	G	G	G	G	G	G	G	G	H	G	G	G	G	G	G	A
JAX00032800	12	5536242	0	A	G	A	A	A	A	A	G	G	A	A	A	G	A	A	A	G	A	A	G	G	A	G	A	A	A	G	A	A	A	A	A	G	A	A	A	A	G	H	A	N	A	A	G	N	G
JAX00199686	12	5572049	0	C	T	C	C	C	C	C	C	T	C	C	C	C	C	C	C	H	C	C	C	T	C	C	C	C	C	T	C	C	C	C	C	T	H	C	C	C	T	C	C	H	C	C	T	H	C
JAX00324356	12	5576208	0	A	G	A	A	A	A	A	A	G	A	A	A	A	A	A	A	H	A	A	A	G	A	A	A	A	A	G	A	A	A	A	A	G	H	A	A	A	G	A	A	H	A	A	G	H	A
JAX00324357	12	5581574	0	A	G	A	A	A	A	A	A	G	G	A	A	A	A	A	G	N	N	H	A	G	G	A	A	G	A	G	A	A	A	A	A	G	H	A	A	A	G	H	A	H	A	H	G	H	A
JAX00324375	12	5635581	0	C	T	C	C	C	C	C	T	T	C	C	C	T	C	C	C	T	C	C	T	T	C	T	C	C	C	T	C	C	C	C	C	T	H	C	C	C	T	H	C	H	C	C	T	H	T
JAX00032809	12	5655136	0	A	G	A	A	A	A	A	G	G	A	A	A	H	A	A	A	G	A	A	H	G	A	H	A	A	A	G	A	A	A	A	A	G	H	A	A	A	G	A	A	H	A	A	G	H	H
JAX00032812	12	5695913	0	C	T	T	C	C	C	C	C	C	C	T	C	C	T	C	C	C	C	C	C	C	C	C	C	C	T	C	H	C	C	T	C	C	C	C	C	H	C	C	T	C	C	H	C	C	C
JAX00032813	12	5698663	0	C	G	C	C	C	C	C	G	C	C	C	C	G	C	C	C	G	C	C	G	C	C	G	C	C	C	C	C	C	C	C	C	C	C	C	C	C	C	N	C	C	C	C	C	C	G
JAX00324382	12	5699604	0	G	A	G	G	G	G	G	A	G	G	G	G	A	G	G	G	H	G	G	A	G	G	A	G	G	G	G	G	G	G	G	G	G	G	G	G	G	G	H	G	G	G	G	G	G	A
JAX00324385	12	5709030	0	G	A	G	G	G	G	G	G	A	G	G	G	G	G	G	G	H	G	G	G	A	G	G	G	G	G	A	G	G	G	G	G	A	N	G	G	G	A	G	G	H	G	G	A	H	G
JAX00324387	12	5715467	0	A	G	G	A	A	A	A	A	A	A	G	A	A	G	A	A	A	A	A	A	A	A	A	A	A	G	A	H	A	A	G	A	A	A	A	A	H	A	A	G	A	A	H	A	A	A
JAX00324390	12	5722493	0	A	G	A	A	A	A	A	G	G	A	A	A	G	A	A	A	G	A	A	G	G	A	G	A	A	A	G	A	A	A	A	A	G	H	A	A	A	G	H	A	H	A	A	G	H	G
JAX00324391	12	5735897	0	C	A	C	C	C	C	C	A	C	C	C	C	A	C	C	C	H	C	C	A	C	C	A	C	C	C	C	C	C	C	C	C	C	C	C	C	C	C	H	C	C	C	C	C	C	A
JAX00324393	12	5742923	0	A	C	A	A	A	A	A	C	C	A	A	A	C	A	A	A	C	A	A	C	C	A	C	A	A	A	C	A	A	A	A	A	C	H	A	A	A	C	H	A	H	A	A	C	H	C
JAX00324400	12	5783937	0	C	T	C	C	C	C	C	T	C	C	C	C	T	C	C	C	H	C	C	T	C	C	N	C	C	C	C	C	C	C	C	C	C	C	C	C	C	C	H	C	C	C	C	C	C	T
JAX00199692	12	5786386	0	A	G	A	A	A	A	A	G	G	A	H	H	H	A	A	A	G	A	N	N	N	A	G	A	A	A	G	A	A	A	A	A	H	H	A	A	A	G	H	A	H	A	A	G	H	G
JAX00032819	12	5788298	0	T	A	T	T	T	T	T	A	A	T	H	T	A	N	T	T	A	T	T	A	A	T	A	T	T	T	A	T	T	T	T	T	A	A	T	T	T	A	A	T	A	T	T	A	A	A
JAX00032820	12	5796285	0	C	T	T	C	C	C	C	C	C	C	T	C	C	T	C	C	C	C	C	C	C	C	C	C	C	T	C	H	C	C	T	C	C	C	C	C	H	C	C	T	C	C	H	C	C	C
JAX00324405	12	5802717	0	A	G	G	A	A	A	A	G	G	A	G	A	G	G	A	A	G	A	A	G	G	A	G	A	A	G	G	H	A	A	G	A	G	H	A	A	H	G	H	G	H	A	H	G	H	G
JAX00324406	12	5803589	0	C	T	C	C	C	C	C	C	T	C	C	C	C	C	C	C	H	C	C	C	T	C	C	C	C	C	T	C	C	C	C	C	T	N	C	C	C	T	C	C	N	C	C	T	H	C
JAX00324408	12	5805109	0	C	T	C	C	C	C	C	T	C	C	C	C	T	C	C	C	H	C	C	T	C	C	T	C	C	C	C	C	C	C	C	C	C	C	C	C	C	C	H	C	C	C	C	C	C	T
JAX00324409	12	5805191	0	T	C	C	T	T	T	T	C	C	T	C	T	C	C	T	T	C	T	T	C	C	T	C	T	T	C	C	H	T	T	C	T	C	H	T	T	H	C	H	C	H	T	H	C	H	C
JAX00324412	12	5809848	0	G	T	T	G	G	G	G	G	G	G	T	N	G	T	G	G	G	G	G	G	G	G	G	G	G	T	G	H	G	G	T	G	G	G	G	G	H	G	G	T	G	G	H	G	G	G
JAX00324413	12	5810117	0	G	A	G	G	G	G	G	A	G	G	G	G	A	G	G	G	H	G	G	A	G	G	A	G	G	G	G	G	G	G	G	G	G	G	G	G	G	G	H	G	G	G	G	G	G	A
JAX00324417	12	5828976	0	C	T	C	C	C	C	C	T	T	T	C	C	T	C	C	T	T	T	T	T	T	T	T	C	T	C	T	C	C	C	C	C	T	H	C	C	C	T	T	C	H	C	T	T	H	T
JAX00032824	12	5870917	0	C	T	C	C	C	C	C	T	T	C	C	C	T	C	C	C	T	C	C	T	T	C	T	C	C	C	T	C	C	C	C	C	T	H	C	C	C	T	H	C	H	C	C	T	H	T
JAX00032826	12	5871160	0	G	A	G	G	G	G	G	A	A	G	G	G	A	G	G	G	A	G	G	A	A	G	A	G	G	G	A	G	G	G	G	G	A	H	G	G	G	A	H	G	H	G	G	A	H	A
JAX00032827	12	5882666	0	G	C	C	G	G	G	G	G	G	G	C	G	G	C	G	G	G	G	G	G	G	G	G	G	G	C	G	H	G	G	C	G	G	G	G	G	H	G	G	C	G	G	H	G	G	G
JAX00324420	12	5888884	0	A	T	A	A	A	A	A	T	T	A	A	A	T	A	A	A	T	A	A	T	T	A	T	A	A	A	T	A	A	A	A	A	T	H	A	A	A	T	H	A	H	A	A	T	H	T
JAX00324423	12	5902165	0	T	C	T	T	T	T	T	T	C	T	T	T	T	T	T	T	H	T	T	T	C	T	T	T	T	T	C	T	T	T	T	T	C	H	T	T	T	C	T	T	H	T	T	C	H	T
JAX00324427	12	5912920	0	T	C	T	T	T	T	T	C	C	T	T	T	C	T	T	T	C	T	T	C	C	T	C	T	T	T	C	T	T	T	T	T	C	H	T	T	T	C	H	T	H	T	T	C	H	C
JAX00324430	12	5933272	0	G	C	G	G	G	G	G	G	C	G	G	G	G	G	G	G	H	G	G	G	H	G	G	G	G	G	C	G	G	G	G	G	H	G	G	G	G	N	G	G	H	G	G	N	H	G
JAX00032833	12	5969634	0	A	G	G	A	A	A	A	G	G	G	G	A	G	G	A	G	G	H	H	G	G	G	G	A	H	G	G	H	A	A	G	A	G	H	A	A	H	G	G	G	H	A	G	G	H	G
JAX00187604	12	5987136	0	A	G	G	A	G	G	G	G	G	G	G	G	G	G	A	G	G	G	G	G	G	G	G	G	G	G	G	H	G	G	G	G	G	G	G	G	G	G	G	G	H	A	G	G	G	G
JAX00199699	12	5993346	0	G	A	G	G	G	G	G	A	A	G	G	G	A	G	G	G	A	G	G	A	A	G	A	G	G	G	A	G	G	G	G	G	A	H	G	G	G	A	H	G	H	G	G	A	H	A
JAX00324436	12	6000778	0	C	A	C	C	C	C	C	A	A	C	C	C	A	C	C	C	A	C	C	A	A	C	A	C	C	C	A	C	C	C	C	C	A	H	C	C	C	A	H	C	H	C	C	A	H	A
JAX00324444	12	6026114	0	G	A	G	G	G	G	G	A	G	G	G	G	A	G	G	G	H	G	G	A	G	G	A	G	G	G	G	G	G	G	G	G	G	G	G	G	G	G	H	G	G	G	G	G	G	A
JAX00032839	12	6059707	0	G	A	G	G	G	G	G	G	A	G	G	G	G	G	G	G	H	G	G	G	A	G	G	G	G	G	A	G	G	G	G	G	A	H	G	G	G	A	G	G	H	G	G	A	H	G
JAX00032840	12	6060921	0	A	G	A	A	A	A	A	G	G	A	A	A	G	A	A	A	G	A	A	G	G	A	G	A	A	A	G	A	A	A	A	A	G	H	A	A	A	G	H	A	H	A	A	G	H	G
JAX00032842	12	6081013	0	T	C	C	T	T	T	T	T	T	T	C	T	T	C	T	T	T	T	T	T	T	T	T	T	T	C	T	H	T	T	C	T	T	T	T	T	H	T	T	C	T	T	H	T	T	T
JAX00324455	12	6102704	0	G	A	G	G	G	G	G	A	G	G	G	G	A	G	G	G	N	G	G	A	G	G	N	G	G	G	G	G	G	G	G	G	G	G	G	G	G	G	H	G	G	G	G	G	G	A
JAX00199702	12	6138480	0	T	C	T	T	T	T	T	T	C	T	T	T	T	T	T	T	H	T	T	T	C	T	T	T	T	T	C	T	T	T	T	T	C	H	T	T	T	C	T	T	H	T	T	C	H	T
JAX00324467	12	6156072	0	T	G	T	T	T	T	T	G	T	T	T	T	G	T	T	T	H	T	T	G	T	T	G	T	T	T	T	T	T	T	T	T	T	T	T	T	T	T	H	T	T	T	T	T	T	G
JAX00324472	12	6187428	0	G	A	G	G	G	G	G	A	G	G	G	G	A	G	G	G	H	G	G	A	G	G	A	G	G	G	G	G	G	G	G	G	G	G	G	G	G	G	H	G	G	G	G	G	G	A
JAX00032852	12	6232842	0	G	A	G	G	G	G	G	A	G	G	G	G	A	G	G	G	H	G	G	A	G	G	A	G	G	G	G	G	G	G	G	G	G	G	G	G	G	G	G	G	G	G	G	G	G	A
JAX00324477	12	6242278	0	A	G	A	A	A	A	A	A	G	A	A	A	A	A	A	A	N	A	A	A	G	A	A	A	A	A	G	A	A	A	A	A	G	N	A	A	A	G	A	A	A	A	A	G	N	A
JAX00324482	12	6243451	0	T	C	T	T	T	T	T	C	C	T	T	T	C	T	T	T	C	T	T	C	C	T	C	T	T	T	C	T	T	T	T	T	C	H	T	T	T	C	H	T	H	T	T	C	H	C
JAX00324484	12	6243652	0	C	G	C	C	C	C	C	C	C	G	C	C	C	C	C	G	C	H	H	C	C	G	C	C	H	C	C	C	C	C	C	C	C	C	C	C	C	C	H	C	C	C	H	C	C	C
JAX00324485	12	6244268	0	T	C	T	T	T	T	T	T	C	T	T	T	T	T	T	T	H	T	T	T	C	T	T	T	T	T	C	T	T	T	T	T	C	H	T	T	T	C	T	T	H	T	T	C	H	T
JAX00324486	12	6255663	0	T	C	T	T	T	T	T	T	C	T	T	T	T	T	T	T	H	T	T	T	C	T	T	T	T	T	C	T	T	T	T	T	C	H	T	T	T	C	T	T	H	T	T	C	H	T
JAX00324487	12	6256006	0	T	A	T	T	T	T	T	T	A	T	T	T	T	T	T	T	H	T	T	T	A	T	T	T	T	T	A	T	T	T	T	T	A	H	T	T	T	A	T	T	H	T	T	A	H	T
JAX00032856	12	6260907	0	A	G	A	A	A	A	A	G	G	A	A	A	G	A	A	A	G	A	A	G	G	A	G	A	A	A	G	A	A	A	A	A	G	H	A	A	A	G	H	A	H	A	A	G	N	G
JAX00199704	12	6270383	0	T	C	T	T	T	T	T	C	C	T	T	T	C	T	T	T	C	T	T	C	C	T	C	T	T	T	C	T	T	T	T	T	C	H	T	T	T	C	H	T	H	T	T	C	H	C
JAX00032857	12	6298528	0	G	A	A	G	G	G	G	G	G	G	A	G	G	A	G	G	G	G	G	G	G	G	G	G	G	A	G	H	G	G	A	G	G	G	G	G	H	G	G	A	G	G	H	G	G	G
JAX00324497	12	6325872	0	T	C	T	T	T	T	T	C	C	T	T	T	C	T	T	N	C	T	T	C	C	T	C	T	T	N	C	T	T	T	T	T	C	H	T	T	T	C	N	T	H	T	T	C	H	C
JAX00032860	12	6338838	0	A	G	A	A	A	A	A	G	G	G	A	A	G	A	A	G	G	H	H	G	G	G	G	A	H	A	G	A	A	A	A	A	G	H	A	A	A	G	G	A	H	A	H	G	H	G
JAX00032862	12	6340065	0	C	T	C	C	C	C	C	T	T	C	C	C	T	C	C	C	T	C	C	T	T	C	T	C	C	C	N	C	C	C	C	C	T	H	C	C	C	T	H	C	H	C	C	T	H	T
JAX00324503	12	6345556	0	C	T	C	C	C	C	C	C	T	C	C	C	C	C	C	C	H	C	C	C	T	C	C	C	C	C	T	C	C	C	C	C	T	H	C	C	C	T	C	C	H	C	C	T	H	C
JAX00199707	12	6371953	0	C	T	C	C	C	C	C	T	T	T	C	C	T	C	C	T	T	H	H	T	T	T	T	C	H	C	T	C	C	C	C	C	T	H	C	C	C	T	T	C	H	C	H	T	H	T
JAX00324512	12	6390450	0	G	C	G	G	G	G	G	C	C	G	G	G	C	G	G	G	C	G	G	C	C	G	C	G	G	G	C	G	G	G	G	G	C	H	G	G	G	C	H	G	H	G	G	C	H	C
JAX00324514	12	6390805	0	A	G	A	A	A	A	A	A	G	A	A	A	A	A	A	A	H	A	A	A	G	A	A	A	A	A	G	A	A	A	A	A	G	H	A	A	A	G	A	A	H	A	A	G	H	A
JAX00324517	12	6394916	0	C	T	C	C	C	C	C	T	C	C	C	C	T	C	C	C	N	C	C	T	C	C	T	C	C	C	C	C	C	C	C	C	C	C	C	C	C	C	H	C	C	C	C	C	C	T
JAX00324520	12	6411215	0	G	A	G	G	G	G	G	A	A	G	G	G	A	G	G	G	A	G	G	A	A	G	A	G	G	G	A	G	G	G	G	G	A	H	G	G	G	A	H	G	H	G	G	A	H	A
JAX00324521	12	6411404	0	T	C	T	T	T	T	T	C	C	T	T	T	C	T	T	T	C	T	T	C	C	T	C	T	T	T	C	T	T	T	T	T	C	H	T	T	T	C	H	T	H	T	T	C	H	C
JAX00324522	12	6411739	0	A	G	A	A	A	A	A	A	A	G	A	A	A	A	A	G	A	H	H	A	A	G	A	A	H	A	A	A	A	A	A	A	A	A	A	A	A	A	H	A	A	A	H	A	A	A
JAX00032866	12	6414997	0	C	T	C	C	C	C	C	C	T	C	C	C	C	C	C	C	N	C	C	C	T	C	C	C	C	C	T	C	C	C	C	C	T	H	C	C	C	T	C	C	H	C	C	T	H	C
JAX00032868	12	6421822	0	T	C	T	T	T	T	T	C	C	T	T	T	N	T	T	T	C	T	T	C	H	T	C	T	T	T	C	T	T	T	T	T	N	H	T	T	T	C	N	T	H	T	T	N	H	N
JAX00324528	12	6426331	0	C	T	C	C	C	C	C	T	C	C	C	C	T	C	C	C	H	C	C	T	C	C	T	C	C	C	C	C	C	C	C	C	C	C	C	C	C	C	H	C	C	C	C	C	C	T
JAX00324530	12	6444308	0	A	G	A	A	A	A	A	G	G	A	A	A	G	A	A	A	G	A	A	G	G	A	G	A	A	A	G	A	A	A	A	A	G	H	A	A	A	G	H	A	H	A	A	G	H	G
JAX00324540	12	6465588	0	G	A	A	G	G	G	G	G	G	A	A	G	G	A	G	A	G	H	H	G	G	A	G	G	H	A	G	H	G	G	A	G	G	G	G	G	H	G	H	A	G	G	A	G	G	G
JAX00032871	12	6465612	0	A	C	C	A	A	A	A	C	C	C	C	A	C	C	A	C	C	N	H	C	C	C	C	A	H	C	C	H	A	A	C	A	C	H	A	A	H	C	C	C	N	A	C	C	H	C
JAX00324545	12	6466866	0	G	A	G	G	G	G	G	A	G	G	G	G	A	G	G	G	H	G	G	A	G	G	A	G	G	G	G	G	G	G	G	G	G	G	G	G	G	G	H	G	G	G	G	G	G	A
JAX00324546	12	6470898	0	C	A	A	C	C	C	C	C	C	A	A	C	C	N	C	A	C	H	H	C	C	A	C	C	N	A	C	N	C	C	A	C	C	C	C	C	H	C	H	A	C	C	A	C	C	C
JAX00324548	12	6472804	0	C	T	C	C	C	C	C	T	T	C	C	C	T	C	C	C	T	C	C	T	T	C	T	C	C	C	T	C	C	C	C	C	T	C	C	C	C	T	H	C	N	C	C	T	H	T
JAX00324558	12	6512500	0	T	C	T	T	T	T	T	C	T	T	T	T	C	T	T	T	H	T	T	C	T	T	C	T	T	T	T	T	T	T	T	T	T	T	T	T	T	T	H	T	T	T	T	T	T	C
JAX00199710	12	6537224	0	G	A	G	G	G	G	G	G	A	G	G	G	G	G	G	G	H	G	G	G	A	G	G	G	G	G	A	G	G	G	G	G	A	H	G	G	G	A	G	G	H	G	G	A	H	G
JAX00324561	12	6538868	0	T	C	T	T	T	T	T	T	C	T	T	T	T	T	T	T	N	T	T	T	C	T	T	T	T	T	C	T	T	T	T	T	C	C	T	T	T	C	T	T	C	T	T	C	C	T
JAX00324575	12	6599939	0	T	A	T	T	T	T	T	T	A	T	T	T	T	T	T	T	H	T	T	T	A	T	T	T	T	T	A	T	T	T	T	T	A	H	T	T	T	A	T	T	H	T	T	A	H	T
JAX00324578	12	6613835	0	C	T	C	C	C	C	C	T	C	C	C	C	T	C	C	C	H	C	C	T	C	C	T	C	C	C	C	C	C	C	C	C	C	C	C	C	C	C	H	C	C	C	C	C	C	T
JAX00032882	12	6619235	0	G	A	A	G	G	G	G	A	A	A	A	G	A	A	G	A	A	N	N	A	A	A	A	G	H	A	A	H	G	G	A	G	A	H	G	G	H	A	A	A	H	G	A	A	H	A
JAX00324586	12	6664049	0	G	A	G	G	G	G	G	G	A	G	G	G	G	G	G	G	N	G	G	G	A	G	G	G	G	G	A	G	G	G	G	G	A	H	G	G	G	A	G	G	H	G	G	A	H	G
JAX00324587	12	6666192	0	T	C	T	T	T	T	T	T	C	T	T	T	T	T	T	T	H	T	T	T	C	T	T	T	T	T	C	T	T	T	T	T	C	H	T	T	T	C	T	T	N	T	T	C	N	T
JAX00324590	12	6681577	0	C	A	C	C	C	C	C	A	A	C	C	C	A	C	C	C	A	C	C	H	A	C	A	C	C	C	A	C	C	C	C	C	A	N	C	C	C	A	H	C	H	C	C	H	H	A
JAX00324591	12	6682009	0	C	T	T	C	C	C	C	C	C	C	T	C	C	T	C	C	C	C	C	C	C	C	C	C	C	T	C	H	C	C	T	C	C	C	C	C	H	C	C	T	C	C	N	C	C	C
JAX00324593	12	6682195	0	G	A	G	G	G	G	G	G	A	G	G	G	G	G	G	G	H	G	G	G	A	G	G	G	G	G	A	G	G	G	G	G	A	H	G	G	G	A	G	G	H	G	G	A	H	G
JAX00324595	12	6711494	0	T	G	T	T	T	T	T	T	G	T	T	T	T	T	T	T	N	T	T	T	G	T	T	T	T	T	G	T	T	T	T	T	G	H	T	T	T	G	T	T	H	T	T	G	H	T
JAX00324598	12	6723374	0	G	A	G	G	G	G	G	A	A	G	G	G	A	G	G	G	A	G	G	A	A	G	A	G	G	G	A	G	G	G	G	G	A	H	G	G	G	A	H	G	H	G	G	A	H	A
JAX00324604	12	6740840	0	C	T	T	C	C	C	C	C	C	C	T	C	C	T	C	C	C	C	C	C	C	C	C	C	C	T	C	H	C	C	T	C	C	C	C	C	H	C	C	T	C	C	H	C	C	C
JAX00032891	12	6745776	0	A	C	C	A	A	A	A	A	A	A	C	A	A	C	A	A	A	A	A	A	A	A	A	A	A	C	A	H	A	A	C	A	A	A	A	A	H	A	A	C	A	A	H	A	A	A
JAX00324605	12	6746648	0	G	A	A	G	G	G	G	A	A	A	A	G	A	A	G	A	A	H	H	A	A	A	A	G	H	A	A	H	G	G	A	G	A	H	G	G	H	H	A	A	H	G	A	A	H	A
JAX00324606	12	6746995	0	G	C	G	G	G	G	G	C	C	G	G	G	C	G	G	G	C	G	G	C	C	G	C	G	G	G	C	G	G	G	G	G	C	H	G	G	G	C	H	G	H	G	G	C	H	C
JAX00324608	12	6761754	0	G	A	G	G	G	G	G	G	G	A	G	G	G	G	G	A	G	H	H	G	G	A	G	G	H	G	G	G	G	G	G	G	G	G	G	G	G	G	H	G	G	G	H	G	G	G
JAX00032893	12	6771975	0	T	C	C	T	T	T	T	C	C	C	C	T	C	C	T	C	C	H	H	C	C	C	C	T	H	C	C	H	T	T	C	T	C	H	T	T	H	C	C	C	H	T	C	C	H	C
JAX00324612	12	6772281	0	T	A	A	T	T	T	T	A	A	A	A	T	A	A	T	A	A	H	H	A	A	A	A	T	H	A	A	H	T	T	A	T	A	H	T	T	H	A	A	A	H	T	A	A	H	A
JAX00324614	12	6773161	0	A	T	T	A	A	A	A	T	T	A	T	A	T	T	A	A	T	A	A	T	T	A	T	A	A	T	T	H	A	A	T	A	T	H	A	A	H	T	H	T	H	A	H	T	H	T
JAX00324619	12	6778817	0	C	T	T	C	C	C	C	C	C	C	T	C	C	T	C	C	C	C	C	C	C	C	C	C	C	T	C	H	C	C	T	C	C	C	C	C	N	C	C	T	C	C	H	C	C	C
JAX00324620	12	6780027	0	G	A	G	G	G	G	G	A	G	G	G	G	A	G	G	G	H	G	G	A	G	G	A	G	G	G	G	G	G	G	G	G	G	G	G	G	G	G	H	G	G	G	G	G	G	A
JAX00324625	12	6794312	0	T	C	T	T	T	T	T	T	T	C	T	T	T	T	T	C	T	T	T	T	T	C	T	T	T	T	T	T	T	T	T	T	T	T	T	T	T	T	N	T	T	T	T	T	T	T
JAX00324626	12	6795001	0	T	C	T	T	T	T	T	C	C	C	T	T	C	T	T	C	C	C	C	C	C	C	C	T	C	T	C	T	T	T	T	T	C	C	T	T	T	C	C	T	C	T	C	C	C	C
JAX00324629	12	6809359	0	A	G	A	A	A	A	A	G	G	A	A	A	G	A	A	A	G	A	A	G	G	A	G	A	A	A	G	A	A	A	A	A	G	H	A	A	A	G	H	A	H	A	A	G	A	G
JAX00324631	12	6815261	0	C	T	C	C	C	C	C	T	T	T	C	C	T	C	C	T	T	H	H	T	T	T	T	C	H	C	T	C	C	C	C	C	T	H	C	C	C	T	T	C	H	C	H	T	H	T
JAX00032897	12	6819114	0	A	G	A	A	A	A	A	G	G	A	A	A	G	A	A	A	G	A	A	G	G	A	G	A	A	A	G	A	A	A	A	A	G	H	A	A	A	G	H	A	H	A	A	G	H	G
JAX00324633	12	6836555	0	A	G	A	A	A	A	A	G	G	A	A	A	G	A	A	A	G	A	A	G	G	A	G	A	A	A	G	A	A	A	A	A	G	H	A	A	A	G	H	A	H	A	A	G	N	G
JAX00324638	12	6848506	0	A	G	A	A	A	A	A	G	A	A	A	A	G	A	A	A	H	A	A	G	A	A	G	A	A	A	A	A	A	A	A	A	A	A	A	A	A	A	H	A	A	A	A	A	A	G
JAX00199717	12	6850071	0	T	C	T	T	T	T	T	T	C	T	T	T	T	T	T	T	H	T	T	T	C	T	T	T	T	T	C	T	T	T	T	T	C	H	T	T	T	C	T	T	H	T	T	C	H	T
JAX00199718	12	6850098	0	T	C	T	T	T	T	T	C	C	T	T	T	C	T	T	T	C	T	T	C	C	T	C	T	T	T	C	T	T	T	T	T	C	H	T	T	T	C	H	T	H	T	T	C	H	C
JAX00324639	12	6867022	0	C	T	C	C	C	C	C	C	T	C	C	N	C	C	C	C	H	C	C	C	T	C	C	C	C	C	T	C	C	C	C	C	T	H	C	C	C	T	C	C	H	C	C	T	H	C
JAX00324641	12	6875562	0	G	T	G	G	G	G	G	T	T	T	G	G	T	G	G	T	T	H	H	T	T	T	T	G	H	G	T	G	G	G	G	G	T	H	G	G	G	T	T	G	H	G	H	T	H	T
JAX00324644	12	6877037	0	C	G	C	C	C	C	C	C	C	G	C	C	C	C	C	G	C	H	H	C	C	G	C	C	H	C	C	C	C	C	C	C	C	C	C	C	C	C	H	C	C	C	G	C	C	C
JAX00324645	12	6877059	0	A	G	A	A	A	A	A	G	G	A	A	A	G	A	A	A	G	A	A	G	G	A	G	A	A	A	G	A	A	A	A	A	G	G	A	A	A	G	H	A	H	A	A	G	H	G
JAX00324647	12	6881115	0	C	T	C	C	C	C	C	T	C	C	C	C	T	C	C	C	H	C	C	T	C	C	T	C	C	C	C	C	C	C	C	C	C	C	C	C	C	C	H	C	C	C	C	C	C	T
JAX00032903	12	6907158	0	G	A	A	G	G	G	G	A	A	A	A	G	A	A	G	A	A	H	H	A	A	A	A	G	H	A	A	H	G	G	A	G	A	H	G	G	H	A	A	A	H	G	A	A	H	A
JAX00324650	12	6913610	0	T	C	T	T	T	T	T	C	C	T	T	T	C	T	T	T	C	T	T	C	C	T	C	T	T	T	C	T	T	T	T	T	C	H	T	T	T	C	H	T	H	T	T	C	H	C
JAX00324651	12	6917017	0	A	G	A	A	A	A	A	G	G	G	A	A	G	A	A	G	G	H	H	G	G	G	G	A	H	A	G	A	A	A	A	A	G	H	A	A	A	G	G	A	H	A	H	G	H	G
JAX00324653	12	6919369	0	A	G	A	A	A	A	A	G	A	A	A	A	G	A	A	A	H	A	A	G	A	A	G	A	A	A	A	A	A	A	A	A	A	A	A	A	A	A	H	A	A	A	A	A	A	G
JAX00324656	12	6923296	0	G	A	G	G	G	G	G	A	A	G	G	G	A	G	G	G	A	G	G	A	A	G	A	G	G	G	A	G	G	G	G	G	A	H	G	G	G	A	H	G	H	G	G	A	H	A
JAX00199719	12	6929099	0	T	G	T	T	T	T	T	G	G	T	T	T	G	T	T	T	G	T	T	G	G	T	G	T	T	T	G	T	T	T	T	T	G	H	T	T	T	G	H	T	H	T	T	G	H	G
JAX00324660	12	6930541	0	A	G	A	A	A	A	A	A	A	G	A	A	A	A	A	G	A	H	H	A	A	G	A	A	H	A	A	A	A	A	A	A	A	A	A	A	A	A	H	A	A	A	H	A	A	A
JAX00032905	12	6932544	0	C	T	C	C	C	C	C	C	T	C	C	C	C	C	C	C	H	C	C	C	T	C	C	C	C	C	T	C	C	C	C	C	T	H	C	C	C	T	C	C	H	C	C	T	N	C
JAX00324663	12	6957174	0	G	A	A	G	G	G	G	G	G	G	A	G	G	A	G	G	G	G	G	G	G	G	G	G	G	A	G	H	G	G	A	G	G	G	G	G	H	G	G	A	G	G	A	G	G	G
JAX00324665	12	6958039	0	C	T	C	C	C	C	C	T	T	T	C	C	T	C	C	T	T	H	H	T	T	T	T	C	H	C	T	C	C	C	C	C	T	H	C	C	C	T	T	C	H	C	H	T	H	T
JAX00324667	12	6968342	0	A	G	A	A	A	A	A	G	G	A	A	A	G	A	A	A	G	A	A	G	G	A	G	A	A	A	G	A	A	A	A	A	G	N	A	A	A	G	H	A	H	A	A	G	H	G
JAX00324670	12	6971161	0	A	G	A	A	A	A	A	G	G	G	A	A	G	A	A	G	G	H	H	G	G	G	G	A	H	A	G	A	A	A	A	A	G	H	A	A	A	G	G	A	H	A	H	G	H	G
JAX00324674	12	6992268	0	A	G	A	A	A	A	A	G	G	G	A	A	G	A	A	G	G	H	H	G	G	G	G	A	H	A	G	A	A	A	A	A	G	H	A	A	A	G	G	A	H	A	H	G	H	G
JAX00324675	12	6994613	0	G	A	G	G	G	G	G	A	A	A	G	G	A	G	G	A	A	H	H	A	A	A	A	G	H	G	A	G	G	G	G	G	A	H	G	G	G	A	A	G	H	G	H	A	H	A
JAX00324676	12	6998231	0	A	G	A	A	A	A	A	A	G	A	A	A	A	A	A	A	H	A	A	A	G	A	A	A	A	A	G	A	A	A	A	A	G	H	A	A	A	G	A	A	H	A	A	G	H	A
JAX00324677	12	6998779	0	G	C	G	G	G	G	G	G	C	G	G	G	G	G	G	G	C	G	G	G	C	G	G	G	G	G	C	G	G	G	G	G	C	H	G	G	G	C	G	G	H	G	G	C	H	G
JAX00032912	12	7004319	0	A	T	A	A	A	A	A	T	T	T	A	A	T	A	A	T	T	H	H	T	T	T	T	A	H	A	T	A	A	A	A	A	T	H	A	A	A	T	T	A	H	A	H	T	H	T
JAX00324679	12	7013629	0	G	A	G	G	G	G	G	G	A	G	G	G	G	G	G	G	N	G	G	G	A	G	G	G	G	G	N	G	G	G	G	G	H	G	G	G	G	A	G	G	H	G	G	A	H	G
JAX00324681	12	7013820	0	T	G	T	T	T	T	T	G	G	T	T	T	G	T	T	T	G	T	T	G	G	T	G	T	T	T	G	T	T	T	T	T	G	N	T	T	T	G	H	T	H	T	T	G	H	G
JAX00324682	12	7017737	0	G	A	G	G	G	G	G	A	A	G	G	G	A	G	G	G	A	G	G	A	A	G	A	G	G	G	A	G	G	G	G	G	A	H	G	G	G	A	H	G	H	G	G	A	H	A
JAX00324685	12	7018129	0	C	G	C	C	C	C	C	C	C	G	C	C	C	C	C	G	C	H	H	C	C	G	C	C	H	C	C	C	C	C	C	C	C	C	C	C	C	C	C	C	C	C	C	C	C	C
JAX00032913	12	7038151	0	G	C	G	G	G	G	G	C	C	C	G	G	C	G	G	C	C	H	H	C	C	C	C	G	H	G	C	G	G	G	G	G	C	H	G	G	G	C	C	G	H	G	H	C	H	C
JAX00324692	12	7038270	0	C	G	C	C	C	C	C	C	G	C	C	C	C	C	C	C	H	C	C	C	G	H	C	C	C	C	G	C	C	C	C	C	G	H	C	C	C	G	C	C	H	C	C	G	H	C
JAX00324696	12	7042757	0	T	C	T	T	T	T	T	C	C	T	T	T	C	T	T	T	C	T	T	C	C	T	C	T	T	T	C	T	T	T	T	T	C	H	T	T	T	C	H	T	H	T	T	C	H	C
JAX00324698	12	7052800	0	C	T	C	C	C	C	C	T	C	T	C	C	T	C	C	T	C	H	H	T	C	T	T	C	H	C	C	C	C	C	C	C	C	C	C	C	C	C	T	C	C	C	H	C	C	T
JAX00324700	12	7053547	0	G	A	G	G	G	G	G	G	G	A	G	G	G	G	G	A	G	N	H	G	G	A	G	G	N	G	G	G	G	G	G	G	G	G	G	G	G	G	H	G	G	G	H	G	G	G
JAX00324704	12	7060564	0	T	G	T	T	T	T	T	G	T	T	T	T	G	T	T	T	H	T	T	G	T	T	G	T	T	T	T	T	T	T	T	T	T	T	T	T	T	T	H	T	T	T	T	T	T	G
JAX00032914	12	7060753	0	G	A	G	G	G	G	G	A	A	G	G	G	A	G	G	G	A	G	G	A	A	G	A	G	G	G	A	G	G	G	G	G	A	H	G	G	G	A	H	G	H	G	G	A	H	A
JAX00032916	12	7061086	0	C	A	C	C	C	C	C	A	A	C	C	C	A	C	C	C	A	C	C	A	A	C	A	C	C	C	A	C	C	C	C	C	A	H	C	C	C	A	H	C	H	C	C	A	H	A
JAX00324705	12	7061167	0	T	C	T	T	T	T	T	C	C	T	T	T	C	T	T	T	C	T	T	C	C	T	C	T	T	T	C	T	T	T	T	T	C	H	T	T	T	C	H	T	H	T	T	C	H	C
JAX00324708	12	7066897	0	G	C	G	G	G	G	G	C	G	G	G	G	C	G	G	G	N	G	G	C	G	G	C	G	G	G	G	G	G	G	G	G	G	G	G	G	G	G	H	G	G	G	G	G	G	C
JAX00324710	12	7068137	0	T	C	T	T	T	T	T	C	T	T	T	T	C	T	T	T	H	T	T	C	T	T	C	T	T	T	T	T	T	T	T	T	T	T	T	N	T	T	H	T	T	T	T	T	N	N
JAX00324711	12	7071071	0	A	G	A	A	A	A	A	G	A	A	A	A	G	A	A	A	H	A	A	G	A	A	G	A	A	A	A	A	A	A	A	A	A	A	A	A	A	A	H	A	A	A	A	A	A	G
JAX00324714	12	7071948	0	A	G	A	A	A	A	A	A	G	A	A	A	A	A	H	A	G	A	N	A	G	A	A	A	A	A	G	H	A	A	N	H	G	N	A	H	H	G	A	A	H	N	A	G	G	A
JAX00324720	12	7080167	0	A	C	A	A	A	A	A	C	C	A	A	A	C	A	A	A	C	A	A	C	C	A	C	A	A	A	C	A	A	A	A	A	C	H	A	A	A	C	H	A	H	A	A	C	H	C
JAX00324722	12	7084294	0	G	C	G	G	G	G	G	C	G	G	G	G	C	G	G	G	H	G	G	C	G	G	C	G	G	G	G	G	G	G	G	G	G	G	G	G	G	G	H	G	G	G	G	G	G	C
JAX00324723	12	7092801	0	T	C	T	T	T	T	T	T	C	T	T	T	T	T	T	T	H	T	T	T	C	T	T	T	T	T	C	T	T	T	T	T	C	H	T	T	T	C	T	T	H	T	T	C	H	T
JAX00199725	12	7102937	0	A	G	A	A	A	A	A	G	A	A	A	A	G	A	A	A	H	A	A	G	A	A	G	A	A	A	A	A	A	A	A	A	A	A	A	A	A	A	H	A	A	A	A	A	A	G
JAX00324726	12	7118281	0	G	T	G	G	G	G	G	T	T	T	G	G	T	G	G	T	T	H	N	T	T	T	T	G	H	G	T	G	G	G	G	G	T	H	G	G	G	T	T	G	H	G	H	T	H	T
JAX00324740	12	7151285	0	T	A	T	T	T	T	T	A	A	T	T	T	A	T	T	T	A	T	T	A	A	T	A	T	T	T	A	T	T	T	T	T	A	H	T	T	T	A	H	T	H	T	T	A	H	A
JAX00324741	12	7154723	0	C	A	C	C	C	C	C	A	C	C	C	C	A	C	C	C	C	C	C	A	C	C	A	C	C	C	C	C	C	C	C	C	C	C	C	C	C	C	H	C	C	C	C	C	C	A
JAX00324742	12	7194364	0	A	G	A	A	A	A	A	G	G	A	A	A	G	A	A	A	G	A	A	G	G	A	G	A	A	A	G	A	A	A	A	A	G	G	A	A	A	G	H	A	G	A	A	G	N	G
JAX00324747	12	7216615	0	C	A	C	C	C	C	C	A	C	C	C	C	A	C	C	C	H	C	C	A	C	C	A	C	C	C	C	C	C	C	C	C	C	C	C	C	C	C	H	C	C	C	C	C	C	A
JAX00324752	12	7223247	0	T	C	T	T	T	T	T	C	C	T	T	T	C	T	T	T	C	T	T	C	C	T	C	T	T	T	C	T	T	T	T	T	C	H	T	T	T	C	H	T	H	T	T	C	H	C
JAX00199728	12	7248697	0	A	T	A	A	A	A	A	A	T	A	A	A	A	A	A	A	H	A	A	A	T	A	A	A	A	A	T	A	A	A	A	A	T	H	A	A	A	T	A	A	H	A	A	T	H	A
JAX00324763	12	7263648	0	A	G	A	A	A	A	A	G	A	A	A	A	G	A	A	A	H	A	A	G	A	A	G	A	A	A	A	A	A	A	A	A	A	A	A	A	A	A	H	A	A	A	A	A	A	G
JAX00032931	12	7269513	0	T	C	C	T	T	T	T	C	C	C	C	T	C	C	T	C	C	H	H	C	C	C	C	T	H	C	C	H	T	T	C	T	C	H	T	T	H	C	C	C	H	T	C	C	H	C
JAX00324776	12	7331231	0	T	C	T	T	T	T	T	T	T	C	T	T	T	T	T	N	T	N	N	T	T	C	T	T	N	T	T	T	T	T	T	T	T	T	T	T	T	T	T	T	T	T	N	T	T	T
JAX00324777	12	7333628	0	A	G	A	A	A	A	A	G	G	G	A	A	G	A	A	G	G	H	H	G	G	G	G	A	H	A	G	A	A	A	A	A	G	H	A	A	A	G	G	A	H	A	H	G	H	G
JAX00324778	12	7333805	0	T	G	T	T	T	T	T	G	G	G	T	T	G	T	T	G	G	H	H	G	G	G	G	T	H	T	G	T	T	T	T	T	G	H	T	T	T	G	G	T	H	T	H	G	H	G
JAX00324779	12	7346167	0	A	T	A	A	A	A	A	T	T	T	A	A	T	A	A	T	T	H	H	T	T	T	T	A	H	A	T	A	A	A	A	A	T	H	A	A	A	T	T	A	H	A	H	T	T	T
JAX00324782	12	7351451	0	C	T	C	C	C	C	C	C	T	C	C	C	C	C	C	C	H	C	C	C	T	C	C	C	C	C	T	C	C	C	C	C	T	H	C	C	C	T	C	C	H	C	C	T	H	C
JAX00324791	12	7398143	0	G	C	G	G	G	G	G	C	G	G	G	N	C	G	G	G	C	G	G	C	G	G	C	G	G	G	N	G	G	G	G	G	G	G	G	G	G	G	C	G	G	G	G	G	G	C
JAX00324792	12	7405487	0	G	T	G	G	G	G	G	T	T	T	G	G	T	G	G	T	T	H	H	T	T	T	T	G	H	G	T	G	G	G	G	G	T	N	G	G	G	T	T	G	N	G	H	T	H	T
JAX00324794	12	7406138	0	A	G	A	A	A	A	A	A	G	A	A	A	A	A	A	A	A	A	A	A	G	A	A	A	A	A	G	A	A	A	A	A	G	H	A	A	A	G	A	A	A	A	A	G	A	A
JAX00032943	12	7429428	0	C	A	A	C	C	C	C	C	C	C	A	C	C	A	C	C	C	C	C	C	C	C	C	C	C	A	C	H	C	C	A	C	C	C	C	C	H	C	C	A	C	C	H	C	C	C
JAX00032944	12	7452910	0	G	A	G	G	G	G	G	G	A	G	G	G	G	G	G	G	H	G	G	G	A	G	G	G	G	G	A	G	G	G	G	G	A	H	G	G	G	A	G	G	H	G	G	A	A	G
JAX00324810	12	7486819	0	T	C	T	T	T	T	T	T	C	T	T	T	T	T	T	T	H	T	T	T	C	T	T	T	T	T	C	T	T	T	T	T	C	H	T	T	T	C	T	T	H	T	T	C	N	T
JAX00324813	12	7500977	0	G	A	G	G	G	G	G	G	G	A	G	G	G	G	G	A	G	H	N	G	G	A	G	G	H	G	G	G	G	G	G	G	G	G	G	G	G	G	H	G	G	G	H	G	G	G
JAX00324814	12	7503388	0	C	T	T	C	C	C	C	C	C	T	T	C	C	T	C	T	C	H	H	C	C	T	C	C	H	T	C	H	C	C	T	C	C	C	C	C	H	C	H	T	C	C	T	C	C	C
JAX00324816	12	7503483	0	A	C	C	A	A	A	A	A	C	C	C	A	A	C	A	C	H	H	H	A	C	C	A	A	H	C	C	H	A	A	C	A	C	H	A	A	H	C	H	C	H	A	C	C	H	A
JAX00324825	12	7539331	0	G	T	G	G	G	G	G	G	T	G	G	G	G	G	G	G	H	G	G	G	T	G	G	G	G	G	T	G	G	G	G	G	T	H	G	G	G	T	G	G	H	G	G	T	H	G
JAX00324826	12	7541446	0	T	C	T	T	T	T	T	T	C	T	T	T	T	T	T	T	H	T	T	T	C	T	T	T	T	T	C	T	T	T	T	T	C	N	T	T	T	C	T	T	H	T	T	C	H	T
JAX00324827	12	7541492	0	T	C	T	T	T	T	T	T	C	T	T	T	T	T	T	T	H	T	T	T	C	T	T	T	T	T	C	T	T	T	T	T	C	H	T	T	T	C	T	T	H	T	T	C	H	T
JAX00324828	12	7543410	0	C	T	C	C	C	C	C	C	C	T	C	C	C	C	C	T	C	H	H	C	C	T	C	C	H	C	C	C	C	C	C	C	C	C	C	C	C	C	H	C	C	C	H	C	C	C
JAX00324830	12	7571323	0	T	A	T	T	T	T	T	A	A	T	T	T	A	T	T	T	A	T	T	A	A	T	A	T	T	T	A	T	T	T	T	T	A	H	T	T	T	A	H	T	H	T	T	A	H	A
JAX00324832	12	7571997	0	A	G	A	A	A	A	A	G	A	A	A	A	G	A	A	A	G	A	A	G	A	A	G	A	A	A	A	A	A	A	A	A	A	A	A	A	A	A	N	A	A	A	A	A	A	G
JAX00032953	12	7579051	0	T	A	T	T	T	T	T	A	T	T	T	T	A	T	T	T	H	T	T	A	T	T	A	T	T	T	T	T	T	T	T	T	T	T	T	T	T	T	H	T	T	T	T	T	T	A
JAX00324835	12	7586280	0	C	A	C	C	C	C	C	C	C	A	C	C	C	C	C	A	C	H	H	C	C	A	C	C	H	C	C	C	C	C	C	C	C	C	C	C	C	C	H	C	C	C	H	C	C	C
JAX00324838	12	7595404	0	C	T	C	C	C	C	C	C	C	T	C	C	C	C	C	T	C	C	C	C	C	T	C	C	H	C	C	C	C	C	C	C	C	C	C	C	C	C	H	C	C	C	H	C	C	C
JAX00032956	12	7621231	0	G	C	G	G	G	G	G	G	C	G	G	G	G	G	G	G	H	G	G	G	C	G	G	G	G	G	C	G	G	G	G	G	C	H	G	G	G	C	G	G	H	G	G	C	H	G
JAX00032957	12	7621981	0	T	C	T	T	T	T	T	C	T	C	T	T	C	T	T	C	H	H	H	C	T	C	C	T	H	T	T	T	T	T	T	T	T	T	T	T	T	T	C	T	T	T	H	T	T	C
JAX00324847	12	7642219	0	G	A	G	G	G	G	G	A	G	G	G	G	A	G	G	G	H	G	G	A	G	G	A	G	G	G	G	G	G	G	G	G	G	G	G	G	G	G	H	G	G	G	G	G	G	A
JAX00324849	12	7646459	0	A	G	A	A	A	A	A	G	G	A	A	A	G	A	A	A	G	A	A	G	G	A	G	A	A	A	G	A	A	A	A	A	G	H	A	A	A	G	G	A	N	A	A	G	H	G
JAX00324850	12	7646504	0	A	G	A	A	A	A	A	G	G	A	A	A	G	A	A	A	G	A	A	G	G	A	G	A	A	A	G	A	A	A	A	A	G	H	A	A	A	G	H	A	H	A	A	G	G	G
JAX00032960	12	7661281	0	A	C	A	A	A	A	A	C	C	A	A	A	C	A	A	A	C	A	A	C	C	A	C	A	A	A	C	A	A	A	A	A	C	A	A	A	A	C	A	A	A	A	A	C	H	C
JAX00324858	12	7673119	0	A	G	A	A	A	A	A	A	A	G	A	A	A	A	A	G	A	H	H	A	A	G	A	A	H	A	A	A	A	A	A	A	A	A	A	A	A	A	H	A	A	A	H	A	A	A
JAX00324859	12	7673695	0	T	C	T	T	T	T	T	T	T	C	T	T	T	T	T	C	T	N	N	T	T	C	T	T	N	T	T	T	T	T	T	T	T	T	T	T	T	T	N	T	T	T	H	T	T	T
JAX00324865	12	7693551	0	A	G	A	A	A	A	A	A	G	A	A	A	A	A	A	A	H	A	A	A	G	A	A	A	A	A	G	A	A	A	A	A	G	H	A	A	A	N	A	A	H	A	A	G	H	A
JAX00324866	12	7693656	0	A	G	A	A	A	A	A	G	G	A	A	A	G	A	A	A	G	A	A	G	G	A	G	A	A	A	G	A	A	A	A	A	G	H	A	A	A	G	H	A	H	A	A	G	H	G
JAX00324869	12	7702691	0	A	G	A	A	A	A	A	A	G	A	A	A	A	A	A	A	H	A	A	A	G	A	A	A	A	A	G	A	A	A	A	A	G	H	A	A	A	G	A	A	H	A	A	G	H	A
JAX00324870	12	7703352	0	C	G	C	C	C	G	C	C	C	C	C	H	C	C	C	C	C	C	C	C	C	C	C	C	C	C	C	C	C	C	C	C	C	C	G	G	C	C	C	C	C	C	C	C	C	C
JAX00032964	12	7708412	0	G	A	A	G	G	G	G	G	G	A	A	G	G	A	G	A	G	H	H	G	G	A	G	G	H	A	G	H	G	G	A	G	G	G	G	G	A	G	H	A	G	G	A	G	G	G
JAX00324873	12	7709613	0	T	C	T	T	T	T	T	C	T	T	T	T	C	T	T	T	N	T	T	C	T	T	C	T	T	T	T	T	T	T	T	T	T	T	T	T	T	T	H	T	T	T	T	T	T	C
JAX00324878	12	7724965	0	A	T	A	A	A	A	A	A	A	T	A	H	A	A	A	T	A	H	H	A	A	T	A	A	H	A	A	A	A	A	A	A	A	A	A	A	A	A	H	A	A	A	H	A	A	A
JAX00032966	12	7729982	0	C	G	G	C	C	C	C	G	G	C	G	C	G	G	C	C	G	C	C	G	G	C	G	C	C	G	G	H	C	C	G	C	G	H	C	C	H	G	H	G	H	C	H	G	H	G
JAX00324881	12	7750865	0	A	G	A	A	A	A	A	G	G	A	A	A	G	A	A	A	G	A	A	G	G	A	G	A	A	A	G	A	A	A	A	A	G	H	A	A	A	G	H	A	H	A	A	G	H	G
JAX00324882	12	7752524	0	G	A	G	G	G	G	G	G	A	G	G	G	G	G	G	G	H	G	G	G	A	G	G	G	G	G	A	G	G	G	G	G	A	A	G	G	G	A	G	G	H	G	G	A	H	G
JAX00199739	12	7774150	0	T	C	T	T	T	T	T	T	C	T	T	T	T	T	T	T	H	T	T	T	C	T	T	T	T	T	C	T	T	T	T	T	C	H	T	T	T	C	T	T	H	T	T	C	H	T
JAX00324888	12	7779387	0	C	T	T	C	C	C	C	C	C	C	T	C	C	T	C	C	C	C	C	C	C	C	C	C	C	T	C	H	C	C	T	C	C	C	C	C	H	C	C	T	C	C	H	C	C	C
JAX00324897	12	7797923	0	A	C	C	A	A	A	A	C	C	A	C	A	C	C	A	A	C	A	A	C	C	A	C	A	A	C	C	H	A	A	C	A	C	N	A	A	N	C	N	C	H	A	N	C	N	C
JAX00324898	12	7800567	0	G	A	G	G	G	G	G	G	G	A	G	G	G	G	G	A	G	H	H	G	G	A	G	G	H	G	G	G	G	G	G	G	G	G	G	G	G	G	H	G	G	G	H	G	G	G
JAX00032972	12	7800815	0	G	A	A	G	G	G	G	G	G	G	A	G	G	A	G	G	G	G	G	G	G	G	G	G	G	A	G	H	G	G	A	G	G	G	G	G	H	G	G	A	G	G	H	G	G	G
JAX00032975	12	7869018	0	A	G	G	A	A	A	A	A	A	A	G	A	A	G	A	A	A	A	A	A	A	A	A	A	A	G	A	H	A	A	G	A	A	A	A	A	H	A	A	G	A	A	N	A	A	A
JAX00324910	12	7871207	0	G	T	T	G	G	G	G	T	T	G	T	G	T	T	G	G	T	G	G	T	T	G	T	G	G	T	T	G	G	G	T	G	T	G	G	G	G	T	G	T	G	G	G	T	G	T
JAX00324915	12	7877749	0	T	C	T	T	T	T	T	T	T	C	T	T	T	T	T	C	T	H	H	T	T	C	T	T	H	T	T	T	T	T	T	T	T	T	T	T	T	T	T	T	T	T	H	T	T	T
JAX00324916	12	7878555	0	G	A	A	G	G	G	G	A	A	G	A	G	A	A	G	G	A	G	G	A	A	G	A	G	G	A	A	H	G	G	A	G	A	H	G	G	H	A	H	A	H	G	H	A	H	A
JAX00324920	12	7878829	0	A	C	A	A	A	A	A	C	A	A	H	A	C	A	A	A	H	A	A	C	A	A	C	A	A	A	A	A	A	A	A	A	A	A	A	A	A	A	H	A	A	A	A	A	A	C
JAX00324923	12	7897708	0	C	T	C	C	C	C	C	T	C	C	C	C	T	C	C	C	H	C	C	T	C	C	T	C	C	C	C	C	C	C	C	C	C	C	C	C	C	C	H	C	C	C	C	C	C	T
JAX00324926	12	7908805	0	A	G	G	A	A	A	A	G	G	A	G	A	G	G	A	A	G	A	A	G	G	N	G	A	A	G	G	G	A	A	G	A	G	G	A	A	G	G	G	G	G	A	G	G	G	G
JAX00324927	12	7908882	0	C	T	C	C	C	C	C	T	C	C	C	C	T	C	C	C	H	C	C	T	C	C	T	C	C	C	C	C	C	C	C	C	C	C	C	C	C	C	H	C	C	C	C	C	C	T
JAX00324928	12	7908940	0	T	C	C	T	T	T	T	T	T	T	C	T	T	C	T	T	T	T	T	T	T	T	T	T	T	C	T	H	T	T	C	T	T	T	T	T	H	T	T	C	T	T	H	T	T	T
JAX00324929	12	7910939	0	A	G	A	A	A	A	A	G	G	A	A	A	G	A	A	A	G	A	A	G	G	A	G	A	A	A	G	A	A	A	A	A	H	N	A	A	A	G	H	A	A	A	A	G	A	G
JAX00324932	12	7911850	0	G	T	G	G	G	G	G	G	T	G	G	G	G	G	G	G	H	G	G	G	T	G	G	G	G	G	T	G	G	G	G	G	T	H	G	G	G	T	G	G	H	G	G	T	H	G
JAX00032980	12	7930453	0	T	G	G	T	T	T	T	G	G	T	G	T	G	G	T	T	G	T	T	G	G	T	G	T	T	G	G	H	T	T	G	T	G	H	T	T	H	G	H	G	H	T	H	G	H	G
JAX00324937	12	7953044	0	G	A	G	G	G	G	G	A	A	G	G	G	A	G	G	G	A	G	G	A	A	G	A	G	G	G	A	G	G	G	G	G	A	H	G	G	G	A	H	G	H	G	G	A	H	A
JAX00032983	12	7986591	0	T	C	C	T	T	T	T	C	T	T	C	T	C	C	T	T	H	T	T	C	T	T	C	T	T	C	T	H	T	T	C	T	T	T	T	T	H	T	H	C	T	T	H	T	T	C
JAX00324947	12	7994967	0	C	T	T	C	C	C	C	C	C	C	T	C	C	T	C	C	C	C	C	C	C	C	C	C	C	T	C	H	C	C	T	C	C	C	C	C	H	C	C	T	C	C	H	C	C	C
JAX00324954	12	7997576	0	T	C	C	T	T	T	C	C	C	C	C	T	C	C	T	C	C	C	H	C	C	C	C	H	C	C	C	N	C	C	C	C	C	C	T	T	H	C	C	C	N	T	C	C	C	C
JAX00324956	12	7998181	0	T	C	T	T	T	T	T	C	C	C	T	T	C	T	T	C	C	H	H	C	C	C	C	T	H	T	C	T	T	T	T	T	C	H	T	T	T	C	C	T	H	T	H	C	H	C
JAX00032985	12	7998294	0	A	C	C	A	A	A	C	C	C	C	C	A	C	C	A	C	C	C	H	C	C	C	C	H	C	C	C	H	C	C	C	C	C	C	A	A	H	C	C	C	H	A	C	C	C	C
JAX00324957	12	7998337	0	G	A	G	G	G	G	G	G	A	A	G	G	G	G	G	A	H	H	H	G	A	A	G	G	H	G	A	G	G	G	G	G	A	H	G	G	G	A	H	G	H	G	H	A	H	G
JAX00324958	12	7998365	0	C	T	C	C	C	C	C	C	T	T	C	C	C	C	C	T	H	N	H	C	T	T	C	C	H	C	T	C	C	C	C	C	T	N	C	C	C	T	C	C	N	C	N	T	H	C
JAX00324960	12	7999137	0	C	T	T	C	C	C	T	C	C	C	T	C	C	T	C	C	C	H	C	C	C	C	C	H	H	T	C	H	T	T	T	T	C	H	C	C	H	C	C	T	C	C	H	C	H	C
JAX00324965	12	8000812	0	G	A	A	G	G	G	A	A	A	G	A	G	A	A	G	G	A	H	G	A	A	G	A	H	H	A	A	H	A	A	A	A	A	A	G	G	H	A	H	A	H	G	H	A	A	A
JAX00324966	12	8000992	0	C	T	T	C	C	C	T	T	T	C	T	C	T	T	C	C	T	H	C	T	T	C	T	H	H	T	T	H	T	T	T	T	T	T	C	C	H	T	H	T	H	C	H	T	T	T
JAX00324968	12	8001266	0	G	C	G	G	G	G	G	G	C	C	G	G	G	G	G	C	H	H	H	G	C	C	G	G	H	G	C	G	G	G	G	G	C	H	G	G	G	C	H	G	H	G	H	C	H	G
JAX00324969	12	8001366	0	T	C	C	T	T	T	C	T	T	C	C	T	T	C	T	C	T	C	H	T	T	C	T	H	C	C	T	H	C	C	C	C	T	H	T	T	H	T	H	C	T	T	C	T	H	T
JAX00324974	12	8004355	0	T	C	C	T	T	T	C	C	C	T	C	T	T	C	T	T	C	N	T	N	C	T	H	T	N	C	C	T	C	C	C	C	C	C	T	T	T	C	T	C	N	T	N	C	C	N
JAX00324976	12	8004556	0	A	T	T	A	A	A	T	T	A	A	T	A	T	T	A	A	H	H	A	T	A	A	T	N	H	T	A	N	T	T	T	T	A	H	A	A	N	A	H	T	A	A	H	A	H	T
JAX00324978	12	8022015	0	C	T	C	C	C	C	C	C	C	T	C	C	C	C	C	T	C	H	H	C	C	T	C	C	H	C	C	C	C	C	C	C	C	C	C	C	C	C	H	C	C	C	N	C	C	C
JAX00324979	12	8022326	0	G	T	T	G	G	G	G	G	G	G	T	G	G	T	G	G	G	G	G	G	G	G	G	G	G	T	G	H	G	G	T	G	G	G	G	G	H	G	G	T	G	G	H	G	G	G
JAX00032986	12	8031105	0	T	C	C	T	T	T	C	C	C	C	C	T	C	C	T	C	C	C	H	C	C	C	C	N	C	C	C	N	C	C	C	C	C	C	T	T	H	C	C	C	N	T	C	C	C	C
JAX00032987	12	8031300	0	A	T	T	A	A	A	T	T	T	T	T	A	T	T	A	T	T	T	T	T	T	T	T	H	T	T	T	H	T	T	T	T	T	T	A	A	N	T	T	T	H	A	T	T	T	T
JAX00032989	12	8042033	0	G	A	A	G	G	G	A	G	G	A	A	G	G	A	G	A	G	A	H	G	G	A	G	H	A	A	G	H	A	A	A	A	G	H	G	G	H	G	H	A	G	G	A	G	H	G
JAX00324993	12	8071146	0	A	G	A	A	A	A	A	G	G	A	A	A	G	A	A	A	G	A	A	G	G	A	G	A	A	A	G	A	A	A	A	A	G	H	A	A	A	G	H	A	H	A	A	G	H	G
JAX00324995	12	8072770	0	G	A	G	G	G	G	G	A	G	G	G	G	A	G	G	G	H	G	G	A	G	G	A	G	G	G	G	G	G	G	G	G	G	G	G	G	G	G	H	G	G	G	G	G	G	A
JAX00324997	12	8074382	0	T	C	T	T	T	T	T	C	C	T	T	T	C	T	T	T	C	T	T	C	C	T	C	T	T	T	C	T	T	T	T	T	C	H	T	T	T	C	H	T	H	T	T	C	H	C
JAX00324998	12	8080070	0	G	A	A	G	G	G	A	A	A	A	A	G	A	A	G	A	A	A	H	A	A	A	A	H	A	A	A	H	A	A	A	A	A	A	G	G	H	A	A	A	H	G	A	A	A	A
JAX00199743	12	8081196	0	A	G	G	A	A	A	G	G	G	G	G	A	G	G	A	G	G	G	H	G	G	G	G	H	G	G	G	H	G	G	G	G	G	G	A	A	H	G	G	G	H	A	G	G	G	G
JAX00325004	12	8117814	0	C	T	C	C	C	C	C	C	T	C	C	C	C	C	C	C	H	C	C	C	T	C	C	C	C	C	T	C	C	C	C	C	T	H	C	C	C	T	C	C	H	C	C	T	H	C
JAX00325005	12	8118485	0	T	C	T	T	T	T	T	C	C	C	T	T	C	T	T	C	C	H	H	C	C	C	C	T	H	T	C	T	T	T	T	T	C	H	T	T	T	C	C	T	H	T	H	C	H	C
JAX00325008	12	8126881	0	T	A	T	T	T	T	T	A	T	A	T	T	A	T	T	A	H	H	H	A	T	A	A	T	H	T	T	T	T	T	T	T	T	T	T	T	T	T	A	T	T	T	H	T	T	A
JAX00325011	12	8130641	0	T	C	T	T	T	T	T	T	C	C	T	T	T	T	T	C	H	N	H	T	C	C	T	T	H	T	C	T	T	T	T	T	C	H	T	T	T	C	H	T	H	T	H	C	H	T
JAX00325012	12	8133961	0	T	C	T	T	T	T	T	C	C	C	T	T	C	T	T	C	C	H	H	C	C	C	C	T	H	T	C	T	T	T	T	T	C	T	T	T	T	C	C	T	T	T	H	C	T	C
JAX00032995	12	8138005	0	T	C	T	T	T	T	T	C	C	T	T	T	C	T	T	T	C	T	T	C	C	T	C	T	T	T	C	T	T	T	T	T	C	H	T	T	T	C	H	T	H	T	T	C	H	C
JAX00325013	12	8138577	0	G	A	G	G	G	G	G	A	A	G	G	G	A	G	G	G	A	G	G	A	A	G	A	G	G	G	A	G	G	G	G	G	A	H	G	G	G	A	H	G	H	G	G	A	H	A
JAX00032998	12	8178024	0	A	G	A	A	A	A	A	G	A	A	A	A	G	A	A	A	H	A	A	G	A	A	G	A	A	A	A	A	A	A	A	A	A	A	A	A	A	A	H	A	A	A	A	A	A	G
JAX00033000	12	8181755	0	G	A	G	G	G	G	G	G	A	G	G	G	G	G	G	G	H	G	G	G	A	G	G	G	G	G	A	G	G	G	G	G	A	H	G	G	G	A	G	G	H	G	G	A	H	G
JAX00325017	12	8183929	0	A	C	A	A	A	A	A	A	C	A	A	A	A	A	A	A	H	A	A	A	C	A	A	A	A	A	C	A	A	A	A	A	C	H	A	A	A	C	A	A	N	A	A	C	H	A
JAX00325018	12	8184186	0	A	G	A	A	A	A	A	G	G	A	A	A	G	A	A	A	G	A	A	G	G	A	G	A	A	A	G	A	A	A	A	A	G	H	A	A	A	G	N	A	H	A	A	G	H	G
JAX00325021	12	8207684	0	C	T	C	C	C	C	C	T	T	C	C	C	T	C	C	C	T	C	C	T	T	C	T	C	C	C	T	C	C	C	C	C	T	H	C	C	C	T	H	C	H	C	C	T	H	T
JAX00033003	12	8209127	0	C	G	C	C	C	C	C	G	G	G	C	C	G	C	C	G	G	H	H	G	G	G	G	C	H	C	G	C	C	C	C	C	G	H	C	C	C	G	G	C	H	C	H	G	H	G
JAX00325023	12	8209230	0	T	G	T	T	T	T	T	G	G	T	T	T	G	T	T	T	G	T	T	G	G	T	G	T	T	T	G	T	T	T	T	T	G	H	T	T	T	G	H	T	H	T	T	G	H	G
JAX00325025	12	8245965	0	T	C	T	T	T	T	T	T	C	T	T	T	T	T	T	T	H	T	T	T	C	T	T	T	T	T	C	T	T	T	T	T	C	H	T	T	T	C	T	T	H	T	T	C	H	T
JAX00325032	12	8252320	0	C	T	C	C	C	C	C	T	C	C	C	C	T	C	C	C	H	C	C	T	C	C	T	C	C	C	C	C	C	C	C	C	C	C	C	C	C	C	H	C	C	C	C	C	C	T
JAX00325034	12	8302042	0	G	T	G	G	G	G	G	T	G	G	G	G	T	G	G	G	G	G	G	T	G	G	T	G	G	G	G	G	G	G	G	G	G	G	G	G	G	G	H	G	G	G	G	G	G	T
JAX00325035	12	8306805	0	G	A	G	G	G	G	G	G	A	G	G	G	G	G	G	G	H	G	G	G	A	G	G	G	G	G	A	G	G	G	G	G	A	H	G	G	G	A	G	G	H	G	G	A	H	G
JAX00033010	12	8348236	0	A	G	A	A	A	A	A	G	G	A	A	A	G	A	A	A	G	A	A	G	G	A	G	A	A	A	G	A	A	A	A	A	G	G	A	A	A	G	H	A	G	A	A	G	G	G
JAX00033012	12	8349756	0	T	C	T	T	T	T	T	T	C	T	T	T	T	T	T	T	H	T	T	T	C	T	T	T	T	T	C	T	T	T	T	T	C	H	T	T	T	C	T	T	H	T	T	C	H	T
JAX00325045	12	8390340	0	T	G	G	T	T	T	G	G	G	T	G	T	G	G	T	T	G	H	T	G	G	T	G	H	H	G	G	H	G	G	G	G	G	G	T	T	H	G	H	G	H	T	H	G	H	G
JAX00325052	12	8410398	0	G	A	G	G	G	G	G	A	G	G	G	G	A	G	G	G	H	G	G	A	G	G	A	G	G	G	G	G	G	G	G	G	G	G	G	G	G	G	H	G	G	G	G	G	G	A
JAX00325053	12	8413089	0	T	C	C	T	T	T	C	C	T	T	C	T	C	C	T	T	H	N	T	C	T	T	C	H	H	C	T	H	C	C	C	C	T	H	T	T	N	T	T	C	T	T	H	T	T	C
JAX00325055	12	8415739	0	T	C	C	T	T	T	C	C	T	T	C	T	C	C	T	T	H	H	T	C	T	T	C	H	H	C	T	H	C	C	C	C	T	H	T	T	H	T	H	C	T	T	H	T	T	C
JAX00033016	12	8418174	0	C	A	A	C	C	C	A	C	C	C	A	C	C	A	C	C	C	H	C	C	C	C	C	H	H	A	C	H	A	A	A	A	C	H	C	C	H	C	C	A	C	C	H	C	C	C
JAX00033018	12	8427672	0	A	G	G	A	A	A	G	A	A	A	G	A	A	G	A	A	A	H	A	A	A	A	A	H	H	G	A	H	G	G	G	G	A	H	A	A	H	A	A	G	A	A	H	A	A	A
JAX00325066	12	8451396	0	C	A	C	C	C	C	C	A	C	C	C	C	A	C	C	C	H	C	C	A	C	C	A	C	C	C	C	C	C	C	C	C	C	C	C	C	C	C	H	C	C	C	C	C	C	A
JAX00033021	12	8461597	0	G	A	A	G	G	G	A	G	G	A	A	G	G	A	G	A	G	A	N	G	G	A	G	H	A	A	G	H	A	A	A	A	G	H	G	G	H	G	H	A	G	G	A	G	G	G
JAX00325070	12	8468038	0	G	T	T	G	G	G	T	G	G	T	T	G	G	T	G	T	G	T	H	G	G	T	G	H	T	T	G	H	T	T	T	T	G	H	G	G	H	G	H	T	G	G	T	G	G	G
JAX00325072	12	8474154	0	A	C	C	A	A	A	C	A	C	C	C	A	A	C	A	C	A	C	H	A	C	C	A	H	C	C	C	H	C	C	C	C	C	C	A	A	H	C	H	C	A	A	C	C	A	A
JAX00325073	12	8474306	0	G	C	G	G	G	G	G	G	C	G	G	G	G	G	G	G	H	G	G	G	C	G	G	G	G	G	C	G	G	G	G	G	C	H	G	G	G	C	G	G	H	G	G	C	H	G
JAX00325079	12	8490974	0	G	A	G	G	G	G	G	G	G	A	G	G	G	G	G	A	G	H	H	G	G	A	G	G	H	G	G	G	G	G	G	G	G	G	G	G	G	G	H	G	G	G	H	G	G	G
JAX00033022	12	8497370	0	T	C	C	T	T	T	C	T	C	C	C	T	T	C	T	C	H	C	H	T	C	C	T	H	C	C	C	H	C	C	C	C	C	C	T	T	H	C	H	C	H	T	C	C	H	T
JAX00199755	12	8499318	0	G	A	G	G	G	G	G	G	A	G	G	G	G	G	G	G	H	G	G	G	A	G	G	G	G	G	A	G	G	G	G	G	A	H	G	G	G	A	G	G	H	G	G	A	N	G
JAX00325083	12	8499738	0	G	A	G	G	G	G	G	G	A	G	G	G	G	G	G	G	H	G	G	G	A	G	G	G	G	G	A	G	G	G	G	G	A	H	G	G	G	A	G	G	H	G	G	A	H	G
JAX00325087	12	8514109	0	T	G	T	T	T	T	T	G	T	T	T	T	G	T	T	T	N	T	T	G	T	T	G	T	T	T	T	T	T	T	T	T	T	T	T	T	T	T	N	T	T	T	T	T	T	G
JAX00325088	12	8518671	0	C	G	C	C	C	C	C	G	G	C	C	C	G	C	C	C	G	C	C	G	G	C	G	C	C	C	G	C	C	C	C	C	G	H	C	C	C	G	H	C	H	C	C	G	H	G
JAX00325089	12	8518700	0	A	G	A	A	A	A	A	G	G	A	A	A	G	A	A	A	G	A	A	G	G	A	G	A	A	A	G	A	A	A	A	A	G	H	A	A	A	G	H	A	H	A	A	G	H	G
JAX00325090	12	8538253	0	G	A	G	G	G	G	G	A	G	G	G	G	H	G	G	G	H	G	G	A	G	G	A	G	G	G	G	G	G	G	G	G	G	G	G	G	G	G	H	G	G	G	G	G	G	A
JAX00325096	12	8576796	0	T	C	T	T	T	T	T	C	T	T	T	T	C	T	T	T	T	T	T	H	T	T	T	T	T	T	T	T	T	T	T	T	T	T	T	T	T	T	T	T	T	T	T	T	T	H
JAX00325104	12	8733352	0	C	T	C	C	C	C	C	C	T	C	C	C	C	C	C	C	H	C	C	C	T	C	C	C	C	C	T	C	C	C	C	C	N	N	C	C	C	H	C	C	H	C	C	T	H	C
JAX00033039	12	8740454	0	T	C	T	T	T	T	T	T	C	T	T	T	T	T	T	T	H	T	T	T	C	T	T	T	T	T	C	T	T	T	T	T	C	H	T	T	T	C	T	T	H	T	T	C	T	T
JAX00033040	12	8779488	0	T	C	T	T	T	T	T	T	C	T	T	T	T	T	T	T	H	T	T	T	C	T	T	T	T	T	C	T	T	T	T	T	C	H	T	T	T	C	T	T	H	T	T	C	H	T
JAX00325109	12	8780861	0	C	T	C	C	C	C	C	C	T	C	C	C	C	C	C	C	H	C	C	C	T	C	C	C	C	C	T	C	C	C	C	C	T	H	C	C	C	T	C	C	H	C	C	T	H	C
JAX00724132	12	8798338	0	C	A	C	C	C	C	C	C	A	C	C	C	H	H	C	C	H	C	C	C	A	C	C	C	C	C	A	C	N	C	C	C	A	H	C	C	C	A	C	C	H	C	C	A	H	C
JAX00033045	12	8838030	0	T	C	C	T	T	T	T	C	C	C	C	T	C	C	T	C	C	H	H	C	C	C	H	T	H	C	C	H	T	T	C	T	C	H	T	T	H	C	C	C	H	T	C	C	H	C
JAX00325112	12	8840190	0	C	G	C	C	C	C	C	G	C	G	C	C	G	C	C	G	G	H	H	G	C	G	H	C	H	C	C	C	C	C	C	C	C	C	C	C	C	C	G	C	C	C	H	C	C	G
JAX00325114	12	8845116	0	A	G	A	A	A	A	A	A	G	G	A	A	A	A	A	G	H	H	H	A	G	G	A	A	H	A	G	A	A	A	A	A	G	H	A	A	A	G	H	A	H	A	H	G	H	A
JAX00033046	12	8849622	0	G	A	G	G	G	G	G	G	A	G	G	G	G	G	G	G	N	G	G	G	A	G	G	G	G	G	A	G	G	G	G	G	A	H	G	G	G	A	G	G	H	G	G	A	H	G
JAX00325116	12	8877500	0	G	C	G	G	G	G	G	G	C	C	G	G	G	G	G	C	H	H	H	G	C	C	G	G	H	G	C	G	G	G	G	G	C	H	G	G	G	C	H	G	H	G	H	C	H	G
JAX00325117	12	8893772	0	A	C	A	A	A	A	A	A	C	A	A	A	A	A	A	A	H	A	A	A	C	A	A	A	A	A	C	A	A	A	A	A	C	H	A	A	A	C	A	A	N	A	A	C	H	A
JAX00325124	12	8903411	0	A	G	A	A	A	A	A	G	A	G	A	A	G	A	A	G	H	H	H	G	A	G	H	A	H	A	A	A	A	A	A	A	A	A	A	A	A	A	G	A	A	A	H	A	A	G
JAX00033054	12	8942852	0	T	G	T	T	T	T	T	G	G	G	T	T	G	T	T	G	G	H	H	G	G	G	G	H	N	T	N	T	H	T	T	T	G	N	T	T	T	G	G	T	H	T	H	G	H	G
JAX00325127	12	8956439	0	G	C	G	G	G	G	G	G	C	G	G	G	G	G	G	G	H	G	G	G	C	G	G	G	G	G	C	G	G	G	G	G	C	H	G	G	G	C	G	G	H	G	G	C	H	G
JAX00033055	12	8979887	0	T	C	T	T	T	T	T	C	C	C	T	T	C	T	T	C	C	C	C	C	C	C	N	T	C	T	C	T	T	T	T	T	C	N	T	T	T	C	C	T	H	T	C	C	N	C
JAX00325130	12	8996459	0	G	A	G	G	G	G	G	A	G	A	G	G	A	G	G	A	H	H	H	A	G	A	H	G	H	G	G	G	G	G	G	G	G	G	G	G	G	G	A	G	G	G	H	G	G	A
JAX00325131	12	8996559	0	A	T	A	A	A	A	A	A	T	A	A	A	A	A	A	A	H	A	A	A	T	A	A	A	A	A	T	A	A	A	A	A	T	H	A	A	A	T	A	A	H	A	A	T	H	A
JAX00325132	12	8997393	0	G	A	G	G	G	G	G	G	A	G	G	G	G	G	G	G	H	G	G	G	A	G	G	G	G	G	A	G	G	G	G	G	A	H	G	G	G	A	G	G	H	G	G	A	H	G
JAX00033058	12	9025662	0	T	C	T	T	T	T	T	T	C	T	T	T	T	T	T	T	H	T	T	T	C	T	T	T	T	T	C	T	T	T	T	T	C	H	T	T	T	C	T	T	N	T	T	C	H	T
JAX00033059	12	9027419	0	A	G	A	A	A	A	A	A	G	A	A	A	A	A	A	A	H	A	A	A	G	A	A	A	A	A	G	A	A	A	A	A	G	H	A	A	A	G	A	A	H	A	A	G	H	A
JAX00033061	12	9054469	0	T	C	T	T	T	T	T	C	C	T	T	T	C	T	T	T	C	T	T	C	C	T	H	T	T	T	C	T	T	T	T	T	C	H	T	T	T	C	H	T	H	T	T	C	H	C
JAX00199767	12	9057444	0	A	G	A	A	A	A	A	G	G	A	A	A	G	A	A	A	G	A	A	G	G	A	G	A	A	A	G	A	A	A	A	A	G	G	A	A	A	G	G	A	G	A	A	G	G	G
JAX00033063	12	9060504	0	T	G	T	T	T	T	T	G	G	T	T	T	G	T	T	T	G	T	T	G	H	T	H	T	T	T	G	T	T	T	T	T	G	H	T	T	T	G	H	T	H	T	T	G	H	G
JAX00325143	12	9087533	0	C	T	C	C	C	C	C	T	C	T	C	C	T	C	C	T	H	H	H	T	H	T	H	C	H	C	C	C	C	C	C	C	C	C	C	C	C	C	T	C	C	C	H	C	C	T
JAX00325144	12	9088135	0	T	C	T	T	T	T	T	C	C	C	T	T	C	T	T	C	C	H	H	C	C	C	H	T	H	T	C	T	T	T	T	T	C	H	T	T	T	C	C	T	H	T	H	C	H	C
JAX00033064	12	9096630	0	G	A	G	G	G	G	G	G	A	G	G	G	G	G	G	G	H	G	G	G	H	G	G	G	G	G	A	G	G	G	G	G	A	H	G	G	G	A	G	G	H	G	G	A	H	G
JAX00325148	12	9103800	0	T	C	T	T	T	T	T	T	C	T	T	T	T	T	T	T	H	T	T	T	N	T	T	T	T	T	C	T	T	T	T	T	C	H	T	T	T	C	T	T	H	T	T	C	H	T
JAX00325150	12	9117795	0	A	T	A	A	A	A	A	T	T	T	A	A	T	A	A	T	T	H	H	T	T	T	H	A	H	A	T	A	A	A	A	A	T	H	A	A	A	T	T	A	H	A	H	T	H	T
JAX00325151	12	9118105	0	G	A	G	G	G	G	G	A	A	G	G	G	A	G	G	G	A	G	G	A	H	G	N	G	G	G	A	G	G	G	G	G	A	A	G	G	G	A	H	G	H	G	G	A	H	A
JAX00325154	12	9132492	0	C	A	C	C	C	C	C	A	A	C	C	C	A	C	C	C	A	C	C	A	H	C	H	C	C	C	A	C	C	C	C	C	A	H	C	C	C	A	H	C	H	C	C	A	H	A
JAX00325155	12	9132775	0	G	A	G	G	G	G	G	G	A	G	G	G	G	G	G	G	H	G	G	G	H	G	G	G	G	G	A	G	G	G	G	G	A	H	G	G	G	A	G	G	H	G	G	A	H	G
JAX00325157	12	9136321	0	T	C	T	T	T	T	T	C	C	C	T	T	C	T	T	C	C	H	H	C	C	C	H	T	H	T	C	T	T	T	T	T	C	H	T	T	T	C	C	T	H	T	H	C	H	C
JAX00325159	12	9137606	0	C	T	C	C	C	C	C	T	C	T	C	C	T	C	C	T	H	H	H	T	H	T	H	C	H	C	C	C	C	C	C	C	C	C	C	C	C	C	T	C	C	C	H	C	C	T
JAX00199770	12	9173949	0	C	T	C	C	C	C	C	C	T	T	C	C	C	C	C	T	H	H	H	C	T	T	C	C	H	C	T	C	C	C	C	C	T	H	C	C	C	T	H	C	H	C	H	T	H	C
JAX00325162	12	9202882	0	G	T	G	G	G	G	G	G	T	G	G	G	G	G	G	G	H	G	G	G	H	G	G	G	G	G	T	G	G	G	G	G	T	H	G	G	G	T	G	G	H	G	G	T	H	G
JAX00325168	12	9245982	0	G	A	A	G	G	G	G	G	G	G	A	G	G	A	G	G	G	G	G	G	G	G	G	G	G	A	G	H	G	G	A	G	G	G	G	G	H	G	G	A	G	G	H	G	G	G
JAX00325169	12	9247441	0	C	T	T	C	C	C	C	T	T	T	T	C	T	T	C	T	T	N	C	T	T	T	C	C	N	T	T	C	C	C	T	C	T	C	C	C	C	T	T	T	H	C	T	T	H	T
JAX00325170	12	9247872	0	C	T	C	C	C	C	C	C	T	C	C	C	C	C	C	C	H	C	C	C	H	C	C	C	C	C	T	C	C	C	C	C	T	H	C	C	C	T	C	C	H	C	C	T	H	C
JAX00325172	12	9250012	0	T	C	C	T	T	T	T	C	C	C	C	T	C	C	T	C	C	H	H	C	C	C	H	T	H	C	C	H	T	T	C	T	C	H	T	T	H	C	C	C	H	T	C	C	H	C
JAX00325173	12	9250456	0	T	C	C	T	T	T	T	T	T	T	C	T	T	H	T	T	T	T	T	T	T	T	T	T	T	C	T	H	T	T	C	T	T	T	T	T	H	T	T	C	T	T	H	T	T	T
JAX00325175	12	9250831	0	A	G	A	A	A	A	A	G	G	G	A	A	G	A	A	G	G	H	H	G	G	G	H	A	H	A	G	A	A	A	A	A	G	N	A	A	A	G	G	A	H	A	H	G	H	G
JAX00325178	12	9256244	0	C	T	T	C	C	C	C	T	C	T	T	C	T	T	C	T	N	C	C	T	C	T	H	C	C	T	C	H	C	C	T	C	C	C	C	C	H	C	T	T	C	C	T	C	C	T
JAX00199771	12	9256695	0	C	T	C	C	C	C	C	C	T	C	C	C	C	C	C	C	H	C	C	C	H	C	C	C	C	C	T	C	C	C	C	C	T	C	C	C	C	T	C	C	H	C	C	T	H	C
JAX00325182	12	9262291	0	T	A	T	T	T	T	T	T	A	T	T	T	T	T	T	T	H	T	T	T	H	T	T	T	T	T	H	T	T	T	T	T	A	H	T	T	T	A	T	T	H	T	T	A	H	T
JAX00033077	12	9265397	0	C	T	T	C	C	C	C	C	C	T	T	C	C	T	C	T	C	H	H	C	H	T	C	C	H	T	C	H	C	C	T	C	C	C	C	C	H	C	H	T	C	C	T	C	C	C
JAX00325186	12	9302513	0	T	C	T	T	T	T	T	T	C	T	T	T	T	T	T	T	H	T	T	T	H	T	T	T	T	T	C	T	T	T	T	T	C	T	T	T	T	C	T	T	H	T	T	C	H	T
JAX00325187	12	9303999	0	A	G	A	A	A	A	A	G	G	G	A	A	G	A	A	G	G	G	G	G	G	G	G	A	G	A	G	A	A	A	A	A	G	G	A	A	A	G	G	A	G	A	G	G	G	G
JAX00033081	12	9308603	0	A	G	G	A	A	A	A	G	G	A	G	A	G	G	A	A	G	A	A	G	H	A	H	A	A	G	G	H	A	A	G	A	G	H	A	A	H	G	H	G	H	A	H	G	H	G
JAX00033083	12	9329437	0	T	C	T	T	T	T	T	T	C	T	T	T	T	T	T	T	H	T	T	T	N	T	T	T	T	T	C	T	T	T	T	T	C	N	T	T	T	C	T	T	H	T	T	C	N	T
JAX00325190	12	9333307	0	C	T	C	C	C	C	C	C	C	T	C	C	C	C	C	T	C	H	T	C	H	T	C	C	H	C	C	C	C	C	C	C	C	C	C	C	C	C	H	C	C	C	H	C	C	C
JAX00325196	12	9371606	0	C	T	C	C	C	C	C	C	T	C	C	C	C	C	C	C	H	C	C	C	H	C	C	C	C	C	T	C	C	C	C	C	T	H	C	C	C	T	C	C	H	C	C	T	H	C
JAX00325199	12	9377296	0	T	G	G	T	T	T	T	G	G	G	G	T	G	G	T	G	G	G	G	G	G	G	H	T	H	G	G	H	T	T	G	T	G	H	T	T	H	G	G	G	H	T	G	G	H	G
JAX00325200	12	9377361	0	C	T	C	C	C	C	C	C	C	T	C	C	C	C	C	T	C	T	T	C	H	T	C	C	H	C	C	C	C	C	C	C	C	C	C	C	C	C	H	C	C	C	H	C	C	C
JAX00325201	12	9377670	0	T	C	C	T	T	T	T	T	T	C	C	T	T	C	T	C	T	C	C	T	C	C	T	T	C	C	T	C	T	T	C	T	N	T	T	T	C	T	C	C	T	T	C	T	T	T
JAX00033085	12	9378488	0	A	C	C	A	A	A	A	A	A	A	C	A	A	C	A	A	A	A	A	A	A	A	A	A	A	C	A	H	A	A	C	A	A	A	A	A	H	A	A	C	A	A	H	A	A	A
JAX00325202	12	9380520	0	C	T	C	C	C	C	C	C	T	T	C	C	C	C	C	T	H	T	T	C	T	T	C	C	H	C	T	C	C	C	C	C	T	H	C	C	C	T	H	C	H	C	H	T	H	C
JAX00325204	12	9384198	0	G	A	G	G	G	G	G	A	A	A	G	G	A	G	G	A	A	A	A	A	A	A	H	G	H	G	A	G	G	G	G	G	A	H	G	G	G	A	A	G	H	G	H	A	H	A
JAX00325206	12	9386634	0	C	T	T	C	C	C	C	C	T	C	T	C	C	T	C	C	H	C	C	C	H	C	C	C	C	T	T	H	C	C	T	C	T	H	C	C	H	T	C	T	H	C	H	T	H	C
JAX00325210	12	9417845	0	T	G	T	T	T	T	T	G	G	T	T	T	G	T	T	T	G	T	T	G	H	T	H	T	T	T	G	T	T	T	T	T	G	H	T	T	T	G	H	T	H	T	T	G	H	G
JAX00033088	12	9418023	0	A	G	A	A	A	A	A	G	G	G	A	A	G	A	A	G	G	G	G	G	G	G	H	A	H	A	G	A	A	A	A	A	G	H	A	A	A	G	G	A	H	A	H	G	H	G
JAX00325212	12	9420744	0	T	C	T	T	T	T	T	C	C	T	T	T	C	T	T	T	C	T	T	C	T	T	H	T	T	T	N	T	T	T	T	T	C	H	T	T	T	C	N	T	H	T	T	C	H	C
JAX00033089	12	9429647	0	T	C	C	T	T	T	T	C	C	C	C	T	C	C	T	C	C	C	C	C	C	C	H	T	H	C	C	H	T	T	C	T	C	H	T	T	H	C	C	C	H	T	C	C	H	C
JAX00199778	12	9444116	0	G	A	G	G	G	G	G	G	A	G	G	G	G	G	G	G	H	G	G	G	G	G	G	G	G	G	A	G	G	G	G	G	A	G	G	G	G	A	G	G	H	G	G	A	H	G
JAX00033091	12	9449864	0	A	G	G	A	A	A	A	A	A	G	G	A	A	G	A	G	A	G	G	A	H	G	A	A	H	G	A	H	A	A	G	A	A	A	A	A	H	A	H	G	A	A	G	A	A	A
JAX00325216	12	9462507	0	T	G	G	T	T	T	T	G	T	G	G	T	G	G	T	G	H	G	G	G	H	G	H	T	H	G	T	H	T	T	G	T	T	T	T	T	H	T	G	G	T	T	G	T	T	G
JAX00325217	12	9462720	0	C	T	C	C	C	C	C	C	T	C	C	C	C	C	C	C	H	C	C	C	H	C	C	C	C	C	T	C	C	C	C	C	T	H	C	C	C	T	C	C	H	C	C	T	H	C
JAX00325219	12	9464983	0	G	C	C	G	G	G	G	G	C	C	C	G	G	C	G	C	H	C	C	G	C	C	G	G	H	C	C	H	G	G	C	G	C	H	G	G	H	C	H	C	H	G	C	C	H	G
JAX00325220	12	9465177	0	T	C	C	T	T	T	T	C	C	C	C	T	C	C	T	C	C	C	C	C	C	C	H	T	H	C	C	H	T	T	C	T	C	H	T	T	H	C	C	C	H	T	C	C	H	C
JAX00325223	12	9468748	0	G	A	G	G	G	G	G	A	G	G	G	G	A	G	G	G	H	G	G	A	G	G	H	G	G	G	G	G	G	G	G	G	G	G	G	G	G	G	H	G	G	G	G	G	G	A
JAX00033094	12	9480438	0	A	G	G	A	A	A	A	G	G	G	G	A	G	G	A	G	G	G	G	G	G	G	H	A	H	G	G	H	A	A	G	A	G	H	A	A	H	G	G	G	H	A	G	G	H	G
JAX00325225	12	9487329	0	C	T	C	C	C	C	C	C	T	C	C	C	C	C	C	C	H	C	C	C	H	C	C	C	C	C	T	C	C	C	C	C	T	H	C	C	C	T	C	C	H	C	C	T	H	C
JAX00325228	12	9491120	0	G	T	G	G	G	G	G	T	T	G	G	G	T	G	G	G	T	G	G	T	H	G	H	G	G	G	T	G	G	G	G	G	T	H	G	G	G	T	H	G	H	G	G	T	H	T
JAX00325230	12	9508652	0	A	G	G	A	A	A	A	G	G	A	G	A	G	G	A	A	G	A	A	G	H	A	H	A	A	G	G	H	A	A	G	A	G	H	A	A	H	G	H	G	H	A	H	G	H	G
JAX00325231	12	9509506	0	T	C	T	T	T	T	T	T	T	C	T	T	T	T	T	C	T	C	C	T	H	C	T	T	H	T	T	T	T	T	T	T	T	T	T	T	T	T	H	T	T	T	H	T	T	T
JAX00325232	12	9509634	0	T	C	T	T	T	T	T	C	T	C	T	T	C	T	T	C	H	C	C	C	H	C	H	T	H	T	T	T	T	T	T	T	T	T	T	T	T	T	C	T	T	T	H	T	T	C
JAX00325233	12	9517196	0	T	C	C	T	T	T	T	C	C	C	C	T	C	C	T	C	C	C	C	C	C	C	H	T	H	C	C	H	T	T	C	T	C	H	T	T	H	C	C	C	H	T	C	C	H	C
JAX00325234	12	9517439	0	A	G	A	A	A	A	A	G	G	A	A	A	G	A	A	A	G	A	A	G	H	A	H	A	A	A	G	A	A	A	A	A	G	H	A	A	A	G	H	A	H	A	A	G	H	G
JAX00325236	12	9528244	0	C	A	A	C	C	C	C	C	A	A	A	C	C	A	C	A	H	A	A	C	A	A	C	C	H	A	A	H	C	C	A	C	A	H	C	C	H	A	N	A	H	C	A	A	H	C
JAX00325240	12	9538503	0	T	C	T	T	T	T	T	C	C	T	T	T	C	T	T	T	C	T	T	C	H	T	H	T	T	T	C	T	T	T	T	T	C	H	T	T	T	C	H	T	H	T	T	C	H	C
JAX00033097	12	9539231	0	A	C	C	A	A	A	A	C	C	A	C	A	C	C	A	A	C	A	A	C	N	A	H	A	A	C	C	N	A	A	C	A	C	H	A	A	H	C	H	C	A	A	H	C	H	C
JAX00325246	12	9543895	0	T	C	C	T	T	T	T	C	T	C	C	T	C	C	T	C	C	C	C	C	C	C	C	T	C	C	T	C	T	T	C	N	T	T	T	T	C	T	C	C	T	T	C	T	T	C
JAX00033100	12	9574255	0	G	A	A	G	A	A	G	G	A	A	A	A	G	A	G	A	H	A	A	G	A	A	G	H	N	A	A	H	G	G	A	G	A	H	A	A	A	A	H	A	H	G	A	A	H	G
JAX00199781	12	9590514	0	G	C	G	G	G	G	G	G	C	G	G	G	G	G	G	G	H	G	G	G	H	G	G	G	G	G	C	G	G	G	G	G	C	H	G	G	G	C	G	G	H	G	G	C	H	G
JAX00033102	12	9592385	0	A	G	G	A	G	G	A	G	G	G	G	G	G	G	A	G	G	G	G	G	G	G	H	H	H	G	G	H	A	A	G	A	G	H	G	G	G	G	G	G	H	A	G	G	H	G
JAX00325252	12	9613779	0	A	C	C	A	A	A	A	A	A	A	C	A	A	C	A	A	A	A	A	A	A	A	A	A	A	C	A	H	A	A	C	A	A	A	A	A	H	A	A	C	A	A	H	A	A	A
JAX00325255	12	9616832	0	A	G	A	A	A	A	A	A	A	G	A	A	A	A	A	G	A	G	G	A	H	G	A	A	H	A	A	A	A	A	A	A	A	A	A	A	A	A	H	A	A	A	H	A	A	A
JAX00033105	12	9630910	0	A	G	A	A	A	A	A	G	G	A	A	A	G	A	A	A	G	A	A	G	H	A	H	A	A	A	G	A	A	A	A	A	G	H	A	A	A	G	H	A	N	A	A	G	H	G
JAX00325259	12	9673653	0	T	C	C	T	T	T	T	C	C	T	C	T	C	C	T	T	C	T	T	C	H	T	H	T	T	C	C	H	T	T	C	T	C	H	T	T	H	C	H	C	H	T	H	C	H	C
JAX00325260	12	9679676	0	A	G	A	A	A	A	A	G	G	A	A	A	G	A	A	A	G	A	A	G	H	A	H	A	A	A	G	A	A	A	A	A	G	H	A	A	A	G	H	A	H	A	A	G	H	G
JAX00325261	12	9683081	0	G	A	G	G	A	A	G	A	A	G	G	A	A	N	G	G	A	G	G	A	N	G	H	H	G	G	A	G	G	G	G	G	A	H	A	A	H	A	H	G	H	G	G	A	H	A
JAX00325263	12	9688201	0	A	T	A	A	A	A	A	A	T	A	A	A	A	A	A	A	H	A	A	A	H	A	A	A	A	A	T	A	A	A	A	A	T	H	A	A	A	T	A	A	H	A	A	T	H	A
JAX00325267	12	9735973	0	C	T	C	C	C	C	C	T	C	C	C	C	T	C	C	C	H	C	C	T	C	C	H	C	C	C	C	C	C	C	C	C	C	C	C	C	C	C	H	C	C	C	C	C	C	T
JAX00325268	12	9736345	0	C	T	C	C	C	C	C	C	C	T	C	C	C	C	C	T	C	T	T	C	H	T	C	C	H	C	C	C	C	C	C	C	C	C	C	C	C	C	H	C	C	C	H	C	C	C
JAX00325276	12	9758539	0	G	A	A	G	G	G	G	G	G	G	A	G	G	A	G	G	G	G	G	G	G	G	G	G	G	A	G	H	G	G	A	G	G	G	G	G	N	G	G	A	G	G	H	G	G	G
JAX00033116	12	9774453	0	A	C	C	A	A	C	C	C	C	C	C	A	C	C	A	C	C	C	C	C	C	C	H	H	C	C	C	H	C	C	C	C	C	C	C	C	H	C	C	C	H	A	C	C	H	C
JAX00325278	12	9786963	0	C	A	C	C	C	C	C	C	A	C	C	C	C	C	C	C	H	C	C	C	H	C	C	C	C	C	A	C	C	C	C	C	A	H	C	C	C	A	C	C	H	C	C	A	H	C
JAX00325280	12	9793069	0	T	C	T	T	T	T	T	C	C	T	T	T	C	T	T	T	C	T	T	C	H	T	H	T	T	T	C	T	T	T	T	T	C	N	T	T	T	C	H	T	H	T	T	C	H	C
JAX00325287	12	9796668	0	C	T	C	C	C	T	T	C	T	C	C	C	C	C	C	C	H	C	C	C	H	C	C	H	H	C	T	C	T	T	C	T	T	T	T	T	C	T	C	C	H	C	C	T	H	C
JAX00325293	12	9837080	0	G	A	G	G	G	G	G	A	G	G	G	G	A	G	G	G	H	G	G	N	G	G	H	G	G	G	G	G	G	G	G	G	G	G	G	G	G	G	H	G	G	G	G	G	G	A
JAX00033121	12	9840634	0	G	A	G	G	G	A	A	G	G	G	G	G	G	G	G	G	G	G	G	G	G	G	G	H	H	G	G	G	A	A	G	A	G	H	A	A	G	G	H	G	G	G	G	G	G	G
JAX00033122	12	9864542	0	G	C	C	G	G	C	C	C	C	G	C	G	C	C	G	G	C	G	G	C	G	G	H	H	H	C	N	H	C	C	C	C	N	C	C	C	H	H	H	C	G	G	H	N	G	C
JAX00033123	12	9866419	0	G	A	A	G	G	A	A	A	G	G	A	G	A	A	G	G	H	G	G	A	G	G	H	H	H	A	G	H	A	A	A	A	G	H	A	A	H	G	H	A	G	G	H	G	G	A
JAX00325299	12	9884587	0	C	T	T	C	C	C	C	C	C	C	T	C	C	T	C	C	C	C	C	C	C	C	C	C	C	T	C	H	C	C	T	C	C	C	C	C	H	C	C	T	C	C	H	C	C	C
JAX00325300	12	9884603	0	G	C	C	G	G	G	G	C	C	G	C	G	C	C	G	G	C	G	G	C	H	G	H	G	G	C	C	H	G	G	C	G	C	H	G	G	H	C	G	C	H	G	H	C	H	C
JAX00325301	12	9884803	0	A	G	G	A	A	A	A	A	A	A	G	A	A	G	A	A	A	A	A	A	A	A	A	A	A	G	A	H	A	A	G	A	A	A	A	A	H	A	A	G	A	A	H	A	A	A
JAX00033125	12	9890132	0	C	A	C	C	C	A	A	C	C	A	C	C	C	C	C	A	C	A	A	C	H	A	C	C	A	C	C	C	A	A	C	A	C	N	A	A	C	C	C	C	C	C	C	C	C	C
JAX00325305	12	9925283	0	G	A	G	G	G	G	G	A	A	G	G	G	A	G	G	G	A	G	G	A	H	G	H	G	G	G	A	G	G	G	G	G	A	H	G	G	G	A	A	G	H	G	G	A	H	A
JAX00033131	12	9974438	0	G	A	G	G	G	G	G	G	A	G	G	G	G	G	G	G	H	G	G	G	H	G	G	G	G	G	A	G	G	G	G	G	A	H	G	G	G	A	G	G	H	G	G	A	H	G
JAX00325312	12	9984455	0	T	C	T	T	T	T	T	T	T	C	T	T	T	T	T	C	T	C	C	T	H	C	T	T	H	T	T	T	T	T	T	T	T	T	T	T	T	T	T	T	T	T	H	T	T	T
JAX00325315	12	10003025	0	T	C	T	T	T	T	T	T	C	T	T	T	T	T	T	T	H	T	T	T	H	T	T	T	T	T	C	T	T	T	T	T	C	H	T	T	T	C	T	T	H	T	T	C	H	T
JAX00325319	12	10006608	0	T	C	T	T	T	T	T	T	C	T	T	T	T	T	T	T	H	T	T	T	H	T	T	T	T	T	C	T	T	T	T	T	C	H	T	T	T	C	T	T	H	T	T	C	H	T
JAX00325324	12	10028986	0	G	A	G	G	G	G	G	A	A	G	G	G	A	G	G	G	A	G	G	A	H	G	H	G	G	G	A	G	G	G	G	G	A	H	G	G	G	A	A	G	H	G	G	A	H	A
JAX00325328	12	10063199	0	T	A	T	T	T	T	T	A	T	T	T	T	A	T	T	T	H	T	T	A	T	T	H	T	T	T	T	T	T	T	T	T	T	T	T	T	T	T	A	T	T	T	T	T	T	A
JAX00033136	12	10063398	0	C	A	A	C	A	A	A	C	C	C	A	A	C	A	C	C	C	C	C	C	C	C	C	A	H	A	C	H	A	A	A	A	C	H	A	A	A	C	C	A	C	C	H	C	C	C
JAX00325330	12	10091768	0	T	A	A	T	A	A	A	A	T	A	A	A	A	A	T	A	H	A	A	A	H	A	H	A	A	A	T	N	A	A	A	A	T	H	A	A	A	T	A	A	T	T	A	T	T	A
JAX00033139	12	10098481	0	A	T	T	A	T	T	T	A	A	A	T	T	A	T	A	A	A	A	A	A	A	A	A	T	H	T	A	H	T	T	T	T	A	H	T	T	T	A	A	T	A	A	H	A	A	A
JAX00325336	12	10098802	0	G	T	T	G	T	T	T	G	G	G	T	T	G	T	G	G	G	G	G	G	G	G	G	T	H	T	G	H	T	T	T	T	G	H	T	T	T	G	G	T	G	G	H	G	G	G
JAX00325339	12	10105992	0	A	G	A	A	A	A	A	G	A	A	A	A	G	A	A	A	H	A	A	G	A	A	H	A	A	A	A	A	A	A	A	A	A	A	A	A	A	A	G	A	A	A	A	A	A	G
JAX00325344	12	10110149	0	C	A	A	C	A	A	A	C	C	A	A	A	C	A	C	A	C	A	A	C	H	A	C	A	A	A	C	H	A	A	A	A	C	H	A	A	A	C	C	A	C	C	A	C	C	C
JAX00325348	12	10153471	0	G	A	A	G	A	A	A	G	G	A	A	A	G	A	G	A	G	A	A	G	N	A	G	A	A	A	G	N	A	A	A	A	G	N	A	A	A	G	G	A	G	G	A	G	G	G
JAX00325352	12	10156797	0	C	T	T	C	T	T	T	C	C	T	T	T	C	T	C	T	C	T	T	C	H	T	C	T	T	T	C	H	T	T	T	T	C	H	T	T	T	C	C	T	C	C	T	C	C	C
JAX00325354	12	10157156	0	C	T	C	C	C	C	C	T	C	C	C	C	T	C	C	C	H	C	C	T	C	C	H	C	C	C	C	C	C	C	C	C	C	C	C	C	C	C	T	C	C	C	C	C	C	T
JAX00033146	12	10164978	0	T	G	G	T	G	G	G	G	G	G	G	G	G	G	T	G	G	G	G	G	G	G	H	G	G	G	G	H	G	G	G	G	G	G	G	G	G	G	G	G	H	T	G	G	H	G
JAX00033147	12	10166605	0	A	G	G	A	A	A	G	G	A	G	G	A	G	G	A	G	G	G	G	G	H	G	G	H	G	G	A	H	G	G	G	G	A	N	A	A	H	A	G	G	A	A	G	A	A	G
JAX00033150	12	10215949	0	G	A	A	G	A	A	A	A	A	A	A	A	A	A	G	A	A	A	A	A	A	A	H	A	A	A	A	H	A	A	A	A	A	A	A	A	A	A	A	A	H	G	A	A	H	A
JAX00325356	12	10231025	0	T	C	C	T	C	C	C	C	T	C	C	C	C	C	T	C	H	C	C	C	N	C	N	C	C	C	T	N	C	C	C	C	T	C	C	C	C	T	C	C	T	T	C	T	T	C
JAX00325361	12	10257160	0	T	C	T	T	C	C	T	T	T	C	T	C	T	T	T	C	T	C	C	T	H	C	T	H	H	T	T	T	T	T	T	T	T	T	C	C	H	T	T	T	T	T	H	T	T	T
JAX00033151	12	10257418	0	G	A	A	G	G	G	A	G	G	G	A	G	G	A	G	G	G	G	G	G	G	G	G	N	H	A	G	H	A	A	A	A	G	H	G	G	H	G	G	A	G	G	H	G	G	G
JAX00325364	12	10293351	0	A	C	C	A	C	C	C	C	C	C	C	C	C	C	A	C	C	C	C	C	C	C	H	C	C	C	C	H	C	C	C	C	C	C	C	C	C	C	C	C	H	A	C	C	H	C
JAX00325366	12	10293946	0	C	T	C	C	C	C	C	T	C	C	C	C	T	C	C	C	H	C	C	T	C	C	H	C	C	C	C	C	C	C	C	C	C	C	C	C	C	C	T	C	C	C	C	C	C	T
JAX00325367	12	10296022	0	A	G	G	A	G	G	G	A	A	A	G	G	A	G	A	A	A	A	A	A	A	A	A	G	H	G	A	H	G	G	G	G	A	H	G	G	G	A	A	G	A	A	H	A	A	A
JAX00033155	12	10297071	0	T	C	C	T	C	C	C	C	T	C	C	C	C	C	T	C	H	C	C	C	H	C	H	C	C	C	T	H	C	C	C	C	T	H	C	C	C	T	C	C	T	T	C	T	T	C
JAX00325369	12	10302606	0	G	A	G	G	G	G	G	G	G	A	G	G	G	G	G	A	G	A	A	G	H	A	G	G	N	G	G	G	G	G	G	G	G	G	G	G	G	G	G	G	G	G	N	G	G	G
JAX00033156	12	10305287	0	T	C	C	T	C	C	C	C	C	C	C	C	C	C	T	C	C	C	C	C	C	C	H	C	C	C	C	H	C	C	C	C	C	C	C	C	C	C	C	C	H	T	C	C	H	C
JAX00325373	12	10333753	0	G	A	A	G	A	A	A	G	G	A	A	A	G	A	G	A	G	A	A	G	H	A	G	A	A	A	G	H	A	A	A	A	G	H	A	A	A	G	G	A	G	G	A	G	G	G
JAX00325375	12	10337639	0	T	C	T	T	T	T	T	C	T	T	T	T	C	T	T	T	N	T	T	C	T	T	H	T	T	T	T	T	T	T	T	T	T	T	T	T	T	T	C	T	T	T	T	T	T	C
JAX00033159	12	10337749	0	C	G	G	C	G	G	G	G	C	G	G	G	G	G	C	G	H	G	G	G	H	G	H	G	G	G	C	H	G	G	G	G	C	H	G	G	G	C	G	G	C	C	G	C	C	G
JAX00325376	12	10338294	0	C	A	C	C	C	C	C	C	C	A	C	C	C	C	C	A	C	A	A	C	H	A	C	C	H	C	C	C	C	C	C	C	C	C	C	C	C	C	H	C	C	C	H	C	C	H
JAX00033161	12	10378476	0	T	C	C	T	C	C	C	C	C	C	C	C	C	C	T	C	C	C	C	C	C	C	H	C	C	C	C	H	C	C	C	C	C	C	C	C	C	C	C	C	H	T	C	C	H	C
JAX00325386	12	10397961	0	G	A	G	G	G	G	G	G	G	A	G	G	G	G	G	A	G	A	A	G	H	A	G	G	H	G	G	G	G	G	G	G	G	G	G	G	G	G	G	G	G	G	H	G	G	G
JAX00325387	12	10398455	0	T	C	C	T	C	C	C	C	T	C	C	C	C	C	T	C	H	C	C	C	H	C	H	C	C	C	T	H	C	C	C	C	T	H	C	C	C	T	C	C	T	T	C	T	N	C
JAX00325388	12	10400055	0	T	C	T	T	T	T	T	T	T	C	T	T	T	T	T	C	T	C	C	T	H	C	T	T	H	T	T	T	T	T	T	T	T	T	T	T	T	T	T	T	T	T	H	T	T	T
JAX00325392	12	10407141	0	C	T	T	C	T	T	T	C	C	T	T	T	C	T	N	T	C	T	T	C	H	T	C	T	T	T	C	H	T	T	T	T	C	H	T	T	T	C	C	T	C	C	T	C	C	C
JAX00325394	12	10418693	0	C	T	T	C	T	T	T	C	C	T	T	T	C	T	C	T	C	T	T	C	H	T	C	T	T	T	C	H	T	T	T	T	C	H	T	T	T	C	C	T	C	C	T	C	C	C
JAX00033163	12	10420309	0	A	T	T	A	T	T	T	A	A	T	T	T	A	T	A	T	A	T	T	A	H	T	A	T	T	T	A	H	T	T	T	T	A	H	T	T	T	A	A	T	A	A	T	A	A	A
JAX00033165	12	10427861	0	A	G	A	A	G	G	A	G	G	A	A	G	G	A	A	A	G	A	A	G	H	A	H	H	A	A	G	A	A	A	A	A	G	H	G	G	H	G	G	A	H	A	A	G	H	G
JAX00325395	12	10431273	0	G	A	G	G	G	G	G	G	A	G	G	G	G	G	G	G	H	G	G	G	H	G	G	G	G	G	A	G	G	G	G	G	A	H	G	G	G	A	G	G	H	G	G	A	H	G
JAX00199787	12	10431813	0	T	A	T	T	T	T	T	T	A	T	T	N	T	T	T	T	H	T	T	T	H	T	T	T	T	T	A	T	T	T	T	T	A	H	T	T	T	A	T	T	H	T	T	A	H	T
JAX00325401	12	10469274	0	G	T	G	G	G	G	G	T	T	G	G	G	T	G	G	G	T	G	G	T	H	G	H	G	G	G	T	G	G	G	G	G	T	H	G	G	G	T	T	G	H	G	G	T	H	T
JAX00033169	12	10488937	0	A	G	G	A	A	A	A	A	A	A	G	A	A	G	A	A	A	A	A	A	A	A	A	A	A	G	A	H	A	A	G	A	A	A	A	A	H	A	A	G	A	A	H	A	A	A
JAX00325408	12	10517073	0	C	T	C	C	C	C	C	C	C	T	C	C	C	C	C	H	C	N	T	C	H	T	C	C	H	C	C	C	C	C	C	C	C	C	C	C	C	C	C	C	C	C	H	C	C	C
JAX00325409	12	10520050	0	T	C	T	T	T	T	T	T	C	T	T	T	T	T	H	T	C	T	T	T	C	T	T	T	T	T	C	T	T	T	T	T	C	C	T	T	T	C	T	T	C	H	T	C	C	T
JAX00033172	12	10540946	0	T	C	T	T	T	T	T	C	T	T	T	T	C	T	T	T	H	T	T	C	T	T	H	T	T	T	T	T	T	T	T	T	T	T	T	T	T	T	C	T	T	T	T	T	T	C
JAX00187614	12	10563720	0	A	G	G	A	G	G	G	G	G	G	G	G	G	G	A	G	G	G	G	G	G	G	H	G	G	G	G	H	G	G	G	G	G	G	G	G	G	G	G	G	H	A	G	G	H	G
JAX00325413	12	10574873	0	T	G	T	T	T	T	T	G	G	T	T	T	G	T	T	T	G	T	T	G	H	T	H	T	T	T	H	T	T	T	T	T	G	H	T	T	T	G	G	T	H	T	T	G	H	G
JAX00033175	12	10580210	0	C	T	T	C	T	C	T	T	T	T	T	T	T	T	C	T	T	T	T	T	T	T	C	T	T	T	T	C	T	T	T	T	T	T	C	C	T	T	T	T	H	C	T	T	H	T
JAX00325419	12	10588413	0	C	T	C	C	T	C	C	C	C	C	C	T	C	C	C	C	C	C	C	C	C	C	C	H	C	C	C	C	C	C	C	C	C	C	C	C	H	C	C	C	C	C	C	C	C	C
JAX00325420	12	10588705	0	G	A	G	G	G	G	G	A	G	G	G	G	A	G	G	G	H	G	G	H	G	G	G	G	G	G	G	G	G	G	G	G	G	G	G	G	G	G	H	G	G	G	G	G	G	H
JAX00325422	12	10620396	0	C	T	C	C	C	T	C	T	C	T	C	C	T	C	C	T	H	T	T	T	N	T	N	C	N	C	C	C	C	C	C	C	C	C	T	T	C	C	T	C	C	C	N	C	C	T
JAX00199794	12	10639310	0	C	T	C	C	C	C	C	T	T	C	C	C	T	C	C	C	T	C	C	T	H	C	H	C	C	C	T	C	C	C	C	C	T	H	C	C	C	T	T	C	H	C	C	T	H	T
JAX00325424	12	10646911	0	C	T	C	C	C	C	C	T	C	C	C	C	T	C	C	C	H	C	C	T	C	C	H	C	C	C	C	C	C	C	C	C	C	C	C	C	C	C	T	C	C	C	C	C	C	T
JAX00033181	12	10650584	0	T	C	C	T	T	C	T	C	C	C	C	T	C	C	T	C	C	C	C	C	C	C	H	T	N	C	C	H	T	T	C	T	C	H	C	C	H	C	C	C	N	T	C	C	H	C
JAX00033182	12	10650641	0	G	T	T	G	G	T	G	T	T	T	T	G	N	T	G	T	T	T	T	T	T	T	N	G	N	T	T	H	G	G	T	G	T	H	T	T	H	T	T	T	H	G	T	T	H	T
JAX00325425	12	10682897	0	C	T	C	C	C	C	C	C	T	C	C	C	C	C	C	C	H	C	C	C	H	C	C	C	C	C	T	C	C	C	C	C	T	H	C	C	C	T	C	C	H	C	C	T	H	C
JAX00033184	12	10694014	0	C	T	T	C	C	T	C	C	C	T	T	C	C	T	C	T	C	T	T	C	H	T	C	C	H	T	C	H	C	C	T	C	C	C	T	T	H	C	C	N	C	C	T	C	C	C
JAX00325440	12	10732545	0	G	A	G	G	G	G	G	G	G	A	G	G	G	G	G	A	G	A	A	G	H	A	G	G	H	G	G	G	G	G	G	G	G	G	G	G	G	G	G	G	G	G	H	G	G	G
JAX00033187	12	10739056	0	T	C	C	T	T	C	T	C	C	C	C	T	C	C	T	C	C	C	C	C	C	C	H	T	H	C	C	H	T	T	C	T	C	H	C	C	H	C	C	C	H	T	C	C	H	C
JAX00325444	12	10745957	0	A	C	A	A	A	A	A	C	A	A	A	A	C	A	A	A	H	A	A	C	A	A	H	A	A	A	A	A	A	A	A	A	A	A	A	A	A	A	C	A	A	A	A	A	A	C
JAX00325445	12	10753419	0	A	T	A	A	A	A	A	T	A	A	A	A	H	A	A	A	H	A	A	T	A	A	H	A	A	A	A	A	A	A	A	A	A	A	A	A	A	A	T	A	N	A	A	A	A	T
JAX00033190	12	10774020	0	A	G	G	A	A	G	A	A	A	G	G	A	A	G	A	G	A	G	G	A	H	G	A	A	H	G	A	H	A	A	G	A	A	A	G	G	H	A	A	G	A	A	G	A	A	A
JAX00033193	12	10803080	0	T	G	G	T	T	G	T	G	G	G	G	T	G	G	T	G	G	G	G	G	G	G	H	T	N	G	G	H	T	T	G	T	G	N	G	G	H	G	G	G	H	T	G	G	H	G
JAX00325454	12	10831895	0	A	G	A	A	A	A	A	G	G	A	A	A	G	A	A	A	G	A	A	G	H	A	H	A	A	A	G	A	A	A	A	A	G	H	A	A	A	G	G	A	H	A	A	G	H	G
JAX00199798	12	10849358	0	G	T	G	G	G	G	G	T	T	G	G	G	T	G	G	G	T	G	G	T	H	G	T	G	G	G	T	G	G	G	G	G	T	H	G	G	G	T	T	G	H	G	G	T	H	T
JAX00199799	12	10849535	0	C	A	C	C	C	C	C	A	A	C	C	C	A	C	C	C	A	C	C	A	H	C	H	C	C	C	A	C	C	C	C	C	A	H	C	C	C	A	A	C	H	C	C	A	H	A
JAX00033196	12	10849771	0	C	T	C	C	C	T	T	C	C	T	C	C	C	C	C	T	C	T	T	C	H	T	C	H	T	C	C	C	T	T	C	T	C	H	T	T	C	C	C	C	C	C	T	C	C	C
JAX00033198	12	10853724	0	C	A	C	C	C	A	A	C	C	A	C	C	C	C	C	A	C	A	A	C	A	A	C	N	A	C	C	C	A	A	C	A	C	N	A	A	C	C	C	C	C	C	A	C	C	C
JAX00325466	12	10930010	0	G	A	G	G	G	G	G	A	G	G	G	G	A	G	G	G	H	G	G	A	G	G	H	G	G	G	G	G	G	G	G	G	G	G	G	G	G	G	A	G	G	G	G	G	G	A
JAX00325472	12	10962675	0	T	A	T	T	T	A	T	T	T	T	T	T	T	T	T	T	T	T	T	T	T	T	T	T	T	T	T	T	T	T	T	T	T	T	A	A	T	T	T	T	T	T	T	T	T	T
JAX00033207	12	10980091	0	C	T	T	C	C	T	T	C	C	T	T	C	C	T	C	T	C	T	T	C	H	T	C	N	T	T	C	H	T	T	T	T	C	H	T	T	H	C	C	T	C	C	T	C	C	C
JAX00033208	12	11014086	0	G	T	T	G	G	T	T	G	G	T	T	G	G	T	G	T	G	T	T	G	H	T	G	H	T	T	G	H	T	T	T	T	G	H	T	T	H	G	G	T	G	G	T	G	G	G
JAX00325481	12	11014121	0	A	G	A	A	A	A	A	A	G	A	A	A	A	A	A	A	H	A	A	A	H	A	A	A	A	A	H	A	A	A	A	A	G	H	A	A	A	G	A	A	N	A	A	G	H	A
JAX00325485	12	11049333	0	T	G	T	T	T	T	T	T	G	T	T	T	T	T	T	T	H	T	T	T	H	T	T	T	T	T	G	T	T	T	T	T	G	H	T	T	T	G	T	T	N	T	T	G	N	T
JAX00033211	12	11052253	0	C	G	G	C	C	G	G	C	C	G	G	C	C	G	C	G	C	G	G	C	H	G	C	H	G	G	C	H	G	G	G	G	C	H	G	G	H	C	C	G	C	C	G	C	C	C
JAX00325489	12	11072219	0	C	T	C	C	C	C	C	T	T	C	C	C	T	C	C	C	T	C	C	T	H	C	H	C	C	C	T	C	C	C	C	C	T	H	C	C	C	T	T	C	H	C	C	T	H	T
JAX00325490	12	11079724	0	A	G	A	A	A	A	A	G	A	A	A	A	G	A	A	A	H	A	A	G	A	A	H	A	A	A	A	A	A	A	A	A	A	A	A	A	A	A	G	A	A	A	A	A	A	G
JAX00199801	12	11089705	0	G	A	G	G	G	G	G	A	A	G	G	G	A	G	G	G	A	G	G	A	H	G	H	G	G	G	A	G	G	G	G	G	A	H	G	G	G	A	A	G	H	G	G	A	H	A
JAX00325492	12	11105823	0	G	A	A	G	A	A	A	G	G	A	A	A	G	A	G	A	G	A	A	G	N	A	G	A	A	A	G	H	A	A	A	A	G	H	A	A	A	G	G	A	G	G	A	G	G	G
JAX00325494	12	11109726	0	A	G	A	A	A	G	A	A	A	A	A	A	A	A	A	A	A	A	A	A	A	A	A	A	A	A	A	A	A	A	A	A	A	A	G	G	A	A	A	A	A	A	A	A	A	A
JAX00325495	12	11110721	0	C	T	C	C	C	T	C	T	T	C	C	C	T	C	C	C	T	C	C	T	H	C	H	C	C	C	T	C	C	C	C	C	T	H	T	T	C	T	T	C	H	C	C	T	H	T
JAX00325497	12	11114873	0	G	A	A	G	A	G	A	G	A	A	A	A	G	A	G	A	N	A	A	G	A	A	G	A	A	A	A	H	A	A	A	A	A	A	G	G	A	A	G	A	H	G	A	A	H	G
JAX00033216	12	11116552	0	G	T	T	G	T	T	T	T	T	T	T	T	T	T	G	T	T	T	T	T	T	T	H	T	T	T	T	H	T	T	T	T	T	T	T	T	T	T	T	T	H	G	T	T	H	T
JAX00325501	12	11117477	0	T	C	C	T	T	T	T	T	T	T	C	T	T	C	T	T	T	T	T	T	T	T	T	T	T	C	T	H	T	T	C	T	T	T	T	T	H	T	T	C	T	T	T	T	T	T
JAX00325503	12	11120223	0	A	G	G	A	G	G	G	A	G	G	G	G	A	G	A	G	H	G	G	A	G	G	A	G	G	G	G	H	G	G	G	G	G	G	G	G	G	G	A	G	H	A	G	G	H	A
JAX00325505	12	11120844	0	C	A	A	C	A	A	A	A	C	A	A	A	A	A	C	A	H	A	A	A	H	A	H	A	A	A	C	H	A	A	A	A	C	H	A	A	A	C	A	A	C	C	A	C	C	A
JAX00325508	12	11122434	0	C	A	C	C	C	C	C	C	A	C	C	C	C	C	C	C	H	C	C	C	H	C	C	C	C	C	A	C	C	C	C	C	A	H	C	C	C	A	C	C	H	C	C	A	H	C
JAX00325514	12	11149394	0	G	A	G	G	G	G	G	G	A	G	G	G	G	G	G	G	H	G	G	G	H	G	G	G	G	G	A	G	G	G	G	G	A	H	G	G	G	A	G	G	H	G	G	A	H	G
JAX00325517	12	11158626	0	G	A	A	G	A	A	A	A	A	A	A	A	A	A	G	A	A	A	A	A	A	A	H	A	A	A	A	H	A	A	A	A	A	A	A	A	A	A	A	A	H	G	A	A	H	A
JAX00325518	12	11158872	0	C	T	C	C	T	T	C	C	C	C	C	T	C	C	C	C	C	C	C	C	C	C	C	H	C	C	C	C	C	C	C	C	C	C	T	T	H	C	C	C	C	C	C	C	C	C
JAX00325519	12	11160770	0	C	T	C	C	C	C	C	T	T	C	C	C	T	C	C	C	T	C	C	T	H	C	C	C	C	C	T	C	C	C	C	C	T	H	C	C	C	T	T	C	H	C	C	T	C	T
JAX00325522	12	11171692	0	A	G	A	A	A	A	A	G	G	A	A	A	G	A	A	A	G	A	A	G	H	A	H	A	A	A	G	A	A	A	A	A	G	N	A	A	A	G	G	A	N	A	A	G	G	N
JAX00033220	12	11178235	0	T	A	T	T	A	A	T	T	T	T	T	A	T	T	T	T	T	T	T	T	T	T	T	H	T	T	T	T	T	T	T	T	T	T	A	A	H	T	T	T	T	T	T	T	T	T
JAX00033223	12	11204628	0	G	C	C	G	G	G	G	C	C	C	C	G	C	C	G	C	C	C	C	C	C	C	H	G	H	C	C	H	G	G	C	G	C	H	G	G	H	C	C	C	H	G	C	C	H	C
JAX00325530	12	11237848	0	A	T	A	A	A	A	A	T	A	A	A	A	T	A	A	A	H	A	A	T	A	A	H	A	A	A	A	A	A	A	A	A	A	A	A	A	A	A	T	A	A	A	A	A	A	T
JAX00325532	12	11238450	0	G	A	G	G	G	G	A	G	G	G	G	G	G	G	G	G	G	G	G	G	G	G	G	H	H	G	G	G	A	A	G	A	G	N	G	G	G	G	G	G	G	G	G	G	G	G
JAX00325533	12	11240559	0	C	T	C	C	C	C	C	C	T	C	C	C	C	C	C	C	H	C	C	C	H	C	C	C	C	C	T	C	C	C	C	C	T	H	C	C	C	T	C	C	H	C	C	T	H	C
JAX00325534	12	11241261	0	G	A	G	G	G	G	G	G	A	G	G	G	G	G	G	G	H	G	G	G	H	G	G	G	G	G	A	G	G	G	G	G	A	H	G	G	G	A	G	G	H	G	G	A	H	G
JAX00033226	12	11259392	0	T	C	T	T	T	T	T	T	C	T	T	T	T	T	T	T	H	T	T	T	H	T	T	T	T	T	C	T	T	T	T	T	C	H	T	T	T	C	T	T	H	T	T	C	H	T
JAX00325537	12	11274196	0	C	A	C	C	C	C	C	A	C	C	C	C	A	C	C	C	H	C	C	A	C	C	H	C	C	C	C	C	C	C	C	C	C	C	C	C	C	C	A	C	C	C	C	C	C	A
JAX00325540	12	11278414	0	G	T	G	G	G	G	G	T	T	G	G	G	T	G	G	G	T	G	G	T	H	G	H	G	G	G	T	G	G	G	G	G	T	H	G	G	G	T	T	G	H	G	G	T	H	T
JAX00033231	12	11300064	0	C	T	T	C	C	C	C	T	T	T	T	C	T	T	C	T	T	T	T	T	T	T	H	C	H	T	T	H	C	C	T	C	T	H	C	C	H	T	T	T	H	C	T	T	H	T
JAX00325547	12	11321424	0	A	C	A	A	A	A	A	A	C	A	A	A	A	A	A	A	H	A	A	A	H	A	A	A	A	A	C	A	A	A	A	A	C	H	A	A	A	C	A	A	H	A	A	C	H	A
JAX00325548	12	11323103	0	G	A	G	G	G	G	G	G	A	G	G	G	G	G	G	G	H	G	G	G	H	G	G	G	G	G	A	G	G	G	G	G	A	H	G	G	G	A	G	G	H	G	G	A	A	G
JAX00325549	12	11323240	0	C	T	T	C	C	C	C	C	C	T	T	C	C	T	C	T	C	T	T	C	H	T	C	C	H	T	C	H	C	C	T	C	C	C	C	C	H	C	C	T	C	C	T	C	C	C
JAX00033232	12	11336962	0	A	G	G	A	A	A	A	G	G	G	G	A	G	G	A	G	G	G	G	G	G	G	H	A	H	G	G	H	A	A	G	A	G	H	A	A	H	G	G	G	H	A	G	G	H	G
JAX00033233	12	11337000	0	T	C	C	T	T	T	T	T	C	C	C	T	T	C	T	C	H	C	C	T	C	C	T	T	H	C	C	H	T	T	C	T	C	H	T	T	H	C	T	C	H	T	C	C	H	T
JAX00325556	12	11354158	0	A	G	A	A	A	A	A	G	G	A	A	A	G	A	A	A	G	A	A	G	H	A	H	A	A	A	G	A	A	A	A	A	G	H	A	A	A	G	G	A	H	A	A	G	H	G
JAX00325558	12	11371432	0	G	A	G	G	G	G	G	A	A	G	G	G	A	G	G	G	A	G	G	A	H	G	H	G	G	G	A	G	G	G	G	G	A	H	G	G	G	A	A	G	H	G	G	A	H	A
JAX00325559	12	11377478	0	C	A	A	C	C	C	C	A	A	C	A	C	A	A	C	C	A	C	C	A	H	C	H	C	C	A	A	H	C	C	A	C	A	H	C	C	H	A	A	A	H	C	C	A	H	A
JAX00033239	12	11418693	0	A	G	A	A	A	A	A	G	G	A	A	A	G	A	A	A	G	A	A	G	H	A	H	A	A	A	G	A	A	A	A	A	G	H	A	A	A	G	G	A	H	A	A	G	H	G
JAX00325568	12	11428531	0	C	A	C	C	C	C	C	A	A	A	C	C	A	C	C	A	A	A	A	A	A	A	H	C	H	C	A	C	C	C	C	C	A	H	C	C	C	A	A	C	H	C	A	A	H	A
JAX00325574	12	11438293	0	T	A	T	T	T	T	T	A	T	A	T	T	A	T	T	A	H	A	A	A	H	A	H	T	H	T	T	T	T	T	T	T	T	T	T	T	T	T	A	T	T	T	A	T	T	A
JAX00325578	12	11449550	0	G	A	A	G	A	G	G	G	G	G	A	A	G	A	G	G	G	G	G	G	G	G	G	H	G	A	G	H	G	G	A	G	G	G	G	G	A	G	G	A	G	G	G	G	G	G
JAX00033244	12	11494324	0	C	G	G	C	G	C	C	C	C	C	G	G	C	G	C	C	C	C	C	C	C	C	C	H	C	G	C	H	C	C	G	C	C	C	C	C	G	C	C	G	C	C	C	C	C	C
JAX00325582	12	11501867	0	G	A	G	G	G	G	G	A	G	G	G	G	A	G	G	G	N	G	G	A	G	G	H	G	G	G	G	G	G	G	G	G	G	G	G	G	G	G	A	G	G	G	G	G	G	A
JAX00325583	12	11502129	0	T	G	G	T	G	T	T	T	T	T	G	G	T	G	T	T	T	T	T	T	T	T	T	H	T	G	T	H	T	T	G	T	T	T	T	T	G	T	T	G	T	T	T	T	T	T
JAX00325593	12	11577190	0	A	G	A	A	A	G	A	G	G	A	A	A	G	A	A	A	G	A	A	G	H	A	H	A	A	A	G	A	A	A	A	A	G	H	H	H	A	G	G	A	H	A	A	G	H	G
JAX00187616	12	11628940	0	T	A	A	T	A	A	A	A	A	A	A	A	A	A	T	A	A	A	A	A	A	A	H	A	A	A	A	H	A	A	A	A	A	A	A	A	A	A	A	A	H	T	A	A	A	A
JAX00033257	12	11653849	0	A	G	G	A	A	G	A	G	G	A	G	A	G	G	A	A	G	A	A	G	H	A	H	A	A	G	G	H	A	A	G	A	G	H	G	G	H	G	G	G	H	A	A	G	H	G
JAX00325613	12	11676678	0	A	T	T	A	A	T	A	A	T	A	T	A	A	T	A	A	H	A	A	A	H	A	A	A	A	T	T	H	A	A	T	A	T	H	T	T	H	T	A	T	H	A	A	T	H	A
JAX00325619	12	11677919	0	T	A	T	T	T	T	T	A	T	T	T	T	A	T	T	T	H	T	T	A	T	T	H	T	T	T	T	T	T	T	T	T	T	T	T	T	T	T	A	T	T	T	T	T	T	A
JAX00033259	12	11699599	0	A	G	G	A	A	G	A	G	G	A	G	A	G	G	A	A	G	A	A	G	H	A	H	A	A	G	G	H	A	A	G	A	G	H	G	G	H	G	G	G	H	A	A	G	H	G
JAX00033261	12	11705916	0	A	G	G	A	A	G	A	G	G	A	G	A	G	G	A	A	G	A	A	G	H	A	H	A	A	G	G	H	A	A	G	A	G	H	G	G	H	G	G	G	H	A	A	G	H	G
JAX00033262	12	11731314	0	A	C	C	A	A	C	A	C	C	A	C	A	C	C	A	A	C	A	A	C	H	A	H	A	A	C	C	H	A	A	C	A	C	H	C	C	H	C	C	C	H	A	A	C	H	C
JAX00325623	12	11732252	0	T	A	T	T	T	T	T	T	A	T	T	T	T	T	T	T	H	T	T	T	H	T	T	T	T	T	A	T	T	T	T	T	A	H	T	T	T	A	T	T	H	T	T	A	H	T
JAX00325626	12	11764359	0	C	A	C	C	C	C	C	C	C	A	C	C	C	C	C	A	C	A	A	C	H	A	C	C	C	C	C	C	C	C	C	C	C	C	C	C	C	C	C	C	C	C	A	C	C	C
JAX00325627	12	11765545	0	A	T	A	A	A	A	T	A	A	A	A	A	A	A	A	A	A	A	A	A	A	A	A	H	T	A	A	A	T	T	A	T	A	H	A	A	A	A	A	A	A	A	A	A	A	A
JAX00325631	12	11773656	0	G	T	G	G	G	G	G	G	T	G	G	G	G	G	G	G	H	G	G	G	H	G	G	G	G	G	T	G	G	G	G	G	T	H	G	G	G	T	G	G	H	G	G	T	H	G
JAX00033267	12	11790056	0	T	C	C	T	T	C	T	C	C	T	C	T	C	C	T	T	C	T	T	C	H	T	C	T	T	C	C	C	T	T	C	T	C	H	C	C	C	C	C	C	H	T	T	C	H	C
JAX00033269	12	11801534	0	G	A	A	G	G	A	G	G	G	G	A	G	G	A	G	G	G	G	G	G	G	G	G	G	G	A	G	H	G	G	A	G	G	G	A	A	H	G	G	A	G	G	G	G	G	G
JAX00325639	12	11818580	0	T	C	C	T	T	C	T	C	C	T	C	T	C	C	T	T	C	T	T	C	H	T	H	T	T	C	C	H	T	T	C	T	C	H	C	C	H	C	C	C	H	T	T	C	H	C
JAX00325644	12	11830974	0	A	G	A	A	A	G	A	G	G	A	A	A	G	A	A	A	G	A	A	G	H	A	H	A	A	A	G	A	A	A	A	A	G	H	G	G	A	G	G	A	H	A	A	G	H	G
JAX00325645	12	11831237	0	T	C	T	T	T	C	T	T	T	T	T	T	T	T	T	T	T	T	T	T	T	T	T	T	T	T	T	T	T	T	T	T	T	T	C	C	T	T	T	T	T	T	T	T	T	T
JAX00033270	12	11835105	0	A	G	A	A	A	G	A	G	G	A	A	A	G	A	A	A	N	A	A	G	H	A	H	A	A	A	G	A	A	A	A	A	G	N	G	G	A	N	G	A	H	A	A	G	N	G
JAX00325658	12	11876559	0	G	A	G	G	G	G	G	A	G	G	G	G	A	G	G	G	H	G	G	A	G	G	H	G	G	G	G	G	G	G	G	G	G	G	G	G	G	G	A	G	G	G	G	G	G	A
JAX00199817	12	11878145	0	G	A	G	G	G	G	G	A	A	G	G	G	A	G	G	G	A	G	G	A	H	G	H	G	G	G	A	G	G	G	G	G	A	H	G	G	G	A	A	G	H	G	G	A	H	A
JAX00033275	12	11888656	0	A	T	T	A	T	A	T	A	A	T	T	T	A	T	A	T	A	T	T	A	H	T	A	T	T	T	A	H	T	T	T	T	A	N	A	A	T	A	A	T	A	A	T	A	A	A
JAX00033276	12	11892848	0	T	C	C	T	C	T	C	C	C	C	C	C	C	C	T	C	C	C	C	C	C	C	N	C	C	C	C	H	C	C	C	C	C	C	T	T	C	C	C	C	H	T	C	C	H	C
JAX00033279	12	11953541	0	G	C	G	G	C	C	G	G	G	G	G	C	G	G	G	G	G	G	G	G	G	G	G	H	G	G	G	G	G	G	G	G	G	G	C	C	H	G	G	G	G	G	G	G	G	G
JAX00325670	12	11965232	0	C	T	C	C	C	C	C	T	T	C	C	C	T	C	C	C	T	C	C	T	H	C	H	C	C	C	T	C	C	C	C	C	T	H	C	C	C	T	T	C	H	C	C	T	H	T
JAX00325671	12	11966310	0	A	G	G	A	A	A	A	A	A	G	G	A	A	G	A	G	A	G	G	A	H	G	A	A	A	G	A	H	A	A	G	A	A	A	A	A	H	A	A	G	A	A	G	A	A	A
JAX00325672	12	11966348	0	A	T	A	A	A	A	A	T	T	A	A	A	T	A	A	A	T	A	A	T	H	A	H	A	A	A	T	A	A	A	A	A	T	H	A	A	A	T	T	A	H	A	A	T	H	T
JAX00033280	12	11969385	0	C	T	C	C	T	T	C	T	T	C	C	T	T	C	C	C	T	C	C	T	H	C	H	H	C	C	T	C	C	C	C	C	T	H	T	T	H	T	T	C	H	C	C	T	H	T
JAX00033282	12	11975916	0	C	T	C	C	T	T	C	T	T	C	C	T	T	C	C	C	T	C	C	T	H	C	H	H	C	C	T	C	C	C	C	C	T	H	T	T	H	T	N	C	H	C	C	T	H	T
JAX00325677	12	11986701	0	A	G	A	A	A	A	A	A	G	A	A	A	A	A	A	A	H	A	A	A	H	A	A	A	A	A	G	A	A	A	A	A	G	H	A	A	A	G	A	A	H	A	A	G	H	A
JAX00325680	12	11987601	0	G	A	A	G	G	G	G	G	G	A	A	G	G	A	G	A	G	A	A	G	H	A	G	G	G	A	G	H	G	G	A	G	G	G	G	G	N	G	G	A	G	G	A	G	G	G
JAX00033283	12	12006080	0	T	C	T	T	C	C	T	T	T	T	T	C	T	T	T	T	T	T	T	T	T	T	T	H	T	T	T	T	T	T	T	T	T	T	C	C	N	T	H	T	T	T	T	T	T	T
JAX00325684	12	12008029	0	A	G	G	A	G	G	A	G	G	G	G	G	G	G	A	N	G	G	G	G	G	G	H	H	A	G	G	H	A	A	G	A	G	H	G	G	G	G	G	G	H	A	G	G	H	G
JAX00325689	12	12018788	0	C	T	T	C	T	T	C	C	C	T	T	T	C	T	C	T	C	T	T	C	H	T	C	H	C	T	C	H	C	C	T	C	C	C	T	T	T	C	C	T	C	C	T	C	C	C
JAX00033284	12	12019081	0	T	C	C	T	C	C	T	C	C	C	C	C	C	C	T	C	C	C	C	C	C	C	H	H	T	C	C	H	T	T	C	T	C	H	C	C	C	C	C	C	H	T	C	C	H	C
JAX00325691	12	12020550	0	G	A	G	G	G	G	G	A	A	G	G	G	A	G	G	G	A	G	G	A	H	G	H	G	G	G	A	G	G	G	G	G	A	H	G	G	G	A	A	G	H	G	G	A	H	A
JAX00325692	12	12020693	0	G	A	G	G	G	G	G	G	A	G	G	G	G	G	G	G	H	G	G	G	H	G	G	G	G	G	A	G	G	G	G	G	A	H	G	G	G	A	G	G	H	G	G	A	H	G
JAX00325694	12	12027623	0	G	C	G	G	G	G	G	C	G	G	G	G	C	G	G	G	H	G	G	C	G	G	H	G	G	G	G	G	G	G	G	G	G	G	G	G	G	G	C	G	G	G	G	G	G	C
JAX00033285	12	12031524	0	A	G	G	A	G	G	A	A	G	G	G	G	A	G	A	G	H	G	G	A	G	G	A	H	A	G	G	H	A	A	G	A	G	H	G	G	G	G	A	G	H	A	G	G	H	A
JAX00325698	12	12036234	0	C	T	C	C	C	C	C	C	T	C	C	C	C	C	C	C	H	C	C	C	H	C	C	C	C	C	T	C	C	C	C	C	T	H	C	C	C	T	C	C	H	C	C	T	H	C
JAX00325699	12	12036264	0	C	T	C	C	T	T	C	C	T	C	C	T	C	C	C	C	H	C	C	C	H	C	C	H	C	C	T	C	C	C	C	C	T	H	T	T	H	T	C	C	H	C	C	T	H	C
JAX00325704	12	12042088	0	T	C	T	T	T	T	T	T	T	C	T	T	T	T	T	C	T	C	C	T	H	C	T	T	T	T	T	T	T	T	T	T	T	T	T	T	T	T	T	T	T	T	C	T	T	T
JAX00325706	12	12044874	0	C	A	A	C	C	C	C	C	C	C	H	C	C	H	C	C	C	C	C	C	C	C	C	C	C	A	C	H	C	C	A	C	C	C	C	C	H	C	C	A	C	C	C	C	C	C
JAX00325712	12	12051761	0	T	G	G	T	G	G	T	T	T	T	G	G	T	G	T	T	T	T	T	T	T	T	T	H	T	G	T	G	T	T	G	T	T	T	G	G	G	T	T	G	T	T	T	T	T	T
JAX00325715	12	12052497	0	A	C	A	A	C	C	A	A	C	A	A	C	A	A	A	A	C	A	A	A	H	A	A	H	A	A	C	A	A	A	A	A	C	H	C	C	H	C	A	A	H	A	A	C	H	A
JAX00325718	12	12053127	0	C	T	T	C	C	C	C	C	C	C	T	C	C	T	C	C	C	C	C	C	C	C	C	C	C	T	C	H	C	C	T	C	C	C	C	C	H	C	C	T	C	C	C	C	C	C
JAX00325720	12	12055102	0	A	G	A	A	A	A	A	G	G	A	A	A	G	A	A	A	G	A	A	G	H	A	H	A	A	A	G	A	A	A	A	A	G	H	A	A	A	G	G	A	H	A	A	G	H	G
JAX00325726	12	12105379	0	T	C	T	T	C	C	T	C	C	T	T	C	C	T	T	T	C	T	T	C	H	T	H	H	T	T	C	T	T	T	T	T	C	H	C	C	H	C	C	T	H	T	T	C	H	C
JAX00033290	12	12109408	0	G	T	G	G	T	T	G	G	G	G	G	T	G	N	G	G	G	G	G	G	G	G	G	N	G	G	G	G	G	G	G	G	G	G	T	T	T	N	G	G	G	G	G	G	G	G
JAX00325731	12	12109684	0	G	A	A	G	G	G	G	G	G	G	A	G	G	A	G	G	G	G	G	G	G	G	G	G	G	A	G	H	G	G	A	G	G	G	G	G	H	G	G	A	G	G	G	G	G	G
JAX00325732	12	12114997	0	A	T	A	A	T	T	A	T	A	A	A	T	T	A	A	A	A	A	A	T	A	A	A	A	A	A	A	A	A	A	A	A	A	A	T	T	A	A	N	A	A	A	A	A	A	T
JAX00033295	12	12162170	0	T	G	T	T	G	G	T	T	T	G	T	G	T	T	T	G	T	G	G	N	N	G	T	N	T	T	T	T	T	T	T	T	T	T	G	G	G	T	H	T	T	T	G	T	T	N
JAX00325736	12	12169290	0	C	T	T	C	C	C	C	C	C	C	T	C	C	T	C	C	C	C	C	C	C	C	C	C	C	T	C	H	C	C	T	C	C	C	C	C	H	C	C	T	C	C	C	C	C	C
JAX00033296	12	12169610	0	C	T	C	C	T	T	C	C	C	C	C	T	C	C	C	C	C	C	C	C	C	C	C	H	C	C	C	C	C	C	C	C	C	C	T	T	H	C	C	C	C	C	C	C	C	C
JAX00325743	12	12173929	0	T	G	T	T	T	T	T	T	T	G	T	T	T	T	T	G	T	G	G	T	H	G	T	T	T	T	T	T	T	T	T	T	T	T	T	T	T	T	T	T	T	T	G	T	T	T
JAX00325744	12	12173945	0	G	A	G	G	G	G	G	A	A	G	G	G	A	G	G	G	A	G	G	A	H	G	H	G	G	G	A	G	G	G	G	G	A	H	G	G	G	A	A	G	H	G	G	A	H	A
JAX00325745	12	12173997	0	A	G	A	A	A	A	A	G	G	A	A	A	G	A	A	A	G	A	A	G	H	A	H	A	A	A	G	A	A	A	A	A	G	H	A	A	A	G	G	A	H	A	A	G	H	G
JAX00325746	12	12194641	0	T	C	T	T	C	C	T	C	C	C	T	C	C	T	T	C	C	C	C	C	C	C	H	H	T	T	C	T	T	T	T	T	C	H	C	C	H	C	C	T	H	T	C	C	H	C
JAX00325754	12	12228117	0	T	C	C	T	C	C	C	C	C	C	C	C	C	C	T	C	C	C	C	C	C	C	H	C	C	C	C	H	C	C	C	C	C	C	C	C	C	C	C	C	H	T	C	C	H	C
JAX00325755	12	12233370	0	G	A	A	G	G	G	G	A	A	G	A	G	A	A	G	G	A	G	G	A	H	G	H	G	G	A	A	H	G	G	A	G	A	H	G	G	H	A	A	A	H	G	G	A	H	A
JAX00325758	12	12238521	0	A	G	G	A	A	A	A	A	G	A	G	A	A	G	A	A	H	A	A	A	H	A	A	A	A	G	G	H	A	A	G	A	G	H	A	A	H	G	A	G	H	A	A	G	H	A
JAX00325760	12	12239225	0	A	G	A	A	G	A	G	A	A	G	A	G	A	A	A	G	A	G	G	A	H	G	A	G	G	A	A	A	G	G	A	G	A	H	A	A	H	A	A	A	A	A	G	A	A	A
JAX00325761	12	12239708	0	T	C	C	T	C	T	C	C	C	C	C	C	C	C	T	C	C	C	C	C	C	C	H	C	C	C	C	H	C	C	C	C	C	C	T	T	C	C	C	C	H	T	C	C	H	C
JAX00325767	12	12248843	0	T	C	C	T	C	T	C	C	C	C	C	C	C	C	T	C	C	C	C	C	C	C	H	C	C	C	C	H	C	C	C	C	C	C	T	T	C	C	C	C	H	T	C	C	H	C
JAX00325770	12	12249778	0	C	A	C	C	C	C	C	A	C	C	C	C	A	C	C	C	H	C	C	A	C	C	H	C	C	C	C	C	C	C	C	C	C	C	C	C	C	C	A	C	C	C	C	C	C	A
JAX00325774	12	12257723	0	G	C	G	G	G	G	G	C	C	G	G	G	C	G	G	G	C	G	G	C	H	G	H	G	G	G	C	G	G	G	G	G	C	H	G	G	G	C	C	G	H	G	G	C	H	C
JAX00033303	12	12263858	0	G	A	G	G	A	G	A	G	G	G	G	A	G	G	G	G	G	G	G	G	G	G	G	A	A	G	G	G	A	A	G	A	G	H	G	G	H	G	G	G	G	G	G	G	G	G
JAX00325787	12	12292975	0	C	T	C	C	C	C	C	C	T	C	C	C	C	C	C	C	H	C	C	C	H	C	C	C	C	C	T	C	C	C	C	C	T	H	C	C	C	T	C	C	H	C	C	T	H	C
JAX00325789	12	12293118	0	T	C	T	T	T	T	T	C	C	T	T	T	C	T	T	T	C	T	T	C	H	T	H	T	T	T	C	T	T	T	T	T	C	H	T	T	T	C	C	T	H	T	T	C	H	C
JAX00325795	12	12295632	0	T	C	T	T	T	T	C	T	T	C	T	T	T	T	T	C	T	C	C	T	H	C	T	H	C	T	T	T	C	C	T	C	T	N	T	T	T	T	T	T	T	T	C	T	T	T
JAX00325796	12	12295644	0	A	T	A	A	A	A	A	T	A	A	A	A	T	A	A	A	H	N	A	T	A	H	H	A	N	A	A	A	N	A	A	N	A	A	A	A	A	A	T	A	A	A	A	A	A	T
JAX00325800	12	12305195	0	C	T	C	C	C	T	T	C	C	T	C	C	C	C	C	T	C	T	T	C	H	T	C	H	T	C	C	C	T	T	C	T	C	H	T	T	C	C	C	C	C	C	T	C	C	C
JAX00033307	12	12325144	0	T	C	C	T	T	T	T	C	C	T	C	T	C	C	T	T	C	T	T	C	H	T	H	T	T	C	C	H	T	T	C	T	C	H	T	T	H	C	C	C	H	T	T	C	H	C
JAX00325818	12	12332656	0	A	G	A	A	A	A	A	A	G	A	A	A	A	A	A	A	H	A	A	A	N	A	A	A	A	A	G	A	A	A	A	A	G	H	A	A	A	G	A	A	H	A	A	G	H	A
JAX00199826	12	12342543	0	A	G	A	A	A	A	A	G	G	A	A	A	G	A	A	A	G	A	A	G	H	A	N	A	A	A	G	A	A	A	A	A	G	H	A	A	A	G	G	A	H	A	A	G	H	G
JAX00033308	12	12349381	0	A	G	A	A	A	G	A	G	A	A	A	A	G	A	A	A	H	A	A	G	A	A	H	A	A	A	A	A	A	A	A	A	A	A	G	G	A	A	G	A	A	A	A	A	A	G
JAX00325830	12	12359789	0	G	A	G	G	G	A	G	A	A	G	G	G	A	G	G	G	A	G	G	A	H	G	H	G	G	G	A	G	G	G	G	G	A	H	A	A	G	A	A	G	H	G	G	A	H	A
JAX00325835	12	12365817	0	T	C	T	T	T	C	T	T	C	T	T	T	T	T	T	T	H	T	T	T	H	T	T	T	T	T	C	T	T	T	T	T	C	H	C	C	T	C	T	T	H	T	T	C	H	T
JAX00325836	12	12366461	0	A	T	T	A	A	A	A	A	A	A	T	A	A	T	A	A	A	A	A	A	A	A	A	A	A	T	A	H	A	A	T	A	A	A	A	A	H	A	A	T	A	A	A	A	A	A
JAX00325841	12	12370152	0	T	C	T	T	T	C	T	T	C	T	T	T	T	T	T	T	H	T	T	T	H	T	T	T	T	T	C	T	T	T	T	T	C	H	C	C	T	C	T	T	H	T	T	C	H	T
JAX00325848	12	12382569	0	G	C	C	G	G	G	G	G	C	G	C	G	G	C	G	G	N	G	G	G	N	G	G	G	G	C	C	H	G	G	C	G	C	N	G	G	H	C	G	C	N	G	G	C	G	G
JAX00325849	12	12383967	0	T	G	T	T	T	G	T	T	T	T	T	T	T	T	T	T	T	T	T	T	N	T	T	T	T	T	T	T	T	T	T	T	T	T	G	G	T	T	T	T	T	T	T	T	T	T
JAX00033313	12	12413251	0	G	A	A	G	G	A	A	G	A	G	A	G	G	A	G	G	H	G	G	G	H	G	G	H	A	A	A	H	A	A	A	A	A	A	A	A	H	A	G	A	H	G	G	A	H	G
JAX00325856	12	12414059	0	G	A	A	G	G	A	A	A	A	G	A	G	A	A	G	G	A	G	G	A	H	G	H	H	A	A	A	H	A	A	A	A	A	A	A	A	H	A	A	A	H	G	G	A	H	A
JAX00325857	12	12414332	0	C	A	A	C	C	A	A	A	A	C	A	C	A	A	C	C	A	C	C	A	H	C	H	N	A	A	A	H	A	A	A	A	A	A	A	A	H	A	A	A	H	C	C	A	H	A
JAX00033315	12	12415134	0	C	T	T	C	C	T	T	C	C	C	T	C	C	T	C	C	C	C	C	C	C	C	C	H	T	T	C	H	T	T	T	T	C	H	T	T	H	C	C	T	C	C	C	C	C	C
JAX00325863	12	12421073	0	A	G	G	A	A	G	G	A	A	A	G	A	A	G	A	A	A	A	A	A	A	A	A	H	G	G	A	H	G	G	G	G	A	H	G	G	H	A	A	G	A	A	A	A	A	A
JAX00325864	12	12421439	0	T	A	T	T	T	T	T	T	A	T	T	T	T	T	T	T	H	T	T	T	H	T	T	T	T	T	A	T	T	T	T	T	A	H	T	T	T	A	T	T	H	T	T	A	H	T
JAX00325866	12	12422311	0	G	A	G	G	G	G	G	A	A	G	G	G	A	G	G	G	A	G	G	A	H	G	H	G	G	G	A	G	G	G	G	G	A	H	G	G	G	A	A	G	H	G	G	A	H	A
JAX00325868	12	12423079	0	C	G	C	C	C	C	C	G	C	C	C	C	G	C	C	C	H	C	C	G	C	C	H	C	C	C	C	C	C	C	C	C	C	C	C	C	C	C	G	C	C	C	C	C	C	G
JAX00325872	12	12435369	0	T	C	T	T	T	C	C	T	T	C	T	T	T	T	T	C	T	C	C	T	H	C	T	H	C	T	T	T	C	C	T	C	T	H	C	C	T	T	T	T	T	T	C	T	T	T
JAX00325878	12	12440869	0	C	A	A	C	C	A	A	C	C	A	A	C	C	A	C	A	C	A	A	C	H	A	C	H	A	A	C	H	A	A	A	A	C	H	A	A	H	C	C	A	C	C	A	C	C	C
JAX00033316	12	12442038	0	A	T	A	A	A	T	T	A	A	T	A	A	A	A	A	T	A	T	T	A	H	T	A	H	T	A	A	A	T	T	A	T	A	H	T	T	A	A	A	A	A	A	T	A	A	A
JAX00325885	12	12453763	0	T	A	A	T	T	T	T	A	T	T	A	T	A	A	T	T	H	T	T	A	T	T	H	T	N	A	T	N	T	T	A	T	T	T	T	T	H	T	A	A	T	T	T	T	T	A
JAX00033317	12	12456466	0	T	C	T	T	T	C	C	T	T	C	T	T	T	T	T	C	T	C	C	T	N	C	T	N	C	T	T	T	C	C	T	C	T	C	C	C	T	H	T	T	T	T	C	T	T	T
JAX00325891	12	12465441	0	T	G	T	T	T	G	G	G	T	G	T	T	G	T	T	G	H	G	G	G	H	G	H	H	G	T	T	T	G	G	T	G	T	H	G	G	T	T	G	T	T	T	G	T	T	G
JAX00325892	12	12465487	0	T	A	T	T	T	A	A	A	T	A	T	T	A	T	T	A	H	A	A	A	H	A	H	H	A	T	T	T	A	A	T	A	T	H	A	A	T	H	A	T	T	T	A	T	T	A
JAX00325898	12	12477541	0	G	A	G	G	G	G	G	G	A	G	G	G	G	G	G	G	H	G	G	G	H	G	G	G	G	G	A	G	G	G	G	G	A	H	G	G	G	A	G	G	H	G	G	A	H	G
JAX00325899	12	12477737	0	G	A	G	G	G	A	A	G	G	G	G	G	G	G	G	G	G	G	G	G	G	G	G	A	A	G	G	G	A	A	G	A	G	A	A	A	G	G	G	G	G	G	G	G	G	G
JAX00325900	12	12491413	0	C	T	C	C	C	C	C	T	C	C	C	C	T	C	C	C	H	C	C	T	C	C	H	C	C	C	C	C	C	C	C	C	C	C	C	C	C	C	T	C	C	C	C	C	C	T
JAX00325901	12	12491475	0	G	A	A	G	G	G	G	A	A	G	A	G	A	A	G	G	A	G	G	A	H	G	H	G	G	A	A	H	G	G	A	G	A	H	G	G	H	A	A	A	H	G	G	A	H	A
JAX00199828	12	12506203	0	A	C	A	A	A	A	A	C	C	A	A	A	C	A	A	A	C	A	A	C	H	A	H	A	A	A	C	A	A	A	A	A	C	H	A	A	A	C	C	A	H	A	A	C	H	C
JAX00033320	12	12508043	0	G	A	A	G	G	G	G	G	G	G	A	G	G	A	G	G	G	G	G	G	G	G	G	G	G	A	G	H	G	G	A	G	G	G	G	G	H	G	G	A	G	G	G	G	G	G
JAX00325905	12	12531640	0	C	A	C	C	C	C	C	C	A	C	C	C	C	C	C	C	H	C	C	C	H	C	C	C	C	C	A	C	C	C	C	C	A	H	C	C	C	A	C	C	H	C	C	A	H	C
JAX00325907	12	12551497	0	A	G	G	A	A	G	G	G	G	A	G	A	G	G	A	A	G	A	A	G	H	A	H	H	G	G	G	H	G	G	G	G	G	G	G	G	H	G	G	G	H	A	A	G	H	G
JAX00325919	12	12592531	0	T	C	C	T	T	T	T	C	C	T	C	T	C	C	T	T	C	T	T	C	H	T	H	T	T	C	C	H	T	T	C	T	C	H	T	T	H	C	C	C	H	T	T	C	H	C
JAX00325920	12	12593278	0	A	G	G	A	G	A	A	G	G	A	G	G	G	G	A	A	G	A	A	G	H	A	H	H	A	G	G	H	A	A	G	A	G	H	A	A	G	G	G	G	H	A	A	G	H	G
JAX00325923	12	12597766	0	G	A	A	G	G	G	G	G	G	G	A	G	G	A	G	G	G	G	G	G	G	G	G	G	G	A	G	H	G	G	A	G	G	G	G	G	H	G	G	A	G	G	G	G	G	G
JAX00325927	12	12620197	0	A	G	A	A	A	A	A	G	A	A	A	A	G	A	A	A	H	A	A	G	A	A	H	A	A	A	A	A	A	A	A	A	A	A	A	A	A	A	G	A	A	A	A	A	A	G
JAX00187617	12	12622584	0	A	C	C	A	C	A	A	C	C	A	C	C	C	C	A	A	C	A	A	C	H	A	H	H	A	C	C	H	A	A	C	A	C	H	A	A	C	C	C	C	H	A	A	C	H	C
JAX00325928	12	12626232	0	G	A	G	G	G	G	G	A	G	G	G	G	A	G	G	G	H	G	G	A	G	G	H	G	G	G	G	G	G	G	G	G	G	G	G	G	G	G	A	G	G	G	G	G	G	A
JAX00325930	12	12633232	0	T	C	C	T	T	T	T	T	T	T	C	T	T	C	T	T	T	T	T	T	T	T	T	T	T	C	T	H	T	T	C	T	T	T	T	T	H	T	T	C	T	T	T	T	T	T
JAX00033331	12	12654415	0	G	A	A	G	A	G	A	G	G	A	A	A	G	A	G	A	G	A	A	G	H	A	G	A	A	A	G	H	A	A	A	A	H	H	G	G	A	G	G	A	G	G	A	A	G	G
JAX00187618	12	12682930	0	A	G	G	A	G	G	G	G	G	G	G	G	G	G	A	G	G	G	G	G	G	G	H	G	G	G	G	H	G	G	G	G	G	G	G	G	G	G	G	G	H	A	G	G	H	G
JAX00325943	12	12684674	0	G	T	G	G	G	G	G	T	T	G	G	G	T	G	G	G	T	G	G	T	H	G	H	G	G	G	T	G	G	G	G	G	N	H	G	G	G	T	T	G	H	G	G	G	H	T
JAX00199830	12	12695691	0	C	T	C	C	C	C	C	C	T	C	C	C	C	C	C	C	H	C	C	C	N	C	C	C	C	C	T	C	C	C	C	C	H	H	C	C	C	T	C	C	N	C	C	C	C	C
JAX00033334	12	12698328	0	A	C	C	A	C	A	C	C	C	C	C	C	C	C	A	C	C	C	C	C	C	C	H	C	C	C	C	H	C	C	C	C	C	C	A	A	C	C	C	C	H	A	C	C	H	C
JAX00033335	12	12704529	0	C	T	T	C	T	C	T	T	C	T	T	T	T	T	C	T	H	T	T	T	H	T	H	T	T	T	C	H	T	T	T	T	H	H	C	C	T	C	T	T	C	C	T	T	C	T
JAX00325948	12	12704545	0	G	A	G	G	G	G	G	G	A	G	G	G	G	G	G	G	H	G	G	G	H	G	G	G	G	G	A	G	G	G	G	G	H	H	G	G	G	A	G	G	H	G	G	G	H	G
JAX00325952	12	12705817	0	T	A	A	T	A	T	A	A	A	A	A	A	A	A	T	A	A	A	A	A	A	A	H	A	A	A	A	H	A	A	A	A	A	A	T	T	A	A	A	A	H	T	A	A	H	A
JAX00033336	12	12706270	0	A	G	G	A	G	A	G	G	G	G	G	G	G	G	A	G	G	G	G	G	G	G	N	G	G	G	G	A	G	G	G	G	G	G	A	A	G	G	G	G	H	A	G	G	H	G
JAX00033337	12	12724499	0	C	T	C	C	T	C	T	C	C	T	C	T	C	C	C	T	C	T	T	C	H	T	C	T	T	C	C	C	T	T	C	T	H	H	C	C	H	C	C	C	C	C	T	T	C	C
JAX00325956	12	12728650	0	G	A	G	G	G	G	G	A	G	G	G	G	A	G	G	G	H	G	G	A	G	G	H	G	G	G	G	G	G	G	G	G	G	G	G	G	G	G	A	G	G	G	G	G	G	A
JAX00325958	12	12728910	0	A	T	T	A	T	A	T	A	A	T	T	T	A	T	A	T	A	T	T	A	H	T	A	T	T	T	A	H	T	T	T	T	H	H	A	A	T	A	A	T	A	A	T	T	A	A
JAX00325961	12	12733382	0	T	A	A	T	T	T	T	T	T	T	A	T	T	A	T	T	T	T	T	T	T	T	T	T	T	A	T	H	T	T	A	T	T	T	T	T	H	T	T	A	T	T	T	T	T	T
JAX00325963	12	12737257	0	G	A	G	G	G	G	G	G	G	A	G	G	G	G	G	A	G	A	A	G	H	A	G	G	G	G	G	G	G	G	G	G	G	G	G	G	G	G	G	G	G	G	A	G	G	G
JAX00325966	12	12741710	0	G	A	G	G	G	G	G	A	G	G	G	G	A	G	G	G	H	G	G	A	G	G	H	G	G	G	G	G	G	G	G	G	G	G	G	G	G	G	A	G	G	G	G	G	G	A
JAX00325970	12	12747065	0	A	G	G	A	G	G	G	G	A	G	G	G	G	G	A	G	H	G	G	G	H	G	H	G	G	G	A	H	G	G	G	G	H	H	G	G	G	A	G	G	A	A	G	G	A	G
JAX00325973	12	12747776	0	G	A	G	G	G	G	G	G	G	A	G	G	G	G	G	A	G	A	A	G	H	A	G	G	G	G	G	G	G	G	G	G	G	G	G	G	G	G	G	G	G	G	A	G	G	G
JAX00325974	12	12747822	0	G	T	G	G	G	G	G	G	G	T	G	G	G	G	G	T	G	T	T	G	H	T	G	G	G	G	G	G	G	G	G	G	G	G	G	G	G	G	G	G	G	G	T	G	G	G
JAX00325975	12	12748030	0	T	C	T	T	T	T	T	T	T	C	T	T	T	T	T	C	T	C	C	T	H	C	T	T	T	T	T	T	T	T	T	T	T	T	T	T	T	T	T	T	T	T	C	T	T	T
JAX00325976	12	12762458	0	T	C	T	T	T	T	T	C	C	C	T	T	C	T	T	C	C	C	C	C	C	C	H	T	T	T	C	T	T	T	T	T	H	H	T	T	T	C	C	T	H	T	C	T	N	C
JAX00325980	12	12769545	0	C	A	C	C	C	C	C	A	A	C	C	C	A	C	C	C	A	C	C	A	H	C	H	C	C	C	A	C	C	C	C	C	H	H	C	C	C	A	A	C	H	C	C	C	H	A
JAX00033342	12	12786081	0	A	G	G	A	G	G	G	G	G	G	G	G	G	G	A	G	G	G	G	G	G	G	H	G	G	G	G	H	G	G	G	G	G	G	G	G	G	G	G	G	H	A	G	G	H	G
JAX00325984	12	12803124	0	G	T	G	G	T	T	T	G	T	G	G	T	G	G	G	G	H	G	G	G	H	G	G	T	T	G	T	G	T	T	G	T	T	T	T	T	H	T	G	G	H	G	G	T	H	G
JAX00325985	12	12803271	0	T	C	C	T	T	T	T	T	T	C	C	T	T	C	T	H	T	C	H	T	T	C	T	T	T	C	T	H	T	T	C	T	T	T	T	T	N	T	T	C	T	T	H	T	T	T
JAX00033343	12	12817288	0	C	A	A	C	C	A	C	A	C	A	A	C	A	A	C	A	H	A	A	A	H	A	H	C	N	A	C	H	C	C	A	C	C	C	A	A	H	N	A	A	C	C	A	C	C	A
JAX00326004	12	12834378	0	C	G	G	C	C	G	C	G	G	G	G	C	G	G	C	G	G	G	G	G	G	G	H	C	C	G	G	H	C	C	G	C	H	H	G	G	H	G	G	G	H	C	G	C	H	G
JAX00326008	12	12836736	0	T	A	T	T	T	A	T	T	T	T	T	T	T	T	T	T	T	T	T	T	T	T	T	T	T	T	T	T	T	T	T	T	T	T	A	A	T	T	T	T	T	T	T	T	T	T
JAX00326010	12	12842560	0	A	T	A	A	A	A	A	A	T	A	A	A	A	A	A	A	H	A	A	A	H	A	A	A	A	A	H	A	A	A	A	A	H	H	A	A	A	T	A	A	N	A	A	A	H	A
JAX00326013	12	12883678	0	T	C	C	T	T	T	T	C	C	C	C	T	C	C	T	C	C	C	C	C	C	C	H	T	T	C	C	H	T	T	C	T	H	H	T	T	H	C	C	C	H	T	C	T	H	C
JAX00033349	12	12897728	0	G	A	G	G	G	A	G	G	G	G	G	G	G	G	G	G	G	G	G	G	G	G	G	G	G	G	G	G	G	G	G	G	G	G	A	A	G	G	G	G	G	G	G	G	G	G
JAX00326024	12	12898575	0	G	A	A	G	G	G	G	A	G	G	A	G	A	A	G	G	H	G	G	A	G	G	H	G	G	A	G	H	G	G	A	G	G	G	G	G	H	G	A	A	G	G	G	G	G	A
JAX00326026	12	12899431	0	C	T	T	C	C	T	C	T	T	T	T	C	T	T	C	T	T	T	T	T	T	T	H	C	C	T	T	H	C	C	T	C	H	H	T	T	N	T	T	T	H	C	T	C	H	T
JAX00326032	12	12905900	0	T	A	A	T	T	A	T	A	A	A	A	T	A	A	T	A	A	A	A	A	A	A	H	T	T	A	A	H	T	T	A	T	H	H	A	A	H	A	A	A	H	T	A	T	H	A
JAX00326036	12	12914530	0	T	A	T	T	T	T	T	T	A	T	T	T	T	T	T	T	N	T	T	T	N	T	T	T	T	T	A	T	T	T	T	T	N	N	T	N	T	A	T	T	A	T	T	T	A	T
JAX00326038	12	12914682	0	T	G	T	T	T	T	T	G	G	T	T	T	G	T	T	T	G	N	T	G	H	T	N	T	T	T	G	T	T	T	N	T	H	H	T	T	T	G	G	T	H	T	T	T	T	G
JAX00326039	12	12917868	0	A	G	A	A	A	A	A	G	G	A	A	A	G	A	A	A	G	A	A	G	H	A	H	A	A	A	G	A	A	A	A	A	H	H	A	A	A	G	G	A	H	A	A	A	H	G
JAX00326043	12	12928174	0	A	G	A	A	A	G	A	G	G	A	A	A	G	A	A	A	G	A	A	G	H	A	N	A	A	A	G	A	A	A	A	A	N	G	G	G	A	G	G	A	H	A	A	A	H	G
JAX00033352	12	12929065	0	T	C	T	T	T	T	T	T	T	C	T	T	T	T	T	C	T	C	C	T	H	C	T	T	T	T	T	T	T	T	T	T	T	T	T	T	T	T	T	T	T	T	C	T	T	T
JAX00326046	12	12929841	0	A	G	G	A	A	A	A	A	A	G	G	A	A	G	A	G	A	G	G	A	H	G	A	A	A	G	A	N	A	A	G	A	A	A	A	A	G	A	A	G	A	A	G	A	A	A
JAX00326047	12	12929958	0	T	C	T	T	T	T	T	C	T	T	T	T	C	T	T	T	H	T	T	C	T	T	H	T	T	T	T	T	T	T	T	T	T	T	T	T	T	T	C	T	T	T	T	T	T	C
JAX00033354	12	12944802	0	G	T	T	G	G	G	G	T	T	T	T	G	T	T	G	T	T	T	T	T	T	T	H	G	G	T	T	H	G	G	T	G	H	H	G	G	H	T	T	T	H	G	T	G	H	T
JAX00326053	12	12958428	0	C	T	C	C	C	C	C	C	T	C	C	C	C	C	C	C	N	C	C	C	H	C	C	C	C	C	T	C	C	C	C	C	H	H	C	C	C	T	C	C	H	C	C	C	H	C
JAX00326058	12	12963835	0	G	A	G	G	G	A	G	G	G	G	G	G	G	G	G	G	G	G	G	G	G	G	G	G	G	G	G	G	G	G	G	G	G	G	A	A	G	G	G	G	G	G	G	G	G	G
JAX00326059	12	12964111	0	G	A	G	G	G	G	G	A	G	G	G	G	A	G	G	G	H	G	G	A	G	G	H	G	G	G	G	G	G	G	G	G	G	G	G	G	G	G	A	G	G	G	G	G	G	A
JAX00326060	12	12979048	0	G	A	A	G	G	A	G	A	A	A	A	G	A	A	G	A	A	A	A	A	A	A	H	G	G	A	A	H	G	G	A	G	H	H	A	A	H	A	A	A	N	G	A	G	H	A
JAX00326061	12	12979095	0	T	C	C	T	T	C	T	C	C	C	C	T	C	C	T	C	C	C	C	C	C	C	H	T	T	C	C	N	T	T	C	T	H	H	C	C	H	C	C	C	H	T	C	T	H	C
JAX00326064	12	12981525	0	A	T	A	A	A	A	A	T	T	A	A	A	T	A	A	A	T	A	A	T	H	A	H	A	A	A	T	A	A	A	A	A	H	H	A	A	A	T	T	A	N	A	A	A	H	T
JAX00033356	12	12984686	0	T	C	T	T	T	C	T	C	C	C	T	T	C	T	T	C	C	C	C	C	C	C	H	T	T	T	C	T	T	T	T	T	H	H	C	C	T	C	C	T	H	T	C	T	H	C
JAX00326065	12	12986269	0	G	A	G	G	G	G	G	G	A	A	G	G	G	G	G	A	H	A	A	G	A	A	G	G	G	G	A	G	G	G	G	G	H	H	G	G	G	A	G	G	H	G	A	G	H	G
JAX00033357	12	12987241	0	G	A	G	G	G	A	G	G	G	A	G	G	G	G	G	A	G	A	A	G	H	A	G	G	G	G	G	G	G	G	G	G	G	G	A	A	G	G	G	G	G	G	A	G	G	G
JAX00326068	12	12992872	0	T	G	G	T	T	G	T	G	T	G	G	T	G	G	T	G	H	G	G	G	H	G	H	T	T	G	T	H	T	T	G	T	T	T	G	G	H	T	G	G	T	T	G	T	T	G
JAX00326069	12	12993759	0	A	T	T	A	A	T	A	A	A	T	T	A	A	T	A	T	A	T	T	A	H	T	A	A	A	T	A	H	A	A	T	A	A	A	T	T	H	A	A	T	A	A	T	A	A	A
JAX00326072	12	13000598	0	C	T	T	C	C	C	C	C	C	C	T	C	C	T	C	C	C	C	C	C	C	C	C	C	C	T	C	H	C	C	T	C	C	C	C	C	H	C	C	T	C	C	C	C	C	C
JAX00326073	12	13000656	0	G	T	T	G	G	T	G	T	T	T	T	G	T	T	G	T	T	T	T	T	T	T	H	G	G	T	T	H	G	G	T	G	H	H	T	T	H	T	T	T	H	G	T	G	H	T
JAX00326074	12	13012091	0	G	A	G	G	G	G	G	A	G	G	G	G	A	G	G	G	G	G	G	A	G	G	G	G	G	G	G	G	G	G	G	G	G	G	G	G	G	G	A	G	G	G	G	G	G	A
JAX00033358	12	13012292	0	C	T	T	C	C	T	C	C	T	T	T	C	C	T	C	T	H	T	T	C	T	T	C	C	C	T	T	H	C	C	T	C	H	H	T	T	H	T	C	T	H	C	T	C	C	C
JAX00326076	12	13037731	0	C	T	C	C	C	C	C	T	T	C	C	C	T	C	C	C	T	C	C	T	H	C	H	C	C	C	T	C	C	C	C	C	H	H	C	C	C	T	T	C	H	C	C	C	H	T
JAX00326078	12	13038422	0	T	C	T	T	T	T	T	C	C	T	T	T	C	T	T	T	C	T	T	C	T	T	T	T	T	T	C	T	T	T	T	T	T	T	T	T	T	C	C	T	T	T	T	T	T	C
JAX00326079	12	13039890	0	T	C	T	T	T	T	T	T	C	T	T	T	T	T	T	T	H	T	T	T	H	T	T	T	T	T	C	T	T	T	T	T	H	H	T	T	T	C	T	T	H	T	T	T	H	T
JAX00326081	12	13042505	0	A	G	G	A	A	A	A	A	A	A	G	A	A	G	A	A	A	A	A	A	A	A	A	A	A	G	A	H	A	A	G	A	A	A	A	A	H	A	A	G	A	A	A	A	A	A
JAX00326083	12	13043451	0	A	C	A	A	A	A	A	A	C	A	A	A	A	A	A	A	H	A	A	A	H	A	A	A	A	A	C	A	A	A	A	A	H	H	A	A	A	C	A	A	H	A	A	A	H	A
JAX00033363	12	13069615	0	G	C	C	G	G	G	G	C	C	G	C	G	C	C	G	G	C	G	G	C	H	G	H	G	G	C	C	H	G	G	C	G	H	H	G	G	H	C	C	C	H	G	G	G	H	C
JAX00326087	12	13071364	0	C	T	C	C	C	C	C	C	T	C	C	C	C	C	C	C	H	C	C	C	H	C	C	C	C	C	T	C	C	C	C	C	N	H	C	C	C	T	C	C	H	C	C	C	H	C
JAX00326089	12	13076962	0	T	C	C	T	T	C	T	T	C	T	C	T	T	C	T	T	T	T	T	T	T	T	T	T	T	C	C	T	T	T	C	T	T	T	C	C	T	C	T	N	T	T	T	T	T	T
JAX00326097	12	13111999	0	C	T	C	C	C	C	C	C	T	C	C	C	C	C	C	C	H	C	C	C	H	C	C	C	C	C	T	C	C	C	C	C	H	H	C	C	C	T	C	C	H	C	C	C	H	C
JAX00326102	12	13127533	0	G	T	T	G	G	G	G	G	G	G	T	G	G	T	G	G	G	G	G	G	G	G	G	G	G	T	G	H	G	G	T	G	G	G	G	G	H	G	G	T	G	G	G	G	G	G
JAX00326107	12	13134750	0	A	G	G	A	A	G	A	G	A	G	G	A	G	G	A	G	H	G	G	G	H	G	H	A	A	G	A	H	A	A	G	A	A	A	G	G	H	A	G	G	A	A	G	A	A	G
JAX00033367	12	13134858	0	C	A	A	C	C	A	C	A	C	A	A	C	A	A	C	A	H	A	A	A	H	A	H	C	C	A	C	H	C	C	A	C	C	C	A	A	H	C	A	A	C	C	A	C	C	A
JAX00033369	12	13142969	0	A	G	A	A	G	A	G	G	A	A	A	G	G	A	A	A	G	A	A	G	A	A	G	G	G	A	A	A	G	G	A	G	H	N	A	A	H	A	G	A	A	A	A	G	A	G
JAX00033370	12	13168955	0	G	C	G	G	C	G	C	G	G	G	G	C	G	G	G	G	G	G	G	G	G	G	G	C	C	G	G	G	C	C	G	C	H	H	G	G	H	G	G	G	G	G	G	C	G	G
JAX00326115	12	13173550	0	A	G	A	A	A	A	A	G	G	A	A	A	G	A	A	A	G	A	A	G	N	A	H	A	A	A	G	A	A	A	A	A	N	N	A	A	A	G	G	A	H	A	A	A	N	G
JAX00326121	12	13181216	0	C	A	A	C	C	C	C	A	C	A	A	C	A	A	C	A	H	A	A	A	H	A	H	C	C	A	C	H	C	C	A	C	C	C	C	C	H	C	A	A	C	C	A	C	C	A
JAX00326123	12	13181331	0	A	G	G	A	G	A	G	G	G	G	G	G	G	G	A	G	G	G	G	G	G	G	H	G	G	G	G	H	G	G	G	G	G	G	A	A	G	G	G	G	H	A	G	G	H	G
JAX00326124	12	13181454	0	G	T	G	G	T	G	T	G	T	G	G	T	G	G	G	G	H	G	G	G	H	G	G	T	T	G	T	G	T	T	G	T	T	T	G	G	H	T	G	G	H	G	G	T	H	G
JAX00033371	12	13185741	0	A	G	G	A	G	A	G	G	G	G	G	G	G	G	A	G	G	G	G	G	G	G	H	G	G	G	G	H	G	G	G	G	G	G	A	A	G	G	G	G	H	A	G	G	H	G
JAX00326132	12	13186535	0	C	T	C	C	T	C	T	C	C	C	C	T	C	C	C	C	C	C	C	C	C	C	C	T	T	C	C	C	T	T	C	T	H	H	C	C	H	C	C	C	C	C	C	T	C	C
JAX00326134	12	13187473	0	T	C	C	T	C	T	C	T	T	C	C	C	T	C	T	C	T	C	C	T	H	C	T	C	C	C	T	N	C	C	C	C	H	N	T	T	C	T	T	C	T	T	C	C	T	T
JAX00326136	12	13191389	0	G	A	G	G	G	G	G	A	G	G	G	G	A	G	G	G	H	G	G	A	G	G	H	G	G	G	G	G	G	G	G	G	G	G	G	G	G	G	A	G	G	G	G	G	G	N
JAX00326137	12	13216655	0	G	A	G	G	G	G	G	G	G	A	G	N	G	G	G	A	G	A	A	G	H	A	G	G	G	G	G	G	G	G	G	G	G	G	G	G	G	G	G	G	G	G	A	G	G	G
JAX00326140	12	13217854	0	C	T	C	C	C	C	C	C	T	C	C	C	C	C	C	C	H	C	C	C	H	C	C	C	C	C	T	C	C	C	C	C	H	H	C	C	C	T	C	C	H	C	C	C	H	C
JAX00326143	12	13220654	0	G	A	A	G	G	G	G	G	G	G	A	G	G	A	G	G	G	G	G	G	G	G	G	G	G	A	G	H	G	G	A	G	G	G	G	G	H	G	G	A	G	G	G	G	G	G
JAX00326148	12	13223942	0	A	G	A	A	A	A	A	G	G	A	A	A	G	A	A	A	G	A	A	G	H	A	H	A	A	A	G	A	A	A	A	A	N	H	A	A	A	G	G	A	H	A	A	A	H	G
JAX00033374	12	13224766	0	C	G	G	C	C	C	C	C	C	C	G	C	C	G	C	C	C	C	C	C	C	C	C	C	C	G	C	H	C	C	G	C	C	C	C	C	H	C	C	G	C	C	C	C	C	C
JAX00326149	12	13235663	0	C	T	C	C	C	C	C	C	T	C	C	C	C	C	C	C	N	C	C	C	H	C	C	C	C	C	T	C	C	C	C	C	H	H	C	C	C	T	C	C	H	C	C	C	H	C
JAX00326150	12	13236007	0	A	G	A	A	A	A	A	G	A	A	A	A	G	A	A	A	H	A	A	G	A	A	H	A	A	A	A	A	A	A	A	A	A	A	A	A	A	A	G	A	A	A	A	A	A	G
JAX00326152	12	13241711	0	C	T	C	C	C	C	C	T	C	C	C	C	T	C	C	C	H	C	C	T	C	C	H	C	C	C	C	C	C	C	C	C	C	C	C	C	C	C	T	C	C	C	C	C	C	T
JAX00326154	12	13257724	0	T	C	T	T	T	T	T	C	T	T	T	T	C	T	T	T	H	T	T	C	T	T	H	T	T	T	T	T	T	T	T	T	T	T	T	T	T	T	C	T	T	T	T	T	T	C
JAX00326156	12	13259844	0	C	G	G	C	C	C	C	G	G	C	G	C	G	G	C	C	G	C	C	G	H	C	H	C	C	G	G	H	C	C	G	C	H	H	C	C	H	G	G	G	H	C	C	C	N	G
JAX00326159	12	13265427	0	C	T	C	C	C	C	C	C	T	C	C	C	C	C	C	C	H	C	C	C	H	C	C	C	C	C	T	C	C	C	C	C	C	H	C	C	C	T	C	C	H	C	C	C	H	C
JAX00033379	12	13283249	0	A	G	G	A	A	A	A	A	G	G	G	A	A	G	H	G	N	G	G	A	G	G	A	A	A	G	G	H	A	A	G	A	N	H	A	A	H	G	A	G	H	A	G	A	H	A
JAX00326165	12	13296147	0	T	C	T	T	T	T	T	T	T	C	T	T	T	T	T	C	T	C	C	T	H	C	T	T	T	T	T	T	T	T	T	T	T	T	T	T	T	T	T	T	T	T	C	T	T	T
JAX00326166	12	13297153	0	T	C	C	T	T	T	T	C	C	T	C	T	C	C	T	T	C	T	T	C	H	T	H	T	T	C	C	H	T	T	C	T	N	N	T	T	H	C	C	C	H	T	T	T	H	C
JAX00326167	12	13300343	0	A	T	A	A	A	A	A	T	A	A	A	A	T	A	A	A	H	A	A	T	A	A	H	A	A	A	A	A	A	A	A	A	A	A	A	A	A	A	T	A	A	A	A	A	A	T
JAX00033384	12	13345200	0	C	T	T	C	T	C	T	C	C	C	T	T	C	T	C	C	C	C	C	C	C	C	C	T	T	T	C	H	T	T	T	T	H	H	C	C	T	C	C	T	C	C	C	T	C	C
JAX00326177	12	13346132	0	T	A	A	T	A	T	A	A	A	A	A	A	A	A	T	A	A	A	A	A	A	A	H	A	A	A	A	H	A	A	A	A	A	A	T	T	A	A	A	A	H	T	A	A	H	A
JAX00326178	12	13346161	0	T	G	T	T	T	T	T	T	T	G	T	T	T	T	T	G	T	G	G	T	H	G	T	T	T	T	T	T	T	T	T	T	T	T	T	T	T	T	T	T	T	T	G	T	T	T
JAX00033386	12	13378090	0	G	A	G	G	G	G	G	G	A	G	G	G	G	G	G	G	H	G	G	G	N	N	G	G	G	G	A	G	G	G	G	G	N	H	N	G	G	A	G	G	G	G	G	G	N	G
JAX00033387	12	13378491	0	A	C	A	A	A	A	A	C	C	A	A	A	C	A	A	A	C	A	A	C	H	A	H	A	A	A	C	A	A	A	A	A	H	H	A	A	A	C	C	A	H	A	A	A	H	C
JAX00326182	12	13404002	0	A	G	A	A	A	A	A	G	A	A	A	A	G	A	A	A	H	A	A	G	A	A	H	A	A	A	A	A	A	A	A	A	A	A	A	A	A	A	G	A	A	A	A	A	A	G
JAX00033388	12	13409065	0	G	A	A	G	A	G	A	G	G	G	A	A	G	A	G	G	G	G	G	G	G	G	G	A	A	A	G	H	A	A	A	A	H	H	G	G	A	G	G	A	G	G	G	A	G	G
JAX00326185	12	13423685	0	A	G	A	A	A	A	A	G	A	A	A	A	G	A	A	A	H	A	A	G	A	A	H	A	A	A	A	A	A	A	A	A	A	A	A	A	A	A	G	A	A	A	A	A	A	G
JAX00033390	12	13435857	0	G	T	G	G	G	G	G	T	T	T	G	G	T	G	G	T	T	T	T	T	T	T	H	G	G	G	T	G	G	G	G	G	H	H	G	G	G	T	T	G	N	G	T	G	H	T
JAX00326189	12	13442612	0	C	A	C	C	C	C	C	A	A	C	C	C	A	C	C	C	A	C	C	A	H	C	H	C	C	C	A	C	C	C	C	C	H	H	C	C	C	A	A	C	H	C	C	C	H	A
JAX00326190	12	13442834	0	T	G	T	T	T	T	T	T	G	T	T	T	T	T	T	T	H	T	T	T	G	T	T	T	T	T	G	T	T	T	T	T	G	G	T	T	T	G	T	T	G	T	T	T	G	T
JAX00326192	12	13443113	0	C	G	C	C	C	C	C	G	G	C	C	C	G	C	C	C	G	C	C	G	H	C	H	C	C	C	G	C	C	C	C	C	H	H	C	C	C	G	G	C	H	C	C	C	H	G
JAX00033395	12	13498887	0	A	C	A	A	A	A	A	C	C	C	A	A	C	A	A	C	C	C	C	C	C	C	H	A	A	A	C	A	A	A	A	A	H	H	A	A	A	C	C	A	H	A	C	A	H	C
JAX00326199	12	13499039	0	T	C	T	T	T	T	T	C	C	T	T	T	C	T	T	T	C	T	T	C	N	T	N	T	T	T	C	T	T	T	T	T	H	H	T	T	T	C	C	T	H	T	T	T	H	C
JAX00326204	12	13550146	0	G	A	G	G	G	G	G	A	G	G	G	G	A	G	G	G	H	G	G	A	G	G	A	G	G	G	G	G	G	G	G	G	G	G	G	G	G	G	A	G	G	G	G	G	G	A
JAX00326208	12	13557566	0	T	C	C	T	T	T	T	C	C	C	C	T	C	C	T	C	C	C	C	C	C	C	H	T	T	C	C	H	T	T	C	T	H	H	T	T	H	C	C	C	H	T	C	T	H	C
JAX00326209	12	13559614	0	G	A	G	G	G	G	G	A	A	G	G	G	A	G	G	G	A	G	G	A	H	G	H	G	G	G	A	G	G	G	G	G	H	H	G	G	G	A	A	G	H	G	G	G	H	A
JAX00326213	12	13583170	0	A	C	A	A	A	A	A	C	A	C	A	A	C	A	A	C	H	C	C	C	H	C	H	A	A	A	A	A	A	A	A	A	A	A	A	A	A	A	C	A	A	A	C	A	A	C
JAX00326215	12	13584871	0	A	T	A	A	A	A	A	T	A	A	A	A	T	A	A	A	H	A	A	T	A	A	H	A	A	A	A	A	A	A	A	A	A	A	A	A	A	A	T	A	A	A	A	A	A	T
JAX00326216	12	13588602	0	A	G	A	A	A	A	A	A	G	A	A	A	A	A	A	A	H	A	A	A	H	A	A	A	A	A	G	A	A	A	A	A	H	H	A	A	A	G	A	A	H	A	A	A	H	A
JAX00326218	12	13593923	0	G	T	G	G	G	G	G	G	G	T	G	G	G	G	G	H	G	T	T	G	H	T	G	G	G	G	G	G	G	G	G	G	G	G	G	G	G	G	G	G	G	G	H	G	G	G
JAX00326219	12	13602079	0	A	G	A	A	A	A	A	G	G	G	A	A	G	A	A	G	G	G	G	G	G	G	N	A	A	A	G	A	A	A	A	A	H	H	A	A	A	G	G	A	H	A	G	A	H	G
JAX00326220	12	13602378	0	C	T	C	C	C	C	C	T	C	C	C	C	T	C	C	C	H	C	C	T	C	C	H	C	C	C	C	C	C	C	C	C	C	C	C	C	C	C	N	C	C	C	C	C	C	N
JAX00326222	12	13607732	0	T	G	T	T	T	T	T	G	G	T	T	T	G	T	T	T	G	T	T	G	H	T	H	T	T	T	G	T	T	T	T	T	H	H	T	T	T	G	G	T	H	T	T	T	H	G
JAX00326223	12	13608955	0	G	A	G	G	G	G	G	A	G	A	G	G	A	G	G	A	H	A	A	A	H	A	H	G	G	G	G	G	G	G	G	G	G	G	G	G	G	G	A	G	G	G	A	G	G	A
JAX00326234	12	13656982	0	A	G	G	A	A	A	A	A	A	A	G	A	A	G	A	A	A	A	A	A	A	A	A	A	A	G	A	H	A	A	G	A	A	A	A	A	H	A	A	G	A	A	A	A	A	A
JAX00326238	12	13696970	0	C	A	C	C	C	C	C	A	C	C	C	C	A	C	C	C	H	C	C	A	C	C	H	C	C	C	C	C	C	C	C	C	C	C	C	C	C	C	A	C	C	C	C	C	C	A
JAX00033410	12	13701452	0	G	A	G	G	G	G	G	A	A	G	G	G	A	G	G	G	A	G	G	A	H	G	N	G	G	G	A	G	G	G	G	G	H	G	G	G	G	A	A	G	H	G	G	G	H	A
JAX00326240	12	13721537	0	C	T	C	C	C	C	C	T	C	C	C	C	T	C	C	C	H	C	C	T	C	C	H	C	C	C	C	C	C	C	C	C	C	C	C	C	C	C	T	C	C	C	C	C	C	T
JAX00199849	12	13754842	0	A	G	A	A	A	A	A	G	G	A	A	A	G	A	A	A	G	A	A	G	H	A	H	A	A	A	G	A	A	A	A	A	H	H	A	A	A	G	G	A	H	A	A	A	H	G
JAX00326249	12	13760420	0	T	G	T	T	T	T	T	T	G	T	T	T	T	T	T	T	G	T	T	H	H	T	T	T	T	T	G	T	T	T	T	T	H	H	T	T	T	G	H	T	H	T	T	T	H	H
JAX00326252	12	13768296	0	T	C	T	T	C	T	C	C	C	T	T	C	C	T	T	T	C	T	T	C	H	T	H	C	C	T	C	T	C	C	T	C	C	C	T	T	H	C	C	T	H	T	T	C	H	C
JAX00326258	12	13791518	0	T	C	T	T	T	T	T	C	T	T	T	T	C	T	T	T	H	T	T	C	T	T	H	T	T	T	T	T	T	T	T	T	T	T	T	T	T	T	C	T	T	T	T	T	T	C
JAX00326263	12	13792949	0	C	T	C	C	C	C	C	T	C	C	C	C	T	C	C	C	H	C	C	T	C	C	H	C	C	C	C	C	C	C	C	C	C	C	C	C	C	C	T	C	C	C	C	C	C	T
JAX00326264	12	13794911	0	A	T	A	A	T	T	T	T	T	A	A	T	T	A	A	A	T	A	A	T	A	A	N	T	T	A	T	A	T	T	A	T	T	T	T	T	H	T	T	A	N	A	A	T	H	T
JAX00326269	12	13819429	0	C	T	C	C	C	C	C	C	T	C	C	C	C	C	C	C	H	C	C	C	C	C	C	C	C	C	T	C	C	C	C	C	C	C	C	C	C	T	C	C	C	C	C	C	C	C
JAX00326270	12	13819441	0	G	A	G	G	G	A	G	A	A	G	G	G	A	G	G	G	A	G	G	A	H	G	H	G	G	G	A	G	G	G	G	G	H	H	A	A	G	A	A	G	H	G	G	G	H	A
JAX00033419	12	13820437	0	T	C	C	T	T	C	T	C	C	T	C	T	C	C	T	T	C	T	T	C	N	T	N	T	T	C	C	H	T	T	C	T	N	H	C	C	N	C	C	C	H	T	T	T	H	C
JAX00326277	12	13837281	0	A	G	A	A	A	A	A	G	A	A	A	A	G	A	A	A	H	A	A	G	A	A	H	A	A	A	A	A	A	A	A	A	A	A	A	A	A	A	G	A	A	A	A	A	A	G
JAX00326278	12	13859853	0	T	C	C	T	T	T	T	C	T	T	C	T	C	C	T	T	T	T	T	C	T	T	T	T	T	C	T	T	T	T	C	T	T	T	T	T	T	T	C	C	T	T	T	T	T	C
JAX00326280	12	13863423	0	A	G	G	A	A	A	A	G	G	A	G	A	G	G	A	A	G	A	A	G	H	A	H	A	A	G	G	H	A	A	G	A	H	H	A	A	H	G	G	G	H	A	A	A	H	G
JAX00033421	12	13863792	0	A	G	G	A	A	A	A	A	A	A	G	A	A	G	A	A	A	A	A	A	A	A	A	A	A	G	A	H	A	A	G	A	A	A	A	A	H	A	A	G	A	A	A	A	A	A
JAX00326281	12	13866513	0	C	T	C	C	C	C	C	C	T	C	C	C	C	C	C	C	H	C	C	C	H	C	C	C	C	C	T	C	C	C	C	C	H	H	C	C	C	T	C	C	H	C	C	C	H	C
JAX00326283	12	13869389	0	C	T	T	C	C	C	C	T	C	C	T	C	T	T	C	C	H	C	C	T	C	C	H	C	C	T	C	H	C	C	T	C	C	C	C	C	H	C	T	T	C	C	C	C	C	T
JAX00326285	12	13877989	0	G	C	G	G	G	G	G	C	C	G	G	G	H	G	G	G	C	G	G	H	C	G	G	G	G	G	C	G	G	G	G	G	H	H	G	G	G	C	H	G	H	G	G	G	H	H
JAX00326288	12	13897947	0	G	A	G	G	G	G	G	G	G	A	G	G	G	G	G	A	G	A	A	G	H	A	G	G	G	G	G	G	G	G	G	G	G	G	G	G	G	G	G	G	G	G	A	G	G	G
JAX00033425	12	13907916	0	T	C	C	T	C	C	C	C	C	C	C	C	C	C	T	C	C	C	C	C	C	C	H	C	C	C	C	H	C	C	C	C	C	C	C	C	C	C	C	C	H	T	C	C	H	C
JAX00033426	12	13908828	0	G	T	T	G	G	G	G	G	G	G	T	G	G	T	G	G	G	G	G	G	G	G	G	G	G	T	G	H	G	G	T	G	G	G	G	G	H	G	G	T	G	G	G	G	G	G
JAX00326293	12	13918826	0	C	T	C	C	C	C	C	T	C	C	C	C	T	C	C	C	H	C	C	T	C	C	C	C	C	C	C	C	C	C	C	C	C	C	C	C	C	C	N	C	C	C	C	C	C	T
JAX00033429	12	13943720	0	A	G	A	A	A	A	A	G	G	A	A	A	G	A	A	A	G	A	A	G	H	A	H	A	A	A	G	A	A	A	A	A	H	H	A	A	A	G	G	A	H	A	A	A	H	G
JAX00326296	12	13950422	0	G	A	G	G	G	G	G	A	A	G	G	G	A	G	G	G	A	G	G	A	G	G	G	G	G	G	A	G	G	G	G	G	G	G	G	G	G	A	H	G	G	G	G	G	G	A
JAX00033430	12	13983858	0	T	C	C	T	T	T	T	C	C	T	C	T	C	C	T	T	C	T	T	C	H	T	H	T	T	C	C	H	T	T	C	T	H	H	T	T	H	C	C	C	H	T	T	T	H	C
JAX00033431	12	13984507	0	T	C	C	T	T	T	T	C	C	T	C	T	C	C	T	T	C	T	T	C	H	T	H	T	T	C	C	H	T	T	C	T	H	H	T	T	H	C	C	C	H	T	T	T	H	C
JAX00326298	12	14007574	0	A	G	A	A	A	A	A	A	G	A	A	A	A	N	A	A	H	A	A	A	H	A	A	A	A	A	G	A	A	A	A	A	H	H	A	A	A	G	A	A	H	A	A	A	H	A
JAX00326299	12	14009619	0	T	C	T	T	T	T	T	C	T	T	T	T	C	T	T	T	H	T	T	C	T	T	H	T	T	T	T	T	T	T	T	T	T	T	T	T	T	T	C	T	T	T	T	T	T	C
JAX00199855	12	14039463	0	G	A	G	G	G	G	G	A	A	G	G	G	A	G	G	G	A	G	G	A	H	G	H	G	G	G	A	G	G	G	G	G	H	H	G	G	G	A	A	G	H	G	G	G	H	A
JAX00199857	12	14043795	0	T	C	T	T	T	T	T	T	C	T	T	T	T	T	T	T	H	T	T	T	H	T	T	T	T	T	C	T	T	T	T	T	H	H	T	T	T	C	T	T	H	T	T	T	H	T
JAX00033437	12	14057301	0	T	C	C	T	T	T	T	C	C	T	C	T	C	C	T	T	C	T	T	C	H	T	H	T	T	C	C	H	T	T	C	T	H	H	T	T	H	C	C	C	H	T	T	T	H	C
JAX00326309	12	14057336	0	G	A	G	G	G	G	G	A	G	G	G	G	A	G	G	G	H	G	G	A	G	G	H	G	G	G	G	G	G	G	G	G	G	G	G	G	G	G	A	G	G	G	G	G	G	A
JAX00326310	12	14057709	0	C	T	T	C	C	C	C	C	C	C	T	C	H	T	C	C	C	C	C	H	C	C	C	C	C	T	C	H	C	C	T	C	C	C	C	C	H	C	H	T	C	C	C	C	C	H
JAX00033440	12	14085958	0	G	T	T	G	G	G	G	G	G	G	T	G	G	T	G	G	G	G	G	G	G	G	G	G	G	T	G	H	G	G	T	G	G	G	G	G	H	G	G	T	G	G	G	G	G	G
JAX00326313	12	14091289	0	G	A	G	G	G	G	G	G	A	G	G	G	G	G	G	G	H	G	G	G	H	G	G	G	G	G	A	G	G	G	G	G	H	H	G	G	G	A	G	G	H	G	G	G	H	G
JAX00326315	12	14101294	0	T	C	T	T	T	T	T	C	C	T	T	T	C	T	T	T	C	T	T	C	H	T	H	T	T	T	C	T	T	T	T	T	H	H	T	T	T	C	C	T	H	T	T	T	H	C
JAX00326320	12	14137255	0	G	C	G	G	G	G	G	G	C	G	G	G	G	G	G	G	H	G	G	G	H	G	G	G	G	G	C	G	G	G	G	G	N	H	G	G	G	C	G	G	H	G	G	G	H	G
JAX00326321	12	14137328	0	C	T	T	C	T	C	T	C	T	T	T	T	C	T	C	T	H	T	T	C	T	T	C	T	T	T	T	H	T	T	T	T	T	T	C	C	T	T	C	T	H	C	T	T	H	C
JAX00326322	12	14138117	0	A	G	G	A	G	A	G	G	G	G	G	G	G	G	A	G	G	G	G	G	G	G	H	G	G	G	G	H	G	G	G	G	G	G	A	A	G	G	G	G	N	A	G	G	N	G
JAX00326324	12	14143604	0	T	C	T	T	T	T	T	C	T	T	T	T	C	T	T	T	H	T	T	C	T	T	H	T	T	T	T	T	T	T	T	T	T	T	T	T	T	T	C	T	T	T	T	T	T	C
JAX00326326	12	14144721	0	G	T	T	G	T	G	T	G	G	T	T	T	G	T	G	T	G	T	T	G	H	T	G	T	T	T	G	H	T	T	T	T	H	H	G	G	T	G	G	T	G	G	T	T	G	G
JAX00326329	12	14157997	0	G	A	G	G	G	G	G	A	A	G	G	G	A	G	G	G	A	G	G	A	H	G	H	G	G	G	A	G	G	G	G	G	H	H	G	G	G	A	A	G	H	G	G	G	H	A
JAX00326331	12	14181544	0	C	T	C	C	T	C	T	C	C	T	C	T	C	C	C	T	C	T	T	C	H	T	C	T	T	C	C	C	T	T	C	T	H	H	C	C	H	C	C	C	C	C	T	T	C	C
JAX00326333	12	14182276	0	G	A	A	G	G	G	G	G	A	G	A	G	G	A	G	G	H	G	G	G	H	G	G	G	G	A	A	H	G	G	A	G	N	H	G	G	H	A	G	A	N	G	G	G	N	G
JAX00326334	12	14183382	0	A	T	A	A	A	A	A	T	A	A	A	A	T	A	A	A	T	A	A	T	A	A	H	A	A	A	A	A	A	A	A	A	A	A	A	A	A	N	T	A	A	A	A	A	A	T
JAX00326338	12	14187146	0	C	G	G	C	C	C	C	C	C	C	G	C	C	G	C	C	C	C	C	C	C	C	C	C	C	G	C	H	C	C	G	C	C	C	C	C	H	C	C	G	C	C	C	C	C	C
JAX00326339	12	14187365	0	C	T	C	C	C	C	C	T	T	C	C	C	T	C	C	C	T	C	C	T	H	C	H	C	C	C	T	C	C	C	C	C	H	H	C	C	C	T	T	C	H	C	C	C	N	T
JAX00326340	12	14187669	0	T	G	T	T	T	T	T	T	G	T	T	T	T	T	T	T	H	T	T	T	H	T	T	T	T	T	G	T	T	T	T	T	H	H	T	T	T	G	T	T	H	T	T	T	H	T
JAX00326341	12	14187782	0	T	C	C	T	T	T	T	C	T	T	C	T	C	C	T	T	N	T	T	C	T	T	H	T	T	C	T	H	T	T	C	T	T	T	T	T	N	T	C	C	T	T	T	T	T	C
JAX00033447	12	14190329	0	A	G	G	A	G	A	G	G	A	G	G	G	G	G	A	G	H	G	G	G	H	G	H	G	G	G	A	H	G	G	G	G	H	H	A	A	G	A	G	G	A	A	G	G	A	G
JAX00326342	12	14190906	0	G	A	A	G	A	G	A	A	A	A	A	A	A	A	G	A	A	A	A	A	A	A	H	A	A	A	A	H	A	A	A	A	A	A	G	G	A	A	A	A	H	G	A	A	H	A
JAX00326343	12	14191101	0	C	T	T	C	T	C	T	T	C	T	T	T	T	T	C	T	H	T	T	T	H	T	H	T	T	T	C	H	T	T	T	T	H	H	C	C	T	C	T	T	C	C	T	T	C	T
JAX00033448	12	14204499	0	C	T	T	C	T	C	T	T	T	T	T	T	T	T	N	T	T	T	T	T	T	T	H	T	T	T	T	N	T	T	T	T	T	T	C	C	T	T	T	T	N	C	T	T	H	T
JAX00326352	12	14218712	0	C	T	C	C	C	C	C	T	T	C	C	C	T	C	C	C	T	C	C	T	H	C	H	C	C	C	T	C	C	C	C	C	H	H	C	C	C	T	T	C	H	C	C	C	H	T
JAX00033449	12	14218815	0	G	T	T	G	T	T	T	T	T	T	T	T	T	T	G	T	T	T	T	T	T	T	H	T	T	T	T	H	T	T	T	T	T	T	T	T	T	T	T	T	H	G	T	T	H	T
JAX00326355	12	14222691	0	G	T	G	G	G	G	G	G	T	G	G	G	G	G	G	G	H	G	G	G	H	G	G	G	G	G	T	G	G	G	G	G	H	H	G	G	G	T	G	G	H	G	G	G	H	G
JAX00326359	12	14225875	0	A	G	A	A	A	A	A	G	A	A	A	A	G	A	A	A	H	A	A	G	A	A	H	A	A	A	A	A	A	A	A	A	A	A	A	A	A	A	G	A	A	A	A	A	A	G
JAX00326362	12	14270412	0	T	C	T	T	T	T	T	T	C	T	T	T	T	T	T	T	H	T	T	T	H	T	T	T	T	T	C	T	T	T	T	T	H	H	T	T	T	C	T	T	H	T	T	T	H	T
JAX00326366	12	14278080	0	T	C	C	T	C	T	C	C	C	C	C	C	C	C	T	C	C	C	C	C	C	C	H	C	C	C	C	H	C	C	C	C	C	C	T	T	C	C	C	C	H	T	C	C	H	C
JAX00326367	12	14278127	0	G	A	A	G	G	G	G	G	G	G	A	G	G	A	G	G	G	G	G	G	G	G	G	G	G	A	G	H	G	G	A	G	G	G	G	G	H	G	G	A	G	G	G	G	G	G
JAX00326369	12	14286689	0	C	T	C	C	C	C	C	T	C	C	C	H	T	C	C	C	H	T	C	T	C	C	H	C	C	C	C	C	C	C	C	C	C	C	C	C	C	C	T	C	C	C	C	C	C	T
JAX00326370	12	14328333	0	T	A	T	T	T	T	T	A	T	T	T	T	A	T	T	T	H	H	T	A	T	T	H	T	T	T	T	T	T	T	T	T	T	T	T	T	T	T	A	T	T	T	T	T	T	A
JAX00326371	12	14328978	0	C	A	C	C	C	C	C	A	A	C	C	C	A	C	C	C	A	A	C	A	H	C	H	C	C	C	A	C	C	C	C	C	H	H	C	C	C	A	A	C	H	C	C	C	N	A
JAX00033457	12	14330354	0	A	G	G	A	A	A	A	G	G	A	G	A	G	G	A	A	G	G	A	G	H	A	H	A	A	G	G	H	A	A	G	A	H	H	A	A	H	G	G	G	H	A	A	A	H	G
JAX00199860	12	14349891	0	C	T	C	C	C	C	C	T	T	C	C	C	T	C	C	C	T	T	C	T	H	C	H	C	C	C	T	C	C	C	C	C	H	H	C	C	C	T	T	C	H	C	C	C	H	T
JAX00187622	12	14352207	0	A	G	G	A	G	G	G	G	G	G	G	G	G	G	A	G	G	G	G	G	G	G	H	G	G	G	G	H	G	G	G	G	G	G	G	G	G	G	G	G	H	A	G	G	H	G
JAX00326378	12	14366711	0	T	C	T	T	T	T	T	C	T	T	T	T	C	T	T	T	H	C	T	C	T	T	H	T	T	T	T	T	T	T	T	T	T	T	T	T	T	T	C	T	T	T	T	T	T	C
JAX00033460	12	14366870	0	A	G	G	A	A	G	A	G	G	G	G	A	G	G	A	G	G	G	G	G	G	G	H	A	A	G	G	H	A	A	G	A	H	H	G	G	H	G	G	G	H	A	G	A	H	G
JAX00033463	12	14405908	0	A	G	G	A	A	A	A	A	G	A	G	A	A	G	A	A	G	A	A	A	G	A	A	A	A	G	G	G	A	A	G	A	G	G	A	A	G	G	A	G	G	A	A	A	G	A
JAX00326384	12	14426431	0	A	C	C	A	A	A	A	A	A	A	C	A	A	C	A	A	A	A	A	A	A	A	A	A	A	C	A	H	A	A	C	A	A	A	A	A	H	A	A	C	A	A	A	A	A	A
JAX00326391	12	14446386	0	A	G	G	A	A	A	A	G	G	A	G	A	G	G	A	A	G	G	A	G	G	A	H	A	A	G	G	H	A	A	G	A	N	G	A	A	N	G	G	G	G	A	A	A	G	G
JAX00033467	12	14458834	0	A	T	T	A	A	A	A	T	A	A	T	A	T	T	A	A	T	T	A	T	A	A	H	A	A	T	N	H	A	A	T	A	A	A	A	A	H	A	T	T	A	A	A	A	A	T
JAX00033469	12	14496445	0	T	C	C	T	T	T	T	C	C	T	C	T	C	C	T	T	C	C	T	C	H	T	N	T	T	C	C	H	T	T	C	T	H	H	T	T	H	C	C	C	H	T	T	T	N	C
JAX00326401	12	14561011	0	G	C	G	G	G	G	G	C	G	G	G	G	C	G	G	G	C	C	G	C	G	G	H	G	G	G	G	G	G	G	G	G	G	G	G	G	G	G	C	G	G	G	G	G	G	C
JAX00326410	12	14615547	0	G	T	G	G	G	G	G	T	G	G	G	G	T	G	G	G	H	T	G	T	G	G	H	G	G	G	G	G	G	G	G	G	G	G	G	G	G	G	T	G	G	G	G	G	G	T
JAX00033479	12	14619646	0	G	A	G	G	G	G	G	A	G	G	G	G	A	G	G	G	H	A	G	A	G	G	H	G	G	G	G	G	G	G	G	G	G	G	G	G	G	G	A	G	G	G	G	G	G	A
JAX00326414	12	14645945	0	T	A	T	T	T	T	T	T	A	T	T	T	T	T	T	T	T	T	T	T	H	T	T	T	T	T	A	T	T	T	T	T	H	H	T	T	T	A	T	T	H	T	T	T	H	T
JAX00033482	12	14659850	0	G	T	G	G	G	G	G	T	T	G	G	G	T	G	G	G	T	T	G	T	H	G	H	G	G	G	T	G	G	G	G	G	H	H	G	G	G	T	T	G	H	G	G	G	H	T
JAX00199867	12	14661712	0	T	C	T	T	T	T	T	C	C	T	T	T	C	T	T	T	C	C	T	C	H	T	H	T	T	T	C	T	T	T	T	T	H	H	T	T	T	C	C	T	H	T	T	T	H	C
JAX00033484	12	14682037	0	C	A	A	C	C	C	C	C	C	C	A	C	C	A	C	C	C	C	C	C	C	C	C	C	C	A	C	H	C	C	A	C	C	C	C	C	H	C	C	A	C	C	C	C	C	C
JAX00326426	12	14737342	0	T	C	T	T	T	T	T	C	C	T	T	T	C	T	T	T	C	C	T	C	H	T	H	T	T	T	C	T	T	T	T	T	H	H	T	T	T	C	C	T	H	T	T	T	H	C
JAX00033489	12	14738374	0	T	G	G	T	T	T	T	T	T	T	G	T	T	G	T	T	T	T	T	T	T	T	T	T	T	G	T	H	T	T	G	T	T	T	T	T	H	T	T	G	T	T	T	T	T	T
JAX00326432	12	14758974	0	T	C	T	T	T	T	T	T	C	T	T	T	T	T	T	T	H	T	T	T	H	T	T	T	T	T	C	T	T	T	T	T	H	H	T	T	T	C	T	T	H	T	T	T	H	T
JAX00326437	12	14769898	0	T	C	T	T	T	T	T	T	C	T	T	T	T	T	T	T	H	T	T	T	H	T	T	T	T	T	C	T	T	T	T	T	H	H	T	T	T	C	T	T	N	T	T	T	H	T
JAX00033492	12	14780543	0	C	T	C	C	C	T	C	C	C	T	C	C	C	C	C	T	C	C	T	C	H	T	C	C	C	C	C	C	C	C	C	C	C	C	T	T	C	C	C	C	C	C	T	C	C	C
JAX00326439	12	14829210	0	G	T	T	G	G	G	G	G	G	G	T	G	G	T	G	G	G	G	G	G	G	G	G	G	G	T	G	N	G	G	T	G	G	G	G	G	H	G	G	T	G	G	G	G	G	G
JAX00326447	12	14838738	0	T	C	T	T	T	T	T	T	C	T	T	T	T	T	T	T	N	T	T	T	C	T	T	T	T	T	C	T	T	T	T	T	C	C	T	T	T	C	T	T	H	T	T	T	H	T
JAX00033497	12	14860161	0	T	C	C	T	T	C	T	C	C	T	C	T	C	C	T	T	C	C	T	C	T	T	T	T	T	C	C	N	T	T	C	T	T	T	C	C	N	C	H	C	T	T	T	T	T	C
JAX00326454	12	14894659	0	T	A	T	T	T	T	T	A	A	T	T	T	A	T	T	T	A	A	T	A	H	T	H	T	T	T	A	T	T	T	T	T	H	H	T	T	T	A	A	T	H	T	T	T	H	A
JAX00326455	12	14895002	0	G	A	G	G	G	A	G	G	G	G	G	G	G	G	G	G	G	G	G	G	G	G	G	G	G	G	G	G	G	G	G	G	G	G	A	A	G	G	G	G	G	G	G	G	G	G
JAX00326458	12	14899573	0	T	A	T	T	T	A	T	T	T	T	T	T	T	T	T	T	T	T	T	T	T	T	T	T	T	T	T	T	T	T	T	T	T	T	A	A	T	T	T	T	T	T	T	T	T	T
JAX00326459	12	14900292	0	T	C	C	T	T	C	T	C	C	T	C	T	C	C	T	T	C	C	T	C	H	T	H	T	T	C	C	H	T	T	C	T	H	H	C	C	H	C	C	C	H	T	T	T	H	C
JAX00033502	12	14935169	0	C	G	G	C	C	G	C	G	G	C	G	C	G	G	C	C	G	G	C	G	H	C	H	C	C	G	G	H	C	C	G	C	H	H	G	G	H	G	G	G	H	C	C	C	H	G
JAX00326469	12	14946867	0	T	C	C	T	T	C	T	C	C	T	C	N	C	C	T	T	C	C	T	C	H	T	H	T	T	C	C	H	T	T	C	T	H	H	C	C	H	C	C	C	H	T	T	T	N	C
JAX00326471	12	14947921	0	A	T	T	A	A	T	A	T	T	A	T	A	T	T	A	A	T	T	A	T	H	A	H	A	A	T	T	H	A	A	T	A	H	H	T	T	H	T	T	T	H	A	A	A	H	T
JAX00326473	12	14948317	0	A	G	G	A	A	G	A	G	G	A	G	A	G	G	A	A	G	G	A	G	H	A	H	A	A	G	G	H	A	A	G	A	H	H	G	G	H	G	G	G	H	A	A	A	H	G
JAX00033503	12	14953872	0	T	A	A	T	T	A	T	T	T	T	A	T	T	A	T	T	T	T	T	T	T	T	T	T	T	A	T	H	T	T	A	T	T	T	A	A	H	T	T	A	T	T	T	T	T	T
JAX00326476	12	14954215	0	A	G	A	A	A	A	A	G	G	A	A	A	G	A	A	A	G	G	A	G	G	A	N	A	A	A	G	A	A	A	A	A	G	G	A	A	A	G	G	A	G	A	A	A	G	G
JAX00326479	12	14956668	0	G	A	G	G	G	G	G	G	A	G	G	G	G	G	G	G	H	G	G	G	H	G	G	G	G	G	A	G	G	G	G	G	H	H	G	G	G	A	G	G	H	G	G	G	H	G
JAX00326480	12	14956993	0	A	G	A	A	A	A	A	G	G	A	A	A	G	A	A	A	G	G	A	G	H	A	H	A	A	A	G	A	A	A	A	A	H	H	A	A	A	G	G	A	H	A	A	A	H	G
JAX00033505	12	14961168	0	G	T	T	G	G	T	G	G	G	G	T	G	G	T	G	G	G	G	G	G	G	G	G	G	G	T	G	H	G	G	T	G	G	G	T	T	H	G	G	T	G	G	G	G	G	G
JAX00326486	12	14990437	0	A	G	G	A	G	A	G	G	G	G	G	G	G	G	A	G	G	G	G	G	G	G	G	G	G	G	G	G	G	G	G	G	G	G	A	A	G	G	G	G	G	A	G	G	G	G
JAX00033506	12	14995861	0	T	A	A	T	A	T	A	A	A	A	A	A	A	A	T	A	A	A	A	A	A	A	H	A	A	A	A	H	A	A	A	A	A	A	T	T	A	A	A	A	H	T	A	A	H	A
JAX00326488	12	15008809	0	A	G	A	A	G	A	G	A	A	G	A	G	A	A	A	G	A	A	G	A	H	G	A	G	G	A	A	A	G	G	A	G	H	H	A	A	H	A	A	A	A	A	G	G	A	A
JAX00326490	12	15009442	0	C	T	T	C	C	C	C	T	T	C	T	C	T	T	C	C	T	T	C	T	H	C	H	C	C	T	T	H	C	C	T	C	N	H	C	C	H	T	T	T	H	C	C	C	N	T
JAX00326491	12	15009534	0	G	A	G	G	G	G	G	A	A	G	G	G	A	G	G	G	A	A	G	A	H	G	H	G	G	G	A	G	G	G	G	G	H	H	G	G	G	A	A	G	H	G	G	G	H	A
JAX00326494	12	15013423	0	T	C	T	T	T	T	T	C	C	T	T	T	C	T	T	T	C	C	T	C	H	T	H	T	T	T	C	T	T	T	T	T	H	H	T	T	T	C	C	T	H	T	T	T	N	C
JAX00326499	12	15064625	0	C	T	C	C	T	C	T	C	C	T	C	T	C	C	C	T	C	C	T	C	H	T	C	T	T	C	C	C	T	T	C	T	H	H	C	C	H	C	C	C	C	C	T	T	C	C
JAX00326501	12	15065847	0	G	T	G	G	T	G	T	G	G	G	G	T	G	G	G	G	G	G	G	G	G	G	G	T	T	G	G	G	T	T	G	T	N	H	G	G	N	G	G	G	G	G	G	T	G	G
JAX00326503	12	15099547	0	G	A	G	G	G	G	G	G	A	G	G	G	G	G	G	G	H	G	G	G	H	G	G	G	G	G	A	G	G	G	G	G	H	H	G	G	G	A	G	G	H	G	G	G	H	G
JAX00033515	12	15108730	0	C	A	A	C	C	C	C	C	C	C	A	C	C	A	C	C	C	C	C	C	C	C	C	C	C	A	C	H	C	C	A	C	C	C	C	C	H	C	C	A	C	C	C	C	C	C
JAX00326507	12	15111463	0	T	A	T	T	T	T	T	A	T	T	T	T	A	T	T	T	H	A	T	A	T	T	H	T	T	T	T	T	T	T	T	T	T	T	T	T	T	T	A	T	T	T	T	T	T	A
JAX00326508	12	15111503	0	C	T	T	C	C	C	C	C	C	C	T	C	C	T	C	C	C	C	C	C	C	C	C	C	C	T	C	H	C	C	T	C	C	C	C	C	H	C	C	T	C	C	C	C	C	C
JAX00326517	12	15128966	0	A	G	A	A	G	A	G	G	G	G	A	G	G	A	N	G	G	G	G	G	G	G	H	G	G	A	G	A	G	G	A	G	G	G	A	A	H	G	G	A	H	A	G	G	H	G
JAX00033517	12	15129237	0	C	T	T	C	T	C	T	T	T	T	T	T	T	T	C	T	T	T	T	T	T	T	H	T	T	T	T	H	T	T	T	T	T	T	C	C	T	T	T	T	H	C	T	T	H	T
JAX00326520	12	15129500	0	G	C	G	G	C	G	C	G	G	C	G	C	G	G	G	C	G	G	C	G	H	C	G	C	C	G	G	G	C	C	G	C	H	H	G	G	H	G	G	G	G	G	C	C	G	G
JAX00326521	12	15133739	0	G	A	G	G	G	G	G	A	G	G	G	G	A	G	G	G	G	A	G	H	G	G	G	G	G	G	G	G	G	G	G	G	G	G	G	G	G	G	A	G	G	G	G	G	G	A
JAX00033522	12	15178953	0	T	G	G	T	G	T	G	G	G	G	G	G	G	G	T	G	G	G	G	G	G	G	H	G	G	G	G	H	G	G	G	G	G	G	T	T	G	G	G	G	H	T	G	G	H	G
JAX00326527	12	15212586	0	G	T	G	G	T	G	T	G	G	G	G	T	G	G	G	G	G	G	G	G	G	G	G	T	T	G	G	G	T	T	G	N	H	H	G	G	H	G	G	G	G	G	G	T	G	G
JAX00326532	12	15224893	0	C	T	C	C	C	C	C	T	T	C	C	C	T	C	C	C	T	T	C	T	H	C	H	C	C	C	T	C	C	C	C	C	H	H	C	C	C	T	T	C	N	H	C	C	H	T
JAX00326533	12	15225027	0	A	T	A	A	A	A	A	T	T	T	A	A	T	A	A	T	T	T	T	T	T	T	H	A	A	A	T	A	A	A	A	A	H	H	A	A	A	T	T	A	H	H	T	A	H	T
JAX00326534	12	15225125	0	A	G	A	A	A	A	A	G	G	A	A	A	G	A	A	A	G	G	A	G	H	A	H	A	A	A	G	A	A	A	A	A	H	H	A	A	A	G	G	A	H	H	A	A	H	G
JAX00326536	12	15239379	0	G	A	A	G	G	A	G	G	G	G	A	G	G	A	G	G	G	G	G	G	G	G	G	G	G	A	G	H	G	G	A	G	G	G	A	A	H	G	G	A	G	G	G	G	G	G
JAX00033525	12	15239421	0	G	A	A	G	G	A	G	G	G	G	A	G	G	A	G	G	G	G	G	G	G	G	G	G	G	A	G	H	G	G	A	G	G	G	A	A	H	G	G	A	G	G	G	G	G	G
JAX00033527	12	15254599	0	T	C	C	T	T	C	T	C	T	C	C	T	C	C	T	C	N	C	C	C	H	C	H	T	T	C	T	H	T	T	C	T	T	T	C	C	H	T	C	C	T	T	C	T	T	C
JAX00033528	12	15254634	0	T	C	C	T	T	C	T	C	T	C	C	T	C	C	T	C	H	C	C	C	H	C	H	T	T	C	T	H	T	T	C	T	T	T	C	C	H	T	C	C	T	T	C	T	T	C
JAX00326539	12	15260242	0	A	G	A	A	A	A	A	A	G	A	A	A	A	A	A	A	H	A	A	A	H	A	A	A	A	A	G	A	A	A	A	A	H	H	A	A	A	G	A	A	H	H	A	A	H	A
JAX00326550	12	15309035	0	T	A	T	T	T	T	T	A	T	T	T	T	A	T	T	T	H	A	T	A	T	T	H	T	T	T	T	T	T	T	T	T	T	T	T	T	T	T	A	T	T	T	T	T	T	A
JAX00326551	12	15309069	0	A	C	A	A	A	A	A	A	C	A	A	A	A	A	A	A	H	A	A	A	H	A	A	A	A	A	C	A	A	A	A	A	H	H	A	A	A	C	A	A	H	H	A	A	H	A
JAX00033531	12	15313363	0	G	A	A	G	G	A	G	G	A	G	A	G	G	A	G	G	H	G	G	G	H	G	G	G	G	A	A	H	G	G	A	G	H	H	A	A	H	A	G	A	H	H	G	G	H	G
JAX00326561	12	15320404	0	G	C	C	G	G	C	G	G	G	C	C	G	G	C	G	C	G	G	C	G	H	C	G	G	G	C	G	H	G	G	C	G	G	G	C	C	H	G	G	C	G	G	C	G	G	G
JAX00033533	12	15321098	0	A	G	G	A	A	G	A	G	G	G	G	A	G	G	A	G	G	G	G	G	G	G	H	A	A	G	G	H	A	A	G	A	H	H	G	G	H	G	G	G	H	H	G	A	H	G
JAX00326566	12	15328368	0	A	T	A	A	A	A	A	A	T	A	A	A	A	A	A	A	H	A	A	A	H	A	A	A	A	A	T	A	A	A	A	A	N	N	A	A	A	T	A	A	H	H	A	A	H	A
JAX00326567	12	15356095	0	A	G	G	A	A	G	A	G	A	G	G	A	G	G	A	G	H	G	G	G	H	G	H	A	A	G	A	H	A	A	G	A	A	A	G	G	H	A	G	G	A	A	G	A	A	G
JAX00326570	12	15362050	0	C	T	T	C	C	T	C	C	C	T	T	C	C	T	C	T	C	C	T	C	H	T	C	C	C	T	C	C	C	C	T	C	C	C	T	T	H	C	N	T	C	C	T	C	C	C
JAX00326571	12	15373049	0	A	T	A	A	A	A	A	T	T	A	A	A	T	A	A	A	T	T	A	T	H	A	H	A	A	A	T	A	A	A	A	A	H	H	A	A	A	T	T	A	H	H	A	A	H	T
JAX00033537	12	15396008	0	C	A	A	C	C	C	C	C	C	C	A	C	C	A	C	C	C	C	C	C	C	C	C	C	C	A	C	H	C	C	A	C	C	C	C	C	H	C	C	A	C	C	C	C	C	C
JAX00326575	12	15396150	0	C	T	T	C	T	T	T	C	C	T	T	T	C	T	C	T	C	C	T	C	H	T	C	T	T	T	C	H	T	T	T	T	H	H	T	T	T	C	C	T	C	C	T	T	C	C
JAX00326578	12	15396631	0	A	G	A	A	A	A	A	G	A	A	A	A	G	A	A	A	H	G	A	G	A	A	H	A	A	A	A	A	A	A	A	A	A	A	A	A	A	A	G	A	A	A	A	A	A	G
JAX00326579	12	15413041	0	T	A	A	T	A	A	A	T	T	A	A	A	T	A	T	A	T	T	A	T	H	A	T	A	A	A	T	H	A	A	A	A	H	H	A	A	A	T	T	A	T	T	A	A	T	T
JAX00187624	12	15413220	0	T	C	C	T	C	C	C	C	C	C	C	C	C	C	T	C	C	C	C	C	C	C	H	C	C	C	C	H	C	C	C	C	C	C	C	C	C	C	C	C	H	H	C	C	H	C
JAX00033538	12	15418835	0	G	A	G	G	A	G	A	A	A	G	G	A	A	G	G	G	A	A	G	A	H	G	H	A	A	G	A	G	A	A	G	A	A	A	G	G	N	A	A	G	H	N	G	A	H	A
JAX00033539	12	15418866	0	A	T	A	A	T	A	T	T	T	A	A	T	T	A	A	A	T	T	A	T	H	A	H	T	T	A	T	A	T	T	A	T	T	T	A	A	H	T	T	A	H	H	A	T	H	T
JAX00326590	12	15460275	0	A	G	A	A	A	A	A	A	G	A	A	A	A	A	A	A	H	A	A	A	H	A	A	A	A	A	G	A	A	A	A	A	H	H	A	A	A	G	A	A	H	H	A	A	H	A
JAX00199887	12	15522563	0	A	C	A	A	A	A	A	A	C	A	A	A	A	A	A	A	H	A	A	A	H	A	A	A	A	A	C	A	A	A	A	A	H	H	A	A	A	C	A	A	N	H	A	A	H	A
JAX00326593	12	15538196	0	T	C	T	T	T	T	T	C	T	T	T	T	C	T	T	T	H	C	T	C	T	T	H	T	T	T	T	T	T	T	T	T	T	T	T	T	T	T	C	T	T	T	T	T	T	C
JAX00326596	12	15543826	0	A	G	A	A	A	A	A	G	G	A	A	A	G	A	A	A	G	G	A	G	H	A	H	A	A	A	G	A	A	A	A	A	H	H	A	A	A	G	G	A	H	H	A	A	N	G
JAX00326597	12	15543927	0	C	T	C	C	C	C	C	C	T	C	C	C	C	C	C	C	H	C	C	C	N	C	C	C	C	C	T	C	C	C	C	C	H	N	C	C	C	T	C	C	N	H	C	C	H	C
JAX00326599	12	15568559	0	A	G	G	A	A	A	A	A	A	G	G	A	A	G	A	G	A	A	G	A	H	G	A	A	A	G	A	H	A	A	G	A	A	A	A	A	H	A	A	G	A	A	G	A	A	A
JAX00033550	12	15580693	0	G	A	A	G	G	G	G	G	G	A	A	G	G	A	G	A	G	G	A	G	H	A	G	G	G	A	G	H	G	G	A	G	G	G	G	G	H	G	G	A	G	G	A	G	G	G
JAX00033552	12	15582611	0	A	C	A	A	C	C	C	C	C	A	A	C	C	A	A	A	C	C	A	C	H	A	H	C	C	A	C	A	C	C	A	C	C	C	C	C	H	C	C	A	H	H	A	C	H	C
JAX00187625	12	15598747	0	A	G	G	A	G	G	G	G	G	G	G	G	G	G	A	G	G	G	G	G	G	G	H	G	G	G	G	H	G	G	G	G	G	G	G	G	G	G	G	G	H	H	G	G	H	G
JAX00326605	12	15603694	0	A	G	A	A	G	G	G	G	G	G	A	G	G	A	A	G	G	G	G	G	G	G	H	G	G	A	G	A	G	G	A	G	G	G	G	G	H	G	G	A	H	H	G	G	H	G
JAX00326612	12	15614760	0	A	T	A	A	A	A	A	T	T	A	A	A	T	A	A	A	T	T	A	T	H	A	H	A	A	A	T	A	A	A	A	A	H	H	A	A	A	T	T	A	H	H	A	A	H	T
JAX00326614	12	15629369	0	G	A	G	G	G	G	G	A	G	G	G	G	A	G	G	G	H	A	G	A	G	G	H	G	G	G	G	G	G	G	G	G	G	G	G	G	G	G	A	G	G	G	G	G	G	A
JAX00033555	12	15629571	0	C	T	C	C	T	T	T	C	C	C	C	T	C	C	C	C	C	C	C	C	C	C	C	T	T	C	C	C	T	T	C	T	N	N	T	T	H	C	C	C	C	C	C	T	C	C
JAX00326618	12	15631852	0	G	A	G	G	A	A	A	A	G	G	G	A	A	G	G	G	H	A	G	A	G	G	H	A	A	G	G	G	A	A	G	A	H	H	A	A	H	G	A	G	G	G	G	A	G	A
JAX00326625	12	15658700	0	A	T	A	A	T	T	T	A	A	A	A	T	A	A	A	A	A	A	A	A	A	A	A	T	T	A	A	A	T	T	A	T	H	H	T	T	H	A	A	A	A	A	A	T	A	A
JAX00326627	12	15679363	0	G	A	G	G	G	G	G	A	G	G	G	G	A	G	G	G	H	A	G	A	G	G	H	G	G	G	G	G	G	G	G	G	G	G	G	G	G	G	A	G	G	G	G	G	G	A
JAX00326630	12	15684527	0	C	A	C	C	C	C	C	A	A	C	C	C	A	C	C	C	A	A	C	A	H	C	H	C	C	C	A	C	C	C	C	C	H	H	C	C	C	A	A	C	H	H	C	C	H	A
JAX00326632	12	15706393	0	G	A	G	G	A	G	A	G	A	G	G	A	G	G	G	G	H	G	G	G	H	G	G	A	A	G	A	G	A	A	G	A	A	A	G	G	H	A	G	G	H	H	G	A	H	G
JAX00326638	12	15713885	0	C	T	C	C	T	C	T	C	C	C	C	T	C	C	C	C	C	C	C	C	C	C	C	T	T	C	C	C	T	T	C	T	H	H	C	C	H	C	C	C	C	C	C	T	C	C
JAX00326641	12	15725337	0	G	A	G	G	G	G	G	A	A	G	G	G	A	G	G	G	A	A	G	A	H	G	H	G	G	G	A	G	G	G	G	G	H	H	G	G	G	A	A	G	H	H	G	G	H	A
JAX00326642	12	15744515	0	G	A	G	G	G	G	G	A	G	G	G	G	A	G	G	G	N	A	G	A	G	G	A	G	G	G	G	G	G	G	G	G	G	G	G	G	G	G	A	G	G	G	G	G	G	A
JAX00033563	12	15745292	0	G	C	C	G	C	G	C	G	G	G	C	C	G	C	G	G	G	G	G	G	G	G	G	C	C	C	G	H	C	C	C	C	H	H	G	G	C	G	G	C	G	G	G	C	G	G
JAX00326643	12	15746060	0	G	T	G	G	T	G	T	G	G	G	G	T	N	G	G	G	G	G	G	G	G	G	G	T	T	G	G	G	T	T	G	T	H	H	G	G	H	G	G	G	G	G	G	T	G	G
JAX00033564	12	15746136	0	C	T	C	C	T	C	T	C	C	C	C	T	C	C	C	C	C	C	C	C	C	C	C	T	T	C	C	C	T	T	C	T	H	H	C	C	H	C	C	C	C	C	C	T	C	C
JAX00326644	12	15750897	0	C	T	C	C	C	C	C	C	C	T	C	C	C	C	C	T	C	C	T	C	H	T	C	C	C	C	C	C	C	C	C	C	C	C	C	C	C	C	C	C	C	C	T	C	C	C
JAX00326645	12	15752687	0	C	T	C	C	C	C	C	C	C	T	C	C	C	C	C	T	C	C	T	C	H	T	C	C	C	C	C	C	C	C	C	C	C	C	C	C	C	C	C	C	C	C	T	C	C	C
JAX00326648	12	15765614	0	A	T	A	A	A	A	A	A	T	A	A	A	A	A	A	A	H	A	A	A	H	A	A	A	A	A	T	A	A	A	A	A	H	H	A	A	A	T	A	A	N	H	A	A	N	A
JAX00033565	12	15771727	0	C	T	C	C	T	T	T	C	C	C	C	T	C	C	C	C	C	C	C	C	C	C	C	T	T	C	C	C	T	T	C	T	H	H	T	T	H	C	C	C	C	C	C	T	C	C
JAX00199892	12	15775934	0	C	G	C	C	C	C	C	C	G	C	C	C	C	C	C	C	H	C	C	C	H	C	C	C	C	C	G	C	C	C	C	C	H	H	C	C	C	G	C	C	H	H	C	C	H	C
JAX00326653	12	15780247	0	C	T	T	C	C	C	C	T	C	T	T	C	T	T	C	T	H	T	T	T	H	T	H	C	C	T	C	H	C	C	T	C	C	C	C	C	H	C	T	T	C	C	T	C	C	T
JAX00326657	12	15797724	0	T	G	T	T	G	G	G	T	G	T	T	G	T	T	T	T	H	T	T	T	H	T	T	G	G	T	G	T	G	G	T	G	G	G	G	G	H	G	T	T	H	H	T	G	H	T
JAX00033568	12	15810364	0	A	G	A	A	G	G	G	G	G	G	A	G	G	A	A	G	G	G	G	G	G	G	H	G	G	A	G	A	G	G	A	G	G	G	G	G	N	G	G	A	H	H	G	G	H	G
JAX00033569	12	15810726	0	G	C	G	G	C	C	C	C	C	C	G	C	C	G	G	C	C	C	C	C	C	C	H	C	C	G	C	G	C	C	G	C	C	C	C	C	H	C	C	G	H	H	C	C	H	C
JAX00033570	12	15822760	0	G	C	G	G	C	C	C	G	C	G	G	C	G	G	G	G	H	G	G	G	H	G	G	C	C	G	C	G	C	C	G	C	C	C	C	C	H	C	G	G	N	N	G	C	H	G
JAX00033572	12	15859195	0	G	A	A	G	A	G	A	A	G	G	A	A	A	A	G	G	H	A	G	A	G	G	H	A	A	A	G	H	A	A	A	A	H	H	H	G	A	G	A	A	G	G	G	A	G	A
JAX00326665	12	15859309	0	T	G	T	T	T	G	T	T	G	G	T	T	T	T	T	G	H	T	G	T	G	G	T	T	T	T	G	T	T	T	T	T	H	H	H	G	T	G	T	T	H	H	G	T	H	T
JAX00326666	12	15859343	0	C	T	C	C	T	C	T	C	T	C	C	T	C	C	C	C	H	C	C	C	H	C	C	T	T	C	T	C	T	T	C	T	T	T	H	C	H	T	C	C	H	H	C	T	H	C
JAX00326667	12	15859493	0	G	A	G	G	A	A	A	G	A	A	G	A	G	G	G	A	H	G	A	G	A	A	G	A	A	G	A	G	A	A	G	A	A	A	A	A	H	A	G	G	H	H	A	A	H	G
JAX00326668	12	15859901	0	A	G	A	A	G	G	G	A	G	G	A	G	A	A	A	G	H	A	G	A	G	G	A	G	G	A	G	A	G	G	A	G	G	G	G	G	H	G	A	A	H	H	G	G	H	A
JAX00326669	12	15860088	0	G	A	G	G	G	G	G	G	A	G	G	G	G	G	G	G	H	G	G	G	H	G	G	G	G	G	A	G	G	G	G	G	H	H	G	G	G	A	G	G	H	H	G	G	H	G
JAX00326671	12	15861079	0	C	T	C	C	C	C	C	C	T	C	C	C	C	C	C	C	H	C	C	C	H	C	C	C	C	C	T	C	C	C	C	C	H	H	C	C	C	T	C	C	H	N	C	C	H	C
JAX00326676	12	15874560	0	C	T	C	C	T	T	T	C	T	T	C	T	N	C	C	T	T	C	T	C	T	T	C	T	T	C	T	C	T	T	C	T	T	T	T	T	N	T	C	C	T	H	T	T	T	C
JAX00326680	12	15878737	0	C	T	C	C	T	T	T	T	T	T	C	T	T	C	C	T	T	T	T	T	T	T	H	T	T	C	T	C	T	T	C	T	T	T	T	T	H	T	T	C	H	H	T	T	H	T
JAX00033575	12	15901448	0	T	C	T	T	T	T	T	T	C	T	T	T	T	T	T	T	N	T	T	T	N	T	T	T	T	T	C	T	T	T	T	T	N	C	T	T	T	C	T	T	H	H	T	T	H	T
JAX00326691	12	15924386	0	G	A	G	G	A	G	A	G	G	G	G	A	G	G	G	G	G	H	G	G	G	G	G	A	A	G	G	G	A	A	G	A	G	N	H	G	G	G	G	G	G	G	G	A	G	G
JAX00326692	12	15925551	0	C	T	C	C	C	C	C	T	C	C	C	C	T	C	C	C	H	C	C	T	C	C	H	C	C	C	C	C	C	C	C	C	C	C	C	C	C	C	T	C	C	C	C	C	C	T
JAX00033577	12	15926361	0	A	G	G	A	A	A	A	G	G	G	G	A	G	G	A	G	G	A	G	G	G	G	H	A	A	G	G	H	A	A	G	A	H	H	A	A	H	G	G	G	H	H	G	A	H	G
JAX00326699	12	15954791	0	A	G	A	A	A	A	A	A	G	G	A	A	A	A	A	G	H	A	G	A	G	G	A	A	A	A	G	A	A	A	A	A	H	H	A	A	A	G	A	A	H	H	G	A	H	A
JAX00199897	12	16005046	0	G	A	G	G	G	G	G	G	A	G	G	G	G	G	G	G	H	G	G	G	H	G	G	G	G	G	A	G	G	G	G	G	H	H	G	G	G	A	G	G	H	H	G	G	H	G
JAX00326701	12	16005964	0	A	G	G	A	A	A	A	G	G	A	G	A	G	G	A	A	G	A	A	G	H	A	H	A	A	G	G	H	A	A	G	A	H	H	A	A	H	G	G	G	H	H	A	A	H	G
JAX00326704	12	16022681	0	A	G	A	A	A	A	A	G	G	A	A	A	G	A	A	A	G	A	A	G	H	A	H	A	A	A	G	A	A	A	A	A	H	H	A	A	A	G	G	A	H	H	A	A	H	G
JAX00326705	12	16028763	0	A	G	A	A	A	A	A	A	G	A	A	A	A	A	A	A	H	A	A	A	H	A	A	A	A	A	G	A	A	A	A	A	H	H	A	A	A	G	A	A	H	H	A	A	H	A
JAX00326707	12	16043854	0	G	T	G	G	G	G	G	G	T	G	G	G	G	G	G	G	H	G	G	G	H	G	G	G	G	G	T	G	G	G	G	G	H	H	G	G	G	T	G	G	H	H	G	G	H	G
JAX00187627	12	16046048	0	G	A	A	G	A	A	A	A	A	A	A	A	A	A	G	A	A	A	A	A	A	A	H	A	A	A	A	H	A	A	A	A	A	A	A	A	A	A	A	A	H	H	A	A	H	A
JAX00326712	12	16050445	0	T	C	T	T	T	T	T	T	C	T	T	T	T	T	T	T	H	T	T	T	H	T	T	T	T	T	C	T	T	T	T	T	H	H	T	T	T	C	T	T	H	H	T	T	H	T
JAX00326713	12	16053410	0	G	A	G	G	G	G	G	A	G	G	G	G	A	G	G	G	H	G	G	A	G	G	H	G	G	G	G	G	G	G	G	G	G	G	G	G	G	G	A	G	G	G	G	G	G	A
JAX00326714	12	16054156	0	T	C	T	T	T	T	T	T	C	T	T	T	T	T	T	T	H	T	T	T	H	T	T	T	T	T	C	T	T	T	T	T	H	H	T	T	T	C	T	T	H	H	T	T	H	T
JAX00033589	12	16089279	0	T	C	C	T	C	T	C	C	C	T	C	C	C	C	T	T	C	C	T	C	H	T	H	C	C	C	C	H	C	C	C	C	C	C	H	T	C	C	C	C	H	H	T	C	H	C
JAX00033590	12	16095529	0	T	G	G	T	G	T	G	G	G	T	G	G	G	G	T	T	G	G	T	G	H	T	H	G	G	G	G	H	G	G	G	G	G	G	H	T	G	G	G	G	H	H	T	G	H	G
JAX00326719	12	16095598	0	A	G	A	A	A	A	A	A	G	A	A	A	A	A	A	A	H	A	A	A	H	A	A	A	A	A	H	A	A	A	A	A	N	N	A	A	A	G	A	A	H	H	A	A	H	A
JAX00033591	12	16095663	0	A	C	C	A	C	A	C	C	A	A	C	C	C	C	A	A	H	C	A	C	A	A	H	C	C	C	A	H	C	C	C	C	H	H	H	A	C	A	C	C	A	A	A	C	A	C
JAX00326720	12	16096086	0	C	T	T	C	T	C	T	C	C	C	T	T	C	T	C	C	C	T	C	C	C	C	C	T	T	T	C	H	T	T	T	T	H	H	H	C	T	C	C	T	C	C	C	T	C	C
JAX00326722	12	16104747	0	C	T	T	C	T	C	T	T	T	C	T	T	T	T	C	C	T	T	C	T	H	C	H	T	T	T	T	H	T	T	T	T	T	T	H	C	T	T	T	T	H	H	C	T	H	T
JAX00326724	12	16105020	0	G	A	A	G	A	G	A	G	A	G	A	A	G	A	G	G	H	A	G	G	H	G	G	A	A	A	A	H	A	A	A	A	A	A	H	G	A	A	G	A	H	H	G	A	H	G
JAX00326725	12	16105318	0	T	C	C	T	C	T	C	C	C	T	C	C	C	C	T	T	C	C	T	C	H	T	H	C	C	C	C	H	C	C	C	C	C	C	H	T	C	C	C	C	H	H	T	C	H	C
JAX00033593	12	16135414	0	T	C	C	T	C	T	C	C	T	C	C	C	C	C	T	C	H	C	C	C	H	C	H	C	C	C	T	H	C	C	C	C	H	H	H	T	C	T	C	C	T	T	C	C	H	C
JAX00199901	12	16146391	0	T	C	T	T	T	T	T	T	C	T	T	T	T	T	T	T	H	T	T	T	H	T	T	T	T	T	C	T	T	T	T	T	H	H	T	T	T	C	T	T	H	H	T	T	H	T
JAX00326731	12	16146469	0	A	G	A	A	A	G	A	A	G	G	A	A	A	A	A	G	H	A	G	A	G	G	A	A	A	A	G	A	A	A	A	A	H	H	H	G	A	G	A	A	H	H	G	A	H	A
JAX00326732	12	16146973	0	G	C	G	G	G	G	G	G	C	G	G	G	G	G	G	G	H	G	G	G	N	G	G	G	G	G	C	G	G	G	G	G	N	H	G	G	G	C	G	G	N	H	G	G	H	G
JAX00326733	12	16147065	0	G	A	G	G	G	A	G	G	A	A	G	G	G	G	G	A	H	G	A	G	A	A	G	G	G	G	A	G	G	G	G	G	H	H	H	A	G	A	G	G	H	H	A	G	H	G
JAX00199902	12	16150193	0	A	C	A	A	A	A	A	A	C	A	A	A	A	A	A	A	H	A	A	A	H	A	A	A	A	A	C	A	A	A	A	A	H	H	A	A	A	C	A	A	H	H	A	A	H	A
JAX00326737	12	16176780	0	C	T	T	C	C	T	C	C	C	C	T	C	C	T	C	C	C	C	C	C	C	C	C	C	C	T	C	H	C	C	T	C	C	C	H	T	H	C	C	T	C	C	C	C	C	C
JAX00033596	12	16179977	0	C	T	T	C	C	T	C	C	C	C	T	C	C	T	C	C	C	C	C	C	C	C	C	C	C	T	C	H	C	C	T	C	C	C	C	T	C	C	C	T	C	C	C	C	C	C
JAX00326739	12	16180078	0	A	C	C	A	C	C	C	C	A	C	C	C	C	C	A	C	H	C	C	C	H	C	H	C	C	C	A	H	C	C	C	C	N	N	C	C	C	A	C	C	A	A	C	C	A	C
JAX00326740	12	16180649	0	T	A	A	T	T	A	T	A	A	A	A	T	A	A	T	A	A	T	A	A	A	A	H	T	T	A	A	H	T	T	A	T	H	H	H	A	H	A	A	A	H	H	A	T	H	A
JAX00326744	12	16185596	0	G	A	A	G	G	G	G	G	G	G	A	G	G	A	G	G	G	G	G	G	G	G	G	G	G	A	G	H	G	G	A	G	G	G	G	G	H	G	G	A	G	G	G	G	G	G
JAX00326751	12	16190633	0	G	A	A	G	A	A	A	G	G	A	A	A	G	A	G	A	G	A	A	G	H	A	G	A	A	A	G	H	A	A	A	A	H	H	A	A	A	G	G	A	G	G	A	A	G	G
JAX00033598	12	16209121	0	G	A	A	G	G	A	G	G	G	G	A	G	G	A	G	G	G	G	G	G	G	G	G	G	G	A	G	H	G	G	A	G	G	G	H	A	H	G	G	A	G	G	G	G	G	G
JAX00033600	12	16215144	0	T	C	C	T	C	C	C	C	C	C	C	C	C	C	T	C	C	C	C	C	C	C	H	C	C	C	C	H	C	C	C	C	C	C	C	C	C	C	C	C	H	H	C	C	N	C
JAX00326755	12	16216940	0	T	A	T	T	T	T	T	T	T	A	T	T	T	T	T	A	T	T	A	T	H	A	T	T	T	T	T	T	T	T	T	T	T	T	T	T	T	T	T	T	T	T	A	T	T	T
JAX00326758	12	16241909	0	G	A	A	G	A	A	A	A	G	A	A	A	A	A	G	A	N	A	A	A	N	A	A	A	A	A	G	N	A	A	A	A	H	N	A	A	A	G	A	A	G	G	A	A	G	A
JAX00326759	12	16242910	0	G	A	G	G	A	G	A	G	G	A	G	A	G	G	G	A	G	A	A	G	H	A	G	A	A	G	G	G	A	A	G	A	H	H	H	G	H	G	G	G	G	G	A	A	G	G
JAX00326760	12	16243134	0	C	A	A	C	C	A	C	C	C	C	A	C	C	A	C	C	C	C	C	C	C	C	C	C	C	A	C	H	C	C	A	C	C	C	H	A	H	C	C	A	C	C	C	C	C	C
JAX00326761	12	16243183	0	G	T	G	G	G	G	G	T	G	G	G	G	T	G	G	G	H	G	G	T	G	G	H	G	G	G	G	G	G	G	G	G	G	G	G	G	G	G	T	G	G	G	G	G	G	T
JAX00326762	12	16243197	0	G	A	A	G	G	A	G	G	G	G	A	G	G	A	G	G	G	G	G	G	G	G	G	G	G	A	G	H	G	G	A	G	G	G	H	A	H	G	G	A	G	G	G	G	G	G
JAX00033602	12	16248427	0	C	T	C	C	T	T	T	C	C	C	C	T	C	C	C	C	C	T	C	C	C	C	C	T	T	C	C	C	T	T	C	T	H	H	T	T	H	C	C	C	C	C	C	T	C	C
JAX00326768	12	16250439	0	T	C	C	T	C	C	C	C	T	C	C	C	C	C	T	C	H	C	C	C	H	C	H	C	C	C	T	H	C	C	C	C	H	H	C	C	C	T	C	C	T	T	C	C	T	C
JAX00326769	12	16252971	0	G	A	G	G	G	G	G	A	G	G	G	G	A	G	G	G	H	G	G	A	G	G	N	G	G	G	G	G	G	G	G	G	G	G	G	G	G	G	A	G	G	G	G	G	G	A
JAX00033605	12	16293664	0	G	C	G	G	G	C	G	G	G	G	G	G	G	G	G	G	G	G	G	G	G	G	G	G	G	G	G	G	G	G	G	G	G	G	H	C	G	G	G	G	G	G	G	G	G	G
JAX00326775	12	16340350	0	T	C	T	T	T	T	T	C	T	T	T	T	C	T	T	T	H	T	T	C	T	T	H	T	T	T	T	T	T	T	T	T	T	T	T	T	T	T	C	T	T	T	T	T	T	C
JAX00326776	12	16340364	0	G	A	A	G	A	A	A	G	G	A	A	A	G	A	G	A	G	A	A	G	H	A	G	A	A	A	G	H	A	A	A	A	H	H	A	A	A	G	G	A	G	G	A	A	G	G
JAX00326780	12	16340592	0	A	T	T	A	T	T	T	T	A	T	T	T	T	T	A	T	H	T	T	T	N	T	H	T	T	T	A	H	T	T	T	T	N	N	T	T	T	A	T	T	A	A	T	T	A	T
JAX00326781	12	16340888	0	C	G	C	C	C	C	C	G	C	G	C	C	G	C	C	G	H	C	G	G	H	G	H	C	C	C	C	C	C	C	C	C	C	C	C	C	C	C	G	C	C	C	G	C	C	G
JAX00326787	12	16346755	0	G	T	T	G	G	G	G	G	G	G	T	G	G	T	G	G	G	G	G	G	G	G	G	G	G	T	G	H	G	G	T	G	G	G	G	G	H	G	G	T	G	G	G	G	G	G
JAX00033608	12	16349531	0	C	T	C	C	C	T	C	T	C	C	C	C	T	C	C	C	H	C	C	T	C	C	H	C	C	C	C	C	C	C	C	C	C	C	H	T	C	C	T	C	C	C	C	C	C	T
JAX00326796	12	16351045	0	C	T	T	C	C	T	C	C	C	C	T	C	C	T	C	C	C	C	C	C	C	C	C	C	C	T	C	H	C	C	T	C	C	C	H	T	H	C	C	T	C	C	C	C	C	C
JAX00326797	12	16351324	0	C	G	G	C	C	G	C	C	C	C	G	C	C	G	C	C	C	C	C	C	C	C	C	C	C	G	C	H	C	C	G	C	C	C	H	G	H	C	C	G	C	C	C	C	C	C
JAX00326798	12	16351351	0	C	T	C	C	T	C	T	C	T	T	C	T	C	C	C	T	H	T	T	C	T	T	C	T	T	C	T	C	T	T	C	T	T	T	H	C	H	T	C	C	H	H	T	T	H	C
JAX00326803	12	16357532	0	T	C	T	T	T	C	T	T	T	C	T	T	T	T	T	C	T	T	C	T	H	C	T	T	T	T	T	T	T	T	T	T	T	T	H	C	T	T	T	T	T	T	C	T	T	T
JAX00033612	12	16387986	0	C	A	A	C	A	C	A	C	C	A	A	A	C	A	C	A	C	A	A	C	H	A	C	A	A	A	C	H	A	A	A	A	H	H	H	C	A	C	C	A	C	C	A	A	C	C
JAX00326808	12	16404468	0	T	C	C	T	C	C	C	T	T	C	C	C	T	C	T	C	T	C	C	T	H	C	T	C	C	C	T	H	C	C	C	C	H	H	C	C	C	T	T	C	T	T	C	C	T	T
JAX00033613	12	16420522	0	A	G	G	A	A	G	A	G	A	G	G	A	G	G	A	G	H	A	G	G	H	G	H	A	A	G	A	H	A	A	G	A	A	A	H	G	H	A	G	G	A	A	G	A	A	G
JAX00326817	12	16455586	0	A	G	G	A	G	G	G	G	G	G	G	G	G	G	A	G	G	G	G	G	G	G	H	G	G	G	G	H	G	G	G	G	G	G	G	G	G	G	G	G	H	H	G	G	H	G
JAX00326818	12	16456282	0	C	T	C	C	T	C	T	C	C	C	C	T	C	C	C	C	C	T	C	C	C	C	C	T	T	C	C	C	T	T	C	T	H	H	H	C	H	C	C	C	C	C	C	T	C	C
JAX00326819	12	16456943	0	G	T	G	G	T	G	T	G	G	G	G	T	G	G	G	G	G	T	G	G	G	G	G	T	T	G	G	G	T	T	G	T	H	H	H	G	H	G	G	G	G	G	G	T	G	G
JAX00033616	12	16458270	0	G	A	G	G	A	G	A	G	A	G	G	A	G	G	G	G	H	A	G	G	H	G	G	A	A	G	A	G	A	A	G	A	A	A	H	G	H	A	G	G	H	H	G	A	H	G
JAX00326820	12	16469243	0	T	G	G	T	T	G	T	T	T	G	G	T	T	G	T	G	T	T	G	T	H	G	T	T	T	G	T	H	T	T	G	T	T	T	H	G	H	T	T	G	T	T	G	T	T	T
JAX00326822	12	16469330	0	G	C	G	G	G	G	G	C	G	G	G	G	C	G	G	G	H	G	G	C	G	G	H	G	G	G	G	G	G	G	G	G	G	G	G	G	G	G	C	G	G	G	G	G	G	N
JAX00326823	12	16470332	0	G	A	A	G	A	A	A	G	G	A	A	A	G	A	G	A	G	A	A	G	H	A	G	A	A	A	G	H	A	A	A	A	H	H	A	A	A	G	G	A	G	G	A	A	G	G
JAX00326827	12	16471161	0	G	A	A	G	G	G	G	G	G	G	A	G	G	A	G	G	G	G	G	G	G	G	G	G	G	A	G	H	G	G	A	G	G	G	G	G	N	G	G	A	G	G	G	G	G	G
JAX00326828	12	16473702	0	T	A	A	T	A	T	A	T	T	T	A	A	T	A	T	T	T	A	T	T	T	T	T	A	A	A	T	H	A	A	A	A	H	H	H	T	A	T	T	A	T	T	T	A	T	T
JAX00326829	12	16476655	0	G	A	A	G	A	A	A	A	G	A	A	A	A	A	G	A	H	A	A	A	H	A	H	A	A	A	G	H	A	A	A	A	H	H	A	A	A	G	A	A	G	G	A	A	G	A
JAX00033620	12	16498461	0	G	T	G	G	G	T	G	T	G	T	G	G	T	G	G	T	H	G	T	T	H	T	H	G	G	G	G	G	G	G	G	G	G	G	H	T	G	G	T	G	G	G	T	G	G	T
JAX00326834	12	16499595	0	G	A	G	G	G	G	G	A	A	G	G	G	A	G	G	G	A	G	G	A	H	G	H	G	G	G	A	G	G	G	G	G	H	H	G	G	G	A	A	G	H	H	G	G	H	A
JAX00326838	12	16548936	0	G	A	G	G	G	A	G	G	G	A	G	G	G	G	G	A	G	G	A	G	H	A	G	G	G	G	G	G	G	G	G	G	G	G	H	A	G	G	G	G	G	G	A	G	G	G
JAX00326842	12	16558932	0	A	T	T	A	T	T	T	A	A	T	T	T	A	T	A	T	A	T	T	A	H	T	A	T	T	T	A	H	T	T	T	T	H	H	T	T	T	A	A	T	A	A	T	T	A	A
JAX00326845	12	16560852	0	A	G	G	A	A	A	A	A	A	A	G	A	A	G	A	A	A	A	A	A	A	A	A	A	A	G	A	G	A	A	G	A	A	A	A	A	G	A	A	G	A	A	A	A	A	A
JAX00326847	12	16566589	0	A	G	A	A	A	A	A	G	G	A	A	A	G	A	A	A	G	A	A	G	H	A	H	A	A	A	G	A	A	A	A	A	H	H	A	A	A	G	G	A	H	H	A	A	H	G
JAX00326851	12	16582010	0	C	A	C	C	C	C	C	A	A	C	C	C	A	C	C	C	A	C	C	A	H	C	N	C	C	C	A	C	C	C	C	C	N	N	C	C	C	A	A	C	H	H	C	C	H	A
JAX00326857	12	16590669	0	A	G	G	A	G	G	G	A	G	G	G	G	A	G	A	G	H	G	G	A	G	G	A	G	G	G	G	H	G	G	G	G	G	G	G	G	G	G	A	G	H	H	G	G	H	A
JAX00326858	12	16590913	0	C	T	C	C	T	C	T	C	C	C	N	T	C	C	C	C	C	T	C	C	C	C	C	T	T	C	C	C	T	T	C	T	H	H	H	C	H	C	C	C	C	C	C	T	C	C
JAX00326859	12	16591283	0	C	T	C	C	C	C	C	C	T	C	C	C	C	C	C	C	N	C	C	C	N	C	C	C	C	C	T	C	C	C	C	C	H	H	C	C	C	T	C	C	H	N	C	C	C	C
JAX00033628	12	16607820	0	T	C	C	T	C	T	C	T	T	T	C	C	T	C	T	T	T	C	T	T	T	T	T	C	C	C	T	H	C	C	C	C	H	H	H	T	C	T	T	C	T	T	T	C	T	T
JAX00326866	12	16620665	0	T	G	T	T	T	T	T	G	T	T	T	T	G	T	T	T	H	T	T	G	T	T	H	T	T	T	T	T	T	T	T	T	T	T	T	T	T	T	G	T	T	T	T	T	T	G
JAX00033630	12	16633197	0	C	T	C	C	T	T	T	C	C	C	C	T	C	C	C	C	C	T	C	C	C	C	N	T	T	C	C	C	T	T	C	T	H	H	T	T	H	C	C	C	C	C	C	T	C	C
JAX00326868	12	16633854	0	T	C	C	T	C	C	C	T	T	C	C	C	T	C	T	C	T	C	C	T	H	C	T	C	C	C	T	H	C	C	C	C	H	H	C	C	C	T	T	C	T	T	C	C	T	T
JAX00326878	12	16659073	0	G	A	A	G	A	A	A	G	G	G	A	A	G	A	G	G	G	A	G	G	G	G	G	A	A	A	G	H	A	A	A	A	H	H	A	A	A	G	G	A	G	G	G	A	G	G
JAX00033632	12	16660760	0	G	A	A	G	A	A	A	G	G	G	A	A	G	A	G	G	G	A	G	G	G	G	G	A	A	A	G	H	A	A	A	A	H	H	A	A	A	G	G	A	G	G	G	A	G	G
JAX00326882	12	16661573	0	G	T	G	G	G	G	G	T	T	G	G	G	T	G	G	G	T	G	G	T	H	G	H	G	G	G	T	G	G	G	G	G	H	H	G	G	G	T	T	G	H	H	G	G	H	T
JAX00033633	12	16671220	0	A	G	A	A	G	G	G	A	G	G	A	G	A	A	A	G	H	G	G	A	G	G	A	G	G	A	G	A	G	G	A	G	G	G	G	G	G	G	A	A	H	H	G	G	H	A
JAX00033635	12	16705751	0	T	G	G	T	G	G	G	G	T	G	G	G	G	G	T	G	H	G	G	G	H	G	H	G	G	G	T	H	G	G	G	G	H	H	G	G	G	T	G	G	T	T	G	G	T	G
JAX00033636	12	16705838	0	C	T	T	C	T	T	T	C	C	T	T	T	C	T	C	T	C	T	T	C	H	T	C	T	T	T	C	H	T	T	T	T	H	H	T	T	T	C	C	T	C	C	T	T	C	C
JAX00326897	12	16712942	0	C	G	G	C	C	C	C	C	C	C	G	C	C	G	C	C	C	C	C	C	C	C	C	C	C	G	C	H	C	C	G	C	C	C	C	C	H	C	C	G	C	C	C	C	C	C
JAX00033637	12	16724689	0	A	T	A	A	T	T	T	A	A	T	A	T	A	A	A	T	A	T	T	A	H	T	A	T	T	A	A	A	T	T	A	T	H	H	T	T	H	A	A	A	A	A	T	T	A	A
JAX00326902	12	16736749	0	A	G	G	A	A	A	A	A	A	A	G	A	A	G	A	A	A	A	A	A	A	A	A	A	A	G	A	H	A	A	G	A	A	A	A	A	H	A	A	G	A	A	A	A	A	A
JAX00033638	12	16737097	0	G	A	G	G	A	A	A	G	G	G	G	A	G	G	G	G	G	A	G	G	G	G	G	A	A	G	G	G	A	A	G	A	H	H	A	A	H	G	G	G	G	G	G	A	G	G
JAX00326910	12	16742962	0	T	C	C	T	C	C	C	T	T	T	C	C	T	C	T	T	T	C	T	T	T	T	T	C	C	C	T	H	C	C	C	C	H	H	C	C	C	T	T	C	T	T	T	C	T	T
JAX00326914	12	16745498	0	C	T	C	C	C	C	C	T	C	C	C	C	T	C	C	C	H	C	C	N	C	C	N	C	C	C	C	C	C	C	C	C	H	C	C	C	C	C	T	C	C	H	C	N	C	T
JAX00326915	12	16745657	0	A	C	A	A	A	A	A	A	A	C	A	A	A	A	A	C	A	A	C	A	H	C	A	A	A	A	A	A	A	A	A	A	A	A	A	A	A	A	A	A	A	A	C	A	A	A
JAX00326916	12	16745678	0	G	A	G	G	A	G	A	G	G	G	G	A	G	G	G	G	G	A	G	G	G	G	G	A	A	G	G	G	A	A	G	A	H	H	H	G	H	G	G	G	G	G	G	A	G	G
JAX00033640	12	16761341	0	C	T	T	C	T	T	T	C	C	T	T	T	C	T	C	T	C	T	T	C	H	T	C	T	T	T	C	H	T	T	T	T	H	H	T	T	T	C	C	T	C	C	T	T	C	C
JAX00326922	12	16764454	0	G	A	G	G	G	G	G	A	A	G	G	G	A	G	G	G	A	G	G	A	H	G	H	G	G	G	A	G	G	G	G	G	H	H	G	G	G	A	A	G	H	H	G	G	H	A
JAX00326927	12	16795753	0	T	A	A	T	A	A	A	T	T	A	A	A	T	A	T	A	T	A	A	T	H	A	T	A	A	A	T	H	A	A	A	A	H	H	A	A	A	T	T	A	T	T	A	A	T	T
JAX00326929	12	16802230	0	T	C	C	T	C	C	C	C	T	C	C	C	C	C	T	C	H	C	C	C	H	C	H	C	C	C	T	H	C	C	C	C	H	H	C	C	C	T	C	C	T	T	C	C	T	C
JAX00033644	12	16822972	0	C	T	C	C	T	C	T	C	C	T	C	T	C	C	C	T	C	T	T	C	H	T	C	T	T	C	C	C	T	T	C	T	H	H	H	C	H	C	C	C	C	C	T	T	C	C
JAX00326930	12	16842970	0	C	G	C	C	C	C	C	G	C	C	C	C	G	C	C	C	N	C	C	G	C	C	N	C	C	C	C	C	C	C	C	C	C	C	C	C	C	C	G	C	C	C	C	C	C	G
JAX00326937	12	16856291	0	T	G	G	T	T	G	T	T	T	T	G	T	T	G	T	T	T	T	T	T	T	T	T	T	T	G	T	H	T	T	G	T	T	T	H	G	H	T	T	G	T	T	T	T	T	T
JAX00326938	12	16856351	0	A	G	G	A	A	G	A	G	A	A	G	A	G	G	A	A	H	A	A	G	A	A	H	A	A	G	A	H	A	A	G	A	A	A	H	G	H	A	G	G	A	A	A	A	A	G
JAX00326941	12	16859955	0	C	A	C	C	A	C	A	C	C	A	C	A	C	C	C	A	C	A	A	C	H	A	C	A	A	C	C	C	A	A	C	A	H	H	H	C	H	C	C	C	C	C	A	A	C	C
JAX00033647	12	16860218	0	A	G	G	A	G	G	G	G	A	G	G	G	H	G	A	G	A	G	G	H	H	G	A	G	G	G	A	H	G	G	G	G	H	H	G	G	G	A	H	G	A	A	G	G	A	H
JAX00033648	12	16867055	0	C	T	T	C	T	T	T	T	C	T	T	T	T	T	C	T	H	T	T	T	H	T	H	T	T	T	C	H	T	T	T	T	H	H	T	T	T	C	T	T	C	C	T	T	C	T
JAX00326949	12	16881799	0	G	A	G	G	G	G	G	G	G	A	G	G	G	G	N	A	G	G	A	G	H	A	G	G	G	G	N	G	G	G	G	G	G	G	G	G	G	G	G	G	G	G	A	G	G	G
JAX00033650	12	16883207	0	C	A	C	C	A	C	A	C	C	C	C	A	C	C	C	C	C	A	C	C	C	C	C	A	A	C	C	C	A	A	C	A	H	H	H	C	H	C	C	C	C	C	C	A	C	C
JAX00326957	12	16890921	0	G	A	A	G	G	G	G	G	G	G	A	G	G	A	G	G	G	G	G	G	G	G	G	G	G	A	G	H	G	G	A	G	G	G	G	G	H	G	G	A	G	G	G	G	G	G
JAX00326968	12	16903716	0	G	T	T	G	G	T	G	G	G	G	T	G	G	T	G	G	G	G	G	G	G	G	G	G	G	T	G	H	G	G	T	G	G	G	H	T	H	G	G	T	G	G	G	G	G	G
JAX00326971	12	16905792	0	A	C	A	A	C	C	C	C	A	C	A	C	C	A	A	C	H	C	C	C	H	C	H	C	C	A	A	A	C	C	A	C	H	H	C	C	H	A	C	A	A	A	C	C	A	C
JAX00326972	12	16906254	0	G	A	A	G	A	A	A	A	A	A	A	A	A	A	G	A	A	A	A	A	A	A	H	A	A	A	A	H	A	A	A	A	A	A	A	A	A	A	A	A	H	H	A	A	H	A
JAX00326973	12	16906740	0	T	C	T	T	C	C	C	C	T	C	T	C	C	T	T	C	H	C	C	C	H	C	H	C	C	T	T	T	C	C	T	C	H	H	C	C	H	T	C	T	T	T	C	C	T	C
JAX00326977	12	16911170	0	G	A	G	G	G	G	G	G	G	A	G	G	G	G	G	A	G	G	A	G	H	A	G	G	G	G	G	G	G	G	G	G	G	G	G	G	G	G	G	G	G	G	A	G	G	G
JAX00326978	12	16922485	0	G	C	G	G	G	C	G	G	G	G	G	G	G	G	G	G	G	G	G	G	G	G	G	G	G	G	G	G	G	G	G	G	G	G	H	C	G	G	G	G	G	G	G	G	G	G
JAX00033652	12	16947474	0	C	T	T	C	C	T	C	C	C	T	T	C	C	T	C	T	C	C	T	C	H	T	C	C	C	T	C	H	C	C	T	C	C	C	H	T	H	C	C	T	C	C	T	C	C	C
JAX00326983	12	16947778	0	G	A	G	G	G	G	G	G	G	A	G	G	G	G	G	A	G	G	A	G	H	A	G	G	G	G	G	G	G	G	G	G	G	G	G	G	G	G	G	G	G	G	A	G	G	G
JAX00326986	12	16954000	0	G	A	G	G	A	G	A	G	G	G	G	A	G	G	G	G	G	A	G	G	G	G	G	A	A	G	G	G	A	A	G	A	H	H	H	G	H	G	G	G	G	G	G	A	G	G
JAX00326987	12	16955489	0	T	A	A	T	T	A	T	T	T	A	A	T	T	A	T	A	T	T	A	T	H	A	T	T	T	A	T	H	T	T	A	T	T	T	H	A	H	T	T	A	T	T	A	T	T	T
JAX00326988	12	16960378	0	C	T	T	C	T	T	T	C	C	T	T	T	C	T	C	T	C	T	T	C	H	T	C	T	T	T	C	H	T	T	T	T	H	H	T	T	T	C	C	T	C	C	T	T	C	C
JAX00326989	12	16960931	0	T	A	A	T	A	A	A	A	A	A	A	A	A	A	T	A	A	A	A	A	A	A	H	A	A	A	A	H	A	A	A	A	A	A	A	A	A	A	A	A	H	H	A	A	H	A
JAX00326992	12	16970654	0	C	A	C	C	C	C	C	C	A	C	C	C	C	C	C	C	H	C	C	C	H	C	C	C	C	C	A	C	C	C	C	C	H	H	C	C	C	A	C	C	H	H	C	C	H	C
JAX00033656	12	16983902	0	C	A	C	C	A	C	A	C	C	A	C	A	C	C	C	A	C	A	A	C	H	A	C	A	A	C	C	C	A	A	C	A	H	H	H	C	H	C	C	C	C	C	A	A	C	C
JAX00327001	12	16997362	0	G	A	G	G	G	G	G	A	G	G	G	G	A	G	G	G	H	G	G	A	G	G	H	G	G	G	G	G	G	G	G	G	G	G	G	G	G	G	A	G	G	G	G	G	G	A
JAX00327003	12	17003400	0	G	A	A	G	G	A	G	G	G	G	A	G	G	A	G	G	G	G	G	G	G	G	G	G	G	A	G	H	G	G	A	G	G	G	H	A	H	G	G	A	G	G	G	G	G	G
JAX00327004	12	17004630	0	C	G	C	C	C	G	C	C	C	C	C	C	C	C	C	C	C	C	C	C	C	C	C	C	C	C	C	C	C	C	C	C	C	C	H	G	C	C	C	C	C	C	C	C	C	C
JAX00327007	12	17006456	0	T	C	T	T	T	T	T	C	T	T	T	T	C	T	T	T	C	T	T	C	T	T	C	T	T	T	T	T	T	T	T	T	T	T	T	T	T	T	C	T	T	T	T	T	T	C
JAX00327008	12	17007981	0	G	A	A	G	G	A	G	G	G	G	A	G	G	A	G	G	G	G	G	G	G	G	G	G	G	A	G	H	G	G	A	G	G	G	H	A	H	G	G	A	G	G	G	G	G	G
JAX00327010	12	17009630	0	C	T	C	C	T	C	T	C	C	T	C	T	C	C	C	T	C	T	T	C	H	T	C	T	T	C	C	C	T	T	C	T	H	H	H	C	H	C	C	C	C	C	T	T	C	C
JAX00327014	12	17014917	0	T	C	C	T	C	C	C	T	T	C	C	C	T	C	T	C	T	C	C	T	H	C	T	C	C	C	T	H	C	C	C	C	H	H	C	C	C	T	T	C	T	T	C	C	T	T
JAX00327019	12	17020438	0	C	T	T	C	T	T	T	C	T	T	T	T	C	T	C	T	H	T	T	C	T	T	C	T	T	T	T	H	T	T	T	T	T	T	T	T	T	T	C	T	H	H	T	T	H	C
JAX00033658	12	17022016	0	C	G	G	C	C	G	C	C	C	C	G	C	C	G	C	C	C	C	C	C	C	C	C	C	C	G	C	H	C	C	G	C	C	C	H	G	N	C	C	G	C	C	C	C	C	C
JAX00033659	12	17023635	0	C	T	T	C	C	T	C	C	C	C	T	C	C	T	C	C	C	C	C	C	C	C	C	C	C	T	C	H	C	C	T	C	C	C	H	T	H	C	C	T	C	C	C	C	C	C
JAX00327024	12	17062779	0	G	A	A	G	G	A	G	A	A	G	A	G	A	A	G	G	A	G	G	A	G	G	H	G	G	A	A	H	G	G	A	G	H	H	H	A	H	A	A	A	H	H	G	G	H	A
JAX00327027	12	17066546	0	T	C	C	T	T	T	T	T	T	T	C	T	T	C	T	T	T	T	T	T	T	T	T	T	T	C	T	H	T	T	C	T	T	T	T	T	N	T	T	C	T	T	T	T	T	T
JAX00327038	12	17089461	0	C	T	T	C	T	T	T	C	C	T	T	T	C	T	C	T	C	T	T	C	H	T	C	T	T	T	C	H	T	T	T	T	H	H	T	T	T	C	C	T	C	C	T	T	C	C
JAX00327039	12	17089690	0	C	T	C	C	C	C	C	C	C	T	C	C	C	C	C	T	C	C	T	C	H	T	C	C	C	C	C	C	C	C	C	C	C	C	C	C	C	C	C	C	C	C	T	C	C	C
JAX00327041	12	17095834	0	C	T	C	C	C	C	C	T	C	C	C	C	N	C	C	C	C	C	C	C	C	C	C	C	C	C	C	C	C	C	C	C	C	C	C	C	C	C	H	C	C	C	C	C	C	H
JAX00327042	12	17095886	0	A	G	A	A	A	A	A	G	A	A	A	A	G	A	A	A	H	A	A	G	A	A	H	A	A	A	A	A	A	A	A	A	A	A	A	A	A	A	G	A	A	A	A	A	A	G
JAX00327043	12	17096101	0	C	A	C	C	A	A	A	C	C	C	C	A	C	C	C	C	C	A	C	C	C	C	C	A	A	C	C	C	A	A	C	A	H	H	H	A	H	C	C	C	C	C	C	A	C	C
JAX00327045	12	17097604	0	G	T	G	G	T	T	T	G	G	G	G	T	G	G	G	G	G	T	G	G	G	G	G	T	T	G	G	G	T	T	G	T	H	H	H	T	H	G	G	G	G	G	G	T	G	G
JAX00327050	12	17106683	0	C	T	T	C	T	T	T	C	C	C	T	T	C	T	C	C	C	T	C	C	C	C	C	T	T	T	C	H	T	T	T	T	H	H	T	T	T	C	C	T	C	C	C	T	C	C
JAX00327052	12	17107018	0	C	A	C	C	A	A	A	C	C	C	C	A	C	C	C	C	C	A	C	C	C	C	C	A	A	C	C	C	A	A	C	A	H	H	H	A	H	C	C	C	C	C	C	A	C	C
JAX00327053	12	17107496	0	A	G	G	A	G	G	G	A	A	G	G	G	A	G	A	G	A	G	G	A	H	G	A	G	G	G	A	H	G	G	G	G	H	H	G	G	G	A	A	G	A	A	G	G	A	A
JAX00327062	12	17115158	0	C	T	C	C	C	C	C	C	T	C	C	C	C	C	C	C	H	C	C	C	H	C	C	C	C	C	T	C	C	C	C	C	H	H	C	C	C	T	C	C	H	H	C	C	H	C
JAX00327065	12	17116324	0	C	T	T	C	T	T	T	T	T	T	T	T	T	T	C	T	T	T	T	T	T	T	H	T	T	T	T	H	T	T	T	T	T	T	T	T	T	T	T	T	H	H	T	T	H	T
JAX00033668	12	17140371	0	G	A	A	G	A	A	A	G	G	G	A	A	G	A	G	G	G	A	G	G	G	G	G	A	A	A	G	H	A	A	A	A	H	H	A	A	A	G	G	A	G	G	G	A	G	G
JAX00327067	12	17145194	0	C	T	T	C	T	T	T	C	C	T	T	T	C	T	C	T	C	T	T	C	H	T	C	T	T	T	C	H	T	T	T	T	H	H	T	T	T	C	C	T	C	C	T	T	C	C
JAX00327069	12	17147099	0	A	G	G	A	G	G	G	G	A	G	G	G	G	G	A	G	H	G	G	G	H	G	H	G	G	G	A	H	G	G	G	G	H	H	G	G	G	A	G	G	A	A	G	G	A	G
JAX00327074	12	17159630	0	A	T	T	A	T	T	T	T	A	T	T	T	T	T	A	T	H	T	T	T	H	T	H	T	T	T	A	H	T	T	T	T	H	H	T	T	T	A	T	T	A	A	T	T	A	T
JAX00327075	12	17160281	0	T	C	T	T	T	T	T	C	T	T	T	T	C	T	T	T	N	T	T	C	T	T	N	T	T	T	T	T	T	T	T	T	T	T	T	T	T	T	C	T	T	T	T	T	T	C
JAX00327080	12	17178796	0	G	A	A	G	G	G	G	G	G	G	A	G	G	A	G	G	G	G	G	G	G	G	G	G	G	A	G	H	G	G	A	G	G	G	H	G	H	G	G	A	G	G	G	G	G	G
JAX00327083	12	17184104	0	A	G	A	A	A	A	A	A	G	A	A	A	A	A	A	A	H	A	A	A	H	A	A	A	A	A	G	A	A	A	A	A	H	H	A	A	A	G	A	A	H	H	A	A	H	A
JAX00327084	12	17184151	0	G	A	G	G	G	G	G	G	A	G	G	G	G	G	G	G	N	G	G	G	H	G	G	G	G	G	A	G	G	G	G	G	H	N	G	G	G	A	G	G	N	H	G	G	H	G
JAX00327085	12	17186868	0	T	C	C	T	C	C	C	T	T	C	C	C	T	C	T	C	T	C	C	T	H	C	T	C	C	C	T	T	C	C	C	C	N	H	C	C	C	T	T	C	T	T	C	C	T	T
JAX00033673	12	17217443	0	T	C	C	T	C	C	C	T	T	C	C	C	T	C	T	C	T	C	C	T	H	C	T	C	C	C	T	H	C	C	C	C	H	H	C	C	C	T	T	C	T	T	C	C	T	T
JAX00327088	12	17222359	0	G	C	G	G	C	C	C	G	G	G	C	C	G	G	G	G	G	C	G	G	G	G	G	C	C	G	G	G	C	C	G	C	H	H	H	C	H	G	G	G	G	G	G	C	G	G
JAX00327092	12	17225181	0	G	A	A	G	G	G	G	G	A	A	G	G	G	A	G	A	H	G	A	G	A	A	G	G	G	A	A	H	G	G	A	G	A	A	A	G	A	A	G	A	H	H	A	G	H	G
JAX00327099	12	17236389	0	G	C	C	G	C	C	C	G	C	G	C	C	G	C	G	G	N	C	G	G	H	G	G	C	C	C	C	N	C	C	C	C	C	C	C	C	C	C	G	C	G	G	G	C	G	G
JAX00327104	12	17243317	0	T	C	C	T	C	C	C	T	T	T	C	C	T	C	T	T	T	C	T	T	T	T	T	C	C	C	T	H	C	C	C	C	H	H	C	C	C	T	T	C	T	T	T	C	T	T
JAX00033676	12	17244878	0	A	G	G	A	G	G	G	A	G	G	G	G	A	G	A	G	H	G	G	A	G	G	A	G	G	G	G	H	G	G	G	G	G	G	G	G	G	G	A	G	H	H	G	G	H	A
JAX00327107	12	17246309	0	C	T	C	C	C	C	C	C	T	T	C	C	C	C	C	T	H	C	T	C	T	T	C	C	C	C	T	C	C	C	C	C	H	H	C	C	C	T	C	C	H	H	T	C	H	C
JAX00327108	12	17246448	0	G	A	A	G	A	A	A	G	A	G	A	A	G	A	G	G	H	A	G	G	H	G	G	A	A	A	A	H	A	A	A	A	A	A	A	A	A	A	G	A	H	H	G	A	H	G
JAX00327124	12	17268469	0	C	A	A	C	A	A	A	C	C	A	A	A	C	A	C	A	C	A	A	C	H	A	C	A	A	A	C	H	A	A	A	A	H	H	A	A	A	C	C	A	C	C	A	A	C	C
JAX00033678	12	17274660	0	T	G	G	T	G	G	G	T	G	G	G	G	T	G	T	G	H	G	G	T	G	G	T	G	G	G	G	H	G	G	G	G	G	G	G	G	G	G	T	G	H	N	G	G	H	T
JAX00327128	12	17301636	0	G	A	A	G	G	G	G	G	G	G	G	G	G	A	G	G	G	G	G	G	G	G	G	G	G	A	G	H	G	G	A	G	G	G	H	G	H	G	G	A	G	G	G	G	G	G
JAX00033680	12	17306337	0	A	G	G	A	G	G	G	A	G	A	G	G	A	G	A	A	H	G	A	A	H	A	A	G	G	G	G	H	G	G	G	G	G	G	G	G	G	G	A	G	N	H	A	G	H	A
JAX00327131	12	17308692	0	C	T	C	C	T	T	T	C	T	T	T	T	C	C	C	T	H	T	T	C	T	T	C	T	T	C	T	C	T	T	C	T	T	T	H	T	H	T	C	C	H	H	T	T	H	C
JAX00327132	12	17309466	0	C	T	C	C	T	T	T	C	T	T	T	T	C	C	C	T	H	T	T	C	T	T	C	T	T	C	T	C	T	T	C	T	T	T	H	T	H	T	C	C	H	H	T	T	H	C
JAX00327135	12	17310697	0	C	T	C	C	C	C	C	C	T	C	C	C	C	C	N	C	N	C	C	C	C	C	H	H	C	C	T	C	C	C	C	C	C	N	T	H	C	H	C	C	N	N	C	C	H	C
JAX00327138	12	17313490	0	G	A	G	G	G	G	G	G	A	G	G	G	G	G	G	G	H	G	G	G	H	G	G	G	G	G	A	G	G	G	G	G	H	H	G	G	G	A	G	G	H	H	G	G	H	G
JAX00327147	12	17321646	0	A	G	A	A	A	A	A	G	G	A	A	A	G	A	A	A	G	A	A	G	H	A	H	A	A	A	G	A	A	A	A	A	H	H	A	A	A	G	G	A	H	H	A	A	H	G
JAX00327148	12	17321873	0	G	A	A	G	G	G	G	G	G	A	G	G	G	A	G	A	G	G	A	G	H	A	G	G	G	A	G	H	G	G	A	G	G	G	H	G	H	G	G	A	G	G	A	G	G	G
JAX00327150	12	17322688	0	T	C	T	T	C	C	C	T	T	C	C	C	T	T	T	C	T	C	C	T	H	C	T	C	C	T	T	T	C	C	T	C	H	H	H	C	H	T	T	T	T	T	C	C	T	T
JAX00327151	12	17325020	0	C	G	C	C	C	C	C	G	G	C	C	C	G	C	C	C	G	C	C	G	H	C	H	C	C	C	G	C	C	C	C	C	H	H	C	C	C	G	G	C	H	H	C	C	H	G
JAX00327153	12	17326722	0	A	G	G	A	G	A	G	A	G	G	A	G	A	G	A	G	H	G	G	A	G	G	A	G	G	G	G	H	G	G	G	G	G	G	H	A	G	G	A	G	H	H	G	G	H	A
JAX00327159	12	17330670	0	G	T	G	G	T	G	T	G	G	G	G	T	G	G	G	G	G	T	G	G	G	G	G	T	T	G	G	G	T	T	G	T	H	H	G	G	N	G	G	G	G	G	G	T	G	G
JAX00327165	12	17334702	0	T	C	C	T	C	C	C	C	T	C	C	C	C	C	T	C	T	C	C	C	H	C	T	C	C	C	T	H	C	C	C	C	H	H	C	C	C	T	C	C	T	T	C	C	T	C
JAX00327166	12	17353494	0	C	T	T	C	T	T	T	C	C	T	T	T	C	T	C	T	C	T	T	C	H	T	C	T	T	T	C	H	T	T	T	T	H	H	T	T	T	C	C	T	C	C	T	T	C	C
JAX00327167	12	17353547	0	T	A	T	T	T	T	T	T	A	T	T	T	T	T	T	T	H	T	T	T	H	T	T	T	T	T	A	T	T	T	T	T	H	H	T	T	T	A	T	T	H	H	T	T	H	T
JAX00327168	12	17363631	0	C	T	T	C	T	T	T	C	C	T	T	T	C	T	C	T	C	T	T	C	H	T	C	T	T	T	C	H	T	T	T	T	H	H	T	T	T	C	C	T	C	C	T	T	C	C
JAX00327169	12	17364924	0	C	T	T	C	T	T	T	C	T	T	T	T	C	T	C	T	H	T	T	C	T	T	C	T	T	T	T	H	T	T	T	T	T	T	T	T	T	T	C	T	H	N	T	T	H	C
JAX00033686	12	17367913	0	C	T	T	C	T	C	T	C	C	T	C	T	C	T	C	T	C	T	T	C	H	T	C	T	T	T	C	H	T	T	T	T	H	H	H	C	T	C	C	T	C	C	T	T	C	C
JAX00327171	12	17368155	0	A	T	A	A	A	A	A	T	T	A	A	A	T	A	A	A	T	A	A	T	H	A	H	A	A	A	T	A	A	A	A	A	H	H	A	A	A	T	T	A	H	H	A	A	H	T
JAX00327172	12	17378228	0	T	C	T	T	T	T	T	C	C	T	T	T	C	T	T	T	C	T	T	C	H	T	H	T	T	T	C	T	T	T	T	T	H	H	T	T	T	C	C	T	H	H	T	T	H	C
JAX00327175	12	17395310	0	C	T	T	C	T	T	T	T	C	T	T	T	T	T	C	T	H	T	T	T	H	T	H	T	T	T	C	N	T	T	T	T	H	N	T	T	T	C	T	T	C	C	T	T	C	T
JAX00327176	12	17399419	0	C	T	C	C	C	C	C	C	T	C	C	C	C	C	C	C	H	C	C	C	H	C	C	C	C	C	T	C	C	C	C	C	H	H	C	C	C	T	C	C	H	H	C	C	H	C
JAX00327177	12	17399454	0	A	C	C	A	A	C	A	A	A	C	C	A	A	C	A	C	A	A	C	A	H	C	A	A	A	C	A	H	A	A	C	A	A	A	C	C	H	A	A	C	A	A	C	A	A	A
JAX00327178	12	17402510	0	C	T	T	C	T	T	T	C	C	T	T	T	C	T	C	T	C	T	T	C	H	T	C	T	T	T	C	H	T	T	T	T	N	H	T	T	T	C	C	T	C	C	T	T	C	C
JAX00327180	12	17405747	0	A	G	G	A	A	G	A	A	G	G	G	A	A	G	A	G	A	A	G	A	G	G	A	A	A	G	G	H	A	A	G	A	A	A	G	G	H	G	A	G	A	H	G	A	A	A
JAX00327182	12	17408984	0	A	G	A	A	A	G	A	A	A	A	G	A	A	A	A	A	A	A	A	A	A	A	A	A	A	A	A	A	A	A	A	A	A	A	G	G	A	A	A	A	A	A	A	A	A	A
JAX00033691	12	17446357	0	C	T	T	C	T	C	T	C	C	T	C	T	C	T	C	T	C	T	T	C	H	T	C	T	T	T	C	H	T	T	T	T	H	H	H	C	T	C	C	T	C	C	T	T	C	C
JAX00033692	12	17456077	0	T	A	A	T	A	T	A	T	T	A	T	A	T	A	T	A	T	A	A	T	H	A	T	A	A	A	T	H	A	A	A	A	H	H	H	T	A	T	T	A	T	T	A	A	T	T
JAX00327196	12	17456385	0	C	T	T	C	T	T	T	T	T	T	T	T	T	T	C	T	T	T	T	T	T	T	H	T	T	T	T	H	T	T	T	T	T	T	T	T	T	T	T	T	H	H	T	T	H	T
JAX00327204	12	17482266	0	T	C	T	T	T	C	T	T	T	T	C	T	T	T	T	T	T	T	T	T	T	T	T	T	T	T	T	T	T	T	T	T	T	T	H	C	T	T	T	T	T	T	T	T	T	T
JAX00327205	12	17492951	0	C	T	C	C	C	C	C	C	T	C	C	C	C	C	C	C	H	C	C	C	H	C	C	C	C	C	T	C	C	C	C	C	H	H	C	C	C	T	C	C	H	H	C	C	H	C
JAX00327208	12	17504415	0	T	A	T	T	T	A	T	T	A	T	A	T	T	T	T	T	H	T	T	T	H	T	T	T	T	T	A	T	T	T	T	T	H	H	H	A	T	A	T	T	H	H	T	T	H	T
JAX00327209	12	17505301	0	T	A	A	T	A	T	A	T	T	A	T	A	T	A	T	A	T	A	A	T	H	A	T	A	A	A	T	H	A	A	A	A	H	H	H	T	A	T	T	A	T	T	A	A	T	T
JAX00327210	12	17506627	0	T	C	C	T	C	C	C	T	C	C	C	C	T	C	T	C	T	C	C	T	C	C	T	C	C	C	C	T	C	C	C	C	C	C	C	C	C	C	T	C	T	T	C	C	T	T
JAX00033697	12	17522125	0	C	A	C	C	A	A	A	C	A	C	A	A	C	C	C	C	H	A	C	C	H	C	C	A	A	C	A	C	A	A	C	A	A	A	H	A	H	A	C	C	H	H	C	A	H	C
JAX00187629	12	17549847	0	T	C	C	T	C	C	C	C	C	C	C	C	C	C	T	C	C	C	C	C	C	C	H	C	C	C	C	H	C	C	C	C	C	C	C	C	C	C	C	C	H	H	C	C	H	C
JAX00033699	12	17555605	0	C	T	T	C	T	C	T	C	C	T	C	T	C	T	C	T	C	T	T	C	H	T	C	T	T	T	C	H	T	T	T	T	H	H	H	C	T	C	C	T	C	C	T	T	C	C
JAX00327222	12	17556636	0	C	T	C	C	C	C	C	C	T	C	C	C	C	C	C	C	H	C	C	C	H	C	C	C	C	C	T	C	C	C	C	C	H	H	C	C	C	T	C	C	H	H	C	C	H	C
JAX00033702	12	17579698	0	G	T	T	G	T	T	T	T	T	T	T	T	T	T	G	T	T	T	T	T	T	T	H	T	T	T	T	H	T	T	T	T	T	T	T	T	T	T	T	T	H	H	T	T	H	T
JAX00327224	12	17582660	0	G	A	G	G	G	G	G	A	G	G	G	G	A	G	G	G	H	G	G	A	G	G	H	G	G	G	G	G	G	G	G	G	G	G	G	G	G	G	A	G	G	G	G	G	G	A
JAX00327226	12	17589953	0	C	T	C	C	C	C	C	C	T	C	C	C	C	C	C	C	H	C	C	C	N	C	C	C	C	C	T	C	C	C	C	C	H	H	C	C	C	T	C	C	H	H	C	C	H	C
JAX00327227	12	17609081	0	G	A	A	G	G	G	G	G	A	A	G	G	G	A	G	A	H	G	A	G	A	A	G	G	G	A	A	H	G	G	A	G	H	H	H	G	H	A	G	A	H	H	A	G	H	G
JAX00327228	12	17609166	0	C	T	T	C	C	C	C	C	T	T	C	C	C	T	C	T	H	C	T	C	T	T	C	C	C	T	T	H	C	C	T	C	N	C	H	C	C	T	C	T	H	H	T	C	H	C
JAX00033705	12	17633911	0	T	C	T	T	C	C	C	C	T	T	C	C	C	T	T	T	H	C	T	C	T	T	H	C	C	T	T	T	C	C	T	C	H	H	H	C	H	T	C	T	T	T	T	C	T	C
JAX00327240	12	17643183	0	G	A	A	G	A	A	A	G	G	A	A	A	G	A	G	A	G	A	A	G	H	A	G	A	A	A	G	H	A	A	A	A	H	H	A	A	A	G	G	A	G	H	A	A	G	G
JAX00327242	12	17645795	0	C	T	C	C	C	C	C	T	T	C	C	C	T	C	C	C	T	C	C	T	H	C	H	C	C	C	T	C	C	C	C	C	H	H	C	C	C	T	T	C	H	H	C	C	H	T
JAX00327246	12	17648624	0	G	A	G	G	G	G	G	A	G	G	G	G	A	G	G	G	H	G	G	A	G	G	H	G	G	G	G	G	G	G	G	G	G	G	G	G	G	G	A	G	G	G	G	G	G	A
JAX00033706	12	17650036	0	T	C	T	T	C	C	C	C	C	T	C	C	C	T	T	T	C	C	T	C	H	T	H	C	C	T	C	T	C	C	T	C	C	C	H	C	H	C	C	T	H	H	T	C	H	C
JAX00033707	12	17650171	0	C	T	C	C	T	T	T	C	C	C	T	T	C	C	C	C	C	T	C	C	C	C	C	T	T	C	C	C	T	T	C	T	H	H	H	T	H	C	C	C	C	C	C	T	C	C
JAX00033708	12	17654254	0	C	T	C	C	T	C	T	C	C	C	C	T	C	C	C	C	C	T	C	C	C	C	C	T	T	C	C	C	T	T	C	T	H	H	C	C	H	C	C	C	C	C	C	T	C	C
JAX00327250	12	17660323	0	A	G	G	A	A	A	A	A	A	G	A	A	A	G	A	G	A	A	G	A	H	G	A	A	A	G	A	H	A	A	G	A	A	A	H	A	H	A	A	G	A	A	G	A	A	A
JAX00327251	12	17662072	0	T	C	T	T	C	C	C	T	C	T	C	C	T	T	T	T	H	C	T	T	H	T	T	C	C	T	C	T	C	C	T	C	C	C	H	C	H	C	T	T	H	H	T	C	H	T
JAX00327258	12	17676696	0	A	T	A	A	A	A	A	A	T	A	A	A	A	A	A	A	H	A	A	A	H	A	A	A	A	A	T	A	A	A	A	A	H	H	A	A	A	T	A	A	H	H	A	A	H	A
JAX00327259	12	17678857	0	A	G	G	A	G	G	G	G	G	G	G	G	G	G	A	G	G	G	G	G	G	G	H	G	G	G	G	H	G	G	G	G	G	G	G	G	G	G	G	G	H	H	G	G	H	G
JAX00327260	12	17679505	0	C	T	C	C	T	T	T	C	C	C	T	T	C	C	C	C	C	T	C	C	C	C	C	T	T	C	C	C	T	T	C	T	H	H	T	T	H	C	C	C	C	C	C	T	C	H
JAX00327267	12	17687293	0	G	A	A	G	G	G	G	G	G	G	G	N	G	A	G	G	G	G	G	G	G	G	G	G	G	A	G	H	G	G	A	G	G	G	G	G	H	G	G	A	G	G	G	G	G	G
JAX00327268	12	17688605	0	T	C	C	T	C	C	C	T	T	C	C	C	T	C	T	C	T	C	C	T	H	C	T	C	C	C	T	H	C	C	C	C	H	H	C	C	C	T	T	C	T	T	C	C	T	H
JAX00327274	12	17703216	0	T	C	T	T	T	T	T	C	C	T	T	T	C	T	T	T	C	T	T	C	H	T	C	T	T	T	C	T	T	T	T	T	H	H	T	T	T	C	C	T	H	N	T	T	H	N
JAX00033710	12	17703273	0	G	A	G	G	A	G	G	G	G	G	G	A	G	G	G	G	G	A	G	G	G	G	G	G	A	G	G	G	G	G	G	G	H	G	G	G	H	G	G	G	G	G	G	G	G	H
JAX00327275	12	17706839	0	C	T	C	C	C	C	C	T	C	C	C	C	T	C	C	C	H	C	C	T	C	C	H	C	C	C	C	C	C	C	C	C	C	C	C	C	C	C	T	C	C	C	C	C	C	H
JAX00327276	12	17706985	0	T	A	T	T	T	T	T	A	T	T	T	T	A	T	T	T	H	T	T	A	T	T	H	T	T	T	T	T	T	T	T	T	T	T	T	T	T	T	A	T	T	T	T	T	T	H
JAX00327277	12	17707727	0	A	T	A	A	A	A	A	A	A	T	A	A	A	A	A	T	A	A	T	A	H	T	A	A	A	A	A	A	A	A	A	A	A	A	A	A	A	A	A	A	A	A	T	A	A	A
JAX00327282	12	17724379	0	T	C	T	T	T	T	T	T	C	T	T	T	T	T	T	T	H	T	T	T	H	T	T	T	T	T	C	T	T	T	T	T	H	H	T	T	T	C	T	T	H	H	T	T	H	T
JAX00327286	12	17734406	0	A	G	G	A	A	A	A	A	G	G	A	A	A	G	A	G	A	A	G	A	H	G	A	A	A	G	G	A	A	A	G	A	A	A	A	A	A	H	A	H	A	A	G	A	A	A
JAX00327291	12	17736412	0	A	G	G	A	A	A	G	G	G	G	A	A	G	G	A	G	G	A	G	G	G	G	H	G	A	G	G	H	G	G	G	G	H	G	A	A	H	G	G	G	H	N	G	G	H	H
JAX00327297	12	17740623	0	T	A	A	T	A	A	A	T	A	T	A	A	T	A	T	T	H	A	T	T	H	T	T	A	A	A	A	H	A	A	A	A	A	A	A	A	A	A	T	A	H	H	T	A	H	H
JAX00327298	12	17742937	0	A	G	A	A	A	G	A	A	A	A	G	A	A	A	A	A	A	A	A	A	A	A	A	A	A	A	A	A	A	A	A	A	A	A	G	G	A	A	A	A	A	A	A	A	A	A
JAX00327307	12	17751519	0	T	C	C	T	T	T	T	C	C	T	T	T	C	C	T	T	C	T	T	C	H	T	T	T	T	C	C	H	T	T	C	T	H	H	T	T	H	C	C	C	H	H	T	T	H	T
JAX00327309	12	17752009	0	T	C	C	T	C	C	T	T	C	C	C	C	T	C	T	C	H	C	C	T	C	C	T	T	C	C	C	H	T	T	C	T	C	H	C	C	C	C	T	C	H	H	C	T	H	H
JAX00327319	12	17755376	0	T	C	C	T	T	T	T	T	T	T	T	T	T	H	T	T	T	T	T	T	T	T	T	T	T	H	T	T	T	T	C	T	T	T	T	T	H	T	T	C	T	T	T	T	T	T
JAX00327320	12	17756057	0	T	A	T	T	A	A	T	T	T	T	A	A	T	T	T	T	T	A	T	T	T	T	T	T	A	T	T	T	T	T	T	T	H	T	A	A	H	T	T	T	T	T	T	T	T	H
JAX00033715	12	17760169	0	T	C	C	T	T	T	T	T	C	C	T	T	T	C	T	C	H	T	C	T	C	C	T	T	T	C	C	H	T	T	C	T	H	H	T	T	H	C	T	C	H	H	C	T	H	T
JAX00327322	12	17788202	0	A	C	C	A	C	C	C	C	C	C	C	C	C	C	A	C	C	C	C	C	C	C	H	C	C	C	C	H	C	C	C	C	C	C	C	C	C	C	C	C	H	H	C	C	H	C
JAX00327323	12	17788283	0	G	C	G	G	G	G	G	C	C	G	G	G	C	G	G	G	C	G	G	C	H	G	H	G	G	G	C	G	G	G	G	G	H	H	G	G	G	C	C	G	H	H	G	G	H	H
JAX00033814	12	19973983	0	G	C	C	G	C	C	C	C	C	C	C	C	C	C	N	C	C	C	C	C	C	C	H	C	C	C	C	H	G	C	C	C	C	C	C	C	C	C	C	C	H	H	C	C	H	C
JAX00327424	12	19988688	0	C	T	T	C	T	T	T	T	T	T	T	T	T	T	H	T	T	T	T	T	T	T	H	T	T	T	T	H	H	T	T	T	T	T	T	T	T	T	T	T	H	H	T	T	H	T
JAX00327428	12	19999721	0	G	A	A	G	A	A	A	A	A	A	A	A	A	A	G	A	A	A	A	A	A	A	H	A	A	A	A	A	G	A	A	A	A	A	A	A	A	A	A	A	H	H	A	A	H	A
JAX00033825	12	20134700	0	T	A	A	T	A	A	A	A	A	A	A	A	N	A	T	A	A	A	A	A	A	A	H	A	A	A	A	N	T	A	A	A	A	A	A	A	A	A	A	A	H	H	A	A	N	A
JAX00327438	12	20157753	0	A	T	A	A	A	A	A	T	A	A	A	A	T	A	A	A	H	A	A	T	A	A	H	A	A	A	A	A	A	A	A	A	A	A	A	A	A	A	T	A	A	A	A	A	A	H
JAX00033875	12	21065076	0	A	G	A	A	G	G	G	G	G	G	G	G	G	A	A	G	G	G	G	G	G	G	G	G	G	A	G	A	A	G	A	G	G	G	G	G	N	G	G	A	N	H	G	G	H	G
JAX00033900	12	21397832	0	G	A	A	G	G	G	G	G	G	G	G	G	G	A	G	G	G	G	G	G	G	G	G	G	G	A	G	H	G	G	A	G	G	G	G	G	H	G	G	A	G	G	G	G	G	G
JAX00327507	12	21430312	0	G	A	A	G	G	G	G	A	A	G	G	G	A	A	G	G	A	G	G	A	H	G	H	G	G	A	A	H	G	G	A	G	H	H	G	G	H	A	A	A	H	H	G	G	H	H
JAX00327508	12	21430670	0	A	G	G	A	A	A	A	G	A	A	A	A	G	G	A	A	H	A	A	G	A	A	H	A	A	G	A	A	A	A	G	A	A	A	A	A	A	A	G	G	A	A	A	A	A	H
JAX00327513	12	21432736	0	G	T	G	G	G	G	G	T	G	G	G	G	T	G	G	G	H	G	G	T	G	G	H	G	G	G	G	G	G	G	G	G	G	G	G	G	G	G	T	G	G	G	G	G	G	H
JAX00327518	12	21434622	0	G	A	G	G	G	G	G	A	A	G	G	G	A	G	G	G	A	G	G	A	H	G	H	G	G	G	A	G	G	G	G	G	H	H	G	G	G	A	A	G	H	H	G	G	H	H
JAX00327519	12	21434655	0	A	G	A	A	A	A	A	G	A	A	A	A	G	A	A	A	H	A	A	G	A	A	H	A	A	A	A	A	A	A	A	A	A	A	A	A	A	A	G	A	A	A	A	A	A	H
JAX00327524	12	21464443	0	C	T	T	C	C	C	C	C	C	C	C	C	C	T	C	C	C	C	C	C	C	C	C	C	C	T	C	H	C	C	T	C	C	C	C	C	H	C	C	T	C	C	C	C	C	C
JAX00327525	12	21466801	0	G	A	A	G	A	A	A	A	G	A	A	A	A	A	G	A	H	A	A	A	H	A	H	A	A	A	G	H	G	A	A	A	H	H	A	A	A	G	A	A	G	G	A	A	G	A
JAX00327526	12	21468058	0	C	A	C	C	C	C	C	C	A	C	C	C	C	C	C	C	H	C	C	C	A	C	C	C	C	C	A	C	C	C	C	C	H	H	C	C	C	A	H	C	H	H	C	C	H	C
JAX00327531	12	21472650	0	G	A	G	G	A	A	A	A	G	A	A	A	A	G	G	A	H	A	A	A	H	A	H	A	A	G	G	G	G	A	G	A	H	H	A	A	A	G	A	G	G	G	A	A	G	A
JAX00033907	12	21498513	0	T	A	T	T	A	A	A	T	T	A	A	A	T	T	T	A	T	A	A	T	H	A	T	A	A	T	T	T	T	A	T	A	H	H	A	A	H	T	T	T	T	T	A	A	T	N
JAX00033908	12	21499167	0	G	C	G	G	C	C	C	G	G	C	C	C	G	G	G	C	G	C	C	G	H	C	G	C	C	G	G	G	G	C	G	C	H	H	C	C	H	G	G	G	G	G	C	C	G	H
JAX00033909	12	21499299	0	C	T	C	C	T	T	T	C	T	T	T	T	C	C	C	T	H	T	T	C	T	T	C	T	T	C	T	C	C	T	C	T	T	T	T	T	H	T	C	C	H	H	T	T	H	H
JAX00327538	12	21513765	0	A	G	G	A	G	G	G	G	G	G	G	G	G	G	A	G	G	G	G	G	G	G	H	G	G	G	G	H	A	G	G	G	G	G	G	G	G	G	G	G	H	H	G	G	H	G
JAX00327541	12	21541688	0	T	C	C	T	C	C	C	C	T	C	C	C	C	C	T	C	H	C	C	C	H	C	N	C	C	C	T	H	T	C	C	C	H	H	C	C	C	T	C	C	T	T	C	C	T	C
JAX00327542	12	21541702	0	G	A	A	G	A	A	A	G	G	A	A	A	G	A	G	A	G	A	A	G	N	A	G	A	A	A	G	H	G	A	A	A	H	N	A	A	A	G	G	A	G	G	A	A	G	H
JAX00033911	12	21542226	0	C	G	G	C	C	C	G	G	C	C	C	C	G	G	C	C	H	C	C	G	C	C	H	G	C	G	C	H	C	G	G	G	C	H	C	C	H	C	G	G	C	C	C	G	C	H
JAX00327543	12	21544101	0	A	C	C	A	A	A	A	A	A	A	A	A	A	C	A	A	A	A	A	A	A	A	A	A	A	C	A	H	A	A	C	A	A	A	A	A	H	A	A	C	A	A	A	A	A	A
JAX00033913	12	21571969	0	T	G	T	T	G	G	G	T	T	G	G	G	T	T	T	G	T	N	G	T	H	G	T	G	G	T	T	T	T	G	T	G	H	H	G	G	N	T	T	T	T	T	G	G	T	H
JAX00327557	12	21626338	0	T	G	G	T	G	G	G	G	T	G	G	G	G	G	T	G	H	G	G	G	H	G	H	G	G	G	T	H	T	G	G	G	H	H	G	G	G	T	G	G	T	T	G	G	T	G
JAX00327563	12	21721625	0	T	C	C	T	C	C	C	C	T	C	C	C	C	C	T	C	H	C	C	C	N	C	H	C	C	C	T	H	T	C	C	C	N	H	C	C	C	T	C	C	T	T	C	C	N	C
JAX00327565	12	21727995	0	A	G	G	A	G	G	G	G	A	G	G	G	G	G	A	G	N	G	G	G	H	G	H	G	G	G	A	N	A	G	G	G	H	H	G	G	G	A	G	G	A	A	G	G	A	G
JAX00327566	12	21729852	0	A	G	A	A	A	A	A	A	G	A	A	A	A	A	A	A	G	A	A	A	G	A	A	A	A	A	G	A	A	A	A	A	G	G	A	A	A	G	A	A	H	H	A	A	H	A
JAX00033926	12	21739479	0	A	G	A	A	G	G	G	A	A	G	G	G	A	A	A	G	A	G	G	A	H	G	A	G	G	A	A	A	A	G	A	G	H	H	G	G	H	A	A	A	A	A	G	G	A	H
JAX00327568	12	21739964	0	C	T	T	C	T	T	T	C	C	T	T	T	C	T	C	T	C	T	T	C	H	T	C	T	T	T	C	H	C	T	T	T	H	H	T	T	T	C	C	T	C	C	T	T	C	H
JAX00033927	12	21740285	0	A	T	A	A	T	T	T	A	A	T	T	T	A	A	A	T	A	T	T	A	H	T	A	T	T	A	A	A	A	T	A	T	H	H	T	T	H	A	A	A	A	A	T	T	N	H
JAX00327574	12	21755393	0	A	C	A	A	A	A	A	C	A	A	A	A	C	A	A	A	H	A	A	C	A	A	H	A	A	A	A	A	A	A	A	A	A	A	A	A	A	A	C	A	A	A	A	A	A	H
JAX00327578	12	21766714	0	G	A	G	G	G	G	G	G	A	G	G	G	G	G	G	G	H	G	G	G	H	G	G	G	G	G	A	G	G	G	G	G	H	H	G	G	G	A	G	G	G	H	G	G	N	G
JAX00327579	12	21768885	0	C	A	A	C	C	C	C	A	A	C	C	C	A	A	C	C	A	C	C	A	H	C	H	C	C	A	A	N	C	C	A	C	H	H	C	C	C	A	A	A	H	H	C	C	H	H
JAX00327582	12	21780929	0	A	T	T	A	A	A	A	A	A	A	A	A	A	T	A	A	A	A	A	A	A	A	A	A	A	T	A	H	A	A	T	A	A	A	A	A	H	A	A	T	A	A	A	A	A	A
JAX00034037	12	25065717	0	T	C	C	T	C	C	C	C	T	C	C	C	C	C	T	C	H	C	C	C	H	C	H	C	C	C	T	H	T	C	C	C	H	H	C	C	C	T	C	C	T	T	C	C	T	C
JAX00327645	12	25068128	0	T	G	T	T	T	T	T	T	T	G	T	T	T	T	T	G	T	T	G	T	H	G	T	T	T	T	T	T	T	T	T	T	T	T	T	T	T	T	T	T	T	T	G	T	T	T
JAX00327650	12	25071325	0	A	C	C	A	C	C	C	C	A	C	C	C	C	C	A	C	H	C	C	C	H	C	H	C	C	C	A	H	A	C	C	C	H	H	C	C	C	A	C	C	A	A	C	C	A	C
JAX00034041	12	25099896	0	C	T	T	C	T	T	T	C	C	T	T	T	C	T	C	T	C	T	T	C	H	T	C	T	T	T	C	H	C	T	T	T	H	H	T	T	T	C	C	T	C	C	T	T	C	H
JAX00327655	12	25110424	0	G	A	G	G	G	G	G	G	G	A	G	G	G	G	G	A	G	G	A	G	H	A	G	G	G	G	G	G	G	G	G	G	G	G	G	G	G	G	G	G	G	G	A	G	G	G
JAX00327656	12	25111986	0	G	A	G	G	G	G	G	A	G	G	G	G	A	G	G	G	H	G	G	A	G	G	H	G	G	G	G	G	G	G	G	G	G	G	G	G	G	G	A	G	G	G	G	G	G	H
JAX00327658	12	25140252	0	A	C	C	A	C	C	C	C	C	C	C	C	C	C	A	C	C	C	C	C	C	C	H	C	C	C	C	H	A	C	C	C	C	C	C	C	C	C	C	C	H	H	C	C	H	C
JAX00327660	12	25140453	0	T	G	T	T	T	T	T	G	T	T	T	T	G	T	T	T	H	T	T	G	T	T	H	T	N	T	T	T	T	T	T	T	T	T	T	T	T	T	G	T	T	T	T	T	T	H
JAX00327661	12	25142020	0	C	T	C	C	C	C	C	C	C	T	C	C	C	C	C	T	C	C	T	C	H	T	C	C	C	C	C	C	C	C	C	C	C	C	C	C	C	C	C	C	C	C	T	C	C	C
JAX00327663	12	25145653	0	G	T	T	G	T	T	T	G	G	T	T	T	G	T	G	T	G	T	T	G	H	T	G	T	T	T	G	H	G	T	T	T	H	H	T	T	T	G	G	T	G	G	T	T	G	H
JAX00327664	12	25148657	0	A	C	A	A	A	A	A	A	C	A	A	A	A	A	A	A	H	A	A	A	H	A	A	A	A	A	C	A	A	A	A	A	H	H	A	A	A	C	A	A	H	H	A	A	H	A
JAX00327667	12	25152645	0	T	C	T	T	T	T	T	T	T	C	T	T	T	T	T	C	T	T	C	T	H	C	T	T	T	T	T	T	T	T	T	T	T	T	T	T	T	T	T	T	T	T	C	T	T	T
JAX00327668	12	25155105	0	G	A	G	G	G	G	G	A	G	G	G	G	A	G	G	G	H	G	G	A	G	G	H	G	G	G	G	G	G	G	G	G	G	G	G	G	G	G	A	G	G	G	G	G	G	H
JAX00327670	12	25155438	0	A	T	A	A	A	A	A	T	A	A	A	A	T	A	A	A	H	A	A	T	A	A	H	A	A	A	A	A	A	A	A	A	A	A	A	A	A	A	T	A	A	A	A	A	A	H
JAX00327673	12	25178123	0	A	G	G	A	G	G	G	G	G	G	G	G	G	G	A	G	G	G	G	G	G	G	H	G	G	G	G	H	A	G	G	G	G	G	G	G	G	G	G	G	H	H	G	G	H	G
JAX00327674	12	25179457	0	A	G	G	A	G	G	G	G	G	G	G	G	G	G	H	G	G	G	G	G	G	G	H	G	G	G	G	H	A	G	G	G	G	G	G	G	G	G	G	G	H	H	G	G	H	G
JAX00327675	12	25179491	0	G	A	G	G	G	G	G	G	A	G	G	G	G	G	G	G	H	G	G	G	H	G	G	G	G	G	H	G	G	G	G	G	N	H	G	G	G	A	G	G	N	N	G	G	H	G
JAX00327681	12	25200218	0	C	T	T	C	T	T	T	C	C	C	T	T	C	T	C	C	C	T	C	C	C	C	C	T	T	T	C	H	C	T	T	T	H	H	T	T	T	C	C	T	C	C	C	T	C	H
JAX00327685	12	25202565	0	T	G	G	T	G	G	G	G	G	T	G	G	G	G	T	T	G	G	T	G	H	T	H	G	G	G	G	H	T	G	G	G	G	G	G	G	G	G	G	G	H	H	T	G	H	G
JAX00034049	12	25216759	0	G	C	C	G	C	C	C	C	G	C	C	C	C	C	G	C	H	C	C	C	H	C	H	C	C	C	G	H	G	C	C	C	H	H	C	C	C	G	C	C	G	G	C	C	G	C
JAX00034050	12	25223983	0	G	A	A	G	A	A	A	A	G	A	A	A	A	A	G	A	H	A	A	A	H	A	H	A	A	A	G	H	G	A	A	A	H	N	A	A	A	G	A	A	G	G	A	A	G	A
JAX00034054	12	25279875	0	G	A	G	G	G	G	G	G	A	G	G	G	G	G	G	G	H	G	G	G	H	G	G	G	G	G	A	G	G	G	G	G	H	H	G	G	G	A	G	G	H	H	G	G	A	G
JAX00327702	12	25290108	0	C	T	C	C	C	C	C	T	C	C	C	C	T	C	C	C	N	C	C	T	C	C	N	C	C	C	C	C	C	C	C	C	C	C	C	C	C	C	T	C	C	C	C	C	C	H
JAX00327703	12	25305311	0	C	T	T	C	T	T	T	C	T	T	T	T	C	T	C	T	N	T	T	C	T	T	C	T	T	T	T	H	C	T	T	T	T	T	T	T	T	T	C	T	H	H	T	T	H	H
JAX00327704	12	25305512	0	G	T	T	G	T	T	T	T	T	T	T	T	T	T	G	T	T	T	T	T	T	T	H	T	T	T	T	H	G	T	T	T	T	T	T	T	T	T	T	T	H	H	T	T	H	T
JAX00327706	12	25312983	0	C	T	C	C	T	C	T	C	C	C	C	T	C	C	C	C	C	T	C	C	C	C	C	T	T	C	C	C	C	T	C	T	H	H	C	C	H	C	C	C	C	C	C	T	C	H
JAX00327707	12	25313692	0	C	T	T	C	C	T	C	C	C	C	T	C	C	T	C	C	C	C	C	C	C	C	C	C	C	T	C	H	C	C	T	C	C	C	T	T	H	C	C	T	C	C	C	C	C	C
JAX00327709	12	25318790	0	G	A	A	G	A	A	A	G	A	A	A	A	N	A	G	A	A	A	A	G	A	A	G	A	A	A	A	H	G	A	A	A	A	A	A	A	A	A	H	A	H	H	A	A	H	A
JAX00327711	12	25324051	0	A	G	G	A	G	G	G	A	A	G	G	G	A	G	A	G	A	G	G	A	H	G	A	G	G	G	A	H	A	G	G	G	H	H	G	G	G	A	A	G	A	A	G	G	A	H
JAX00034060	12	25359932	0	G	A	A	G	A	A	G	A	A	A	A	A	A	A	G	A	A	A	A	A	A	A	H	G	A	A	A	N	G	G	A	G	A	H	A	A	A	A	A	A	H	H	A	G	H	A
JAX00327714	12	25368861	0	G	A	A	G	A	A	A	A	A	A	A	A	A	A	G	A	A	A	A	A	A	A	H	A	A	A	A	H	G	A	A	A	A	A	A	A	A	A	A	A	H	H	A	A	H	A
JAX00327717	12	25370938	0	C	T	T	C	C	T	C	C	T	T	T	C	C	T	C	T	T	C	T	C	T	T	C	C	C	T	T	C	C	C	T	C	H	H	T	T	N	T	C	T	C	C	T	C	C	C
JAX00327742	12	25412303	0	G	A	A	G	G	A	G	A	A	A	A	G	A	A	G	A	A	G	A	A	A	A	H	G	G	A	A	G	G	G	A	G	H	H	A	A	H	A	A	A	H	H	A	G	H	H
JAX00327744	12	25435894	0	G	A	A	G	A	A	A	G	G	G	A	A	G	A	G	G	G	A	G	G	G	G	G	A	A	A	G	H	G	A	A	A	H	H	A	A	A	G	G	A	G	G	G	A	G	H
JAX00327750	12	25448693	0	C	T	C	C	C	C	C	T	C	C	C	C	T	C	C	C	C	C	C	H	C	C	C	C	C	C	C	C	C	C	C	C	C	C	C	C	C	C	T	C	C	C	C	C	C	C
JAX00327751	12	25448723	0	T	C	C	T	C	C	C	C	C	C	C	C	C	C	T	C	C	C	C	C	C	C	T	C	C	C	C	T	T	C	C	C	C	C	C	C	C	C	C	C	T	T	C	C	T	C
JAX00327753	12	25449864	0	G	A	A	G	A	A	A	G	G	A	A	A	G	A	G	A	G	A	A	G	H	A	G	A	A	A	G	H	G	A	A	A	H	H	A	A	A	G	G	A	G	G	A	A	G	H
JAX00327757	12	25453564	0	A	G	G	A	G	G	G	A	A	G	G	G	A	G	A	G	A	G	G	A	H	G	A	G	G	G	A	H	A	G	G	G	H	N	G	G	G	A	A	G	A	A	G	G	A	H
JAX00327758	12	25454174	0	C	T	T	C	T	T	T	T	C	T	T	T	H	T	C	T	C	T	T	H	H	T	C	T	T	T	C	H	C	T	T	T	H	H	T	T	T	C	N	T	C	C	T	T	C	T
JAX00034067	12	25459792	0	A	G	A	A	A	A	A	G	A	A	A	A	G	A	A	A	H	A	A	G	A	A	H	A	A	A	A	A	A	A	A	A	A	A	A	A	A	A	G	A	A	A	A	A	A	H
JAX00327775	12	25481808	0	C	A	A	C	A	A	A	C	A	A	A	A	C	A	C	A	H	A	A	C	A	A	C	A	A	A	A	H	C	A	A	A	A	A	A	A	A	A	C	A	H	H	A	A	H	H
JAX00327782	12	25486112	0	G	A	A	G	G	A	G	G	G	G	A	G	G	A	G	G	G	G	G	G	G	G	G	G	G	A	G	G	G	G	A	G	G	G	A	A	H	G	G	A	G	G	G	G	G	G
JAX00327789	12	25493093	0	C	T	C	C	T	C	T	T	C	T	C	T	T	C	C	T	H	T	T	T	H	T	H	T	T	C	C	H	C	T	C	T	H	H	C	C	H	C	T	C	C	C	T	T	C	T
JAX00327800	12	25502734	0	G	C	G	G	C	G	C	G	G	C	G	C	G	G	G	C	G	C	C	G	H	C	G	C	C	G	G	H	G	C	G	C	H	H	G	G	H	G	G	G	G	G	C	C	G	H
JAX00327801	12	25506383	0	C	G	G	C	C	G	C	C	C	C	G	C	C	G	C	C	C	C	C	C	C	C	C	C	C	G	C	C	C	C	G	C	C	C	G	G	H	C	C	G	C	C	C	C	C	C
JAX00327802	12	25506542	0	T	C	C	T	C	C	C	T	T	C	C	C	T	C	T	C	T	C	C	T	H	C	T	C	C	C	T	H	T	C	C	C	H	H	C	C	C	T	T	C	T	T	C	C	T	H
JAX00327810	12	25537360	0	G	A	G	G	A	G	A	G	G	A	G	A	G	G	G	A	G	A	A	G	H	A	G	A	A	G	G	H	G	A	G	A	H	H	G	G	H	G	G	G	G	G	A	A	G	H
JAX00327816	12	25553167	0	C	T	C	C	C	C	C	T	C	C	C	C	T	C	C	C	H	C	C	T	C	C	H	C	C	C	C	C	C	C	C	C	C	C	C	C	C	C	T	C	C	C	C	C	C	H
JAX00327820	12	25573968	0	T	C	T	T	C	T	T	T	T	T	T	C	T	T	T	T	T	C	T	T	T	T	T	T	C	T	T	H	T	T	T	T	H	T	T	T	H	T	T	T	T	T	T	T	T	H
JAX00327821	12	25574385	0	G	A	G	G	A	G	G	G	G	G	G	A	G	G	G	G	G	A	G	G	G	G	G	G	A	G	G	H	G	G	G	G	H	G	G	G	H	G	G	G	G	G	G	G	G	H
JAX00327823	12	25575416	0	A	T	A	A	A	A	A	T	A	A	A	A	T	A	A	A	N	A	A	T	A	A	N	A	A	A	A	A	A	A	A	A	A	A	A	A	A	A	T	A	A	A	A	A	A	H
JAX00034077	12	25577313	0	T	G	T	T	T	T	G	G	T	T	T	T	G	T	T	T	H	T	T	G	T	T	H	G	T	T	T	T	T	G	T	G	T	H	T	T	T	T	G	T	T	T	T	G	T	H
JAX00327829	12	25589027	0	G	T	T	G	T	T	T	G	G	G	T	T	G	T	G	G	G	T	G	G	G	G	G	T	T	T	G	G	G	T	T	T	G	G	T	T	T	G	G	T	G	G	G	T	G	G
JAX00327833	12	25592096	0	T	C	C	T	C	C	C	T	T	T	C	C	T	C	T	T	T	C	T	T	T	T	T	C	C	C	T	H	T	C	C	C	H	H	C	C	C	T	T	C	T	T	T	C	T	H
JAX00327837	12	25597931	0	C	T	C	C	C	C	C	C	C	T	C	C	C	C	C	T	C	C	T	C	H	T	C	C	C	C	C	C	C	C	C	C	C	C	C	C	C	C	C	C	C	C	T	C	C	C
JAX00034081	12	25630652	0	C	T	T	C	T	T	C	T	C	C	T	T	T	T	C	C	H	T	C	T	C	C	H	C	T	T	C	H	C	C	T	C	H	C	T	T	T	C	T	T	C	C	C	C	C	T
JAX00327849	12	25639994	0	A	T	A	A	A	A	A	A	T	A	A	A	A	A	A	A	H	A	A	A	H	A	A	A	A	A	T	A	A	A	A	A	H	H	A	A	A	T	A	A	H	H	A	A	H	A
JAX00034082	12	25649011	0	T	C	C	T	C	C	T	T	T	C	C	C	T	C	T	C	T	C	C	T	H	C	T	T	C	C	T	H	T	T	C	T	H	T	C	C	C	T	T	C	T	T	C	T	T	H
JAX00327862	12	25660066	0	G	T	G	G	T	G	T	G	G	G	G	T	G	G	G	G	G	T	G	G	G	G	G	T	T	G	G	H	G	T	G	T	H	H	G	G	H	G	G	G	G	G	G	T	G	N
JAX00034083	12	25664178	0	C	A	C	C	A	C	A	C	C	C	C	A	C	C	C	C	C	A	C	C	C	C	C	A	A	C	C	H	C	A	C	A	H	H	C	C	H	C	C	C	C	C	C	A	C	H
JAX00327871	12	25702626	0	G	A	A	G	A	A	A	G	G	A	A	A	G	A	G	A	G	A	A	G	H	A	G	A	A	A	G	H	G	A	A	A	H	H	A	A	A	G	G	A	G	G	A	A	G	H
JAX00034087	12	25703838	0	G	A	G	G	A	G	G	G	G	A	G	A	G	G	G	A	G	A	A	G	H	A	G	G	A	G	G	H	G	G	G	G	H	G	G	G	H	G	G	G	G	G	A	G	G	H
JAX00327873	12	25723201	0	G	C	C	G	C	C	C	C	G	C	C	C	C	C	G	C	H	C	C	C	H	C	H	C	C	C	G	H	G	C	C	C	H	H	C	C	C	G	C	C	G	G	C	C	G	C
JAX00327878	12	25767340	0	A	G	G	A	G	G	G	A	A	G	G	G	A	G	A	G	A	G	G	A	H	G	A	G	G	G	A	H	A	G	G	G	H	H	G	G	G	A	A	G	A	A	G	G	A	H
JAX00327881	12	25768334	0	G	A	G	G	G	G	G	A	G	G	G	G	A	G	G	G	H	G	G	A	G	G	H	G	G	G	G	G	G	G	G	G	G	G	G	G	G	G	A	G	G	G	G	G	G	H
JAX00327888	12	25775150	0	T	G	T	T	G	T	T	G	G	G	T	G	G	T	T	G	G	G	G	G	G	G	T	T	G	T	G	H	T	T	T	T	G	H	T	T	H	G	G	T	H	H	G	T	H	G
JAX00187650	12	25778835	0	T	C	C	T	C	C	T	C	C	C	C	C	C	C	T	C	C	C	C	C	C	C	H	T	C	C	C	N	T	T	C	T	C	N	C	C	C	C	C	C	H	H	C	T	H	C
JAX00327896	12	25780844	0	A	T	A	A	A	A	A	A	T	A	A	A	A	A	A	A	H	A	A	A	H	A	A	A	A	A	T	A	A	A	A	A	H	T	A	A	A	T	A	A	H	H	A	A	H	A
JAX00327902	12	25784699	0	T	G	G	T	G	G	T	G	G	T	G	G	G	G	T	T	G	G	T	G	H	T	H	T	G	G	G	H	T	T	G	T	G	H	G	G	G	G	G	G	H	H	T	T	H	G
JAX00327903	12	25785097	0	G	C	C	G	C	C	G	C	C	C	C	C	C	C	G	C	C	C	C	C	C	C	H	G	C	C	C	H	G	G	C	G	C	H	C	C	C	C	C	C	H	H	C	G	H	C
JAX00327916	12	25814572	0	C	T	C	C	C	C	C	C	T	C	C	C	C	C	C	C	H	C	C	C	H	C	C	C	C	C	T	C	C	C	C	C	H	H	C	C	C	T	C	C	H	H	C	C	T	C
JAX00034096	12	25827118	0	A	C	C	A	A	C	A	A	A	A	C	A	A	C	A	A	A	A	A	A	A	A	A	A	A	C	A	A	A	A	C	A	A	A	C	C	H	A	A	C	A	A	A	A	A	A
JAX00034097	12	25844333	0	T	C	T	T	C	T	C	T	T	C	T	C	T	T	T	C	T	C	C	T	H	C	T	C	C	T	T	H	T	C	T	C	H	H	T	T	H	T	T	T	T	T	C	C	T	H
JAX00034098	12	25863601	0	T	C	T	T	C	T	T	C	T	T	T	C	C	T	T	T	H	C	T	C	T	T	H	T	C	T	T	H	T	T	T	T	H	T	T	T	H	T	C	T	T	T	T	T	T	C
JAX00327931	12	25863720	0	T	A	T	T	A	T	T	A	T	T	T	A	A	T	T	T	H	A	T	A	T	T	H	T	A	T	T	H	T	T	T	T	H	T	T	T	H	T	A	T	T	T	T	T	T	A
JAX00327932	12	25865498	0	T	G	G	T	G	G	G	T	T	T	G	G	T	G	T	T	T	G	T	T	T	T	T	G	G	G	T	H	T	G	G	G	H	H	G	G	G	T	T	G	T	T	T	G	H	N
JAX00327933	12	25866204	0	C	T	T	C	C	T	T	C	C	C	T	C	C	T	C	C	C	C	C	C	C	C	C	T	C	N	C	C	C	T	T	T	C	H	T	H	H	C	C	T	C	C	C	T	C	C
JAX00327935	12	25866839	0	C	T	C	C	C	C	C	T	C	C	C	C	T	C	C	C	H	C	C	T	C	C	H	C	C	C	C	C	C	C	C	C	C	C	C	C	C	C	T	C	C	C	C	C	C	N
JAX00327936	12	25870903	0	T	A	T	T	A	T	T	T	T	T	T	A	T	T	T	T	T	A	T	T	T	T	T	T	A	T	T	H	T	T	T	T	H	T	T	T	H	T	T	T	T	T	T	T	T	N
JAX00034099	12	25877907	0	T	C	T	T	C	T	T	T	T	T	T	C	T	T	T	T	T	C	T	T	T	T	T	T	C	T	T	H	T	T	T	T	H	T	T	T	H	T	T	T	T	T	T	T	T	H
JAX00327939	12	25878166	0	C	T	T	C	T	T	T	C	C	C	T	T	C	T	C	C	C	T	C	C	C	C	C	T	T	T	C	H	C	T	T	T	H	H	T	T	T	C	C	T	C	C	C	T	C	H
JAX00327940	12	25878601	0	G	A	A	G	A	A	A	G	G	A	A	A	G	A	G	A	G	A	A	G	H	A	G	A	A	A	G	H	G	A	A	A	H	H	A	A	A	G	G	A	G	G	A	A	G	H
JAX00327941	12	25882116	0	A	G	G	A	G	G	G	A	A	G	G	G	A	G	A	G	A	G	G	A	H	G	A	G	G	G	A	H	A	G	G	G	H	H	G	G	G	A	A	G	A	A	G	G	A	H
JAX00327942	12	25882373	0	G	A	A	G	G	A	G	G	G	G	A	G	G	A	G	G	G	G	G	G	G	G	G	G	G	A	G	G	G	G	A	G	G	G	A	A	H	G	G	A	G	G	G	G	G	G
JAX00327943	12	25884442	0	A	C	A	A	A	A	A	C	A	C	A	A	C	A	A	C	H	A	C	C	H	C	H	A	A	A	A	A	A	A	A	A	A	A	A	A	A	A	C	A	A	A	C	A	A	H
JAX00327944	12	25884463	0	C	T	T	C	C	T	T	C	C	C	T	C	C	T	C	C	C	C	C	C	C	C	C	T	C	T	C	C	C	T	T	T	C	H	T	T	H	C	C	T	C	C	C	T	C	C
JAX00327948	12	25885973	0	A	G	G	A	G	G	G	G	A	G	G	G	G	G	A	G	H	G	G	G	H	G	H	G	G	G	A	H	A	G	G	G	H	H	G	G	G	A	G	G	A	A	G	G	A	G
JAX00327953	12	25896603	0	A	C	C	A	C	C	A	A	A	C	C	C	A	C	A	C	A	C	C	A	H	C	A	A	C	C	A	H	A	A	C	A	H	A	C	C	C	A	A	C	A	A	C	A	A	H
JAX00327957	12	25902308	0	C	T	C	C	C	C	C	C	C	T	C	C	C	C	C	T	C	C	T	C	H	T	C	C	C	C	C	C	C	C	C	C	C	C	C	C	C	C	C	C	C	C	T	C	C	C
JAX00327958	12	25902894	0	A	G	A	A	A	A	A	A	A	G	A	A	A	A	A	G	A	A	G	A	H	G	A	A	A	A	A	A	A	A	A	A	A	A	A	A	A	A	A	A	A	A	G	A	A	A
JAX00327961	12	25904909	0	G	A	A	G	A	A	G	G	G	A	A	A	G	A	G	A	G	A	A	G	H	A	G	G	A	A	G	H	G	G	A	G	H	G	A	A	A	G	G	A	G	G	A	G	G	H
JAX00327962	12	25905036	0	G	A	G	G	G	G	G	G	A	G	G	G	G	G	G	G	H	G	G	G	H	G	G	G	G	G	A	G	G	G	G	G	H	H	G	G	G	A	G	G	H	H	G	G	A	G
JAX00034102	12	25906457	0	A	C	C	A	A	C	C	A	A	C	C	A	A	C	A	C	A	A	C	A	H	C	A	C	A	C	A	A	A	C	C	C	A	H	C	C	H	A	A	C	A	A	C	C	A	A
JAX00327966	12	25910876	0	C	T	C	C	T	C	C	T	C	C	C	T	T	C	C	C	H	T	C	T	C	C	H	C	T	C	C	H	C	C	C	C	H	C	C	C	H	C	T	C	C	C	C	C	C	T
JAX00034104	12	25921537	0	C	T	C	C	T	C	C	C	C	C	C	H	C	C	C	C	C	T	C	C	C	C	C	C	T	C	C	H	C	C	C	C	H	C	C	C	H	C	C	C	C	C	C	C	C	H
JAX00327971	12	25940950	0	A	T	T	A	T	T	T	A	A	T	T	T	A	T	A	T	A	T	T	A	H	T	A	T	T	T	A	H	A	T	T	T	H	H	T	T	T	A	A	T	A	A	T	T	A	H
JAX00327974	12	25947635	0	G	A	G	G	A	G	A	G	G	G	G	A	G	G	G	G	G	A	G	G	G	G	G	A	A	G	G	H	G	A	G	A	H	H	G	G	H	G	G	G	G	G	G	A	G	H
JAX00327975	12	25948050	0	C	A	A	C	A	A	A	A	C	A	A	A	A	A	C	A	H	A	A	A	H	A	H	A	A	A	C	H	C	A	A	A	H	N	A	A	A	C	A	A	C	C	A	A	C	A
JAX00034107	12	25993036	0	T	C	C	T	T	C	T	C	T	T	C	T	C	C	T	T	H	T	T	C	T	T	H	T	T	C	T	T	T	T	C	T	T	T	C	C	H	T	C	C	T	T	T	T	T	H
JAX00327981	12	26025904	0	A	C	A	A	A	A	A	C	A	A	A	A	C	A	A	A	H	A	A	A	A	A	H	A	A	A	A	A	A	A	A	A	A	A	A	A	A	A	C	A	A	A	A	A	A	H
JAX00034109	12	26028899	0	A	G	A	A	G	A	G	A	A	G	A	G	A	A	A	G	A	G	G	G	H	G	A	G	G	A	A	H	A	G	A	G	H	H	A	A	H	A	A	A	A	A	G	G	A	H
JAX00034111	12	26029658	0	A	G	A	A	G	A	G	A	A	A	A	G	A	A	A	A	A	G	A	G	A	A	A	G	G	A	A	H	A	G	A	G	H	H	A	A	H	A	A	A	A	A	A	G	A	H
JAX00327986	12	26033053	0	C	T	C	C	C	C	C	T	C	C	C	C	T	C	C	C	T	C	C	C	C	C	T	C	C	C	C	C	C	C	C	C	C	C	C	C	C	C	T	C	C	C	C	C	C	H
JAX00034112	12	26055205	0	G	A	A	G	G	A	G	G	G	G	A	G	G	A	G	G	G	G	G	G	G	G	G	G	G	A	G	G	G	G	A	G	G	G	A	A	H	G	G	A	G	G	G	G	G	G
JAX00327989	12	26074706	0	T	C	C	T	C	C	C	T	T	C	C	C	T	C	T	C	T	C	C	C	H	C	T	C	C	C	T	H	T	C	C	C	H	H	C	C	C	T	T	C	T	T	C	C	T	H
JAX00328003	12	26098999	0	C	T	C	C	T	C	C	C	C	C	C	T	C	C	C	C	C	T	C	T	C	C	C	C	T	C	C	H	C	C	C	C	H	C	C	C	H	C	C	C	C	C	C	C	C	H
JAX00328004	12	26099229	0	G	A	A	G	G	A	G	G	G	A	A	G	G	A	G	A	G	G	A	G	H	A	G	G	G	A	G	G	G	G	A	G	G	G	A	A	H	G	G	A	G	G	A	G	G	G
JAX00328007	12	26100078	0	A	T	T	A	A	T	A	A	A	A	T	A	A	T	A	A	A	A	A	A	A	A	A	A	A	T	A	A	A	A	T	A	A	A	T	T	H	A	A	T	A	A	A	A	A	A
JAX00328008	12	26100327	0	A	T	A	A	T	A	A	T	A	A	A	T	T	A	A	A	H	N	A	N	A	A	H	A	T	A	A	H	A	A	A	A	N	A	A	A	H	A	T	A	A	A	A	A	A	T
JAX00328012	12	26109937	0	C	T	T	C	T	T	T	C	T	T	T	T	C	T	C	T	H	T	T	T	T	T	C	T	T	T	T	H	C	T	T	T	T	T	T	T	T	T	C	T	H	H	T	T	T	H
JAX00328014	12	26114082	0	G	C	G	G	G	G	G	G	G	C	G	G	G	G	G	C	G	G	C	G	H	C	G	G	G	G	G	G	G	G	G	G	G	G	G	G	G	G	G	G	G	G	C	G	G	G
JAX00034117	12	26114145	0	C	G	G	C	G	G	C	C	C	C	G	G	C	G	C	C	C	G	C	G	C	C	C	C	G	G	C	H	C	C	G	C	H	C	G	G	G	C	C	G	C	C	C	C	C	H
JAX00328015	12	26114650	0	G	A	A	G	G	A	G	G	G	G	A	G	G	A	G	G	G	G	G	G	G	G	G	G	G	A	G	G	G	G	A	G	G	G	A	A	H	G	G	A	G	G	G	G	G	G
JAX00328017	12	26115537	0	T	C	T	T	T	T	T	C	C	T	T	T	C	T	T	T	C	T	T	T	T	T	H	T	T	T	C	T	T	T	T	T	H	H	T	T	T	C	C	T	H	H	T	T	C	H
JAX00328018	12	26116450	0	C	G	C	C	G	C	C	C	C	C	C	G	C	C	C	C	C	G	C	G	C	C	C	C	G	C	C	H	C	C	C	C	H	C	C	C	H	C	C	C	C	C	C	C	C	H
JAX00328022	12	26119753	0	C	T	C	C	C	C	T	C	C	C	C	C	C	C	C	C	C	C	C	C	C	C	C	T	C	C	C	C	C	T	C	T	C	H	C	C	C	C	C	C	C	C	C	T	C	C
JAX00328024	12	26121106	0	C	T	T	C	T	T	T	C	T	T	T	T	C	T	C	T	H	T	T	T	T	T	C	T	T	T	T	H	C	T	T	T	T	T	T	T	T	T	C	T	H	H	T	T	T	H
JAX00328033	12	26130154	0	T	G	G	T	T	G	T	T	T	T	G	T	T	G	T	T	T	T	T	T	T	T	T	T	T	G	T	T	T	T	G	T	T	T	G	G	H	T	T	G	T	T	T	T	T	T
JAX00034118	12	26137099	0	G	A	G	G	A	G	G	G	G	G	G	A	G	G	G	G	G	A	G	A	G	G	G	G	A	G	G	H	G	G	G	G	H	G	G	G	H	G	G	G	G	G	G	G	G	H
JAX00328035	12	26139530	0	A	G	G	A	G	G	G	G	A	G	G	G	G	G	A	G	H	G	G	G	H	G	H	G	G	G	A	H	A	G	G	G	H	H	G	G	G	A	G	G	A	A	G	G	A	G
JAX00034120	12	26145471	0	A	C	A	A	C	A	A	A	A	C	A	C	A	A	A	C	A	C	C	C	H	C	A	A	C	A	A	H	A	A	A	A	H	A	A	A	H	A	A	A	A	A	C	A	A	H
JAX00328037	12	26145518	0	T	C	T	T	C	T	C	T	T	T	T	C	T	T	T	T	T	C	T	C	T	T	T	C	C	T	T	H	T	C	T	C	H	H	T	T	H	T	T	T	T	T	T	C	T	H
JAX00328044	12	26154388	0	T	C	T	T	T	T	C	T	T	T	T	T	T	T	T	T	T	T	T	T	T	T	T	C	T	T	T	T	T	C	T	C	T	H	T	T	T	T	T	T	T	T	T	C	T	T
JAX00328046	12	26156676	0	T	C	C	T	C	C	C	T	T	C	C	C	T	C	T	C	T	C	C	C	H	C	T	C	C	C	T	H	T	C	C	C	H	H	C	C	C	T	T	C	T	T	C	C	T	H
JAX00328049	12	26161949	0	C	T	C	C	C	C	T	C	C	C	C	C	C	C	C	C	C	C	C	C	C	C	C	T	C	C	C	C	C	T	C	T	C	H	C	C	C	C	C	C	C	C	C	T	C	C
JAX00328051	12	26164810	0	T	G	T	T	T	T	G	T	T	T	T	T	T	T	T	T	T	T	T	T	T	T	T	G	T	T	T	T	T	G	T	G	T	H	T	T	T	T	T	T	T	T	T	G	T	T
JAX00328052	12	26164952	0	A	G	A	A	A	A	G	A	A	A	A	A	A	A	A	A	A	A	A	A	A	A	A	G	A	A	A	A	A	G	A	G	A	H	A	A	A	A	A	A	A	A	A	G	A	A
JAX00328054	12	26171157	0	G	A	A	G	G	A	G	G	G	A	A	G	G	A	G	A	G	G	A	G	H	A	G	G	G	A	G	G	G	G	A	G	G	G	A	A	H	G	G	A	G	G	A	G	G	G
JAX00328055	12	26173917	0	G	A	G	G	A	G	G	G	G	G	G	A	G	G	G	G	G	A	G	A	G	G	G	G	A	G	G	H	G	G	G	G	H	G	G	G	H	G	G	G	G	G	G	G	G	A
JAX00328057	12	26175936	0	C	T	C	C	C	C	C	C	T	C	C	C	C	C	C	C	H	C	C	C	H	C	C	C	C	C	T	C	C	C	C	C	H	H	C	C	C	T	C	C	H	H	C	C	T	C
JAX00034121	12	26176590	0	T	C	C	T	C	C	T	T	T	C	C	C	T	C	T	C	T	C	C	C	H	C	T	T	C	C	T	H	T	T	C	T	H	T	C	C	C	T	T	C	T	T	C	T	T	H
JAX00034122	12	26177167	0	T	C	C	T	C	C	T	C	T	C	C	C	C	C	T	C	H	C	C	C	H	C	H	T	C	C	T	H	T	T	C	T	H	T	C	C	C	T	C	C	T	T	C	T	T	C
JAX00328062	12	26193302	0	C	T	C	C	T	C	C	C	C	C	C	T	C	C	C	C	C	H	C	H	C	C	C	C	T	C	C	H	C	C	C	C	H	C	C	C	H	C	N	C	C	C	C	C	C	H
JAX00328063	12	26193941	0	A	G	G	A	G	G	G	G	A	G	G	G	G	G	A	G	H	G	G	G	H	G	H	G	G	G	A	H	A	G	G	G	H	H	G	G	G	A	G	G	A	A	G	G	A	G
JAX00328073	12	26211135	0	G	A	G	G	G	G	G	G	G	A	G	G	G	G	G	A	G	G	A	G	H	A	G	G	G	G	G	G	G	G	G	G	G	G	G	G	G	G	G	G	G	G	A	G	G	G
JAX00328074	12	26213962	0	G	A	G	G	G	G	G	G	A	G	G	G	G	G	G	G	H	G	G	G	H	G	G	G	G	G	A	G	G	G	G	G	H	H	G	G	G	A	G	G	H	H	G	G	A	G
JAX00328077	12	26216887	0	A	G	G	A	G	G	G	A	A	A	G	G	A	G	A	A	A	G	A	G	A	A	A	G	G	G	A	H	A	G	G	G	H	H	G	G	G	A	A	G	A	A	A	G	A	N
JAX00328078	12	26217264	0	A	C	A	A	A	A	A	C	A	C	A	A	C	A	A	C	H	A	C	A	H	C	H	A	A	A	A	A	A	A	A	A	A	A	A	A	A	A	C	A	A	A	C	A	A	H
JAX00328079	12	26218479	0	T	C	C	T	C	C	C	C	T	C	C	C	C	C	T	C	H	C	C	C	H	C	H	C	C	C	T	H	T	C	C	C	H	H	C	C	C	T	C	C	T	T	C	C	T	C
JAX00328081	12	26226301	0	T	C	C	T	T	C	T	C	T	T	C	T	C	C	T	T	H	T	T	T	T	T	H	T	T	C	T	T	T	T	C	T	T	T	C	C	T	T	C	C	T	T	T	T	T	H
JAX00034126	12	26227202	0	A	G	A	A	G	A	G	G	A	G	A	G	G	A	A	G	N	G	G	G	H	G	N	G	G	A	A	N	A	G	A	G	H	H	A	A	H	A	G	A	A	A	G	G	A	G
JAX00328085	12	26235688	0	G	A	G	G	A	G	A	G	G	A	G	A	G	G	G	A	G	A	A	A	H	A	G	A	A	G	G	H	G	A	G	A	H	H	G	G	H	G	G	G	G	G	A	A	G	H
JAX00328089	12	26236687	0	A	G	A	A	G	A	G	A	A	A	A	G	A	A	A	A	A	G	A	G	A	A	A	G	G	A	A	H	A	G	A	G	H	H	A	A	H	A	A	A	A	A	A	G	A	H
JAX00328093	12	26238236	0	G	A	A	G	A	A	A	A	G	A	A	A	A	A	G	A	H	A	A	A	H	A	H	A	A	A	G	H	G	A	A	A	H	H	A	A	A	G	A	A	G	G	A	A	G	A
JAX00328104	12	26256578	0	A	C	C	A	C	C	C	C	C	C	C	C	C	C	A	C	C	C	C	C	C	C	H	C	C	C	C	H	A	C	C	C	C	C	C	C	C	C	C	C	H	H	C	C	C	C
JAX00328109	12	26267188	0	C	T	T	C	T	T	T	C	C	T	T	T	C	T	C	T	C	T	T	T	H	T	C	T	T	T	C	C	C	T	T	T	H	H	T	T	T	C	C	T	C	C	T	T	C	H
JAX00328114	12	26274238	0	A	G	A	A	G	A	G	A	A	A	A	G	A	A	A	A	A	G	A	G	A	A	A	G	G	A	A	H	A	G	A	G	H	H	A	A	H	A	A	A	A	A	A	G	A	H
JAX00328120	12	26292361	0	A	C	A	A	A	A	A	C	C	A	A	A	C	A	N	A	N	A	A	A	H	A	H	A	A	N	C	A	A	A	A	A	H	H	A	A	A	N	C	A	H	H	A	A	N	H
JAX00328126	12	26300692	0	G	A	G	G	G	G	G	A	G	G	G	G	A	G	G	G	H	G	G	G	G	G	G	G	G	G	G	G	G	G	G	G	G	G	G	G	G	G	A	G	G	G	G	G	G	G
JAX00328131	12	26309643	0	C	G	C	C	C	C	C	G	C	C	C	C	G	C	C	C	C	C	C	C	C	C	C	C	C	C	C	C	C	C	C	C	C	C	C	C	C	C	G	C	C	C	C	C	C	C
JAX00187653	12	26320066	0	T	C	C	T	C	C	C	C	C	C	C	C	C	C	T	C	C	C	C	C	C	C	H	C	C	C	C	H	T	C	C	C	C	C	C	C	C	C	C	C	N	H	C	C	C	C
JAX00034134	12	26341681	0	C	T	T	C	T	T	T	C	C	T	T	T	C	T	C	T	C	T	T	T	H	T	C	T	T	T	C	H	C	T	T	T	N	H	T	T	T	C	C	T	C	C	T	T	C	T
JAX00328138	12	26343135	0	G	A	G	G	G	G	G	A	G	G	G	G	A	G	G	G	H	G	G	G	G	G	H	G	G	G	G	G	G	G	G	G	G	G	G	G	G	G	A	G	G	G	G	G	G	G
JAX00328140	12	26349847	0	A	G	A	A	A	A	A	G	A	A	A	A	G	A	A	A	H	A	A	A	A	A	N	A	A	A	A	A	A	A	A	A	A	A	A	A	A	A	G	A	A	A	A	A	A	A
JAX00328142	12	26350698	0	C	G	C	C	G	C	G	C	C	C	C	G	C	C	C	C	C	G	C	G	C	C	C	G	G	C	C	H	C	G	C	G	H	H	C	C	H	C	C	C	C	C	C	G	C	H
JAX00328145	12	26356530	0	C	T	T	C	T	T	T	C	C	T	T	T	C	T	C	T	C	T	T	T	H	T	C	T	T	T	C	H	C	T	T	T	H	H	T	T	T	C	C	T	C	C	T	T	C	T
JAX00034137	12	26377496	0	A	G	G	A	A	G	A	A	A	G	G	A	A	G	A	G	A	A	G	A	G	G	A	A	A	G	A	A	A	A	G	A	A	A	G	G	G	A	A	G	A	A	G	A	A	G
JAX00328149	12	26392798	0	G	A	G	G	A	G	A	G	G	G	G	A	G	G	G	G	G	A	G	A	G	G	G	A	A	G	G	H	G	A	G	A	H	N	G	G	H	G	G	G	G	G	G	A	G	H
JAX00034138	12	26392940	0	G	T	G	G	T	G	T	G	G	G	G	T	G	G	G	G	G	T	G	T	G	G	G	T	T	G	G	H	G	T	G	T	H	H	G	G	H	G	G	G	G	G	G	T	G	H
JAX00328155	12	26409113	0	T	C	C	T	C	C	C	T	T	C	C	C	T	C	T	C	T	C	C	C	N	C	T	C	C	C	T	H	T	C	C	C	N	N	C	C	C	T	T	C	T	T	C	C	T	C
JAX00034140	12	26425975	0	C	T	T	C	T	T	T	C	C	T	T	T	H	T	C	T	C	T	T	T	H	T	C	T	T	T	C	H	C	T	T	T	H	H	T	T	T	C	H	T	C	C	T	T	C	T
JAX00034143	12	26456442	0	A	T	T	A	A	T	A	T	A	A	T	A	T	T	A	A	H	H	A	A	A	A	H	A	A	T	A	A	A	A	T	A	A	A	T	T	H	A	T	T	A	A	A	A	A	H
JAX00328157	12	26461341	0	T	C	T	T	C	T	C	T	T	C	T	N	T	T	T	C	T	C	C	C	H	C	T	C	C	T	T	N	T	C	T	C	N	T	T	T	T	T	T	T	T	T	C	C	T	T
JAX00328160	12	26463992	0	A	G	G	A	G	G	G	G	A	G	G	G	G	G	A	G	H	G	G	G	H	G	H	G	G	G	A	H	A	G	G	G	H	H	G	G	G	A	G	G	A	A	G	G	A	G
JAX00328164	12	26481695	0	A	G	G	A	G	G	G	A	A	G	G	G	A	G	A	G	A	G	G	G	H	G	A	G	G	G	A	H	A	G	G	G	A	H	G	G	G	A	A	G	A	A	G	G	A	G
JAX00328165	12	26482560	0	C	T	T	C	T	T	T	T	C	T	T	T	T	T	C	T	H	T	T	T	C	T	H	T	T	T	C	C	C	T	T	T	C	C	T	T	T	C	T	T	C	C	T	T	C	T
JAX00328169	12	26501319	0	T	C	T	T	C	T	C	C	T	C	T	C	C	T	T	C	H	C	C	C	H	C	H	C	C	T	T	H	T	C	T	C	H	H	T	T	H	T	C	T	T	T	C	C	T	H
JAX00328171	12	26501754	0	G	A	G	G	G	G	G	A	G	G	G	G	A	G	G	G	H	G	G	G	G	G	H	G	G	G	G	G	G	G	G	G	G	G	G	G	G	G	A	G	G	G	G	G	G	G
JAX00187654	12	26505543	0	T	C	C	T	C	C	C	C	T	C	C	C	C	C	T	C	H	C	C	C	H	C	H	C	C	C	T	H	T	C	C	C	H	H	C	C	C	T	C	C	T	T	C	C	T	C
JAX00328177	12	26520337	0	C	A	A	C	A	A	A	C	C	A	A	A	C	A	C	A	C	A	A	A	H	A	C	A	A	A	C	H	C	A	A	A	H	H	A	A	A	C	C	A	C	C	A	A	C	A
JAX00328178	12	26520399	0	C	T	C	C	T	C	T	C	C	C	C	T	C	C	C	C	C	T	C	T	C	C	C	T	T	C	C	H	C	T	C	T	H	H	C	C	H	C	C	C	C	C	C	T	C	H
JAX00328180	12	26521289	0	A	G	A	A	A	A	A	A	A	G	A	A	A	A	A	G	A	A	G	A	H	G	A	A	A	A	A	A	A	A	A	A	A	A	A	A	A	A	A	A	A	A	G	A	A	A
JAX00328183	12	26546785	0	G	T	G	G	G	G	G	G	G	T	G	G	G	G	G	T	G	G	T	G	H	T	G	G	G	G	G	G	G	G	G	G	G	G	G	G	G	G	G	G	G	G	T	G	G	G
JAX00328184	12	26551688	0	T	G	T	T	G	T	G	T	T	T	T	G	N	T	T	T	T	N	T	G	T	T	T	G	G	T	T	H	T	N	T	G	N	H	T	T	H	T	T	T	T	T	T	G	T	H
JAX00328186	12	26555037	0	A	G	G	A	A	G	A	A	A	A	G	A	A	G	A	A	A	A	A	A	A	A	A	A	A	G	A	A	A	A	G	A	A	A	G	G	H	A	A	G	A	A	A	A	A	H
JAX00034152	12	26571751	0	C	T	C	C	T	C	T	C	C	T	C	T	C	C	C	T	C	T	T	T	H	T	C	T	T	C	C	H	C	T	C	T	H	H	C	C	H	C	C	C	C	C	T	T	C	H
JAX00328190	12	26572096	0	A	T	T	A	T	T	T	A	A	T	T	T	A	T	A	T	A	T	T	T	H	T	A	T	T	T	A	H	A	T	T	T	H	H	T	T	T	A	A	T	A	A	T	T	A	T
JAX00034153	12	26584793	0	G	A	A	G	A	A	A	A	G	A	A	A	A	A	G	A	H	A	A	A	H	A	H	A	A	A	G	H	G	A	A	A	H	H	A	A	A	G	A	A	G	G	A	A	G	A
JAX00328191	12	26629299	0	T	C	T	T	T	T	T	C	T	T	T	T	C	T	T	T	C	T	T	T	T	T	C	T	T	T	T	T	T	T	T	T	T	T	T	T	T	T	C	T	T	T	T	T	T	T
JAX00328197	12	26643936	0	C	T	C	C	T	C	T	C	C	C	C	T	C	C	C	C	C	T	C	T	C	C	C	T	T	C	N	H	C	T	C	T	N	H	C	C	C	C	C	C	C	C	C	T	C	H
JAX00328203	12	26663897	0	T	C	C	T	C	C	C	C	T	C	C	C	C	C	T	C	H	C	C	C	H	C	H	C	C	C	H	H	T	C	C	C	H	H	C	C	C	T	C	C	T	T	C	C	T	C
JAX00328204	12	26664518	0	T	C	T	T	C	T	C	T	T	C	T	C	T	T	T	C	T	C	C	C	N	C	T	C	C	T	H	H	T	C	T	C	H	H	T	H	H	N	T	T	T	T	C	C	T	H
JAX00328205	12	26665104	0	C	T	C	C	T	C	T	C	C	T	C	T	C	C	C	T	C	T	T	T	N	T	C	T	T	C	H	H	C	T	C	T	N	H	C	H	H	C	C	C	C	C	T	T	C	H
JAX00328207	12	26692147	0	A	G	G	A	G	G	G	G	G	G	G	G	G	G	A	G	G	G	G	G	G	G	H	G	G	G	G	H	A	G	G	G	G	G	G	G	G	G	G	G	H	H	G	G	G	G
JAX00328208	12	26692686	0	C	T	C	C	C	C	C	C	T	C	C	C	C	C	C	C	H	C	C	C	H	C	C	C	C	C	H	C	C	C	C	C	H	H	C	C	C	T	C	C	C	C	C	C	T	C
JAX00034160	12	26719444	0	C	G	G	C	C	G	C	C	C	C	G	C	C	G	C	C	C	C	C	C	C	C	C	C	C	G	C	C	C	C	G	C	C	C	G	H	H	C	C	G	C	C	C	C	C	H
JAX00328216	12	26732986	0	G	A	G	G	A	G	A	G	G	G	G	A	G	G	G	G	G	A	G	A	G	G	G	A	A	G	H	H	G	A	G	A	H	H	G	G	H	G	G	G	G	G	G	A	G	H
JAX00328221	12	26738296	0	G	A	A	G	A	A	A	A	A	A	A	A	A	A	G	A	A	A	G	A	A	A	H	A	A	A	A	H	G	A	A	A	A	A	A	A	A	A	A	A	H	H	A	A	A	A
JAX00328225	12	26743818	0	C	A	A	C	A	A	A	C	C	C	A	A	C	A	C	C	C	A	C	A	C	C	C	A	A	A	H	H	C	A	A	A	H	H	A	H	A	C	C	A	C	C	C	A	C	A
JAX00328228	12	26765606	0	T	C	C	T	C	C	C	C	T	C	C	C	C	C	T	C	C	C	T	C	H	C	H	C	C	C	H	H	T	C	C	C	H	H	C	C	C	T	C	C	T	T	C	C	T	C
JAX00328230	12	26776676	0	C	T	C	C	C	C	C	T	C	C	C	C	T	C	C	C	T	C	C	C	C	C	H	C	C	C	C	C	C	C	C	C	C	C	C	C	C	C	T	C	C	C	C	C	C	C
JAX00328232	12	26789334	0	A	C	A	A	C	A	C	A	A	A	A	C	A	A	A	A	A	C	A	C	A	A	A	C	C	A	N	H	A	C	A	C	H	N	A	A	H	A	A	A	A	A	A	C	A	H
JAX00328234	12	26810687	0	C	T	T	C	T	T	T	T	C	T	T	T	T	T	C	T	T	T	C	T	H	T	H	T	T	T	H	H	C	T	T	T	H	H	T	T	T	C	T	T	C	C	T	T	C	T
JAX00328241	12	26841815	0	G	T	T	G	T	T	T	G	G	T	T	T	G	T	G	T	G	T	G	T	H	T	G	T	T	T	H	H	G	T	T	T	H	H	T	T	T	G	G	T	G	G	T	T	G	T
JAX00328242	12	26846190	0	C	T	C	C	C	C	C	C	C	T	C	C	C	C	C	T	C	C	C	C	H	T	C	C	C	C	C	C	C	C	C	C	C	C	C	H	C	C	C	C	C	C	T	C	C	C
JAX00328247	12	26869376	0	G	A	G	G	G	G	G	A	A	G	G	G	A	G	G	G	A	G	G	G	H	G	G	G	G	G	H	G	G	G	G	G	H	H	G	G	G	A	A	G	H	H	G	G	A	G
JAX00328249	12	26873121	0	T	G	T	T	T	T	T	T	T	G	T	T	T	T	T	G	T	T	T	T	H	G	T	T	T	T	T	T	T	T	T	T	T	T	T	H	T	T	T	T	T	T	G	T	T	T
JAX00328250	12	26873232	0	C	T	T	C	T	T	T	T	C	C	T	T	T	T	C	C	T	T	C	T	C	C	H	T	T	T	H	H	C	T	T	T	H	H	T	H	T	C	T	T	C	C	C	T	C	T
JAX00328254	12	26874580	0	C	A	C	C	A	C	A	C	C	C	C	A	C	C	C	C	C	A	C	A	C	C	C	A	A	C	H	H	C	A	C	A	H	H	C	C	H	C	C	C	C	C	C	A	C	N
JAX00328256	12	26877485	0	T	C	C	T	C	C	C	C	C	C	C	C	C	C	T	C	C	C	T	C	C	C	H	C	C	C	C	H	T	C	C	C	C	C	C	C	C	C	C	C	H	H	C	C	C	C
JAX00034176	12	26901592	0	T	C	C	T	C	C	C	T	T	C	C	C	T	C	T	C	T	C	T	C	H	C	T	C	C	C	H	H	T	C	C	C	H	H	C	C	C	T	T	C	T	T	C	C	T	C
JAX00328266	12	26911585	0	A	G	G	A	G	G	G	G	A	G	G	G	G	G	A	G	G	G	A	G	H	G	H	G	G	G	H	H	A	G	G	G	H	H	G	G	G	A	G	G	A	A	G	G	A	G
JAX00328267	12	26912911	0	C	T	T	C	T	T	T	C	C	C	T	T	C	T	C	C	C	T	C	T	C	C	C	T	T	T	N	H	C	T	T	T	H	H	T	H	T	C	C	T	C	C	C	T	C	T
JAX00328275	12	26961625	0	C	T	C	C	C	C	C	C	C	T	C	C	C	C	C	T	C	C	C	C	H	H	C	C	C	C	C	C	C	C	C	C	C	C	C	H	C	C	C	C	C	C	T	C	C	C
JAX00328276	12	26962386	0	G	A	A	G	G	A	G	G	G	G	A	G	G	A	G	G	G	G	G	G	G	G	G	G	G	A	G	G	G	G	A	G	G	G	A	H	H	G	G	A	G	G	G	G	G	H
JAX00328282	12	26970064	0	T	C	T	T	T	T	T	C	T	C	T	T	C	T	T	C	C	T	T	T	H	C	H	T	T	T	T	T	T	T	T	T	T	T	T	H	T	T	C	T	T	T	C	T	T	T
JAX00328284	12	26970611	0	A	G	A	A	A	A	A	G	A	G	A	A	G	A	A	G	G	A	A	A	N	G	H	A	A	A	A	A	A	A	A	A	A	A	A	H	A	A	G	A	A	A	G	A	A	A
JAX00328291	12	26973949	0	A	G	A	A	A	A	A	G	A	G	A	A	G	A	A	G	G	A	A	A	H	G	H	A	A	A	A	A	A	A	A	A	A	A	A	H	A	A	G	A	A	A	G	A	A	A
JAX00328292	12	26974238	0	C	T	C	C	C	C	C	C	C	T	C	C	C	C	C	T	C	C	C	C	H	T	C	C	C	C	C	C	C	C	C	C	C	C	C	H	C	C	C	C	C	C	T	C	C	C
JAX00328294	12	26975695	0	A	T	A	A	A	A	A	T	T	A	A	A	T	A	A	A	T	A	A	A	H	A	H	A	A	A	H	A	A	A	A	A	H	H	A	A	A	T	T	A	H	H	A	A	T	A
JAX00034184	12	27006961	0	G	A	A	G	A	A	A	G	G	G	A	A	G	A	G	G	G	A	G	A	G	G	G	A	A	A	H	H	G	A	A	A	H	H	A	H	A	G	G	A	G	G	G	A	G	A
JAX00328304	12	27026077	0	G	T	T	G	T	T	T	T	G	G	T	T	T	T	G	G	T	T	G	T	G	G	H	T	T	T	H	H	G	T	T	T	H	H	T	H	T	G	T	T	G	G	G	T	G	T
JAX00328306	12	27028179	0	G	A	A	G	A	A	A	G	G	G	A	A	G	A	G	G	G	A	G	A	G	G	G	A	A	A	H	H	G	A	A	A	H	H	A	H	A	G	G	A	G	G	G	A	G	A
JAX00328309	12	27036033	0	G	A	G	G	G	G	G	G	A	G	G	G	G	G	G	G	G	G	G	G	H	G	G	G	G	G	H	G	G	G	G	G	H	H	G	G	G	A	G	G	H	H	G	G	A	G
JAX00328310	12	27036171	0	C	T	T	C	T	T	T	T	C	C	T	T	T	T	C	C	T	T	C	T	C	C	H	T	T	T	H	H	C	T	T	T	H	H	T	H	T	C	T	T	C	C	C	T	C	T
JAX00328314	12	27040287	0	A	G	A	A	A	A	A	G	A	G	A	A	G	A	A	G	G	A	A	A	H	G	H	A	A	A	A	A	A	A	A	A	A	A	A	H	A	A	G	A	A	A	G	A	A	A
JAX00328315	12	27040309	0	C	T	T	C	C	T	C	C	C	C	T	C	C	T	C	C	C	C	C	C	C	C	C	C	C	T	C	C	C	C	T	C	C	C	T	H	H	C	C	T	C	C	C	C	C	H
JAX00328317	12	27041027	0	C	T	C	C	C	C	C	C	T	T	C	C	C	C	C	T	C	C	C	C	T	T	C	C	C	C	H	C	C	C	C	C	H	H	C	H	C	T	C	C	H	H	T	C	T	C
JAX00328321	12	27045051	0	G	A	A	G	A	A	A	A	A	A	A	A	A	A	G	A	A	A	G	A	A	A	H	A	A	A	A	H	G	A	A	A	A	A	A	A	A	A	A	A	H	H	A	A	A	A
JAX00328323	12	27049426	0	C	A	A	C	A	A	A	C	C	A	A	A	C	A	C	A	C	A	C	A	H	A	C	A	A	A	H	H	C	A	A	A	H	H	A	A	A	C	C	A	C	C	A	A	C	A
JAX00328324	12	27051027	0	T	C	C	T	C	C	C	T	T	C	C	N	T	C	T	C	T	C	T	C	H	C	T	C	C	C	H	H	T	C	C	C	H	H	C	C	C	T	T	C	T	T	C	C	T	C
JAX00328330	12	27074343	0	C	T	C	C	C	C	C	C	T	C	C	C	C	C	C	C	C	C	C	C	H	C	C	C	C	C	C	C	C	C	C	C	N	C	C	C	C	T	C	C	H	H	C	C	T	C
JAX00328331	12	27074605	0	G	A	G	G	A	G	A	G	G	G	G	A	G	G	G	G	G	A	G	A	G	G	G	A	A	G	H	H	G	A	G	A	H	H	G	G	N	G	G	G	G	G	G	A	G	H
JAX00328332	12	27088551	0	G	A	A	G	A	A	A	G	G	A	A	A	G	A	G	A	G	A	G	A	H	A	G	A	A	A	G	N	G	A	A	A	H	H	A	A	A	G	G	A	G	G	A	A	G	A
JAX00328333	12	27088865	0	T	C	C	T	C	C	C	T	T	C	C	C	T	C	T	C	T	C	T	C	H	C	T	C	C	C	H	N	T	C	C	C	H	N	C	C	C	T	T	C	T	T	C	C	T	C
JAX00328336	12	27098903	0	C	T	C	C	C	C	C	T	C	T	C	C	T	C	C	T	T	C	C	C	H	T	H	C	C	C	C	C	C	C	C	C	C	C	C	H	C	C	T	C	C	C	T	C	C	C
JAX00034192	12	27101718	0	T	C	C	T	C	C	C	T	T	T	C	C	T	C	T	T	T	C	T	C	T	T	T	C	C	C	H	H	T	C	C	C	H	H	C	H	C	T	T	C	T	T	T	C	T	C
JAX00328341	12	27112831	0	G	A	A	G	A	A	A	G	G	G	A	A	G	A	G	G	G	A	G	A	G	G	G	A	A	A	H	H	G	A	A	A	H	H	A	H	A	G	G	A	G	G	G	A	G	A
JAX00328343	12	27113996	0	G	A	G	G	G	G	G	G	G	A	G	G	G	G	G	A	G	G	G	G	H	A	G	G	G	G	G	G	G	G	G	G	G	G	G	H	G	G	G	G	G	G	A	G	G	G
JAX00328346	12	27120180	0	T	C	C	T	C	C	C	C	T	C	C	C	C	C	T	C	C	C	T	C	H	C	N	C	C	C	H	H	H	C	C	C	H	H	C	C	C	T	C	C	T	T	C	C	T	C
JAX00328348	12	27143909	0	T	G	T	T	T	T	T	T	T	G	T	T	T	T	T	G	T	T	T	T	N	G	T	T	T	T	T	T	T	T	T	T	T	T	T	N	T	T	T	T	T	T	G	T	T	T
JAX00328350	12	27148368	0	A	G	G	A	G	G	G	G	A	G	G	G	G	G	A	G	G	G	A	G	N	G	H	G	G	G	H	H	A	G	G	G	H	H	G	G	G	H	G	G	A	A	G	G	A	G
JAX00034196	12	27175833	0	G	A	A	G	A	A	A	G	G	A	A	A	G	A	G	A	G	A	G	A	H	A	G	A	A	A	H	H	G	A	A	A	H	H	A	A	A	G	N	A	G	G	A	A	N	A
JAX00034197	12	27176413	0	C	T	C	C	C	C	C	C	C	T	C	C	C	C	C	T	C	C	C	C	H	T	C	C	C	C	C	C	C	C	C	C	C	C	C	H	C	C	C	C	C	C	T	C	C	C
JAX00328355	12	27176648	0	C	A	A	C	A	A	A	A	C	A	A	A	A	A	C	A	A	A	C	A	H	A	N	A	A	A	N	N	C	A	A	A	H	N	A	A	A	C	A	A	C	C	A	A	C	A
JAX00328356	12	27184115	0	G	T	T	G	T	T	T	T	T	T	T	T	T	T	G	T	T	T	G	T	T	T	H	T	T	T	T	H	G	T	T	T	T	T	T	T	T	T	T	T	H	H	T	T	T	T
JAX00328357	12	27187699	0	G	T	G	G	G	G	G	G	T	G	G	G	G	G	G	G	G	G	G	G	H	G	G	G	G	G	H	G	G	G	G	G	H	H	G	G	G	T	G	G	H	H	G	G	T	G
JAX00034199	12	27218764	0	C	T	T	C	C	T	C	C	C	C	T	C	C	T	C	C	C	C	C	C	C	C	C	C	C	H	C	C	C	C	T	C	C	C	T	H	H	C	C	T	C	C	C	C	C	H
JAX00328359	12	27232757	0	C	T	T	C	T	T	T	C	C	T	T	T	C	T	C	N	C	T	C	T	H	T	C	T	T	H	H	H	C	T	T	T	H	H	T	T	T	C	C	T	C	C	T	T	C	T
JAX00328364	12	27243050	0	A	C	C	A	C	C	C	C	A	C	C	C	C	C	A	C	C	C	A	C	N	C	A	C	C	H	N	H	H	C	C	C	N	H	C	C	C	H	C	C	A	A	C	C	H	C
JAX00328367	12	27257397	0	G	A	G	G	G	G	G	G	G	A	G	G	G	G	G	A	G	G	G	G	H	A	G	G	G	G	G	G	G	G	G	G	G	G	G	H	G	G	G	G	G	G	A	G	G	G
JAX00328368	12	27257562	0	A	C	A	A	A	A	A	A	C	A	A	A	A	A	A	N	A	A	A	A	H	H	A	A	A	A	N	A	A	A	A	A	H	H	A	N	A	C	A	A	N	H	A	A	C	A
JAX00328369	12	27259194	0	A	G	A	A	A	A	A	G	A	A	A	A	G	A	A	A	G	A	A	A	A	A	H	A	A	A	A	A	A	A	A	A	A	A	A	A	A	A	G	A	A	A	A	A	A	A
JAX00328370	12	27259249	0	A	T	T	A	T	T	T	A	A	T	T	T	A	T	A	T	A	T	A	T	H	T	A	T	T	H	H	H	A	T	T	T	H	H	T	T	T	A	A	T	A	A	T	T	A	T
JAX00328371	12	27260024	0	G	A	G	G	G	G	G	G	G	A	G	G	G	G	G	A	G	G	G	G	H	A	G	G	G	G	G	G	G	G	G	G	G	G	G	H	G	G	G	G	G	G	A	G	G	G
JAX00328377	12	27267733	0	C	T	T	C	T	T	T	C	C	C	T	T	C	T	C	C	C	T	C	T	C	C	C	T	T	H	H	H	C	T	T	T	H	H	T	H	T	C	C	T	C	C	C	T	C	T
JAX00328378	12	27267923	0	C	T	C	C	C	C	C	C	C	T	C	C	C	C	C	T	C	C	C	C	C	T	C	C	C	C	C	C	C	C	C	C	C	C	C	H	C	C	C	C	C	C	T	C	C	C
JAX00034205	12	27285259	0	A	G	G	A	G	G	G	G	A	G	G	G	G	G	A	G	G	G	A	G	H	G	H	G	G	H	H	H	A	G	G	G	H	H	G	G	G	A	G	G	A	A	G	G	A	G
JAX00034206	12	27298095	0	A	T	T	A	T	T	T	T	A	T	T	T	T	T	A	T	T	T	A	T	H	T	H	T	T	H	H	H	A	T	T	T	H	H	T	T	T	A	T	T	A	A	T	T	A	T
JAX00034207	12	27298179	0	A	G	G	A	G	G	G	G	A	G	G	G	G	G	A	G	G	G	A	G	H	G	H	G	G	H	H	H	A	G	G	G	H	H	G	G	G	A	G	G	A	A	G	G	A	G
JAX00328385	12	27369942	0	T	A	T	T	T	T	T	A	T	T	T	T	A	T	T	T	A	T	T	T	T	T	H	T	T	T	T	T	T	T	T	T	T	T	T	T	T	T	A	T	T	T	T	T	T	T
JAX00328386	12	27370020	0	A	C	A	A	A	A	A	C	A	A	A	A	C	A	A	A	C	A	A	A	A	A	H	A	A	A	A	A	A	A	A	A	A	A	A	A	A	A	C	A	A	A	A	A	A	A
JAX00034211	12	27372541	0	T	A	A	T	T	A	T	T	T	T	A	T	T	A	T	T	T	T	T	T	T	T	T	T	T	H	T	T	T	T	A	T	T	T	A	H	H	T	T	A	T	T	T	T	T	H
JAX00034212	12	27377572	0	A	G	G	A	G	G	G	A	A	G	G	G	A	G	A	G	A	G	A	G	H	G	A	G	G	H	H	H	A	G	G	G	H	H	G	G	G	A	A	G	A	A	G	G	A	G
JAX00328389	12	27378448	0	C	T	T	C	T	T	T	T	C	T	T	T	T	T	C	T	T	T	C	T	H	T	H	T	T	H	H	H	C	T	T	T	H	H	T	T	T	C	T	T	C	C	T	T	C	T
JAX00328391	12	27384418	0	G	A	G	G	G	G	G	G	A	G	G	G	G	G	G	G	G	G	G	G	H	G	G	G	G	G	H	G	A	G	G	G	G	H	G	G	G	A	G	G	H	H	G	G	A	G
JAX00328392	12	27384958	0	A	G	G	A	G	G	G	G	A	G	G	G	G	G	A	G	G	G	A	G	H	G	H	G	G	H	H	H	A	G	G	G	H	H	G	G	G	A	G	G	A	A	G	G	A	G
JAX00328394	12	27398746	0	A	G	G	A	G	G	G	G	A	G	G	G	G	G	A	G	G	G	A	G	H	G	H	G	G	H	H	H	A	G	G	G	H	H	G	G	G	A	G	G	A	A	G	G	A	G
JAX00328395	12	27398967	0	G	A	G	G	A	G	A	G	G	A	G	A	G	G	G	A	G	A	G	A	H	A	G	A	A	G	H	H	G	A	G	A	H	H	G	H	H	G	G	G	G	G	A	A	G	H
JAX00328396	12	27400484	0	G	A	A	G	A	A	A	G	G	A	A	A	G	A	G	A	G	A	G	A	H	A	G	A	A	H	H	H	G	A	A	A	H	H	A	A	A	G	G	A	G	G	A	A	G	A
JAX00328402	12	27405699	0	C	T	T	C	T	T	T	C	C	T	T	T	C	T	C	T	C	T	C	T	H	T	C	T	T	H	H	H	C	T	T	T	H	H	T	T	T	C	C	T	C	C	T	T	C	T
JAX00034216	12	27424315	0	C	T	C	C	T	C	T	C	C	T	C	T	C	C	C	T	C	T	C	T	H	T	C	T	T	C	H	H	C	T	C	T	H	H	C	H	H	C	C	C	C	C	T	T	C	H
JAX00328408	12	27439890	0	G	A	G	G	A	G	A	G	G	A	G	A	G	G	G	A	G	A	G	A	H	A	G	A	A	G	H	H	G	A	G	A	H	H	G	H	H	G	G	G	G	G	A	A	G	H
JAX00328409	12	27440104	0	G	A	A	G	A	A	A	G	G	A	A	A	G	A	G	A	G	A	G	A	H	A	G	A	A	H	H	H	G	A	A	A	H	H	A	A	A	G	G	A	G	G	A	A	G	A
JAX00328411	12	27440296	0	T	C	C	T	C	C	C	T	T	C	C	C	T	C	T	C	T	C	T	C	H	C	T	C	C	H	H	H	T	C	C	C	H	H	C	C	C	T	T	C	T	T	C	C	T	C
JAX00328414	12	27444252	0	G	A	A	G	A	A	A	G	G	A	A	A	G	A	G	A	G	A	G	A	H	A	G	A	A	H	H	H	G	A	A	A	H	H	A	A	A	G	G	A	G	G	A	A	G	A
JAX00328415	12	27444327	0	G	A	A	G	A	A	A	G	G	A	A	A	G	A	G	A	G	A	G	A	H	A	G	A	A	H	H	H	G	A	A	A	H	H	A	A	A	G	G	A	G	G	A	A	G	A
JAX00328417	12	27444913	0	T	G	G	T	T	G	T	T	T	T	G	T	T	G	T	T	T	T	T	T	T	T	T	T	T	N	T	T	T	T	G	T	T	T	G	H	H	T	T	G	T	T	T	T	T	H
JAX00328420	12	27461246	0	G	A	A	G	G	A	G	A	G	A	A	G	A	A	G	A	A	G	G	G	N	A	H	G	G	H	G	G	G	G	A	G	G	G	A	A	H	G	A	A	G	G	A	G	G	H
JAX00328422	12	27463603	0	G	A	G	G	A	G	A	G	G	G	G	A	G	G	G	G	G	A	G	A	G	G	G	A	A	G	H	H	G	A	G	A	H	H	G	G	H	G	G	G	G	G	G	A	G	H
JAX00328424	12	27464505	0	T	G	G	T	T	G	T	T	T	G	G	T	T	G	T	G	T	T	T	T	N	G	T	T	T	H	T	T	T	T	G	T	T	T	G	G	N	T	T	G	T	T	G	T	T	H
JAX00328429	12	27468849	0	C	T	T	C	T	T	T	T	C	C	T	T	T	T	C	C	T	T	C	T	C	C	H	T	T	N	H	H	C	T	T	T	H	N	T	H	T	C	T	T	C	C	C	T	C	T
JAX00328430	12	27468898	0	T	C	C	T	C	C	C	C	T	T	C	C	C	C	T	T	C	C	T	C	T	T	H	C	C	H	H	H	T	C	C	C	H	H	C	H	C	T	C	C	T	T	T	C	T	C
JAX00328431	12	27469641	0	T	A	A	T	T	A	T	T	T	T	A	T	T	A	T	T	T	T	T	T	T	T	T	T	T	H	T	T	T	T	A	T	T	T	A	H	H	T	T	A	T	T	T	T	T	H
JAX00328439	12	27490078	0	G	A	G	G	G	G	G	G	G	A	G	G	G	G	G	A	G	G	G	G	H	A	G	G	G	G	G	G	G	G	G	G	G	G	G	H	G	G	G	G	G	G	A	G	G	G
JAX00034221	12	27491167	0	T	C	C	T	T	C	T	C	T	T	C	T	C	C	T	T	C	T	T	T	T	T	H	T	T	H	T	T	T	T	C	T	T	T	C	N	N	T	C	C	T	T	T	T	T	C
JAX00328440	12	27491246	0	C	T	T	C	T	T	T	C	C	T	T	T	C	T	C	T	C	T	C	T	H	T	C	T	T	H	H	N	C	T	T	T	N	H	T	T	T	C	C	T	C	C	T	T	C	T
JAX00328441	12	27505972	0	T	C	C	T	T	C	T	T	T	T	C	T	T	C	T	T	T	T	T	T	T	T	T	T	T	H	T	T	T	T	C	T	T	T	C	H	H	T	T	C	T	T	T	T	T	H
JAX00328442	12	27508114	0	G	T	T	G	G	T	G	G	G	G	T	G	G	T	G	G	G	G	G	G	G	G	G	G	G	H	G	G	G	G	T	G	G	G	T	H	H	G	G	T	G	G	G	G	G	H
JAX00328444	12	27512940	0	T	C	T	T	T	T	T	C	T	T	T	T	C	T	T	T	C	T	T	T	T	T	H	T	T	T	T	T	T	T	T	T	T	T	T	T	T	T	C	T	T	T	T	T	T	T
JAX00328445	12	27513256	0	C	T	C	C	C	C	C	T	T	C	C	C	T	C	C	C	T	C	C	C	H	C	C	C	C	C	H	C	T	C	C	C	C	H	C	C	C	T	T	C	H	H	C	C	T	C
JAX00187657	12	27514858	0	T	C	C	T	C	C	C	T	T	C	C	C	T	C	T	C	T	C	T	C	C	C	T	C	C	C	C	C	T	C	C	C	C	C	C	C	C	T	T	C	T	T	C	C	T	C
JAX00034224	12	27525735	0	T	C	C	T	C	C	C	T	C	C	C	C	T	C	T	C	T	C	T	C	C	C	T	C	C	H	C	H	C	C	C	C	H	C	C	C	C	C	T	C	H	H	C	C	C	C
JAX00328450	12	27541911	0	G	T	G	G	G	G	G	G	T	G	G	G	G	G	G	G	G	G	G	G	H	G	G	G	G	G	H	G	T	G	G	G	G	H	G	G	G	T	G	G	H	H	G	G	T	G
JAX00328462	12	27560657	0	C	T	C	C	C	C	C	C	T	T	C	C	C	C	C	T	C	C	C	C	T	T	C	C	C	C	H	C	T	C	C	C	C	N	C	H	C	T	C	C	H	H	T	C	T	C
JAX00328464	12	27562344	0	T	C	T	T	T	T	T	T	T	C	T	T	T	T	T	C	T	T	T	T	H	C	T	T	T	T	T	T	T	T	T	T	T	T	T	N	T	T	H	T	T	T	C	T	N	N
JAX00328465	12	27563228	0	G	A	A	G	A	A	A	G	A	G	A	A	G	A	G	G	G	A	G	A	H	G	G	A	A	N	A	H	A	A	A	A	H	A	A	H	A	A	G	A	H	H	G	A	A	A
JAX00034226	12	27580349	0	T	C	T	T	C	T	C	T	T	T	T	N	T	T	T	T	T	C	T	C	T	T	T	C	C	T	H	H	T	C	T	C	H	H	T	T	H	T	T	T	T	T	T	C	T	H
JAX00034228	12	27583059	0	A	G	G	A	G	G	G	G	A	G	G	G	G	G	A	G	G	G	A	G	H	G	H	G	G	H	H	H	A	G	G	G	H	H	G	G	G	A	G	G	A	A	G	G	A	G
JAX00328474	12	27593219	0	C	T	C	C	C	C	C	T	C	T	C	C	T	C	C	T	T	C	C	C	N	T	H	C	C	C	C	C	C	C	C	C	C	C	C	H	C	C	T	C	C	C	T	C	C	C
JAX00328477	12	27607870	0	A	G	G	A	G	G	G	G	A	A	G	G	G	G	A	A	G	G	A	G	A	A	H	G	G	H	H	H	A	G	G	G	H	H	G	H	G	A	G	G	A	A	A	G	A	G
JAX00328478	12	27608148	0	G	A	A	G	A	A	A	A	G	G	A	A	A	A	G	G	A	A	G	A	G	G	H	A	A	H	H	H	G	A	A	A	H	H	A	H	A	G	A	A	G	G	G	A	G	A
JAX00034230	12	27621658	0	G	A	A	G	A	A	A	A	G	A	A	A	A	A	G	A	A	A	G	A	H	A	H	A	A	H	H	H	G	A	A	A	H	H	A	A	A	G	A	A	G	G	A	A	G	A
JAX00034231	12	27621853	0	A	G	G	A	G	G	G	G	A	G	G	G	G	G	A	G	G	G	A	G	H	G	N	G	G	H	H	H	A	G	G	G	H	H	G	G	G	A	G	G	A	A	G	G	A	G
JAX00328485	12	27658223	0	C	T	C	C	C	C	C	C	C	T	C	C	C	C	C	T	C	C	C	C	H	T	C	C	C	C	C	C	C	C	C	C	C	C	C	H	C	C	C	C	C	C	T	C	C	C
JAX00328486	12	27658287	0	G	A	G	G	G	G	G	G	A	G	G	G	G	G	G	G	G	G	G	G	H	G	G	G	G	G	H	G	A	G	G	G	G	H	G	G	G	A	G	G	H	H	G	G	A	G
JAX00328489	12	27672282	0	T	C	C	T	C	C	C	C	T	C	C	C	C	C	T	C	C	C	T	C	H	C	H	C	C	H	H	H	T	C	C	C	H	H	C	C	C	T	C	C	T	T	C	C	T	C
JAX00328493	12	27676215	0	T	A	T	T	T	T	T	A	T	T	T	T	A	T	T	T	A	T	T	T	T	T	H	T	T	T	T	T	T	T	T	T	T	T	T	T	T	T	A	T	T	T	T	T	T	T
JAX00328501	12	27698502	0	A	G	G	A	G	G	G	A	A	A	G	G	A	G	A	A	A	G	A	G	A	A	A	G	G	H	H	H	A	G	G	G	H	H	G	H	G	A	A	G	A	A	A	G	A	G
JAX00328502	12	27701920	0	T	C	C	T	C	C	C	C	T	C	C	C	C	C	T	C	C	C	T	C	H	C	H	C	C	H	H	H	T	C	C	C	H	H	C	C	C	T	C	C	T	T	C	C	T	C
JAX00034236	12	27704639	0	G	C	G	G	C	G	C	C	G	C	G	C	C	G	G	C	C	C	G	C	H	C	H	C	C	G	H	H	G	C	G	C	H	H	G	H	H	G	C	G	G	G	C	C	G	H
JAX00328507	12	27731934	0	C	T	T	C	C	T	C	C	C	C	T	C	C	T	C	C	C	C	C	C	C	C	C	C	C	H	C	C	C	C	T	C	C	C	T	H	H	C	C	T	C	C	C	C	C	H
JAX00034238	12	27744549	0	G	A	G	G	A	G	A	G	G	A	G	A	G	G	G	A	G	N	G	A	N	N	G	A	A	G	N	H	G	A	G	A	H	H	G	H	H	G	G	G	G	G	A	A	G	H
JAX00328513	12	27758471	0	T	G	G	T	G	G	G	G	G	G	G	G	G	G	T	G	G	G	T	G	G	G	H	G	G	H	G	H	G	G	G	G	H	G	G	G	G	G	G	G	H	H	G	G	G	G
JAX00328516	12	27773926	0	C	T	T	C	T	T	T	C	C	T	T	T	C	T	C	T	C	T	C	T	H	T	C	T	T	H	H	H	C	T	T	T	H	H	T	T	T	C	C	T	C	C	T	T	C	T
JAX00328517	12	27774534	0	C	T	T	C	T	T	T	C	C	T	T	T	C	T	C	T	C	T	C	T	H	T	C	T	T	H	H	H	C	T	T	T	H	H	T	T	T	C	C	T	C	C	T	T	C	T
JAX00328522	12	27832362	0	C	T	T	C	T	T	T	T	C	T	T	T	T	T	C	T	T	T	C	T	H	T	H	T	T	N	H	H	C	T	T	T	H	H	T	T	T	C	T	T	C	C	T	T	C	T
JAX00328528	12	27862115	0	C	T	C	C	T	C	T	C	C	C	C	T	C	C	C	C	C	T	C	T	C	C	C	T	T	C	H	H	C	T	C	T	H	H	C	C	H	C	C	C	C	C	C	T	C	H
JAX00328531	12	27884514	0	A	G	G	A	G	G	G	G	A	G	G	G	G	G	A	G	G	G	A	G	H	G	H	G	G	H	H	H	A	G	G	G	H	H	G	G	G	A	G	G	A	A	G	G	A	G
JAX00328534	12	27910316	0	T	C	C	T	C	C	C	C	C	C	C	C	C	C	T	C	C	C	T	C	C	C	H	C	C	H	C	H	C	C	C	C	H	C	C	C	C	C	C	C	H	H	C	C	C	C
JAX00328537	12	27916374	0	G	A	G	G	G	G	G	G	G	A	G	G	G	G	G	A	G	G	G	G	H	A	G	G	G	G	G	G	G	G	G	G	G	G	G	N	G	G	G	G	G	G	A	G	G	G
JAX00328540	12	27937613	0	G	A	G	G	G	G	G	A	G	A	G	G	A	G	G	A	A	G	G	G	H	A	H	G	G	G	G	G	G	G	G	G	G	G	G	H	G	G	A	G	G	G	A	G	G	G
JAX00328541	12	27939507	0	G	T	G	G	G	G	G	T	G	T	G	G	T	G	G	T	T	G	G	G	H	T	H	G	G	G	G	G	G	G	G	G	G	G	G	H	G	G	T	G	G	G	T	G	G	G
JAX00034254	12	27939612	0	C	G	G	C	G	G	G	C	C	C	G	G	C	G	C	C	C	G	C	G	C	C	C	G	G	H	H	H	C	G	G	G	H	H	G	H	G	C	C	G	C	C	C	G	C	G
JAX00328545	12	27945247	0	A	G	G	A	G	G	G	A	A	A	G	G	A	G	A	A	A	G	A	G	A	A	A	G	G	H	N	H	A	G	G	G	H	N	G	H	G	A	A	G	A	A	A	G	A	G
JAX00328550	12	27949271	0	T	C	C	T	C	C	C	C	C	C	C	C	C	C	T	C	C	C	T	C	C	C	H	C	C	H	C	H	C	C	C	C	H	C	C	C	C	C	C	C	H	H	C	C	C	C
JAX00328552	12	27961170	0	G	C	G	G	G	G	G	C	G	C	G	G	C	G	G	C	C	G	G	G	H	C	H	G	G	G	G	G	G	G	G	G	G	G	G	H	G	G	C	G	G	G	C	G	G	G
JAX00328555	12	27974737	0	T	C	T	T	T	T	T	C	T	T	T	T	C	T	T	T	C	T	T	T	T	T	H	T	T	T	T	T	T	T	T	T	T	T	T	T	T	T	C	T	T	T	T	T	T	T
JAX00328556	12	27974919	0	A	C	A	A	A	A	A	A	C	A	A	A	A	A	A	A	A	A	A	A	H	A	A	A	A	A	H	A	C	A	A	A	A	H	A	A	A	C	A	A	H	H	A	A	C	A
JAX00034257	12	27981019	0	G	A	A	G	A	A	A	G	G	G	A	A	G	A	G	G	G	A	G	A	G	G	G	A	A	H	H	H	G	A	A	A	H	H	A	H	A	G	G	A	G	G	G	A	G	A
JAX00328558	12	27994462	0	T	C	T	T	T	T	T	C	C	C	T	T	C	T	T	C	C	T	T	T	C	C	H	T	T	T	H	T	C	T	T	T	T	H	T	H	T	C	C	T	H	H	C	T	C	T
JAX00328569	12	28012819	0	A	G	G	A	G	G	G	G	A	G	G	G	G	G	A	G	G	G	A	G	H	G	H	G	G	H	H	H	A	G	G	G	H	H	G	G	G	A	G	G	A	A	G	G	A	G
JAX00328570	12	28016071	0	T	A	T	T	T	T	T	A	T	A	T	T	A	T	T	A	A	T	T	T	H	A	H	T	T	T	T	T	T	T	T	T	T	T	T	H	T	T	A	T	T	T	A	T	T	T
JAX00328572	12	28016350	0	G	A	A	G	A	A	A	A	G	A	A	A	A	A	G	A	A	A	G	A	H	A	H	A	A	H	H	H	G	A	A	A	H	H	A	A	A	G	A	A	G	G	A	A	G	A
JAX00328574	12	28023362	0	G	A	A	G	A	A	A	A	G	A	A	A	A	A	G	A	A	A	G	A	H	A	N	A	A	H	H	H	G	A	A	A	H	H	A	A	A	G	A	A	G	G	A	A	G	A
JAX00328575	12	28027598	0	A	G	A	A	A	A	A	A	G	A	A	A	A	A	A	A	A	A	A	A	H	A	A	A	A	A	H	A	G	A	A	A	A	H	A	A	A	G	A	A	G	H	A	A	G	A
JAX00328578	12	28035344	0	G	T	T	G	T	T	T	T	G	T	T	T	T	T	G	T	T	T	G	T	H	T	H	T	T	H	H	H	G	T	T	T	H	H	T	T	T	G	T	T	G	G	T	T	G	T
JAX00328579	12	28037004	0	T	C	C	T	C	C	C	C	T	C	C	C	C	C	T	C	C	C	T	C	H	C	H	C	C	H	H	H	T	C	C	C	H	H	C	C	C	T	C	C	T	T	C	C	T	C
JAX00328584	12	28049425	0	G	C	G	G	C	G	C	C	G	C	G	C	C	G	G	C	C	C	G	C	H	C	C	C	C	G	C	C	G	C	G	C	H	C	G	H	H	G	C	G	G	G	C	C	G	N
JAX00034262	12	28051669	0	G	A	G	G	A	G	A	A	G	A	G	A	A	G	G	A	A	A	G	A	H	A	H	A	A	G	H	H	G	A	G	A	H	H	G	H	H	G	A	G	G	G	A	A	G	H
JAX00328588	12	28055234	0	G	A	A	G	G	A	G	G	G	G	A	G	G	A	G	G	G	G	G	G	G	G	G	G	G	H	G	G	G	G	A	G	G	G	A	H	H	G	G	A	G	G	G	G	G	H
JAX00328593	12	28061136	0	C	T	C	C	C	C	C	C	T	C	C	C	C	C	C	C	C	C	C	C	H	C	C	C	C	C	H	C	T	C	C	C	C	H	C	C	C	T	C	C	T	H	C	C	T	C
JAX00034266	12	28099088	0	C	G	G	C	G	G	G	G	G	G	G	G	G	G	C	G	H	G	C	G	G	G	H	G	G	H	G	N	G	G	G	G	N	G	G	G	G	G	G	G	G	H	G	G	G	G
JAX00034267	12	28099797	0	G	C	C	G	C	C	C	C	G	C	C	C	C	C	G	C	C	C	G	C	H	C	H	C	C	H	H	H	G	C	C	C	H	H	C	C	C	G	C	C	G	G	C	C	G	C
JAX00328600	12	28146423	0	C	A	C	C	C	C	C	A	C	C	C	C	A	C	C	C	A	C	C	C	C	C	H	C	C	C	C	C	C	C	C	C	C	C	C	C	C	C	A	C	C	C	C	C	C	C
JAX00034268	12	28148653	0	A	G	G	A	G	G	G	A	A	G	G	G	A	G	A	G	A	G	A	G	H	G	A	G	G	H	H	H	A	G	G	G	H	H	G	G	G	A	A	G	A	A	G	G	A	G
JAX00328606	12	28157996	0	T	C	C	T	C	C	C	T	T	C	C	C	T	C	T	C	T	C	T	C	H	C	T	C	C	H	H	H	T	C	C	C	H	H	C	C	C	T	T	C	T	T	C	C	T	C
JAX00328607	12	28163114	0	G	A	G	G	G	G	G	A	G	G	G	G	A	G	G	G	A	G	G	G	G	G	H	G	G	G	G	G	G	G	G	G	G	G	G	G	G	G	A	G	G	G	G	G	G	G
JAX00034271	12	28173182	0	C	T	C	C	T	C	T	C	C	T	C	T	C	C	C	N	C	N	C	T	H	T	C	T	T	C	C	H	C	T	C	N	H	C	C	H	H	C	C	C	C	C	T	T	C	H
JAX00328613	12	28175461	0	C	T	T	C	T	T	T	T	C	T	T	T	T	T	C	T	T	T	C	T	H	T	H	T	T	H	H	H	C	T	T	T	H	C	T	T	T	C	T	T	C	C	T	T	C	T
JAX00328616	12	28238856	0	T	C	T	T	T	T	T	C	T	T	T	T	C	T	T	T	C	T	T	T	T	T	C	T	T	T	T	T	T	T	T	T	T	T	T	T	T	T	C	T	T	T	T	T	T	T
JAX00328617	12	28244131	0	T	C	C	T	C	C	C	C	T	C	C	C	C	C	T	C	C	C	T	C	H	C	H	C	C	H	H	H	T	C	C	C	H	T	C	C	C	T	C	C	T	T	C	C	T	C
JAX00328621	12	28246118	0	C	A	A	C	A	A	A	A	C	A	A	A	A	A	C	A	A	A	C	A	H	A	H	A	A	H	H	H	C	A	A	A	H	C	A	A	A	C	A	A	C	C	A	A	C	A
JAX00034277	12	28246176	0	C	T	T	C	T	T	T	T	C	C	T	T	T	T	C	C	T	T	C	T	C	C	H	T	C	C	H	H	C	T	T	T	H	C	T	H	T	C	T	T	C	C	C	T	C	T
JAX00328624	12	28247112	0	A	G	G	A	G	G	G	A	A	A	G	G	A	G	A	A	A	G	A	G	A	A	A	G	A	H	H	H	A	G	G	G	H	A	G	H	G	A	A	G	A	A	A	G	A	G
JAX00034278	12	28250442	0	C	T	T	C	T	T	T	C	C	C	T	T	C	T	C	C	C	T	C	T	C	C	C	T	C	H	H	H	C	T	T	T	H	C	T	H	T	C	C	T	C	C	C	T	C	T
JAX00034279	12	28264036	0	G	A	G	G	A	G	A	G	G	G	G	A	G	G	G	G	G	A	G	A	G	G	G	A	G	G	H	H	G	A	G	A	H	G	G	G	H	G	G	G	G	G	G	A	G	H
JAX00328627	12	28301500	0	A	G	A	A	A	A	A	A	A	G	A	A	A	A	A	G	A	A	A	A	H	G	A	A	G	A	A	A	A	A	A	A	A	A	A	H	A	A	A	A	A	A	G	A	A	A
JAX00328629	12	28315595	0	A	C	C	A	C	C	C	C	A	A	C	C	C	C	A	A	C	C	A	C	A	A	H	C	A	H	H	H	A	C	C	C	H	A	C	H	C	A	C	C	A	A	A	C	A	C
JAX00328632	12	28330103	0	T	C	C	T	C	C	C	C	T	C	C	C	C	C	T	C	C	C	T	C	H	C	C	C	C	C	H	H	T	C	C	C	H	T	C	C	C	T	C	C	T	T	C	C	T	C
JAX00328633	12	28331672	0	G	A	G	G	G	G	G	G	A	G	G	G	G	G	G	G	G	G	G	G	G	G	G	G	G	G	G	G	A	G	G	G	G	A	G	G	G	H	G	G	A	G	G	G	H	G
JAX00328634	12	28332167	0	A	C	C	A	C	C	C	C	A	C	C	C	C	C	A	C	C	C	A	C	H	C	H	C	C	H	H	H	A	C	C	C	H	A	C	C	C	A	C	C	A	A	C	C	A	C
JAX00328644	12	28375252	0	C	T	C	C	C	C	C	C	T	C	C	C	C	C	C	C	C	C	C	C	H	C	C	C	C	C	N	C	T	C	C	C	C	T	C	C	C	T	C	C	T	H	C	C	T	C
JAX00034287	12	28384625	0	A	G	A	A	G	A	G	G	A	G	A	G	G	A	A	G	G	G	A	G	A	G	H	G	G	A	A	N	A	G	A	G	A	A	A	A	A	A	G	A	A	A	G	G	A	A
JAX00328649	12	28391266	0	A	G	A	A	A	A	A	A	A	G	A	A	A	A	A	G	A	A	A	A	H	G	A	A	G	A	A	A	A	A	A	A	A	A	A	H	A	A	A	A	A	A	G	A	A	A
JAX00328651	12	28392817	0	T	C	C	T	T	C	T	T	T	T	C	T	T	C	T	T	T	T	T	T	T	T	T	T	T	H	T	T	T	T	C	T	T	T	C	H	H	T	T	C	T	T	T	T	T	H
JAX00328655	12	28417009	0	C	A	A	C	A	A	A	A	A	A	A	A	A	N	C	A	A	A	C	A	A	A	H	A	A	H	A	H	A	A	A	A	H	A	A	A	A	A	A	A	A	H	A	A	A	A
JAX00328662	12	28426780	0	C	A	A	C	C	A	C	C	C	A	A	C	C	A	C	A	C	C	C	C	H	A	C	C	A	H	C	C	C	C	A	C	C	C	A	A	H	C	C	A	C	C	A	C	C	H
JAX00328663	12	28426851	0	C	T	T	C	C	T	C	C	C	T	T	C	C	T	C	T	C	C	C	C	H	T	C	C	T	H	C	C	C	C	T	C	C	C	T	T	H	C	C	T	C	C	T	C	C	H
JAX00034292	12	28448528	0	G	A	G	G	A	G	A	G	G	A	G	A	G	G	G	A	G	A	G	A	H	A	G	A	A	G	H	H	G	A	G	A	H	G	G	H	H	G	G	G	G	G	A	A	G	H
JAX00328665	12	28455927	0	C	T	C	C	C	C	C	T	C	C	C	C	H	C	C	C	T	C	C	C	C	C	C	C	C	C	C	C	C	C	C	C	C	C	C	C	C	C	T	C	C	C	C	C	C	C
JAX00328667	12	28458859	0	G	A	G	G	A	G	A	G	G	A	G	A	G	G	G	A	G	A	G	A	H	A	G	A	A	G	H	H	G	A	G	A	H	G	G	H	H	G	G	G	G	G	A	A	G	H
JAX00328669	12	28471985	0	C	T	T	C	C	T	C	T	C	C	T	C	T	T	C	C	T	C	C	C	C	C	H	C	C	H	C	C	C	C	T	C	C	C	T	H	H	C	T	T	C	C	C	C	C	H
JAX00328672	12	28479430	0	T	C	C	T	T	C	T	T	T	T	C	T	T	C	T	T	T	T	T	T	T	T	T	T	T	H	T	T	T	T	C	T	T	T	C	H	H	T	T	C	T	T	T	T	T	N
JAX00328675	12	28492795	0	A	C	A	A	A	A	A	C	C	A	A	A	C	A	A	A	C	A	A	A	H	A	H	A	A	A	H	A	C	A	A	A	A	C	A	A	A	C	C	A	C	H	A	A	C	A
JAX00328678	12	28502781	0	G	T	G	G	T	G	T	T	G	T	G	T	T	G	G	T	T	T	G	T	G	T	G	T	T	G	G	G	G	T	G	T	N	G	N	H	H	G	T	G	G	G	T	T	G	H
JAX00328680	12	28504996	0	T	C	C	T	C	C	C	C	C	C	C	C	C	C	T	C	C	C	T	C	C	C	H	C	C	H	C	H	C	C	C	C	H	C	C	C	C	C	C	C	C	H	C	C	C	C
JAX00328683	12	28516705	0	T	G	G	T	T	G	T	T	T	T	G	T	T	G	T	T	T	T	T	T	T	T	T	T	T	H	T	T	T	T	G	T	T	T	G	H	H	T	T	G	T	T	T	T	T	H
JAX00034299	12	28542273	0	T	C	C	T	T	C	T	C	C	T	C	T	C	C	T	T	C	T	T	T	H	T	H	T	T	H	H	T	C	T	C	T	T	C	C	H	H	C	C	C	C	H	T	T	C	H
JAX00328688	12	28559281	0	C	A	A	C	C	A	C	A	C	C	A	C	A	A	C	C	A	C	C	C	C	C	H	C	C	H	C	C	C	C	A	C	C	C	A	H	H	C	A	A	C	C	C	C	C	H
JAX00034301	12	28564064	0	C	T	C	C	T	C	T	C	C	T	C	T	C	C	C	T	C	T	C	T	H	T	C	T	T	C	H	H	C	T	C	T	H	C	C	H	H	C	C	C	C	C	T	T	C	H
JAX00328690	12	28564484	0	T	C	C	T	T	C	T	T	T	T	C	T	T	C	T	T	T	T	T	T	T	T	T	T	T	H	T	T	T	T	C	T	T	T	C	H	H	T	T	C	T	T	T	T	T	H
JAX00328691	12	28566893	0	T	C	C	T	T	C	T	T	T	T	C	T	T	C	T	T	T	T	T	T	T	T	T	T	T	H	T	T	T	T	C	T	T	T	C	H	H	T	T	C	T	T	T	T	T	H
JAX00034302	12	28566987	0	G	A	G	G	A	G	A	G	G	A	G	A	G	G	G	A	G	A	G	A	H	A	G	A	A	G	H	H	G	A	G	A	H	G	G	H	H	G	G	G	G	G	A	A	G	H
JAX00034303	12	28580706	0	G	A	A	G	A	A	A	A	G	G	A	A	A	A	G	G	A	A	G	A	G	G	H	A	G	H	H	H	G	A	A	A	H	G	A	H	A	G	A	A	G	G	G	A	G	A
JAX00328697	12	28602555	0	C	T	C	C	C	C	C	C	T	C	C	C	C	C	C	C	C	C	C	C	H	C	C	C	C	C	H	C	T	C	C	C	C	T	C	C	C	T	C	C	T	H	C	C	T	C
JAX00034304	12	28622778	0	G	T	G	G	T	G	T	G	G	G	G	T	G	G	G	G	G	T	G	T	G	G	G	T	G	G	G	G	G	T	G	T	G	G	G	G	H	G	G	G	G	G	G	T	G	H
JAX00034306	12	28634721	0	T	A	A	T	A	A	A	A	T	A	A	A	A	A	T	A	A	A	T	A	H	A	H	A	A	H	H	H	T	A	A	A	H	T	A	A	A	T	A	A	T	T	A	A	T	A
JAX00328702	12	28660268	0	A	T	A	A	A	A	A	T	A	A	A	A	T	A	A	A	T	A	A	A	A	A	A	A	A	A	A	A	A	A	A	A	A	A	A	A	A	A	T	A	A	A	A	A	A	A
JAX00034307	12	28665406	0	C	A	A	C	A	A	A	A	C	C	A	A	A	A	C	C	A	A	C	A	C	C	H	A	C	H	H	H	C	A	A	A	H	C	A	H	A	C	A	A	C	C	C	A	C	A
JAX00328704	12	28666390	0	A	G	A	A	A	A	A	A	G	A	H	A	A	H	A	A	A	A	A	A	H	A	A	A	A	A	H	A	G	A	A	A	A	G	A	A	A	G	A	A	G	H	A	A	G	A
JAX00328705	12	28667155	0	C	G	G	C	G	G	G	G	G	G	G	G	G	G	C	G	G	G	C	G	G	G	H	G	G	H	G	H	G	G	G	G	H	G	G	G	G	G	G	G	G	H	G	G	G	G
JAX00034308	12	28669842	0	A	T	A	A	T	A	T	A	A	A	A	T	A	A	A	A	A	T	A	T	A	A	A	T	A	A	H	H	A	T	A	T	H	A	A	A	H	A	A	A	A	A	A	T	A	H
JAX00328707	12	28697416	0	T	C	C	T	C	C	C	C	C	C	C	C	C	C	T	C	C	C	T	C	C	C	H	C	C	H	C	H	C	C	C	C	H	C	C	C	C	C	C	C	C	H	C	C	C	C
JAX00034311	12	28701329	0	C	T	T	C	T	T	T	T	C	T	T	T	T	T	C	T	T	T	C	T	H	T	H	T	T	H	H	H	C	T	T	T	H	C	T	T	T	C	T	T	C	C	T	T	C	T
JAX00328709	12	28716081	0	A	G	A	A	A	A	A	A	G	A	A	A	A	A	A	A	A	A	A	A	N	A	A	A	A	A	H	A	G	A	A	A	A	G	A	A	A	G	A	A	G	N	A	A	G	A
JAX00328710	12	28722782	0	T	A	T	T	T	T	T	T	A	T	T	T	T	T	T	T	T	T	T	T	H	T	T	T	T	T	H	T	A	T	T	T	T	A	T	T	T	A	T	T	A	H	T	T	A	T
JAX00034313	12	28727319	0	T	C	C	T	C	C	C	C	T	C	C	C	C	C	T	C	C	C	T	C	H	C	H	C	C	H	H	H	T	C	C	C	H	T	C	C	C	T	C	C	T	T	C	C	T	C
JAX00328711	12	28743758	0	C	T	T	C	T	T	T	T	C	T	T	T	T	T	C	T	T	T	C	T	H	T	H	T	T	H	H	H	C	T	T	T	H	C	T	T	T	C	T	T	C	C	T	T	C	T
JAX00328712	12	28747204	0	C	T	T	C	T	T	T	T	C	T	T	T	T	T	C	T	T	T	C	T	N	T	H	T	T	H	H	H	C	T	T	T	H	C	T	T	T	C	T	T	C	C	T	T	C	T
JAX00034318	12	28785433	0	C	A	A	C	A	A	A	A	A	A	A	A	A	A	C	A	A	A	C	A	A	A	H	A	A	H	A	H	A	A	A	A	H	A	A	A	A	A	A	A	A	H	A	A	A	A
JAX00328713	12	28790907	0	G	T	T	G	T	T	T	T	G	T	T	T	T	T	G	T	T	T	G	T	H	T	H	T	T	H	H	H	G	T	T	T	H	G	T	T	T	G	T	T	G	G	T	T	G	T
JAX00328715	12	28802247	0	C	T	C	C	C	C	C	C	T	C	C	C	C	C	C	C	C	C	C	C	H	C	C	C	C	C	H	C	T	C	C	C	C	T	C	C	C	T	C	C	T	H	C	C	T	C
JAX00034321	12	28826866	0	A	G	G	A	G	G	G	G	A	G	G	G	G	G	A	G	G	G	A	G	H	G	H	G	G	H	H	H	A	G	G	G	H	A	G	G	G	A	G	G	A	A	G	G	A	G
JAX00328718	12	28834459	0	C	A	A	C	A	A	A	C	C	C	A	A	C	A	C	C	C	A	C	A	C	C	C	A	C	H	H	H	C	A	A	A	H	C	A	H	A	C	C	A	C	C	C	A	C	A
JAX00328722	12	28857081	0	T	G	G	T	G	G	G	G	G	G	G	G	G	G	T	G	G	G	T	G	G	G	H	G	G	H	G	H	G	G	G	G	H	G	G	G	G	G	G	G	G	H	G	G	G	G
JAX00328726	12	28871373	0	T	C	C	T	C	C	C	C	T	C	C	C	C	C	T	C	C	C	T	C	H	C	H	C	C	H	H	H	T	C	C	C	H	T	C	C	C	T	C	C	T	T	C	C	T	C
JAX00328731	12	28886673	0	T	C	C	T	C	C	C	C	T	T	C	C	C	C	T	T	C	C	T	C	T	T	H	C	T	H	H	H	T	C	C	C	H	T	C	H	C	T	C	C	T	T	T	C	T	C
JAX00328733	12	28889644	0	C	T	C	C	C	C	C	C	T	C	C	C	C	C	C	C	C	C	C	C	H	C	C	C	C	C	H	C	T	C	C	C	C	T	C	C	C	T	C	C	T	H	C	C	T	C
JAX00034326	12	28900186	0	T	C	T	T	C	T	C	C	T	C	T	C	C	T	T	C	C	C	T	C	H	C	H	C	C	T	H	H	T	C	T	C	H	T	T	H	H	T	C	T	T	T	C	C	T	H
JAX00328737	12	28909810	0	C	G	C	C	C	C	C	C	G	C	C	C	C	C	C	C	C	C	C	C	H	C	C	C	C	C	G	C	G	C	C	C	C	G	C	C	C	G	C	C	G	H	C	C	G	C
JAX00034332	12	28978509	0	T	A	T	T	A	T	A	A	T	T	T	A	A	T	T	T	A	A	T	A	T	T	H	A	T	T	N	H	T	A	T	A	H	T	T	T	H	T	A	T	T	T	T	A	T	H
JAX00328749	12	28983842	0	A	G	A	A	A	A	A	A	A	G	A	A	A	A	A	G	A	A	A	A	H	G	A	A	G	A	A	A	A	A	A	A	A	A	A	H	A	A	A	A	A	A	G	A	A	A
JAX00328750	12	28985258	0	G	T	T	G	G	T	G	G	G	G	T	G	G	T	G	G	G	G	G	G	G	G	G	G	G	H	G	G	G	G	T	G	G	G	T	H	H	G	G	T	G	G	G	G	G	H
JAX00034333	12	28985606	0	A	T	A	A	T	A	T	T	A	T	A	T	T	A	A	T	T	T	A	T	H	T	H	T	T	A	H	H	A	T	A	T	H	A	A	H	H	A	T	A	A	A	T	T	A	H
JAX00328752	12	28994631	0	T	C	C	T	T	C	T	T	T	T	C	T	T	C	T	T	T	T	T	T	T	T	T	T	T	H	T	T	T	T	C	T	T	T	C	H	H	T	T	T	T	H	T	T	T	H
JAX00328753	12	29007970	0	A	G	G	A	G	G	G	G	A	G	G	G	G	G	A	G	G	G	A	G	H	G	H	G	G	H	H	H	A	G	G	G	H	A	G	G	G	A	G	G	A	H	G	G	A	G
JAX00328755	12	29015632	0	A	G	G	A	A	G	A	A	A	G	G	A	A	G	A	G	A	A	A	A	H	G	A	A	G	A	A	A	A	A	G	A	A	A	G	G	A	A	A	A	A	A	G	A	A	A
JAX00328756	12	29015778	0	C	T	T	C	C	T	C	C	C	T	T	C	C	T	C	T	C	C	C	C	H	T	C	C	T	C	C	C	C	C	T	C	C	C	T	T	C	C	C	C	C	H	T	C	C	N
JAX00328759	12	29045310	0	A	G	G	A	G	G	G	G	A	G	G	G	G	G	A	G	G	G	A	G	H	G	H	G	G	H	H	H	A	G	G	G	H	A	G	G	G	A	G	G	A	H	G	G	A	G
JAX00328760	12	29051030	0	C	G	G	C	C	G	G	C	C	G	G	C	C	N	C	G	C	C	C	C	H	G	C	G	G	H	C	C	C	G	G	G	C	C	G	G	H	C	C	C	C	H	G	G	C	H
JAX00328764	12	29082737	0	G	A	A	G	G	A	A	G	G	G	A	G	G	A	G	G	G	G	G	G	G	G	G	A	G	H	G	G	G	A	A	A	G	G	A	H	H	G	G	G	G	H	G	A	G	H
JAX00034341	12	29100193	0	A	G	G	A	A	G	G	A	A	A	G	A	A	G	A	A	A	A	A	A	A	A	A	G	A	H	A	A	A	G	G	G	A	A	G	H	H	A	A	A	A	H	A	G	A	H
JAX00328772	12	29110650	0	T	A	T	T	T	T	T	T	A	T	T	T	T	T	T	T	T	T	T	T	H	T	T	T	T	T	N	T	A	T	T	T	T	A	T	T	T	A	T	T	A	N	T	T	A	T
JAX00328775	12	29138592	0	G	A	G	G	G	A	G	G	G	A	A	G	G	H	G	A	G	G	G	G	H	A	G	G	A	G	G	G	G	G	G	G	G	G	A	A	G	G	G	G	G	H	A	G	G	H
JAX00328776	12	29140434	0	T	C	T	T	T	C	T	T	T	C	C	T	T	H	T	C	T	T	T	T	H	C	T	T	C	T	T	T	T	T	T	T	T	T	C	C	T	T	T	T	T	H	C	T	T	H
JAX00328777	12	29140763	0	A	G	G	A	G	A	G	G	A	A	A	G	G	H	A	A	G	G	A	G	A	A	H	G	A	H	H	H	A	G	G	G	H	A	A	A	G	A	G	G	A	A	A	G	A	H
JAX00328781	12	29154793	0	G	A	G	G	G	G	G	G	G	A	G	G	G	G	G	A	G	G	G	G	N	A	G	G	A	G	G	G	G	G	G	G	G	G	G	N	G	G	G	G	G	G	A	G	G	G
JAX00328784	12	29162208	0	G	A	G	G	G	G	G	G	G	A	G	G	G	G	G	A	G	G	G	G	H	A	G	G	A	G	G	G	G	G	G	G	G	G	G	H	G	G	G	G	G	G	A	G	G	G
JAX00328785	12	29162338	0	G	A	A	G	A	A	A	G	G	G	A	A	G	A	G	G	G	A	G	A	G	G	G	A	G	H	H	H	G	A	A	A	H	G	A	H	A	G	G	G	G	H	G	A	G	A
JAX00328787	12	29163297	0	A	G	G	A	G	G	G	A	A	A	G	G	A	G	A	A	A	G	A	G	A	A	A	G	A	H	H	H	A	G	G	G	H	A	G	H	G	A	A	A	A	H	A	G	A	G
JAX00034346	12	29164591	0	G	A	A	G	G	A	A	G	G	G	A	G	G	A	G	G	G	G	G	G	G	G	G	A	G	H	G	G	G	A	A	A	G	G	A	H	H	G	G	G	G	H	G	A	G	H
JAX00328788	12	29184667	0	C	T	T	C	T	T	T	T	T	T	T	T	T	T	C	T	T	T	C	T	T	T	C	T	T	C	T	C	T	T	T	T	C	T	T	T	T	T	T	T	T	T	T	T	T	T
JAX00328790	12	29186598	0	A	G	A	A	A	A	A	A	G	A	A	A	A	A	A	A	A	A	A	A	H	A	A	A	A	A	H	A	G	A	A	A	A	G	A	A	A	G	A	A	G	H	A	A	N	A
JAX00328791	12	29204162	0	A	C	C	A	A	A	A	C	A	C	A	A	C	H	A	C	C	A	A	A	H	C	H	A	C	H	A	A	A	A	C	A	A	A	A	H	H	A	C	C	A	H	C	A	A	A
JAX00328797	12	29206336	0	A	T	T	A	T	T	T	T	A	A	T	T	T	T	A	A	T	T	A	T	A	A	H	T	A	H	H	H	A	T	T	T	A	A	T	H	T	A	T	T	A	T	A	T	A	T
JAX00328807	12	29222316	0	G	T	G	G	G	G	G	T	G	G	G	G	T	G	G	G	T	G	G	G	G	G	H	G	G	G	G	G	G	G	G	G	G	G	G	G	G	G	T	T	G	G	G	G	G	G
JAX00328808	12	29230819	0	T	C	C	T	C	C	C	T	T	C	C	C	T	C	T	C	T	C	T	C	H	C	T	C	C	T	H	H	T	C	C	C	T	T	C	C	C	T	T	T	T	C	C	C	T	C
JAX00328815	12	29279127	0	A	T	T	A	A	A	A	T	A	A	A	A	T	H	A	A	T	A	A	A	A	A	H	A	A	H	A	A	A	A	T	A	A	A	A	A	H	A	T	T	A	H	A	A	A	A
JAX00328818	12	29284927	0	G	A	G	G	G	G	G	G	G	A	G	G	G	G	G	A	G	G	G	G	H	A	G	G	A	G	G	G	G	G	G	G	G	G	G	H	G	G	G	G	G	G	A	G	G	G
JAX00328819	12	29286116	0	C	T	T	C	T	T	T	T	C	T	T	T	T	T	C	T	T	T	C	T	H	T	H	T	T	H	H	H	C	T	T	T	C	C	T	T	T	C	T	T	C	T	T	T	C	T
JAX00034356	12	29300273	0	G	A	G	G	A	A	A	A	G	A	A	A	A	H	G	A	A	A	G	A	H	A	H	A	A	G	H	H	G	A	G	A	G	G	A	A	H	G	A	A	G	H	A	A	G	A
JAX00328826	12	29310839	0	A	G	A	A	A	A	A	G	A	A	A	A	G	A	A	A	G	A	A	A	A	A	H	A	A	A	A	A	A	A	A	A	A	A	A	A	A	A	G	G	A	A	A	A	A	A
JAX00328831	12	29328057	0	C	T	T	C	T	T	T	C	C	C	T	T	C	T	C	C	C	T	C	T	C	C	C	T	C	H	H	H	C	T	T	T	C	C	T	H	T	C	C	C	C	T	C	T	C	T
JAX00328832	12	29332456	0	A	G	G	A	G	G	G	G	A	G	G	G	G	G	A	G	G	G	A	G	H	G	H	G	G	N	H	H	A	G	G	G	A	A	G	G	G	A	G	G	A	G	G	G	A	G
JAX00328834	12	29333880	0	G	A	G	G	G	G	G	A	G	A	G	G	A	G	G	A	A	G	G	G	H	A	H	G	A	G	G	G	G	G	G	G	G	G	G	H	G	G	A	A	G	G	A	G	G	G
JAX00328837	12	29339256	0	C	A	A	C	C	C	C	A	C	A	C	C	A	H	C	A	A	C	C	C	H	A	H	C	A	H	C	C	C	C	A	C	C	C	C	H	H	C	A	A	C	H	A	C	C	C
JAX00034359	12	29342877	0	T	C	T	T	C	C	C	T	T	T	C	C	T	H	T	T	T	C	T	C	T	T	T	C	T	T	H	H	T	C	T	C	T	T	C	H	H	T	T	T	T	H	T	C	T	C
JAX00328838	12	29343585	0	C	T	T	C	C	C	C	T	C	T	C	C	T	H	C	T	T	C	C	C	N	T	H	C	T	N	C	C	C	C	T	C	C	C	C	H	H	C	T	T	C	H	T	C	C	C
JAX00328839	12	29343669	0	T	C	C	T	T	T	T	C	T	C	T	T	C	H	T	C	C	T	T	T	H	C	H	T	C	H	T	T	T	T	C	T	T	T	T	H	H	T	C	C	T	H	C	T	T	T
JAX00328840	12	29346028	0	T	C	C	T	C	C	C	C	T	C	C	C	C	C	T	C	C	C	T	C	H	C	H	C	C	H	H	H	T	C	C	C	T	T	C	C	C	T	C	C	T	C	C	C	T	C
JAX00328841	12	29348496	0	C	G	G	C	C	C	C	C	C	C	C	C	C	H	C	C	C	C	C	C	C	C	C	C	C	H	C	C	C	C	G	C	C	C	C	C	H	C	C	C	C	H	C	C	C	C
JAX00328842	12	29351254	0	T	C	C	T	T	T	T	C	T	C	T	T	C	H	T	C	C	T	T	T	H	C	H	T	C	H	T	T	T	T	C	T	T	T	T	H	H	T	C	C	T	H	C	T	T	T
JAX00328845	12	29366908	0	A	G	A	A	A	A	A	G	A	G	A	A	G	A	A	G	G	A	A	A	H	G	H	A	G	A	A	A	A	A	A	A	A	A	A	H	A	A	G	G	A	A	G	A	A	A
JAX00034362	12	29377668	0	G	A	A	G	G	G	G	G	G	G	G	G	G	H	G	G	G	G	G	G	G	G	G	G	G	H	G	G	G	G	A	G	G	G	G	G	H	G	G	G	G	H	G	G	G	G
JAX00328849	12	29386454	0	C	T	C	C	C	C	C	T	C	C	C	C	T	C	C	C	T	C	C	C	C	C	H	C	C	C	C	C	C	C	C	C	C	C	C	C	C	C	T	T	C	C	C	C	C	C
JAX00034364	12	29422423	0	C	T	T	C	C	C	C	C	C	C	C	C	C	H	C	C	C	C	C	C	C	C	C	C	C	H	C	C	C	C	T	C	C	C	C	C	H	C	C	C	C	H	C	C	C	C
JAX00328858	12	29425875	0	C	T	T	C	T	T	T	T	C	T	T	T	T	T	C	T	T	T	C	T	H	T	H	T	T	H	H	H	C	T	T	T	C	C	T	T	T	C	T	T	C	T	T	T	C	T
JAX00328860	12	29434638	0	A	G	G	A	G	G	G	G	G	A	G	G	G	G	A	A	G	G	A	G	H	A	H	G	A	H	G	H	G	G	G	G	A	G	G	H	G	G	G	G	G	G	A	G	G	G
JAX00328863	12	29437448	0	G	A	G	G	G	G	G	A	G	A	G	G	A	G	G	A	A	G	G	G	H	A	H	G	A	G	G	G	G	G	G	G	G	G	G	H	G	G	A	A	G	G	A	G	G	G
JAX00328864	12	29437550	0	G	A	G	G	G	G	G	G	G	A	G	G	G	G	G	A	G	G	G	G	A	A	G	G	A	G	G	G	G	G	G	G	G	G	G	A	G	G	G	G	G	G	A	G	G	G
JAX00328866	12	29441318	0	A	G	A	A	A	A	A	G	G	G	A	A	G	A	A	G	G	A	A	A	G	G	H	A	G	A	H	A	G	A	A	A	A	G	A	H	A	G	G	G	G	A	G	A	G	A
JAX00328870	12	29451386	0	T	G	G	T	G	G	G	T	T	G	G	G	T	G	T	G	T	G	T	G	H	G	T	G	G	H	H	H	T	G	G	G	T	T	G	G	G	T	T	T	T	G	G	G	T	G
JAX00328872	12	29452637	0	A	G	G	A	G	G	G	A	G	G	G	G	A	G	A	G	A	G	A	G	G	G	A	G	G	H	G	H	G	G	G	G	A	G	G	G	G	G	A	A	G	G	G	G	G	G
JAX00328876	12	29458641	0	G	A	A	G	A	A	A	A	G	G	A	A	A	A	G	G	A	A	G	A	G	G	H	A	G	H	H	H	G	A	A	A	G	G	A	H	A	G	A	A	G	A	G	A	G	A
JAX00328880	12	29477443	0	C	T	T	C	T	T	T	T	T	T	T	T	T	T	C	T	T	T	C	T	T	T	H	T	T	H	T	H	T	T	T	T	C	T	T	T	T	T	T	T	T	T	T	T	T	T
JAX00328881	12	29480836	0	G	C	G	G	G	G	G	G	G	C	G	G	G	G	G	C	G	G	G	G	H	C	G	G	C	G	G	G	G	G	G	G	G	G	G	H	G	G	G	G	G	G	C	G	G	G
JAX00328882	12	29480900	0	G	T	G	G	T	T	T	G	G	G	T	H	G	H	G	G	G	H	G	T	G	G	G	T	G	G	N	H	G	T	G	T	G	G	T	H	H	G	G	G	G	H	G	T	G	T
JAX00034372	12	29490543	0	G	A	A	G	A	A	A	G	G	G	A	A	N	A	G	G	N	A	G	A	G	G	G	A	G	H	H	H	G	A	A	A	G	G	A	H	A	G	N	G	G	A	G	A	G	A
JAX00328890	12	29528347	0	G	T	T	G	G	G	G	T	G	T	G	G	T	H	G	T	T	G	G	G	H	T	H	G	T	H	G	G	G	G	T	G	G	G	G	H	H	G	T	T	G	H	T	G	G	G
JAX00328892	12	29528861	0	T	C	T	T	C	C	C	C	T	T	C	C	C	H	T	T	C	C	T	C	T	T	H	C	T	T	H	H	T	C	T	C	T	T	C	H	H	T	C	C	T	H	T	C	T	C
JAX00034374	12	29533049	0	C	T	T	C	C	C	C	C	C	T	C	C	C	N	C	T	C	C	C	C	H	T	C	C	T	H	C	C	C	C	T	C	C	C	C	N	H	C	C	C	C	N	T	C	C	C
JAX00034375	12	29533437	0	T	C	C	T	T	T	T	T	T	T	T	T	T	H	T	T	T	T	T	T	T	T	T	T	T	H	T	T	T	T	C	T	T	T	T	T	H	T	T	T	T	H	T	T	T	T
JAX00328895	12	29551009	0	C	T	C	C	T	T	T	C	C	C	T	T	C	H	C	C	C	T	C	T	C	C	C	T	C	C	H	H	C	T	C	T	C	C	T	H	H	C	C	C	C	H	C	T	C	T
JAX00328896	12	29553036	0	G	C	G	G	G	G	G	C	G	G	G	G	C	G	G	G	C	G	G	G	G	G	H	G	G	G	G	G	G	G	G	G	G	G	G	G	G	G	C	C	G	G	G	G	G	G
JAX00328897	12	29554482	0	C	T	C	C	T	T	T	T	C	C	T	T	T	H	C	C	T	T	C	T	C	C	H	T	C	C	H	H	C	T	C	T	C	C	T	H	H	C	T	T	C	H	C	T	C	T
JAX00328898	12	29556386	0	G	A	A	G	A	A	A	G	G	A	A	A	G	A	G	A	G	A	G	A	H	A	G	A	A	H	H	H	G	A	A	A	G	G	A	A	A	G	G	G	G	A	A	A	G	A
JAX00328901	12	29559947	0	A	G	G	A	G	G	G	A	A	G	G	G	A	G	A	G	A	G	A	G	H	G	A	G	G	H	N	H	A	G	G	G	A	A	G	G	G	A	A	A	A	G	G	G	A	G
JAX00328902	12	29560073	0	T	C	T	T	T	T	T	C	T	T	T	T	C	T	T	T	C	T	T	T	T	T	H	T	T	T	T	T	T	T	T	T	T	T	T	T	T	T	C	C	T	T	T	T	T	T
JAX00328903	12	29566675	0	C	A	C	C	C	C	C	A	A	C	C	C	A	C	C	C	A	C	C	C	H	C	H	C	C	C	H	C	A	C	C	C	C	A	C	C	C	A	A	A	A	C	C	C	A	C
JAX00328911	12	29577963	0	A	G	G	A	G	G	G	G	A	G	G	G	G	G	A	G	G	G	A	G	H	G	N	G	G	N	H	N	A	G	G	G	A	A	G	G	G	A	G	G	A	G	G	G	A	G
JAX00034377	12	29578092	0	A	G	G	A	A	A	A	A	A	A	A	A	A	H	A	A	A	A	A	A	A	A	A	A	A	H	A	A	A	A	G	A	A	A	A	A	H	A	A	A	A	H	A	A	A	A
JAX00328912	12	29578537	0	C	T	T	C	C	C	C	T	C	C	C	C	T	H	C	C	T	C	C	C	C	C	H	C	C	H	C	C	C	C	T	C	C	C	C	C	H	C	T	T	C	C	C	C	C	C
JAX00328913	12	29578814	0	T	C	C	T	T	T	T	C	T	T	T	T	C	H	T	T	C	T	T	T	T	T	H	T	T	H	T	T	T	T	C	T	T	T	T	T	H	T	C	C	T	N	T	T	T	T
JAX00328914	12	29582304	0	C	T	C	C	C	C	C	C	C	T	C	C	C	C	C	T	C	C	H	C	H	T	C	C	T	C	C	C	C	C	C	C	C	C	C	H	C	C	C	C	C	C	T	C	C	C
JAX00034378	12	29586642	0	T	C	C	T	T	T	T	C	T	C	T	T	C	H	T	C	C	T	T	T	H	C	H	T	C	H	T	T	T	T	C	T	T	T	T	H	H	T	C	C	T	H	C	T	T	T
JAX00328919	12	29597652	0	C	T	T	C	C	C	C	C	C	C	C	C	H	H	C	C	C	C	C	C	H	C	C	C	C	N	C	C	C	C	T	C	C	C	N	N	N	C	C	C	C	H	C	C	C	C
JAX00034381	12	29627664	0	G	A	A	G	G	G	G	G	G	G	G	G	G	H	G	G	G	G	G	G	G	G	G	G	G	G	G	G	G	G	A	G	G	G	G	G	H	G	G	G	G	H	G	G	G	G
JAX00328928	12	29632999	0	C	T	C	C	T	T	T	C	C	C	T	T	C	H	C	C	C	T	C	T	C	C	C	T	C	C	H	H	C	T	C	T	C	C	T	H	H	C	C	C	C	H	C	T	C	T
JAX00328929	12	29648983	0	C	T	T	C	C	C	C	C	C	C	C	C	C	H	C	C	C	C	C	C	C	C	C	C	C	H	C	C	C	C	T	C	C	C	C	C	H	C	C	C	C	H	C	C	C	C
JAX00328934	12	29661472	0	G	A	G	G	G	G	G	G	G	A	G	G	G	G	G	A	G	G	G	G	H	A	G	G	A	G	G	G	G	G	G	G	G	G	G	H	G	G	G	G	G	G	A	G	G	G
JAX00328935	12	29668855	0	T	C	C	T	C	C	C	C	T	C	C	C	C	C	T	C	C	C	T	C	H	C	H	C	C	H	H	H	T	C	C	C	T	T	C	C	C	T	C	C	T	C	C	C	T	C
JAX00328938	12	29681026	0	G	A	A	G	A	A	A	G	G	A	A	A	G	A	G	A	G	A	G	A	H	A	G	A	A	H	H	H	G	A	A	A	G	G	A	A	A	G	G	G	G	A	A	A	G	A
JAX00328939	12	29684671	0	C	T	C	C	T	T	T	C	C	C	T	T	C	H	C	C	C	T	C	T	C	C	C	T	C	C	H	H	C	T	C	T	C	C	T	H	H	C	C	C	C	H	C	T	C	T
JAX00328940	12	29688827	0	A	T	A	A	A	A	A	T	A	A	A	A	T	A	A	A	T	A	A	A	A	A	A	A	A	A	A	A	A	A	A	A	A	A	A	A	A	A	T	T	A	A	A	A	A	A
JAX00034385	12	29692802	0	G	A	G	G	A	A	A	G	G	G	A	A	G	H	G	G	G	A	G	A	G	G	G	A	G	G	H	H	G	A	G	A	G	G	A	H	H	G	G	G	G	H	G	A	G	A
JAX00034386	12	29693107	0	T	C	C	T	C	C	C	T	T	C	C	C	T	C	T	C	T	C	T	C	H	C	T	C	C	H	H	H	T	C	C	C	T	T	C	C	C	N	H	T	T	C	C	C	T	C
JAX00328945	12	29712946	0	T	C	C	T	C	C	C	C	T	C	C	C	C	C	T	C	C	C	T	C	H	C	H	C	C	H	H	H	T	C	C	C	T	T	C	C	C	T	C	C	T	C	C	C	T	C
JAX00034388	12	29723807	0	T	C	C	T	C	C	C	T	T	T	C	C	T	C	T	T	T	C	T	C	T	T	T	C	T	H	H	H	T	C	C	C	T	T	C	H	C	T	T	T	T	C	T	C	T	C
JAX00034389	12	29723919	0	G	A	A	G	A	A	A	G	G	G	A	A	G	A	G	G	G	A	G	A	G	G	G	A	G	H	H	H	G	A	A	A	G	G	A	H	A	G	G	G	G	A	G	A	G	A
JAX00328949	12	29728586	0	G	A	G	G	G	G	G	A	G	A	G	G	A	G	G	A	A	G	G	G	H	A	H	G	A	G	G	G	G	G	G	G	G	G	G	H	G	G	A	A	G	G	A	G	G	G
JAX00328950	12	29728652	0	C	T	C	C	C	C	C	C	C	T	C	C	C	C	C	T	C	C	C	C	H	T	C	C	T	C	C	C	C	C	C	C	C	C	C	N	C	C	C	C	C	C	T	C	C	C
JAX00328952	12	29729665	0	G	A	A	G	A	A	A	G	G	G	A	A	G	A	G	G	G	A	G	A	G	G	G	A	G	H	H	H	G	A	A	A	G	G	A	H	A	G	G	G	G	A	G	A	G	A
JAX00328953	12	29730507	0	C	A	A	C	A	A	A	C	C	C	A	A	C	A	C	C	C	A	C	A	C	C	C	A	C	H	H	H	C	A	A	A	C	C	A	H	A	C	C	C	C	A	C	A	C	A
JAX00328957	12	29751809	0	G	A	A	G	A	A	A	G	G	G	A	A	G	A	G	G	G	A	G	A	G	G	G	A	G	H	H	H	G	A	A	A	G	G	A	H	A	G	G	G	G	A	G	A	G	A
JAX00034390	12	29758143	0	G	A	A	G	A	A	A	G	G	A	A	A	G	A	G	A	G	A	G	A	H	A	G	A	A	H	H	H	G	A	A	A	G	G	A	A	A	G	G	G	G	A	A	A	G	A
JAX00328964	12	29763504	0	C	T	T	C	T	T	T	C	C	T	T	T	C	T	C	T	C	T	C	T	H	T	C	T	T	H	H	H	C	T	T	T	C	C	T	T	T	C	C	C	C	T	T	T	C	T
JAX00328965	12	29770634	0	G	A	A	G	A	A	A	A	G	A	A	A	A	A	G	A	A	A	G	A	H	A	H	A	A	H	H	H	G	A	A	A	G	G	A	A	A	G	A	A	G	A	A	A	G	A
JAX00328967	12	29778008	0	T	A	T	T	T	T	T	T	A	T	T	T	T	T	T	T	T	T	T	T	H	T	T	T	T	T	A	T	A	T	T	T	T	A	T	T	T	A	T	T	A	T	T	T	A	T
JAX00328968	12	29787283	0	T	C	C	T	C	C	C	C	C	C	C	C	C	C	T	C	C	C	T	C	C	C	H	C	C	H	C	H	C	C	C	C	T	C	C	C	C	C	C	C	C	C	C	C	C	C
JAX00328970	12	29798029	0	G	T	G	G	G	G	G	T	G	G	G	G	T	G	G	G	T	G	G	G	G	G	H	G	G	G	G	G	G	G	G	G	G	G	G	G	G	G	T	T	G	N	G	G	G	G
JAX00034394	12	29809715	0	C	T	T	C	T	T	T	C	C	T	T	T	C	T	C	T	C	T	C	T	H	T	C	T	T	H	H	H	C	T	T	T	C	C	T	T	T	C	C	C	C	T	T	T	C	T
JAX00034395	12	29809781	0	G	A	A	G	A	A	A	G	G	A	A	A	G	A	G	A	G	A	G	A	H	A	G	A	A	H	H	H	G	A	A	A	G	G	A	A	A	G	G	G	G	A	A	A	G	A
JAX00328973	12	29828619	0	G	A	A	G	A	A	A	A	G	A	A	A	A	A	G	A	A	A	G	A	H	A	H	A	A	H	H	H	G	A	A	A	G	G	A	A	A	G	A	A	G	A	A	A	G	A
JAX00328975	12	29834871	0	T	C	T	T	T	T	T	T	C	T	T	T	T	T	T	T	T	T	T	T	H	T	T	T	T	T	H	T	C	T	T	T	T	C	T	T	T	C	T	T	C	T	T	T	C	T
JAX00328976	12	29836311	0	A	G	A	A	A	A	A	A	G	A	A	A	A	A	A	A	A	A	A	A	H	A	A	A	A	A	H	A	G	A	A	A	A	G	A	A	A	G	A	A	G	A	A	A	G	A
JAX00328978	12	29838349	0	C	A	A	C	A	A	A	C	C	C	A	A	C	A	C	C	C	A	C	A	C	C	C	A	C	H	H	H	C	A	A	A	C	C	A	H	A	C	C	C	C	A	C	A	C	A
JAX00034398	12	29858019	0	G	A	A	G	A	A	A	G	G	G	A	A	G	A	G	G	G	A	G	A	G	G	G	A	G	N	H	H	G	A	A	A	G	G	A	H	A	G	G	G	G	A	G	A	G	A
JAX00328979	12	29862083	0	C	A	C	C	C	C	C	C	A	C	C	C	C	C	C	C	C	C	C	C	A	C	C	C	C	C	A	C	A	C	C	C	C	A	C	C	C	A	C	C	A	C	C	C	A	C
JAX00328984	12	29872701	0	G	A	A	G	A	A	A	A	G	A	A	A	A	A	G	A	A	A	G	A	H	A	H	A	A	H	H	H	G	A	A	A	G	G	A	A	A	G	A	A	G	A	A	A	G	A
JAX00328985	12	29873552	0	A	T	A	A	A	A	A	A	A	T	A	A	A	A	A	T	A	A	A	A	H	T	A	A	T	A	A	A	A	A	A	A	A	A	A	H	A	A	A	A	A	A	T	A	A	A
JAX00328986	12	29875936	0	A	G	G	A	G	G	G	G	A	G	G	G	G	G	A	G	G	G	A	G	H	G	H	G	G	H	H	H	A	G	G	G	A	A	G	G	G	A	G	G	A	G	G	G	A	G
JAX00328987	12	29876641	0	A	C	C	A	C	C	C	C	C	C	C	C	C	C	A	C	C	C	A	C	C	C	H	C	C	H	C	H	C	C	C	C	A	C	C	C	C	C	C	C	C	C	C	C	C	C
JAX00328991	12	29886337	0	T	C	T	T	T	T	T	T	C	T	T	T	T	T	T	T	T	T	T	T	H	T	T	T	T	T	H	T	C	T	T	T	T	C	T	T	T	C	T	T	C	T	T	T	C	T
JAX00034402	12	29907374	0	G	C	C	G	C	C	C	G	G	C	C	C	G	C	G	C	G	C	G	C	H	C	G	C	C	H	H	H	G	C	C	C	G	G	C	C	C	G	G	G	G	C	C	C	G	C
JAX00034403	12	29927112	0	T	C	C	T	C	T	C	T	T	C	T	C	T	H	T	C	T	C	T	C	H	C	T	C	C	H	H	H	T	C	C	C	T	T	T	H	C	T	T	T	T	H	C	C	T	H
JAX00034404	12	29930327	0	C	T	T	C	T	C	T	T	C	C	C	T	T	H	C	C	T	T	C	T	C	C	H	T	C	H	N	H	C	T	T	T	C	C	C	C	T	C	T	T	C	H	C	T	C	H
JAX00328996	12	29954514	0	C	A	C	C	A	C	A	C	C	A	C	A	C	C	C	A	C	A	C	A	H	A	C	A	A	C	H	H	C	A	C	A	C	C	C	H	H	C	C	C	C	C	A	A	C	H
JAX00328999	12	29962806	0	C	T	T	C	T	T	T	C	C	T	T	T	C	T	C	T	C	T	C	T	H	T	C	T	T	H	H	H	C	T	T	T	C	C	T	T	T	C	C	C	C	T	T	T	C	T
JAX00034407	12	29978200	0	G	A	G	G	A	G	A	G	G	G	G	A	G	G	G	G	G	A	G	A	G	G	G	A	G	G	H	H	G	A	G	A	G	G	G	G	H	G	G	G	G	G	G	A	G	H
JAX00329006	12	30017617	0	T	C	C	T	C	C	C	C	T	C	C	C	C	C	T	C	C	C	T	C	H	C	H	C	C	H	H	H	T	C	C	C	T	T	C	C	C	T	C	C	T	C	C	C	T	C
JAX00329010	12	30031427	0	G	A	G	G	G	G	G	G	A	G	G	G	G	G	G	G	G	G	G	G	H	G	G	G	G	G	H	G	A	G	G	G	G	A	G	G	G	A	G	G	A	G	G	G	A	G
JAX00034410	12	30033040	0	A	G	G	A	A	A	A	A	A	A	A	A	A	H	A	A	A	A	A	A	A	A	A	A	A	H	A	A	A	A	G	A	A	A	A	N	H	A	A	A	A	H	A	A	A	A
JAX00034411	12	30038221	0	C	T	C	C	T	T	T	C	C	C	T	T	C	H	C	C	C	T	C	T	C	C	C	T	C	C	H	H	C	T	C	T	C	C	T	H	H	C	C	C	C	H	C	T	C	T
JAX00329016	12	30049722	0	G	A	A	G	A	G	A	G	G	G	G	A	G	H	G	G	G	A	G	A	G	G	G	A	G	H	H	H	G	A	A	A	G	G	G	H	A	G	G	G	G	H	G	A	G	H
JAX00329017	12	30050138	0	C	A	C	C	C	C	C	A	C	C	C	C	A	C	C	C	A	C	C	C	C	C	H	C	C	C	C	C	C	C	C	C	C	C	C	C	C	C	N	A	C	C	C	C	C	C
JAX00329019	12	30052040	0	A	G	A	A	A	G	A	A	A	G	G	A	A	H	A	G	A	A	A	A	H	G	A	A	G	A	A	A	A	A	A	A	A	A	G	H	A	A	A	A	A	H	G	N	A	N
JAX00329024	12	30058692	0	C	T	T	C	T	T	T	T	T	T	T	T	T	T	C	T	T	T	C	T	T	T	H	T	T	N	T	H	T	T	T	T	C	T	T	T	T	T	T	T	T	T	T	T	T	T
JAX00034412	12	30059139	0	T	G	G	T	G	T	G	T	T	T	T	G	T	H	T	T	T	G	T	G	T	T	T	G	T	H	H	H	T	G	G	G	T	T	T	H	N	T	T	T	T	N	T	G	T	N
JAX00329026	12	30084265	0	C	G	G	C	G	G	G	G	C	G	G	G	G	G	C	G	G	G	C	G	H	G	H	G	G	H	H	H	C	G	G	G	C	C	G	G	G	C	G	G	C	G	G	G	C	G
JAX00329028	12	30097861	0	C	A	C	C	C	C	C	A	C	C	C	C	A	C	C	C	A	C	C	C	C	C	H	C	C	C	C	C	C	C	C	C	C	C	C	C	C	C	A	A	C	C	C	C	C	C
JAX00034416	12	30098993	0	A	C	C	A	C	A	C	A	A	A	A	C	A	H	A	A	A	C	A	C	A	A	A	C	A	H	H	H	A	C	C	C	A	A	A	H	C	A	A	A	A	H	A	C	A	H
JAX00329030	12	30110442	0	G	A	G	G	G	A	G	G	G	G	A	N	G	H	G	G	G	G	G	G	G	G	G	G	G	G	G	G	G	G	G	G	G	G	A	H	G	G	G	G	G	H	G	G	G	N
JAX00034418	12	30128080	0	C	G	G	C	G	C	G	G	C	G	C	G	G	H	C	G	G	G	C	G	H	G	H	G	G	H	H	H	C	G	G	G	N	C	C	H	G	C	G	G	C	H	G	G	C	H
JAX00329036	12	30132575	0	A	G	G	A	G	G	G	A	A	G	G	G	A	G	A	G	A	G	A	G	H	G	A	G	G	H	H	H	A	G	G	G	A	A	G	G	G	A	A	A	A	G	G	G	A	G
JAX00329039	12	30135083	0	A	G	A	A	A	A	A	G	G	A	A	A	G	A	A	A	G	A	A	A	H	A	H	A	A	A	H	A	G	A	A	A	A	G	A	A	A	G	G	G	G	A	A	A	G	A
JAX00329041	12	30135272	0	C	A	C	C	A	C	A	C	C	C	C	A	C	C	C	C	C	A	C	H	C	C	C	A	C	C	C	C	C	A	C	A	C	C	C	C	H	C	C	C	C	C	C	A	C	C
JAX00329043	12	30138975	0	T	A	T	T	T	T	T	A	T	T	T	T	A	T	T	T	A	T	T	T	T	T	H	T	T	T	T	T	T	T	T	T	T	T	T	T	T	T	A	A	T	T	T	T	T	T
JAX00034419	12	30143355	0	T	C	C	T	T	C	T	T	T	T	C	T	T	C	T	T	T	T	T	T	T	T	T	T	T	H	T	T	T	T	C	T	T	T	C	C	H	T	T	T	T	C	T	T	T	H
JAX00034420	12	30156959	0	T	C	T	T	C	T	C	C	T	C	T	C	C	T	T	C	C	C	T	C	H	C	H	C	C	T	H	H	T	C	T	C	T	T	T	T	H	T	C	C	T	T	C	C	T	H
JAX00329052	12	30182655	0	T	C	C	T	C	C	C	C	C	C	C	C	C	C	T	C	C	C	T	C	C	C	H	C	C	H	C	H	C	C	C	C	T	C	C	C	C	C	C	C	C	C	C	C	C	C
JAX00329055	12	30190487	0	C	G	G	C	G	G	G	C	C	C	G	G	C	G	C	C	C	G	C	G	C	C	C	G	C	N	N	H	C	G	G	G	C	C	G	G	G	C	C	C	C	G	C	G	C	G
JAX00329058	12	30202002	0	A	G	A	A	G	A	G	A	A	A	A	G	A	A	A	A	A	G	A	G	A	A	A	G	A	A	H	H	A	G	A	G	A	A	A	A	H	A	A	A	A	A	A	G	A	H
JAX00034425	12	30211268	0	A	G	G	A	G	G	G	G	A	G	G	G	G	G	A	G	G	G	A	G	H	G	H	G	G	H	H	H	A	G	G	G	A	A	G	G	G	A	G	G	A	G	G	G	A	G
JAX00329061	12	30222936	0	T	C	T	T	T	T	T	C	C	T	T	T	C	T	T	T	N	T	T	T	H	T	H	T	T	T	H	T	C	T	T	T	T	C	T	T	T	C	C	C	C	T	T	T	C	T
JAX00329067	12	30243226	0	T	G	T	T	T	T	T	G	T	T	T	T	G	T	T	T	G	T	T	T	T	T	H	T	T	T	T	T	T	T	T	T	T	T	T	T	T	T	G	G	T	T	T	T	T	T
JAX00329074	12	30262664	0	G	A	A	G	G	A	G	G	G	A	A	G	G	A	G	A	G	G	G	G	H	A	G	G	A	H	G	G	G	G	A	G	G	G	A	A	A	G	G	G	G	A	A	G	G	H
JAX00329078	12	30272687	0	A	G	A	A	A	A	A	G	G	A	A	A	G	A	A	A	G	A	A	A	G	A	H	A	A	A	G	A	G	A	A	A	A	G	A	A	A	G	G	G	G	A	A	A	G	A
JAX00329080	12	30275558	0	G	C	C	G	G	G	G	C	G	C	G	G	H	H	G	C	C	G	G	G	H	C	H	G	C	H	G	G	G	G	C	G	G	G	G	H	H	G	C	C	G	H	C	G	G	G
JAX00329082	12	30277782	0	G	T	T	G	T	G	T	G	T	T	G	T	G	N	G	T	G	T	G	T	T	T	G	T	T	H	T	N	T	T	T	T	G	T	G	H	T	T	G	G	T	H	T	T	T	H
JAX00329084	12	30283749	0	G	A	A	G	A	G	A	G	G	A	G	A	G	H	G	A	G	A	G	A	H	A	G	A	A	H	H	H	G	A	A	A	G	G	G	H	A	G	G	G	G	A	A	A	G	H
JAX00329086	12	30284383	0	A	G	G	A	G	G	G	G	G	G	G	G	G	G	A	G	G	G	A	G	G	G	H	G	G	H	G	N	G	G	G	G	A	G	G	G	G	G	G	G	G	G	G	G	G	G
JAX00329091	12	30325493	0	G	A	G	G	G	A	G	G	G	G	A	G	G	H	G	G	G	G	G	G	G	G	G	G	G	G	G	G	G	G	G	G	G	G	A	H	G	G	G	G	G	H	G	G	G	H
JAX00329092	12	30325555	0	G	A	A	G	A	G	A	G	G	A	G	A	G	H	G	A	G	A	G	A	H	A	G	A	A	H	H	H	G	A	A	A	G	G	G	H	A	G	G	G	G	H	A	A	G	H
JAX00329093	12	30326792	0	C	A	C	C	C	C	C	A	C	C	C	C	A	C	C	C	A	C	C	C	C	C	H	C	C	C	C	C	C	C	C	C	C	C	C	C	C	C	A	A	C	C	C	C	C	C
JAX00329094	12	30326912	0	A	T	A	A	A	A	A	T	A	A	A	A	T	A	A	A	T	A	A	A	A	A	H	A	A	A	A	A	A	A	A	A	A	A	A	A	A	A	T	T	A	A	A	A	A	A
JAX00034434	12	30352590	0	G	T	T	G	G	G	G	G	G	T	G	G	G	H	G	T	G	G	G	G	H	T	G	G	T	H	G	G	G	G	T	G	G	G	G	H	H	G	G	G	G	H	T	G	G	G
JAX00329102	12	30353198	0	C	A	A	C	A	A	A	C	C	A	A	A	C	A	C	A	C	A	C	A	H	A	C	A	A	H	H	H	C	A	A	A	C	C	A	A	A	C	C	C	C	A	A	A	C	A
JAX00034435	12	30354993	0	C	T	C	C	T	C	T	C	C	C	C	T	C	C	C	C	C	T	C	T	C	C	C	T	C	C	H	H	C	T	C	T	C	C	C	C	H	C	C	C	C	C	C	T	C	H
JAX00329104	12	30361656	0	G	C	G	G	G	C	G	C	G	G	C	G	C	H	G	G	C	G	G	G	G	G	H	G	G	G	G	G	G	G	G	G	G	G	C	H	G	G	C	C	G	H	G	G	G	H
JAX00329106	12	30361805	0	C	T	C	C	C	C	C	C	C	T	C	C	C	C	C	T	C	C	C	C	H	T	C	C	T	C	C	C	C	C	C	C	C	C	C	C	C	C	C	C	C	C	T	C	C	C
JAX00329109	12	30374186	0	A	G	A	A	A	G	A	A	A	A	G	A	A	G	A	A	A	A	A	A	A	A	A	A	A	A	N	A	A	A	A	A	A	A	G	G	A	A	A	A	A	G	A	A	A	G
JAX00329110	12	30379866	0	A	G	A	A	A	A	A	A	G	A	A	A	A	A	A	A	A	A	A	A	H	A	A	A	A	A	H	A	G	A	A	A	A	G	A	A	A	G	A	A	G	A	A	A	G	A
JAX00034437	12	30379949	0	T	A	A	T	A	A	A	T	T	A	A	A	T	A	T	A	T	A	T	A	H	A	T	A	A	H	H	H	T	A	A	A	T	T	A	A	A	T	T	T	T	A	A	A	T	A
JAX00329115	12	30399182	0	C	T	T	C	T	T	T	T	T	T	T	T	T	T	C	T	T	T	C	T	T	T	T	T	T	H	T	T	T	T	T	T	C	T	T	T	T	T	T	T	T	T	T	T	T	T
JAX00329117	12	30406167	0	A	G	A	A	A	A	A	G	A	A	A	A	G	A	A	A	G	A	A	A	A	A	H	A	A	A	A	A	A	A	A	A	A	A	A	A	A	A	G	G	A	A	A	A	A	A
JAX00329118	12	30407415	0	A	T	T	A	T	A	T	A	A	T	A	T	A	A	A	T	A	T	A	T	A	T	A	T	T	A	A	A	A	T	T	T	A	A	A	A	T	A	A	A	A	A	T	T	A	N
JAX00329121	12	30418926	0	A	G	G	A	G	G	G	A	G	G	G	G	A	G	A	G	A	G	A	G	G	G	A	G	G	H	G	N	G	G	G	G	A	G	G	G	G	G	A	A	G	G	G	G	N	G
JAX00329122	12	30419362	0	T	G	G	T	G	G	G	G	G	G	G	G	G	G	T	G	G	G	T	G	G	G	H	G	G	H	G	H	G	G	G	G	T	G	G	G	G	G	G	G	G	G	G	G	G	G
JAX00034441	12	30421099	0	G	A	G	G	A	G	A	G	G	G	G	A	G	G	G	G	G	A	G	A	G	G	G	A	G	G	H	H	G	A	G	A	G	G	G	G	H	G	G	G	G	G	G	A	G	N
JAX00329124	12	30421563	0	G	A	A	G	A	A	A	G	G	A	A	A	G	A	G	A	G	A	G	A	H	A	G	A	A	H	H	H	G	A	A	A	G	G	A	A	A	G	G	G	G	A	A	A	G	A
JAX00329126	12	30431576	0	G	A	A	G	A	G	A	G	G	G	G	A	G	H	G	G	G	A	G	A	G	G	G	A	G	H	H	H	G	A	A	A	G	G	G	H	A	G	G	G	G	A	G	A	G	H
JAX00329132	12	30444970	0	C	T	C	C	C	C	C	C	C	T	C	C	C	C	C	T	C	C	C	C	H	T	C	C	T	C	C	C	C	C	C	C	C	C	C	C	C	C	C	C	C	C	T	C	C	C
JAX00329133	12	30445460	0	A	T	A	A	A	A	A	A	A	T	A	A	A	A	A	T	A	A	A	A	H	T	A	A	T	A	A	A	A	A	A	A	A	A	A	A	A	A	A	A	A	A	T	A	A	A
JAX00034442	12	30453626	0	G	A	A	G	A	G	A	G	G	G	G	A	G	G	G	G	G	A	G	A	G	G	G	A	G	N	N	N	G	A	A	A	G	G	G	G	A	G	G	G	G	G	G	A	G	G
JAX00329136	12	30472650	0	C	T	T	C	T	T	T	C	C	C	T	T	C	T	C	C	C	T	C	T	C	C	C	T	C	H	H	N	C	T	T	T	C	C	T	T	T	C	C	C	C	T	C	T	C	T
JAX00329139	12	30475490	0	G	A	A	G	A	G	A	G	G	A	G	A	G	G	G	A	G	A	G	A	G	A	G	A	A	G	G	G	G	A	A	A	G	G	G	G	A	G	G	G	G	G	A	A	G	G
JAX00329140	12	30476432	0	A	C	C	A	C	C	C	A	A	C	C	C	A	C	A	C	A	C	A	C	H	C	A	C	C	H	H	H	A	C	C	C	A	A	C	C	C	A	A	A	A	C	C	C	A	C
JAX00329146	12	30494740	0	C	A	A	C	A	A	A	C	C	A	A	A	C	A	C	A	C	A	C	A	H	A	C	A	A	H	H	H	C	A	A	A	C	C	A	A	A	C	C	C	C	A	A	A	C	A
JAX00329148	12	30498361	0	T	A	A	T	A	A	A	A	T	T	A	A	A	A	T	T	A	A	T	A	T	T	H	A	T	H	H	H	T	A	A	A	T	T	A	A	A	T	A	A	T	A	T	A	T	A
JAX00034446	12	30499031	0	G	T	T	G	T	T	T	T	G	G	T	T	T	T	G	G	T	T	G	T	G	G	H	T	G	H	H	H	G	T	T	N	G	G	T	T	T	G	T	T	G	T	G	T	G	T
JAX00329150	12	30501451	0	T	C	T	T	T	C	T	T	T	T	C	T	T	H	T	T	T	T	T	T	T	T	T	T	T	T	T	T	T	T	T	T	T	T	C	H	T	T	T	T	T	H	T	T	T	H
JAX00329151	12	30501566	0	G	T	G	G	G	T	G	G	G	G	T	G	G	H	G	G	G	G	G	G	G	G	G	G	G	G	G	G	G	G	G	G	G	G	T	H	G	G	G	G	G	H	G	G	G	H
JAX00329157	12	30522256	0	T	C	T	T	T	T	T	T	C	T	T	T	T	T	T	T	T	T	T	T	H	T	T	T	T	T	H	T	C	T	T	T	T	C	T	T	T	C	T	T	C	T	T	T	C	T
JAX00034448	12	30532402	0	C	T	C	C	T	T	T	C	C	C	T	T	C	H	C	C	C	T	C	T	C	C	C	T	C	C	H	H	C	T	C	T	C	C	T	H	H	C	C	C	C	H	C	T	C	T
JAX00329163	12	30543034	0	A	T	A	A	A	A	A	A	A	T	A	A	A	A	A	T	A	A	A	A	H	T	A	A	T	A	A	A	A	A	A	A	A	A	A	A	A	A	A	A	A	A	T	A	A	A
JAX00329172	12	30557870	0	C	T	C	C	T	T	T	T	T	C	T	T	T	H	C	C	T	T	C	T	H	C	H	T	C	C	T	H	T	T	C	T	C	T	T	H	H	T	T	T	T	H	C	T	T	T
JAX00329180	12	30570351	0	C	A	C	C	C	C	C	A	C	C	C	C	A	C	C	C	A	C	C	C	C	C	H	C	C	C	C	C	C	C	C	C	C	C	C	C	C	C	A	A	C	C	C	C	C	C
JAX00329184	12	30577375	0	T	A	T	T	A	A	A	A	T	T	A	A	A	H	T	T	A	A	T	A	T	T	H	A	T	T	H	H	T	A	T	A	T	T	A	H	H	T	A	A	T	H	T	A	T	A
JAX00034454	12	30600099	0	T	C	T	T	C	C	C	T	T	T	C	C	T	H	T	T	T	C	T	C	T	T	T	C	T	T	N	H	T	C	T	C	T	T	C	H	N	T	T	T	T	N	T	C	T	C
JAX00329194	12	30615150	0	C	G	C	C	C	C	C	C	G	C	C	C	C	C	C	C	C	C	C	C	H	C	C	C	C	C	H	C	G	C	C	C	C	G	C	C	C	G	C	C	G	C	C	C	G	C
JAX00329198	12	30618062	0	T	A	T	T	T	T	T	A	T	T	T	T	A	T	T	T	A	T	T	T	T	T	H	T	T	T	T	T	T	T	T	T	T	T	T	T	T	T	A	A	T	T	T	T	T	T
JAX00329202	12	30642014	0	T	C	T	T	T	T	T	C	T	C	T	T	C	T	T	C	C	T	T	T	H	C	H	T	C	T	T	T	T	T	T	T	T	T	T	T	T	T	C	C	T	T	C	T	T	T
JAX00329205	12	30645633	0	G	A	G	G	G	G	G	G	G	A	G	G	G	G	G	A	G	G	G	G	H	A	G	G	A	G	G	G	G	G	G	G	G	G	G	G	G	G	G	G	G	G	A	G	G	G
JAX00329207	12	30652425	0	T	C	C	T	C	C	C	C	T	T	C	C	C	C	T	T	C	C	T	C	T	T	C	C	T	H	H	H	T	C	C	C	T	T	C	C	C	T	C	C	T	C	T	C	T	C
JAX00034458	12	30660337	0	C	T	T	C	T	T	T	T	C	T	T	T	T	T	C	T	T	T	C	T	H	T	H	T	T	H	H	H	C	T	T	T	C	C	T	T	T	C	T	T	C	T	T	T	C	T
JAX00034459	12	30660552	0	C	T	T	C	T	T	T	C	C	T	T	T	C	T	C	T	C	T	C	T	H	T	C	T	T	H	H	H	C	T	T	T	C	C	T	T	T	C	C	C	C	T	T	T	C	T
JAX00329214	12	30666075	0	A	G	G	A	G	G	G	A	A	G	G	G	A	G	A	G	A	G	A	G	H	G	A	G	G	H	H	H	A	G	G	G	A	A	G	G	G	A	A	A	A	G	G	G	A	G
JAX00329223	12	30690119	0	G	A	G	G	G	G	G	A	G	G	G	G	A	G	G	G	A	G	G	G	G	G	H	G	G	G	G	G	G	G	G	G	G	G	G	G	G	G	A	A	G	G	G	G	G	G
JAX00034460	12	30698038	0	A	G	G	A	G	G	G	G	A	G	G	G	G	G	A	G	G	G	A	G	H	G	H	G	G	H	H	H	A	G	G	G	A	A	G	G	G	A	G	G	A	G	G	G	A	G
JAX00329228	12	30715181	0	C	T	T	C	T	T	T	C	C	C	T	T	C	T	C	C	C	T	C	T	C	C	C	T	C	H	H	H	C	T	T	T	C	C	T	T	T	C	C	C	C	T	C	T	C	T
JAX00329230	12	30716983	0	T	C	C	T	C	C	C	T	T	C	C	C	T	C	T	C	T	C	T	C	H	C	T	C	C	H	H	H	T	C	C	C	T	T	C	C	C	T	T	T	T	C	C	C	T	C
JAX00329233	12	30739853	0	G	T	G	G	G	G	G	T	G	G	G	G	H	G	G	G	N	G	G	G	G	G	G	G	G	G	G	G	G	G	G	G	G	G	G	G	G	G	H	H	G	G	G	G	G	G
JAX00329235	12	30782371	0	G	C	C	G	C	C	C	G	G	G	C	C	G	C	G	G	G	C	G	C	G	G	G	C	G	H	H	H	G	C	C	C	G	G	C	C	C	G	G	G	G	C	G	C	G	C
JAX00329241	12	30801243	0	C	T	T	C	T	C	T	C	C	C	C	T	C	H	C	C	C	T	C	T	C	C	C	T	C	H	H	H	C	T	T	T	C	C	C	H	T	C	C	C	C	H	C	T	C	H
JAX00329247	12	30846389	0	G	A	G	G	G	G	G	G	A	G	G	G	G	G	G	G	G	G	G	G	N	G	G	G	G	G	N	G	A	G	G	G	G	A	G	G	G	A	G	G	A	G	G	G	A	G
JAX00329248	12	30848396	0	G	A	G	G	A	G	G	G	G	G	G	A	G	G	G	G	G	A	G	A	G	G	G	G	G	G	H	H	G	G	G	G	G	G	G	G	H	G	G	G	G	G	G	G	G	H
JAX00034472	12	30848603	0	C	A	A	C	C	C	C	C	C	C	C	C	C	H	C	C	C	C	C	C	C	C	C	C	C	H	C	C	C	C	A	C	C	C	C	H	H	C	C	C	C	H	C	C	C	C
JAX00329256	12	30883674	0	G	A	G	G	G	A	G	G	A	A	A	G	G	H	G	A	G	G	G	G	A	A	G	G	A	G	H	G	A	G	G	G	G	A	A	H	G	A	G	G	A	H	A	G	A	H
JAX00329257	12	30883714	0	G	A	G	G	G	A	G	G	G	G	A	G	G	H	G	G	G	G	G	G	G	G	G	G	G	G	G	G	G	G	G	G	G	G	A	H	G	G	G	H	G	H	G	G	G	H
JAX00329258	12	30884454	0	T	C	T	T	T	T	T	T	C	T	T	T	T	T	T	T	T	T	T	T	H	T	T	T	T	T	H	T	C	T	T	T	T	C	T	T	T	C	T	T	C	T	T	T	C	T
JAX00329259	12	30889136	0	G	T	T	G	T	T	T	G	G	T	T	T	G	T	G	T	G	T	G	T	H	T	G	T	T	H	H	H	G	T	T	T	G	G	T	T	T	G	G	G	G	T	T	T	G	T
JAX00329263	12	30889667	0	G	A	A	G	A	A	A	G	A	G	A	A	G	A	G	G	G	A	G	A	H	G	G	A	G	H	A	H	A	A	A	A	G	A	A	A	A	A	G	G	A	A	G	A	A	A
JAX00329264	12	30890101	0	A	G	A	A	A	A	G	A	A	G	A	A	A	A	A	G	A	A	A	A	H	G	A	G	G	A	A	A	A	G	A	G	A	A	A	A	A	A	A	A	A	A	G	G	A	A
JAX00329266	12	30892691	0	A	G	A	A	G	A	G	A	A	A	A	G	A	A	A	A	A	G	A	G	A	A	A	G	A	A	H	H	A	G	A	G	A	A	A	A	H	A	A	A	A	A	A	G	A	H
JAX00329269	12	30893020	0	C	T	T	C	T	T	T	C	T	C	T	T	C	T	C	C	C	T	C	T	H	C	C	T	C	H	T	H	T	T	T	T	C	T	T	T	T	T	C	C	T	T	C	T	T	T
JAX00329284	12	30901654	0	T	C	C	T	C	T	C	C	C	C	T	C	C	H	T	C	C	C	T	C	C	C	N	C	C	H	C	H	C	C	C	C	T	C	T	N	C	C	C	C	C	H	C	C	C	N
JAX00329285	12	30901695	0	T	C	T	T	T	C	T	T	T	T	C	T	T	H	T	T	T	T	T	T	T	T	T	T	T	T	T	T	T	T	T	T	T	T	C	H	T	T	T	T	T	H	T	T	T	H
JAX00329287	12	30930055	0	G	A	G	G	G	G	G	G	A	G	G	G	G	G	G	G	G	G	G	G	H	G	G	G	G	G	H	G	A	G	G	G	G	A	G	G	G	A	G	G	A	G	G	G	A	G
JAX00329289	12	30978445	0	T	C	T	T	T	T	T	T	T	C	T	T	T	T	T	C	T	T	T	T	H	C	T	T	C	T	T	T	T	T	T	T	T	T	T	T	T	T	T	T	T	T	C	T	T	T
JAX00329294	12	30989197	0	A	G	A	A	G	A	A	G	A	G	A	G	G	A	A	G	G	G	A	G	H	G	H	A	G	A	H	H	A	A	A	A	A	A	A	A	H	A	G	G	A	A	G	A	A	A
JAX00329295	12	30989229	0	C	G	G	C	C	C	G	G	C	C	C	C	G	H	C	C	G	C	C	C	C	C	H	G	C	H	C	C	C	G	G	G	C	C	C	H	H	C	G	G	C	H	C	G	C	C
JAX00187665	12	30994622	0	A	G	G	A	G	G	G	G	G	G	G	G	G	G	A	G	G	G	A	G	G	G	H	G	G	N	G	H	G	G	G	G	A	G	G	G	G	G	N	N	G	G	G	G	G	G
JAX00329302	12	31000007	0	T	C	T	T	T	C	T	T	T	T	C	T	T	H	T	T	T	T	T	T	T	T	T	T	T	T	T	T	T	T	T	T	T	T	C	H	T	T	T	T	T	H	T	T	T	H
JAX00329305	12	31011676	0	C	G	G	C	G	C	G	G	C	C	C	G	G	N	C	C	G	G	C	G	C	C	H	G	C	H	H	H	C	G	G	G	C	C	C	N	G	C	G	G	C	H	C	G	C	G
JAX00329313	12	31017983	0	T	C	C	T	C	T	C	T	T	C	T	C	T	H	T	C	T	C	T	C	H	C	T	C	C	H	H	H	T	C	C	C	T	T	T	H	C	T	T	T	T	H	C	C	T	H
JAX00034484	12	31018205	0	T	G	G	T	G	T	G	T	T	G	T	G	T	H	T	G	H	G	T	G	H	G	T	G	G	H	H	H	T	G	G	G	T	T	T	H	G	H	H	T	H	N	G	G	N	H
JAX00329314	12	31020421	0	C	A	A	C	A	A	A	A	C	C	A	A	A	A	C	C	A	A	C	A	C	C	H	A	C	H	H	H	C	A	A	A	C	C	A	A	A	C	A	A	C	A	C	A	C	A
JAX00329321	12	31038620	0	T	C	T	T	T	T	T	C	T	C	T	T	C	T	T	C	C	T	T	T	H	C	H	T	C	T	T	T	T	T	T	T	T	T	T	T	T	T	C	C	T	T	C	T	T	T
JAX00329322	12	31039105	0	C	T	C	C	C	C	C	T	C	C	C	C	T	C	C	C	T	C	C	C	C	C	H	C	C	C	C	C	C	C	C	C	C	C	C	C	C	C	T	T	C	C	C	C	C	C
JAX00329323	12	31039477	0	G	T	T	G	T	T	T	G	G	G	T	T	G	T	G	G	G	T	G	T	G	G	G	T	G	H	H	H	G	T	T	T	G	G	T	T	T	G	G	G	G	T	G	T	G	T
JAX00329324	12	31046732	0	C	A	C	C	C	C	C	C	C	A	C	C	C	C	C	A	C	C	C	C	H	A	C	C	A	C	C	C	C	C	C	C	C	C	C	C	C	C	C	C	C	C	A	C	C	C
JAX00034489	12	31066349	0	C	T	T	C	T	T	T	C	C	C	T	T	C	T	C	C	C	T	C	T	C	C	C	T	C	H	H	H	C	T	T	T	C	C	T	T	T	C	C	C	C	T	C	T	C	T
JAX00034490	12	31089771	0	T	C	C	T	C	T	T	T	T	C	T	C	T	H	T	C	T	C	T	C	H	C	T	T	C	H	H	H	T	T	C	T	T	T	T	H	C	T	T	T	T	H	C	T	T	H
JAX00329330	12	31097310	0	C	G	C	C	C	C	C	C	G	C	C	C	C	C	C	C	C	C	C	C	H	C	C	C	C	C	H	C	G	C	C	C	C	G	C	C	C	G	C	C	G	C	C	C	G	C
JAX00329333	12	31105121	0	T	C	C	T	C	C	C	C	C	C	C	C	C	C	T	C	C	C	T	C	C	C	N	C	C	H	C	H	C	C	C	C	T	C	C	C	C	C	C	C	C	C	C	C	C	C
JAX00329334	12	31105257	0	C	T	C	C	T	C	C	C	C	C	C	T	C	C	C	C	C	T	C	T	C	C	C	C	C	C	H	H	C	C	C	C	C	C	C	C	H	C	C	C	C	C	C	C	C	H
JAX00329336	12	31113769	0	G	A	A	G	G	A	A	G	G	G	A	G	G	A	G	G	G	G	G	G	G	G	G	A	G	H	G	G	G	A	A	A	G	G	A	A	G	G	G	G	G	A	G	A	G	N
JAX00034491	12	31115092	0	G	A	G	G	A	G	G	G	G	A	G	A	G	G	G	A	G	A	G	A	H	A	G	G	A	G	H	H	G	G	G	G	G	G	G	G	H	G	N	G	G	G	A	G	G	H
JAX00034494	12	31130491	0	A	C	C	A	C	C	C	C	C	C	C	C	C	C	A	C	C	C	A	C	C	C	H	C	C	H	C	H	C	N	C	C	A	C	C	C	C	C	C	C	C	C	C	C	C	C
JAX00329338	12	31131811	0	G	A	A	G	A	A	A	G	A	A	A	A	G	A	G	A	G	A	G	A	A	A	G	A	A	H	A	H	A	A	A	A	G	A	A	A	A	A	G	N	A	A	A	A	A	A
JAX00329341	12	31137217	0	C	G	G	C	G	G	G	C	G	G	G	G	C	G	C	G	C	G	C	G	G	G	C	G	G	H	G	H	G	G	G	G	C	G	G	G	G	G	C	C	G	G	G	G	G	G
JAX00329342	12	31138039	0	A	T	T	A	T	T	T	A	A	T	T	T	A	T	A	T	A	T	A	T	H	T	A	T	T	H	H	H	A	T	T	T	A	A	T	T	T	A	A	A	A	T	T	T	A	T
JAX00329352	12	31158090	0	A	C	C	A	A	C	C	A	A	A	C	A	A	C	A	A	A	A	A	A	A	A	A	C	A	H	A	A	A	C	C	C	A	A	C	C	H	A	A	A	A	C	A	C	A	H
JAX00034496	12	31162933	0	G	A	A	G	G	A	A	G	G	G	A	G	G	A	G	G	G	G	G	G	G	G	G	A	G	H	G	G	G	A	A	A	G	G	A	A	H	G	G	G	G	A	G	A	G	H
JAX00329357	12	31180677	0	T	C	T	T	T	T	T	T	C	T	T	T	T	T	T	T	T	T	T	T	H	T	T	T	T	T	H	T	C	T	T	T	T	C	T	T	T	C	T	T	C	T	T	T	C	T
JAX00034498	12	31181266	0	C	T	C	C	T	C	C	C	C	C	C	T	C	C	C	C	C	T	C	T	C	C	C	C	C	C	N	H	C	C	C	C	C	C	C	C	H	C	C	C	C	C	C	C	C	H
[truncated: 6,964 more rows]
[truncated: 119 more columns]
