# Supplementary material for: Modeling Host Genetic Regulation of Influenza Pathogenesis in the Collaborative Cross
Source: PLoS Pathog. 2013 Feb 28;9(2):e1003196. doi: 10.1371/journal.ppat.1003196 (PMC3585141; doi:10.1371/journal.ppat.1003196)
Supplement: Dataset S2 — Genotypes of Pre-CC animals. (ZIP) [file ppat.1003196.s002.zip › chr13.csv]

						A	B	C	D	E	F	G	H	GDACBHFE	DHGFEBCA	DFBHAECG	AEHGDCFB	BGAFDECH	FCEHGDAB	EBDGAFCH	CFEDHABG	GHBDCAFE	DHBGAFCE	AEDGBHFC	EDFCBHGA	EDAFGCBH	EBAFCGDH	CGDEFBHA	EDBGCHAF	CEBHDFAG	AEBGDFCH	BEHDFACG	HCDBAEFG	AEFGDBHC	BHCEAFDG	BGFEHDAC	EAFCDHGB	EBGAFDHC	CHAEDGBF	BFDGAECH	EAGBHCFD	ECBFAGDH	FCBHAEDG	CAFGEHDB	BHDFAGCE	GFEBCHAD	AFECDHGB	AFDGEBHC	EDFGABHC
id	chr	position	array	call0	call2	A/J	C57Bl/6J	129SvlmJ	NOD/LtJ	NZO/HlLtJ	CAST/EiJ	PWK/PhJ	WSB/EiJ	OR157f52	OR941f70	OR3467f46	OR4251f139	OR5415f124	OR2291f89	OR3087f42	OR739f146	OR867f169	OR3548f45	OR3007f48	OR3078f48	OR3291f40	OR3358f52	OR692f155	OR3207f45	OR3426f49	OR3168f55	OR780f63	OR3370f40	OR3154f39	OR3389f49	OR291f146	OR3181f47	OR3289f54	OR3076f38	OR3061f41	OR3067f39	OR3594f40	OR5019f133	OR5049f136	OR5118f134	OR4587f141	OR5091f130	OR5612f134	OR3584f50
JAX00348743	13	3006383	0	T	C	C	T	C	C	C	C	C	C	C	C	T	C	C	C	C	C	C	H	C	C	T	C	C	C	C	C	C	C	C	C	H	C	C	C	C	C	T	C	T	C	C	C	C	C
JAX00348767	13	3251086	0	A	G	A	A	A	A	G	A	G	A	G	G	A	A	G	A	G	A	G	A	A	A	A	A	A	A	G	G	A	A	A	A	A	A	G	G	A	A	A	A	A	G	A	A	A	A
JAX00041159	13	3268047	0	C	T	C	C	C	C	T	C	T	C	H	T	C	C	H	C	N	C	T	C	C	C	C	C	C	C	T	H	C	C	C	C	C	C	H	T	C	C	C	C	C	T	C	C	C	C
JAX00348770	13	3268070	0	A	T	A	A	A	A	A	T	A	A	A	A	A	A	A	A	A	A	A	A	A	A	A	A	A	T	A	H	T	T	A	A	A	A	A	A	A	A	A	A	A	A	A	A	A	A
JAX00348771	13	3268980	0	G	A	G	G	G	G	A	G	A	G	A	A	G	G	A	G	N	G	A	G	G	G	G	G	G	G	H	H	G	G	G	G	G	G	A	A	G	G	G	G	G	A	G	G	G	G
JAX00348772	13	3269440	0	T	C	T	T	T	T	C	T	C	T	C	C	T	T	C	T	C	T	C	T	T	T	T	T	T	T	C	H	T	T	T	T	T	T	C	C	T	T	T	T	T	C	T	T	T	T
JAX00041163	13	3343767	0	A	G	G	A	G	G	G	G	G	G	G	G	A	G	G	G	G	G	G	H	G	G	A	G	G	G	G	G	G	G	G	G	N	G	G	G	G	G	A	G	A	G	G	G	G	G
JAX00348779	13	3374866	0	T	C	T	T	T	T	C	T	C	T	C	C	T	T	C	T	C	T	C	T	T	T	T	T	T	T	C	H	T	T	T	T	T	T	C	C	T	T	T	T	T	C	T	T	T	T
JAX00041171	13	3435505	0	A	G	G	A	G	G	G	G	G	G	H	G	A	G	G	G	G	G	G	H	G	G	A	G	G	G	G	G	G	G	G	G	H	G	G	G	G	G	A	G	A	G	G	G	G	G
JAX00041175	13	3482634	0	A	C	A	A	A	A	C	C	C	A	H	C	A	A	C	A	H	A	C	A	A	A	A	A	A	C	C	C	C	C	A	A	A	A	C	C	A	A	A	A	A	C	A	A	A	A
JAX00041176	13	3495976	0	A	G	A	A	A	A	G	G	G	A	H	G	A	A	G	A	H	A	G	A	A	A	A	A	A	G	G	G	G	G	A	A	A	A	G	G	A	A	A	A	A	G	A	A	A	A
JAX00348787	13	3499720	0	G	A	G	G	G	G	A	G	A	G	H	A	G	G	H	G	H	G	A	G	G	G	G	G	G	G	A	A	G	G	G	G	G	G	A	A	G	G	G	G	G	A	G	G	G	G
JAX00348791	13	3532899	0	C	T	C	C	C	C	T	T	T	C	H	T	C	C	T	C	H	C	T	C	C	C	C	C	C	T	T	T	T	T	C	C	C	C	T	T	C	C	C	C	C	T	C	C	C	C
JAX00348795	13	3554816	0	T	C	T	T	T	T	T	T	C	T	H	C	T	T	H	T	H	T	T	T	T	T	T	T	T	T	T	T	T	T	T	T	T	T	H	T	T	T	T	T	T	T	T	T	T	T
JAX00041181	13	3563448	0	T	C	C	T	C	T	C	C	C	T	H	C	T	H	C	C	H	C	C	H	C	T	T	T	C	C	C	C	C	C	H	H	T	H	C	C	T	C	T	T	T	C	T	C	T	T
JAX00041182	13	3567151	0	T	C	C	T	C	T	C	C	C	T	H	C	T	H	C	C	H	C	C	H	C	T	T	T	C	C	C	C	C	C	H	H	T	H	C	C	T	C	T	T	T	C	T	C	T	T
JAX00348798	13	3600997	0	G	A	G	G	G	G	A	G	A	G	H	A	G	G	H	G	N	G	A	G	G	G	G	G	G	G	A	H	G	G	G	G	G	G	H	A	G	G	G	G	G	A	G	G	G	G
JAX00348799	13	3631088	0	T	A	T	T	T	A	T	T	T	T	T	T	T	T	T	T	T	T	T	T	T	T	T	T	T	T	T	T	T	T	H	H	H	T	T	T	H	T	T	T	T	T	H	T	A	T
JAX00041185	13	3632531	0	A	G	G	A	G	A	G	G	G	A	H	G	A	H	G	G	H	G	G	H	G	A	A	A	G	G	G	G	G	G	H	H	A	H	G	G	A	G	A	A	A	G	A	G	A	A
JAX00041186	13	3632956	0	C	T	T	C	T	C	C	T	C	C	C	C	C	H	H	T	C	T	C	H	T	C	C	C	T	T	C	H	T	T	H	H	C	H	H	C	C	T	C	C	C	C	C	T	C	C
JAX00348802	13	3638000	0	G	A	G	G	G	G	A	G	G	G	G	G	G	G	G	G	G	G	A	G	G	G	G	G	G	G	A	H	G	G	G	G	G	G	G	A	G	G	G	G	G	A	G	G	G	G
JAX00348804	13	3639410	0	G	C	C	G	C	G	G	G	G	G	G	G	G	H	G	C	G	C	G	H	C	G	G	G	C	G	G	G	G	G	H	H	G	H	G	G	G	C	G	G	G	G	G	C	G	G
JAX00041188	13	3658533	0	C	A	A	C	A	C	C	C	C	C	C	C	C	H	C	A	C	A	C	H	A	C	C	C	A	C	C	C	C	C	H	H	C	H	C	C	C	A	C	C	C	C	C	A	C	C
JAX00348807	13	3673866	0	C	T	C	C	C	C	T	C	T	C	H	T	C	C	H	C	H	C	T	C	C	C	C	C	C	C	T	H	C	C	C	C	C	C	H	T	C	C	C	C	C	T	C	C	C	C
JAX00348809	13	3676949	0	T	C	T	T	T	T	C	C	C	T	H	C	T	T	C	T	H	T	C	T	T	T	T	T	T	C	C	C	C	C	T	T	T	T	C	C	T	T	T	T	T	C	T	T	T	T
JAX00041191	13	3699914	0	C	T	T	C	T	C	T	C	T	C	H	T	C	H	H	T	N	T	T	H	T	C	C	C	T	C	T	H	C	C	H	H	C	H	H	T	C	T	C	C	C	T	C	T	C	C
JAX00348817	13	3728658	0	C	T	C	C	C	C	T	C	C	C	C	C	C	C	C	C	C	C	T	C	C	C	C	C	C	C	T	H	C	C	C	C	C	C	C	T	C	C	C	C	C	T	C	C	C	C
JAX00041193	13	3750030	0	A	T	T	A	T	A	T	T	T	A	H	T	A	H	T	T	H	T	T	H	T	A	A	A	T	T	T	T	T	T	H	H	A	H	T	T	A	T	A	A	A	T	A	T	A	A
JAX00348819	13	3752768	0	A	C	A	A	A	A	C	C	A	A	A	A	A	A	C	A	A	A	C	A	A	A	A	A	A	C	C	C	C	C	A	A	A	A	C	C	A	A	A	A	A	C	A	A	A	A
JAX00348823	13	3756792	0	A	G	A	A	A	A	A	G	A	A	A	A	A	A	H	A	A	A	A	A	A	A	A	A	A	G	A	H	G	G	A	A	A	A	H	A	A	A	A	A	A	A	A	A	A	A
JAX00041196	13	3761314	0	T	C	C	T	C	T	C	C	C	T	H	C	T	H	C	C	H	C	C	H	C	T	T	T	C	C	C	C	C	C	H	H	T	H	C	C	T	C	T	T	T	C	T	C	T	T
JAX00348825	13	3762171	0	C	A	C	C	C	C	C	A	C	C	C	C	C	C	H	C	C	C	C	C	C	C	C	C	C	A	C	H	A	A	C	C	C	C	H	C	C	C	C	C	C	C	C	C	C	C
JAX00348826	13	3763952	0	T	A	T	T	T	T	T	T	A	T	H	A	T	T	H	T	H	T	T	T	T	T	T	T	T	T	T	T	T	T	T	T	T	T	H	T	T	T	T	T	T	T	T	T	T	T
JAX00041197	13	3778624	0	C	T	T	C	T	C	C	C	C	C	C	C	C	H	C	T	C	T	C	H	T	C	C	C	T	C	C	C	C	C	H	H	C	H	C	C	C	T	C	C	C	C	C	T	C	C
JAX00041199	13	3817181	0	T	C	T	T	T	T	C	C	C	T	H	C	T	T	C	T	N	T	C	T	T	T	T	T	T	C	C	C	C	C	T	T	T	T	C	C	T	T	T	T	T	C	T	T	T	T
JAX00348832	13	3831042	0	G	A	G	G	G	G	G	G	A	G	H	A	G	G	H	G	H	G	G	G	G	G	G	G	G	G	G	G	G	G	G	G	G	G	H	G	G	G	G	G	G	G	G	G	G	G
JAX00041201	13	3831206	0	A	G	G	A	G	A	G	G	G	A	H	G	A	H	G	G	H	G	G	H	G	A	A	A	G	G	G	G	G	G	H	H	A	H	G	G	A	G	A	A	A	G	A	G	A	A
JAX00348833	13	3831363	0	A	G	A	A	A	A	G	G	G	A	H	G	A	A	G	A	H	A	G	A	A	A	A	A	A	G	G	G	G	G	A	A	A	A	G	G	A	A	A	A	A	G	A	A	A	A
JAX00348835	13	3876452	0	A	T	A	A	A	T	A	A	A	A	A	A	A	A	A	A	A	A	A	A	A	A	A	A	A	A	A	A	A	A	H	H	H	A	A	A	H	A	A	A	A	A	H	A	T	A
JAX00041205	13	3898630	0	A	G	G	A	G	G	G	G	G	G	H	G	A	G	G	G	G	G	G	H	G	G	A	G	G	G	G	G	G	G	G	G	H	G	G	G	G	G	A	G	A	G	G	G	G	G
JAX00348837	13	3899689	0	C	T	C	C	C	C	T	T	T	C	H	T	C	C	T	C	H	C	T	C	C	C	C	C	C	T	T	T	T	T	C	C	C	C	T	T	C	C	C	C	C	T	C	C	C	C
JAX00348841	13	3929319	0	T	C	T	T	T	T	C	C	T	T	T	T	T	T	N	T	T	T	C	T	T	T	T	T	T	C	C	C	C	C	T	T	T	T	H	C	T	T	T	T	T	C	T	T	T	T
JAX00348842	13	3930478	0	A	G	A	A	A	A	G	G	A	A	A	A	A	A	N	A	A	A	G	A	A	A	A	A	A	G	G	G	G	G	A	A	A	A	N	G	A	A	A	A	A	G	A	A	A	A
JAX00348843	13	3935898	0	T	G	T	T	T	T	T	G	T	T	T	T	T	T	H	T	T	T	T	T	T	T	T	T	T	G	T	N	G	N	T	T	T	T	H	T	T	T	T	T	T	T	T	T	T	T
JAX00201856	13	3951830	0	C	A	C	C	C	C	A	A	A	C	H	A	C	N	A	C	H	C	A	C	C	C	C	C	C	A	A	A	A	A	C	C	C	C	A	A	C	C	C	C	C	A	C	C	C	C
JAX00348846	13	3966573	0	A	T	A	A	A	A	T	T	T	A	H	T	A	A	T	A	H	A	T	A	A	A	A	A	A	T	T	T	T	T	A	A	A	A	T	T	A	A	A	A	A	T	A	A	A	A
JAX00348847	13	3966676	0	T	G	T	T	T	T	G	G	G	T	H	G	T	T	G	T	H	T	G	T	T	T	T	T	T	G	G	G	G	G	T	T	T	T	G	G	T	T	T	T	T	G	T	T	T	T
JAX00348849	13	3967192	0	C	T	C	C	C	C	C	C	T	C	H	T	C	C	H	C	N	C	C	C	C	C	C	C	C	C	C	C	C	C	C	C	C	C	H	C	C	C	C	C	C	C	C	C	C	C
JAX00041211	13	3991248	0	C	A	C	C	C	C	A	C	A	C	H	A	C	C	H	C	H	C	A	C	C	C	C	C	C	C	A	H	C	C	C	C	C	C	H	A	C	C	C	C	C	A	C	C	C	C
JAX00041215	13	4034676	0	A	G	G	A	G	A	G	G	G	G	H	G	A	G	G	G	G	G	G	H	G	G	A	G	G	G	G	G	G	G	H	H	A	G	G	G	H	G	A	G	A	G	H	G	A	G
JAX00041216	13	4037236	0	T	C	C	T	C	T	C	C	C	C	H	C	T	C	C	C	C	C	C	H	C	C	T	C	C	C	C	C	C	C	H	H	T	C	C	C	H	C	T	C	T	C	H	C	T	C
JAX00348858	13	4058991	0	T	G	T	T	T	T	T	G	T	T	T	T	T	T	H	T	T	T	T	T	T	T	T	T	T	G	T	H	G	G	T	T	T	T	H	T	T	T	T	T	T	T	T	T	T	T
JAX00348860	13	4062258	0	G	A	G	G	G	G	A	A	A	G	H	A	G	G	A	G	H	G	A	G	G	G	G	G	G	A	A	A	A	A	G	G	G	G	A	A	G	G	G	G	G	A	G	G	G	G
JAX00348863	13	4100550	0	C	T	C	C	C	C	C	C	T	C	H	T	C	C	H	C	H	C	C	C	C	C	C	C	C	C	C	C	C	C	C	C	C	C	H	C	C	C	C	C	C	C	C	C	C	C
JAX00041222	13	4102348	0	A	G	G	A	G	A	A	A	A	A	A	A	A	H	A	G	A	G	A	H	G	A	A	A	G	A	A	A	A	A	H	H	A	H	A	A	A	G	A	A	A	A	A	G	A	A
JAX00041224	13	4139132	0	G	C	G	G	G	G	C	C	C	G	H	C	G	G	C	G	H	G	C	G	G	G	G	G	G	C	C	C	C	C	G	G	G	G	C	C	G	G	G	G	G	C	G	G	G	G
JAX00041225	13	4139830	0	A	T	A	A	A	A	T	A	T	A	H	T	A	A	H	A	H	A	T	A	A	A	A	A	A	A	T	H	A	A	A	A	A	A	H	T	A	A	A	A	A	T	A	A	A	A
JAX00348869	13	4159330	0	C	T	C	C	C	C	T	C	T	C	H	T	C	C	H	C	H	C	T	C	C	C	C	C	C	C	T	H	C	C	C	C	C	C	H	T	C	C	C	C	C	T	C	C	C	C
JAX00348884	13	4236938	0	A	G	A	A	A	A	G	G	G	A	H	G	A	A	N	A	H	A	N	A	A	A	A	A	A	G	G	H	G	N	A	A	A	A	G	G	A	A	A	A	A	G	A	A	A	A
JAX00348885	13	4238019	0	G	A	G	G	G	G	A	G	G	G	G	G	G	G	G	G	G	G	A	G	G	G	G	G	G	G	A	H	G	G	G	G	G	G	G	A	G	G	G	G	G	A	G	G	G	G
JAX00348898	13	4297368	0	C	T	C	C	C	C	T	C	T	C	N	T	C	C	H	C	H	C	T	C	C	C	C	C	C	C	T	H	C	C	C	C	C	C	N	T	C	C	C	C	C	H	C	C	C	C
JAX00348900	13	4300387	0	T	C	T	T	T	T	T	C	T	T	T	T	T	T	H	T	T	T	T	T	T	T	T	T	T	C	T	H	C	C	T	T	T	T	H	T	T	T	T	T	T	T	T	T	T	T
JAX00041236	13	4313241	0	C	T	T	C	T	C	T	T	T	C	H	T	C	H	T	T	H	T	T	H	T	C	C	C	T	T	T	T	T	T	H	H	C	H	T	T	C	T	C	C	C	T	C	T	C	C
JAX00348901	13	4315840	0	G	A	G	G	G	G	A	A	A	G	H	A	G	G	A	G	H	G	A	G	G	G	G	G	G	A	A	A	A	A	G	G	G	G	A	A	G	G	G	G	G	A	G	G	G	G
JAX00041242	13	4365334	0	G	T	T	G	T	G	G	G	G	G	G	G	G	H	G	T	G	T	G	H	T	G	G	G	T	G	G	G	G	G	H	H	G	H	G	G	G	T	G	G	G	G	G	T	G	G
JAX00041246	13	4426683	0	C	T	C	C	C	C	T	T	T	C	H	T	C	C	T	C	H	C	T	C	C	C	C	C	C	H	T	T	T	T	C	C	C	C	T	T	C	C	C	C	C	T	C	C	C	C
JAX00348916	13	4464505	0	A	G	A	A	A	A	A	G	A	A	A	A	A	A	H	A	A	A	A	A	A	A	A	A	A	G	A	H	G	G	A	A	A	A	H	A	A	A	A	A	A	A	A	A	A	A
JAX00041248	13	4468106	0	G	C	C	G	C	G	C	C	C	G	H	C	G	H	C	C	H	C	C	H	C	G	G	G	C	C	C	C	C	C	H	H	G	H	C	C	G	C	G	G	G	C	G	C	G	G
JAX00041249	13	4468777	0	A	T	T	A	T	A	A	A	A	A	A	A	A	H	A	T	A	T	A	H	T	A	A	A	T	A	A	A	A	A	H	H	A	H	A	A	A	T	A	A	A	A	A	T	A	A
JAX00041251	13	4516763	0	C	T	T	C	T	C	C	C	C	C	C	C	C	H	C	T	C	T	C	H	T	C	C	C	T	C	C	C	C	C	H	H	C	H	C	C	C	T	C	C	C	C	C	T	C	C
JAX00348922	13	4517278	0	A	G	A	A	A	A	G	G	G	A	H	G	A	A	G	A	H	A	G	A	A	A	A	A	A	G	G	G	G	G	A	A	A	A	G	G	A	A	A	A	A	G	A	A	A	A
JAX00348925	13	4547913	0	T	C	T	T	T	T	T	T	C	T	H	C	T	T	N	T	H	T	T	T	T	T	T	T	T	T	T	T	T	T	T	T	T	T	H	T	T	T	T	T	T	T	T	T	T	T
JAX00348930	13	4579384	0	C	T	C	C	C	C	T	C	C	C	C	C	C	C	C	C	C	C	T	C	C	C	C	C	C	C	T	H	C	C	C	C	C	C	C	T	C	C	C	C	C	T	C	C	C	C
JAX00041256	13	4593607	0	T	C	C	T	C	T	C	C	C	T	H	C	T	H	C	C	H	C	C	H	C	T	T	T	C	C	C	C	C	C	H	H	T	H	C	C	T	C	T	T	T	C	T	C	T	T
JAX00041258	13	4598696	0	A	G	G	A	G	A	A	A	A	A	A	A	A	H	A	G	A	G	A	H	G	A	A	A	G	A	A	A	A	A	H	H	A	H	A	A	A	G	A	A	A	A	A	G	A	A
JAX00201868	13	4599860	0	G	A	G	G	G	G	A	G	A	G	N	A	G	G	N	G	H	G	A	G	G	G	G	G	G	G	A	H	G	G	G	G	G	G	H	A	G	G	G	G	G	A	G	G	G	G
JAX00041262	13	4643442	0	T	C	C	T	C	T	C	C	C	T	N	C	T	H	C	C	H	C	C	H	C	T	T	T	C	C	C	C	C	C	H	H	T	H	C	C	T	C	T	T	T	C	T	C	T	T
JAX00041263	13	4643797	0	C	G	G	C	G	C	G	G	G	C	C	G	C	H	G	G	N	G	G	H	G	C	C	C	G	G	G	G	G	G	N	H	C	H	G	G	C	G	C	C	C	G	C	G	C	C
JAX00348943	13	4672148	0	G	A	G	G	G	G	A	G	A	G	H	A	G	G	H	G	H	G	A	G	G	G	G	G	G	G	A	H	G	G	G	G	G	G	H	A	G	G	G	G	G	A	G	G	G	G
JAX00348947	13	4678182	0	A	G	G	A	G	A	G	A	G	A	H	G	A	H	H	G	H	G	G	H	G	A	A	A	G	A	G	H	A	A	H	H	A	H	H	G	A	G	A	A	A	G	A	G	A	A
JAX00348949	13	4689732	0	G	T	G	G	G	G	T	G	G	G	G	G	G	G	G	G	G	G	T	G	G	G	G	G	G	G	T	H	G	G	G	G	G	G	G	T	G	G	G	G	G	T	G	G	G	G
JAX00348950	13	4690437	0	G	A	G	G	G	A	G	G	G	G	G	G	G	G	G	G	G	G	G	G	G	G	G	G	G	G	G	G	G	G	H	H	A	G	G	G	N	G	G	G	G	G	H	G	A	G
JAX00348951	13	4692618	0	G	T	G	G	G	G	G	T	G	G	G	G	G	G	H	G	G	G	G	G	G	G	G	G	G	T	G	H	T	T	G	G	G	G	H	G	G	G	G	G	G	G	G	G	G	G
JAX00041266	13	4701880	0	C	T	T	C	T	C	T	T	T	C	N	T	C	H	T	T	H	T	T	H	T	C	C	C	T	T	T	T	T	T	H	H	C	H	T	T	C	T	C	C	C	T	C	T	C	C
JAX00348954	13	4708878	0	G	A	G	G	G	G	G	G	A	G	H	A	G	G	G	G	H	G	G	G	G	G	G	G	G	G	G	G	G	G	G	G	G	G	H	G	G	G	G	G	G	G	G	G	G	G
JAX00041267	13	4709679	0	G	A	A	G	A	G	G	G	G	G	G	G	G	H	G	A	G	A	G	N	A	G	G	G	A	G	G	G	G	G	N	H	G	N	G	G	G	A	G	G	G	G	G	A	G	G
JAX00348960	13	4714310	0	G	T	G	G	G	G	T	G	T	G	H	T	G	G	H	G	H	G	T	G	G	G	G	G	G	G	T	H	G	G	G	G	G	G	H	T	G	G	G	G	G	T	G	G	G	G
JAX00041268	13	4737259	0	T	C	C	T	C	T	C	T	C	T	H	C	T	N	H	C	N	C	C	H	C	T	T	T	C	T	C	H	T	T	N	H	T	H	H	C	T	C	T	T	T	C	T	C	T	T
JAX00348962	13	4748059	0	A	G	G	A	G	A	G	G	G	A	H	G	A	H	G	G	H	G	G	H	G	A	A	A	G	G	G	G	G	G	H	H	A	H	G	G	A	G	A	A	A	G	A	G	A	A
JAX00348963	13	4753594	0	G	A	A	G	A	G	A	G	A	G	N	A	G	H	G	A	G	A	A	G	A	G	G	G	A	G	A	G	G	G	G	G	G	G	G	A	G	A	G	G	G	A	G	A	G	G
JAX00348967	13	4772310	0	G	A	G	G	G	G	A	A	A	G	H	A	G	G	A	G	H	G	A	G	G	G	G	G	G	A	A	A	A	A	G	G	G	G	A	A	G	G	G	G	G	A	G	G	G	G
JAX00041271	13	4776511	0	C	T	T	C	T	C	C	C	C	C	C	C	C	H	C	T	C	T	C	T	T	C	C	C	T	C	C	C	C	C	H	H	C	H	C	C	C	T	C	C	C	C	C	T	C	C
JAX00201871	13	4796660	0	T	C	T	T	T	T	C	T	C	T	N	N	T	T	H	T	H	T	C	T	T	T	T	T	T	T	C	H	T	T	T	T	T	T	H	C	T	T	T	T	T	C	T	T	T	T
JAX00348978	13	4855991	0	C	T	C	C	C	C	C	T	C	C	C	C	C	C	N	C	C	C	C	C	C	C	C	C	C	T	C	C	T	T	C	C	C	C	N	C	C	C	C	C	C	C	C	C	C	C
JAX00348979	13	4856256	0	T	G	G	T	G	T	G	G	G	T	H	G	T	H	G	G	H	G	G	H	G	T	T	T	G	G	G	G	G	G	H	H	T	H	G	G	T	G	T	T	T	G	T	G	T	T
JAX00348981	13	4896628	0	G	T	G	G	G	G	T	T	T	G	H	T	G	G	T	G	H	G	T	G	G	G	G	G	G	T	T	T	T	T	G	G	G	G	T	T	G	G	G	G	G	T	G	G	G	G
JAX00348982	13	4899855	0	T	A	T	T	T	T	T	T	A	T	H	H	T	T	H	T	H	T	T	T	T	T	T	T	T	T	T	T	T	T	T	T	T	T	H	T	T	T	T	T	T	T	T	T	T	T
JAX00348984	13	4919895	0	C	A	C	C	C	C	A	A	A	C	H	A	C	C	A	C	H	C	A	C	C	C	C	C	C	A	A	A	A	A	C	C	C	C	A	A	C	C	C	C	C	A	C	C	C	C
JAX00348985	13	4921384	0	C	G	C	C	C	C	G	G	G	C	H	G	C	C	G	C	H	N	G	C	C	C	C	C	C	G	G	G	G	G	C	C	C	C	G	G	C	C	C	C	C	G	C	C	C	C
JAX00041283	13	4940388	0	A	G	G	A	G	A	G	G	G	A	H	G	A	H	G	G	H	G	G	H	G	A	A	A	G	G	G	G	G	G	H	H	A	H	G	G	A	G	A	A	A	G	A	G	A	A
JAX00041284	13	4945083	0	A	G	G	A	G	A	A	A	A	A	A	A	A	H	A	G	A	G	A	H	G	A	A	A	G	A	A	A	A	A	H	H	A	H	A	A	A	G	A	A	A	A	A	G	A	A
JAX00041285	13	4946723	0	C	T	T	C	T	C	C	C	C	C	C	C	C	N	C	T	C	T	C	H	T	C	C	C	T	C	C	C	C	C	H	H	C	H	C	C	C	T	C	C	C	C	C	T	C	C
JAX00348987	13	4969263	0	G	A	G	G	G	G	A	G	A	G	H	A	G	G	H	G	H	G	A	G	G	G	G	G	G	G	A	H	G	G	G	G	G	G	H	A	G	G	G	G	G	A	G	G	G	G
JAX00041286	13	4976102	0	T	G	G	T	G	T	G	G	G	T	H	G	T	H	G	G	H	G	G	H	G	T	T	T	G	G	G	G	G	G	H	H	T	H	G	G	T	G	T	T	T	G	T	G	T	T
JAX00348988	13	4993021	0	T	C	T	T	T	T	T	T	C	T	H	C	T	T	H	T	H	T	T	T	T	T	T	T	T	T	T	T	T	T	T	T	T	T	H	T	T	T	T	T	T	T	T	T	T	T
JAX00348990	13	4993425	0	C	T	C	C	C	C	C	C	T	C	N	T	C	C	H	C	H	C	C	C	C	C	C	C	C	C	C	C	C	C	C	C	C	C	H	C	C	C	C	C	C	C	C	C	C	C
JAX00041289	13	5017804	0	C	G	G	C	G	C	C	C	C	C	C	C	C	H	C	G	C	G	C	H	G	C	C	C	G	C	C	C	C	C	H	H	C	H	C	C	C	G	C	C	C	C	C	G	C	C
JAX00348995	13	5049951	0	A	G	A	A	A	A	G	G	A	A	A	A	A	A	H	A	A	A	G	A	A	A	A	A	A	G	G	G	G	G	A	A	A	A	H	G	A	A	A	A	A	G	A	A	A	A
JAX00349005	13	5060669	0	G	A	G	G	G	G	G	A	G	G	G	G	G	G	H	G	G	G	G	G	G	G	G	G	G	A	G	H	A	A	G	G	G	G	H	G	G	G	G	G	G	G	G	G	G	G
JAX00349006	13	5060933	0	T	C	T	T	T	T	C	C	C	T	T	C	T	T	C	T	N	T	C	T	T	T	T	T	T	H	C	C	C	H	T	T	T	T	H	C	T	T	T	T	T	C	T	T	T	T
JAX00041295	13	5100537	0	G	T	T	G	T	G	T	T	T	G	H	T	G	H	T	T	H	T	T	H	T	G	G	G	T	T	T	T	T	T	H	H	G	H	T	T	G	T	G	G	G	T	G	T	G	G
JAX00349010	13	5102980	0	C	T	C	C	C	C	T	T	T	C	H	T	C	C	T	C	H	C	T	C	C	C	C	C	C	T	T	T	T	T	C	C	C	C	T	T	C	C	C	C	C	T	C	C	C	C
JAX00041297	13	5105532	0	A	G	G	A	G	A	G	G	G	A	N	G	A	H	G	G	N	G	G	H	G	A	A	A	G	G	G	G	G	G	H	H	A	H	G	G	A	G	A	A	A	G	A	G	A	A
JAX00041301	13	5165422	0	T	A	T	T	T	T	A	T	A	T	H	A	T	T	H	T	H	T	A	T	T	T	T	T	T	T	A	H	T	T	T	T	T	T	H	A	T	T	T	T	T	A	T	T	T	T
JAX00041303	13	5187342	0	A	G	A	A	A	A	G	A	G	A	N	G	A	A	H	A	N	A	G	A	A	A	A	A	A	A	G	H	A	A	A	A	A	A	H	G	A	A	A	A	A	G	A	A	A	A
JAX00349019	13	5187906	0	G	T	G	G	G	G	T	T	T	G	H	T	G	G	T	G	H	G	T	G	G	G	G	G	G	T	T	T	T	T	G	G	G	G	T	T	G	G	G	G	G	T	G	G	G	G
JAX00041305	13	5230370	0	G	A	G	G	G	G	A	G	A	G	H	A	G	G	A	G	H	G	A	G	G	G	G	G	G	G	A	A	G	G	G	G	G	G	H	A	G	G	G	G	G	A	G	G	G	G
JAX00041306	13	5233278	0	C	T	C	C	C	C	T	C	T	C	H	T	C	C	H	C	H	C	T	C	C	C	C	C	C	C	T	H	C	C	C	C	C	C	H	T	C	C	C	C	C	T	C	C	C	C
JAX00349021	13	5242563	0	C	A	C	C	C	C	A	C	A	C	H	A	C	C	H	C	H	C	A	C	C	C	C	C	C	C	A	H	C	C	C	C	C	C	N	A	C	H	C	C	C	A	C	C	C	C
JAX00041307	13	5258942	0	A	G	A	A	A	A	G	G	G	A	H	G	A	A	G	A	H	A	G	A	A	A	A	A	A	G	G	G	G	G	A	A	A	A	G	G	A	A	A	A	A	G	A	A	A	A
JAX00041309	13	5259166	0	G	A	G	G	G	G	A	G	A	G	H	A	G	G	N	G	H	G	A	G	G	G	G	G	G	G	A	H	N	G	G	G	G	G	H	A	G	G	G	G	G	A	G	G	G	G
JAX00041310	13	5287301	0	T	C	T	T	T	T	C	T	C	T	H	C	T	T	H	T	N	T	C	T	T	N	T	T	T	T	C	N	T	T	T	T	T	T	H	C	T	T	T	T	T	C	T	T	T	T
JAX00041311	13	5287526	0	A	G	A	A	A	A	G	G	G	A	H	G	A	A	G	A	H	A	G	A	A	A	A	A	A	G	G	G	G	G	A	A	A	A	G	G	A	A	A	A	A	G	A	A	A	A
JAX00349029	13	5290392	0	T	C	T	T	T	T	C	T	C	T	H	C	T	T	H	T	H	T	C	T	T	T	T	T	T	T	C	H	T	T	T	T	T	T	H	C	T	T	T	T	T	C	T	T	T	T
JAX00201882	13	5297286	0	T	C	T	T	T	T	C	T	C	T	H	C	T	T	H	T	H	T	C	T	T	T	T	T	T	T	C	H	T	T	T	T	T	T	H	C	T	T	T	T	T	C	T	T	T	T
JAX00041312	13	5300104	0	T	C	T	T	T	T	C	C	C	T	H	C	T	T	C	T	H	T	C	T	T	T	T	T	T	C	C	C	C	C	T	T	T	T	C	C	T	T	T	T	T	C	T	T	T	T
JAX00349035	13	5316084	0	G	A	G	G	G	G	G	G	A	G	H	A	G	G	H	G	H	G	G	G	G	G	G	G	G	G	G	G	G	G	G	G	G	G	H	G	G	G	G	G	G	G	G	G	G	G
JAX00349037	13	5330639	0	A	G	A	A	A	A	A	G	A	A	A	A	A	A	H	A	A	A	A	A	A	A	A	A	A	G	A	H	G	G	A	A	A	A	H	A	A	A	A	A	A	A	A	A	A	A
JAX00041314	13	5337523	0	A	C	A	A	A	A	C	A	A	A	A	A	A	A	A	A	A	A	C	A	A	A	A	A	A	A	C	H	A	A	A	A	A	A	A	C	A	A	A	A	A	C	A	A	A	A
JAX00349040	13	5350860	0	A	C	A	A	A	A	A	C	A	A	A	A	A	A	H	A	A	A	A	A	A	A	A	A	A	C	A	H	C	C	A	A	A	A	H	A	A	A	A	A	A	A	A	A	A	A
JAX00349041	13	5354887	0	G	A	G	G	G	G	A	G	G	G	G	G	G	G	G	G	G	G	A	G	G	G	G	G	G	G	N	H	G	G	G	G	G	G	G	A	G	G	G	G	G	A	G	G	G	G
JAX00349042	13	5385953	0	A	G	A	A	A	A	A	G	A	A	A	A	A	A	H	A	A	A	A	A	A	A	A	A	A	G	A	H	G	G	A	A	A	A	H	A	A	A	A	A	A	A	A	A	A	A
JAX00041316	13	5387909	0	G	A	G	G	G	G	A	A	A	G	H	A	G	G	A	G	H	G	A	G	G	G	G	G	G	A	A	A	A	A	G	G	G	G	A	A	G	G	G	G	G	A	G	G	G	G
JAX00041317	13	5398235	0	G	A	A	G	A	G	G	G	G	G	G	G	G	H	G	A	G	A	G	H	A	G	G	G	A	G	G	G	G	G	H	H	G	H	G	G	G	A	G	G	G	G	G	A	G	G
JAX00041318	13	5399212	0	A	C	C	A	C	A	A	A	A	A	A	A	A	H	A	C	A	C	A	H	C	A	A	A	C	A	A	A	A	A	H	H	A	H	A	A	A	C	A	A	A	A	A	C	A	A
JAX00349043	13	5403398	0	A	G	A	A	A	A	G	G	G	A	H	G	A	A	G	A	H	A	G	A	A	A	A	A	A	G	G	G	G	G	A	A	A	A	G	G	A	A	A	A	A	G	A	A	A	A
JAX00349044	13	5404534	0	A	C	A	A	A	A	A	A	C	A	N	C	A	A	H	A	H	A	A	A	A	A	A	A	A	A	A	A	A	A	A	A	A	A	H	A	A	A	A	A	A	A	A	A	A	A
JAX00041319	13	5418200	0	C	A	C	C	C	C	A	C	A	C	C	A	C	C	H	C	H	C	A	C	C	C	C	C	C	C	A	H	C	C	C	C	C	C	C	A	C	C	C	C	C	A	C	C	C	C
JAX00349048	13	5447578	0	G	C	G	G	G	G	G	C	G	G	G	G	G	G	H	G	G	G	G	G	G	G	G	G	G	C	G	H	C	C	G	G	G	G	H	G	G	G	G	G	G	G	G	G	G	G
JAX00041322	13	5449298	0	G	C	G	G	G	G	C	G	C	G	H	C	G	G	H	G	H	G	C	G	G	G	G	G	G	G	C	H	G	G	G	G	G	G	H	C	G	G	G	G	G	C	G	G	G	G
JAX00349050	13	5452324	0	G	C	G	G	G	G	G	G	C	G	H	C	G	G	H	G	H	G	G	G	G	G	G	G	G	G	G	G	G	G	G	G	G	G	H	G	G	G	G	G	G	G	G	G	G	G
JAX00349052	13	5484953	0	A	T	A	A	A	A	T	T	T	A	H	T	A	A	T	A	H	A	T	A	A	A	A	A	A	T	T	T	T	T	A	A	A	A	T	T	A	A	A	A	A	T	A	A	A	A
JAX00349055	13	5492379	0	A	G	A	A	A	A	G	G	G	A	H	G	A	A	G	A	H	A	G	A	A	A	A	A	A	G	G	G	G	G	A	A	A	A	G	G	A	A	A	A	A	G	A	A	A	A
JAX00041325	13	5496186	0	T	A	T	T	T	T	A	A	A	T	H	A	T	T	A	T	H	T	A	T	T	T	T	T	T	A	A	A	A	A	T	T	T	T	A	A	T	T	T	T	T	A	T	T	T	T
JAX00041326	13	5498505	0	A	C	A	A	A	A	C	C	C	A	H	C	A	A	C	A	H	A	C	A	A	A	A	A	A	C	C	C	C	C	A	A	A	A	C	C	A	A	A	A	A	C	A	A	A	A
JAX00349060	13	5531678	0	G	T	G	G	G	G	T	G	T	G	H	T	G	G	H	G	H	G	T	G	G	G	G	G	G	G	T	H	G	G	G	G	G	G	N	T	G	G	G	G	G	T	G	G	G	G
JAX00349061	13	5540072	0	A	G	A	A	A	A	A	G	A	A	A	A	A	A	H	A	A	A	A	A	A	A	A	A	A	G	A	H	G	G	A	A	A	A	H	A	A	A	A	A	A	A	A	A	A	A
JAX00041330	13	5541669	0	C	G	C	C	C	C	G	G	G	C	H	G	C	C	G	C	H	C	G	C	C	C	C	C	C	G	G	G	G	G	C	C	C	C	G	G	C	C	C	C	C	G	C	C	C	C
JAX00349064	13	5556076	0	G	A	G	G	G	G	A	A	A	G	N	A	G	G	A	G	G	G	A	G	G	G	G	G	G	A	A	A	A	A	G	G	G	G	A	A	G	G	G	G	G	A	G	G	G	G
JAX00041333	13	5584894	0	C	T	T	C	T	C	C	C	C	C	C	C	C	H	C	T	C	T	C	H	T	C	C	C	T	C	C	C	C	C	H	H	C	H	C	C	C	T	C	C	C	C	C	T	C	C
JAX00349069	13	5585612	0	C	G	C	C	C	C	C	C	G	C	H	G	C	C	H	C	H	C	C	C	C	C	C	C	C	C	C	C	C	C	C	C	C	C	H	C	C	C	C	C	C	C	C	C	C	C
JAX00201889	13	5598426	0	A	T	A	A	A	A	T	A	T	A	H	T	A	A	H	A	H	A	T	A	A	A	A	A	A	A	T	H	A	A	A	A	A	A	H	T	A	A	A	A	A	T	A	A	A	A
JAX00201890	13	5598921	0	T	G	T	T	T	T	G	T	G	T	N	G	T	T	N	T	H	T	G	T	T	T	T	T	T	T	G	H	T	T	T	T	T	T	H	G	T	T	T	T	T	G	T	T	T	T
JAX00349072	13	5615387	0	A	G	A	A	A	A	A	G	A	A	A	A	A	A	H	A	A	A	A	A	A	A	A	A	A	G	A	H	G	G	A	A	A	A	H	A	A	A	A	A	A	A	A	A	A	A
JAX00349073	13	5615666	0	T	C	T	T	T	T	C	C	C	T	H	C	T	T	C	T	H	T	C	T	T	T	T	T	T	C	C	C	C	C	T	T	T	T	C	C	T	T	T	T	T	C	T	T	T	T
JAX00349074	13	5616551	0	T	G	T	T	T	T	G	T	G	T	H	G	T	T	H	T	H	T	G	T	T	T	T	T	T	T	G	H	T	T	T	T	T	T	H	G	T	T	T	T	T	G	T	T	T	T
JAX00041335	13	5621427	0	A	C	A	A	A	A	C	A	C	A	H	C	A	A	H	A	H	A	C	A	A	A	A	A	A	A	C	H	A	A	A	A	A	A	H	C	A	A	A	A	A	C	A	A	A	A
JAX00041337	13	5660159	0	C	T	C	C	C	C	T	T	T	C	C	H	C	C	T	C	C	C	C	C	C	C	C	C	C	T	T	T	H	T	C	C	C	C	T	T	C	C	C	C	C	H	C	C	C	C
JAX00349079	13	5675848	0	A	T	A	A	A	T	A	A	A	A	A	A	A	A	A	A	A	A	A	A	A	A	A	A	A	A	A	A	A	A	H	H	T	A	A	A	H	A	A	A	A	A	H	A	T	A
JAX00349082	13	5681030	0	T	G	T	T	T	T	G	G	G	T	H	G	T	T	G	T	H	T	G	T	T	T	T	T	T	G	G	G	G	G	T	T	T	T	G	G	T	T	T	T	T	G	T	T	T	T
JAX00349083	13	5681263	0	C	T	C	C	C	C	T	C	T	C	H	T	C	C	H	C	H	C	T	C	C	C	C	C	C	C	T	H	C	C	C	C	C	C	H	T	C	C	C	C	C	T	C	C	C	C
JAX00349089	13	5737530	0	C	A	C	C	C	C	C	C	A	C	N	A	C	C	H	C	H	C	C	C	C	C	C	C	C	C	C	C	C	C	C	C	C	C	H	C	C	C	C	C	C	C	C	C	C	C
JAX00349091	13	5740087	0	G	T	G	G	G	G	G	T	G	G	G	G	G	G	H	G	G	G	G	G	G	G	G	G	G	T	G	G	N	T	G	G	G	G	H	G	G	G	G	G	G	G	G	G	G	G
JAX00349092	13	5740126	0	G	T	G	G	G	G	T	G	T	G	H	T	G	G	H	G	H	G	T	G	G	G	G	G	G	G	T	H	G	G	G	G	G	G	H	T	G	G	G	G	G	T	G	G	G	G
JAX00041344	13	5740752	0	C	T	C	C	C	C	T	T	C	C	C	C	C	C	H	C	C	C	T	C	C	C	C	C	C	T	T	T	T	T	C	C	C	C	H	T	C	C	C	C	C	T	C	C	C	C
JAX00349094	13	5743134	0	C	A	C	C	C	C	A	A	A	C	C	A	C	C	A	C	C	C	A	C	C	C	C	C	C	A	A	A	A	A	C	C	C	C	A	A	C	C	C	C	C	A	C	C	C	C
JAX00349095	13	5743784	0	C	T	C	C	C	C	T	T	T	C	H	T	C	C	T	C	H	C	T	C	C	C	C	C	C	T	T	T	T	T	C	C	C	C	T	T	C	C	C	C	C	T	C	C	C	C
JAX00349096	13	5744187	0	C	T	C	C	C	C	T	C	C	C	C	C	C	C	C	C	C	C	T	C	C	C	C	C	C	C	T	H	C	C	C	C	C	C	C	T	C	C	C	C	C	T	C	C	C	C
JAX00349098	13	5770544	0	C	A	C	C	C	C	C	A	C	C	C	C	C	C	H	C	C	C	C	C	C	C	C	C	C	A	C	H	A	A	C	C	C	C	H	C	C	C	C	C	C	C	C	C	C	C
JAX00041347	13	5789809	0	T	G	T	T	T	T	G	T	G	T	H	G	T	T	H	T	H	T	G	T	T	T	T	T	T	T	G	H	T	T	T	T	T	T	H	G	T	T	T	T	T	G	T	T	T	T
JAX00349101	13	5799808	0	C	G	C	C	C	C	G	C	G	C	H	G	C	C	H	C	H	C	G	C	C	C	C	C	C	C	G	H	C	C	C	C	C	C	H	G	C	C	C	C	C	G	C	C	C	C
JAX00349102	13	5799853	0	A	G	A	A	A	A	A	G	A	A	A	A	A	A	H	A	A	A	A	A	A	A	A	A	A	G	A	H	G	G	A	A	A	A	H	A	A	A	A	A	A	A	A	A	A	A
JAX00349104	13	5808184	0	G	A	G	G	G	G	G	G	A	G	N	A	G	G	H	G	H	G	G	G	G	G	G	G	G	G	G	G	G	G	G	G	G	G	G	G	G	G	G	G	G	G	G	G	G	G
JAX00349105	13	5808367	0	C	T	C	C	C	C	C	C	T	C	H	T	C	C	H	C	H	C	C	C	C	C	C	C	C	C	C	C	C	C	C	C	C	C	C	C	C	C	C	C	C	C	C	C	C	C
JAX00349114	13	5820349	0	G	A	G	G	G	G	A	A	A	G	N	A	G	G	A	G	H	G	A	G	G	G	G	G	G	A	A	A	A	A	G	G	G	G	A	A	G	G	G	G	G	A	G	G	G	G
JAX00349115	13	5822046	0	C	G	C	C	C	C	G	G	G	C	H	G	C	C	G	C	H	C	G	C	C	C	C	C	C	G	G	G	G	G	C	C	C	C	G	G	C	C	C	C	C	G	C	C	C	C
JAX00041350	13	5822473	0	T	A	T	T	T	A	A	T	A	T	H	A	T	T	N	T	H	T	A	T	T	T	T	T	T	T	A	H	T	T	H	N	A	T	H	A	H	T	T	T	T	A	H	T	A	T
JAX00349117	13	5824291	0	C	T	C	C	C	C	T	C	T	C	H	T	C	C	H	C	N	C	T	C	C	C	C	C	C	C	T	N	C	C	C	C	C	C	N	T	C	C	C	C	C	T	C	C	C	C
JAX00349121	13	5830977	0	T	C	T	T	T	T	T	C	T	T	T	T	T	T	H	T	T	T	T	T	T	T	T	T	T	C	T	H	C	C	T	T	T	T	N	T	T	T	T	T	T	T	T	T	N	T
JAX00041354	13	5865973	0	C	T	C	C	C	C	T	C	T	C	H	T	C	C	H	C	H	C	T	C	C	C	C	C	C	C	T	H	C	C	C	C	C	C	H	T	C	C	C	C	C	T	C	C	C	C
JAX00349130	13	5878416	0	C	T	C	C	C	C	C	T	C	C	C	C	C	C	H	C	C	C	C	C	C	C	C	C	C	T	C	H	T	T	C	C	C	C	H	C	C	C	C	C	C	C	C	C	C	C
JAX00349136	13	5892583	0	T	C	T	T	T	T	C	C	C	C	H	C	T	H	C	T	C	T	C	T	T	C	T	C	T	C	C	C	C	C	T	T	T	H	C	C	H	T	T	C	T	C	H	T	T	C
JAX00349137	13	5892832	0	C	T	C	C	C	C	C	T	C	C	C	C	C	C	C	C	C	C	C	C	C	C	C	C	C	T	C	C	T	T	C	C	C	C	H	C	C	C	C	C	C	C	C	C	C	C
JAX00041355	13	5899856	0	T	C	T	T	T	T	C	T	C	T	H	C	T	T	H	T	H	T	C	T	T	T	T	T	T	T	C	H	T	T	T	T	T	T	H	C	T	T	T	T	T	C	T	T	T	T
JAX00349140	13	5939262	0	G	A	G	G	G	G	A	A	A	G	H	A	G	G	A	G	H	G	A	G	G	G	G	G	G	A	A	A	A	A	G	G	G	G	A	A	G	G	G	G	G	A	G	G	G	G
JAX00349142	13	5956700	0	C	T	C	C	C	C	C	C	T	C	H	T	C	C	N	C	H	C	C	C	C	C	C	C	C	C	C	C	C	C	C	C	C	C	T	C	C	C	C	C	C	C	C	C	C	C
JAX00349151	13	5964755	0	T	A	T	T	T	A	A	A	A	T	H	A	T	T	A	T	H	T	A	T	T	T	T	T	T	A	A	A	A	A	H	H	A	T	A	A	H	T	T	T	T	A	H	T	A	T
JAX00349153	13	5970897	0	G	A	G	G	G	A	A	A	A	G	H	A	G	G	A	G	H	G	A	G	G	G	G	G	G	A	A	A	A	A	H	H	A	G	A	A	H	G	G	G	G	A	H	G	A	G
JAX00349154	13	5971555	0	G	A	G	G	G	A	G	G	G	G	G	G	G	G	G	G	G	G	G	G	G	G	G	G	G	G	G	G	G	G	G	N	A	G	G	G	N	G	G	G	G	G	G	G	N	G
JAX00349155	13	5976915	0	C	T	C	C	C	C	C	T	C	C	C	C	C	C	H	C	C	C	C	C	C	C	C	C	C	T	C	H	T	T	C	C	C	C	H	C	C	C	C	C	C	C	C	C	C	C
JAX00349157	13	5977068	0	A	G	A	A	A	G	A	A	A	A	A	A	A	A	A	A	A	A	A	A	A	A	A	A	A	A	A	A	A	A	H	H	G	A	A	A	H	A	A	A	A	A	H	A	G	A
JAX00349158	13	5983520	0	G	A	G	G	G	G	A	G	A	G	H	A	G	G	N	G	H	G	A	G	G	G	G	G	G	G	A	H	G	G	G	G	G	G	N	A	G	G	G	G	G	A	G	G	G	G
JAX00349162	13	5990239	0	T	C	T	T	T	T	C	C	C	T	H	C	T	T	C	T	H	T	C	T	T	T	T	T	T	C	C	C	C	C	T	T	T	T	C	C	T	T	T	T	T	C	T	T	T	T
JAX00201903	13	6011891	0	C	T	C	C	C	C	T	C	T	C	H	T	C	C	N	C	H	C	T	C	C	C	C	C	C	C	T	H	C	C	C	C	C	C	C	T	C	C	C	C	C	T	C	C	C	C
JAX00349163	13	6024790	0	G	A	G	G	G	G	A	A	A	G	H	A	G	G	A	G	H	G	A	G	G	G	G	G	G	A	A	A	A	A	G	G	G	G	A	A	G	G	G	G	G	A	G	G	G	G
JAX00349169	13	6055189	0	A	G	A	A	A	A	G	A	G	A	H	G	A	A	H	A	H	A	G	A	A	A	A	A	A	A	G	H	A	A	A	A	A	A	H	G	A	A	A	A	A	G	A	A	A	A
JAX00349170	13	6055248	0	G	T	G	G	G	G	T	T	T	T	H	T	G	H	T	G	T	G	T	G	G	T	G	T	G	T	T	T	T	T	G	G	G	H	T	T	H	G	G	T	G	T	H	G	G	T
JAX00349177	13	6078490	0	T	C	T	T	T	C	C	C	C	C	H	C	T	H	C	T	C	T	C	T	T	C	T	C	T	C	C	C	C	C	H	H	C	H	C	C	C	T	T	C	T	C	C	T	C	C
JAX00349178	13	6086466	0	G	A	G	G	G	G	A	A	A	G	H	A	G	G	A	G	H	G	A	G	G	G	G	G	G	A	A	A	A	A	G	G	G	G	A	A	G	G	G	G	G	A	G	G	G	G
JAX00349180	13	6087704	0	G	C	G	G	G	G	C	G	G	G	G	G	G	G	G	G	G	G	C	G	G	G	G	G	G	G	C	G	G	G	G	G	G	G	G	C	G	G	G	G	G	C	G	G	G	G
JAX00041370	13	6095514	0	T	C	T	T	T	C	T	T	T	C	T	T	T	H	T	T	H	T	T	T	T	C	T	C	T	T	T	T	T	T	H	H	C	H	T	T	C	T	T	C	T	T	C	T	C	C
JAX00349183	13	6101163	0	G	A	G	G	G	G	A	G	A	G	H	A	G	G	H	G	H	G	A	G	G	G	G	G	G	G	A	H	G	G	G	G	G	G	H	A	G	G	G	G	G	A	G	G	G	G
JAX00349194	13	6150555	0	A	G	A	A	A	A	A	A	A	G	A	A	A	H	A	A	H	A	A	A	A	G	A	G	A	A	A	A	A	A	A	A	A	H	A	A	H	A	A	G	A	A	H	A	A	G
JAX00349195	13	6152619	0	C	G	C	C	C	C	C	G	C	C	C	C	C	C	H	C	C	C	C	C	C	C	C	C	C	G	C	H	G	G	C	C	C	C	H	C	C	C	C	C	C	C	C	C	C	C
JAX00349199	13	6175325	0	G	A	G	G	G	G	A	G	A	G	H	A	G	G	H	G	H	G	A	G	G	G	G	G	G	G	A	H	G	G	G	G	G	G	H	A	G	G	G	G	G	A	G	G	G	G
JAX00349201	13	6178430	0	C	A	C	C	C	C	A	C	C	C	C	C	C	C	C	C	C	C	A	C	C	C	C	C	C	C	A	A	C	C	C	C	C	C	C	A	C	C	C	C	C	A	C	C	C	C
JAX00041377	13	6181818	0	G	A	G	G	G	A	A	A	A	G	H	A	G	G	A	G	H	G	A	G	G	G	G	G	G	A	A	A	A	A	H	H	A	G	A	A	H	G	G	G	G	A	H	G	A	G
JAX00349206	13	6200746	0	C	T	C	C	C	C	T	C	C	C	C	C	C	C	C	C	C	C	T	C	C	C	C	C	C	C	T	H	C	C	C	C	C	C	C	T	C	C	C	C	C	T	C	C	C	C
JAX00349207	13	6200762	0	A	T	A	A	A	A	A	T	A	A	A	A	A	A	H	A	A	A	A	A	A	A	A	A	A	T	A	H	T	T	A	A	A	A	H	A	A	A	A	A	A	A	A	A	A	A
JAX00349208	13	6202136	0	T	G	T	T	T	G	T	G	T	T	T	T	T	T	H	T	T	T	T	T	T	T	T	T	T	G	T	H	G	G	H	H	G	T	H	T	H	T	T	T	T	T	H	T	G	T
JAX00041379	13	6202201	0	T	C	T	T	T	C	C	C	C	T	H	C	T	T	C	T	H	T	C	T	T	T	T	T	T	C	C	C	C	C	H	H	C	T	C	C	H	T	T	T	T	C	H	T	C	T
JAX00349212	13	6238742	0	A	G	A	A	A	A	G	G	G	A	H	G	A	A	G	A	H	A	G	A	A	A	A	A	A	G	G	G	G	G	A	A	A	A	G	G	A	A	A	A	A	G	A	A	A	A
JAX00349216	13	6240367	0	G	A	G	G	G	G	G	A	G	G	G	G	G	G	H	G	G	G	G	G	G	G	G	G	G	A	G	H	A	A	G	G	G	G	H	G	G	G	G	G	G	G	G	G	G	G
JAX00349218	13	6260828	0	G	A	G	G	G	G	A	G	A	G	H	A	G	G	H	G	H	G	A	G	G	G	G	G	G	G	A	H	G	G	G	G	G	G	H	A	G	G	G	G	G	A	G	G	G	G
JAX00349221	13	6264596	0	T	A	T	T	T	T	T	T	T	A	T	T	T	H	T	T	H	T	T	T	T	A	T	A	T	H	T	T	N	T	T	T	T	H	T	T	H	T	T	A	T	T	N	T	T	A
JAX00349223	13	6269105	0	C	T	C	C	C	C	T	C	C	C	C	C	C	C	C	C	C	C	T	C	C	C	C	C	C	C	T	H	C	C	C	C	C	C	C	T	C	C	C	C	C	T	C	C	C	C
JAX00041385	13	6285186	0	C	T	C	C	C	C	T	C	T	C	H	T	C	C	H	C	H	C	T	C	C	C	C	C	C	C	T	N	C	C	C	C	C	C	N	T	C	C	C	C	C	T	C	C	C	C
JAX00041386	13	6303301	0	A	G	G	A	G	G	G	G	G	G	A	G	A	G	G	G	G	G	G	H	G	G	A	G	G	G	G	G	G	G	G	G	G	G	G	G	G	G	A	G	A	H	G	G	G	G
JAX00349224	13	6303346	0	A	G	A	A	A	A	A	G	A	A	A	A	A	A	H	A	A	A	A	A	A	A	A	A	A	G	A	H	G	G	A	A	A	A	H	A	A	A	A	A	A	A	A	A	A	A
JAX00349227	13	6306112	0	T	G	T	T	T	T	T	G	T	T	T	T	T	T	H	T	T	T	T	T	T	T	T	T	T	G	T	H	G	G	T	T	T	T	H	T	T	T	T	T	T	T	T	T	T	T
JAX00349229	13	6320511	0	T	G	T	T	T	T	G	G	G	T	H	G	T	T	G	T	H	T	G	T	T	T	T	T	T	G	G	G	G	G	T	T	T	T	G	G	T	T	T	T	T	G	T	T	T	T
JAX00349230	13	6322125	0	A	T	A	A	A	A	T	A	T	A	A	T	A	A	H	A	H	A	T	A	A	A	A	A	A	A	T	H	A	A	A	A	A	A	H	T	A	A	A	A	A	T	A	A	A	A
JAX00041389	13	6339430	0	G	A	G	G	G	G	A	G	A	G	H	A	G	G	H	G	H	G	A	G	G	G	G	G	G	G	A	H	G	G	G	G	G	G	H	A	G	G	G	G	G	A	G	G	G	G
JAX00041390	13	6339459	0	A	G	A	A	A	A	G	A	G	A	H	G	A	A	H	A	H	A	G	A	A	A	A	A	A	A	G	N	A	A	A	A	A	A	H	G	A	A	A	A	A	G	A	A	A	A
JAX00349233	13	6341409	0	T	C	T	T	T	T	C	C	C	T	H	C	T	T	C	T	H	T	C	T	T	T	T	T	T	C	C	C	C	C	T	T	T	T	C	C	T	T	T	T	T	C	T	T	T	T
JAX00349239	13	6374417	0	C	T	C	C	C	C	T	C	T	C	N	T	C	C	H	C	H	C	T	C	C	C	C	C	C	C	T	H	C	C	C	C	C	C	N	T	C	C	C	C	C	T	C	C	C	C
JAX00349240	13	6375611	0	T	G	T	T	T	T	T	T	T	G	T	T	T	H	T	T	H	T	T	T	T	G	T	G	T	T	T	T	T	T	T	T	T	H	T	T	H	T	T	G	T	T	H	T	T	G
JAX00349244	13	6415722	0	A	T	A	A	A	A	A	A	T	A	H	T	A	A	H	A	H	A	A	A	A	A	A	A	A	A	A	A	A	A	A	A	A	A	H	A	A	A	A	A	A	A	A	A	A	A
JAX00041394	13	6419254	0	C	T	C	C	C	C	C	T	C	C	C	C	C	C	H	C	C	C	C	C	C	C	C	C	C	T	C	H	T	T	C	C	C	C	H	C	C	C	C	C	C	C	C	C	C	C
JAX00201911	13	6428566	0	G	T	G	G	G	G	T	T	T	G	H	T	G	G	T	G	H	G	T	G	G	G	G	G	G	T	T	T	T	T	G	G	G	G	T	T	G	G	G	G	G	T	G	G	G	G
JAX00349246	13	6429160	0	T	C	T	T	T	T	C	T	T	T	T	T	T	T	T	T	T	T	C	T	T	T	T	T	T	T	C	H	T	T	T	T	T	T	T	C	T	T	T	T	T	C	T	T	T	T
JAX00349248	13	6432488	0	A	G	A	A	A	A	G	A	G	A	H	G	A	A	N	A	H	A	G	A	A	A	A	A	A	A	G	N	A	A	A	A	A	A	N	G	A	A	A	A	A	G	A	A	A	A
JAX00349250	13	6433361	0	T	C	T	T	T	T	C	T	C	T	H	C	T	T	H	T	H	T	C	T	T	T	T	T	T	T	C	H	T	T	T	T	T	T	H	C	T	T	T	T	T	C	T	T	T	T
JAX00349252	13	6447514	0	A	T	A	A	A	A	T	T	T	A	H	T	A	A	T	A	H	A	T	A	A	A	A	A	A	T	T	T	T	T	A	A	A	A	T	T	A	A	A	A	A	T	A	A	A	A
JAX00041397	13	6456308	0	C	T	C	C	C	C	T	T	T	C	H	T	C	C	T	C	H	C	T	C	C	C	C	C	C	T	T	T	T	T	C	C	C	C	T	T	C	C	C	C	C	T	C	C	C	C
JAX00349260	13	6464829	0	G	A	G	G	G	G	G	G	A	G	H	A	G	G	H	G	H	G	G	G	G	G	G	G	G	G	G	G	G	G	G	G	G	G	H	G	G	G	G	G	G	G	G	G	G	G
JAX00041399	13	6469205	0	G	C	G	G	G	G	C	C	C	G	H	C	G	G	C	G	H	G	C	G	G	G	G	G	G	C	C	C	C	C	G	G	G	G	C	C	G	G	G	G	G	C	G	G	G	G
JAX00349263	13	6469706	0	G	A	G	G	G	G	G	G	A	G	H	A	G	G	H	G	N	G	G	G	G	G	G	G	G	G	G	G	G	G	G	G	G	G	H	G	G	G	G	G	G	G	G	G	G	G
JAX00349266	13	6504680	0	C	A	C	C	C	C	C	A	C	C	C	C	C	C	H	C	C	C	C	C	C	C	C	C	C	A	C	H	A	A	C	C	C	C	H	C	C	C	C	C	C	C	C	C	C	C
JAX00349267	13	6505699	0	G	T	G	G	G	G	G	T	G	G	G	G	G	G	H	G	G	G	G	G	G	G	G	G	G	T	G	H	T	T	G	G	G	G	H	G	G	G	G	G	G	G	G	G	G	G
JAX00041404	13	6551867	0	A	T	A	A	A	T	T	A	T	A	H	T	A	A	H	A	H	A	T	A	A	A	A	A	A	A	T	H	A	A	H	H	T	A	H	T	H	A	A	A	A	T	H	A	T	A
JAX00349278	13	6557355	0	T	G	T	T	T	T	T	G	G	T	H	G	T	T	G	T	H	T	T	T	T	T	T	T	T	G	T	T	G	G	T	T	T	T	G	T	T	T	T	T	T	T	T	T	T	T
JAX00349280	13	6559784	0	A	G	A	A	A	G	G	G	G	A	H	G	A	A	G	A	H	A	G	A	A	A	A	A	A	G	G	G	G	G	H	H	G	A	G	G	H	A	A	A	A	G	H	A	G	A
JAX00349285	13	6566154	0	G	A	G	G	G	A	A	G	A	A	H	A	G	H	H	G	A	G	A	G	G	A	G	A	G	G	A	H	G	G	H	H	A	H	H	A	A	G	G	A	G	A	A	G	A	A
JAX00349286	13	6566868	0	G	A	G	G	G	A	A	G	G	G	G	G	G	G	G	G	G	G	A	G	G	G	G	G	G	G	A	H	G	G	H	H	A	G	G	A	H	G	G	G	G	A	H	G	A	G
JAX00349287	13	6578692	0	C	T	C	C	C	C	C	C	T	C	H	T	C	C	H	C	H	C	C	C	C	C	C	C	C	C	C	C	C	C	C	C	C	C	H	C	C	C	C	C	C	C	C	C	C	C
JAX00349289	13	6580716	0	T	C	T	T	T	C	C	T	C	T	H	C	T	T	T	T	N	T	C	T	T	T	T	T	T	T	C	T	T	T	T	N	C	T	T	C	T	T	T	T	T	C	H	T	C	T
JAX00349290	13	6588532	0	T	C	T	T	T	C	C	C	C	T	H	C	T	T	C	T	H	T	C	T	T	T	T	T	T	C	C	C	C	C	T	T	C	T	C	C	T	T	T	T	T	C	T	T	C	T
JAX00349293	13	6597754	0	A	G	A	A	A	A	A	A	A	G	A	A	A	H	A	A	H	A	A	A	A	G	A	G	A	A	A	A	A	A	A	A	A	H	A	A	H	A	A	G	A	A	H	A	A	G
JAX00349298	13	6600046	0	T	C	T	T	T	T	T	C	T	T	T	T	T	T	H	T	T	T	T	T	T	T	T	T	T	C	T	H	C	C	T	T	T	T	H	T	T	T	T	T	T	T	T	T	T	T
JAX00041409	13	6614083	0	A	G	A	A	A	G	G	G	G	G	H	G	A	H	G	A	G	A	G	A	A	G	A	G	A	G	G	G	G	G	H	H	G	H	G	G	G	A	A	G	A	G	G	A	G	G
JAX00349311	13	6638163	0	G	A	G	G	G	A	A	G	A	G	H	A	G	G	H	G	H	G	A	G	G	G	G	G	G	G	A	H	G	G	H	H	A	G	H	A	H	G	G	G	G	A	H	G	A	G
JAX00349315	13	6640112	0	T	G	T	T	T	T	T	T	G	T	H	G	T	T	H	T	H	T	T	T	T	T	T	T	T	T	T	T	T	T	T	T	T	T	H	T	T	T	T	T	T	T	T	T	T	T
JAX00349317	13	6644112	0	T	G	T	T	T	T	T	G	G	G	H	G	T	H	G	T	G	T	T	T	T	G	T	G	T	G	T	H	G	G	T	T	T	H	G	T	H	T	T	G	T	T	H	T	T	G
JAX00041413	13	6659477	0	A	C	A	A	A	C	C	C	C	C	H	C	A	H	C	A	C	A	C	A	A	C	A	C	A	C	C	C	C	C	H	N	C	H	C	C	C	A	A	C	A	C	C	A	C	C
JAX00041416	13	6681401	0	G	T	G	G	G	T	T	G	T	T	T	T	G	T	T	G	T	G	T	G	G	T	G	T	G	G	T	T	G	G	T	T	T	T	T	T	T	G	G	T	G	T	T	G	T	T
JAX00349328	13	6720138	0	T	C	T	T	T	C	C	C	C	T	H	C	T	T	C	T	H	T	C	T	T	T	T	T	T	C	C	C	C	C	H	H	C	T	C	C	H	T	T	T	T	C	H	T	C	T
JAX00041418	13	6738615	0	G	A	G	G	G	A	A	A	A	G	H	A	G	G	A	G	H	G	A	G	G	G	G	G	G	A	A	A	A	A	H	H	A	G	A	A	H	G	G	G	G	A	H	G	A	G
JAX00041419	13	6740720	0	A	G	A	A	A	G	G	A	G	A	A	G	A	A	A	A	A	A	G	A	A	A	A	A	A	A	G	A	A	A	A	A	G	A	A	G	A	A	A	A	A	G	A	A	G	A
JAX00349331	13	6748058	0	C	T	C	C	C	T	T	C	C	C	C	C	C	C	C	C	C	C	T	C	C	C	C	C	C	C	T	H	C	C	H	H	T	C	C	T	H	C	C	C	C	T	H	C	T	C
JAX00349336	13	6759101	0	G	C	G	G	G	G	G	C	G	G	G	G	G	G	N	G	G	G	G	G	G	G	G	G	G	C	G	G	C	C	G	G	G	G	G	G	G	G	G	G	G	G	G	G	G	G
JAX00349337	13	6759162	0	A	G	A	A	A	A	A	A	G	A	A	G	A	A	H	A	H	A	A	A	A	A	A	A	A	A	A	A	A	A	A	A	A	A	A	A	A	A	A	A	A	A	A	A	A	A
JAX00349340	13	6768336	0	T	C	T	T	T	C	C	C	C	T	H	C	T	T	C	T	H	T	C	T	T	T	T	T	T	C	C	C	C	C	H	H	C	T	C	C	H	T	T	T	T	C	H	T	C	T
JAX00349343	13	6771265	0	A	G	A	A	A	A	A	G	A	A	A	A	A	A	H	A	A	A	A	A	A	A	A	A	A	G	A	H	G	G	A	A	A	A	H	A	A	A	A	A	A	A	A	A	A	A
JAX00349345	13	6776892	0	C	A	C	C	C	C	C	A	A	C	H	A	C	C	A	C	H	C	C	C	C	C	C	C	C	A	C	H	A	A	C	C	C	C	A	C	C	C	C	C	C	C	C	C	C	C
JAX00349347	13	6800355	0	A	G	A	A	A	G	G	A	G	A	H	G	A	A	G	A	H	A	G	A	A	A	A	A	A	A	G	H	A	A	H	H	G	A	H	G	H	A	A	A	A	G	H	A	G	A
JAX00349348	13	6802634	0	G	A	G	G	G	A	A	G	G	A	G	G	G	H	G	G	H	G	A	G	G	A	G	A	G	G	A	H	G	G	H	H	A	H	G	A	A	G	G	A	G	A	A	G	A	A
JAX00349349	13	6809132	0	G	A	G	G	G	G	G	G	A	G	H	A	G	G	H	G	H	G	G	G	G	G	G	G	G	G	G	G	G	G	G	G	G	G	N	G	G	G	G	G	G	G	G	G	G	G
JAX00349365	13	6852372	0	G	A	G	G	G	G	G	G	A	G	H	A	G	G	H	G	H	G	G	G	G	G	G	G	G	G	G	G	G	G	G	G	G	G	H	G	G	G	G	G	G	G	G	G	G	G
JAX00349367	13	6884608	0	G	A	G	G	G	G	G	G	G	A	G	G	G	H	G	G	H	G	G	G	G	A	G	A	G	G	G	G	G	G	G	G	G	H	G	G	H	G	G	A	G	G	H	G	G	A
JAX00349372	13	6891951	0	G	A	G	G	G	G	G	A	G	G	G	G	G	G	H	G	G	G	G	G	G	G	G	G	G	A	G	H	A	A	G	G	G	G	N	G	G	G	G	G	G	G	G	G	G	G
JAX00349374	13	6892506	0	C	T	C	C	C	T	T	C	C	C	C	C	C	C	C	C	C	C	T	C	C	C	C	C	C	C	T	H	C	C	T	T	T	C	C	T	H	C	C	C	C	T	H	C	T	C
JAX00349379	13	6920914	0	G	A	G	G	G	G	G	G	G	A	G	G	G	H	G	G	H	G	G	G	G	A	G	A	G	G	G	G	G	G	G	G	G	H	G	G	H	G	G	A	G	G	H	G	G	A
JAX00349381	13	6924339	0	A	G	A	A	A	A	A	A	A	G	A	A	A	G	A	A	G	A	A	A	A	G	A	G	A	A	A	A	A	A	A	A	A	G	A	A	G	A	A	G	A	A	G	A	A	G
JAX00041434	13	6952031	0	A	C	A	A	A	C	C	C	C	C	C	C	A	C	C	A	C	A	C	A	A	C	A	C	A	C	C	C	C	C	C	C	C	C	C	C	C	A	A	C	A	C	C	A	C	C
JAX00349384	13	6953771	0	G	A	G	G	G	A	A	G	A	G	H	A	G	G	H	G	H	G	A	G	G	G	G	G	G	G	A	H	G	G	H	H	A	G	H	A	H	G	G	G	G	A	N	G	A	G
JAX00349386	13	6955588	0	A	T	A	A	A	T	T	T	T	A	N	T	A	A	T	A	H	A	T	A	A	A	A	A	A	T	T	T	T	T	H	H	T	A	T	T	H	A	A	A	A	T	H	A	T	A
JAX00349388	13	6963915	0	G	C	G	G	G	C	C	G	C	G	H	C	G	G	H	G	H	G	C	G	G	G	G	G	G	G	C	H	G	G	H	H	C	G	H	C	H	G	G	G	G	C	H	G	C	G
JAX00349389	13	6963977	0	G	A	G	G	G	A	A	G	A	G	H	A	G	G	H	G	H	G	A	G	G	G	G	G	G	G	A	H	G	G	H	H	A	G	H	A	H	G	G	G	G	A	H	G	A	G
JAX00201922	13	6978419	0	T	C	T	T	T	C	C	C	C	T	H	C	T	T	C	T	H	T	C	T	T	T	T	T	T	C	C	C	C	C	H	H	C	T	C	C	H	T	T	T	T	C	H	T	C	T
JAX00201923	13	6978601	0	C	T	C	C	C	T	T	C	T	C	H	T	C	C	H	C	H	C	T	C	C	C	C	C	C	C	T	N	C	C	H	H	T	C	H	T	H	C	C	C	C	T	H	C	T	C
JAX00041436	13	6982444	0	T	G	T	T	T	G	G	G	G	T	H	G	T	T	G	T	H	T	G	T	T	T	T	T	T	G	G	G	G	G	H	H	G	T	G	G	H	T	T	T	T	G	H	T	G	T
JAX00041437	13	6982513	0	C	T	C	C	C	T	T	C	T	C	H	T	C	C	H	C	H	C	T	C	C	C	C	C	C	C	T	H	C	C	H	H	T	C	H	T	H	C	C	C	C	T	H	C	T	C
JAX00041438	13	6982573	0	G	A	G	G	G	A	A	G	A	G	N	A	G	G	N	G	G	G	A	G	G	G	G	G	G	G	A	H	G	G	H	H	A	G	H	A	H	G	G	G	G	A	N	G	A	G
JAX00041439	13	7022831	0	G	A	G	G	G	A	A	G	A	G	H	A	G	G	H	G	H	G	A	G	G	G	G	G	G	G	A	H	G	G	H	H	A	G	H	A	H	G	G	G	G	A	H	G	A	G
JAX00349393	13	7023019	0	G	A	G	G	G	G	G	A	G	G	G	G	G	G	N	G	G	G	G	G	G	G	G	G	G	A	G	H	A	A	G	G	G	G	H	G	G	G	G	G	G	G	G	G	G	G
JAX00349394	13	7023281	0	A	T	A	A	A	A	A	A	T	A	H	T	A	A	H	A	H	A	A	A	A	A	A	A	A	A	A	A	A	A	A	A	A	A	N	A	A	A	A	A	A	A	A	A	A	A
JAX00349395	13	7023416	0	G	A	G	G	G	G	G	G	G	A	G	G	G	H	G	G	G	G	G	G	G	A	G	A	G	G	G	G	G	G	G	G	G	G	G	G	H	G	G	A	G	G	H	G	G	A
JAX00041443	13	7061455	0	G	A	G	G	G	A	A	A	A	A	H	A	G	H	A	G	A	G	A	G	G	A	G	A	G	A	A	A	A	A	H	H	A	H	A	A	A	G	G	A	G	A	A	G	A	A
JAX00041444	13	7061662	0	C	T	C	C	C	T	T	C	T	C	H	T	C	C	H	C	H	C	T	C	C	C	C	C	C	C	T	H	C	C	H	H	T	C	H	T	H	C	C	C	C	T	H	C	T	C
JAX00041445	13	7087791	0	T	C	T	T	T	C	C	C	C	T	H	C	T	T	C	T	H	T	C	T	T	T	T	T	T	C	C	C	C	C	H	H	C	T	C	C	H	T	T	T	T	C	H	T	C	T
JAX00041446	13	7087999	0	T	C	T	T	T	C	C	T	C	T	H	C	T	T	H	T	H	T	C	T	T	T	T	T	T	T	C	H	T	T	H	H	C	T	H	C	H	T	T	T	T	C	H	T	C	T
JAX00349399	13	7096394	0	C	A	C	C	C	C	C	C	C	A	C	C	C	H	C	C	H	C	C	C	C	A	C	A	C	C	C	C	C	C	C	C	C	H	C	C	H	C	C	A	C	C	H	C	C	A
JAX00349402	13	7100511	0	G	C	G	G	G	C	C	C	C	C	N	C	G	N	C	G	C	G	C	G	G	C	G	C	G	C	C	C	C	C	H	H	C	N	C	C	C	G	G	C	G	C	C	G	C	C
JAX00201927	13	7149863	0	T	C	T	T	T	C	C	C	C	C	H	C	T	H	C	T	C	T	C	T	T	C	T	C	T	C	C	C	C	C	H	H	C	H	C	C	C	T	T	C	T	C	C	T	C	C
JAX00349409	13	7158205	0	C	A	C	C	C	A	A	C	A	A	H	A	C	H	H	C	A	C	A	C	C	A	C	A	C	C	A	H	C	C	H	H	A	H	H	A	A	C	C	A	C	A	A	C	A	A
JAX00349410	13	7158328	0	A	G	A	A	A	G	G	A	A	A	A	A	A	A	A	A	A	A	G	A	A	A	A	A	A	A	G	H	A	A	H	H	G	A	A	G	H	A	A	A	A	G	H	A	G	A
JAX00041452	13	7183838	0	A	G	A	A	A	G	G	G	G	A	H	G	A	A	G	A	H	A	G	A	A	A	A	A	A	G	G	G	G	G	H	H	G	A	G	G	H	A	A	A	A	G	H	A	G	A
JAX00349416	13	7231946	0	G	A	G	G	G	A	A	A	A	A	H	A	G	H	A	G	A	G	A	G	G	A	G	A	G	A	A	A	A	A	H	H	A	H	A	A	A	G	G	A	G	A	A	G	A	A
JAX00349417	13	7236088	0	C	G	C	C	C	C	C	G	C	G	C	C	C	H	H	C	H	C	C	C	C	G	C	G	C	G	C	H	G	G	C	C	C	H	H	C	H	C	C	G	C	C	H	C	C	G
JAX00349418	13	7236128	0	A	T	A	A	A	T	T	A	T	A	H	T	A	A	H	A	H	A	T	A	A	A	A	A	A	A	T	H	A	A	H	H	T	A	H	T	N	A	A	A	A	T	H	A	T	A
JAX00349422	13	7270154	0	A	G	A	A	A	A	A	G	A	A	A	A	A	A	H	A	A	A	A	A	A	A	A	A	A	G	A	H	G	G	A	A	A	A	H	A	A	A	A	A	A	A	A	A	A	A
JAX00349423	13	7270821	0	A	G	A	A	A	A	A	G	A	A	A	A	A	A	H	A	A	A	A	A	A	A	A	A	A	G	A	H	G	G	A	A	A	A	H	A	A	A	A	A	A	A	A	A	A	A
JAX00349427	13	7303307	0	C	T	C	C	C	C	C	T	C	C	C	C	C	C	H	C	C	C	C	C	C	C	C	C	C	T	C	H	T	T	C	C	C	C	H	C	C	C	C	C	C	C	C	C	C	C
JAX00349428	13	7303903	0	G	A	G	G	G	A	A	A	A	G	H	A	G	G	A	G	H	G	A	G	G	G	G	G	G	A	A	A	A	A	H	H	A	G	A	A	H	G	G	G	G	A	H	G	A	G
JAX00349433	13	7314138	0	T	A	T	T	T	A	A	A	A	T	H	A	T	T	A	T	H	T	A	T	T	T	T	T	T	A	A	A	A	A	H	N	A	T	A	A	H	T	T	T	T	A	H	T	A	T
JAX00349438	13	7321670	0	C	T	C	C	C	T	T	T	T	T	H	T	C	H	T	C	T	C	T	C	C	T	C	T	C	T	T	T	T	T	H	H	T	H	T	T	T	C	C	T	C	T	T	C	T	T
JAX00349442	13	7353935	0	G	A	G	G	G	G	G	A	G	G	G	G	G	G	H	G	G	G	G	G	G	G	G	G	G	A	G	H	A	A	G	G	G	G	H	G	G	G	G	G	G	G	G	G	G	G
JAX00349446	13	7374245	0	T	G	T	T	T	T	T	G	T	T	T	T	T	T	H	T	T	T	T	T	T	T	T	T	T	G	T	H	G	G	T	T	T	T	H	T	T	T	T	T	T	T	T	T	T	T
JAX00349448	13	7374420	0	A	G	A	A	A	G	G	A	A	A	A	A	A	A	A	A	A	A	G	A	A	A	A	A	A	A	G	H	A	A	H	H	G	A	A	G	H	A	A	A	A	G	H	A	G	A
JAX00349451	13	7383555	0	G	A	G	G	G	G	G	A	G	G	G	G	G	G	H	G	G	G	G	G	G	G	G	G	G	A	G	H	A	A	G	G	G	G	H	G	G	G	G	G	G	G	G	G	G	G
JAX00349454	13	7414836	0	G	A	G	G	G	G	G	A	G	G	G	G	G	G	H	G	G	G	G	G	G	G	G	G	G	A	G	H	A	A	G	G	G	G	H	G	G	G	G	G	G	G	G	G	G	G
JAX00349455	13	7423200	0	A	G	A	A	A	A	A	A	A	G	A	A	A	H	A	A	H	A	A	A	A	G	A	G	A	A	A	A	A	A	A	A	A	H	A	A	H	A	A	G	A	A	H	A	A	G
JAX00201933	13	7489642	0	T	C	T	T	T	C	C	C	C	C	H	C	T	H	C	T	C	T	C	T	T	C	T	C	T	C	C	C	C	C	H	H	C	H	C	C	C	T	T	C	T	C	C	T	C	C
JAX00349461	13	7521608	0	A	G	A	A	A	G	G	G	G	A	H	G	A	A	G	A	H	A	G	A	A	A	A	A	A	G	G	G	G	G	H	H	G	A	G	G	H	A	A	A	A	G	H	A	G	A
JAX00349463	13	7524202	0	A	C	A	A	A	C	C	A	C	C	H	C	A	H	H	A	C	A	C	A	A	C	A	C	A	N	C	H	A	A	H	H	C	H	H	C	C	A	A	C	A	C	C	A	C	C
JAX00349467	13	7534341	0	T	C	T	T	T	T	T	T	C	T	H	C	T	T	H	T	H	T	T	T	T	T	T	T	T	T	T	T	T	T	T	T	T	T	H	T	T	T	T	T	T	T	T	T	T	T
JAX00349472	13	7542802	0	G	C	G	G	G	G	G	G	G	C	G	G	G	H	G	G	H	G	G	G	G	C	G	C	G	G	G	G	G	G	G	G	G	H	G	G	H	G	G	C	G	G	H	G	G	C
JAX00349473	13	7544925	0	C	T	C	C	C	T	T	T	T	C	H	T	C	C	T	C	H	C	T	C	C	C	C	C	C	T	T	T	T	T	H	H	T	C	T	T	H	C	C	C	C	T	H	C	T	C
JAX00349478	13	7573333	0	G	T	G	G	G	G	G	T	G	G	G	G	G	G	H	G	G	G	G	G	G	H	G	N	G	T	G	H	T	T	G	G	G	G	H	G	G	G	G	G	G	G	G	G	G	G
JAX00041479	13	7581697	0	C	A	C	C	C	A	A	A	A	A	H	A	C	H	A	C	A	C	A	C	C	N	C	A	C	A	A	A	A	A	H	H	A	H	A	A	A	C	C	A	C	A	A	C	A	A
JAX00349480	13	7584143	0	G	A	G	G	G	A	A	A	A	A	H	A	G	H	A	G	A	G	A	G	G	A	G	A	G	A	A	A	A	A	H	H	A	H	A	A	A	G	G	A	G	A	A	G	A	A
JAX00349484	13	7590116	0	C	T	C	C	C	C	C	T	C	C	C	C	C	C	H	C	N	C	C	C	C	C	C	C	C	T	C	H	T	T	C	C	C	C	N	C	C	C	C	C	C	C	C	C	C	C
JAX00349495	13	7653477	0	G	A	G	G	G	A	A	A	A	G	H	A	G	G	A	G	H	G	A	G	G	G	G	G	G	A	A	A	A	A	H	H	A	G	A	A	H	G	G	G	G	A	H	G	A	G
JAX00349496	13	7654978	0	T	A	T	T	T	A	A	A	A	T	H	A	T	T	A	T	H	T	A	T	T	T	T	T	T	A	A	A	A	A	H	H	A	T	A	A	H	T	T	T	T	A	H	T	A	T
JAX00041485	13	7659769	0	G	T	G	G	G	T	T	G	T	G	H	T	G	G	H	G	H	G	T	G	G	G	G	G	G	G	T	H	G	G	H	H	T	G	H	T	H	G	G	G	G	T	H	G	T	G
JAX00349498	13	7663251	0	C	T	C	C	C	C	C	T	C	C	C	C	C	C	H	C	C	C	C	C	C	C	C	C	C	T	C	H	T	T	C	C	C	C	H	C	C	C	C	C	C	C	C	C	C	C
JAX00349505	13	7724259	0	A	T	A	A	A	A	A	A	A	T	A	A	A	H	A	A	H	A	A	A	A	T	A	T	A	A	A	A	A	A	A	A	A	H	A	A	H	A	A	T	A	A	H	A	A	T
JAX00349509	13	7724955	0	G	A	G	G	G	G	G	A	G	G	G	G	G	G	H	G	G	G	G	G	G	G	G	G	G	A	G	H	A	A	G	G	G	G	H	G	G	G	G	G	G	G	G	G	G	G
JAX00349510	13	7725328	0	C	A	C	C	C	A	A	C	A	C	H	A	C	C	H	C	H	C	A	C	C	C	C	C	C	C	A	H	C	C	H	H	A	C	H	A	H	C	C	C	C	A	H	C	A	C
JAX00349512	13	7731290	0	C	T	C	C	C	C	C	T	C	C	C	C	C	C	H	C	C	C	C	C	C	C	C	C	C	T	C	H	T	T	C	C	C	C	H	C	C	C	C	C	C	C	C	C	C	C
JAX00041491	13	7732670	0	G	T	G	G	G	T	T	G	G	G	G	G	G	G	G	G	G	G	T	G	G	G	G	G	G	H	T	T	H	H	H	H	T	G	G	T	H	G	G	G	G	T	H	G	T	G
JAX00349519	13	7769976	0	T	C	T	T	T	C	C	C	C	T	H	C	T	T	C	T	H	T	C	T	T	T	T	T	T	C	C	C	C	C	H	H	C	T	C	C	H	T	T	T	T	C	H	T	C	T
JAX00349520	13	7770055	0	A	G	A	A	A	A	A	G	A	A	A	A	A	A	H	A	A	A	A	A	A	A	A	A	A	G	A	H	G	G	A	A	A	A	H	A	A	A	A	A	A	A	A	A	A	A
JAX00041494	13	7774613	0	A	G	A	A	A	G	G	A	G	A	H	G	A	A	N	A	N	A	G	A	A	A	A	A	A	A	G	H	A	A	H	N	G	A	H	G	H	A	A	A	A	G	N	A	G	A
JAX00041495	13	7774699	0	T	C	T	T	T	C	C	C	C	T	H	C	T	T	C	T	H	T	C	T	T	T	T	T	T	C	C	C	C	C	H	H	C	T	C	C	H	T	T	T	T	C	H	T	C	T
JAX00349536	13	7878503	0	C	G	C	C	C	C	C	G	C	C	C	C	C	C	H	C	C	C	C	C	C	C	C	C	C	G	C	H	G	G	C	C	C	C	H	C	C	C	C	C	C	C	C	C	C	C
JAX00349537	13	7905657	0	T	C	T	T	T	T	T	T	C	T	H	C	T	T	H	T	H	T	T	T	T	T	T	T	T	T	T	T	T	T	T	T	T	T	H	T	T	T	T	T	T	T	T	T	T	T
JAX00041504	13	7906151	0	T	C	T	T	T	C	C	C	C	T	H	C	T	T	C	T	H	T	C	T	T	T	T	T	T	C	C	C	C	C	H	H	C	T	C	C	H	T	T	T	T	C	H	T	C	T
JAX00041505	13	7933843	0	C	T	C	C	C	T	T	C	T	C	H	T	C	C	H	C	H	C	T	C	C	C	C	C	C	C	T	H	C	C	H	H	T	C	H	T	T	C	C	C	C	T	H	C	T	C
JAX00201942	13	7944157	0	G	C	G	G	G	C	C	C	C	G	N	C	G	G	C	G	H	G	C	G	G	G	G	G	G	C	C	C	C	C	H	H	C	G	C	C	H	G	G	G	G	C	H	G	C	G
JAX00349544	13	7971977	0	A	G	A	A	A	G	G	G	A	A	A	A	A	A	H	A	A	A	G	A	A	A	A	A	A	G	G	G	G	G	H	H	G	A	N	G	H	A	A	A	A	G	H	A	G	A
JAX00349545	13	7978675	0	T	C	T	T	T	T	T	C	C	T	H	C	T	T	C	T	H	T	T	T	T	T	T	T	T	C	T	H	C	C	T	T	T	T	C	T	T	T	T	T	T	T	T	T	T	T
JAX00349549	13	7993899	0	G	T	G	G	G	T	T	G	T	G	H	T	G	G	H	G	H	G	T	G	G	G	G	G	G	G	T	H	G	G	H	N	T	G	H	T	H	G	G	G	G	T	H	G	T	G
JAX00349550	13	7994552	0	G	A	G	G	G	A	A	A	A	G	H	A	G	G	A	G	N	G	A	G	G	G	G	G	G	A	A	A	A	A	H	H	A	G	A	A	H	G	G	G	G	A	H	G	A	G
JAX00349552	13	7999557	0	T	C	T	T	T	C	C	T	C	T	H	C	T	T	C	T	C	T	C	T	T	T	T	T	T	T	C	C	T	T	C	N	C	T	C	C	N	T	H	T	N	C	C	T	C	H
JAX00349553	13	8016925	0	G	C	G	G	G	G	G	G	C	G	H	C	G	G	H	G	H	G	G	G	G	G	G	G	G	G	N	G	G	G	G	G	G	G	H	G	G	G	G	G	G	G	G	G	G	G
JAX00041511	13	8027430	0	G	C	G	G	G	C	C	G	G	G	G	G	G	G	G	G	G	G	C	G	G	G	G	G	G	G	C	H	G	G	H	H	C	G	G	C	H	G	G	G	G	C	H	G	C	G
JAX00349555	13	8032311	0	C	G	C	C	C	C	C	C	G	C	H	G	C	C	H	C	H	C	C	C	C	C	C	C	C	C	C	C	C	C	C	C	C	C	H	C	C	C	C	C	C	C	C	C	C	C
JAX00201945	13	8045876	0	T	C	T	T	T	C	C	T	T	T	T	T	T	T	T	T	T	T	C	T	T	T	T	T	T	T	C	N	T	T	T	N	C	T	T	C	N	T	T	T	T	C	H	T	C	T
JAX00349557	13	8075074	0	A	T	A	A	A	T	T	A	T	A	H	T	A	A	H	A	H	A	T	A	A	A	A	A	A	A	T	H	A	A	H	H	T	A	H	T	H	A	A	A	A	T	H	A	T	A
JAX00349559	13	8077319	0	C	G	C	C	C	C	C	G	C	C	C	C	C	C	H	C	C	C	C	C	C	C	C	C	C	G	C	H	G	G	C	C	C	C	H	C	C	C	C	C	C	C	C	C	C	C
JAX00349560	13	8086714	0	C	T	C	C	C	T	T	C	T	C	H	T	C	C	H	C	H	C	T	C	C	C	C	C	C	C	T	H	C	C	H	H	T	C	H	T	H	C	C	C	C	T	H	C	T	C
JAX00349561	13	8086930	0	A	G	A	A	A	G	G	G	G	A	H	G	A	A	G	A	H	A	G	A	A	A	A	A	A	G	G	G	G	G	H	H	G	A	G	G	H	A	A	A	A	G	H	A	G	A
JAX00041517	13	8088876	0	C	T	C	C	C	T	T	C	C	C	C	C	C	C	C	C	C	C	T	C	C	C	C	C	C	C	T	H	C	C	H	H	T	C	C	T	H	C	C	C	C	T	H	C	T	C
JAX00349562	13	8090755	0	T	C	T	T	T	T	T	C	T	T	T	T	T	T	H	T	T	T	T	T	T	T	T	T	T	C	T	H	C	C	T	T	T	T	H	T	T	T	T	T	T	T	T	T	T	T
JAX00349563	13	8121554	0	G	A	G	G	G	G	G	G	A	G	G	A	G	G	G	G	G	G	G	G	G	G	G	G	G	G	G	G	G	G	G	G	G	G	G	G	G	G	G	G	G	G	G	G	G	G
JAX00349566	13	8129298	0	T	G	T	T	T	T	T	G	T	T	T	T	T	T	H	T	T	T	T	T	T	T	T	T	T	G	T	H	G	G	T	T	T	T	H	T	T	T	T	T	T	T	T	T	T	T
JAX00041520	13	8130650	0	G	A	G	G	G	A	A	A	A	G	H	A	G	G	A	G	H	G	A	G	G	G	G	G	G	A	A	A	A	A	H	H	A	G	A	A	H	G	G	G	G	A	H	G	A	G
JAX00349567	13	8131094	0	A	G	A	A	A	G	G	G	G	A	H	G	A	A	G	A	H	A	G	A	A	A	A	A	A	G	G	G	G	G	H	H	G	A	G	G	N	A	A	A	A	G	H	A	G	A
JAX00349568	13	8139333	0	G	A	G	G	G	G	G	A	G	G	G	G	G	G	H	G	G	G	G	G	G	G	G	G	G	A	G	H	A	A	G	G	G	G	H	G	G	G	G	G	G	G	G	G	G	G
JAX00041521	13	8139750	0	C	T	C	C	C	T	T	C	T	C	C	T	C	C	H	C	H	C	T	C	C	C	C	C	C	C	T	H	C	C	N	N	T	C	N	T	N	C	C	C	C	T	N	C	T	C
JAX00349571	13	8151689	0	G	A	G	G	G	G	G	G	A	G	H	A	G	G	H	G	H	G	G	G	G	G	G	G	G	G	G	G	G	G	G	G	G	G	H	G	G	G	G	G	G	G	G	G	G	G
JAX00349572	13	8152029	0	G	C	G	G	G	C	C	C	C	G	H	C	G	G	C	G	H	G	C	G	G	G	G	G	G	C	C	C	C	C	H	H	C	G	C	C	H	G	G	G	G	C	H	G	C	G
JAX00349578	13	8210532	0	G	A	G	G	G	A	A	A	A	G	H	A	G	G	A	G	H	G	A	G	G	G	G	G	G	A	A	A	A	A	H	H	A	G	A	A	H	G	G	G	G	A	H	G	A	G
JAX00349580	13	8211445	0	G	A	G	G	G	A	A	G	A	G	H	A	G	G	H	G	H	G	A	G	G	G	G	G	G	G	A	H	G	G	H	H	A	G	H	A	H	G	G	G	G	A	H	G	A	G
JAX00349583	13	8212984	0	A	G	A	A	A	G	G	A	G	A	H	G	A	A	H	A	H	A	G	A	A	A	A	A	A	A	G	H	A	A	H	H	G	A	H	G	N	A	A	A	A	G	N	A	G	A
JAX00349586	13	8222426	0	C	T	C	C	C	T	T	T	C	C	C	C	T	C	H	C	C	C	T	C	C	C	C	C	C	T	T	T	T	T	H	H	T	C	H	T	H	C	C	C	C	T	H	C	T	C
JAX00349588	13	8222826	0	G	A	G	G	G	G	G	A	A	G	H	A	A	G	A	G	H	G	G	G	G	G	G	G	G	A	G	H	A	A	G	G	G	G	A	G	G	G	G	G	G	G	G	G	G	G
JAX00349590	13	8225287	0	T	C	T	T	T	C	C	C	C	T	H	C	C	T	C	T	H	T	C	T	T	T	T	T	T	C	C	C	C	C	H	H	C	T	C	C	H	T	T	T	T	C	H	T	C	T
JAX00041530	13	8259405	0	T	A	T	T	T	A	A	A	A	T	H	A	A	T	A	T	H	T	A	T	T	T	T	T	T	A	A	A	A	A	H	H	A	T	A	A	H	T	T	T	T	A	H	T	A	T
JAX00041531	13	8260106	0	G	T	G	G	G	T	T	G	T	G	H	T	G	G	H	G	H	G	T	G	G	G	G	G	G	G	T	H	G	G	H	H	T	G	H	T	H	G	G	G	G	T	H	G	T	G
JAX00349602	13	8265754	0	G	A	G	G	G	G	G	G	G	A	G	G	G	H	G	G	H	G	G	G	G	A	G	A	G	G	G	G	G	G	G	G	G	H	G	G	H	G	G	A	G	G	H	G	G	A
JAX00349609	13	8302813	0	T	C	T	T	T	T	T	C	T	T	T	T	C	T	H	T	T	T	T	T	T	T	T	T	T	C	T	H	C	C	T	T	T	T	H	T	T	T	T	T	T	T	T	T	T	T
JAX00041534	13	8305229	0	T	C	T	T	T	C	C	T	C	T	H	C	T	T	C	T	H	T	C	T	T	T	T	T	T	T	C	C	T	T	H	H	C	T	C	C	N	T	T	T	T	C	H	T	C	T
JAX00349612	13	8311232	0	C	T	C	C	C	T	T	C	T	C	H	T	C	C	H	C	H	C	T	C	C	C	C	C	C	C	T	H	C	C	H	H	T	C	H	T	H	C	C	C	C	T	H	C	T	C
JAX00349619	13	8340200	0	A	C	A	A	A	A	A	C	A	A	A	A	C	A	H	A	A	A	A	A	A	A	A	A	A	C	A	H	C	C	A	A	A	A	H	A	A	A	A	A	A	A	A	A	A	A
JAX00349620	13	8348040	0	G	A	G	G	G	A	A	G	A	G	H	A	G	G	H	G	H	G	A	G	G	G	G	G	G	G	A	H	G	G	H	H	A	G	H	A	H	G	G	G	G	A	H	G	A	G
JAX00349623	13	8351418	0	G	T	G	G	G	G	G	T	G	G	G	G	T	G	N	G	G	G	G	G	G	G	G	G	N	H	G	G	T	N	G	G	G	G	G	G	G	G	G	G	G	G	G	G	G	G
JAX00349624	13	8353684	0	C	T	C	C	C	T	T	T	T	C	H	T	T	C	T	C	H	C	T	C	C	C	C	C	C	T	T	T	T	T	H	H	T	C	T	T	H	C	C	C	C	T	H	C	T	C
JAX00041538	13	8378022	0	G	A	G	G	G	A	A	G	A	G	H	A	G	G	N	G	H	G	A	G	G	G	G	G	G	G	A	H	G	G	H	H	A	G	A	A	H	G	G	G	G	A	H	G	A	G
JAX00041539	13	8378654	0	T	C	T	T	T	C	C	C	C	T	H	C	C	T	C	T	H	T	C	T	T	T	T	T	T	C	C	C	C	C	H	H	C	T	C	C	H	T	T	T	T	C	H	T	C	T
JAX00041540	13	8379242	0	C	T	C	C	C	T	T	T	T	C	C	N	T	C	T	C	N	C	T	C	C	C	C	C	C	T	T	T	T	T	N	H	T	C	T	T	H	C	C	C	C	T	H	C	T	C
JAX00201956	13	8395149	0	C	G	C	C	C	G	G	C	G	C	N	G	C	C	H	C	H	C	G	C	C	C	C	C	C	C	G	H	C	C	H	H	G	C	H	G	N	C	C	C	C	G	H	C	G	C
JAX00041543	13	8425957	0	T	C	T	T	T	C	C	C	C	T	H	C	C	T	C	T	H	T	C	T	T	T	T	T	T	C	C	C	C	C	H	H	C	T	C	C	H	T	T	T	T	C	H	T	C	T
JAX00041545	13	8458586	0	C	T	C	C	C	T	T	C	T	C	N	T	C	C	H	C	H	C	T	C	C	C	C	C	C	C	T	H	C	C	H	H	T	C	H	T	H	C	C	C	C	T	H	C	T	C
JAX00349639	13	8487090	0	C	T	C	C	C	T	T	C	C	C	C	C	C	C	C	C	C	C	T	C	C	C	C	C	C	C	T	H	C	C	H	H	T	C	C	T	H	C	C	C	C	T	H	C	T	C
JAX00041547	13	8498009	0	C	T	C	C	C	T	T	T	T	C	H	T	T	C	T	C	H	C	T	C	C	C	C	C	C	T	T	T	T	T	H	H	T	C	T	T	H	C	C	C	C	T	H	C	T	C
JAX00041548	13	8498191	0	T	A	T	T	T	A	A	T	A	T	N	A	T	T	N	T	H	T	A	T	T	T	T	T	T	T	A	N	T	T	N	H	A	T	N	A	N	T	T	T	T	A	H	T	A	T
JAX00349642	13	8501727	0	A	G	A	A	A	G	G	G	G	A	H	G	G	A	G	A	H	A	G	A	A	A	A	A	A	G	G	G	G	G	H	H	G	A	G	G	H	A	A	A	A	G	H	A	G	A
JAX00041550	13	8538995	0	A	G	A	A	A	G	G	A	G	A	H	G	A	A	H	A	H	A	G	A	A	A	A	A	A	A	G	H	A	A	H	H	G	A	H	G	H	A	A	A	A	G	H	A	G	A
JAX00041551	13	8539443	0	T	C	T	T	T	C	C	T	C	T	H	C	T	T	H	T	H	T	C	T	T	T	T	T	T	T	C	H	T	T	H	H	C	T	H	C	H	T	T	T	T	C	H	T	C	T
JAX00041553	13	8568279	0	C	T	C	C	C	T	T	T	T	C	H	T	T	C	T	C	H	C	T	C	C	C	C	C	C	T	T	T	T	T	H	H	T	C	T	T	H	C	C	C	C	T	H	C	T	C
JAX00349651	13	8599834	0	T	A	T	T	T	T	T	A	T	A	T	T	A	H	H	T	H	T	T	T	T	A	T	A	T	A	T	H	A	A	T	T	T	H	H	T	H	T	T	A	T	T	H	T	T	A
JAX00349653	13	8600736	0	T	C	T	T	T	T	T	T	T	C	T	T	T	H	T	T	H	T	T	T	T	C	T	C	T	T	T	T	T	T	T	T	T	H	T	T	H	T	T	C	T	T	H	T	T	C
JAX00349654	13	8604594	0	A	G	A	A	A	G	G	G	G	A	H	G	G	A	G	A	H	A	G	A	A	A	A	A	A	G	G	G	G	G	H	H	G	A	G	G	H	A	H	A	A	G	H	A	G	A
JAX00349656	13	8606286	0	G	C	G	G	G	C	C	G	C	G	H	C	G	G	C	G	H	G	C	G	G	G	G	G	G	G	C	C	G	G	H	H	C	G	C	C	H	G	G	G	G	C	H	G	C	G
JAX00349658	13	8607796	0	T	C	T	T	T	T	T	T	C	T	H	C	T	T	H	T	H	T	T	T	T	T	T	T	T	T	T	T	T	T	T	T	T	T	H	T	T	T	T	T	T	T	T	T	T	T
JAX00041560	13	8661884	0	C	T	C	C	C	T	T	T	T	C	C	T	T	C	T	C	C	C	T	C	C	C	C	C	C	T	T	N	T	T	C	C	T	C	T	T	C	C	C	C	C	T	C	C	T	C
JAX00349670	13	8678633	0	G	A	G	G	G	A	A	G	A	G	H	A	G	G	H	G	H	G	A	G	G	G	G	G	G	G	A	H	G	G	H	H	A	G	H	A	H	G	G	G	G	A	H	G	A	G
JAX00349671	13	8679170	0	T	C	T	T	T	C	C	T	T	T	T	T	T	T	T	T	T	T	C	T	T	T	T	T	T	T	C	H	T	T	H	H	C	T	T	C	H	T	T	T	T	C	H	T	C	T
JAX00349675	13	8697087	0	C	T	C	C	C	C	C	C	C	T	C	C	C	H	C	C	H	C	C	C	C	T	C	T	C	C	C	C	C	C	C	C	C	H	C	C	H	C	C	T	C	C	H	C	C	H
JAX00349676	13	8699283	0	C	T	C	C	C	C	C	T	C	T	C	C	T	H	H	C	H	C	C	C	C	T	C	T	C	T	C	H	T	T	C	C	C	H	H	C	H	C	C	T	C	C	H	C	C	T
JAX00349680	13	8711893	0	T	C	T	T	T	C	C	C	C	C	H	C	C	H	C	T	C	T	C	T	T	C	T	C	T	C	C	C	C	C	H	H	C	H	C	C	C	T	T	C	T	C	C	T	C	C
JAX00041567	13	8735582	0	G	A	G	G	G	A	A	G	A	G	G	A	G	G	H	G	H	G	A	G	G	G	G	G	G	G	A	H	G	G	N	N	A	G	N	A	G	G	G	G	G	A	N	G	A	G
JAX00349683	13	8757363	0	C	T	C	C	C	C	C	C	T	C	H	T	C	C	H	C	H	C	C	C	C	C	C	C	C	C	C	C	C	C	C	C	C	C	H	C	C	C	C	C	C	C	C	C	C	C
JAX00349686	13	8757678	0	A	T	A	A	A	A	A	T	A	A	A	A	T	A	H	A	A	A	A	A	A	A	A	A	A	T	A	H	T	T	A	A	A	A	H	A	A	A	A	A	A	A	A	A	A	A
JAX00349687	13	8758321	0	G	A	G	G	G	A	A	G	A	G	H	A	G	G	N	G	H	G	A	G	G	G	G	G	G	G	A	H	G	G	N	H	A	G	H	A	H	G	G	G	G	A	G	G	A	G
JAX00041569	13	8784732	0	A	G	A	A	A	G	G	A	G	A	H	G	A	A	H	A	H	A	G	A	A	A	A	A	A	A	G	H	A	A	H	H	G	A	H	G	H	A	A	A	A	G	H	A	G	A
JAX00349696	13	8785234	0	T	C	T	T	T	T	T	T	C	T	T	C	T	T	H	T	H	T	T	T	T	T	T	T	T	T	T	T	T	T	T	T	T	T	H	T	T	T	T	T	T	T	T	T	T	T
JAX00041571	13	8821323	0	A	T	A	A	A	T	T	A	T	A	H	T	A	A	H	A	H	A	T	A	A	A	A	A	A	A	T	H	A	A	H	H	T	A	H	T	H	A	A	A	A	T	H	A	T	A
JAX00349700	13	8826878	0	G	A	G	G	G	A	A	A	G	G	G	G	A	G	H	G	G	G	A	G	G	G	G	G	G	A	A	A	A	A	H	H	A	G	H	A	H	G	G	G	G	A	H	G	A	G
JAX00349702	13	8834113	0	T	A	T	T	T	A	A	T	T	T	T	T	T	T	T	T	T	T	A	T	T	T	T	T	T	T	A	H	T	T	H	H	A	T	T	A	H	T	T	T	T	A	H	T	A	T
JAX00349703	13	8846421	0	A	G	A	A	A	A	A	G	A	A	A	A	G	A	H	A	A	A	A	A	A	A	A	A	A	G	A	H	G	G	A	A	A	A	H	A	A	A	A	A	A	A	A	A	A	A
JAX00349704	13	8846526	0	G	A	G	G	G	A	A	G	A	A	H	A	N	H	H	G	A	G	A	G	G	A	G	A	G	N	A	N	H	N	N	H	A	H	N	A	A	G	G	A	G	A	A	G	A	A
JAX00349706	13	8857260	0	A	G	A	A	A	G	G	G	G	G	G	G	G	A	G	A	G	A	G	A	A	G	A	G	A	G	G	G	G	G	G	H	G	A	G	G	G	A	A	G	N	G	G	A	G	G
JAX00041576	13	8858263	0	T	C	T	T	T	C	C	T	C	T	H	C	T	T	H	T	H	T	C	T	T	T	T	T	T	T	C	H	T	T	H	H	C	T	H	C	H	T	T	T	T	C	H	T	C	T
JAX00041577	13	8903871	0	T	C	T	T	T	C	C	C	C	C	H	C	C	H	C	T	C	T	C	T	T	C	T	C	T	C	C	C	C	C	N	H	C	H	C	C	C	T	T	C	T	C	C	T	C	C
JAX00041578	13	8907544	0	A	C	A	A	A	C	C	A	C	A	H	C	A	A	H	A	H	A	C	A	A	A	A	A	A	A	C	H	A	A	H	H	C	A	H	C	H	A	A	A	A	C	H	A	C	A
JAX00349720	13	8929382	0	T	G	T	T	T	G	G	T	T	T	T	T	T	T	T	T	T	T	G	T	T	T	T	T	T	T	G	H	T	T	H	H	G	T	T	G	H	T	T	T	T	G	H	T	G	T
JAX00349722	13	8940239	0	C	A	C	C	C	A	A	C	C	C	C	C	C	C	C	C	C	C	A	C	C	C	C	C	C	C	A	A	C	C	H	H	A	C	C	A	H	C	C	C	C	A	H	C	A	C
JAX00349729	13	8972603	0	C	T	C	C	C	C	C	T	C	T	C	C	T	H	H	C	H	C	C	C	C	T	C	T	C	T	C	H	T	T	C	C	C	H	H	C	H	C	C	T	C	C	H	C	C	T
JAX00349730	13	8985686	0	A	G	A	A	A	G	G	G	G	A	G	G	G	A	G	A	G	A	G	A	A	A	A	A	A	G	G	G	G	G	N	G	G	A	G	G	G	A	A	A	A	G	G	A	G	A
JAX00349731	13	8995361	0	T	C	T	T	T	T	T	C	T	T	T	T	C	T	H	T	T	T	T	T	T	T	T	T	T	C	T	H	C	C	T	T	T	T	H	T	T	T	T	T	T	T	T	T	T	T
JAX00041586	13	9004368	0	A	G	A	A	A	G	G	G	G	A	H	G	G	A	G	A	H	A	G	A	A	A	A	A	A	G	G	G	G	G	H	H	G	A	G	G	H	A	A	A	A	G	H	A	G	A
JAX00349736	13	9064220	0	G	A	G	G	G	G	G	A	G	G	G	G	A	G	H	G	G	G	G	G	G	G	G	G	G	A	G	H	A	A	G	G	G	G	H	G	G	G	G	G	G	G	G	G	G	G
JAX00349737	13	9064578	0	A	C	A	A	A	A	A	A	A	C	A	H	A	H	A	A	H	A	A	A	A	C	A	C	A	A	A	A	A	A	A	A	A	H	A	A	H	A	A	C	A	A	H	A	A	C
JAX00349739	13	9074373	0	C	T	C	C	C	T	T	T	T	T	H	T	T	H	T	C	T	C	T	C	C	T	C	T	C	T	T	T	T	T	H	H	T	H	T	T	T	C	C	T	C	T	T	C	T	T
JAX00041592	13	9097182	0	T	C	T	T	T	C	C	T	C	T	H	C	T	T	H	T	H	T	C	T	T	T	T	T	T	T	C	H	T	T	H	H	C	T	H	C	H	T	T	T	T	C	H	T	C	T
JAX00349748	13	9127118	0	A	G	A	A	A	G	G	A	A	A	A	N	A	A	A	A	A	A	G	A	A	A	A	A	A	A	G	H	A	A	H	H	G	A	A	G	H	A	A	A	A	G	H	A	G	A
JAX00349749	13	9140446	0	A	T	A	A	A	A	A	T	A	A	A	A	T	A	H	A	A	A	A	A	A	A	A	A	A	T	A	H	T	T	A	A	A	A	H	A	A	A	A	A	A	A	A	A	A	A
JAX00349750	13	9141481	0	C	T	C	C	C	C	C	C	C	T	C	C	C	H	C	C	H	C	C	C	C	T	C	T	C	C	C	C	C	C	C	C	C	H	C	C	H	C	C	T	C	C	H	C	C	T
JAX00041596	13	9142376	0	G	A	G	G	G	A	A	G	A	G	H	A	G	G	N	G	N	G	A	G	G	G	G	G	G	G	A	H	G	G	H	H	A	G	H	A	H	G	G	G	G	A	H	G	A	G
JAX00041597	13	9142462	0	G	A	G	G	G	A	A	G	A	G	H	A	G	G	H	G	H	G	A	G	G	G	G	G	G	G	A	H	G	G	H	H	A	G	H	A	N	G	G	G	G	A	N	G	A	G
JAX00349756	13	9167844	0	T	C	T	T	T	T	T	T	C	T	H	C	T	T	H	T	H	T	T	T	T	T	T	T	T	T	T	T	T	T	T	T	T	T	H	T	T	T	T	T	T	T	T	T	T	T
JAX00349757	13	9167914	0	C	T	C	C	C	T	T	C	C	C	C	C	C	C	C	C	C	C	T	C	C	C	C	C	C	C	T	H	C	C	H	H	T	C	C	T	H	C	C	C	C	T	H	C	T	C
JAX00349762	13	9199105	0	A	G	A	A	A	G	G	G	G	G	N	G	G	G	G	A	G	A	G	A	A	G	A	G	A	G	G	G	G	G	H	N	G	G	G	G	G	A	A	G	A	G	G	A	G	G
JAX00041602	13	9238866	0	G	C	G	G	G	C	C	C	C	G	H	C	C	G	C	G	H	G	C	G	G	G	G	G	G	N	H	C	C	C	H	H	C	N	C	C	H	G	G	G	G	C	H	G	C	G
JAX00041603	13	9238897	0	C	T	C	C	C	T	T	T	T	C	H	T	T	C	T	C	H	C	T	C	C	C	C	C	C	T	T	T	T	T	H	H	T	C	T	T	H	C	C	C	C	T	H	C	T	C
JAX00349763	13	9239897	0	A	G	A	A	A	G	G	G	G	A	H	G	G	A	G	A	H	A	G	A	A	A	A	A	A	G	G	G	G	G	H	H	G	A	G	G	H	A	A	A	A	G	H	A	G	A
JAX00349764	13	9240700	0	T	C	T	T	T	T	T	T	T	C	T	T	T	H	T	T	H	T	T	T	T	C	T	C	T	T	T	T	T	T	T	T	T	N	T	T	H	T	T	C	T	T	H	T	T	C
JAX00349766	13	9252397	0	G	A	G	G	A	G	G	G	G	A	G	G	G	H	G	A	H	G	G	H	A	A	G	A	G	G	G	G	G	G	G	G	G	A	G	G	H	A	G	A	G	G	H	G	G	A
JAX00349767	13	9252611	0	A	G	A	A	G	G	G	G	G	G	H	G	G	H	G	G	G	A	G	H	G	G	A	G	A	G	G	G	G	G	H	H	G	G	G	G	G	G	A	G	A	G	G	A	G	G
JAX00201967	13	9281646	0	C	T	C	C	C	T	T	T	T	C	H	T	T	C	T	C	H	C	T	C	C	C	C	C	C	T	T	T	T	T	N	H	T	C	T	T	H	C	C	C	C	T	H	C	T	C
JAX00349775	13	9286089	0	T	G	T	T	T	T	T	G	T	T	T	T	G	T	H	T	T	T	T	T	T	T	T	T	N	G	T	N	G	G	T	T	N	T	H	T	T	T	T	T	T	T	T	T	T	T
JAX00349777	13	9286334	0	A	G	A	A	A	A	A	G	A	A	A	A	G	A	H	A	A	A	A	A	A	A	A	A	A	G	A	H	G	G	A	A	A	A	H	A	A	A	A	A	A	A	A	A	A	A
JAX00349781	13	9306313	0	C	T	C	C	C	T	T	C	T	C	H	T	C	C	H	C	H	C	T	C	C	C	C	C	C	C	T	C	C	C	H	H	T	C	N	T	H	C	C	C	C	T	H	C	T	C
JAX00041611	13	9329806	0	A	G	A	A	G	G	G	A	G	G	H	G	A	H	H	G	G	A	G	H	G	G	A	G	A	A	G	H	A	A	H	H	G	G	H	G	G	G	A	G	A	G	G	A	G	G
JAX00349785	13	9342330	0	C	T	C	C	C	C	C	T	C	C	C	C	T	C	H	C	C	C	C	C	C	C	C	C	C	T	C	H	T	T	C	C	C	C	H	C	C	C	C	C	C	C	C	C	C	C
JAX00349786	13	9342361	0	T	C	T	T	C	C	C	C	C	C	H	C	C	H	C	C	C	T	C	H	C	C	T	C	T	C	C	C	C	C	H	H	C	C	C	C	C	C	T	C	T	C	C	T	C	C
JAX00349787	13	9377239	0	A	G	A	A	A	A	A	G	A	A	A	A	G	A	H	A	A	A	A	A	A	A	A	A	A	G	A	H	G	G	A	A	A	A	H	A	A	A	A	A	A	A	A	A	A	A
JAX00349788	13	9378300	0	C	T	C	C	C	C	C	C	T	C	H	T	C	C	H	C	H	C	C	C	C	C	C	C	C	C	C	C	C	C	C	C	C	C	H	C	C	C	C	C	C	C	C	C	C	C
JAX00349790	13	9413190	0	C	T	C	C	C	C	C	C	T	C	H	T	C	C	H	C	H	C	C	C	C	C	C	C	C	C	C	C	C	C	C	C	C	C	H	C	C	C	C	C	C	C	C	C	C	C
JAX00349792	13	9416984	0	C	A	C	C	C	A	A	C	A	C	N	A	C	C	N	C	N	C	A	C	C	C	C	C	C	C	A	H	C	C	N	C	A	C	H	A	C	C	C	C	C	A	C	C	A	C
JAX00041616	13	9419404	0	C	G	C	C	G	G	G	G	G	G	H	G	G	H	G	G	G	C	G	H	G	G	C	G	C	G	G	G	G	G	H	H	G	G	G	G	G	G	C	G	C	G	G	C	G	G
JAX00349794	13	9426563	0	C	T	C	C	T	T	T	C	T	T	H	T	C	H	H	T	T	C	T	H	T	T	C	T	C	C	T	H	C	C	H	H	T	T	H	T	T	T	C	T	C	T	T	C	T	T
JAX00201969	13	9430669	0	A	C	A	A	A	C	C	C	C	A	H	C	C	A	C	A	H	A	C	A	A	A	A	A	A	C	C	C	C	C	H	H	C	A	C	C	H	A	A	A	A	C	H	A	C	A
JAX00349796	13	9430859	0	A	G	A	A	G	A	A	A	A	A	A	A	A	A	A	G	A	A	A	H	G	A	A	A	A	A	A	A	A	A	A	A	A	H	A	A	A	G	A	A	A	A	A	A	A	A
JAX00041620	13	9448660	0	T	C	T	T	T	C	C	T	T	T	T	T	T	T	T	T	T	T	C	T	T	T	T	T	T	T	C	H	T	T	H	H	C	T	T	C	H	T	T	T	T	C	H	T	C	T
JAX00349808	13	9471964	0	T	C	T	T	T	C	C	T	C	T	T	C	T	N	T	T	H	T	C	T	T	T	T	T	T	T	C	H	T	T	C	C	C	T	T	C	C	H	T	T	T	C	C	T	C	T
JAX00349811	13	9495346	0	G	T	G	G	G	G	G	G	G	T	G	G	G	H	G	G	H	G	G	G	G	T	G	T	G	G	G	G	G	G	G	G	G	H	G	G	H	G	G	T	G	G	H	G	G	T
JAX00041624	13	9500653	0	C	A	C	C	A	A	A	A	A	A	N	A	A	N	A	A	A	C	A	H	A	A	C	A	C	A	A	A	A	A	H	H	A	A	A	A	A	A	C	A	C	A	A	C	A	A
JAX00041625	13	9538738	0	G	A	G	G	A	G	G	G	G	G	G	G	N	G	N	A	G	G	G	H	A	G	G	G	G	H	G	G	N	G	G	G	N	H	G	G	G	A	G	G	G	G	G	G	G	G
JAX00201971	13	9539526	0	G	A	G	G	G	A	A	A	A	G	N	A	A	G	A	G	H	G	A	G	G	G	G	G	G	A	A	A	A	A	H	H	A	G	A	A	N	G	G	G	G	A	H	G	A	G
JAX00349819	13	9566520	0	C	T	C	C	C	T	T	C	C	C	C	C	C	C	C	C	C	C	T	C	C	C	C	C	C	C	T	H	C	C	H	H	T	C	C	T	H	C	C	C	C	T	H	C	T	C
JAX00349821	13	9572238	0	A	C	A	A	A	A	A	C	A	A	A	A	C	A	H	A	A	A	A	A	A	A	A	A	A	C	A	C	C	C	A	A	A	A	H	A	A	A	A	A	A	A	A	A	A	A
JAX00041633	13	9620411	0	A	C	A	A	C	C	C	C	C	C	H	C	C	H	C	C	C	A	C	H	C	C	A	C	A	C	C	C	C	C	H	H	C	C	C	C	C	C	A	C	A	C	C	A	C	C
JAX00349828	13	9620896	0	T	C	T	T	T	T	T	T	C	T	H	C	T	T	H	T	H	T	T	T	T	T	T	T	T	T	T	T	T	T	T	T	T	T	H	T	T	T	T	T	T	T	T	T	T	T
JAX00349829	13	9621382	0	G	A	G	G	G	G	G	G	A	G	H	A	G	G	H	G	N	G	G	G	G	G	G	G	G	G	G	G	G	G	G	G	G	G	H	G	G	G	G	G	G	G	G	G	G	G
JAX00041636	13	9647556	0	G	A	G	G	G	A	A	G	A	G	H	A	G	G	H	G	H	G	A	G	G	G	G	G	G	G	A	H	G	G	H	H	A	G	H	A	H	G	G	G	G	A	H	G	A	G
JAX00349837	13	9656361	0	C	T	C	C	T	C	C	C	C	T	C	C	C	N	C	T	H	C	C	H	T	T	C	T	C	C	C	C	C	C	C	C	C	T	C	C	H	T	C	T	C	C	H	C	C	T
JAX00349842	13	9666694	0	C	T	C	C	C	C	C	C	T	C	H	T	C	C	H	C	H	C	C	C	C	C	C	C	C	C	C	C	C	C	C	C	C	C	H	C	C	C	C	C	C	C	C	C	C	C
JAX00349844	13	9667612	0	G	A	G	G	A	G	G	G	G	G	G	G	G	G	G	A	G	G	G	H	A	G	G	G	G	G	G	G	G	G	G	G	G	H	G	G	G	A	G	G	G	G	G	G	G	G
JAX00349845	13	9669268	0	A	G	A	A	A	G	G	A	A	A	A	A	A	A	A	A	A	A	G	A	A	A	A	A	A	A	G	H	A	A	H	H	G	A	A	G	H	A	A	A	A	G	H	A	G	A
JAX00349846	13	9670655	0	G	A	G	G	G	G	G	A	A	G	H	A	A	G	A	G	H	G	G	G	G	G	G	G	G	A	G	H	A	A	G	G	G	G	A	G	G	G	G	G	G	G	G	G	G	G
JAX00041638	13	9699383	0	G	A	G	G	G	A	A	G	A	G	H	A	G	G	H	G	H	G	A	G	G	G	G	G	G	G	A	H	G	G	H	H	A	G	H	A	H	G	G	G	G	A	H	G	A	G
JAX00349849	13	9700346	0	C	T	C	C	T	T	T	C	T	T	N	T	C	H	N	T	T	C	T	H	T	T	C	T	C	C	T	H	C	C	H	H	T	T	H	N	T	T	C	T	C	T	T	C	T	T
JAX00349855	13	9718495	0	C	T	C	C	C	C	C	C	C	T	C	C	C	C	C	C	H	C	C	C	C	T	C	T	C	C	C	C	C	C	C	C	C	C	C	C	H	C	C	T	C	C	H	C	C	T
JAX00041640	13	9728127	0	C	T	C	C	C	T	T	C	T	C	H	T	C	C	H	C	H	C	T	C	C	C	C	C	C	C	T	H	C	C	H	H	T	C	H	T	H	C	C	C	C	T	H	C	T	C
JAX00041645	13	9776991	0	T	C	T	T	C	C	C	C	C	C	H	C	C	H	C	C	C	T	C	H	C	C	T	C	T	C	C	C	C	C	H	H	C	C	C	C	C	C	T	C	T	C	C	T	C	C
JAX00349867	13	9777642	0	C	A	C	C	A	C	C	C	C	A	C	C	H	H	C	A	N	C	C	A	A	A	C	A	C	C	C	C	H	C	C	C	C	A	C	C	H	A	C	A	C	C	H	C	C	A
JAX00349869	13	9782051	0	G	A	G	G	G	A	A	A	A	G	H	A	A	G	A	G	H	G	A	G	G	G	G	G	G	A	A	A	A	A	H	H	A	G	A	A	H	G	G	G	G	A	H	G	A	G
JAX00201979	13	9826685	0	G	A	G	G	G	A	A	G	G	G	G	G	G	G	G	G	G	G	A	G	G	G	G	G	G	G	A	H	G	G	H	N	A	G	G	A	A	N	G	G	G	H	N	G	A	G
JAX00201981	13	9843733	0	G	A	G	G	G	A	A	G	A	G	H	A	G	G	H	G	A	G	A	G	G	G	G	N	G	G	A	H	G	G	H	H	A	G	H	A	A	G	G	H	G	A	A	G	A	H
JAX00349880	13	9846123	0	C	G	C	C	C	C	C	C	C	G	C	C	C	H	C	C	H	C	C	C	C	G	C	G	C	C	C	C	C	C	C	C	C	H	C	C	N	C	C	G	C	C	H	C	C	G
JAX00349881	13	9846424	0	C	T	C	C	C	C	C	C	T	C	H	T	C	C	H	C	H	C	C	C	C	C	C	C	C	C	C	C	C	C	C	C	C	C	H	C	C	C	C	C	C	C	C	C	C	C
JAX00349882	13	9846819	0	C	G	C	C	C	G	G	G	G	C	H	G	G	C	G	C	H	C	G	C	C	C	C	C	C	G	G	G	G	G	H	H	G	C	G	G	H	C	C	C	C	G	H	C	G	C
JAX00349883	13	9847158	0	G	A	G	G	G	A	A	A	G	G	G	G	A	G	H	G	G	G	A	G	G	G	G	G	G	A	A	A	A	A	H	H	A	G	H	A	H	G	G	G	G	A	H	G	A	G
JAX00349886	13	9847916	0	G	A	G	G	G	G	G	A	G	G	G	N	A	G	H	G	G	G	G	G	G	G	G	G	G	A	G	H	A	A	G	G	G	G	H	G	G	G	G	G	G	G	G	G	G	G
JAX00349888	13	9878862	0	C	T	C	C	C	C	C	C	T	C	H	T	C	C	H	C	H	C	C	C	C	C	C	C	C	C	C	C	C	C	C	C	C	C	H	C	C	C	C	C	C	C	C	C	C	C
JAX00349892	13	9886816	0	C	A	C	C	C	A	A	A	A	C	H	A	A	C	A	C	H	C	A	C	C	C	C	C	C	A	A	A	A	A	H	H	A	C	A	A	H	C	C	C	C	A	H	C	A	C
JAX00041654	13	9909649	0	T	C	T	T	C	C	C	C	C	T	H	C	C	T	C	C	H	T	C	H	C	T	T	T	T	C	C	C	C	C	H	H	C	H	C	C	H	C	T	T	T	C	H	T	C	T
JAX00349893	13	9932585	0	T	C	T	T	T	T	T	C	T	C	T	T	C	N	H	T	T	T	T	T	T	H	T	H	T	C	T	H	C	C	T	T	T	N	H	T	H	T	T	N	T	T	T	T	T	C
JAX00349897	13	9937001	0	G	A	G	G	G	G	G	G	A	A	H	A	G	H	H	G	A	G	G	G	G	A	G	A	G	G	G	G	G	G	G	G	G	H	H	G	H	G	G	A	G	G	H	G	G	A
JAX00041655	13	9938140	0	T	C	T	T	T	C	C	C	C	T	H	C	C	T	C	T	H	T	C	T	T	T	T	T	T	C	C	C	C	C	H	H	C	T	C	C	H	T	T	T	T	C	H	T	C	T
JAX00041656	13	9951889	0	T	C	T	T	T	C	C	T	C	T	N	C	T	T	H	T	H	T	C	T	T	T	T	T	T	T	C	H	T	T	H	H	C	T	H	C	H	T	T	T	T	C	H	T	C	T
JAX00041657	13	9951956	0	T	A	T	T	T	A	A	A	A	T	H	A	A	T	A	T	H	T	A	T	T	T	T	T	T	A	A	A	A	A	H	H	A	T	A	A	H	T	T	T	T	A	H	T	A	T
JAX00349901	13	9973672	0	C	T	C	C	C	C	C	C	C	T	C	C	C	H	C	C	H	C	C	C	C	T	C	T	C	C	C	C	C	C	C	C	C	H	C	C	H	C	C	T	C	C	H	C	C	T
JAX00349905	13	10009291	0	C	T	C	C	T	C	C	C	C	C	C	C	C	C	C	T	C	C	C	H	T	C	C	C	C	C	C	C	C	C	C	C	C	H	C	C	C	T	C	C	C	C	C	C	C	C
JAX00041661	13	10010339	0	G	T	G	G	T	T	T	T	T	T	H	T	T	H	T	T	T	G	T	H	T	T	G	T	G	T	T	T	T	T	H	H	T	T	T	T	T	T	G	T	G	T	T	G	T	T
JAX00041662	13	10012074	0	G	T	G	G	T	T	T	T	T	T	H	T	T	H	T	T	T	G	T	H	T	T	G	T	G	T	T	T	T	T	H	H	T	T	T	T	T	T	G	T	G	T	T	G	T	T
JAX00349910	13	10045107	0	C	T	C	C	C	T	T	C	C	C	C	C	C	C	C	C	C	C	T	C	C	C	C	C	C	C	T	H	C	C	H	H	T	C	C	T	H	C	C	C	C	T	H	C	T	C
JAX00349911	13	10045405	0	G	A	G	G	G	A	A	G	G	G	G	G	G	G	G	G	G	G	A	G	G	G	G	G	G	G	A	H	G	G	H	H	A	G	G	A	H	G	G	G	G	A	H	G	A	G
JAX00349913	13	10046556	0	C	T	C	C	C	T	T	T	C	C	C	C	T	C	H	C	C	C	T	C	C	C	C	C	C	T	T	T	T	T	H	H	T	C	H	T	H	C	C	C	C	T	H	C	T	C
JAX00349915	13	10047950	0	A	C	A	A	A	C	C	C	C	C	H	C	C	H	C	A	C	A	C	A	A	C	A	C	A	C	C	C	C	C	H	H	C	H	C	C	C	A	A	C	A	C	C	A	C	C
JAX00349917	13	10051414	0	C	T	C	C	C	C	C	T	T	C	H	N	H	C	T	C	H	C	C	C	C	C	C	C	C	T	C	H	H	T	C	C	C	C	T	C	C	C	C	C	C	C	C	C	C	C
JAX00349918	13	10052141	0	T	C	T	T	T	T	T	C	T	T	T	T	C	T	H	T	T	T	T	T	T	T	T	T	T	C	T	H	C	C	T	T	T	T	H	T	T	T	T	T	T	T	T	T	T	T
JAX00349921	13	10066889	0	C	T	C	C	C	C	C	C	T	C	N	T	C	C	H	C	H	C	C	C	C	C	C	C	C	C	C	C	C	C	C	C	C	C	H	C	C	C	C	C	C	C	C	C	C	C
JAX00349924	13	10081203	0	A	G	A	A	G	G	G	A	A	G	A	A	A	H	A	G	N	A	G	N	G	G	A	G	A	A	G	H	A	A	H	H	G	G	A	G	G	G	A	G	A	G	G	A	G	G
JAX00349926	13	10082016	0	G	A	G	G	A	A	A	G	G	A	G	G	G	H	G	A	A	G	A	H	A	A	G	A	G	G	A	H	G	G	H	H	A	A	G	A	A	A	G	A	G	A	A	G	A	A
JAX00349928	13	10090371	0	T	G	T	T	G	T	T	T	T	T	T	T	T	T	T	G	T	T	T	N	G	T	T	T	T	T	T	T	T	T	T	T	T	N	T	T	T	G	T	T	T	T	T	T	T	T
JAX00349929	13	10090944	0	A	G	A	A	G	A	A	A	A	G	A	A	A	H	A	G	H	A	A	H	G	G	A	G	A	A	A	A	A	A	A	A	A	G	A	A	H	G	A	G	A	A	H	A	A	G
JAX00041668	13	10098692	0	C	T	C	C	C	T	T	C	C	C	C	C	C	C	C	C	C	C	T	C	C	C	C	C	C	C	T	H	C	C	H	H	T	C	C	T	H	C	C	C	C	T	H	C	T	C
JAX00349933	13	10099191	0	A	G	A	A	A	A	A	G	A	A	A	A	G	A	H	A	A	A	A	A	A	A	A	A	A	G	A	H	G	G	A	A	A	A	H	A	A	A	A	A	A	A	A	A	A	A
JAX00349940	13	10122776	0	C	G	C	C	C	C	C	C	C	G	C	C	C	H	C	C	H	C	C	C	C	G	C	G	C	C	C	C	C	C	C	C	C	H	C	C	H	C	C	G	C	C	H	C	C	G
JAX00349943	13	10132567	0	G	A	G	G	G	A	A	A	A	G	H	A	A	G	A	G	H	G	A	G	G	G	G	G	G	A	A	A	A	A	H	H	A	G	A	A	H	G	G	G	G	A	H	G	A	G
JAX00041670	13	10136402	0	G	T	G	G	G	T	T	G	G	G	G	G	G	G	G	G	G	G	T	G	G	G	G	G	G	G	T	H	G	G	H	H	T	G	G	T	H	G	G	G	G	T	H	G	T	G
JAX00349944	13	10136430	0	A	T	A	A	A	T	T	T	A	A	A	A	T	A	H	A	A	A	T	A	A	A	A	A	A	T	T	T	T	T	H	H	T	A	H	T	H	A	A	A	A	T	H	A	T	A
JAX00041671	13	10138256	0	G	T	G	G	G	T	T	G	G	G	G	G	G	G	G	G	G	G	T	G	G	G	G	G	G	G	T	H	N	G	H	H	T	G	G	T	H	G	G	G	G	N	H	G	T	G
JAX00201985	13	10167163	0	T	A	T	T	T	A	A	T	T	T	T	T	T	T	T	T	T	T	A	T	T	T	T	T	T	T	A	H	T	T	H	H	A	T	T	A	H	T	T	T	T	A	H	T	A	T
JAX00349955	13	10213630	0	A	C	A	A	A	C	C	A	A	A	A	A	A	A	A	A	A	A	C	A	A	A	A	A	A	A	C	H	A	A	H	H	C	A	A	C	H	A	A	A	A	C	H	A	C	A
JAX00349956	13	10233791	0	G	T	G	G	G	G	G	G	T	G	H	T	G	G	H	G	H	G	G	G	G	G	G	G	G	G	G	G	G	G	G	G	G	G	H	G	G	G	G	G	G	G	G	G	G	G
JAX00349960	13	10258861	0	G	C	G	G	G	G	G	C	C	G	H	C	C	G	C	G	H	G	G	G	G	G	G	G	G	C	G	H	C	C	G	G	G	G	C	G	G	G	G	G	G	G	G	G	G	G
JAX00349962	13	10259656	0	A	G	A	A	A	A	A	G	G	A	N	G	G	A	G	A	H	A	A	A	A	A	A	A	A	G	A	H	G	G	A	A	A	A	G	A	A	A	A	A	A	A	A	A	A	A
JAX00349966	13	10265434	0	C	T	C	C	C	T	T	C	C	C	C	N	C	N	C	C	C	N	T	C	C	C	C	C	C	C	T	N	C	C	H	H	T	C	C	T	H	C	C	C	C	T	H	C	T	C
JAX00041680	13	10268521	0	T	G	T	T	G	G	G	G	G	T	H	G	N	T	G	G	H	T	G	H	G	H	T	T	T	G	G	G	G	G	N	H	N	H	G	G	H	G	N	T	H	G	H	T	G	H
JAX00349969	13	10269182	0	C	T	C	C	T	T	T	T	T	T	H	T	T	H	T	T	T	C	T	H	T	T	C	T	C	T	T	T	T	T	H	H	T	T	T	T	T	T	C	T	C	T	T	C	T	T
JAX00349971	13	10271355	0	G	T	G	G	G	G	T	G	G	G	G	G	G	G	G	G	G	G	T	G	G	G	G	G	G	G	T	H	G	G	G	G	G	G	G	T	G	G	G	G	G	T	G	G	G	G
JAX00349974	13	10281289	0	T	A	T	T	T	T	T	T	A	T	H	A	T	T	H	T	H	T	T	T	T	T	T	T	T	T	T	T	T	T	T	T	T	T	H	T	T	T	T	T	T	T	T	T	T	T
JAX00349975	13	10281491	0	T	C	T	T	T	C	C	C	T	T	T	T	C	T	H	T	T	T	C	T	T	T	T	T	T	C	C	C	C	C	H	H	C	T	H	C	H	T	T	T	T	C	H	T	C	T
JAX00349978	13	10350202	0	A	G	A	A	G	A	A	A	A	G	A	A	A	H	A	G	H	A	A	H	G	G	A	G	A	A	A	A	A	A	A	A	A	G	A	A	H	G	A	G	A	A	H	A	A	G
JAX00349981	13	10350888	0	C	T	C	C	C	C	C	C	T	C	H	T	C	C	H	C	H	C	C	C	C	C	C	C	C	C	C	C	C	C	C	C	C	C	H	C	C	C	C	C	C	C	C	C	C	C
JAX00349982	13	10351099	0	C	T	C	C	C	C	C	C	C	T	C	C	C	H	C	C	H	C	C	C	C	T	C	T	C	C	C	C	C	C	C	C	C	H	C	C	H	C	C	T	C	C	H	C	C	T
JAX00349983	13	10351967	0	C	A	C	C	C	C	C	C	C	A	C	C	C	H	C	C	H	C	C	C	C	A	C	A	C	C	C	C	C	C	C	C	C	H	C	C	H	C	C	A	C	C	H	C	C	A
JAX00201988	13	10362024	0	T	A	T	T	T	A	A	T	A	T	H	A	T	T	H	T	H	T	A	T	T	T	T	T	T	T	A	H	T	T	H	H	A	T	H	A	H	T	T	T	T	A	H	T	A	T
JAX00349984	13	10393928	0	C	T	C	C	C	C	C	C	T	C	H	T	C	C	H	C	H	C	C	C	C	C	C	C	C	C	C	C	C	C	C	C	C	C	H	C	C	C	C	C	C	C	C	C	C	C
JAX00349985	13	10396857	0	T	C	T	T	T	T	T	C	T	T	T	T	C	T	H	T	T	T	T	T	T	T	T	T	T	C	T	H	C	C	T	T	T	T	H	T	T	T	T	T	T	T	T	T	T	T
JAX00201992	13	10409322	0	C	T	C	C	C	T	T	C	T	C	H	T	C	C	H	C	H	C	T	C	C	C	C	C	C	C	T	H	C	C	H	H	T	C	N	T	H	C	C	C	C	T	H	C	T	C
JAX00349990	13	10448921	0	G	A	G	G	G	G	G	A	G	G	G	G	A	G	H	G	G	G	G	G	G	G	G	G	G	A	G	H	A	A	G	G	G	G	H	G	G	G	G	G	G	G	G	G	G	G
JAX00349992	13	10471249	0	G	A	G	G	G	A	A	G	A	G	H	A	G	G	H	G	H	G	A	G	G	G	G	G	G	G	A	H	G	G	H	H	A	G	H	A	H	G	G	G	G	A	H	G	A	G
JAX00349993	13	10471358	0	A	G	A	A	G	G	G	G	G	G	H	G	G	H	G	G	G	A	G	H	G	G	A	G	A	G	G	G	G	G	H	H	G	G	G	G	G	G	A	G	A	G	G	A	G	G
JAX00041698	13	10499433	0	G	A	G	G	G	A	A	G	A	G	H	A	G	G	H	G	H	G	A	G	G	G	G	G	G	G	A	H	G	G	H	H	A	G	H	A	H	G	G	G	G	A	H	G	A	G
JAX00041699	13	10499483	0	T	C	T	T	T	C	C	T	C	C	H	C	T	H	H	T	C	T	C	T	T	C	T	C	T	T	C	H	T	T	H	H	C	H	H	C	C	T	T	C	T	C	C	T	C	C
JAX00349999	13	10514662	0	A	G	A	A	A	A	A	A	A	G	A	A	A	H	A	A	H	A	A	A	A	G	A	G	A	A	A	A	A	A	A	A	A	H	A	A	H	A	A	G	A	A	H	A	A	G
JAX00350001	13	10544321	0	G	A	G	G	G	G	G	A	G	G	G	G	A	G	H	G	G	G	G	G	G	G	G	G	G	A	G	H	A	A	G	G	G	G	H	G	G	G	G	G	G	G	G	G	G	G
JAX00350002	13	10545128	0	A	C	A	A	A	C	A	C	A	A	A	A	C	A	H	A	A	A	A	A	A	A	A	A	A	C	A	H	C	C	H	H	C	A	N	A	H	A	A	A	A	A	N	A	C	A
JAX00350008	13	10555351	0	A	G	A	A	A	G	A	A	G	A	H	G	A	A	H	A	H	A	A	A	A	A	A	A	A	A	A	A	A	A	H	H	G	A	H	A	G	A	A	A	A	A	H	A	G	A
JAX00350009	13	10555431	0	A	G	A	A	A	G	A	A	G	A	H	G	A	A	H	A	N	A	A	A	A	A	A	A	A	A	A	A	A	A	H	H	G	A	H	A	H	A	A	A	A	A	H	A	G	A
JAX00041703	13	10563525	0	C	T	C	C	T	T	T	T	T	T	H	T	T	H	T	T	T	C	T	N	T	T	C	T	C	T	T	T	T	T	H	H	T	T	T	T	T	T	C	T	C	T	T	C	T	T
JAX00041704	13	10581153	0	A	G	A	A	A	G	A	A	A	A	A	A	A	A	A	A	A	A	A	A	A	A	A	A	A	A	A	A	A	A	H	H	G	A	A	A	H	A	A	A	A	A	H	A	G	A
JAX00350013	13	10613657	0	C	T	C	C	T	C	T	C	C	C	C	C	C	C	C	T	C	C	T	H	T	C	C	C	C	C	T	H	C	C	C	C	C	H	C	T	C	T	C	C	C	T	C	C	C	C
JAX00041706	13	10616174	0	T	C	T	T	T	C	T	C	C	T	H	C	C	T	C	T	H	T	T	T	T	T	T	T	T	C	T	H	C	C	H	H	C	T	C	T	N	T	T	T	T	T	H	T	C	T
JAX00350018	13	10628139	0	T	C	T	T	C	T	C	C	T	C	T	T	C	H	H	C	H	T	C	H	C	C	T	C	T	C	C	C	C	C	T	T	T	C	H	C	H	C	T	C	T	C	H	T	T	C
JAX00350031	13	10716162	0	C	T	C	C	C	C	C	C	T	C	H	T	C	C	H	C	H	C	C	C	C	C	C	C	C	C	C	C	C	C	C	C	C	C	H	C	C	C	C	C	C	C	C	C	C	C
JAX00350032	13	10716483	0	A	G	A	A	A	A	A	G	G	A	H	G	G	A	G	A	H	A	A	A	A	A	A	A	A	G	A	H	G	G	A	A	A	A	G	A	A	A	A	A	A	A	A	A	A	A
JAX00041717	13	10753323	0	G	A	G	G	G	A	G	G	A	G	H	A	N	G	H	G	H	G	G	G	G	G	G	G	G	G	G	G	G	G	G	H	A	G	N	G	H	G	H	G	N	G	N	G	A	G
JAX00350036	13	10767641	0	T	G	T	T	T	T	T	G	G	T	H	G	G	T	G	T	H	T	T	T	T	T	T	T	T	G	T	H	G	G	T	T	T	T	G	T	T	T	T	T	T	T	T	T	T	T
JAX00350041	13	10853216	0	T	C	T	T	T	T	T	T	C	T	H	C	T	T	H	T	H	T	T	T	T	T	T	T	T	T	T	T	T	T	T	T	T	T	H	T	T	T	T	T	T	T	T	T	T	T
JAX00041726	13	10855097	0	C	G	C	C	C	G	C	C	C	C	C	C	C	C	C	C	C	C	C	C	C	C	C	C	C	C	C	C	C	C	H	H	G	C	C	C	H	C	C	C	C	C	H	C	G	C
JAX00202003	13	10883377	0	G	A	G	G	G	A	G	A	A	G	H	A	A	G	A	G	H	G	G	G	G	G	G	G	G	A	G	H	A	A	H	H	A	G	A	G	H	G	G	G	G	G	H	G	A	G
JAX00041728	13	10898650	0	A	G	A	A	A	G	A	G	G	A	H	G	G	A	G	A	H	A	A	A	A	A	A	A	A	G	A	H	G	G	H	H	G	A	G	A	H	A	A	A	A	A	H	A	G	A
JAX00041731	13	10942026	0	T	G	T	T	T	G	T	G	G	T	H	G	G	T	G	T	H	T	T	T	T	T	T	T	T	G	T	H	G	G	H	H	G	T	G	T	H	T	T	T	T	T	H	T	G	T
JAX00350045	13	10943933	0	C	G	C	C	C	C	C	G	C	C	C	C	G	C	H	C	C	C	C	C	C	C	C	C	C	G	C	H	G	G	C	C	C	C	H	C	C	C	C	C	C	C	C	C	C	C
JAX00350046	13	10954058	0	C	T	C	C	C	T	C	C	T	C	H	T	C	C	H	C	H	C	C	C	C	C	C	C	C	C	C	C	C	C	H	H	T	C	N	C	C	C	C	C	C	C	H	C	T	C
JAX00202006	13	10954643	0	G	A	G	G	G	A	G	G	A	G	H	A	G	G	H	G	H	G	G	G	G	G	G	G	G	G	G	G	G	G	H	H	A	G	H	G	H	G	G	G	G	G	H	G	A	G
JAX00041734	13	10979819	0	A	C	A	A	A	C	A	C	C	A	H	C	C	A	C	A	H	A	A	A	A	A	A	A	A	C	A	H	C	C	H	H	C	A	C	A	H	H	A	A	A	A	H	A	C	A
JAX00350051	13	10993655	0	A	G	A	A	A	A	A	G	A	G	A	A	G	H	N	A	A	A	A	A	A	G	A	G	A	G	A	A	G	G	A	A	A	H	A	A	A	A	A	G	A	A	A	A	A	G
JAX00350058	13	10999410	0	T	C	T	T	T	C	C	C	C	T	H	C	C	T	C	T	H	T	C	T	T	T	T	T	T	C	C	C	C	C	H	H	C	T	C	C	H	T	T	T	T	C	H	T	C	T
JAX00041736	13	11000146	0	A	G	A	A	A	G	G	G	G	A	G	G	G	A	G	A	G	A	G	A	A	A	A	A	A	G	G	G	G	G	G	G	G	A	G	G	G	A	N	H	N	G	G	A	G	A
JAX00041739	13	11139637	0	T	C	T	T	C	C	T	C	C	T	H	C	C	T	C	C	H	T	T	H	C	T	T	T	T	C	T	H	C	C	H	H	C	H	C	T	H	C	T	T	T	T	H	T	C	T
JAX00041740	13	11155688	0	A	G	A	A	G	G	A	G	G	A	H	G	G	A	G	G	H	A	A	H	G	A	A	A	A	G	A	H	G	G	H	H	G	H	G	A	H	G	A	A	A	A	H	A	G	A
JAX00202007	13	11156701	0	T	A	T	T	T	A	T	T	A	T	H	A	T	T	H	T	H	T	T	T	T	T	T	T	T	T	T	T	T	T	H	H	A	T	H	T	H	T	T	T	T	T	H	T	A	T
JAX00202009	13	11157035	0	T	C	T	T	C	C	T	C	C	T	H	C	C	T	C	C	H	T	T	H	C	T	T	T	T	C	T	H	C	C	H	H	C	H	C	T	H	C	T	T	T	T	H	T	C	T
JAX00041744	13	11201452	0	C	A	C	C	A	A	C	C	A	C	H	A	C	C	H	A	H	C	C	H	A	C	C	C	C	C	C	C	C	C	H	H	A	H	H	C	H	A	C	C	C	C	H	C	A	C
JAX00350074	13	11221147	0	C	G	C	C	C	C	C	G	C	C	N	H	G	N	H	C	C	C	C	C	C	C	C	C	C	G	C	H	G	G	C	C	C	C	H	C	C	C	C	C	C	C	C	C	C	C
JAX00350077	13	11236880	0	A	G	A	A	A	G	A	G	G	A	H	G	G	A	G	A	H	A	A	A	A	A	A	A	A	G	A	H	G	G	H	H	G	A	G	A	H	A	A	A	A	A	H	A	G	A
JAX00350078	13	11238810	0	T	G	T	T	T	G	T	T	G	T	H	G	T	T	H	T	H	T	T	T	T	T	T	T	T	T	T	T	T	T	H	H	G	T	H	T	H	T	T	T	T	T	H	T	G	T
JAX00041747	13	11271764	0	G	A	G	G	G	A	G	A	A	G	A	A	A	G	A	G	H	G	G	G	G	G	G	G	G	A	G	H	A	A	H	H	H	G	A	G	H	G	G	G	G	G	H	G	A	G
JAX00350081	13	11272208	0	C	T	C	C	T	C	C	C	C	T	C	C	C	H	C	T	H	C	C	N	T	T	C	T	C	C	N	C	C	C	C	C	C	T	C	C	H	T	C	T	C	C	H	C	C	T
JAX00350082	13	11273038	0	C	T	C	C	C	C	C	T	C	C	C	C	T	C	H	C	C	C	C	C	C	C	C	C	C	T	C	H	T	T	C	C	C	C	H	C	C	C	C	C	C	C	C	C	T	C
JAX00350084	13	11278911	0	T	C	T	T	T	C	T	C	C	T	C	C	C	T	C	T	H	T	T	T	T	T	T	T	T	C	T	H	C	C	H	H	C	T	C	T	H	T	T	T	T	T	H	T	C	T
JAX00350088	13	11290093	0	T	G	T	T	T	T	T	G	T	T	T	T	G	T	H	T	T	T	T	T	T	T	T	T	T	N	T	N	G	G	T	T	T	T	H	T	T	T	T	T	T	T	T	T	G	T
JAX00041750	13	11293726	0	A	T	A	A	T	T	A	T	T	T	T	T	T	H	T	T	T	A	A	H	T	T	A	T	A	T	A	H	T	T	H	H	T	T	T	A	T	T	A	T	A	A	T	A	T	T
JAX00350090	13	11330190	0	C	T	C	C	T	T	C	T	C	T	C	C	T	H	H	T	H	C	C	H	T	T	C	T	C	T	C	H	T	T	H	N	T	T	H	C	T	T	C	T	C	C	T	C	T	T
JAX00202014	13	11334220	0	G	A	G	G	G	A	G	A	A	G	A	A	A	G	A	G	H	G	G	G	G	G	G	G	G	A	G	H	A	A	H	H	A	G	A	G	H	G	G	G	G	G	H	G	A	G
JAX00350091	13	11334496	0	T	C	T	T	T	C	T	T	C	T	C	C	T	T	H	T	H	T	T	T	T	T	T	T	T	T	T	T	T	T	N	H	C	T	H	T	H	T	T	T	T	T	H	T	T	T
JAX00041753	13	11335361	0	T	A	T	T	A	A	T	A	A	A	A	A	A	H	A	A	A	T	T	H	A	A	T	A	T	A	T	H	A	A	H	H	A	A	A	T	A	A	T	A	T	T	A	T	A	A
JAX00041754	13	11335925	0	T	C	T	T	C	C	T	C	C	C	C	C	C	H	C	C	C	T	T	H	C	C	T	C	T	C	N	H	C	C	H	H	C	C	C	T	C	C	T	C	T	T	C	T	C	C
JAX00041755	13	11336720	0	T	C	T	T	C	C	T	C	C	C	C	C	C	N	C	C	C	T	T	H	C	C	T	C	T	C	T	N	C	C	H	H	C	C	C	T	C	C	T	C	T	T	C	T	C	C
JAX00350092	13	11336809	0	C	G	C	C	G	C	C	C	C	G	C	C	C	H	C	G	H	C	C	H	G	G	C	G	C	C	C	C	C	C	C	C	C	G	C	C	H	G	C	G	C	C	H	C	C	G
JAX00350093	13	11355395	0	A	G	A	A	A	G	A	A	A	A	A	A	A	A	A	A	A	A	A	A	A	A	A	A	A	A	A	A	A	A	H	H	G	A	A	A	N	A	A	A	A	A	H	A	A	A
JAX00350094	13	11362928	0	T	A	T	T	T	T	T	T	A	T	A	A	T	N	H	T	N	T	T	T	T	T	T	T	T	T	T	T	T	T	T	T	T	T	H	T	T	T	T	T	T	T	T	T	T	T
JAX00350097	13	11365959	0	G	T	G	G	G	T	G	G	T	G	T	T	G	G	N	G	N	G	G	G	G	G	G	G	G	G	G	G	G	G	H	H	T	G	G	G	H	G	G	G	G	G	H	G	G	G
JAX00350099	13	11385106	0	C	T	C	C	C	T	C	C	C	C	C	C	C	C	C	C	C	C	C	C	C	C	C	C	C	C	C	C	C	C	H	N	H	C	C	C	C	C	C	C	C	C	H	C	C	C
JAX00350100	13	11386392	0	G	A	G	G	G	G	G	G	A	G	A	A	G	G	H	G	H	G	G	G	G	G	G	G	G	G	G	G	G	G	G	G	G	G	H	G	G	G	G	G	G	G	G	G	G	G
JAX00350102	13	11392461	0	C	G	C	C	C	C	C	C	G	C	G	G	C	C	H	C	H	C	C	C	C	C	C	C	C	C	C	C	C	C	C	C	C	C	H	C	C	C	C	C	C	C	C	C	C	C
JAX00350103	13	11392701	0	G	A	G	G	G	A	G	G	G	G	G	G	G	G	G	G	G	G	G	G	G	G	G	G	G	G	G	G	G	G	H	H	A	G	G	G	H	G	G	G	G	G	H	G	G	G
JAX00041758	13	11392718	0	C	T	C	C	C	T	C	C	T	C	T	T	C	C	H	C	H	C	C	C	C	C	C	C	C	C	C	C	C	C	H	H	T	C	H	C	H	C	C	C	C	C	H	C	C	C
JAX00350104	13	11406001	0	A	C	A	A	A	A	A	A	C	A	C	C	A	A	H	A	H	A	A	A	A	A	A	A	A	A	A	A	A	A	A	A	A	A	H	A	A	A	A	A	A	A	A	A	A	A
JAX00350115	13	11459085	0	G	A	G	G	A	G	G	G	G	A	G	G	G	H	G	A	H	G	G	H	A	A	G	A	G	G	G	G	G	G	G	G	G	A	G	G	H	A	G	A	G	G	H	G	G	A
JAX00041763	13	11464289	0	T	C	T	T	C	C	T	C	C	C	C	C	C	H	C	C	C	T	T	H	C	C	T	C	T	C	T	N	C	C	H	H	C	C	C	T	C	C	T	C	T	T	C	T	C	C
JAX00350118	13	11488468	0	C	T	C	C	C	C	C	C	C	T	C	C	C	H	C	C	H	C	C	C	C	T	C	T	C	C	C	C	C	C	C	C	C	H	C	C	H	C	C	T	C	C	H	C	C	T
JAX00350119	13	11488995	0	C	T	C	C	T	C	C	C	C	C	C	C	C	C	C	T	C	C	C	H	T	C	C	C	C	C	C	C	C	C	C	C	C	H	C	C	C	T	C	C	C	C	C	C	C	C
JAX00350120	13	11489011	0	C	A	C	C	C	C	C	A	C	C	C	C	A	C	H	C	C	C	C	C	C	C	C	C	C	A	C	H	A	A	C	C	C	C	H	C	C	C	C	C	C	C	C	C	A	C
JAX00350124	13	11498146	0	C	T	C	C	C	T	C	C	T	C	T	T	C	C	H	C	H	C	C	C	C	C	C	C	C	C	C	C	C	C	H	H	T	C	H	C	H	C	C	C	C	C	H	C	C	C
JAX00350132	13	11530100	0	C	T	C	C	T	C	C	C	C	T	C	C	C	H	C	T	H	C	C	H	T	T	C	T	C	C	C	C	C	C	C	C	C	T	C	C	H	T	C	T	C	C	H	C	C	T
JAX00350134	13	11544900	0	A	G	A	A	A	A	A	A	A	G	A	A	A	H	A	A	H	A	A	A	A	G	A	G	A	A	A	A	A	A	A	A	A	H	A	A	H	A	A	G	A	A	H	A	A	G
JAX00350137	13	11563215	0	G	T	G	G	G	T	G	T	G	T	G	G	T	H	H	G	H	G	G	G	G	T	G	T	G	T	G	H	T	T	H	H	T	H	H	G	T	G	G	T	G	G	T	G	T	T
JAX00350138	13	11563305	0	G	A	G	G	G	G	G	G	G	A	G	G	G	H	G	G	H	G	G	G	G	A	G	A	G	G	G	G	G	G	G	G	G	H	G	G	H	G	G	A	G	G	H	G	G	A
JAX00350141	13	11572422	0	G	A	G	G	G	G	G	A	G	G	G	G	A	G	A	G	G	G	G	G	G	G	G	G	G	A	G	A	A	A	G	G	G	G	A	G	G	G	G	G	G	G	G	G	A	G
JAX00041775	13	11622530	0	G	A	G	G	G	A	A	A	A	G	A	A	A	G	A	G	A	G	A	N	G	G	G	H	G	A	A	A	A	A	H	N	A	G	A	A	H	G	G	G	H	A	H	H	A	N
JAX00350146	13	11629385	0	C	T	C	C	C	C	C	C	C	T	C	C	C	N	C	C	H	C	C	C	C	T	C	T	C	C	C	C	C	C	C	C	C	H	C	C	H	C	C	T	C	C	H	C	C	T
JAX00350147	13	11630712	0	A	G	A	A	A	A	A	G	A	A	A	A	G	A	H	A	A	A	A	A	A	A	A	A	A	G	A	H	G	G	A	A	A	A	H	A	A	A	A	A	A	A	A	A	G	A
JAX00350148	13	11632387	0	C	T	C	C	C	T	C	T	C	C	C	C	T	C	H	C	C	C	C	C	C	C	C	C	C	T	C	H	T	T	H	N	T	C	H	C	H	C	C	C	C	C	H	C	T	C
JAX00202019	13	11632578	0	C	T	C	C	C	T	C	T	C	C	C	C	T	C	N	C	C	C	C	C	C	C	C	C	C	T	C	H	T	T	H	H	T	C	H	C	H	C	C	C	C	C	N	C	T	C
JAX00350152	13	11638486	0	C	T	C	C	C	C	T	C	T	T	T	T	C	H	H	C	T	C	T	C	C	T	C	T	C	C	T	H	C	C	C	C	C	H	H	T	H	C	C	T	C	T	H	C	C	T
JAX00350159	13	11661761	0	G	A	G	G	G	A	G	G	G	G	G	G	G	G	G	G	G	G	G	G	G	G	G	G	G	G	G	G	G	G	H	H	A	G	G	G	H	G	G	G	G	G	H	G	G	G
JAX00350161	13	11663953	0	T	A	T	T	T	A	A	A	T	T	T	T	A	T	H	T	T	T	A	T	T	T	T	T	T	A	A	A	A	A	H	H	A	T	H	A	H	T	T	T	T	A	H	T	A	T
JAX00350165	13	11691017	0	G	A	G	G	G	G	G	A	G	G	G	G	A	G	H	G	G	G	G	G	G	G	G	G	G	A	G	H	A	A	G	G	G	G	H	G	G	G	G	G	G	G	G	G	A	G
JAX00041782	13	11708721	0	C	T	C	C	T	T	T	T	T	C	T	T	T	C	T	T	H	C	T	H	T	C	C	C	C	T	T	T	T	T	N	H	T	H	T	T	H	T	C	C	C	T	H	C	T	C
JAX00350167	13	11720027	0	G	A	G	G	G	A	G	G	G	G	G	G	G	G	G	G	G	G	G	G	G	G	G	G	G	G	G	G	G	G	H	H	A	G	G	G	H	G	G	G	G	G	H	G	G	G
JAX00350168	13	11720085	0	G	A	G	G	G	G	A	G	G	G	G	G	G	G	G	G	G	G	A	G	G	G	G	G	G	G	A	G	G	G	G	G	G	G	G	A	G	G	G	G	G	A	G	G	G	G
JAX00350169	13	11720249	0	G	A	G	G	G	A	G	A	G	G	G	G	A	G	H	G	G	G	G	G	G	G	G	G	G	A	G	H	A	A	H	H	A	G	H	G	H	G	G	G	G	G	H	G	A	G
JAX00350171	13	11721628	0	T	C	T	T	C	T	C	T	T	T	T	T	T	T	T	C	T	T	C	H	C	T	T	T	T	T	C	H	T	T	T	T	T	H	T	C	T	C	T	T	T	C	T	T	T	T
JAX00350172	13	11721718	0	T	C	T	T	C	T	T	T	T	T	T	T	T	T	T	C	T	T	T	H	C	T	T	T	T	T	T	T	T	T	T	T	T	H	T	T	T	C	T	T	T	T	T	T	T	T
JAX00350173	13	11722237	0	A	G	A	A	A	G	A	A	A	A	A	A	A	A	A	A	A	A	A	A	A	A	A	A	A	A	A	A	A	A	A	N	G	A	A	A	A	A	A	A	A	A	A	A	A	A
JAX00350176	13	11722540	0	T	A	T	T	T	T	T	A	T	A	T	T	A	H	H	T	H	T	T	T	T	A	T	A	T	A	T	H	A	A	T	T	T	H	H	T	H	T	T	A	T	T	H	T	A	A
JAX00041783	13	11723322	0	A	T	A	A	T	A	T	A	A	A	A	A	A	A	A	T	A	A	T	N	T	A	A	A	A	A	T	H	A	A	A	A	A	N	A	T	A	T	A	A	A	T	A	A	A	A
JAX00041784	13	11735095	0	G	A	G	G	A	A	G	A	A	A	A	A	A	N	A	A	A	G	G	H	A	A	G	A	G	A	G	H	A	A	H	H	A	A	A	G	A	A	G	A	G	G	A	G	A	A
JAX00350184	13	11755234	0	G	A	G	G	G	A	G	G	G	G	G	G	G	G	G	G	G	G	G	G	G	G	G	G	G	G	G	G	G	G	H	G	A	G	G	G	H	G	G	G	G	G	H	G	G	G
JAX00350189	13	11769798	0	C	T	C	C	T	C	C	C	C	T	C	C	C	H	C	T	H	C	C	H	T	T	C	T	C	C	C	C	C	C	C	C	C	T	C	C	H	T	C	T	C	C	H	C	C	T
JAX00350193	13	11777893	0	A	G	A	A	G	A	A	A	A	G	A	A	A	H	A	G	H	A	A	H	G	G	A	G	A	A	A	A	A	A	A	A	A	G	A	A	H	G	A	G	A	A	H	A	A	G
JAX00350194	13	11792731	0	T	C	T	T	T	C	T	T	C	T	C	C	T	T	H	T	H	T	T	T	T	T	T	T	T	T	T	T	T	T	H	H	C	T	H	T	H	T	T	T	T	T	H	T	T	T
JAX00350197	13	11798264	0	G	A	G	G	A	G	G	G	G	G	G	G	G	G	G	A	G	G	G	H	A	G	G	G	G	G	G	G	G	G	G	G	G	H	G	G	G	A	G	G	G	G	G	G	G	G
JAX00041791	13	11823787	0	C	T	C	C	C	T	C	T	T	C	T	T	T	C	T	C	H	C	C	C	C	C	C	C	C	T	C	H	T	T	N	N	T	C	T	C	H	C	C	C	C	C	H	C	T	C
JAX00350207	13	11832550	0	G	A	G	G	A	A	G	G	A	A	A	A	G	H	H	A	A	G	G	H	A	A	G	A	G	G	G	G	G	G	H	H	A	A	H	G	A	A	G	A	G	G	A	G	G	A
JAX00350210	13	11839968	0	C	T	C	C	T	T	C	T	T	C	T	T	T	C	T	T	H	C	C	H	T	C	C	C	C	T	C	H	T	T	H	H	T	H	T	C	H	T	C	C	C	C	H	C	T	C
JAX00350212	13	11840577	0	G	A	G	G	A	A	G	A	A	A	A	A	A	H	A	A	A	G	G	H	A	A	G	A	G	A	G	H	A	A	H	H	A	A	A	G	A	A	G	A	G	G	A	G	A	A
JAX00350218	13	11871272	0	C	T	C	C	T	C	T	C	C	C	C	C	C	C	C	T	C	C	T	H	T	C	C	C	C	C	T	H	C	C	C	C	C	N	C	T	C	T	C	C	C	T	C	C	C	C
JAX00041793	13	11877179	0	C	T	C	C	T	T	T	C	T	C	T	T	C	C	H	T	H	C	T	H	T	C	C	C	C	C	T	H	C	C	H	H	T	H	H	N	H	T	C	C	C	T	H	C	C	C
JAX00041794	13	11877209	0	T	G	T	T	G	G	G	T	G	T	G	G	T	T	H	G	H	T	G	H	G	T	T	T	T	T	G	H	T	T	H	H	G	H	H	G	H	G	T	T	T	G	H	T	T	T
JAX00350221	13	11878377	0	T	C	T	T	C	C	C	T	C	T	C	C	T	T	H	C	H	T	C	H	C	T	T	T	T	T	C	H	T	T	H	H	C	H	H	C	H	C	T	T	T	C	H	T	T	T
JAX00350226	13	11884885	0	G	A	G	G	G	G	A	A	G	G	G	G	A	G	H	G	G	G	A	G	G	G	G	G	G	A	A	A	A	A	G	G	G	G	G	A	G	G	G	G	G	A	G	G	N	G
JAX00350228	13	11891334	0	A	G	A	A	A	A	A	A	A	G	A	A	A	H	A	A	H	A	A	A	A	G	A	G	A	A	A	A	A	A	A	A	A	H	A	A	H	A	A	G	A	A	H	A	A	G
JAX00350229	13	11891756	0	G	T	G	G	T	T	T	T	T	G	T	T	T	G	T	T	H	G	T	H	T	G	G	G	G	T	T	T	T	T	H	H	T	H	T	T	H	T	G	G	G	T	H	G	T	G
JAX00041795	13	11896961	0	G	A	G	G	A	A	A	A	A	A	A	A	A	H	A	A	A	G	A	H	A	A	G	A	G	A	A	A	A	A	H	H	A	A	A	A	A	A	G	A	G	A	A	G	A	A
JAX00350230	13	11897146	0	C	G	C	C	C	C	C	G	C	C	C	C	G	C	H	C	C	C	C	C	C	C	C	C	C	G	C	H	G	G	C	C	C	C	H	C	C	C	C	C	C	C	C	C	G	C
JAX00350231	13	11900608	0	C	T	C	C	C	C	C	C	T	C	T	T	C	C	H	C	H	C	C	C	C	C	C	C	C	C	C	C	C	C	C	H	C	C	H	C	C	C	C	C	C	C	C	C	C	C
JAX00350232	13	11900965	0	A	T	A	A	A	A	A	A	T	A	T	T	A	A	H	A	H	A	A	A	A	A	A	A	A	A	A	A	A	A	A	H	A	A	H	A	A	A	A	A	A	A	A	A	A	A
JAX00350250	13	12008115	0	T	A	T	T	T	T	T	A	T	T	T	T	A	T	H	T	T	T	T	T	T	T	T	T	T	A	T	H	A	A	T	T	T	T	H	T	T	T	T	T	T	T	T	T	A	T
JAX00350252	13	12008978	0	C	T	C	C	C	T	C	T	C	C	C	C	T	C	H	C	C	C	C	C	C	C	C	C	C	T	C	H	T	T	H	C	T	C	H	C	H	C	C	C	C	C	H	C	T	C
JAX00350253	13	12010092	0	A	G	A	A	A	A	A	A	G	A	G	G	A	A	H	A	H	A	A	A	A	A	A	A	A	A	A	A	A	A	A	H	A	A	H	A	A	A	A	A	A	A	A	A	A	A
JAX00350254	13	12010283	0	C	T	C	C	C	T	C	C	C	C	C	C	C	C	C	C	C	C	C	C	C	C	C	C	C	C	C	C	C	C	H	C	T	C	C	C	H	C	C	C	C	C	N	C	C	C
JAX00350255	13	12026308	0	C	T	C	C	C	T	C	C	C	C	C	C	C	C	C	C	C	C	C	C	C	C	C	C	C	C	C	C	C	C	H	C	T	C	C	C	H	C	C	C	C	C	H	C	C	C
JAX00350259	13	12032344	0	A	T	A	A	A	A	A	A	T	A	T	T	A	A	H	A	H	A	A	A	A	A	A	A	A	A	A	A	A	A	A	H	A	A	H	A	A	A	A	A	A	A	A	A	A	A
JAX00350262	13	12035176	0	T	C	T	T	T	C	T	T	T	T	T	T	T	T	T	T	T	T	T	T	T	T	T	T	T	T	T	T	T	T	H	T	C	T	T	T	H	T	T	T	T	T	H	T	T	T
JAX00350276	13	12077684	0	T	C	T	T	T	T	T	T	T	C	T	T	T	H	T	T	N	T	T	T	T	C	T	C	T	T	T	T	T	T	T	T	T	H	T	T	H	T	T	C	T	T	H	T	T	C
JAX00350277	13	12078981	0	A	G	A	A	A	G	A	A	G	G	G	G	A	H	H	A	G	A	A	A	A	G	A	G	A	A	A	A	A	A	H	H	G	H	H	A	G	A	A	G	A	A	G	A	A	G
JAX00350282	13	12093813	0	G	A	G	G	G	A	G	A	G	G	G	G	A	G	H	G	G	G	G	G	G	G	G	G	G	A	G	H	A	A	H	G	A	G	H	G	H	G	G	G	G	G	H	G	A	G
JAX00350283	13	12094020	0	T	C	T	T	T	C	T	C	T	T	T	T	C	T	H	T	T	T	T	T	T	T	T	T	T	C	T	H	C	C	H	T	C	T	H	T	H	T	T	T	T	T	H	T	C	T
JAX00350285	13	12101591	0	C	A	C	C	C	C	C	A	C	C	C	C	A	C	C	C	C	C	C	C	C	C	C	C	C	A	C	H	A	A	C	C	C	C	C	C	C	C	C	C	C	C	C	C	A	C
JAX00350286	13	12102223	0	C	T	C	C	C	C	C	C	T	C	T	T	C	C	H	C	H	C	C	C	C	C	C	C	C	C	C	C	C	C	C	H	C	C	H	C	C	C	C	C	C	C	C	C	C	C
JAX00350291	13	12124303	0	T	C	T	T	T	C	T	T	T	T	T	T	T	T	T	T	T	T	T	T	T	T	T	T	T	T	T	T	T	T	H	T	C	T	T	T	H	T	T	T	T	T	H	T	T	T
JAX00350292	13	12126686	0	A	G	A	A	G	A	A	A	A	A	A	A	A	A	A	G	A	A	A	H	G	A	A	A	A	A	A	A	A	A	A	A	A	H	A	A	A	G	A	A	A	A	A	A	A	A
JAX00041815	13	12138190	0	G	A	G	G	G	A	G	G	A	G	A	A	G	G	H	G	H	G	G	G	G	G	G	G	G	G	G	G	G	G	N	N	A	G	H	G	A	G	G	G	G	G	A	G	G	G
JAX00350295	13	12141649	0	C	A	C	C	C	A	C	C	A	C	A	A	C	C	H	C	H	C	C	C	C	C	C	C	C	C	C	C	C	C	H	H	A	C	H	C	H	C	C	C	C	C	H	C	C	C
JAX00350296	13	12147093	0	G	A	G	G	G	G	G	A	G	G	G	G	A	G	H	G	G	G	G	G	G	G	G	G	G	A	G	H	A	A	G	G	G	G	H	G	G	G	G	G	G	G	G	G	A	G
JAX00350301	13	12169167	0	C	T	C	C	C	T	C	C	C	C	C	C	C	C	C	C	C	C	C	C	C	C	C	C	C	C	C	C	C	C	H	C	T	C	C	C	H	C	C	C	C	C	H	C	C	C
JAX00041818	13	12171746	0	C	T	C	C	C	T	C	C	C	C	C	C	C	C	C	C	C	C	C	C	C	C	C	C	C	C	C	C	C	C	H	C	T	C	C	C	H	C	C	C	C	C	H	C	C	C
JAX00350308	13	12187435	0	G	A	G	G	G	G	G	A	A	G	A	A	A	G	A	G	H	G	G	G	G	G	G	G	G	A	G	G	A	A	G	H	G	G	A	G	G	G	G	G	G	G	G	G	A	G
JAX00350312	13	12197782	0	A	G	A	A	A	A	A	G	G	A	G	G	G	A	G	A	H	A	A	A	A	A	A	A	A	G	A	H	G	G	A	H	A	A	G	A	A	A	A	A	A	A	A	A	G	A
JAX00350313	13	12197819	0	G	A	G	G	G	G	G	A	A	G	A	A	A	G	A	G	H	G	G	G	G	G	G	G	G	A	G	H	A	A	G	H	G	G	A	G	G	G	G	G	G	G	G	G	A	G
JAX00350314	13	12199146	0	A	G	A	A	A	A	A	G	A	A	A	A	G	A	H	A	A	A	A	A	A	A	A	A	A	G	A	H	G	G	A	A	A	A	H	A	A	A	A	A	A	A	A	A	G	A
JAX00041821	13	12223959	0	C	T	C	C	C	C	C	C	T	C	T	T	C	C	H	C	H	C	C	C	C	C	C	C	C	C	C	C	C	C	C	H	C	C	H	C	C	C	C	C	C	C	C	C	C	C
JAX00350317	13	12232043	0	T	C	T	T	T	T	T	C	C	T	C	C	C	T	C	T	H	T	T	T	T	T	T	T	T	C	T	H	C	C	T	H	T	T	C	T	T	T	T	T	T	T	T	T	C	T
JAX00041822	13	12251789	0	C	T	C	C	C	C	C	C	C	T	C	C	C	H	C	C	H	C	C	C	C	T	C	T	C	C	C	C	C	C	C	C	C	H	C	C	H	C	C	T	C	C	H	C	C	T
JAX00350323	13	12252303	0	G	A	G	G	G	G	G	G	A	A	A	A	G	H	H	G	A	G	G	G	G	A	G	A	G	G	G	G	G	G	G	H	G	H	H	G	H	G	G	A	G	G	H	G	G	A
JAX00350325	13	12263431	0	G	A	G	G	G	G	G	G	A	A	A	A	G	H	H	G	A	G	G	G	G	A	G	A	G	G	G	G	G	G	G	H	G	H	H	G	H	G	G	A	G	G	H	G	G	A
JAX00350326	13	12286580	0	C	G	C	C	C	C	C	C	G	C	G	G	C	C	H	C	H	C	C	C	C	C	C	C	C	C	C	C	C	C	C	H	C	C	H	C	C	C	C	C	C	C	C	C	C	C
JAX00350329	13	12298909	0	A	G	A	A	A	A	A	G	A	G	A	A	G	H	H	A	H	A	A	A	A	G	A	G	A	G	A	H	G	G	A	A	A	H	H	A	H	A	A	G	A	A	H	A	G	G
JAX00202029	13	12324323	0	A	G	A	A	A	A	A	A	G	A	G	G	A	A	H	A	H	A	A	A	A	A	A	A	A	A	A	A	A	A	A	H	A	A	H	A	A	A	A	A	A	A	A	A	A	A
JAX00350337	13	12368557	0	C	G	C	C	C	C	C	C	G	C	G	G	C	C	H	C	H	C	C	C	C	C	C	C	C	C	C	C	C	C	C	H	C	C	H	C	C	C	C	C	C	C	C	C	C	C
JAX00350345	13	12402100	0	G	A	G	G	G	G	G	A	A	G	A	A	A	G	A	G	H	G	G	G	G	G	G	G	G	A	G	H	A	A	G	H	G	G	A	G	G	G	G	G	G	G	G	G	A	G
JAX00350349	13	12415172	0	T	C	T	T	C	T	C	C	T	C	T	T	C	H	H	C	H	T	C	H	C	C	T	C	T	C	C	C	C	C	T	T	T	C	H	C	H	C	T	C	T	C	H	T	C	C
JAX00041835	13	12415833	0	C	T	C	C	T	C	T	T	T	T	T	T	T	H	T	T	T	C	T	H	T	T	C	T	C	T	T	T	T	T	C	H	C	T	T	T	H	T	C	T	C	T	H	C	T	T
JAX00350352	13	12423592	0	C	T	C	C	C	C	C	C	T	C	T	T	C	C	H	C	H	C	C	C	C	C	C	C	C	C	C	C	C	C	C	H	C	C	H	C	C	C	C	C	C	C	C	C	C	C
JAX00350354	13	12432764	0	T	C	T	T	C	T	T	C	T	C	T	T	C	H	H	C	H	T	T	H	C	C	T	C	T	C	T	H	C	C	T	T	T	C	H	T	H	C	T	C	T	T	H	T	C	H
JAX00350357	13	12440445	0	C	T	C	C	T	C	C	C	C	T	C	C	C	H	C	T	H	C	C	H	T	T	C	T	C	C	C	C	C	C	C	C	C	T	C	C	H	T	C	T	C	C	H	C	C	T
JAX00350358	13	12440647	0	T	G	T	T	T	T	T	G	T	T	T	T	G	T	H	T	T	T	T	T	T	T	T	T	T	G	T	H	G	G	T	T	T	T	H	T	T	T	T	T	T	T	T	T	G	T
JAX00041837	13	12461119	0	A	G	A	A	G	A	A	G	G	G	G	G	G	H	G	G	G	A	A	H	G	G	A	G	A	G	A	H	G	G	A	H	A	G	G	A	H	G	A	G	A	A	H	A	G	G
JAX00041839	13	12467601	0	G	A	G	G	A	G	G	A	A	A	A	A	A	H	A	A	A	G	G	H	A	A	G	A	G	A	G	H	A	A	G	H	G	A	A	G	H	A	G	A	G	G	H	G	A	A
JAX00350360	13	12470397	0	C	T	C	C	T	C	C	C	T	T	T	T	C	H	H	T	T	C	C	H	T	T	C	T	C	C	C	C	C	C	C	H	C	T	H	C	H	T	C	T	C	C	H	C	C	T
JAX00350365	13	12485851	0	C	T	C	C	C	C	C	T	C	C	C	C	T	C	H	C	C	C	C	C	C	C	C	C	C	T	C	H	T	T	C	C	C	C	H	C	C	C	C	C	C	C	C	C	T	C
JAX00350375	13	12509475	0	G	A	G	G	A	G	G	G	A	A	A	A	G	H	H	A	A	G	G	H	A	A	G	A	G	G	G	G	G	G	G	H	G	A	N	G	N	A	G	A	G	G	H	G	G	N
JAX00350376	13	12509677	0	C	G	C	C	G	C	C	G	G	G	G	G	G	H	G	N	G	C	C	C	G	N	C	G	C	G	C	C	G	G	C	H	C	G	G	C	H	G	C	G	C	C	N	C	G	H
JAX00350380	13	12527150	0	C	T	C	C	C	C	C	T	C	C	C	C	T	C	H	C	C	C	C	C	C	C	C	C	C	T	C	H	T	T	C	C	C	C	H	C	C	C	C	C	C	C	C	C	T	C
JAX00202034	13	12536914	0	G	A	G	G	G	G	G	G	A	G	A	A	G	G	A	G	H	G	G	G	G	G	G	G	G	G	G	G	H	G	G	N	G	G	A	G	G	G	G	G	G	G	G	G	H	G
JAX00350390	13	12561957	0	A	G	A	A	G	A	A	G	G	G	G	G	G	H	G	G	G	A	A	H	G	G	A	G	A	G	A	H	G	G	A	H	A	G	G	A	H	G	A	G	A	A	H	A	G	G
JAX00350391	13	12562087	0	C	A	C	C	A	C	C	C	C	A	C	C	C	H	C	A	H	C	C	H	A	A	C	A	C	C	C	C	C	C	C	C	C	A	C	C	H	A	C	A	C	C	H	C	C	A
JAX00350392	13	12562354	0	A	T	A	A	T	A	A	T	T	T	T	T	T	H	T	T	T	A	A	H	T	T	A	T	A	T	A	H	T	T	A	H	A	T	T	A	H	T	A	T	A	A	H	A	T	T
JAX00350399	13	12595157	0	C	A	C	C	A	C	A	C	C	A	C	C	C	H	C	A	H	C	A	C	A	A	C	A	C	C	A	N	C	C	C	C	C	A	C	A	N	A	C	A	C	A	H	C	C	A
JAX00350405	13	12628083	0	G	C	G	G	G	G	G	G	C	G	C	C	G	G	N	G	G	G	G	G	G	G	G	G	G	G	G	G	G	G	G	G	G	G	H	G	G	G	G	G	G	G	G	G	G	G
JAX00350406	13	12628138	0	T	C	T	T	C	T	T	T	T	C	T	T	T	H	T	C	H	T	T	H	C	C	T	C	T	T	T	T	T	T	T	T	T	C	T	T	H	C	T	C	T	T	H	T	T	C
JAX00350407	13	12628950	0	G	A	G	G	G	G	G	A	G	G	G	G	A	G	N	G	G	G	G	G	G	G	G	G	G	A	G	H	A	A	G	G	G	G	G	G	G	G	G	G	G	G	G	G	A	G
JAX00350408	13	12629180	0	A	G	A	A	G	A	A	A	A	G	A	A	A	H	A	G	H	A	A	H	G	G	A	G	A	A	A	A	A	A	A	A	A	G	A	A	H	G	A	G	A	A	H	A	A	G
JAX00041868	13	12987450	0	A	C	A	A	A	A	A	A	C	A	C	C	A	A	H	A	H	A	A	A	A	A	A	A	A	A	A	A	A	A	A	H	A	A	H	A	A	A	A	A	A	A	A	A	A	A
JAX00041881	13	13236823	0	C	T	C	C	C	C	C	T	T	C	T	T	T	C	T	C	H	C	C	C	C	C	C	C	C	T	C	H	T	T	C	H	C	C	T	C	C	C	C	C	C	C	C	C	T	C
JAX00041882	13	13253460	0	G	T	G	G	G	G	G	T	T	G	T	T	T	G	T	G	H	G	G	G	G	G	G	G	G	T	G	H	T	T	G	H	G	G	T	G	G	G	G	G	G	G	G	G	T	G
JAX00350456	13	13284324	0	A	G	A	A	A	A	A	G	G	A	N	H	N	A	G	A	H	A	A	A	A	A	A	A	A	G	A	H	G	G	A	H	A	A	G	A	A	A	A	A	A	A	A	A	G	A
JAX00350460	13	13308957	0	A	C	A	A	A	A	A	C	A	A	A	A	C	A	H	A	A	A	A	A	A	A	A	A	A	C	A	H	C	C	A	A	A	A	H	A	A	A	A	A	A	A	A	A	C	A
JAX00350467	13	13327432	0	T	C	T	T	C	T	T	T	T	C	T	T	T	H	T	C	H	T	T	H	C	C	T	C	T	T	T	T	T	T	T	T	T	C	T	T	H	C	T	C	T	T	H	T	T	C
JAX00350468	13	13339301	0	T	G	T	T	T	T	T	G	G	T	G	G	G	T	G	T	H	T	T	T	T	T	T	T	T	G	T	H	G	G	T	H	T	T	G	T	T	T	T	T	T	T	T	T	G	T
JAX00041890	13	13352237	0	T	C	T	T	C	T	T	C	C	C	C	C	C	H	C	C	C	T	T	H	C	C	T	C	T	C	T	H	C	C	T	T	T	C	C	T	H	C	T	C	T	T	H	T	C	C
JAX00350470	13	13358905	0	T	C	T	T	T	T	T	C	T	T	T	T	C	T	H	T	T	T	T	T	T	T	T	T	T	C	T	H	C	C	T	T	T	T	H	T	T	T	T	T	T	T	T	T	C	T
JAX00350473	13	13432318	0	G	A	G	G	G	G	G	G	A	G	A	A	G	G	H	G	H	G	G	G	G	G	G	G	G	G	G	G	G	G	G	H	G	G	H	G	G	G	G	G	G	G	G	G	G	G
JAX00350474	13	13435805	0	G	A	G	G	G	G	G	A	G	G	G	G	A	G	H	G	G	G	G	G	G	G	G	G	G	A	G	H	A	A	G	G	G	G	H	G	G	G	G	G	G	G	G	G	A	G
JAX00350476	13	13440133	0	T	C	T	T	C	T	T	T	T	C	T	T	T	H	T	C	H	T	T	H	C	C	T	C	T	T	T	T	T	T	T	T	T	C	T	T	H	C	T	C	T	T	H	T	T	C
JAX00350478	13	13442902	0	G	A	G	G	G	G	G	G	A	G	A	A	G	G	H	G	H	G	G	G	G	G	G	G	G	G	G	G	G	G	G	H	G	G	H	G	G	G	G	G	G	G	G	G	G	G
JAX00350484	13	13476207	0	C	A	C	C	C	C	C	C	A	C	A	A	C	C	N	C	N	C	C	C	C	C	C	C	C	C	C	C	C	C	C	N	C	C	H	C	C	C	C	C	C	C	C	C	C	C
JAX00350488	13	13503558	0	A	G	A	A	A	A	A	G	A	A	A	A	G	A	H	A	A	A	A	A	A	A	A	A	A	G	A	H	G	G	A	A	A	A	H	A	A	A	A	A	A	A	A	A	G	A
JAX00350489	13	13503802	0	G	A	G	G	A	G	G	G	G	A	G	G	G	H	G	A	H	G	G	H	A	A	G	A	G	G	G	G	G	G	G	G	G	A	G	G	H	A	G	A	G	G	H	G	G	A
JAX00041904	13	13537821	0	A	G	A	A	G	A	A	G	G	G	G	G	G	H	G	G	G	A	A	H	G	G	A	G	A	G	A	H	G	G	A	H	A	G	G	A	H	G	A	G	A	A	H	A	G	G
JAX00350501	13	13579837	0	G	T	G	G	T	G	G	G	G	T	N	G	G	H	G	T	T	G	G	H	T	T	G	T	G	G	G	G	G	G	G	G	G	T	G	G	H	T	G	T	G	G	H	G	G	T
JAX00350508	13	13587011	0	G	A	G	G	A	G	G	G	G	A	G	G	G	H	G	A	H	G	G	H	A	A	G	A	G	G	G	G	G	G	G	G	G	A	G	G	H	A	G	A	G	G	H	G	G	A
JAX00350509	13	13596910	0	A	G	A	A	A	A	A	A	G	A	G	G	A	A	H	A	A	A	A	A	A	A	A	A	A	A	A	A	A	A	A	H	A	A	H	A	A	A	A	A	A	A	A	A	A	A
JAX00350514	13	13609931	0	G	A	G	G	A	G	G	G	G	A	G	G	G	H	G	A	H	G	G	H	A	A	G	A	G	G	G	G	G	G	G	G	G	A	G	G	H	A	G	A	G	G	H	G	G	A
JAX00041910	13	13617209	0	T	C	T	T	C	T	T	C	C	C	C	C	C	H	C	C	C	T	T	H	C	C	T	C	T	C	T	H	C	C	T	H	T	C	C	T	H	C	T	C	T	T	H	T	C	C
JAX00350524	13	13618574	0	A	G	A	A	G	A	A	G	A	G	A	A	G	H	H	G	H	A	A	H	G	G	A	G	A	G	A	H	G	G	A	A	A	G	H	A	H	G	A	G	A	A	H	A	G	G
JAX00350526	13	13618906	0	C	T	C	C	T	C	C	C	C	T	C	C	C	H	C	T	H	C	C	H	T	T	C	T	C	C	C	C	C	C	C	C	C	T	C	C	H	T	C	T	C	C	H	C	C	T
JAX00350528	13	13621332	0	T	C	T	T	T	T	T	C	T	T	T	H	C	T	C	T	T	T	T	T	T	T	T	T	T	C	T	N	C	C	T	T	T	T	N	T	T	T	T	T	T	T	T	T	C	T
JAX00350530	13	13623975	0	G	A	G	G	G	G	G	A	A	G	A	A	A	G	N	G	H	G	G	G	G	G	G	G	G	H	G	G	A	H	G	H	G	G	A	G	G	G	G	G	G	G	G	G	A	G
JAX00202051	13	13642240	0	A	G	A	A	A	A	A	G	G	A	G	G	G	A	G	A	G	A	A	A	A	A	A	A	A	G	A	N	G	G	A	N	A	A	G	A	A	A	A	A	A	A	A	A	G	A
JAX00350534	13	13671281	0	A	C	A	A	C	A	A	C	C	C	C	C	C	H	C	C	C	A	A	H	C	C	A	C	A	C	A	H	C	C	A	H	A	C	C	A	H	C	A	C	A	A	H	A	C	C
JAX00350535	13	13671611	0	C	T	C	C	T	C	C	T	T	T	T	T	T	H	T	T	T	C	C	H	T	T	C	T	C	T	C	H	T	T	C	H	C	T	T	C	H	T	C	T	C	C	H	C	T	T
JAX00350538	13	13672776	0	G	A	G	G	A	G	G	A	A	A	A	A	A	H	A	A	A	G	G	H	A	A	G	A	G	A	G	H	A	A	G	H	G	A	A	G	H	A	G	A	G	G	H	G	A	A
JAX00041915	13	13686580	0	C	G	C	C	G	C	C	G	G	G	G	G	G	H	G	G	G	C	C	H	G	G	C	G	C	G	C	H	G	G	C	H	C	G	G	C	H	G	C	G	C	C	H	C	G	G
JAX00041916	13	13687223	0	A	G	A	A	G	A	A	G	G	G	G	G	G	N	G	G	G	A	A	N	G	G	A	G	A	G	A	G	G	G	A	H	A	G	G	A	H	G	A	H	A	A	A	A	G	N
JAX00041920	13	13756358	0	T	G	T	T	G	T	T	G	G	G	G	G	G	H	G	G	G	T	T	H	G	G	T	G	T	G	T	N	G	G	T	H	T	G	G	T	H	G	T	G	T	T	H	T	G	G
JAX00350551	13	13792866	0	T	C	T	T	T	T	T	C	C	C	C	C	C	H	C	T	C	T	T	T	T	C	T	C	T	C	T	H	C	C	T	H	T	N	C	T	H	T	T	C	T	T	H	T	C	C
JAX00350552	13	13793788	0	A	G	A	A	A	A	A	G	A	A	A	A	G	A	H	A	A	A	A	A	A	A	A	A	A	G	A	H	G	G	A	A	A	A	H	A	A	A	A	A	A	A	A	A	G	A
JAX00350553	13	13793844	0	A	G	A	A	A	A	A	G	G	G	G	G	G	H	G	A	G	A	A	A	A	G	A	G	A	G	A	H	G	G	A	H	A	H	G	A	H	A	A	G	A	A	H	A	G	G
JAX00041924	13	13819758	0	A	G	A	A	G	A	A	G	G	G	G	G	G	H	G	G	G	A	A	H	G	G	A	G	A	G	A	N	G	G	A	H	A	G	G	A	H	G	A	G	A	A	H	A	G	G
JAX00041925	13	13822599	0	T	C	T	T	C	T	T	C	C	C	C	C	C	H	C	C	C	T	T	H	C	C	T	C	T	C	T	H	C	C	T	H	T	C	C	T	H	C	T	C	T	T	H	T	C	C
JAX00350563	13	13842961	0	C	T	C	C	T	C	C	C	T	T	T	T	C	H	H	T	T	C	C	H	T	T	C	T	C	C	C	C	C	C	C	H	C	T	H	C	H	T	C	T	C	C	H	C	C	T
JAX00041929	13	13860306	0	C	T	C	C	T	C	C	C	C	T	C	C	C	H	C	T	H	C	C	H	T	T	C	T	C	C	C	C	C	C	C	C	C	T	C	C	H	T	C	T	C	C	H	C	C	T
JAX00041932	13	13909913	0	A	C	A	A	C	A	A	C	C	C	C	C	C	H	C	C	C	A	A	H	C	C	A	C	A	C	A	H	C	C	A	C	A	C	C	A	H	C	A	C	A	A	H	A	C	C
JAX00350573	13	13923721	0	C	T	C	C	C	C	C	T	C	C	C	C	T	C	C	C	C	C	C	C	C	C	C	C	C	T	C	H	T	T	C	C	C	C	C	C	C	C	C	C	C	C	C	C	T	C
JAX00350574	13	13923803	0	T	A	T	T	A	T	T	A	A	A	A	A	A	H	A	A	A	T	T	H	A	A	T	A	T	A	T	H	A	A	T	A	T	A	A	T	H	A	T	A	T	T	H	T	A	A
JAX00041935	13	13947583	0	G	A	G	G	A	G	G	G	G	A	G	G	G	H	G	A	N	G	G	H	A	A	G	A	G	G	G	G	G	G	G	G	G	A	G	G	H	A	G	A	G	G	H	G	G	A
JAX00350580	13	13962817	0	A	G	A	A	A	A	A	G	G	A	G	G	G	A	G	A	G	A	A	A	A	A	A	A	A	G	A	H	G	G	A	G	A	A	G	A	A	A	A	A	A	A	A	A	G	A
JAX00041936	13	13969342	0	T	C	T	T	C	T	T	C	C	C	C	C	C	H	C	C	C	T	T	H	C	C	T	C	T	C	T	H	C	C	T	H	T	C	C	T	H	C	T	C	T	T	H	T	C	C
JAX00350582	13	13983896	0	A	G	A	A	A	A	A	G	A	A	A	A	G	A	H	A	A	A	A	A	A	A	A	A	A	G	A	H	G	G	A	A	A	A	N	A	A	A	A	A	A	A	A	A	G	A
JAX00350583	13	13985514	0	A	G	A	A	A	A	A	A	G	A	G	G	A	A	H	A	H	A	A	A	A	A	A	A	A	A	A	A	A	A	A	H	A	A	H	A	A	A	A	A	A	A	A	A	A	A
JAX00350584	13	13992283	0	C	T	C	C	C	C	C	C	T	C	T	T	C	C	H	C	H	C	C	C	C	C	C	C	C	C	C	C	C	C	C	H	C	C	H	C	C	C	C	C	C	C	C	C	C	C
JAX00350588	13	13997596	0	T	C	T	T	C	T	T	T	T	C	T	T	T	H	T	C	H	T	T	H	C	C	T	C	T	T	T	T	T	T	T	T	T	C	T	T	H	C	T	C	T	T	H	T	T	C
JAX00041941	13	14026740	0	T	C	T	T	C	T	T	C	C	C	C	C	C	H	C	C	C	T	T	H	C	C	T	C	T	C	T	H	C	C	T	H	T	C	C	T	H	C	T	C	T	T	H	T	C	C
JAX00350595	13	14029003	0	G	C	G	G	C	G	G	C	G	C	G	G	C	H	H	C	H	G	G	H	C	C	G	C	G	C	G	H	C	C	G	G	G	C	H	G	H	C	G	C	G	G	H	G	C	C
JAX00350599	13	14043523	0	A	G	A	A	G	A	A	G	A	G	A	A	G	A	H	G	A	A	A	A	G	G	A	G	A	G	A	H	G	G	A	A	A	G	H	A	A	G	A	G	A	A	N	A	G	G
JAX00350601	13	14051829	0	A	G	A	A	A	A	A	G	G	A	G	G	G	A	G	A	H	A	A	A	A	A	A	A	A	G	A	H	G	G	A	H	A	A	G	A	A	A	A	A	A	A	A	A	G	A
JAX00041942	13	14051860	0	A	G	A	A	G	A	A	G	G	G	G	G	G	H	G	G	G	A	A	H	G	G	A	G	A	G	A	N	G	G	A	H	A	G	G	A	H	G	A	G	A	A	H	A	G	G
JAX00041944	13	14065425	0	A	G	A	A	G	A	A	G	G	G	G	G	G	H	G	G	G	A	A	H	G	G	A	G	A	G	A	H	G	G	A	H	A	G	G	A	H	G	A	G	A	A	H	A	G	G
JAX00350603	13	14071850	0	C	T	C	C	C	C	C	T	T	C	T	T	T	C	T	C	H	C	C	C	C	C	C	C	C	T	C	H	T	T	C	H	C	C	T	C	C	C	C	C	C	C	C	C	T	C
JAX00041947	13	14111193	0	A	C	A	A	C	A	A	C	C	C	C	C	C	H	C	C	C	H	A	H	C	C	A	C	A	C	A	H	C	C	A	H	A	C	C	A	H	C	A	C	A	A	H	A	C	C
JAX00350614	13	14113144	0	C	T	C	C	C	C	C	C	C	T	C	C	C	H	C	C	H	C	C	C	C	T	C	T	C	C	C	C	C	C	C	C	C	H	C	C	H	C	C	T	C	C	H	C	C	T
JAX00350615	13	14113235	0	G	A	G	G	G	G	G	G	G	A	G	G	G	H	G	G	H	G	G	G	G	A	G	A	G	G	G	G	G	G	G	G	G	H	G	G	H	G	G	A	G	G	H	G	G	A
JAX00350616	13	14115389	0	C	T	C	C	T	C	C	C	C	C	C	C	C	C	C	T	C	C	C	H	T	C	C	C	C	C	C	C	C	C	C	C	C	H	C	C	C	T	C	C	C	C	C	C	C	C
JAX00041948	13	14121835	0	T	G	T	T	G	T	T	G	G	T	G	G	G	T	G	G	H	T	T	H	G	T	T	T	T	G	T	H	G	G	T	H	T	H	G	T	T	G	T	T	T	T	T	T	G	T
JAX00350619	13	14143854	0	T	C	T	T	T	T	T	C	C	T	C	C	C	T	C	T	N	T	T	T	T	T	T	T	T	C	T	N	C	C	T	N	T	T	C	T	T	T	T	T	T	T	T	T	C	T
JAX00350622	13	14148612	0	G	A	G	G	G	G	G	A	A	G	A	A	A	G	A	G	H	G	G	G	G	G	G	G	G	A	G	H	A	A	G	H	G	G	A	G	G	G	G	G	G	G	G	G	A	G
JAX00041950	13	14150798	0	T	C	T	T	C	T	T	C	C	T	C	C	C	T	C	C	H	T	T	H	C	T	T	T	T	C	T	H	C	C	T	H	T	H	C	T	T	C	T	T	T	T	T	T	C	T
JAX00350629	13	14171572	0	T	C	T	T	T	C	T	T	T	T	T	T	T	T	T	T	T	T	T	T	T	T	T	T	T	T	T	T	T	T	H	T	C	T	T	T	H	T	T	T	T	T	H	T	T	T
JAX00041951	13	14172103	0	T	C	T	T	T	C	T	C	C	T	C	C	C	T	C	T	H	T	T	T	T	T	T	T	T	C	T	H	C	C	H	H	C	T	C	T	H	T	T	T	T	T	H	T	C	T
JAX00350633	13	14181083	0	C	T	C	C	C	T	C	C	C	C	C	C	C	C	C	C	C	C	C	C	C	C	C	C	C	C	C	C	C	C	H	C	T	C	C	C	H	C	C	C	C	C	H	C	C	C
JAX00350634	13	14181441	0	T	A	T	T	T	T	T	T	A	T	A	A	T	T	H	T	N	T	T	T	T	T	T	T	T	T	T	T	T	T	T	H	T	T	H	T	T	T	T	T	T	T	T	T	T	T
JAX00350636	13	14181521	0	T	C	T	T	T	T	T	T	T	C	T	T	T	H	T	T	H	T	T	T	T	C	T	C	T	T	T	T	T	T	T	T	T	H	T	T	H	T	T	C	T	T	H	T	T	C
JAX00041953	13	14181749	0	C	T	C	C	C	T	C	T	T	T	T	T	T	H	T	C	T	C	C	C	C	T	C	T	C	T	C	H	T	T	H	H	T	H	T	C	T	C	C	T	C	C	T	C	T	T
JAX00350637	13	14181928	0	T	C	T	T	T	C	T	T	T	C	T	T	T	H	T	T	H	T	T	T	T	C	T	C	T	T	T	T	T	T	H	T	C	H	T	T	C	T	T	C	T	T	C	T	T	C
JAX00350640	13	14224747	0	G	A	G	G	G	G	G	A	A	G	A	A	A	G	A	G	H	G	G	G	G	G	G	G	G	A	G	H	A	A	G	H	G	G	A	G	G	G	G	G	G	G	G	G	A	G
JAX00350647	13	14249392	0	G	A	G	G	G	G	G	A	A	A	A	A	A	H	A	G	A	G	G	G	G	A	G	A	G	A	G	H	A	A	G	H	G	H	A	G	H	G	G	A	G	G	H	G	A	A
JAX00350649	13	14253881	0	C	T	C	C	C	C	C	T	T	C	T	T	T	C	T	C	H	C	C	C	C	C	C	C	C	T	C	H	T	T	C	H	C	C	T	C	C	C	C	C	C	C	C	C	T	C
JAX00350654	13	14273040	0	A	G	A	A	A	A	A	G	G	A	G	G	G	A	G	A	H	A	A	A	A	A	A	A	A	G	A	H	G	G	A	H	A	A	G	A	A	A	A	A	A	A	A	A	G	A
JAX00041960	13	14282106	0	C	A	C	C	C	A	C	A	A	A	A	A	A	H	A	C	A	C	C	C	C	A	C	A	C	A	C	H	A	A	H	N	A	H	A	C	A	C	C	A	C	C	A	C	A	A
JAX00350656	13	14282562	0	G	T	G	G	G	G	G	T	G	G	G	N	T	G	T	G	G	G	G	G	G	G	G	G	G	T	G	H	T	T	G	G	G	G	T	G	G	G	G	G	G	G	G	G	T	G
JAX00350660	13	14335219	0	C	T	C	C	C	C	C	T	T	C	T	T	T	C	T	C	H	C	C	C	C	C	C	C	C	T	C	H	T	T	C	H	C	C	T	C	C	C	C	C	C	C	C	C	T	C
JAX00350661	13	14335490	0	G	A	G	G	G	G	G	A	A	G	A	A	A	G	A	G	H	G	G	G	G	G	G	G	G	A	G	H	A	A	G	H	G	G	A	G	G	G	G	G	G	G	G	G	A	G
JAX00041963	13	14338427	0	G	T	G	G	G	G	G	G	T	G	T	T	G	G	G	G	H	G	G	G	G	G	G	G	G	G	G	G	G	G	G	N	G	G	N	G	G	G	G	G	G	G	G	G	G	G
JAX00350662	13	14345749	0	T	C	T	T	T	T	T	C	T	T	T	T	C	T	H	T	T	T	T	T	T	T	T	T	T	C	T	H	C	C	T	T	T	T	H	T	T	T	T	T	T	T	T	T	C	T
JAX00350665	13	14355126	0	G	A	G	G	G	G	G	G	A	G	A	A	G	G	H	G	H	G	G	G	G	G	G	G	G	G	G	G	G	G	G	H	G	G	H	G	G	G	G	G	G	G	G	G	G	G
JAX00350671	13	14376171	0	G	C	G	G	G	G	G	C	C	C	C	C	H	H	C	G	C	G	G	G	G	C	G	C	G	N	G	H	H	N	G	H	G	H	C	G	H	G	G	C	G	G	H	G	H	C
JAX00350672	13	14428306	0	C	A	C	C	C	C	C	A	C	C	C	C	A	C	H	C	C	C	C	C	C	C	C	C	C	A	C	N	A	A	C	C	C	C	H	C	C	C	C	C	C	C	C	C	A	C
JAX00350673	13	14428455	0	G	A	G	G	G	A	G	G	G	G	G	G	G	G	G	G	G	G	G	G	G	G	G	G	G	G	G	G	G	G	H	G	A	G	G	G	H	G	G	G	G	G	H	G	G	G
JAX00350677	13	14448734	0	G	A	G	G	G	G	G	G	A	G	A	A	G	G	H	G	H	G	G	G	G	G	G	G	G	G	G	G	G	G	G	N	G	G	H	G	G	G	G	G	G	G	G	G	G	G
JAX00202066	13	14462330	0	A	G	A	A	A	A	A	A	G	A	G	G	A	A	A	A	H	A	A	A	A	A	A	A	A	A	A	A	A	A	A	H	A	A	A	A	A	A	A	A	A	A	A	A	A	A
JAX00041973	13	14462390	0	C	G	C	C	C	C	C	C	G	C	G	G	C	C	H	C	H	C	C	C	C	C	C	C	C	C	C	C	C	C	C	H	C	C	H	C	C	C	C	C	C	C	C	C	C	C
JAX00041974	13	14462435	0	A	G	A	A	A	A	A	A	G	A	G	G	A	A	H	A	H	A	A	A	A	A	A	A	A	A	A	A	A	A	A	H	A	A	H	A	A	A	A	A	A	A	A	A	A	A
JAX00041975	13	14498645	0	T	C	T	T	T	T	T	C	T	T	T	T	C	T	H	T	T	T	T	T	T	T	T	T	T	C	T	H	C	C	T	T	T	T	H	T	T	T	T	T	T	T	T	T	C	T
JAX00041977	13	14501435	0	T	C	T	T	T	T	T	C	T	T	T	T	C	T	H	T	T	T	T	T	T	T	T	T	T	C	T	H	C	C	T	T	T	T	H	T	T	T	T	T	T	T	T	T	C	T
JAX00041979	13	14547054	0	T	C	T	T	T	T	T	C	C	T	C	C	C	T	C	T	T	T	T	T	T	T	T	T	T	C	T	H	C	C	T	T	T	T	C	T	T	T	T	T	T	T	T	T	C	T
JAX00350687	13	14579833	0	G	T	G	G	G	G	G	T	T	G	T	T	T	G	T	G	H	G	G	G	G	G	G	G	G	T	G	H	T	T	G	H	G	G	T	G	G	G	G	G	G	G	G	G	T	G
JAX00350691	13	14581658	0	T	C	T	T	T	T	T	T	C	T	C	C	T	T	H	T	N	T	T	T	T	T	T	T	T	T	T	T	T	T	T	H	T	T	H	T	T	T	T	T	T	T	T	T	T	T
JAX00350696	13	14626516	0	T	C	T	T	T	T	T	C	C	C	C	C	C	H	C	T	C	T	T	T	T	C	T	C	T	C	T	H	C	C	T	H	T	H	C	T	H	T	T	C	T	T	H	T	C	C
JAX00041986	13	14637240	0	T	G	T	T	G	T	T	T	T	T	T	T	T	T	T	G	T	T	T	H	G	T	T	T	T	T	T	T	T	T	T	T	T	H	T	T	T	G	T	T	T	T	T	T	T	T
JAX00350701	13	14656079	0	T	C	T	T	T	T	T	C	T	T	T	T	C	T	H	T	T	T	T	T	T	T	T	T	T	C	T	H	C	C	T	T	T	T	H	T	T	T	T	T	T	T	T	T	C	T
JAX00041989	13	14671149	0	A	G	A	A	G	G	G	G	G	G	G	G	G	H	G	G	G	A	G	N	G	G	A	G	A	G	G	G	G	G	H	H	G	G	G	G	G	G	A	G	A	G	G	A	G	G
JAX00350707	13	14703031	0	A	T	A	A	A	A	A	T	A	A	A	A	T	A	H	A	A	A	A	A	A	A	A	A	A	T	A	H	T	T	A	A	A	A	H	A	A	A	A	A	A	A	A	A	T	A
JAX00350708	13	14703158	0	C	T	C	C	C	C	C	C	T	C	T	T	C	C	H	C	H	C	C	C	C	C	C	C	C	C	C	C	C	C	C	N	C	C	N	C	C	C	C	C	C	C	C	C	C	C
JAX00350710	13	14704061	0	T	C	T	T	C	T	C	T	T	T	T	T	T	T	T	C	T	T	C	H	C	T	T	T	T	T	C	H	T	T	T	T	T	H	T	C	T	C	T	T	T	C	T	T	T	T
JAX00350713	13	14722912	0	C	A	C	C	C	A	C	C	C	C	C	C	C	C	C	C	C	C	C	C	C	C	C	C	C	C	C	C	C	C	H	C	A	C	C	C	H	C	C	C	C	C	H	C	C	C
JAX00350715	13	14723553	0	G	A	G	G	G	G	G	G	A	G	A	A	G	G	N	G	H	G	G	G	G	G	G	G	G	G	G	G	G	G	G	H	G	G	H	G	G	G	G	G	G	G	G	G	G	G
JAX00350717	13	14724659	0	G	A	G	G	G	G	G	G	G	A	G	G	G	H	G	G	H	G	G	G	G	A	G	A	G	G	G	G	G	G	G	G	G	H	G	G	H	G	G	A	G	G	H	G	G	A
JAX00350719	13	14725212	0	C	T	C	C	C	C	C	C	T	C	N	T	C	C	C	C	N	C	C	C	C	C	C	C	C	C	C	C	C	C	C	H	C	C	N	C	C	C	N	C	C	C	C	C	C	C
JAX00350729	13	14762530	0	T	C	T	T	T	T	C	C	C	C	C	C	C	C	C	T	C	T	C	T	T	C	T	C	T	C	C	C	C	C	T	H	T	H	C	C	N	T	T	C	T	C	H	T	N	C
JAX00350733	13	14770736	0	G	A	G	G	G	G	G	G	A	G	A	A	G	G	H	G	H	G	G	G	G	G	G	G	G	G	G	G	G	G	G	H	G	G	H	G	G	G	G	G	G	G	G	G	G	G
JAX00350734	13	14770850	0	G	T	G	G	G	G	G	T	G	G	G	G	T	G	H	G	G	G	G	G	G	G	G	G	G	T	G	H	T	T	G	G	G	G	H	G	G	G	G	G	G	G	G	G	T	G
JAX00041996	13	14771106	0	A	C	A	A	A	A	C	C	C	C	C	C	C	H	C	A	C	A	C	A	A	C	A	C	A	C	C	C	C	C	A	H	A	H	C	C	H	A	A	C	A	C	H	A	C	C
JAX00350737	13	14775739	0	T	G	T	T	T	T	T	T	T	G	T	T	T	H	T	T	H	T	T	T	T	G	T	G	T	T	T	T	T	T	T	T	T	H	T	T	H	T	T	G	T	T	H	T	T	G
JAX00041997	13	14794972	0	A	G	A	A	A	A	G	G	G	A	G	G	G	A	G	A	G	A	G	A	A	A	A	A	A	G	G	G	G	G	A	G	A	A	G	G	A	A	A	A	A	G	A	A	G	A
JAX00350741	13	14801028	0	A	T	A	A	A	A	A	A	T	A	T	T	A	A	H	A	H	A	A	A	A	A	A	A	A	A	A	A	A	A	A	H	A	A	H	A	A	A	A	A	A	A	A	A	A	A
JAX00350745	13	14838854	0	G	A	G	G	G	G	G	G	G	A	G	G	G	G	G	G	G	G	G	G	G	A	G	A	G	G	G	G	G	G	G	G	G	G	G	G	G	G	G	A	G	G	G	G	G	A
JAX00350746	13	14838881	0	A	G	A	A	A	A	A	G	G	A	G	G	G	A	G	A	H	A	A	A	A	A	A	A	A	G	A	H	G	G	A	H	A	A	G	A	A	A	A	A	A	A	A	A	G	A
JAX00350749	13	14839272	0	G	A	G	G	G	G	G	G	G	A	G	G	G	H	G	G	H	G	G	G	G	A	G	A	G	G	G	G	G	G	G	G	G	H	G	G	H	G	G	A	G	G	H	G	G	A
JAX00350755	13	14846733	0	G	T	G	G	G	G	T	G	G	T	G	G	G	H	G	G	H	G	T	G	G	T	G	T	G	G	T	H	G	G	G	G	G	H	G	T	H	G	G	T	G	T	H	G	G	T
JAX00350760	13	14871323	0	A	C	A	A	A	A	A	A	A	C	A	A	A	H	A	A	H	A	A	A	A	C	A	C	A	A	A	A	A	A	A	A	A	H	A	A	H	A	A	C	A	A	H	A	A	C
JAX00042003	13	14871387	0	T	C	T	T	T	T	C	C	C	C	C	C	C	H	C	T	C	T	C	T	T	C	T	C	T	C	C	C	C	C	T	H	T	H	C	C	H	T	T	C	T	C	H	T	C	C
JAX00042004	13	14871863	0	T	C	T	T	T	T	C	T	T	C	T	T	T	H	T	T	H	T	C	T	T	C	T	C	T	T	C	H	T	T	T	T	T	H	T	C	H	T	T	C	T	C	H	T	T	C
JAX00350763	13	14879058	0	T	C	T	T	T	T	T	T	T	C	T	T	T	H	T	T	H	T	T	T	T	C	T	C	T	T	T	T	T	T	T	T	T	H	T	T	H	T	T	C	T	T	H	T	T	C
JAX00350764	13	14880022	0	C	T	C	C	C	C	C	T	T	C	T	T	T	C	T	C	H	C	C	C	C	C	C	C	C	T	C	H	T	T	C	H	C	C	T	C	C	C	C	C	C	C	C	C	T	C
JAX00350765	13	14882226	0	C	T	C	C	C	C	T	C	C	C	C	C	C	C	C	C	C	C	T	C	C	C	C	C	C	C	H	H	C	C	C	C	C	C	C	T	C	C	C	C	C	N	C	C	C	C
JAX00350767	13	14900765	0	G	A	G	G	G	G	G	A	A	G	A	A	A	G	A	G	H	G	G	G	G	G	G	G	G	A	G	H	A	A	G	H	G	G	A	G	G	G	G	G	G	G	G	G	A	G
JAX00350774	13	14927947	0	T	C	T	T	T	T	C	C	C	C	C	C	C	H	C	T	C	T	C	T	T	C	T	C	T	C	C	C	C	C	T	H	T	H	C	C	H	T	T	C	T	C	H	T	C	C
JAX00042009	13	14947830	0	T	C	T	T	T	T	C	C	C	C	C	C	C	T	C	T	C	T	C	T	T	N	T	N	T	C	C	C	C	C	T	H	T	T	C	C	T	T	T	H	T	C	T	T	C	H
JAX00350781	13	14950283	0	T	C	T	T	T	T	T	C	C	C	C	C	C	C	C	T	C	T	T	T	T	C	T	C	T	C	T	C	C	C	T	C	T	C	C	T	C	T	T	C	T	T	N	T	C	C
JAX00350782	13	14950941	0	G	A	G	G	G	G	G	A	A	G	A	A	A	G	A	G	H	G	G	G	G	G	G	G	G	A	G	H	A	A	G	H	G	G	A	G	G	G	G	G	G	G	G	G	A	G
JAX00350785	13	14951093	0	A	G	A	A	A	A	A	G	A	A	A	A	G	A	H	A	A	A	A	A	A	A	A	A	A	G	A	H	G	G	A	A	A	A	H	A	A	A	A	A	A	A	A	A	G	A
JAX00350786	13	14951226	0	C	G	C	C	C	C	C	C	C	G	C	C	C	H	C	C	H	C	C	C	C	G	C	G	C	C	C	C	C	C	C	C	C	H	C	C	H	C	C	G	C	C	H	C	C	G
JAX00042011	13	14961625	0	T	C	T	T	T	T	C	C	C	C	C	C	C	H	C	T	C	T	C	T	T	C	T	C	T	C	C	C	C	C	T	N	T	H	C	C	T	T	T	C	T	C	H	T	C	C
JAX00042012	13	14974259	0	A	G	A	A	A	A	G	G	G	G	G	G	G	H	G	A	G	A	G	A	A	G	A	G	A	G	G	G	G	G	A	H	A	H	G	G	H	A	A	G	A	G	H	A	G	G
JAX00350798	13	14997122	0	C	A	C	C	C	C	C	A	A	C	A	A	A	C	A	C	H	C	C	C	C	C	C	C	C	A	C	N	A	A	C	N	C	C	A	C	C	C	C	C	C	C	C	C	A	C
JAX00350804	13	15005253	0	G	A	G	G	G	G	G	G	A	G	A	A	G	G	N	G	N	G	G	G	G	G	G	G	G	G	G	G	G	G	G	N	G	G	G	G	G	G	G	G	G	G	G	G	G	G
JAX00042020	13	15089954	0	A	C	A	A	A	A	C	C	C	A	C	C	C	A	C	A	H	A	C	A	A	A	A	A	A	C	C	C	C	C	A	H	A	A	C	C	A	A	A	A	A	C	A	A	C	A
JAX00042021	13	15090750	0	A	T	A	A	A	A	A	A	T	A	T	T	A	A	H	A	H	A	A	A	A	A	A	A	A	A	A	A	A	A	A	H	A	A	H	A	A	A	A	A	A	A	A	A	A	A
JAX00350809	13	15092050	0	G	A	G	G	G	G	G	A	G	G	G	G	A	G	H	G	G	G	G	G	G	G	G	G	G	A	G	H	A	A	G	G	G	G	N	G	G	G	G	G	G	G	G	G	A	G
JAX00042023	13	15124111	0	A	G	A	A	A	A	G	G	G	A	G	G	G	A	G	A	H	A	G	A	A	A	A	A	A	G	G	G	G	G	A	H	A	A	G	G	A	A	A	A	A	G	A	A	G	A
JAX00350816	13	15146396	0	G	C	G	G	G	G	G	C	G	G	G	G	C	G	H	G	G	G	G	G	G	G	G	G	G	C	G	H	C	C	G	G	G	G	H	G	G	G	G	G	G	G	G	G	C	G
JAX00042024	13	15146424	0	G	T	G	G	G	G	T	T	T	G	T	T	T	G	T	G	H	G	T	G	G	G	G	G	G	T	T	T	T	T	G	N	G	G	T	T	G	G	G	G	G	T	G	G	T	G
JAX00350817	13	15148200	0	G	C	G	G	G	G	C	G	C	G	C	C	G	G	H	G	H	G	C	G	G	G	G	G	G	G	C	H	G	G	G	H	G	G	H	C	G	G	G	G	G	C	G	G	G	G
JAX00350818	13	15150990	0	A	C	A	A	A	A	A	A	C	A	C	C	A	A	H	A	A	A	A	A	A	A	A	A	A	A	A	A	A	A	A	N	A	A	H	A	A	A	A	A	A	A	A	A	A	A
JAX00042025	13	15151196	0	G	A	G	G	G	G	A	G	A	G	A	A	G	G	H	G	H	G	A	G	G	G	G	G	G	G	A	H	G	G	G	H	G	G	H	A	G	G	G	G	G	A	G	G	G	G
JAX00042026	13	15162425	0	A	G	A	A	G	A	G	G	G	G	G	G	G	H	G	A	G	A	G	H	G	G	A	G	A	G	G	G	G	G	A	H	A	G	G	G	H	G	A	G	A	G	H	A	G	G
JAX00042027	13	15162589	0	C	T	C	C	T	C	T	T	T	T	T	T	T	H	T	H	T	C	T	N	T	T	C	T	C	T	T	T	T	T	C	H	C	T	T	T	H	T	C	T	C	T	H	C	T	T
JAX00042028	13	15165380	0	A	G	A	A	G	A	G	A	G	G	G	G	A	H	H	A	G	A	G	H	G	G	A	G	A	A	G	H	A	A	A	H	A	G	H	G	H	G	A	G	A	G	H	A	H	G
JAX00202077	13	15166269	0	C	T	C	C	C	C	C	T	T	C	T	T	T	C	T	C	H	C	C	C	C	C	C	C	C	T	C	H	T	T	C	H	C	C	T	C	C	C	C	C	C	C	C	C	T	C
JAX00350826	13	15191020	0	G	A	G	G	G	G	A	G	G	G	G	G	G	G	G	G	G	G	A	G	G	G	G	G	G	G	A	H	G	G	G	G	G	G	G	A	G	G	G	G	G	A	G	G	G	G
JAX00350831	13	15201518	0	G	A	G	G	G	G	G	A	G	G	G	G	A	G	H	G	G	G	G	G	G	G	G	G	G	A	G	H	A	A	G	G	G	G	H	G	G	G	G	G	G	G	G	G	A	G
JAX00350832	13	15201589	0	A	G	A	A	A	A	G	A	A	A	A	A	A	A	A	A	A	A	G	A	A	A	A	A	A	A	G	H	A	A	A	A	A	A	A	G	A	A	A	A	A	G	A	A	A	A
JAX00350836	13	15203663	0	C	T	C	C	C	C	T	C	C	C	C	C	C	C	C	C	C	C	T	C	C	C	C	C	C	C	T	H	C	C	C	C	C	C	C	T	C	C	C	C	C	T	C	C	C	C
JAX00350839	13	15204326	0	C	T	C	C	C	C	C	C	T	C	H	T	C	C	C	C	C	C	C	C	C	C	C	C	C	C	C	C	C	C	C	C	C	C	C	C	C	C	C	C	C	C	C	C	C	C
JAX00350842	13	15221500	0	T	A	T	T	T	T	T	T	A	T	A	A	T	T	H	T	H	T	T	T	T	T	T	T	T	T	T	T	T	T	T	H	T	T	H	T	T	T	T	T	T	T	T	T	T	T
JAX00042032	13	15247071	0	T	C	T	T	C	T	C	C	C	C	C	C	C	H	C	T	C	T	C	H	C	C	T	C	T	C	C	C	C	C	T	H	T	C	C	C	H	C	T	C	T	C	H	T	C	C
JAX00350844	13	15248517	0	T	C	T	T	C	T	C	T	T	C	T	T	T	N	T	T	H	T	C	H	C	C	T	C	T	T	C	H	T	T	T	T	T	C	T	C	H	C	T	C	T	C	H	T	T	C
JAX00350845	13	15248714	0	G	T	G	G	T	G	T	G	T	T	T	T	G	H	H	G	T	G	T	H	T	T	G	T	G	G	T	H	G	G	G	H	G	T	H	T	H	T	G	T	G	T	H	G	G	T
JAX00350850	13	15267816	0	T	C	T	T	T	T	T	C	C	T	C	C	C	T	C	T	H	T	T	T	T	T	T	T	T	C	T	H	C	C	T	N	T	T	C	T	T	T	T	T	T	T	T	T	C	T
JAX00350851	13	15275393	0	T	C	T	T	C	T	T	T	T	C	T	T	T	H	T	T	H	T	T	H	C	C	T	C	T	T	T	T	T	T	T	T	T	C	T	T	H	C	T	C	T	T	H	T	T	C
JAX00350854	13	15284433	0	G	A	G	G	G	G	G	G	A	G	A	A	G	G	H	G	H	G	G	G	G	G	G	G	G	G	G	G	G	G	G	H	G	G	H	G	G	G	G	G	G	G	G	G	G	G
JAX00350856	13	15285748	0	G	T	G	G	T	G	G	G	G	G	G	G	G	G	G	G	G	G	G	H	T	G	G	G	G	G	G	G	G	G	G	G	G	H	G	G	G	T	G	G	G	G	G	G	G	G
JAX00042036	13	15303982	0	T	G	T	T	G	T	T	G	G	G	G	G	G	H	G	T	G	T	T	H	G	G	T	G	T	G	T	H	G	G	T	H	T	G	G	T	H	G	T	G	T	T	H	T	G	G
JAX00042037	13	15304761	0	C	T	C	C	T	C	C	C	C	T	C	C	C	H	C	C	H	C	C	H	T	T	C	T	C	C	C	C	C	C	C	C	C	T	C	C	H	T	C	T	C	C	H	C	C	T
JAX00350857	13	15309829	0	C	T	C	C	C	C	C	C	T	C	T	T	C	C	H	C	H	C	C	C	C	C	C	C	C	C	C	C	C	C	C	H	C	C	H	C	C	C	C	C	C	C	C	C	C	C
JAX00350858	13	15310557	0	C	T	C	C	C	C	C	T	C	C	C	C	T	C	H	C	C	C	C	C	C	C	C	C	C	T	C	H	T	T	C	C	C	C	H	C	C	C	C	C	C	C	C	C	T	C
JAX00350859	13	15317935	0	G	A	G	G	G	G	G	A	G	G	G	G	A	G	H	G	G	N	G	G	G	G	G	G	G	A	G	H	A	A	G	G	G	G	H	G	G	G	G	G	G	G	G	G	A	G
JAX00350860	13	15326691	0	C	A	C	C	C	C	A	C	C	C	C	C	C	C	C	C	C	C	A	C	C	C	C	C	C	C	A	H	C	C	C	C	C	C	C	A	C	C	C	C	C	A	C	C	C	C
JAX00202084	13	15355448	0	G	A	G	G	G	G	G	G	A	G	A	A	G	G	H	G	H	G	G	G	G	G	G	G	G	G	G	G	G	G	G	H	G	G	H	G	G	G	G	G	G	G	G	G	G	G
JAX00042041	13	15378360	0	C	T	C	C	C	C	T	T	T	C	T	T	T	C	T	C	H	C	T	C	C	C	C	C	C	T	T	T	T	T	C	H	C	C	T	T	C	C	C	C	C	T	C	C	T	C
JAX00350870	13	15379616	0	T	C	T	T	T	T	T	T	C	T	C	C	T	T	T	T	T	T	T	T	T	T	T	T	T	T	T	T	T	T	T	T	T	T	T	T	T	T	T	T	T	T	T	T	T	T
JAX00350872	13	15393231	0	C	T	C	C	C	C	C	T	T	C	T	T	T	C	T	C	H	C	C	C	C	C	C	C	C	N	C	H	T	T	C	H	C	C	T	C	C	C	C	C	C	C	C	C	N	C
JAX00042043	13	15395617	0	A	G	A	A	G	A	G	G	G	G	G	G	G	H	G	A	G	A	G	H	G	G	A	G	A	G	G	G	G	G	A	H	A	G	G	G	H	G	A	G	A	G	H	A	G	G
JAX00350875	13	15404145	0	T	A	T	T	T	A	T	T	T	T	T	T	T	T	T	T	T	T	T	T	T	T	T	T	T	T	T	T	T	T	H	T	A	T	T	T	H	T	T	T	T	T	H	T	T	T
JAX00350876	13	15404997	0	G	A	G	G	G	G	A	A	A	G	A	A	A	G	A	G	H	G	A	G	G	G	G	G	G	A	A	A	A	A	G	H	G	G	A	A	G	G	G	G	G	A	G	G	A	G
JAX00350877	13	15409952	0	G	A	G	G	G	G	A	G	G	G	G	G	G	G	G	G	G	G	A	G	G	G	G	G	G	G	A	H	G	G	G	G	G	G	G	A	G	G	G	G	G	A	G	G	G	G
JAX00042044	13	15420628	0	C	T	C	C	C	C	C	T	T	C	T	T	T	C	T	C	H	C	C	C	C	C	C	C	C	T	C	H	T	T	C	H	C	C	T	C	C	C	C	C	C	C	C	C	T	C
JAX00350880	13	15424644	0	G	A	G	G	G	G	G	A	A	G	A	A	A	G	A	G	H	G	G	G	G	G	G	G	G	A	G	H	A	A	G	H	G	G	A	G	G	G	G	G	G	G	G	G	A	G
JAX00350885	13	15456139	0	T	C	T	T	T	T	T	C	T	T	T	T	C	T	H	T	T	T	T	T	T	T	T	T	T	C	T	H	C	C	T	T	T	T	H	T	T	T	T	T	T	T	T	T	C	T
JAX00042048	13	15459316	0	T	G	T	T	T	T	T	G	G	T	G	G	G	T	G	T	H	T	T	T	T	T	T	T	T	G	T	H	G	G	T	H	T	T	G	T	T	T	T	T	T	T	T	T	G	T
JAX00042049	13	15460188	0	A	G	A	A	A	A	A	G	G	A	G	G	G	A	G	A	H	A	A	A	A	A	A	A	A	G	A	H	G	G	A	H	A	A	G	A	A	A	A	A	A	A	A	A	G	A
JAX00350892	13	15519650	0	G	A	G	G	G	G	G	G	A	G	A	A	G	G	H	G	H	G	G	G	G	G	G	G	G	G	G	G	G	G	G	H	G	G	H	G	G	G	G	G	G	G	G	G	G	G
JAX00350895	13	15562541	0	T	G	T	T	T	T	G	G	G	T	G	G	G	T	G	T	H	T	G	T	T	T	T	T	T	G	G	G	G	G	T	H	T	T	G	G	T	T	T	T	T	G	T	T	G	T
JAX00350897	13	15562918	0	T	C	T	T	T	T	T	C	C	T	C	C	C	T	C	T	H	T	T	T	T	T	T	T	T	C	T	H	C	C	T	H	T	T	C	T	T	T	T	T	T	T	T	T	C	T
JAX00350900	13	15575942	0	C	A	C	C	C	C	C	C	A	C	A	A	C	C	H	C	H	C	C	C	C	C	C	C	C	C	C	C	C	C	C	H	C	C	H	C	C	C	C	C	C	C	C	C	C	C
JAX00042056	13	15576131	0	C	T	C	C	C	C	C	T	T	C	T	T	T	C	T	C	H	C	C	C	C	C	C	C	C	T	C	H	T	T	C	H	C	C	T	C	C	C	C	C	C	C	C	C	T	C
JAX00350902	13	15578379	0	A	G	A	A	A	A	G	G	G	A	G	G	G	A	G	A	H	A	G	A	A	A	A	A	A	G	G	G	G	G	A	H	A	A	G	G	A	A	A	A	A	G	A	A	G	A
JAX00042057	13	15578820	0	T	C	T	T	T	T	C	C	C	T	N	C	C	T	C	T	T	T	C	T	T	T	T	T	T	C	C	C	C	C	T	T	T	T	C	C	T	T	T	T	T	C	T	T	C	T
JAX00042058	13	15591418	0	G	A	G	G	G	G	A	A	A	G	A	A	A	G	A	G	H	G	A	G	G	G	G	G	G	A	A	A	A	A	G	H	G	G	A	A	G	G	G	G	G	A	G	G	A	G
JAX00350903	13	15600081	0	C	T	C	C	C	C	C	T	C	C	C	C	T	C	H	C	C	C	C	C	C	C	C	C	C	T	C	C	H	T	C	C	C	C	N	C	C	C	C	C	C	C	C	C	H	C
JAX00350905	13	15613919	0	A	G	A	A	A	A	G	A	A	A	A	A	A	A	A	A	A	A	G	A	A	A	A	A	A	A	G	G	A	A	A	A	A	A	A	G	A	A	A	A	A	G	A	A	A	A
JAX00042060	13	15614041	0	T	C	T	T	T	T	C	C	C	T	C	C	C	T	C	T	H	T	C	T	T	T	T	T	T	C	C	C	C	C	T	H	T	T	C	C	T	T	T	T	T	C	T	T	C	T
JAX00042061	13	15637329	0	T	C	T	T	T	T	T	T	C	T	C	C	T	T	H	T	H	T	T	T	T	T	T	T	T	T	T	T	T	T	T	H	T	T	H	T	T	T	T	T	T	T	T	T	T	T
JAX00350917	13	15660385	0	T	C	T	T	T	T	C	C	C	T	C	C	C	T	C	T	H	T	C	T	T	T	T	T	T	C	C	C	C	C	T	N	T	T	C	C	T	T	T	T	T	C	T	T	C	T
JAX00350921	13	15688400	0	C	T	C	C	C	C	C	C	T	C	T	T	C	C	H	C	H	C	C	C	C	C	C	C	C	C	C	C	C	C	C	H	C	C	H	C	C	C	C	C	C	C	C	C	C	C
JAX00350922	13	15692465	0	T	C	T	T	T	T	T	C	C	T	C	C	C	T	C	T	H	T	T	T	T	T	T	T	T	C	T	H	C	C	T	H	T	T	C	T	T	T	T	T	T	T	T	T	C	T
JAX00042065	13	15701707	0	A	G	A	A	A	A	A	G	A	A	A	A	G	A	H	A	A	A	A	A	A	A	A	A	A	G	A	H	G	G	A	A	A	A	H	A	A	A	A	A	A	A	A	A	G	A
JAX00042067	13	15705592	0	C	T	C	C	C	C	T	T	T	C	T	T	T	C	T	C	H	C	T	C	C	C	C	C	C	T	T	T	T	T	C	H	C	C	T	T	C	C	C	C	C	T	C	C	T	C
JAX00350923	13	15705643	0	C	T	C	C	C	C	C	T	C	C	C	C	T	C	H	C	C	C	C	C	C	C	C	C	C	T	C	H	T	T	C	C	C	C	H	C	C	C	C	C	C	C	C	C	T	C
JAX00350924	13	15710280	0	C	A	C	C	C	C	A	A	A	C	A	A	A	C	A	C	A	C	A	C	C	C	C	C	C	A	A	A	A	A	C	A	C	C	A	A	C	C	C	C	C	A	C	C	A	C
JAX00350927	13	15730266	0	T	C	T	T	T	T	T	C	C	T	C	C	C	T	C	T	H	T	T	T	T	T	T	T	T	C	T	N	C	C	T	H	T	T	C	T	T	T	T	T	T	T	T	T	C	T
JAX00350929	13	15736173	0	G	A	G	G	G	G	A	G	G	G	G	G	G	G	G	G	G	G	A	G	G	G	G	G	G	G	A	H	G	G	G	G	G	G	G	A	G	G	G	G	G	A	G	G	G	G
JAX00350932	13	15764174	0	G	A	G	G	G	G	G	G	A	G	A	A	G	N	H	G	N	G	G	G	G	G	G	G	G	G	G	G	G	G	G	H	G	G	H	G	G	G	G	G	G	G	G	G	G	G
JAX00042071	13	15764191	0	T	C	T	T	T	T	T	C	C	C	C	C	C	H	C	T	C	T	T	T	T	C	T	C	T	C	T	H	C	C	T	H	T	H	C	T	H	T	T	C	T	T	H	T	C	C
JAX00042072	13	15782841	0	A	C	A	A	C	A	A	C	C	C	C	C	C	H	C	N	C	A	A	H	C	C	A	C	A	C	A	H	C	C	A	H	A	C	C	A	N	C	A	C	A	A	N	A	C	C
JAX00350939	13	15783771	0	G	C	G	G	G	G	G	C	G	G	G	G	C	G	H	G	G	G	G	G	G	G	G	G	G	C	G	H	C	C	G	G	G	G	H	G	G	G	G	G	G	G	G	G	C	G
JAX00350944	13	15814006	0	A	G	A	A	A	A	A	G	G	A	G	G	G	A	G	A	H	A	A	A	A	A	A	A	A	G	A	H	G	G	A	H	A	A	G	A	A	A	A	A	A	A	A	A	G	A
JAX00042075	13	15815395	0	T	C	T	T	C	T	C	C	C	C	C	C	C	H	C	T	C	T	C	H	C	C	T	C	T	C	C	C	C	C	T	H	T	C	C	C	H	C	T	C	T	C	H	T	C	C
JAX00350945	13	15815648	0	C	T	C	C	C	C	C	C	T	C	T	T	C	C	H	C	H	C	C	C	C	C	C	C	C	C	C	C	C	C	C	H	C	C	H	C	C	C	C	C	C	C	C	C	C	C
JAX00350949	13	15851469	0	C	A	C	C	C	C	C	C	A	C	A	A	C	C	H	C	H	C	C	C	C	C	C	C	C	C	C	C	C	C	C	H	C	C	H	C	C	C	C	C	C	C	C	C	C	C
JAX00350950	13	15851717	0	T	G	T	T	G	T	T	T	T	T	T	T	T	T	T	T	T	T	T	H	G	T	T	T	T	T	T	T	T	T	T	T	T	H	T	T	T	G	T	T	T	T	T	T	T	T
JAX00350951	13	15864676	0	T	C	T	T	C	T	T	C	C	T	C	C	C	T	C	T	H	T	T	H	C	T	T	T	T	C	T	H	C	C	T	H	T	H	C	T	T	C	T	T	T	T	T	T	C	T
JAX00042079	13	15864991	0	T	C	T	T	C	T	T	C	C	T	C	C	C	T	C	T	H	T	T	H	C	T	T	T	T	C	T	H	C	C	T	H	T	H	C	T	T	C	T	T	T	T	T	T	C	T
JAX00350953	13	15874158	0	G	A	G	G	G	G	G	G	G	A	G	G	G	H	G	G	H	G	G	G	G	A	G	A	G	G	G	G	G	G	G	G	G	H	G	G	H	G	G	A	G	G	H	G	G	A
JAX00350956	13	15881904	0	T	C	T	T	T	T	T	C	C	T	C	C	C	T	C	T	H	T	T	T	T	T	T	T	T	C	T	H	C	C	T	H	T	T	C	T	T	T	T	T	T	T	T	T	C	T
JAX00042080	13	15884952	0	C	T	C	C	T	C	C	T	T	T	T	T	T	H	T	C	T	C	C	H	T	T	C	T	C	T	C	H	T	T	C	H	C	T	T	C	H	T	C	T	C	C	H	C	T	T
JAX00042082	13	15901306	0	T	C	T	T	C	T	T	C	C	C	C	C	C	T	C	T	C	T	T	C	C	C	T	C	T	C	T	T	C	C	T	N	T	C	C	T	T	C	T	H	T	T	T	T	N	C
JAX00350961	13	15905025	0	T	C	T	T	T	T	T	C	T	T	T	T	C	T	H	T	T	T	T	T	T	T	T	T	T	C	T	H	C	C	T	T	T	T	H	T	T	T	T	T	T	T	T	T	C	T
JAX00042084	13	15942734	0	A	G	A	A	A	A	A	G	G	G	G	G	G	H	G	A	G	A	A	A	A	G	A	G	A	G	A	N	G	G	A	H	A	H	G	A	H	A	A	G	A	A	H	A	G	G
JAX00042085	13	15942776	0	G	A	G	G	G	G	G	A	A	A	A	A	A	H	A	G	A	G	G	G	G	A	G	A	G	A	G	H	A	A	G	H	G	H	A	G	H	G	G	A	G	G	H	G	A	A
JAX00350968	13	15946732	0	T	G	T	T	T	T	T	T	T	G	T	T	T	H	T	T	N	T	T	T	T	G	T	G	T	T	T	T	T	T	T	T	T	H	T	T	H	T	T	G	T	T	H	T	T	G
JAX00350971	13	15977492	0	A	T	A	A	A	A	A	T	A	A	A	A	T	A	H	A	A	A	A	A	A	A	A	A	A	T	A	H	T	T	A	A	A	A	H	A	A	A	A	A	A	A	A	A	T	A
JAX00350973	13	15983097	0	G	A	G	G	G	G	G	G	A	G	A	A	G	G	H	G	H	G	G	G	G	G	G	G	G	G	G	G	G	G	G	H	G	G	H	G	G	G	G	G	G	G	G	G	G	G
JAX00042086	13	15991133	0	A	G	A	A	A	A	A	G	G	A	G	G	G	A	G	A	H	A	A	A	A	A	A	A	A	G	A	H	G	G	A	H	A	A	G	A	A	A	A	A	A	A	A	A	G	A
JAX00350975	13	15991223	0	A	G	A	A	A	A	A	A	G	A	G	G	A	A	H	A	H	A	A	A	A	A	A	A	A	A	A	A	A	A	A	H	A	A	H	A	A	A	A	A	A	A	A	A	A	A
JAX00350976	13	15994159	0	T	A	T	T	T	T	T	A	T	T	T	T	A	T	H	T	T	T	T	T	T	T	T	T	T	A	T	H	A	A	T	T	T	T	H	T	T	T	T	T	T	T	T	T	A	T
JAX00350981	13	16002380	0	A	G	A	A	A	A	A	A	A	G	A	A	A	H	A	A	H	A	A	A	A	G	A	G	A	A	A	A	A	A	A	A	A	H	A	A	H	A	A	G	A	A	H	A	A	G
JAX00350983	13	16004219	0	T	C	T	T	T	T	T	C	C	T	C	C	C	T	C	T	H	T	T	T	T	T	T	T	T	C	T	H	C	C	T	H	T	T	C	T	T	T	T	T	T	T	T	T	C	T
JAX00350984	13	16004647	0	C	A	C	C	C	C	C	C	A	C	A	A	C	C	H	C	H	C	C	C	C	C	C	C	C	C	C	C	C	C	C	H	C	C	H	C	C	C	C	C	C	C	C	C	C	C
JAX00042090	13	16019680	0	G	A	G	G	G	G	G	G	G	A	G	G	G	H	G	G	H	G	G	G	G	A	G	A	G	G	G	G	G	G	G	G	G	H	G	G	H	G	G	A	G	G	H	G	G	A
JAX00042091	13	16019836	0	A	G	A	A	A	A	A	A	G	A	G	G	A	A	A	A	A	A	A	A	A	A	A	A	A	A	A	A	A	A	A	A	A	A	A	A	A	A	H	A	A	A	A	A	A	A
JAX00350988	13	16048575	0	T	A	T	T	T	T	T	T	T	A	T	T	T	H	T	T	H	T	T	T	T	A	T	A	T	T	T	T	T	T	T	T	T	H	T	T	H	T	T	A	T	T	H	T	T	A
JAX00350991	13	16050569	0	T	C	T	T	T	T	T	T	C	T	C	C	T	T	H	T	H	T	T	T	T	T	T	T	T	T	T	T	T	T	T	H	T	T	H	T	T	T	T	T	T	T	T	T	T	T
JAX00042092	13	16059930	0	T	C	T	T	T	T	T	C	T	C	T	T	C	H	H	T	H	T	T	T	T	C	T	C	T	C	T	H	C	C	T	T	T	N	H	T	H	T	T	C	T	T	H	T	C	C
JAX00350993	13	16063985	0	A	G	A	A	A	A	A	A	G	A	G	G	A	A	H	A	H	A	A	A	A	A	A	A	A	A	A	A	A	A	A	H	A	A	H	A	A	A	A	A	A	A	A	A	A	A
JAX00350994	13	16075987	0	G	A	G	G	G	G	G	A	A	G	A	A	H	G	A	G	H	N	G	G	G	G	G	G	G	A	G	N	A	A	G	H	G	G	A	G	G	G	G	G	G	G	G	G	A	G
JAX00350999	13	16107375	0	T	C	T	T	T	T	T	C	C	T	C	C	C	T	C	T	H	T	T	T	T	T	T	T	T	C	T	H	C	C	T	H	T	T	C	T	T	T	T	T	T	T	T	T	C	T
JAX00351001	13	16107668	0	C	T	C	C	T	C	C	C	C	C	C	C	C	C	C	C	C	C	C	H	T	C	C	C	C	C	C	C	C	C	C	C	C	H	C	C	C	T	C	C	C	C	C	C	C	C
JAX00351003	13	16107843	0	A	G	A	A	A	A	A	G	G	A	G	N	G	A	G	A	A	A	A	A	A	A	A	A	A	G	A	H	G	G	A	A	A	A	G	A	A	A	A	A	A	A	A	A	G	A
JAX00351005	13	16116279	0	A	T	A	A	T	A	A	A	A	T	A	A	A	H	A	A	H	A	A	H	T	T	A	T	A	A	A	A	A	A	A	A	A	T	A	A	H	T	A	T	A	A	H	A	A	T
JAX00351006	13	16116334	0	A	G	A	A	G	A	A	A	A	G	A	A	A	H	A	A	H	A	A	H	G	G	A	G	A	A	A	A	A	A	A	A	A	G	A	A	H	G	A	G	A	A	H	A	A	G
JAX00351008	13	16119420	0	G	A	G	G	G	G	G	A	G	G	G	G	A	G	H	G	G	G	G	G	G	G	G	G	G	A	G	N	A	A	G	G	G	G	H	G	G	G	G	G	G	G	G	G	A	G
JAX00351015	13	16167620	0	G	A	G	G	G	G	G	G	A	G	A	A	G	G	H	G	H	G	G	G	G	G	G	G	G	G	G	G	G	G	G	H	G	G	H	G	G	G	G	G	G	G	G	G	G	G
JAX00042102	13	16175476	0	A	C	A	A	A	A	A	C	C	A	C	C	C	A	C	A	H	A	A	A	A	A	A	A	A	C	A	H	C	C	A	H	A	A	C	A	A	A	A	A	A	A	A	A	C	A
JAX00351024	13	16184013	0	G	T	G	G	G	G	G	G	T	G	T	T	G	G	H	G	H	G	G	G	G	G	G	G	G	G	G	G	G	G	G	H	G	G	H	G	G	G	G	G	G	G	G	G	G	G
JAX00351025	13	16215027	0	T	C	T	T	T	T	T	T	C	T	C	C	T	T	H	T	N	T	T	T	T	T	T	T	T	T	T	T	T	T	T	H	T	T	H	T	T	T	T	T	T	T	T	T	T	T
JAX00042104	13	16215397	0	C	T	C	C	C	C	C	T	T	C	T	T	T	C	T	C	H	C	C	C	C	C	C	C	C	T	C	H	T	T	C	T	C	C	T	C	C	C	C	C	C	C	C	C	T	C
JAX00042105	13	16218285	0	C	A	C	C	C	C	C	C	A	C	A	N	C	C	H	C	H	C	C	C	C	C	C	C	C	C	C	C	C	C	C	H	C	C	H	C	C	C	C	C	C	C	C	C	C	C
JAX00351031	13	16255797	0	T	C	C	T	C	C	T	C	C	C	C	C	C	C	C	C	C	C	T	N	C	C	T	C	C	C	T	H	C	C	C	C	C	C	C	T	C	C	T	C	N	T	C	C	C	C
JAX00351036	13	16267900	0	G	C	G	G	G	G	G	C	C	G	C	C	C	G	C	G	H	G	G	G	G	G	G	G	G	C	G	H	C	C	G	H	G	G	C	G	G	G	G	G	G	G	G	G	C	G
JAX00351041	13	16276931	0	T	C	T	T	T	T	T	C	C	T	C	C	C	T	C	T	N	T	T	T	T	T	T	T	T	C	T	T	C	C	T	H	T	T	C	T	T	T	T	T	T	T	T	T	C	T
JAX00351044	13	16301296	0	A	C	A	A	A	A	A	A	A	C	A	A	A	H	A	A	H	A	A	A	A	C	A	C	A	A	A	A	A	A	A	A	A	H	A	A	H	A	A	C	A	A	H	A	A	C
JAX00042114	13	16335468	0	C	A	C	C	C	C	C	A	C	C	C	C	A	C	H	C	C	C	C	C	C	C	C	C	C	A	C	H	A	A	C	C	C	C	H	C	C	C	C	C	C	C	C	C	A	C
JAX00042115	13	16335584	0	G	A	G	G	G	G	G	G	A	G	A	A	G	G	H	G	H	G	G	G	G	G	G	G	G	G	G	G	G	G	G	H	G	G	H	G	G	G	G	G	G	G	G	G	G	G
JAX00351051	13	16363773	0	G	T	G	G	G	G	G	T	G	G	G	G	T	G	H	G	G	G	G	G	G	G	G	G	G	T	G	H	T	T	G	G	G	G	H	G	G	G	G	G	G	G	G	G	T	G
JAX00042119	13	16420817	0	T	G	T	T	T	T	T	G	G	T	G	G	G	T	G	T	H	T	T	T	T	T	T	T	T	G	T	H	G	G	T	H	T	T	G	T	T	T	T	T	T	T	T	T	G	T
JAX00351063	13	16420997	0	A	G	A	A	A	A	A	G	A	A	A	A	G	A	H	A	A	A	A	A	A	A	A	A	A	G	A	H	G	G	A	A	A	A	H	A	A	A	A	A	A	A	A	A	G	A
JAX00351068	13	16431041	0	C	T	C	C	C	C	C	C	T	C	T	T	C	C	H	C	H	C	C	C	C	C	C	C	C	C	C	C	C	C	C	H	C	C	H	C	C	C	C	C	C	C	C	C	C	C
JAX00351070	13	16441882	0	C	A	C	C	C	C	C	A	A	C	A	A	A	C	A	C	H	C	C	C	C	C	C	C	C	A	C	H	A	A	C	H	C	C	A	C	C	C	C	C	C	C	C	C	A	C
JAX00351071	13	16443853	0	A	G	A	A	A	A	A	G	G	A	G	G	G	A	G	A	H	A	A	A	A	A	A	A	A	G	A	H	G	G	A	H	A	A	G	A	A	A	A	A	A	A	A	A	G	A
JAX00351072	13	16444919	0	T	C	T	T	T	T	T	C	T	T	T	T	C	T	H	T	T	T	T	T	T	T	T	T	T	C	T	H	C	C	T	T	T	T	H	T	T	T	T	T	T	T	T	T	C	T
JAX00202100	13	16488762	0	T	C	T	T	T	T	T	C	C	T	C	C	C	T	C	T	H	T	T	T	T	T	T	T	T	C	T	N	C	C	T	H	T	T	C	T	T	T	T	T	T	T	T	T	C	T
JAX00351083	13	16491029	0	G	A	G	G	G	G	G	G	A	G	A	A	G	G	H	G	H	G	G	G	G	G	G	G	G	G	G	G	G	G	G	H	G	G	H	G	G	G	G	G	G	G	G	G	G	G
JAX00351084	13	16495930	0	A	G	A	A	G	A	A	A	A	A	A	A	A	A	A	A	A	A	A	N	G	A	A	A	A	A	A	A	A	A	A	A	A	N	A	A	A	G	A	A	A	A	A	A	A	A
JAX00351087	13	16498483	0	C	T	C	C	C	C	C	T	C	C	C	C	T	C	N	C	C	C	C	C	C	C	C	C	C	T	C	H	T	T	C	C	C	C	N	C	C	C	C	C	C	C	C	C	T	C
JAX00042125	13	16510823	0	C	T	T	C	C	T	C	C	C	C	C	C	C	H	C	T	C	T	C	C	C	C	C	C	H	C	C	C	C	C	T	H	T	C	C	C	H	C	C	C	C	C	H	T	H	C
JAX00351090	13	16516877	0	T	A	T	T	T	T	T	T	A	T	A	A	T	T	H	T	H	T	T	T	T	T	T	T	T	T	T	T	T	T	T	H	T	T	H	T	T	T	T	T	T	T	T	T	T	T
JAX00042126	13	16516971	0	A	G	G	A	A	G	A	A	A	G	A	A	A	G	A	G	H	G	A	A	A	G	A	G	G	A	A	A	A	A	G	H	G	H	A	A	G	A	A	G	A	A	G	G	A	G
JAX00042130	13	16524897	0	C	T	T	C	C	T	C	C	C	T	C	C	C	T	C	T	H	T	C	C	C	T	C	T	T	C	C	C	C	C	T	H	T	H	C	C	T	C	C	T	C	C	T	T	C	T
JAX00351092	13	16537580	0	G	A	A	G	G	A	G	G	G	A	G	G	G	A	G	A	H	A	G	G	G	A	G	A	A	G	G	G	G	G	A	H	A	H	G	G	A	G	G	A	G	G	A	A	G	A
JAX00351093	13	16538089	0	G	T	G	G	G	G	G	T	T	G	T	T	T	G	T	G	H	G	G	G	G	G	G	G	G	T	G	H	T	T	G	H	G	G	T	G	G	G	G	G	G	G	G	G	T	G
JAX00351094	13	16539054	0	T	C	T	T	T	T	T	C	C	T	C	C	C	T	C	T	H	T	T	T	T	T	T	T	T	C	T	H	C	C	T	H	T	T	C	T	T	T	T	T	T	T	T	T	C	T
JAX00351100	13	16552357	0	C	T	C	C	T	C	C	C	C	C	C	C	C	C	C	C	C	C	C	H	T	C	C	C	C	C	C	C	C	C	C	C	C	H	C	C	C	T	C	C	C	C	C	C	C	C
JAX00202101	13	16566015	0	A	G	A	A	A	A	A	G	G	A	G	G	G	A	G	A	H	A	A	A	A	A	A	A	A	G	A	H	G	G	A	H	A	A	G	A	A	A	A	A	A	A	A	A	G	A
JAX00202103	13	16566220	0	C	T	C	C	C	C	C	C	T	C	T	T	C	C	H	C	H	C	C	C	C	C	C	C	C	C	C	C	C	C	C	H	C	C	H	C	C	C	C	C	C	C	C	C	C	C
JAX00042132	13	16580533	0	A	G	A	A	A	A	A	A	G	A	G	G	A	A	H	A	H	A	A	A	A	A	A	A	A	A	A	A	A	A	A	H	A	A	H	A	A	A	A	A	A	A	A	A	A	A
JAX00042133	13	16580575	0	G	A	G	G	G	G	G	G	A	G	A	A	G	G	H	G	H	G	G	G	G	G	G	G	G	G	G	G	G	G	G	H	G	G	H	G	G	G	G	G	G	G	G	G	G	G
JAX00351112	13	16602029	0	G	C	G	G	G	G	G	C	G	G	G	G	C	G	H	G	G	G	G	G	G	G	G	G	G	C	G	H	C	C	G	G	G	G	H	G	G	G	G	G	G	G	G	G	C	G
JAX00351113	13	16609904	0	C	G	C	C	G	C	C	C	C	C	C	C	C	C	C	C	C	C	C	N	G	C	C	C	C	C	C	C	C	C	C	C	C	C	C	C	C	G	C	C	C	C	C	C	C	C
JAX00351114	13	16611530	0	A	G	A	A	A	A	A	A	G	A	G	G	A	A	H	A	H	A	A	A	A	A	A	A	A	A	A	A	A	A	A	H	A	A	H	A	A	A	A	A	A	A	A	A	A	A
JAX00042135	13	16620250	0	T	C	C	T	T	C	T	T	C	T	C	C	T	H	H	C	H	C	T	T	T	T	T	T	C	T	T	T	T	T	C	C	C	T	H	T	H	T	T	T	T	T	H	C	T	T
JAX00042137	13	16643852	0	A	G	G	A	G	G	A	A	A	A	A	A	A	H	A	G	A	G	A	N	G	A	A	A	G	A	A	A	A	A	G	H	G	N	A	A	H	G	A	A	A	A	H	G	A	A
JAX00351123	13	16652206	0	C	G	C	C	C	C	C	C	G	C	G	G	C	C	H	C	H	C	C	C	C	C	C	C	C	C	C	C	C	C	C	H	C	C	H	C	C	C	C	C	C	C	C	C	C	C
JAX00042139	13	16654118	0	G	A	A	G	G	A	G	G	G	G	G	G	G	H	G	A	G	A	G	G	G	G	G	G	A	G	G	G	G	G	A	H	A	G	G	G	H	G	G	G	G	G	H	A	G	G
JAX00202105	13	16682344	0	A	C	A	A	A	A	A	C	C	A	C	C	C	A	C	A	H	A	A	A	A	A	A	A	A	C	A	H	C	C	A	H	A	A	C	A	A	A	A	A	A	A	A	A	C	A
JAX00042140	13	16688892	0	G	A	A	G	G	A	G	G	G	G	G	G	G	H	G	A	G	A	G	G	G	G	G	G	A	G	G	G	G	G	A	H	A	G	G	G	H	G	G	G	G	G	H	A	G	G
JAX00202106	13	16689437	0	G	A	G	G	G	G	G	A	A	G	A	A	A	G	A	G	H	G	G	G	G	G	G	G	G	A	G	H	A	A	G	G	G	G	A	G	G	G	G	G	G	G	G	G	A	G
JAX00351125	13	16689626	0	A	G	G	A	G	G	A	G	G	G	G	G	G	G	G	G	G	G	A	N	G	G	A	G	G	G	A	H	G	G	G	G	G	G	G	A	G	G	A	G	A	A	G	G	G	G
JAX00351135	13	16700382	0	C	T	C	C	C	C	C	T	C	C	C	C	T	C	H	C	C	C	C	C	C	C	C	C	C	T	C	H	T	T	C	C	C	C	H	C	C	C	C	C	C	C	C	C	T	C
JAX00351137	13	16701028	0	C	T	C	C	C	C	C	C	C	T	C	C	C	T	C	C	T	C	C	C	C	T	C	T	C	C	C	C	C	C	C	C	C	T	C	C	T	C	C	T	C	C	T	C	C	T
JAX00351141	13	16709995	0	C	T	C	C	C	C	C	C	T	T	T	T	C	H	H	C	T	C	C	C	C	T	C	T	C	C	C	C	C	C	C	H	C	N	H	C	H	C	C	T	C	C	H	C	C	T
JAX00042143	13	16720168	0	G	A	A	G	A	A	G	G	G	G	G	G	G	H	G	A	G	A	G	H	A	G	G	G	A	G	G	G	G	G	A	H	A	H	G	G	H	A	G	G	G	G	H	A	G	G
JAX00187800	13	16750890	0	T	A	A	T	A	A	T	A	A	T	A	A	A	H	A	A	H	A	T	H	A	T	T	T	A	A	T	H	A	A	A	A	A	H	A	T	H	A	T	T	T	T	H	A	A	T
JAX00351152	13	16751616	0	A	G	A	A	A	A	A	A	G	A	G	G	A	A	H	A	H	A	A	A	A	A	A	A	A	A	A	A	A	A	A	H	A	A	H	A	A	A	A	A	A	A	A	A	A	A
JAX00351154	13	16752522	0	A	C	C	A	C	C	A	A	A	C	A	A	A	C	A	C	N	C	A	N	C	C	A	C	C	A	A	A	A	A	C	N	C	C	A	A	C	C	A	C	A	A	C	C	A	C
JAX00351157	13	16757615	0	C	T	T	C	C	T	C	C	T	T	T	T	C	T	H	T	T	T	C	C	C	T	C	T	T	C	C	C	C	C	T	T	T	H	H	C	T	C	C	T	C	C	T	T	C	T
JAX00351158	13	16757722	0	A	G	G	A	A	G	A	G	G	G	G	G	G	G	G	G	G	G	A	A	A	G	A	G	G	G	A	H	G	G	G	G	G	H	G	A	G	A	A	G	A	A	G	G	G	G
JAX00351159	13	16758962	0	G	A	G	G	G	G	G	A	G	G	G	G	A	G	H	G	G	G	G	G	G	G	G	G	G	A	G	H	A	A	G	G	G	G	H	G	G	G	G	G	G	G	G	G	A	G
JAX00351163	13	16761359	0	A	G	G	A	A	G	A	G	A	G	A	A	G	G	H	G	H	G	A	A	A	G	A	G	G	G	A	H	G	G	G	H	G	H	H	A	G	A	A	G	A	A	G	G	G	G
JAX00351167	13	16783767	0	T	C	T	T	T	T	T	T	C	T	C	C	T	T	H	T	H	T	T	T	T	T	T	T	T	T	T	T	T	T	T	H	T	T	H	T	T	T	T	T	T	T	T	T	T	T
JAX00351169	13	16784443	0	A	C	A	A	C	A	A	A	A	A	A	A	A	A	A	A	A	A	A	H	C	A	A	A	A	A	A	A	A	A	A	A	A	H	A	A	A	C	A	A	A	A	A	A	A	A
JAX00042150	13	16808330	0	T	A	A	T	T	A	T	A	A	A	A	A	A	A	A	A	A	A	T	T	T	A	T	A	A	A	T	H	A	A	A	A	A	H	A	T	A	H	T	N	T	T	A	A	N	A
JAX00351174	13	16822645	0	T	C	T	T	C	T	T	T	T	T	T	T	T	T	T	T	T	T	T	H	C	T	T	T	T	T	T	T	T	T	T	T	T	H	T	T	T	C	T	T	T	T	T	T	T	T
JAX00351176	13	16828494	0	T	C	T	T	C	T	T	C	C	T	C	C	C	T	C	T	H	T	T	H	C	T	T	T	T	C	T	H	C	C	T	H	T	H	C	T	T	C	T	T	T	T	T	T	C	T
JAX00351177	13	16832442	0	A	G	A	A	A	A	A	A	G	A	G	H	A	A	A	A	H	A	A	A	A	A	A	A	A	A	A	A	A	A	A	H	A	A	A	A	A	A	A	A	A	A	A	A	A	A
JAX00042152	13	16861704	0	A	G	G	A	G	G	A	G	G	A	G	G	G	H	G	G	H	G	A	H	G	A	A	A	G	G	A	H	G	G	G	G	G	H	G	A	H	G	A	A	A	A	H	G	G	A
JAX00042153	13	16865757	0	G	A	A	G	A	A	G	G	G	G	G	G	G	H	G	A	G	A	G	H	A	G	G	G	A	G	G	G	G	G	A	H	A	H	G	G	H	A	G	G	G	G	H	A	G	G
JAX00202112	13	16889296	0	C	A	C	C	C	C	C	C	A	C	N	A	C	C	C	C	C	C	C	C	C	C	C	C	C	C	C	C	C	C	C	C	C	C	C	C	C	C	C	C	C	C	C	C	C	C
JAX00351189	13	16899268	0	T	C	C	T	T	C	T	C	C	T	C	C	C	H	C	C	H	C	T	T	T	T	T	T	C	C	T	H	C	C	C	C	C	T	C	T	H	T	T	T	T	T	H	C	C	T
JAX00351191	13	16901568	0	T	A	T	T	T	T	T	T	A	T	A	A	N	T	N	T	H	T	T	T	T	T	T	N	T	T	T	T	T	T	T	H	T	T	H	T	T	T	T	T	N	T	T	T	T	T
JAX00351194	13	16909764	0	C	A	C	C	A	C	C	A	A	C	A	A	A	C	A	C	H	C	C	H	A	C	C	C	C	A	C	H	A	A	C	H	C	H	A	C	C	A	C	C	C	C	C	C	A	C
JAX00351195	13	16909901	0	G	A	G	G	A	G	G	G	G	G	G	G	G	G	G	G	G	G	G	H	A	G	G	G	G	G	G	G	G	G	G	G	G	H	G	G	G	A	G	G	G	G	G	G	G	G
JAX00351197	13	16913989	0	A	C	A	A	A	A	A	C	A	A	A	A	C	A	H	A	A	A	A	A	A	A	A	A	A	C	A	H	C	C	A	A	A	A	H	A	A	A	A	A	A	A	A	A	C	A
JAX00351199	13	16916297	0	A	G	A	A	A	A	A	G	A	A	A	A	G	A	H	A	A	A	A	A	A	A	A	A	A	G	A	H	G	G	A	A	A	A	H	A	A	A	A	A	A	A	A	A	G	A
JAX00351202	13	16919838	0	T	G	G	T	T	G	T	G	G	T	G	G	G	H	G	G	H	G	T	T	T	T	T	T	G	G	T	H	G	G	G	G	G	T	G	T	H	T	T	T	T	T	H	G	G	T
JAX00351204	13	16942788	0	C	A	C	C	C	C	C	C	A	C	A	A	C	C	H	C	N	C	C	C	C	C	C	C	C	C	C	C	C	C	C	H	C	C	H	C	C	C	C	C	C	C	C	C	N	C
JAX00351207	13	16945065	0	T	C	C	T	C	C	T	C	C	T	C	C	C	H	C	C	H	C	T	H	C	T	T	T	C	C	T	H	C	C	C	C	C	H	C	T	H	C	T	T	T	T	H	C	C	T
JAX00042159	13	16951068	0	G	A	A	G	G	A	G	G	G	G	G	G	G	H	G	A	G	A	G	G	G	G	G	G	A	G	G	G	G	G	A	H	A	G	G	G	H	G	G	G	G	G	H	A	G	G
JAX00351211	13	16960534	0	G	A	A	G	A	A	G	A	G	G	G	G	A	H	H	A	G	A	G	H	A	G	G	G	A	A	G	H	A	A	A	H	A	H	H	G	H	A	G	G	G	G	H	A	A	G
JAX00351214	13	16961210	0	C	T	T	C	T	T	C	C	T	C	T	T	C	H	H	T	H	T	C	H	T	C	C	C	T	C	C	C	C	C	T	T	T	H	H	C	H	T	C	C	C	C	H	T	C	C
JAX00351215	13	16961581	0	G	T	G	G	G	G	G	G	T	G	T	T	G	G	H	G	H	G	G	G	G	G	G	G	G	G	G	G	G	G	G	H	G	G	H	G	G	G	G	G	G	G	G	G	G	G
JAX00351219	13	16964690	0	T	C	T	T	T	T	T	C	T	T	T	T	C	T	H	T	T	T	T	T	T	T	T	T	T	C	T	H	C	C	T	T	T	T	H	T	T	T	T	T	T	T	T	T	C	T
JAX00042161	13	16965038	0	G	A	A	G	G	A	G	G	G	G	G	G	G	H	G	A	G	A	G	G	G	G	G	G	A	G	G	G	G	G	A	H	A	G	G	G	H	G	G	G	G	G	H	A	G	G
JAX00351220	13	16965062	0	A	G	A	A	A	A	A	G	A	A	A	A	G	A	H	A	A	A	A	A	A	A	A	A	A	G	A	H	G	G	A	A	A	A	H	A	A	A	A	A	A	A	A	A	G	A
JAX00351222	13	16966298	0	C	T	C	C	C	C	C	T	C	C	C	C	T	C	H	C	C	C	C	C	C	C	C	C	C	T	C	H	T	T	C	C	C	C	H	C	C	C	C	C	C	C	C	C	T	C
JAX00042162	13	16968661	0	A	G	G	A	A	G	A	A	A	A	A	A	A	H	A	G	A	G	A	A	A	A	A	A	G	A	A	A	A	A	G	H	G	A	A	A	H	A	A	A	A	N	H	G	A	A
JAX00351229	13	16983083	0	A	T	A	A	A	A	A	T	A	A	A	A	T	A	H	A	A	A	A	A	A	A	A	A	A	T	A	H	T	T	A	A	A	A	H	A	A	A	A	A	A	A	A	A	T	A
JAX00351230	13	16984509	0	T	G	T	T	T	T	T	G	T	T	T	T	G	T	H	T	T	T	T	T	T	T	T	T	T	G	T	H	G	G	T	T	T	T	H	T	T	T	T	T	T	T	T	T	G	T
JAX00351232	13	17006107	0	G	T	G	G	G	G	G	G	T	G	T	T	G	G	H	G	H	G	G	G	G	G	G	G	G	G	G	G	G	G	G	H	G	G	H	G	G	G	G	G	G	G	G	G	G	G
JAX00351239	13	17021985	0	G	C	C	G	C	C	G	C	C	G	C	C	C	H	C	C	H	C	G	H	C	G	G	G	C	C	G	H	C	C	C	C	C	H	C	G	H	C	G	G	G	G	H	C	C	G
JAX00351242	13	17037931	0	C	T	C	C	C	C	C	C	T	C	T	T	C	C	H	C	H	C	C	C	C	C	C	C	C	C	C	C	C	C	C	H	C	C	H	C	C	C	C	C	C	C	C	C	C	C
JAX00351243	13	17040563	0	A	G	G	A	A	A	A	A	A	A	A	A	A	G	A	G	A	G	A	A	A	A	A	A	G	A	A	A	A	A	G	G	A	A	A	A	A	A	A	A	A	A	A	G	A	A
JAX00351249	13	17045035	0	G	A	G	G	G	G	G	G	A	G	A	A	G	G	H	G	H	G	G	G	G	G	G	G	G	G	G	G	G	G	G	H	G	G	H	G	G	G	G	G	G	G	G	G	G	G
JAX00351250	13	17045062	0	G	A	G	G	G	G	G	A	A	G	A	A	A	G	A	G	H	G	G	G	G	G	G	G	G	A	G	H	A	A	G	N	G	G	A	G	G	G	G	G	G	G	G	G	A	G
JAX00042167	13	17052680	0	T	C	T	T	C	T	T	T	T	T	T	T	T	T	T	T	T	T	T	H	C	T	T	T	T	T	T	T	T	T	T	T	T	H	T	T	T	C	T	T	T	T	T	T	T	T
JAX00202115	13	17055469	0	A	C	A	A	A	A	A	A	C	A	C	C	A	A	H	A	N	A	A	A	A	A	A	A	A	A	A	A	A	A	A	H	A	A	H	A	A	A	A	A	A	A	A	A	A	A
JAX00042169	13	17074230	0	C	A	A	C	C	C	C	C	C	C	C	C	C	A	C	A	C	A	C	C	C	C	C	C	A	C	N	C	C	C	N	N	C	C	C	C	C	N	C	C	C	C	C	A	C	C
JAX00042171	13	17083811	0	G	A	A	G	G	G	G	G	G	G	G	G	G	H	G	A	G	A	G	G	G	G	G	G	A	G	G	G	G	G	H	H	G	G	G	G	G	G	G	G	G	G	G	A	G	G
JAX00351263	13	17084912	0	T	G	T	T	T	T	T	T	G	G	G	G	T	H	T	T	G	T	T	T	T	G	T	G	T	T	T	T	T	T	T	T	T	H	T	T	H	T	T	G	T	T	H	T	T	G
JAX00351264	13	17085452	0	A	T	A	A	A	A	A	T	A	A	A	A	T	A	H	A	A	A	A	A	A	A	A	A	A	T	A	H	T	T	A	A	A	A	H	A	A	A	A	A	A	A	A	A	T	A
JAX00042172	13	17085754	0	A	C	A	A	A	A	A	C	C	C	C	C	C	H	C	A	C	A	A	A	A	C	A	C	A	C	A	H	C	C	A	H	A	H	C	A	H	A	A	C	A	A	H	A	C	C
JAX00351269	13	17121348	0	G	A	G	G	G	G	G	G	A	G	A	A	G	G	H	G	H	G	G	G	G	G	G	G	G	G	G	G	G	G	G	H	G	G	H	G	G	G	G	G	G	G	G	G	G	G
JAX00351270	13	17131434	0	G	A	G	G	G	G	G	G	A	G	A	A	G	G	H	G	N	G	G	G	G	G	G	G	G	G	G	G	G	G	G	H	G	G	H	G	G	G	G	G	G	G	G	G	G	G
JAX00351271	13	17136304	0	C	T	C	C	C	C	C	T	T	C	T	T	T	C	T	C	H	C	C	C	C	C	C	C	C	T	C	H	T	T	C	H	C	C	T	C	C	C	C	C	C	C	C	C	T	C
JAX00042173	13	17137191	0	A	T	T	A	A	A	A	A	A	T	A	A	A	T	A	T	H	T	A	A	A	T	A	T	T	A	A	A	A	A	H	H	A	H	A	A	H	A	A	T	A	A	H	T	A	T
JAX00351275	13	17142037	0	C	T	C	C	C	C	C	T	C	C	C	N	T	C	H	C	C	C	C	C	C	C	C	C	C	T	C	H	T	T	C	C	C	C	H	C	C	C	C	C	C	C	C	C	T	C
JAX00351280	13	17175269	0	T	A	A	T	T	T	T	T	A	A	A	A	T	A	H	A	A	A	T	T	T	A	T	A	A	T	T	T	T	T	T	A	T	T	N	T	T	T	T	A	T	T	H	A	T	A
JAX00351281	13	17175457	0	G	A	A	G	G	G	G	G	G	A	G	G	G	A	G	A	N	A	G	G	G	A	G	A	A	G	G	G	G	G	H	N	G	N	G	G	H	G	G	A	G	G	H	A	G	A
JAX00351283	13	17175734	0	T	C	T	T	T	T	T	T	C	T	C	C	T	T	N	T	N	T	T	T	T	T	T	T	T	T	T	T	T	T	T	H	T	T	N	T	T	T	T	T	T	T	T	T	T	T
JAX00351285	13	17177067	0	G	C	C	G	G	G	G	G	G	C	G	G	G	C	G	C	H	C	G	G	G	C	G	C	C	G	G	G	G	G	H	H	G	H	G	G	H	G	G	C	G	G	H	C	G	C
JAX00351287	13	17197926	0	T	C	T	T	T	T	T	C	C	T	C	C	C	T	C	T	H	T	T	T	T	T	T	T	T	C	T	H	C	C	T	H	T	T	C	T	T	T	T	T	T	T	T	T	C	T
JAX00042178	13	17198785	0	C	A	A	C	C	C	C	A	A	A	A	A	A	A	A	A	A	A	C	C	C	A	C	A	A	A	C	H	A	A	H	A	C	H	A	C	H	C	C	A	C	C	H	A	A	A
JAX00351288	13	17198842	0	G	A	G	G	G	G	G	A	G	G	G	G	A	G	H	G	G	G	G	G	G	G	G	G	G	A	G	H	A	A	G	G	G	G	H	G	G	G	G	G	G	G	G	G	A	G
JAX00351289	13	17201434	0	C	G	C	C	C	C	C	C	G	C	G	G	C	C	H	C	H	C	C	C	C	C	C	C	C	C	C	C	C	C	C	H	C	C	H	C	C	C	C	C	C	C	C	C	C	C
JAX00042180	13	17206701	0	A	G	G	A	A	A	A	A	A	G	A	A	A	G	A	G	N	G	A	A	A	G	A	G	G	A	A	A	A	A	N	H	A	H	A	A	H	A	A	G	A	A	G	G	A	G
JAX00042181	13	17207015	0	G	A	A	G	G	G	G	A	A	A	A	A	A	A	A	A	A	A	G	G	G	A	G	A	A	A	G	H	A	A	H	A	G	H	A	G	H	G	G	A	G	G	H	A	A	A
JAX00351292	13	17238041	0	C	T	C	C	C	C	C	T	C	C	C	C	T	C	H	C	C	C	C	C	C	C	C	C	C	T	C	H	T	T	C	C	C	C	H	C	C	C	C	C	C	C	C	C	T	C
JAX00351294	13	17283156	0	T	C	T	T	T	T	T	C	T	T	T	T	C	T	H	T	T	T	T	T	T	T	T	T	T	C	T	H	C	C	T	T	T	T	H	T	T	T	T	T	T	T	T	T	C	T
JAX00351295	13	17293889	0	G	C	G	G	G	G	G	G	C	G	C	C	G	G	H	G	H	G	G	G	G	G	G	G	G	G	G	G	G	G	G	H	G	G	H	G	G	G	G	G	G	G	G	G	G	G
JAX00042186	13	17297966	0	T	A	A	T	T	T	T	A	A	T	A	A	A	H	A	A	H	A	T	T	T	T	T	T	A	A	T	H	A	A	H	A	T	T	A	T	T	T	T	T	T	T	T	A	A	T
JAX00351300	13	17304062	0	C	T	C	C	C	C	C	T	C	C	C	C	T	C	H	C	C	C	C	C	C	C	C	C	C	T	C	H	T	T	C	C	C	C	H	C	C	C	C	C	C	C	C	C	T	C
JAX00351303	13	17336658	0	A	C	A	A	A	A	A	A	C	A	C	C	A	A	H	A	H	A	A	A	A	A	A	A	A	A	A	A	A	A	A	H	A	A	H	A	A	A	A	A	A	A	A	A	A	A
JAX00042188	13	17336816	0	A	T	T	A	A	A	A	T	T	A	T	T	H	H	T	T	H	T	A	A	A	A	A	A	T	H	A	N	N	T	H	T	A	A	T	A	A	A	A	A	A	A	A	T	H	A
JAX00351305	13	17339755	0	T	C	T	T	T	T	T	C	T	T	T	T	C	T	H	T	T	T	T	T	T	T	T	T	T	C	T	H	C	C	T	T	T	T	H	T	T	T	T	T	T	T	T	T	C	T
JAX00351308	13	17368537	0	T	A	A	T	T	T	T	A	A	T	A	A	N	H	A	A	N	N	T	T	T	T	T	T	N	A	T	N	A	A	H	A	T	T	A	T	T	T	T	T	T	T	T	A	A	T
JAX00351310	13	17373402	0	T	A	T	T	T	T	T	A	A	T	A	A	A	T	A	T	H	T	T	T	T	T	T	T	T	A	T	H	A	A	T	H	T	T	A	T	T	T	T	T	T	T	T	T	A	T
JAX00042191	13	17374214	0	G	A	A	G	G	G	G	G	G	G	G	G	G	H	G	A	G	A	G	G	G	G	G	G	A	G	G	G	G	G	H	H	G	G	G	G	G	G	G	G	G	G	G	A	G	G
JAX00042193	13	17392154	0	A	G	G	A	A	A	A	G	G	A	G	G	G	H	G	G	H	G	A	A	A	A	A	A	G	G	A	H	G	G	H	G	A	A	G	A	A	A	A	A	A	A	A	G	G	A
JAX00351313	13	17402066	0	A	G	A	A	A	A	A	G	A	A	A	A	G	A	H	A	A	A	A	A	A	A	A	A	A	G	A	H	G	G	A	A	A	A	H	A	A	A	A	A	A	A	A	A	G	A
JAX00351314	13	17402858	0	A	C	A	A	A	A	A	A	C	A	C	C	A	A	H	A	H	A	A	A	A	A	A	A	A	A	A	A	A	A	A	H	A	A	N	A	A	A	A	A	A	A	A	A	A	A
JAX00351320	13	17427998	0	A	G	A	A	A	A	A	G	G	A	G	G	G	A	G	A	H	A	A	A	A	A	A	A	A	G	H	H	G	G	H	N	A	A	G	A	A	A	A	A	A	A	A	A	G	A
JAX00042196	13	17437882	0	G	A	A	G	G	G	G	G	G	G	G	G	G	H	G	A	G	A	G	G	G	G	G	G	A	G	G	G	G	G	H	A	G	G	G	G	G	G	G	G	G	G	G	A	G	G
JAX00202124	13	17457520	0	A	G	A	A	A	A	A	A	G	A	G	G	A	A	N	A	H	A	A	A	A	A	A	A	A	A	A	A	A	A	A	H	A	A	G	A	A	A	A	A	A	A	A	A	A	A
JAX00351323	13	17459230	0	C	G	C	C	C	C	C	C	G	C	G	G	C	C	G	C	H	C	C	C	C	C	C	C	C	C	C	C	C	C	C	H	C	C	H	C	C	C	C	C	C	C	C	C	C	C
JAX00042200	13	17481551	0	G	T	T	G	G	G	G	T	T	G	T	T	T	H	T	T	H	T	G	G	G	G	G	G	T	T	G	H	T	T	H	T	G	G	T	G	G	G	G	G	G	G	G	T	T	G
JAX00042201	13	17487277	0	T	G	G	T	T	T	T	T	T	T	T	T	T	H	T	G	T	G	T	T	T	T	T	T	G	T	T	T	T	T	H	H	T	T	T	T	T	T	T	T	T	T	T	G	T	T
JAX00351332	13	17491491	0	C	A	C	C	C	C	C	A	A	C	A	A	A	C	A	C	H	C	C	C	C	C	C	C	C	A	C	H	A	A	C	H	C	C	A	C	C	C	C	C	C	C	C	C	A	C
JAX00351335	13	17497963	0	T	A	T	T	T	T	T	T	A	T	A	A	T	T	H	T	N	T	T	T	T	T	T	T	T	T	T	T	T	T	T	H	T	T	H	T	T	T	T	T	T	T	T	T	T	T
JAX00351337	13	17503541	0	C	G	C	C	C	C	C	G	G	C	G	G	G	C	G	C	H	C	C	C	C	C	C	C	C	G	C	H	G	G	C	H	C	C	G	C	C	C	C	C	C	C	C	C	G	C
JAX00351338	13	17550322	0	T	G	G	T	T	T	T	T	T	T	T	T	T	H	T	G	T	G	T	T	T	T	T	T	G	T	T	T	T	T	H	H	T	T	T	T	T	T	T	T	T	T	T	G	T	T
JAX00042205	13	17551122	0	G	A	A	G	G	G	G	A	A	G	A	A	A	H	A	A	H	A	G	G	G	G	G	G	A	A	G	H	A	A	H	A	G	G	A	G	G	G	G	G	G	G	G	A	A	G
JAX00042209	13	17616725	0	T	C	T	T	T	T	T	C	C	T	C	C	C	T	C	T	H	T	T	T	T	T	T	T	T	C	T	N	C	C	T	H	T	T	C	T	T	T	T	T	T	T	T	T	C	T
JAX00042210	13	17622140	0	T	C	T	T	T	T	T	C	C	T	C	C	C	T	C	T	H	T	T	T	T	T	T	T	T	C	T	H	C	C	T	H	T	T	C	T	T	T	T	T	T	T	T	T	C	T
JAX00351348	13	17622696	0	G	A	G	G	G	G	G	G	A	G	A	A	G	G	H	G	H	G	G	G	G	G	G	G	G	G	G	G	G	G	G	H	G	G	H	G	G	G	G	G	G	G	G	G	G	G
JAX00042211	13	17623019	0	A	G	A	A	A	A	A	G	G	A	G	G	G	A	G	A	H	A	A	A	A	A	A	A	A	G	A	H	G	G	A	H	A	A	G	A	A	A	A	A	A	A	A	A	G	A
JAX00351349	13	17628116	0	G	C	G	G	G	G	G	C	G	G	G	G	C	G	H	G	G	G	G	G	G	G	G	G	G	C	G	H	C	C	G	G	G	G	H	G	G	G	G	G	G	G	G	G	C	G
JAX00042213	13	17640306	0	C	T	T	C	C	C	C	C	C	C	C	C	C	H	C	T	C	T	C	C	C	C	C	C	T	C	C	C	C	C	H	H	C	C	C	C	C	C	C	C	C	C	C	T	C	C
JAX00351350	13	17640345	0	C	A	C	C	C	C	C	C	A	C	A	A	C	C	H	C	H	C	C	C	C	C	C	C	C	C	C	C	C	C	C	H	C	C	H	C	C	C	C	C	C	C	C	C	C	C
JAX00351351	13	17641122	0	C	T	C	C	C	C	C	T	C	C	C	C	T	C	T	C	C	C	C	C	C	C	C	C	C	N	C	H	T	T	C	C	C	C	H	C	C	C	C	C	C	C	C	C	H	C
JAX00351362	13	17661791	0	G	A	G	G	G	G	G	G	A	G	A	A	G	G	H	G	H	G	G	G	G	G	G	G	G	G	G	G	G	G	G	H	G	G	H	G	G	G	G	G	G	G	G	G	G	G
JAX00351363	13	17668279	0	T	A	T	T	T	T	T	T	A	T	A	A	T	T	H	T	H	T	T	T	T	T	T	T	T	T	T	T	T	T	T	H	T	T	H	T	T	T	T	T	T	T	T	T	T	T
JAX00351364	13	17668319	0	T	C	T	T	T	T	T	C	C	T	C	C	C	T	C	T	H	T	T	T	T	T	T	T	T	C	T	H	C	C	T	H	T	T	C	T	T	T	T	T	T	T	T	T	C	T
JAX00351365	13	17668556	0	G	T	G	G	G	G	G	G	T	G	T	T	G	G	H	G	H	G	G	G	G	G	G	G	G	G	G	G	G	G	G	H	G	G	H	G	G	G	G	G	G	G	G	G	G	G
JAX00351366	13	17679153	0	C	T	C	C	C	C	C	T	T	C	T	T	T	C	T	C	H	C	C	C	C	C	C	C	C	T	C	H	T	T	C	H	C	C	T	C	C	C	C	C	C	C	C	C	T	C
JAX00042216	13	18079903	0	T	A	T	T	T	T	T	A	A	T	A	A	A	T	A	T	H	T	T	T	T	N	T	T	T	A	T	H	A	A	T	H	T	T	A	T	T	T	T	T	T	T	T	T	A	T
JAX00351367	13	18086247	0	T	C	T	T	T	T	T	C	T	T	T	T	C	T	H	T	T	T	T	T	T	T	T	T	T	C	T	H	C	C	T	T	T	T	H	T	T	T	T	T	T	T	T	T	C	T
JAX00351368	13	18087534	0	A	G	A	A	A	A	A	G	A	A	A	A	G	A	H	A	A	A	A	A	A	A	A	A	A	G	A	G	G	G	A	A	A	A	H	A	A	A	A	A	A	A	A	A	G	A
JAX00351374	13	18096350	0	A	G	A	A	A	A	A	G	G	A	G	G	G	A	G	A	A	A	A	A	A	A	A	A	A	G	A	A	G	G	A	A	A	A	G	A	A	A	A	A	A	A	A	A	H	A
JAX00351376	13	18099509	0	T	A	T	T	T	T	T	T	A	T	A	A	T	T	H	T	H	T	T	T	T	T	T	T	T	T	T	T	T	T	T	H	T	T	H	T	T	T	T	T	T	T	T	T	T	T
JAX00351377	13	18123495	0	G	T	G	G	G	G	G	T	T	G	T	T	T	G	T	G	N	G	G	G	G	G	G	G	G	T	G	H	T	T	G	N	G	G	T	G	G	G	G	G	G	G	G	G	T	G
JAX00351384	13	18152501	0	A	G	A	A	A	A	A	A	G	A	G	H	A	A	H	A	H	A	A	A	A	A	A	A	A	A	A	A	A	A	A	H	A	A	H	A	A	A	A	A	A	A	A	A	A	A
JAX00351386	13	18157571	0	T	A	A	T	T	T	T	T	A	T	A	A	T	H	H	A	H	A	T	T	T	T	T	T	A	T	T	T	T	T	H	A	T	T	H	T	T	T	T	T	T	T	T	A	T	T
JAX00351387	13	18158290	0	C	T	T	C	C	C	C	C	C	C	C	C	C	H	C	T	C	T	C	C	C	C	C	C	T	C	C	C	C	C	H	H	C	C	C	C	C	C	C	C	C	C	C	T	C	C
JAX00351389	13	18162376	0	T	C	C	T	T	T	T	C	T	T	T	T	C	H	H	C	T	C	T	T	T	T	T	T	C	C	T	H	C	C	H	H	T	T	H	T	T	T	T	T	T	T	T	C	C	T
JAX00351391	13	18170147	0	A	C	C	A	A	A	A	C	C	A	C	C	C	H	C	C	H	C	A	A	A	A	A	A	C	C	A	H	C	C	H	C	A	A	C	A	A	A	A	A	A	A	A	C	C	A
JAX00042223	13	18170403	0	A	T	T	A	A	A	A	T	T	A	T	T	T	H	T	T	H	T	A	A	A	A	A	A	T	T	A	H	T	T	H	T	A	A	T	A	A	A	A	A	A	A	A	T	T	A
JAX00202127	13	18171150	0	G	T	G	G	G	G	G	G	T	G	T	T	N	G	H	G	H	G	G	G	G	G	G	G	G	G	G	G	G	G	G	H	G	G	N	G	G	G	G	G	G	G	G	G	G	G
JAX00042225	13	18176271	0	T	C	C	T	T	T	T	C	C	T	C	C	C	H	C	C	T	C	T	T	T	T	T	T	C	C	T	H	C	C	H	C	T	T	C	T	T	T	T	T	T	T	T	C	C	T
JAX00351396	13	18177030	0	A	G	A	A	A	A	A	G	G	A	G	G	G	A	G	A	N	A	A	A	A	A	A	A	A	G	A	N	G	G	A	N	A	A	G	A	A	A	A	A	A	A	A	A	G	A
JAX00351399	13	18196692	0	T	C	T	T	T	T	T	C	C	T	C	C	C	T	C	T	H	T	T	T	T	T	T	T	T	C	T	H	C	C	T	H	T	T	C	T	T	T	T	T	T	T	T	T	C	T
JAX00351401	13	18196961	0	G	A	G	G	G	G	G	G	A	G	A	A	G	G	H	G	H	G	G	G	G	G	G	G	G	G	G	G	G	G	G	H	G	G	H	G	G	G	G	G	G	G	G	G	G	G
JAX00351404	13	18222488	0	C	A	C	C	C	C	C	A	C	C	C	C	A	C	C	C	C	C	C	C	C	C	C	C	C	A	C	C	N	A	C	C	C	C	C	C	C	C	C	C	C	C	C	C	H	C
JAX00042227	13	18223733	0	T	C	T	T	T	T	T	C	C	T	C	C	C	T	C	T	N	T	T	T	T	T	T	T	T	C	T	T	C	C	T	N	T	T	C	T	T	T	T	T	T	T	T	T	C	T
JAX00042228	13	18237489	0	A	G	G	A	G	A	A	G	G	G	G	G	G	G	G	G	G	G	A	H	G	G	A	G	G	G	A	H	G	G	H	G	A	G	G	A	H	G	A	G	A	A	H	G	G	G
JAX00351409	13	18255339	0	C	G	C	C	C	C	C	G	G	G	G	G	G	H	G	C	G	C	C	C	C	G	C	G	C	G	C	H	G	G	C	H	C	H	G	C	H	C	C	G	C	C	H	C	G	G
JAX00351412	13	18257969	0	T	C	C	T	C	C	T	C	T	T	T	T	C	H	H	C	T	C	T	H	C	T	T	T	C	C	T	H	C	C	C	H	C	H	H	T	H	C	T	T	T	T	H	C	C	T
JAX00351413	13	18259809	0	T	C	C	T	C	C	T	C	C	C	C	C	C	C	C	C	C	C	T	H	C	C	T	C	C	C	T	H	C	C	C	C	C	C	C	T	C	C	T	C	T	T	C	C	C	C
JAX00351415	13	18266037	0	A	G	G	A	G	G	A	G	G	G	G	G	G	G	G	G	G	G	A	H	G	G	A	G	G	G	A	N	G	G	G	G	G	G	G	A	G	G	A	G	A	A	G	G	G	G
JAX00351416	13	18274647	0	T	A	T	T	T	T	T	T	T	A	T	T	T	H	T	T	N	T	T	T	T	A	T	A	T	T	T	T	T	T	T	T	T	H	T	T	H	T	T	A	T	T	H	T	T	A
JAX00351421	13	18280950	0	A	C	A	A	A	A	A	C	C	C	C	C	C	H	C	A	C	A	A	A	A	C	A	C	A	C	A	N	C	C	A	N	A	H	C	A	H	A	A	C	A	A	H	A	C	C
JAX00351432	13	18311190	0	T	A	T	T	T	T	T	A	A	T	A	A	A	T	A	T	T	T	T	T	T	T	T	T	T	A	T	H	A	A	T	T	T	T	A	T	T	T	T	T	T	T	T	T	A	T
JAX00351433	13	18311574	0	C	T	C	C	C	C	C	T	C	C	C	C	T	C	H	C	C	C	C	C	C	C	C	C	C	T	C	H	T	T	C	C	C	C	H	C	C	C	C	C	C	C	C	C	T	C
JAX00042235	13	18323116	0	A	G	G	A	G	G	A	A	A	A	A	A	A	H	A	G	A	G	A	H	G	A	A	A	G	A	A	A	A	A	G	H	G	H	A	A	H	G	A	A	A	A	H	G	A	A
JAX00351439	13	18323845	0	A	G	A	A	A	A	A	G	G	A	G	G	G	A	G	A	A	A	A	A	A	A	A	A	A	G	A	A	G	G	A	A	A	A	G	A	A	A	A	A	A	A	A	A	G	A
JAX00351441	13	18333244	0	G	A	A	G	A	A	G	G	G	G	G	G	G	H	G	A	G	A	G	H	A	G	G	G	A	G	G	G	G	G	A	H	A	H	G	G	H	A	G	G	G	G	H	A	G	G
JAX00351444	13	18340361	0	T	C	T	T	T	T	T	C	C	T	C	C	C	T	C	T	H	T	T	T	T	T	T	T	T	C	T	H	C	C	T	H	T	T	C	T	T	T	T	T	T	T	T	T	C	T
JAX00351445	13	18343390	0	T	A	T	T	T	T	T	T	A	T	A	A	T	T	H	T	H	T	T	T	T	T	T	T	T	T	T	T	T	T	T	H	T	T	H	T	T	T	T	T	T	T	T	T	T	T
JAX00351447	13	18345923	0	T	C	T	T	T	T	T	T	C	T	C	C	T	T	H	T	H	T	T	T	T	T	T	T	T	T	T	T	T	T	T	H	T	T	H	T	T	T	T	T	T	T	T	T	T	T
JAX00351449	13	18346870	0	G	A	G	G	G	G	G	A	A	G	A	A	A	G	A	G	H	G	G	G	G	G	G	G	G	A	G	H	A	A	G	H	G	G	A	G	G	G	G	G	G	G	G	G	A	G
JAX00351454	13	18371479	0	C	T	C	C	C	C	C	T	C	C	C	C	T	C	H	C	C	C	C	C	C	C	C	C	C	T	C	N	T	T	C	C	C	C	H	C	C	C	C	C	C	C	C	C	T	C
JAX00351455	13	18377408	0	G	A	A	G	A	A	G	A	G	G	G	G	A	H	H	A	G	A	G	H	A	G	G	G	A	A	G	H	A	A	A	H	A	H	H	G	H	A	G	G	G	G	H	A	A	G
JAX00042239	13	18384101	0	G	A	G	G	A	A	G	G	G	G	G	G	G	G	G	G	G	G	G	H	A	G	G	G	G	G	G	G	G	G	H	G	A	N	G	G	H	A	G	G	G	G	H	G	G	G
JAX00351462	13	18386696	0	C	A	A	C	A	A	C	C	A	C	A	A	C	H	H	A	H	A	C	H	A	C	C	C	A	C	C	C	C	C	A	A	A	H	N	C	H	A	C	C	C	C	H	A	C	C
JAX00351466	13	18406407	0	C	T	T	C	T	T	C	T	T	C	T	T	T	N	T	T	H	T	C	H	T	C	C	C	T	T	C	H	T	T	T	T	T	H	T	C	H	T	C	C	C	C	H	T	T	C
JAX00351467	13	18406661	0	G	A	A	G	G	G	G	A	A	G	A	A	A	H	A	A	H	A	G	G	G	G	G	G	A	A	G	H	A	A	H	A	G	G	A	G	G	G	G	G	G	G	G	A	A	G
JAX00351469	13	18409041	0	A	G	A	A	G	G	A	A	G	A	G	G	A	A	H	A	H	A	A	H	G	A	A	A	A	A	A	A	A	A	H	H	G	H	H	A	H	G	A	A	A	A	H	A	A	A
JAX00042242	13	18410169	0	G	A	G	G	A	A	G	G	A	G	A	A	G	G	H	G	H	G	G	H	A	G	G	G	G	G	G	G	G	G	H	H	A	H	H	G	H	A	G	G	G	G	H	G	G	G
JAX00351472	13	18411482	0	T	C	T	T	T	T	T	T	C	T	C	C	T	T	H	T	H	T	T	T	T	T	T	T	T	T	T	T	T	T	T	H	T	T	H	T	T	T	T	T	T	T	T	T	T	T
JAX00042243	13	18420150	0	A	G	A	A	G	G	A	A	A	A	A	A	A	A	A	A	A	A	A	H	G	A	A	A	A	A	A	A	A	A	H	A	G	H	A	A	H	G	A	A	A	A	H	A	A	A
JAX00042245	13	18449875	0	A	G	A	A	G	G	A	G	G	A	G	G	G	A	G	A	H	A	A	H	G	A	A	A	A	G	A	H	G	G	H	H	G	H	G	A	H	G	A	A	A	A	H	A	G	A
JAX00202132	13	18461644	0	T	C	T	T	T	T	T	T	C	T	C	C	T	T	H	T	H	T	T	T	T	T	T	T	T	T	T	T	T	T	T	H	T	T	H	T	T	T	T	T	T	T	T	T	T	T
JAX00351481	13	18475750	0	T	A	T	T	T	T	T	A	A	T	A	A	A	T	A	T	N	T	T	T	T	T	T	T	T	A	T	H	A	A	T	H	T	T	A	T	T	T	T	T	T	T	T	T	A	T
JAX00351485	13	18480388	0	A	G	A	A	A	A	A	G	G	G	G	G	G	H	G	A	G	A	A	A	A	G	A	G	A	G	A	H	G	G	A	H	A	H	G	A	H	A	A	G	A	A	H	A	G	G
JAX00351488	13	18517995	0	A	G	A	A	A	A	A	G	A	A	A	A	G	A	H	A	A	A	A	A	A	A	A	A	A	G	A	H	G	G	A	A	A	A	H	A	A	A	A	A	A	A	A	A	G	A
JAX00351491	13	18525584	0	G	A	A	G	A	A	G	A	A	A	A	A	A	A	A	A	A	A	G	H	A	A	G	A	A	A	G	H	A	A	A	A	A	A	A	G	A	A	G	A	G	G	A	A	A	A
JAX00042252	13	18549360	0	G	A	A	G	A	A	G	A	A	G	A	A	A	H	A	A	H	A	G	H	A	G	G	G	A	A	G	N	A	A	A	A	A	H	A	G	H	A	N	G	G	G	H	A	A	G
JAX00351498	13	18569607	0	A	C	C	A	A	C	A	A	A	C	A	A	A	C	A	C	N	C	A	A	A	C	A	C	C	A	A	A	A	A	C	H	C	N	A	A	C	A	A	C	A	A	C	C	A	C
JAX00351499	13	18570730	0	A	T	A	A	A	A	A	A	T	A	T	T	A	A	H	A	H	A	A	A	A	A	A	A	A	A	A	A	A	A	A	H	A	A	H	A	A	A	A	A	A	A	A	A	A	A
JAX00351502	13	18578919	0	T	C	T	T	T	T	T	C	T	T	T	T	C	T	H	T	T	T	T	T	T	T	T	T	T	C	T	H	C	C	T	T	T	T	H	T	T	T	T	T	T	T	T	T	C	T
JAX00351505	13	18582175	0	T	G	T	T	T	T	T	G	G	T	G	G	G	T	G	T	N	T	T	T	T	T	T	T	T	G	T	T	G	G	T	N	T	T	G	T	T	T	T	T	T	T	T	T	G	T
JAX00351506	13	18582201	0	T	C	T	T	T	T	T	C	C	T	C	C	C	T	C	T	H	T	T	T	T	T	T	T	T	C	T	H	C	C	T	N	T	T	C	T	T	T	T	T	T	T	T	T	C	T
JAX00351507	13	18584001	0	G	A	G	G	G	G	G	A	G	G	G	G	A	G	H	G	G	G	G	G	G	G	G	G	G	A	G	H	A	A	G	G	G	G	H	G	G	G	G	G	G	G	G	G	A	G
JAX00351510	13	18599957	0	C	T	C	C	C	C	C	T	C	C	C	C	T	C	H	C	C	C	C	C	C	C	C	C	C	T	C	H	T	T	C	C	C	C	H	C	C	C	C	C	C	C	C	C	T	C
JAX00351512	13	18600868	0	G	A	A	G	G	A	G	A	G	G	G	G	A	H	H	A	G	A	G	G	G	G	G	G	A	A	G	H	A	A	A	H	A	G	H	G	H	G	G	G	G	G	H	A	A	G
JAX00351513	13	18607017	0	T	C	T	T	T	T	T	C	C	T	C	C	C	T	C	T	H	T	T	T	T	T	T	T	T	C	T	H	C	C	T	H	T	T	C	T	T	T	T	T	T	T	T	T	C	T
JAX00351516	13	18610199	0	T	A	A	T	T	A	T	A	A	T	A	A	A	H	A	A	H	A	T	T	T	T	T	T	A	A	T	H	A	A	A	A	A	T	A	T	H	T	T	T	T	T	H	A	A	T
JAX00351518	13	18616066	0	G	A	A	G	G	A	G	G	G	G	G	G	G	H	G	A	G	A	G	G	G	G	G	G	A	G	G	G	G	G	A	H	A	G	G	G	H	G	G	G	G	G	H	A	G	G
JAX00351521	13	18632249	0	C	T	C	C	C	C	C	C	C	T	C	C	C	H	C	C	H	C	C	C	C	T	C	T	C	C	C	C	C	C	C	C	C	H	C	C	H	C	C	T	C	C	H	C	C	T
JAX00042258	13	18638472	0	T	C	T	T	C	C	T	T	T	T	T	T	H	T	T	T	T	T	T	N	C	T	T	T	T	T	T	T	T	N	H	T	C	H	T	T	H	C	T	T	T	T	N	T	T	T
JAX00351525	13	18639745	0	G	A	G	G	G	G	G	A	A	G	A	A	A	G	A	G	H	G	G	G	G	G	G	G	G	A	G	H	A	A	G	H	G	G	A	G	G	G	G	G	G	G	G	G	A	G
JAX00042259	13	18641199	0	C	A	C	C	C	C	C	C	A	C	A	A	C	C	H	C	H	C	C	C	C	C	C	C	C	C	C	C	C	C	C	H	C	C	H	C	C	C	C	C	C	C	C	C	C	C
JAX00042260	13	18643137	0	A	G	G	A	A	G	A	A	A	G	A	A	A	G	A	N	H	G	A	A	A	G	A	G	G	A	A	A	A	A	G	H	G	H	A	A	G	A	A	G	A	A	G	G	A	G
JAX00351529	13	18681830	0	G	A	G	G	G	G	G	G	G	A	G	G	G	H	G	G	H	G	G	G	G	A	G	A	G	G	G	G	G	G	G	G	G	H	G	G	H	G	G	A	G	G	H	G	G	A
JAX00351530	13	18682707	0	T	A	T	T	T	T	T	A	A	A	A	A	A	H	A	T	A	T	T	T	T	A	T	A	T	A	T	H	A	A	T	H	T	H	A	T	H	T	T	A	T	T	H	T	A	A
JAX00351532	13	18683903	0	C	T	T	C	C	T	C	C	C	C	C	C	C	H	C	T	C	T	C	C	C	C	C	C	T	C	C	C	C	C	T	H	T	C	C	C	H	C	C	C	C	C	H	T	C	C
JAX00042262	13	18684436	0	C	T	T	C	C	T	C	C	C	C	C	C	C	H	C	T	C	T	C	C	C	C	C	C	T	C	C	C	C	C	T	H	T	C	C	C	H	C	C	C	C	C	H	T	C	C
JAX00351535	13	18684962	0	G	A	G	G	G	G	G	G	A	G	A	A	G	G	H	G	H	G	G	G	G	G	G	G	G	G	G	G	G	G	G	H	G	G	H	G	G	G	G	G	G	G	G	G	G	G
JAX00351551	13	18730519	0	C	T	C	C	C	C	C	T	T	C	T	T	T	C	T	C	C	C	C	C	C	C	C	C	C	T	C	C	T	T	C	C	C	C	T	C	C	C	C	C	C	C	C	C	H	C
JAX00042266	13	18747070	0	A	G	G	A	G	G	A	A	A	G	A	A	A	G	A	G	H	G	A	H	G	G	A	G	G	A	A	A	A	A	G	N	G	G	A	A	G	G	A	G	A	A	G	G	A	G
JAX00351555	13	18748656	0	T	C	C	T	C	C	T	C	C	C	C	C	C	C	C	C	C	C	T	T	C	C	T	C	C	C	T	H	C	C	C	C	C	C	C	T	C	C	T	C	T	T	C	C	C	C
JAX00351556	13	18749319	0	G	A	G	G	G	G	G	A	G	G	G	G	A	G	A	G	G	G	G	G	G	G	G	G	G	A	G	A	A	A	G	G	G	G	A	G	G	G	G	G	G	G	G	G	A	G
JAX00042267	13	18752820	0	A	C	C	A	A	C	A	A	A	A	A	A	A	H	A	C	A	C	A	A	A	A	A	A	C	A	A	A	A	A	C	H	C	A	A	A	H	A	A	A	A	A	H	C	A	A
JAX00351557	13	18765580	0	A	G	G	A	A	G	A	G	G	G	G	G	G	G	G	G	G	G	A	A	A	G	A	G	G	G	A	H	G	G	G	G	G	H	G	A	G	A	A	G	A	A	G	G	G	G
JAX00351560	13	18768911	0	G	A	A	G	A	A	G	G	A	G	A	A	G	H	H	A	H	A	G	H	A	G	G	G	A	G	G	G	G	G	A	A	A	H	H	G	H	A	G	G	G	G	H	A	G	G
JAX00351562	13	18771290	0	C	T	T	C	T	T	C	T	T	T	T	T	T	T	T	T	T	T	C	H	T	T	C	T	T	T	C	H	T	T	T	T	T	T	T	C	T	T	C	T	C	C	T	T	T	T
JAX00351564	13	18774568	0	T	C	C	T	C	C	T	C	C	T	C	C	C	T	C	C	T	C	T	T	C	T	T	T	N	C	T	T	C	C	N	C	C	T	C	T	T	C	T	T	T	T	T	H	H	T
JAX00042268	13	18778230	0	G	C	C	G	C	C	G	C	C	G	C	C	C	H	C	C	H	C	G	H	C	G	G	G	C	C	G	H	C	C	C	C	C	H	C	G	H	C	G	G	G	G	H	C	C	G
JAX00351566	13	18783142	0	C	T	C	C	C	C	C	T	T	T	T	T	T	H	T	C	T	C	C	C	C	T	C	H	C	N	C	H	T	T	C	N	C	H	T	C	N	C	C	T	C	C	H	C	T	T
JAX00351567	13	18783249	0	A	G	A	A	A	A	A	A	G	A	G	G	A	A	G	A	G	A	A	A	A	A	A	A	N	A	H	A	A	A	A	G	A	A	G	H	A	N	A	A	A	A	A	A	A	A
JAX00042269	13	18791234	0	T	A	A	T	A	A	T	T	T	T	T	T	T	H	T	A	T	A	T	H	A	T	T	T	A	T	T	T	T	T	A	H	A	H	T	T	H	A	T	T	T	T	H	A	T	T
JAX00351574	13	18814727	0	A	T	A	A	A	A	A	A	T	A	T	T	A	A	H	A	H	A	A	A	A	A	A	A	A	A	A	A	A	A	A	H	A	A	H	A	A	A	A	A	A	A	A	A	A	A
JAX00202143	13	18819223	0	T	C	T	T	T	T	T	C	C	T	C	C	C	T	C	T	H	T	T	T	T	T	T	T	T	C	T	H	C	C	T	H	T	T	C	T	T	T	T	T	T	T	T	T	C	T
JAX00351576	13	18838358	0	A	G	A	A	A	A	A	A	A	G	A	A	A	H	A	A	H	A	A	A	A	G	A	G	A	A	A	A	A	A	A	A	A	H	A	A	H	A	A	G	A	A	H	A	A	G
JAX00351578	13	18846164	0	C	T	T	C	T	T	C	C	T	T	T	T	C	T	H	T	T	T	C	H	T	T	C	T	T	C	C	C	C	C	T	T	T	T	H	C	T	T	C	T	C	C	T	T	C	T
JAX00351579	13	18846199	0	A	G	A	A	A	A	A	G	G	A	G	G	G	A	G	A	H	A	A	A	A	A	A	A	A	G	A	H	G	G	A	H	A	A	G	A	A	A	A	A	A	A	A	A	G	A
JAX00351582	13	18849979	0	C	T	C	C	C	C	C	T	C	C	C	C	T	C	H	C	C	C	C	C	C	C	C	C	C	T	C	H	T	T	C	C	C	C	H	C	C	C	C	C	C	C	C	C	T	C
JAX00351584	13	18853298	0	A	T	A	A	A	A	A	T	T	A	T	T	T	N	T	A	H	N	A	A	A	A	A	A	A	T	A	H	T	T	A	H	A	A	T	A	A	A	A	A	A	A	A	A	T	A
JAX00042275	13	18861603	0	C	T	T	C	T	T	C	C	C	T	C	C	C	T	C	T	H	T	C	H	T	T	C	T	T	C	C	C	C	C	T	H	T	T	C	C	T	T	C	T	C	C	T	T	C	T
JAX00351587	13	18861895	0	T	A	T	T	T	T	T	T	A	T	A	A	T	T	H	T	H	T	T	T	T	T	T	T	T	T	T	T	T	T	T	H	T	T	H	T	T	T	T	T	T	T	T	T	T	T
JAX00351595	13	18876496	0	T	C	T	T	T	T	T	C	C	T	C	C	C	T	C	T	N	T	T	T	T	T	T	T	N	N	T	H	N	C	T	H	T	T	C	T	T	T	T	T	T	T	T	T	C	T
JAX00042277	13	18885736	0	A	G	A	A	G	A	A	G	G	A	G	G	G	A	G	A	H	A	A	H	G	A	A	A	A	G	A	H	G	G	A	H	A	G	G	A	A	G	A	A	A	A	A	A	G	A
JAX00351600	13	18917493	0	T	C	T	T	T	T	T	C	C	C	C	C	C	H	C	T	C	T	T	T	T	C	T	C	T	C	T	H	C	C	T	H	T	H	C	T	H	T	T	C	T	T	H	T	C	C
JAX00042281	13	18922803	0	T	A	T	T	T	T	T	T	A	T	A	A	T	T	H	T	H	T	T	T	T	T	T	T	T	T	T	T	T	T	T	H	T	T	H	T	T	T	T	T	T	T	T	T	T	T
JAX00351603	13	18961065	0	G	A	G	G	G	G	G	G	G	A	G	G	G	H	G	G	H	G	G	G	G	A	G	A	G	G	G	G	G	G	G	G	G	H	G	G	H	G	G	A	G	G	H	G	G	A
JAX00351604	13	18962179	0	C	G	C	C	C	C	C	G	G	C	G	G	G	C	G	C	H	C	C	C	C	C	C	C	C	G	C	H	G	G	C	H	C	C	G	C	C	C	C	C	C	C	C	C	G	C
JAX00042285	13	18980398	0	G	A	G	G	G	G	G	A	A	G	A	A	A	G	A	G	H	G	G	G	G	G	G	G	G	A	G	H	A	A	G	H	G	G	A	G	G	G	G	G	G	G	G	G	A	G
JAX00351609	13	18986302	0	T	C	T	T	T	T	T	C	T	C	T	T	C	H	H	T	H	T	T	T	T	C	T	C	T	C	T	H	C	C	T	T	T	H	H	T	H	T	T	C	T	T	H	T	C	C
JAX00351610	13	18995142	0	T	C	C	T	C	C	T	C	C	C	C	C	C	C	C	C	C	C	T	H	C	C	T	C	C	C	T	H	C	C	C	C	C	C	C	T	C	C	T	C	T	T	C	C	C	C
JAX00351619	13	19041145	0	G	A	G	G	G	G	G	A	G	G	G	G	A	G	H	G	G	G	G	G	G	G	G	G	G	A	G	H	A	A	G	G	G	G	H	G	G	G	G	G	G	G	G	G	A	G
JAX00351620	13	19041499	0	A	C	A	A	A	A	A	A	C	A	C	C	A	A	H	A	A	A	A	A	A	A	A	A	A	A	A	A	A	A	A	H	A	A	H	A	A	A	A	A	A	A	A	A	A	A
JAX00351625	13	19075348	0	G	C	G	G	C	G	G	G	C	G	C	C	G	G	H	G	H	G	G	H	C	G	G	G	G	G	G	G	G	G	G	H	G	H	H	G	G	C	G	G	G	G	G	G	G	G
JAX00351631	13	19090628	0	A	G	A	A	G	A	A	G	G	A	G	G	H	A	G	A	N	A	A	A	G	A	A	A	A	H	A	A	N	H	A	A	A	A	G	A	A	G	A	A	A	A	A	A	H	A
JAX00042292	13	19096912	0	G	A	G	G	A	A	G	A	A	G	A	A	A	G	A	G	H	G	G	H	A	G	G	G	G	A	G	H	A	A	H	H	A	H	A	G	H	A	G	G	G	G	H	G	A	G
JAX00351632	13	19097337	0	G	C	G	G	G	G	G	C	G	G	G	G	C	G	H	G	G	G	G	G	G	G	G	G	G	C	G	H	C	C	G	G	G	G	H	G	G	G	G	G	G	G	G	G	C	G
JAX00042293	13	19098423	0	C	T	C	C	T	C	C	T	T	C	T	T	T	C	T	C	H	C	C	H	T	C	C	C	C	T	C	H	T	T	C	H	C	H	T	C	C	T	C	C	C	C	C	C	T	C
JAX00351633	13	19110233	0	A	G	A	A	G	A	A	G	G	A	G	G	G	A	G	A	H	N	A	H	G	A	A	A	A	G	A	H	G	G	A	H	A	H	G	A	A	G	A	A	A	A	A	A	G	A
JAX00351634	13	19114073	0	A	C	A	A	A	A	A	C	C	A	C	C	C	A	C	A	N	A	A	A	A	A	A	A	A	C	A	N	C	C	A	H	A	A	C	A	A	A	A	A	A	A	A	A	C	A
JAX00351638	13	19122212	0	A	T	T	A	A	A	A	A	T	T	T	T	A	T	H	T	T	T	A	A	A	T	A	T	T	A	A	A	N	A	H	T	A	N	N	A	N	A	A	T	A	A	H	T	N	T
JAX00202153	13	19123555	0	C	A	C	C	C	C	C	A	A	C	A	A	A	C	A	C	H	C	C	C	C	C	C	C	C	A	C	H	A	A	C	H	C	C	A	C	C	C	C	C	C	C	C	C	A	C
JAX00351646	13	19131072	0	T	G	G	T	T	T	T	G	G	G	G	G	G	G	G	G	G	G	T	T	T	G	T	G	G	G	T	H	G	G	H	G	T	H	G	T	H	T	T	G	T	T	H	G	G	G
JAX00351647	13	19132844	0	G	A	A	G	G	G	G	A	G	A	G	G	A	A	H	A	H	A	G	G	G	A	G	A	A	A	G	H	A	A	H	H	G	H	H	G	H	G	G	A	G	G	H	A	A	A
JAX00351649	13	19133529	0	T	G	G	T	T	T	T	T	G	G	G	G	T	G	H	G	G	G	T	T	T	G	T	G	G	T	T	T	T	T	H	G	T	H	H	T	H	T	T	G	T	T	H	G	T	G
JAX00042296	13	19146243	0	C	T	T	C	T	C	C	C	C	T	C	C	C	T	C	T	H	T	C	H	T	T	C	T	T	C	C	C	C	C	N	H	C	T	C	C	H	T	C	T	C	C	H	T	C	T
JAX00351650	13	19157287	0	C	T	T	C	T	C	C	T	T	T	T	T	T	T	T	T	T	T	C	H	T	T	C	T	T	T	C	H	T	T	H	T	C	T	T	C	H	T	C	T	C	C	H	T	T	T
JAX00351651	13	19159091	0	C	T	C	C	C	C	C	T	C	C	C	C	T	C	H	C	C	C	C	C	C	C	C	C	C	T	C	H	T	T	C	C	C	C	N	C	C	C	C	C	C	C	C	C	T	C
JAX00351653	13	19159131	0	T	A	T	T	T	A	T	T	T	T	T	T	T	T	T	T	T	T	T	T	T	T	T	T	T	T	T	T	T	T	H	T	A	T	T	T	A	T	T	T	T	T	H	T	T	T
JAX00351656	13	19161665	0	T	C	T	T	T	T	T	C	C	T	C	C	C	T	C	T	H	T	T	T	T	T	T	T	T	C	T	H	C	C	T	H	T	T	C	T	T	T	T	T	T	T	T	T	C	T
JAX00351657	13	19161755	0	T	A	A	T	A	T	T	T	A	A	A	A	T	A	H	A	A	A	T	H	A	A	T	A	A	T	T	T	T	T	H	A	T	A	H	T	H	A	T	A	T	T	H	A	T	A
JAX00351667	13	19188930	0	C	T	C	C	C	C	C	C	T	C	T	T	C	C	H	C	H	C	C	C	C	C	C	C	C	C	C	C	C	C	C	H	C	C	H	C	C	C	C	C	C	C	C	C	C	C
JAX00042299	13	19190820	0	C	T	T	C	C	C	C	C	C	C	C	C	C	H	C	T	C	T	C	C	C	C	C	C	T	C	C	C	C	C	H	H	C	C	C	C	C	C	C	C	C	C	C	T	C	C
JAX00351674	13	19212163	0	T	C	T	T	T	T	T	C	C	T	C	C	C	T	C	T	H	T	T	T	T	T	T	T	T	C	T	H	C	C	T	H	T	T	C	T	T	T	T	T	T	T	T	T	C	T
JAX00351675	13	19212220	0	T	C	T	T	T	T	T	C	C	T	C	C	C	T	C	T	H	T	T	T	T	T	T	T	T	C	T	H	C	C	T	N	T	T	C	T	T	T	T	T	T	T	T	T	C	T
JAX00202154	13	19216915	0	A	T	A	A	A	A	A	T	T	A	T	T	T	A	T	A	N	A	A	A	A	A	A	A	A	T	A	H	T	T	A	H	A	A	T	A	A	A	A	A	A	A	A	A	T	A
JAX00351677	13	19228364	0	C	T	C	C	C	T	C	C	C	C	C	C	C	C	C	C	C	C	C	C	C	C	C	C	C	C	C	C	C	C	H	C	T	C	C	C	H	C	C	C	C	C	H	C	N	C
JAX00042307	13	19313368	0	T	C	T	T	T	C	T	C	T	T	T	T	C	T	H	T	T	T	T	T	T	T	T	T	T	C	T	H	C	C	H	T	C	T	H	T	H	T	T	T	T	T	H	T	C	T
JAX00042308	13	19313384	0	T	C	T	T	T	C	T	C	T	T	T	T	C	T	H	T	T	T	T	T	T	T	T	T	T	C	T	H	C	C	H	T	C	T	H	T	H	T	T	T	T	T	H	T	C	T
JAX00042310	13	19340355	0	G	A	G	G	G	A	G	G	G	G	G	G	G	G	G	G	G	G	G	G	G	G	G	G	G	G	G	G	G	G	H	G	A	G	G	G	H	G	G	G	G	G	N	G	G	G
JAX00351690	13	19349293	0	C	A	C	C	C	C	C	C	A	C	A	A	C	C	H	C	H	C	C	C	C	C	C	C	C	C	C	C	C	C	C	H	C	C	H	C	C	C	C	C	C	C	C	C	C	C
JAX00351691	13	19349604	0	G	A	G	G	G	G	G	A	G	G	G	G	A	G	H	G	G	G	G	G	G	G	G	G	G	A	G	H	A	A	G	G	G	G	H	G	G	G	G	G	G	G	G	G	A	G
JAX00351695	13	19354302	0	A	T	A	A	A	A	A	A	T	A	T	T	A	A	H	A	H	A	A	A	A	A	A	A	A	A	A	A	A	A	A	H	A	A	H	A	A	A	A	A	A	A	A	A	A	A
JAX00042313	13	19368074	0	G	A	A	G	A	G	G	G	G	G	G	G	G	H	G	A	G	A	G	H	A	G	G	G	A	G	G	G	G	G	H	H	G	H	G	G	G	A	G	G	G	G	G	A	G	G
JAX00351700	13	19370421	0	G	A	A	G	A	G	G	G	G	A	G	G	G	A	G	A	H	A	G	H	A	A	G	A	A	G	G	G	G	G	H	H	G	A	G	G	H	A	G	A	G	G	H	A	G	A
JAX00351701	13	19372024	0	G	A	A	G	A	A	G	G	G	A	G	G	G	A	G	A	H	A	G	H	A	A	G	A	A	G	G	G	G	G	A	H	A	A	G	G	A	A	G	A	G	G	A	A	G	A
JAX00351703	13	19372177	0	A	C	A	A	A	A	A	A	A	C	A	A	A	H	A	A	N	A	A	A	A	C	A	C	A	A	A	A	A	A	A	A	A	H	A	A	H	A	A	C	A	A	H	A	A	C
JAX00351716	13	19389227	0	A	G	A	A	A	A	A	G	A	A	A	A	G	A	H	A	A	A	A	A	A	A	A	A	A	H	A	H	G	H	A	A	A	A	H	A	A	A	A	A	A	A	A	A	G	A
JAX00351720	13	19392733	0	C	T	C	C	C	C	C	C	T	C	T	T	C	C	H	C	H	C	C	C	C	C	C	C	C	C	C	C	C	C	C	N	C	C	H	C	C	C	C	C	C	C	C	C	C	C
JAX00351721	13	19392748	0	C	T	C	C	C	C	C	T	C	C	C	C	T	C	H	C	C	C	C	C	C	C	C	C	C	T	C	H	T	T	C	C	C	C	T	C	C	C	C	C	C	C	C	C	T	C
JAX00042316	13	19401585	0	T	C	T	T	C	C	T	T	T	T	T	T	T	T	T	T	T	T	T	H	C	T	T	T	T	T	T	T	T	T	H	T	C	H	T	T	H	C	T	T	T	T	H	T	T	T
JAX00042317	13	19420329	0	C	A	C	C	A	A	C	A	A	A	A	A	A	H	A	C	A	C	C	H	A	A	C	A	C	A	C	H	A	A	H	H	A	A	A	C	A	A	C	A	C	C	A	C	A	A
JAX00042318	13	19438253	0	A	T	A	A	A	A	A	T	T	A	T	N	T	A	T	A	H	A	A	A	A	A	A	A	A	T	A	H	T	T	A	H	A	A	T	A	A	A	A	A	A	A	A	A	T	A
JAX00042319	13	19454480	0	C	T	C	C	T	T	C	C	C	C	C	C	C	C	C	C	C	C	C	H	T	C	C	C	C	C	C	C	C	C	H	C	T	H	C	C	H	T	C	C	C	C	H	C	C	C
JAX00042321	13	19462365	0	A	C	A	A	C	C	A	C	C	A	C	C	C	A	C	A	H	A	A	H	C	A	A	A	A	C	A	H	C	C	H	H	C	H	C	A	H	C	A	A	A	A	H	A	C	A
JAX00351729	13	19485322	0	A	G	G	A	A	G	A	G	G	G	G	G	G	G	G	G	G	G	A	A	A	G	A	G	G	G	A	H	G	G	G	G	G	H	G	A	G	A	A	G	A	A	G	G	G	G
JAX00042323	13	19488638	0	G	A	A	G	G	A	G	G	G	A	G	G	G	A	G	A	G	A	G	G	G	A	G	A	A	G	G	G	G	G	A	H	A	G	G	G	A	G	G	H	G	G	A	A	G	A
JAX00351734	13	19501285	0	T	C	T	T	T	T	T	T	C	T	C	C	T	T	N	T	H	T	T	T	T	T	T	T	T	T	T	T	T	T	T	N	T	T	T	T	T	T	T	T	T	T	T	T	T	T
JAX00351742	13	19563828	0	A	G	A	A	A	G	A	G	G	A	G	G	G	A	G	A	H	A	A	A	A	A	A	A	A	G	A	H	G	G	H	H	G	A	G	A	H	A	A	A	A	A	H	A	G	A
JAX00351747	13	19576691	0	T	G	T	T	T	T	T	T	G	T	G	G	T	T	G	T	G	T	T	T	T	T	T	T	T	T	T	T	T	T	T	G	T	T	G	T	T	T	T	T	T	T	T	T	T	T
JAX00351751	13	19585268	0	T	C	T	T	T	T	T	T	C	T	C	C	T	T	H	T	H	T	T	T	T	T	T	T	T	T	T	T	T	T	T	H	T	T	H	T	T	T	T	T	T	T	T	T	T	T
JAX00351753	13	19586268	0	A	G	A	A	A	A	A	G	G	A	G	G	G	A	G	A	H	A	A	A	A	A	A	A	A	G	A	H	G	G	A	H	A	A	G	A	A	A	A	A	A	A	A	A	G	A
JAX00042329	13	19587973	0	G	A	G	G	G	A	G	G	G	G	G	G	G	G	G	G	G	G	G	G	G	G	G	G	G	G	G	G	G	G	H	G	A	G	G	G	H	G	G	G	G	G	H	G	G	G
JAX00351755	13	19600043	0	C	T	C	C	C	C	C	T	C	C	C	C	T	C	H	C	C	C	C	C	C	C	C	C	C	T	C	H	T	T	C	C	C	C	H	C	C	C	C	C	C	C	C	C	T	C
JAX00351762	13	19617373	0	C	T	C	C	C	C	C	T	T	C	T	T	T	C	T	C	H	C	C	C	C	C	C	C	C	T	C	H	T	T	C	H	C	C	T	C	C	C	C	C	C	C	C	C	T	C
JAX00351763	13	19617932	0	G	A	G	G	G	G	G	A	A	G	A	A	A	G	A	G	H	G	G	G	G	G	G	G	G	A	G	H	A	A	G	H	G	G	A	G	G	G	G	G	G	G	G	G	A	G
JAX00351766	13	19624836	0	G	A	G	G	A	G	G	A	A	A	A	A	A	H	A	G	A	G	G	H	A	A	G	A	G	A	G	H	A	A	G	H	G	A	A	G	H	A	G	A	G	G	H	G	A	A
JAX00042331	13	19625688	0	A	G	G	A	A	G	A	G	G	G	G	G	G	G	G	G	G	G	A	A	A	G	A	G	G	G	A	H	G	G	G	G	G	H	G	A	G	A	A	G	A	A	G	G	G	G
JAX00351771	13	19631360	0	A	T	A	A	A	A	A	A	T	A	T	T	A	A	H	A	H	A	A	A	A	A	A	A	A	A	A	A	A	A	A	H	A	A	H	A	A	A	A	A	A	A	A	A	A	A
JAX00351774	13	19632817	0	A	G	G	A	A	G	A	A	G	A	G	G	A	H	H	G	H	G	A	A	A	A	A	A	G	A	A	A	A	A	G	G	G	A	H	A	H	A	A	N	A	N	H	G	N	A
JAX00351775	13	19633994	0	C	G	G	C	C	G	C	C	C	G	C	C	C	G	C	G	H	G	C	C	C	G	C	G	G	C	C	C	C	C	G	H	G	H	C	C	G	C	C	G	C	C	G	G	C	G
JAX00351779	13	19637878	0	T	C	C	T	C	C	T	T	T	C	T	T	H	C	T	C	C	C	T	N	C	C	T	C	C	T	T	T	T	T	C	N	C	C	T	T	C	C	T	C	T	T	C	C	T	C
JAX00351782	13	19639181	0	C	T	T	C	T	T	C	T	T	T	T	T	T	T	T	T	T	T	C	N	T	T	C	T	T	T	C	N	T	T	T	T	T	T	T	C	T	T	C	T	C	C	T	T	T	T
JAX00351783	13	19639342	0	T	A	A	T	T	T	T	T	T	T	T	N	T	H	T	A	T	A	T	T	T	T	T	T	A	T	T	T	T	T	H	A	T	T	T	T	T	T	T	T	T	T	T	A	T	T
JAX00351789	13	19641042	0	A	G	G	A	G	G	A	G	G	G	G	G	G	G	G	G	G	G	A	H	G	G	A	G	G	G	A	N	G	G	G	G	G	G	G	A	G	G	A	G	A	A	G	G	G	G
JAX00351790	13	19665639	0	T	C	C	T	C	C	T	C	C	T	C	C	C	H	C	C	H	C	T	N	C	T	T	T	C	C	T	H	C	C	C	C	C	H	C	T	N	C	T	T	T	T	H	C	C	T
JAX00042334	13	19667650	0	A	G	A	A	G	G	A	G	G	A	G	N	G	A	G	A	H	A	A	H	G	A	A	A	A	G	A	H	G	G	H	H	G	H	G	A	H	G	A	A	A	A	H	A	G	A
JAX00351793	13	19698657	0	C	T	C	C	C	C	C	C	T	C	T	T	C	C	H	C	H	C	C	C	C	C	C	C	C	C	C	C	C	C	C	H	C	C	H	C	C	C	C	C	C	C	C	C	C	C
JAX00351794	13	19698720	0	A	T	A	A	A	A	A	T	T	A	T	T	T	A	T	A	H	A	A	A	A	A	A	A	A	T	A	H	T	T	A	H	A	A	T	A	A	A	A	A	A	A	A	A	T	A
JAX00351795	13	19700252	0	G	A	G	G	G	G	G	A	G	G	G	G	A	G	H	G	G	G	G	G	G	G	G	G	G	A	G	H	A	A	G	G	G	G	H	G	G	G	G	G	G	G	G	G	A	G
JAX00351797	13	19700782	0	C	G	C	C	G	C	C	C	C	C	C	C	C	C	C	C	C	C	C	H	G	C	C	C	C	C	C	C	C	C	C	C	C	N	C	C	C	G	C	C	C	C	C	C	H	C
JAX00351798	13	19700886	0	C	T	C	C	T	C	C	C	C	C	C	C	C	C	C	C	C	C	C	C	T	C	C	C	C	C	C	C	C	C	C	C	C	C	C	C	C	T	C	C	C	C	C	C	C	C
JAX00351800	13	19708345	0	C	T	C	C	T	C	C	C	C	C	C	C	C	C	C	C	C	C	C	T	T	C	C	C	C	C	C	C	C	C	C	C	N	N	C	C	C	T	C	C	N	N	C	C	C	C
JAX00351801	13	19708536	0	G	A	A	G	G	G	G	G	A	G	A	A	G	G	G	A	N	A	G	G	G	G	G	G	A	G	G	G	G	G	N	A	G	G	G	G	G	G	G	G	G	G	G	N	G	G
JAX00042339	13	19714844	0	A	T	T	A	A	A	A	A	A	A	A	A	A	T	A	T	A	T	A	A	A	A	A	A	T	A	A	A	A	A	H	H	A	A	A	A	A	A	A	A	N	A	A	T	N	A
JAX00042340	13	19747784	0	T	C	C	T	C	T	T	C	C	T	C	C	C	H	C	C	H	C	T	H	C	T	T	T	C	C	T	H	C	C	H	C	T	H	C	T	T	C	T	T	T	T	T	C	C	T
JAX00042341	13	19748729	0	G	A	A	G	G	G	G	A	A	G	A	A	A	H	A	A	H	A	G	G	G	G	G	G	A	A	G	G	A	H	H	A	G	G	A	G	G	G	G	G	G	G	G	A	A	G
JAX00351811	13	19749935	0	G	C	G	G	G	G	G	C	G	G	G	G	C	G	H	G	G	G	G	G	G	G	G	G	G	C	G	H	C	C	G	G	G	G	H	G	G	G	G	G	G	G	G	G	C	G
JAX00042342	13	19752867	0	A	C	C	A	A	A	A	A	A	A	A	A	A	H	A	C	A	C	A	A	A	A	A	A	C	A	A	A	A	A	H	C	A	A	A	A	A	A	A	A	A	A	A	C	A	A
JAX00351814	13	19753792	0	A	G	G	A	A	A	A	G	A	A	A	A	G	H	N	G	A	G	A	A	A	A	A	A	G	G	A	N	G	G	H	H	A	A	H	A	A	A	A	A	A	A	A	G	G	A
JAX00351821	13	19772890	0	G	T	G	G	G	G	G	G	T	G	T	T	G	G	H	G	H	G	G	G	G	G	G	G	G	G	G	G	G	G	G	H	G	G	G	G	G	G	H	G	G	G	G	G	G	G
JAX00351825	13	19777885	0	C	G	C	C	G	C	C	G	G	C	G	G	G	C	G	C	H	C	C	H	G	C	C	C	C	G	C	H	G	G	C	H	C	N	G	C	C	G	C	C	C	C	C	C	G	C
JAX00351826	13	19779431	0	G	A	G	G	A	G	G	G	G	G	G	G	G	G	G	G	G	G	G	H	A	G	G	G	G	G	G	G	G	G	G	G	G	H	G	G	G	A	G	G	G	G	G	G	G	G
JAX00351827	13	19779465	0	G	A	A	G	G	G	G	A	A	A	A	A	A	A	A	A	A	A	G	G	G	A	G	A	A	A	G	H	A	A	H	A	G	H	A	G	H	G	G	A	G	G	H	A	A	A
JAX00351828	13	19780124	0	T	A	A	T	T	T	T	T	T	A	T	T	T	A	T	A	H	A	T	T	T	A	T	A	A	T	T	T	T	T	H	H	T	H	T	T	H	T	T	A	T	T	H	A	T	A
JAX00351830	13	19792364	0	C	G	G	C	G	C	C	C	C	G	C	C	C	G	C	G	H	G	C	H	G	G	C	G	G	C	C	C	C	C	H	H	C	G	C	C	H	G	C	G	C	C	H	G	C	G
JAX00351838	13	19815548	0	G	A	A	G	A	G	G	A	A	A	A	A	A	A	A	A	A	A	G	H	A	A	G	A	A	A	G	H	A	A	H	A	G	A	A	G	H	A	G	A	G	G	H	A	A	A
JAX00351845	13	19828387	0	A	G	A	A	A	A	A	A	G	A	G	G	A	A	N	A	N	A	A	A	A	A	A	A	A	A	A	A	A	A	A	H	A	A	G	A	A	A	A	A	A	A	A	A	A	A
JAX00042348	13	19835298	0	A	G	G	A	G	A	A	G	G	A	G	G	G	H	G	G	H	G	A	H	G	A	A	A	G	G	A	H	G	G	H	G	A	H	G	A	A	G	A	A	A	A	A	G	G	A
JAX00351857	13	19909618	0	A	G	G	A	G	G	A	A	A	G	A	A	A	G	A	G	H	G	A	H	G	G	A	G	G	A	A	A	A	A	G	H	G	G	A	A	G	G	A	G	A	A	G	G	A	G
JAX00351858	13	19909727	0	T	C	C	T	C	C	T	C	C	C	C	C	C	C	C	C	C	C	T	H	C	C	T	C	C	C	T	H	C	C	C	C	C	C	C	T	C	C	T	C	T	T	C	C	C	C
JAX00351859	13	19909839	0	T	G	T	T	T	T	T	G	G	T	G	G	G	T	G	T	H	T	T	T	T	T	T	T	T	G	T	H	G	G	T	H	T	T	G	T	T	T	T	T	T	T	T	T	G	T
JAX00351864	13	19920744	0	A	G	A	A	A	A	A	A	G	A	G	G	A	A	H	A	N	A	A	A	A	A	A	A	A	A	A	A	A	A	A	H	A	A	N	A	A	A	A	A	A	A	A	A	A	A
JAX00351866	13	19920936	0	G	A	G	G	G	A	G	A	A	A	A	A	A	H	A	G	A	G	G	G	G	A	G	A	G	A	G	H	A	A	H	H	A	H	A	G	A	G	G	A	G	G	A	G	A	A
JAX00351868	13	19921247	0	A	G	G	A	G	G	A	G	G	G	G	G	G	G	G	G	G	G	A	H	G	G	A	G	G	G	A	H	G	G	G	G	G	G	G	A	G	G	A	G	A	A	G	G	G	G
JAX00351869	13	19921394	0	A	G	A	A	A	G	A	G	G	G	G	G	G	H	G	A	G	A	A	A	A	G	A	G	A	G	A	H	G	G	H	H	G	H	G	A	G	A	A	G	A	A	G	A	G	G
JAX00202167	13	19937389	0	G	C	G	G	G	G	G	G	C	G	C	C	G	G	H	G	H	G	G	G	G	G	G	G	G	G	G	G	G	G	G	H	G	G	H	G	G	G	G	G	G	G	G	G	G	G
JAX00351870	13	19959127	0	G	C	G	G	G	G	G	C	G	G	G	G	C	G	H	G	G	G	G	G	G	G	G	G	G	C	G	H	C	C	G	G	G	G	H	G	G	G	G	G	G	G	G	G	C	G
JAX00351874	13	19961089	0	A	T	A	A	A	A	A	T	T	A	T	T	T	A	T	A	H	A	A	A	A	A	A	A	A	T	A	H	T	T	A	N	A	A	T	A	A	A	A	A	A	A	A	A	T	A
JAX00351880	13	19982847	0	T	C	T	T	C	T	T	C	T	T	T	T	C	T	H	T	T	T	T	H	C	T	T	T	T	C	T	H	N	C	T	T	T	H	H	T	T	C	T	T	T	T	T	T	C	T
JAX00202169	13	19984292	0	G	A	G	G	G	G	G	G	A	G	A	A	G	G	H	G	H	G	G	G	G	G	G	G	G	G	G	G	G	G	G	H	G	G	H	G	G	G	G	G	G	G	G	G	G	G
JAX00202171	13	20020813	0	C	T	C	C	C	C	C	T	T	C	T	T	T	C	T	C	H	C	C	C	C	C	C	C	C	T	C	H	T	T	C	H	C	C	T	C	C	C	C	C	C	C	C	C	T	C
JAX00351913	13	20068287	0	T	C	C	T	T	C	T	T	T	T	T	T	T	H	T	C	T	C	T	T	T	T	T	T	C	T	T	T	T	T	C	H	C	T	T	T	H	T	T	T	T	T	H	C	T	T
JAX00351915	13	20075827	0	G	A	G	G	G	G	G	G	A	G	A	A	G	G	H	G	H	G	G	G	G	G	G	G	G	G	G	G	G	G	G	H	G	G	N	G	G	G	G	G	G	G	G	G	G	G
JAX00351926	13	20105165	0	A	C	C	A	A	C	A	A	A	A	A	A	A	H	A	C	A	C	A	A	A	A	A	A	C	A	A	A	A	A	C	H	C	A	A	A	H	A	A	A	A	A	H	C	A	A
JAX00351932	13	20120966	0	C	G	C	C	G	C	C	C	C	G	C	C	C	H	C	C	H	C	C	H	G	G	C	G	C	C	C	C	C	C	C	C	C	G	C	C	H	G	C	G	C	C	H	C	C	G
JAX00351933	13	20121081	0	A	T	T	A	T	T	A	T	T	T	T	T	T	T	T	T	T	T	A	H	T	T	A	T	T	T	A	H	T	T	T	T	T	T	T	A	T	T	A	T	A	A	T	T	T	T
JAX00351934	13	20122398	0	G	A	G	G	A	G	G	G	G	A	G	G	G	H	G	G	H	G	G	H	A	A	G	A	G	G	G	G	G	G	G	G	G	A	G	G	H	A	G	A	G	G	H	G	G	A
JAX00351938	13	20123043	0	A	G	A	A	G	A	A	G	G	G	G	G	G	N	G	A	G	A	A	H	G	G	A	G	A	G	A	H	G	G	A	H	A	G	G	A	H	G	A	G	A	A	H	A	G	G
JAX00351940	13	20125134	0	G	A	A	G	G	A	G	G	G	G	G	G	G	H	G	A	G	A	G	G	G	G	G	G	A	G	G	G	G	G	A	H	A	G	G	G	H	G	G	G	G	G	H	A	G	G
JAX00351945	13	20128191	0	T	C	T	T	T	T	T	T	C	T	C	C	T	T	C	T	C	T	T	T	T	T	T	T	T	T	T	T	T	T	T	C	T	T	C	T	T	T	T	T	T	T	T	T	T	T
JAX00042372	13	20153703	0	C	T	C	C	T	C	C	C	C	T	C	C	C	H	C	C	H	C	C	H	T	T	C	T	C	C	C	C	C	C	C	C	C	T	C	C	H	T	C	T	C	C	H	C	C	T
JAX00351951	13	20154041	0	C	A	C	C	A	C	C	C	C	C	C	C	C	C	C	C	C	C	C	N	A	C	C	C	C	C	C	C	C	C	C	C	C	H	C	C	C	A	C	C	C	C	C	C	C	C
JAX00351952	13	20155064	0	C	T	C	C	T	C	C	C	C	C	C	C	C	C	C	C	C	C	C	H	T	C	C	C	C	C	C	C	C	C	C	C	C	H	C	C	C	T	C	C	C	C	C	C	C	C
JAX00351954	13	20161917	0	C	T	C	C	C	C	C	C	T	C	T	T	C	C	H	C	H	C	C	C	C	C	C	C	C	C	C	C	C	C	C	H	C	C	H	C	C	C	C	C	C	C	C	C	C	C
JAX00351958	13	20173519	0	T	C	C	T	T	T	T	T	T	T	T	T	T	H	T	C	T	C	T	T	T	N	T	T	C	T	T	T	T	T	H	H	T	T	T	N	T	H	T	T	T	T	T	C	T	T
JAX00351963	13	20183238	0	T	C	T	T	T	T	T	C	C	T	C	C	C	T	C	T	H	T	T	T	T	T	T	T	T	C	T	N	C	C	T	N	T	T	C	T	T	T	T	T	T	T	T	T	C	T
JAX00351974	13	20196109	0	G	A	G	G	G	A	G	G	G	G	G	G	G	G	G	G	G	G	G	G	G	G	G	G	G	G	G	G	G	G	H	G	A	G	G	G	H	G	G	G	G	G	H	G	G	G
JAX00202175	13	20196356	0	C	T	C	C	C	C	C	C	T	C	T	T	C	C	H	C	H	C	C	C	C	C	C	C	C	C	C	C	C	C	C	H	C	C	H	C	C	C	C	C	C	C	C	C	C	C
JAX00351975	13	20196646	0	T	C	T	T	T	T	T	C	C	T	C	C	C	T	C	T	H	T	T	T	T	T	T	T	T	C	T	H	C	C	T	H	T	T	C	T	T	T	T	T	T	T	T	T	C	T
JAX00351976	13	20199973	0	C	T	C	C	C	C	C	T	C	C	C	C	T	C	H	C	C	C	C	C	C	C	C	C	C	T	C	H	T	T	C	C	C	C	H	C	C	C	C	C	C	C	C	C	T	C
JAX00351981	13	20218713	0	T	G	T	T	G	T	T	G	G	G	G	G	G	H	G	T	G	T	T	H	G	G	T	G	T	G	T	H	G	G	T	H	T	G	G	T	H	G	T	G	T	T	H	T	G	G
JAX00351986	13	20252104	0	G	C	G	G	G	G	G	C	G	G	G	G	C	G	H	G	G	G	G	G	G	G	G	G	G	C	G	H	C	C	G	G	G	G	H	G	G	G	G	G	G	G	G	G	C	G
JAX00042379	13	20254288	0	G	A	G	G	G	A	G	A	A	G	A	A	A	G	A	G	H	G	G	G	G	G	G	G	G	A	G	N	A	A	H	H	A	G	A	G	H	G	G	G	G	G	H	G	A	G
JAX00351994	13	20275076	0	C	T	T	C	T	C	C	C	C	T	C	C	C	T	C	T	H	T	C	H	T	T	C	T	T	C	C	C	C	C	H	H	C	T	C	C	H	T	C	T	C	C	H	T	C	T
JAX00352000	13	20279292	0	T	G	G	T	G	G	T	T	G	G	G	G	T	G	H	G	G	G	T	H	G	G	T	G	G	T	T	T	T	T	G	G	G	G	H	T	G	G	T	G	T	T	G	G	T	G
JAX00352002	13	20281981	0	G	A	A	G	A	A	G	G	G	A	G	G	G	A	G	A	N	A	G	H	A	A	G	A	A	G	G	G	G	G	A	H	A	A	G	G	A	A	G	A	G	G	A	A	G	A
JAX00352005	13	20288947	0	G	A	G	G	G	G	G	G	A	G	A	A	G	G	N	G	G	G	G	G	G	G	G	G	G	G	G	G	G	G	G	N	G	G	H	G	G	G	G	G	G	G	G	G	G	G
JAX00042382	13	20294925	0	T	C	C	T	C	T	T	C	T	C	T	T	C	C	T	C	H	C	T	H	C	C	T	C	C	N	T	T	C	C	H	H	T	C	T	T	H	C	T	C	T	T	H	C	N	C
JAX00352008	13	20296064	0	T	C	C	T	C	T	T	C	T	C	T	T	C	C	N	C	H	C	T	H	C	C	T	C	C	C	T	H	C	C	H	H	T	C	H	T	H	C	T	C	T	T	H	C	C	C
JAX00352011	13	20319965	0	G	A	G	G	G	G	G	A	G	G	G	G	A	G	H	G	G	G	G	G	G	G	G	G	G	A	G	H	A	A	G	G	G	G	H	G	G	G	G	G	G	G	G	G	A	G
JAX00352013	13	20321771	0	C	A	C	C	C	C	C	C	A	C	A	A	C	C	H	C	H	C	C	C	C	C	C	C	C	C	C	C	C	C	C	H	C	C	H	C	C	C	C	C	C	C	C	C	C	C
JAX00352015	13	20324253	0	A	T	T	A	T	T	A	A	A	T	A	A	A	T	A	T	H	T	A	H	T	T	A	T	T	A	A	A	A	A	T	H	T	T	A	A	T	T	A	T	A	A	T	T	A	T
JAX00352016	13	20326180	0	A	G	G	A	G	G	A	G	G	G	G	G	G	G	G	G	G	G	A	H	G	G	A	G	G	G	A	H	G	G	G	G	G	G	G	A	G	G	A	G	A	A	G	G	G	G
JAX00352019	13	20329960	0	G	T	G	G	G	G	G	T	T	G	T	T	T	G	T	G	H	G	G	G	G	G	G	G	G	T	G	H	T	T	G	H	G	G	T	G	G	G	G	G	G	G	G	G	T	G
JAX00042387	13	20342844	0	C	T	C	C	C	T	C	T	T	C	T	T	T	C	T	C	H	C	C	C	C	C	C	C	C	T	C	H	T	T	H	H	T	C	T	C	H	C	C	C	C	C	H	C	T	C
JAX00352022	13	20343501	0	G	A	G	G	G	A	G	G	G	G	G	G	G	G	G	G	G	G	G	G	G	G	G	G	G	G	G	G	G	G	N	G	A	G	G	G	N	G	G	G	G	G	N	G	G	G
JAX00352023	13	20350006	0	G	A	G	G	G	G	G	A	A	G	A	A	A	G	A	G	H	G	G	G	G	G	G	G	G	A	G	H	A	A	G	H	G	G	A	G	G	G	G	G	G	G	G	G	A	G
JAX00352032	13	20372608	0	C	A	C	C	C	C	C	A	A	C	A	A	A	C	A	C	H	C	C	C	C	C	C	C	C	A	C	H	A	A	C	H	C	C	A	C	C	C	C	C	C	C	C	C	A	C
JAX00352033	13	20372831	0	C	T	C	C	T	C	C	T	T	T	T	T	T	H	T	C	T	C	C	H	T	T	C	T	C	T	C	H	T	T	C	H	C	T	T	C	H	T	C	T	C	C	H	C	T	T
JAX00352038	13	20382086	0	C	T	C	C	T	C	C	C	C	T	C	C	C	H	C	C	H	C	C	H	T	T	C	T	C	C	C	C	C	C	C	C	C	T	C	C	H	T	C	T	C	C	H	C	C	T
JAX00042389	13	20382602	0	T	C	T	T	C	T	T	C	C	C	C	C	C	H	C	T	C	T	T	H	C	C	T	C	T	C	T	H	C	C	T	H	T	C	C	T	H	C	T	C	T	T	H	T	C	C
JAX00352039	13	20383721	0	T	C	T	T	C	T	T	C	C	C	C	C	C	H	C	T	C	T	T	H	C	C	T	C	T	C	T	H	C	C	T	H	T	C	C	T	H	C	T	C	T	T	H	T	C	C
JAX00352040	13	20385560	0	A	T	A	A	A	A	A	T	T	A	T	T	T	A	T	A	N	A	A	A	A	A	A	A	A	T	A	A	T	T	A	N	A	A	T	A	A	A	A	A	A	A	A	A	T	A
JAX00352041	13	20385704	0	A	G	A	A	A	A	A	G	G	A	G	G	G	A	G	A	H	A	A	A	A	A	A	A	A	G	A	H	G	G	A	H	A	A	G	A	A	A	A	A	A	A	A	A	G	A
JAX00042390	13	20386795	0	T	C	T	T	C	T	T	C	C	C	C	C	C	H	C	T	C	T	T	H	C	C	T	C	T	C	T	T	C	C	T	T	T	C	C	T	H	C	T	C	T	T	H	T	N	C
JAX00352049	13	20421580	0	A	G	A	A	A	A	A	A	G	A	G	G	A	A	H	A	H	A	A	A	A	A	A	A	A	A	A	A	A	A	A	H	A	A	H	A	A	A	A	A	A	A	A	A	A	A
JAX00352050	13	20423774	0	A	G	G	A	G	A	A	A	A	A	A	A	A	H	A	G	A	G	A	H	G	A	A	A	G	A	A	A	A	A	H	H	A	H	A	A	A	G	A	A	A	A	A	G	A	A
JAX00042393	13	20424113	0	C	T	T	C	T	C	C	C	C	C	C	C	C	H	C	T	C	T	C	H	T	C	C	C	T	C	C	C	C	C	H	N	C	H	C	C	C	T	C	C	C	C	C	T	C	C
JAX00352051	13	20425714	0	T	C	T	T	C	T	T	T	T	C	T	T	T	H	T	T	H	T	T	N	C	C	T	C	T	T	T	T	T	T	T	T	T	C	T	T	N	C	T	C	T	T	H	T	T	C
JAX00352053	13	20425924	0	C	T	C	C	T	C	C	C	T	C	T	T	C	C	H	C	H	C	C	H	T	C	C	C	C	C	C	C	C	C	C	H	C	H	H	C	C	T	C	C	C	C	C	C	C	C
JAX00352057	13	20428323	0	C	T	C	C	C	C	C	C	T	C	T	T	C	C	H	C	H	C	C	C	C	C	C	C	C	C	C	C	C	C	C	H	C	C	H	C	C	C	C	C	C	C	C	C	C	C
JAX00352060	13	20430348	0	C	T	C	C	C	C	C	C	T	C	T	T	C	C	H	C	H	C	C	C	C	C	C	C	C	C	C	C	C	C	C	H	C	C	H	C	C	C	C	C	C	C	C	C	C	C
JAX00352061	13	20431390	0	A	C	C	A	C	A	A	C	A	C	A	A	C	C	H	C	H	C	A	H	C	C	A	C	C	C	A	H	C	C	H	H	A	C	H	A	H	C	A	C	A	A	H	C	C	C
JAX00352063	13	20431821	0	C	T	T	C	T	C	C	C	C	T	C	C	C	T	N	T	H	T	C	H	T	T	C	T	T	C	C	C	C	C	H	H	C	T	C	C	H	T	C	T	C	C	H	T	C	T
JAX00352064	13	20433468	0	C	T	T	C	T	C	C	C	T	T	T	T	C	T	H	T	T	T	C	N	T	T	C	T	T	C	N	C	C	C	N	T	H	T	N	C	N	T	C	T	C	C	T	T	C	T
JAX00042394	13	20446841	0	C	T	T	C	C	C	C	T	T	C	T	T	T	H	T	T	H	T	C	C	C	C	C	C	T	T	N	H	T	T	H	T	C	C	T	C	C	C	C	C	C	C	C	T	T	N
JAX00202182	13	20450849	0	A	G	A	A	A	A	A	A	G	A	G	G	A	A	H	A	H	A	A	A	A	A	A	A	A	A	A	A	A	A	A	H	A	A	H	A	A	A	A	A	A	A	A	A	A	A
JAX00352070	13	20457375	0	G	A	A	G	G	G	G	G	G	G	G	G	G	H	G	N	N	A	G	G	G	N	G	G	A	G	G	G	G	G	G	H	G	G	G	G	G	G	G	G	G	G	G	A	N	G
JAX00352071	13	20458159	0	G	C	G	G	G	G	G	G	G	C	G	G	G	H	G	G	H	G	G	G	G	C	G	C	G	G	G	G	G	G	G	G	G	H	G	G	H	G	G	C	G	G	H	G	G	C
JAX00042396	13	20459335	0	G	A	A	G	G	G	G	G	G	G	G	G	G	H	G	A	G	A	G	G	G	G	G	G	A	G	G	G	G	G	H	H	G	G	G	G	G	G	G	G	G	G	G	A	H	G
JAX00352072	13	20460626	0	T	C	T	T	T	C	T	T	T	T	T	T	T	T	T	T	T	T	T	T	T	T	T	T	T	T	T	T	T	T	C	T	C	T	T	T	H	T	T	T	T	T	H	T	T	T
JAX00352076	13	20464757	0	T	A	A	T	T	T	T	T	A	T	A	A	T	H	H	A	H	A	T	T	T	T	T	T	A	T	T	T	T	T	H	A	T	T	H	T	T	T	T	T	T	T	T	A	T	T
JAX00352077	13	20471393	0	T	C	C	T	T	T	T	C	C	T	C	C	C	H	C	C	H	C	T	T	T	T	T	T	C	C	T	H	C	C	H	C	T	T	C	T	T	T	T	T	T	T	T	C	C	T
JAX00352078	13	20476557	0	A	G	A	A	A	A	A	A	G	A	G	G	A	A	H	A	H	A	A	A	A	A	A	A	A	A	A	A	A	A	A	H	A	A	H	A	A	A	A	A	A	A	A	A	A	A
JAX00352079	13	20478686	0	G	A	G	G	G	G	G	A	A	G	A	A	A	G	A	G	N	G	G	G	G	G	G	G	G	A	G	N	A	A	G	G	G	G	A	G	G	G	G	G	G	G	G	G	A	G
JAX00352088	13	20503904	0	T	C	T	T	C	T	T	C	C	C	C	C	C	C	C	T	C	T	T	H	C	C	T	C	T	C	T	H	C	C	T	H	T	C	C	T	H	C	T	C	T	T	H	T	C	C
JAX00042397	13	20506645	0	G	T	T	G	G	G	G	G	G	G	G	G	G	H	G	T	G	T	G	G	G	G	G	G	T	G	G	G	G	G	H	H	G	G	G	G	G	G	G	G	G	G	G	T	G	G
JAX00352098	13	20550768	0	C	G	C	C	C	C	C	G	C	C	C	C	G	C	N	C	C	C	C	C	C	C	C	C	C	G	C	H	N	G	C	C	C	C	H	C	C	C	C	C	C	C	C	C	G	C
JAX00352099	13	20555634	0	C	T	T	C	T	T	C	T	T	C	T	T	T	H	T	T	H	T	C	H	T	C	C	C	T	T	C	H	T	T	T	T	T	H	T	C	H	T	C	C	C	C	H	T	T	C
JAX00352101	13	20556401	0	T	C	C	T	C	T	T	C	C	T	C	C	C	C	C	C	C	C	T	C	C	T	T	T	C	C	T	C	C	C	C	C	T	C	C	T	T	C	T	T	T	T	T	C	C	T
JAX00352102	13	20557678	0	G	A	G	G	G	G	G	G	A	G	A	A	G	G	H	G	H	G	G	G	G	G	G	G	G	G	G	G	G	G	G	H	G	G	H	G	G	G	G	G	G	G	G	G	G	G
JAX00352107	13	20578612	0	A	G	A	A	A	A	A	G	G	A	G	G	G	A	G	A	H	A	A	A	A	A	A	A	A	G	A	H	G	G	A	A	A	A	G	A	A	A	A	A	A	A	A	A	G	A
JAX00042404	13	20580326	0	G	A	A	G	G	A	G	G	G	G	G	G	G	G	G	A	G	A	G	G	G	G	G	G	A	G	G	G	G	G	A	H	A	G	G	G	G	G	G	G	G	G	G	A	G	G
JAX00352108	13	20580338	0	A	G	A	A	A	A	A	A	G	A	G	G	A	A	H	A	H	A	A	A	A	A	A	A	A	A	A	A	A	A	A	G	A	A	H	A	A	A	A	A	A	A	A	H	A	A
JAX00352109	13	20581142	0	C	T	T	C	C	T	C	C	T	C	T	T	C	H	H	T	H	T	C	C	C	C	C	C	T	C	C	C	C	C	T	T	T	C	H	C	H	C	C	C	C	C	H	T	C	C
JAX00042405	13	20581805	0	C	G	G	C	C	G	C	G	G	C	G	G	G	H	G	G	H	G	C	C	C	C	C	C	G	G	C	H	G	G	G	G	G	C	G	C	H	C	C	C	C	C	H	G	G	C
JAX00352115	13	20598869	0	G	A	G	G	G	A	G	G	G	G	G	G	G	G	G	G	G	G	G	G	G	G	G	G	G	G	G	G	G	G	H	G	A	G	G	G	H	G	G	G	G	G	H	G	G	G
JAX00352119	13	20607340	0	C	T	T	C	C	T	C	C	C	T	C	C	C	T	C	T	H	T	C	C	C	T	C	T	T	C	C	C	C	C	T	H	T	H	C	C	T	C	C	T	C	C	T	T	C	T
JAX00352122	13	20611392	0	T	G	G	T	T	G	T	G	G	G	G	G	G	G	G	G	G	G	T	T	T	G	T	G	G	G	T	N	G	G	G	G	G	H	G	T	G	T	T	G	T	T	G	G	G	G
JAX00202187	13	20615124	0	G	A	G	G	G	G	G	A	A	G	A	A	A	G	A	G	H	G	G	G	G	G	G	G	G	A	G	H	A	A	G	H	G	G	A	G	G	G	G	G	G	G	G	G	A	G
JAX00352135	13	20626481	0	A	G	G	A	G	G	A	G	G	G	G	G	G	G	G	G	G	G	A	H	G	G	A	G	G	G	A	H	G	G	G	G	G	G	G	A	G	G	A	G	A	A	G	G	G	G
JAX00042409	13	20651847	0	T	C	C	T	T	C	T	T	C	T	C	C	T	H	T	C	H	C	T	T	T	T	T	T	C	T	T	T	T	T	C	C	C	T	H	T	H	T	T	T	T	T	H	C	T	T
JAX00042410	13	20654141	0	A	G	G	A	G	G	A	G	G	G	G	G	G	G	G	G	G	G	A	H	G	G	A	G	G	G	A	N	G	G	G	G	G	G	G	A	G	G	G	G	A	A	G	G	G	G
JAX00042411	13	20656025	0	A	G	G	A	G	G	A	A	G	A	G	G	A	H	H	G	H	G	A	H	G	A	A	A	G	A	A	A	A	A	G	G	G	H	H	A	H	G	A	A	A	A	H	G	A	A
JAX00352146	13	20667831	0	G	A	A	G	A	A	G	A	G	A	G	G	A	A	H	A	H	A	G	H	A	A	G	A	A	A	G	H	A	A	A	H	A	A	H	G	A	A	A	A	G	G	A	A	A	A
JAX00352147	13	20670220	0	G	C	C	G	G	C	G	G	G	G	G	G	G	H	G	C	G	C	G	G	G	G	G	G	C	G	G	G	G	G	C	H	C	G	G	G	H	G	G	G	G	G	H	C	G	G
JAX00352148	13	20671450	0	C	T	C	C	T	C	C	T	C	C	C	C	T	C	H	C	C	C	C	H	T	C	C	C	C	T	C	H	T	T	C	C	C	H	H	C	C	T	C	C	C	C	C	C	T	C
JAX00352149	13	20692201	0	G	A	G	G	G	G	G	A	A	G	A	A	A	G	A	G	H	G	G	G	G	G	G	G	G	A	G	H	A	A	G	H	G	G	A	G	G	G	G	G	G	G	G	G	A	G
JAX00352150	13	20693262	0	T	C	T	T	T	T	T	C	C	T	C	C	C	T	C	T	H	T	T	T	T	T	T	T	T	C	T	H	C	C	T	H	T	T	C	T	T	T	T	T	T	T	T	T	C	T
JAX00352154	13	20695417	0	T	C	T	T	C	T	T	C	T	T	T	T	C	T	H	T	T	T	T	H	C	T	T	T	T	C	T	H	C	C	T	T	T	H	H	T	T	C	T	T	T	T	T	T	C	T
JAX00352155	13	20695465	0	A	G	A	A	A	A	A	A	G	G	G	G	A	H	H	A	G	A	A	A	A	G	A	G	A	A	A	A	A	A	A	H	A	H	H	A	H	A	G	G	A	A	H	A	A	G
JAX00042414	13	20709418	0	G	A	G	G	A	G	G	A	A	A	A	A	A	H	A	G	A	G	G	H	A	A	G	A	G	A	G	H	A	A	G	H	G	A	A	G	H	A	A	A	G	G	H	G	A	A
JAX00352160	13	20729948	0	A	G	A	A	A	A	A	G	A	A	A	A	G	A	H	A	A	A	A	A	A	A	A	A	A	G	A	H	G	G	A	A	A	A	H	A	A	A	A	A	A	A	A	A	G	A
JAX00187805	13	20733324	0	A	G	G	A	G	G	A	G	G	G	G	G	G	G	G	G	G	G	A	H	G	G	A	G	G	G	A	H	G	G	G	G	G	G	G	A	G	G	G	G	A	A	G	G	G	G
JAX00042416	13	20750779	0	T	C	C	T	T	C	T	T	T	T	T	T	T	H	T	C	T	C	T	T	T	T	T	T	C	N	T	T	T	T	C	H	C	T	T	T	H	T	T	T	T	T	H	C	T	T
JAX00352165	13	20779556	0	A	T	A	A	A	A	A	T	T	A	T	T	T	A	T	A	H	A	A	A	A	A	A	A	A	T	A	H	T	T	A	H	A	A	T	A	A	A	A	A	A	A	A	A	T	A
JAX00352167	13	20780376	0	A	G	G	A	G	G	A	G	G	G	G	G	G	G	G	G	G	G	A	H	G	G	A	G	G	G	A	H	G	G	G	G	G	G	G	A	G	G	G	G	A	A	G	G	G	G
JAX00352170	13	20795584	0	C	T	C	C	C	C	C	C	T	C	T	T	C	C	H	C	H	C	C	C	C	C	C	C	C	C	C	C	C	C	C	H	C	C	H	C	C	C	C	C	C	C	C	C	C	C
JAX00202188	13	20815445	0	G	T	G	G	G	G	G	G	T	G	T	T	G	G	H	G	H	G	G	G	G	G	G	G	G	G	G	G	G	G	G	H	G	G	H	G	G	G	G	G	G	G	G	G	G	G
JAX00352183	13	20901399	0	A	G	A	A	G	A	A	G	G	G	G	G	G	H	G	A	G	A	A	N	G	G	A	G	A	G	A	H	G	G	A	H	A	G	G	A	H	G	G	G	A	A	H	A	G	G
JAX00352184	13	20901682	0	A	G	A	A	A	A	A	G	G	A	G	G	G	A	G	A	A	A	A	A	A	A	A	A	A	G	A	A	G	G	A	A	A	A	G	A	A	A	A	A	A	A	A	A	G	A
JAX00352186	13	20914215	0	T	C	C	T	T	C	T	T	C	T	C	C	T	H	H	C	H	C	T	T	T	T	T	T	C	T	T	T	T	T	C	C	C	T	H	T	H	T	T	T	T	T	H	C	T	T
JAX00352187	13	20914482	0	A	C	C	A	A	C	A	A	A	A	A	A	A	H	A	C	A	C	A	A	A	A	A	A	C	A	A	A	A	A	C	H	C	A	A	A	H	A	A	A	A	A	H	C	A	A
JAX00352189	13	20920717	0	G	A	A	G	G	A	G	G	G	G	G	G	G	H	G	A	G	A	G	G	G	G	G	G	A	G	G	G	G	G	A	H	A	G	G	G	H	G	G	G	G	G	H	A	G	G
JAX00352192	13	20924700	0	C	T	C	C	T	C	C	C	C	C	C	C	C	C	C	C	C	C	C	H	T	C	C	C	C	C	C	C	C	C	C	C	C	H	C	C	C	T	C	C	C	C	C	C	C	C
JAX00352195	13	20925708	0	G	A	G	G	G	G	G	G	G	A	G	G	G	H	G	G	H	G	G	G	G	H	G	H	G	G	G	G	G	G	G	G	G	G	G	G	N	G	N	H	G	G	H	G	G	H
JAX00352201	13	20933454	0	T	C	T	T	T	T	T	C	T	T	T	T	C	T	H	T	T	T	T	T	T	T	T	T	T	C	T	H	C	C	T	T	T	T	H	T	T	T	T	T	T	T	T	T	C	T
JAX00352204	13	20955607	0	T	C	C	T	T	C	T	T	C	T	C	C	T	H	N	C	H	C	T	T	T	T	T	T	C	T	T	T	T	T	C	C	C	T	C	T	H	T	T	T	T	T	H	C	T	T
JAX00352208	13	20965509	0	T	C	C	T	C	C	T	C	C	C	C	C	C	C	C	C	C	C	T	H	C	C	T	C	C	C	T	H	C	C	C	C	C	C	C	T	C	C	C	C	T	T	C	C	C	C
JAX00202193	13	20969817	0	A	G	A	A	A	A	A	A	G	A	G	G	A	A	N	A	H	A	A	A	A	A	A	A	A	A	A	A	A	A	A	N	A	A	H	A	A	A	A	A	A	A	A	A	A	N
JAX00042433	13	20977036	0	G	A	A	G	G	A	G	A	A	G	A	A	A	H	A	A	H	A	G	G	G	G	G	G	A	A	G	H	A	A	A	A	A	G	A	G	N	G	G	G	G	G	H	A	A	G
JAX00042435	13	20989844	0	A	G	G	A	A	G	A	G	A	A	A	A	G	H	H	G	A	G	A	A	A	A	A	A	G	G	A	H	G	G	G	H	G	A	H	A	H	A	A	A	A	A	H	G	G	A
JAX00352209	13	20990698	0	A	G	A	A	A	A	A	G	G	A	G	G	G	A	G	A	H	A	A	A	A	A	A	A	A	G	A	H	G	G	A	A	A	A	G	A	A	A	A	A	A	A	A	A	G	A
JAX00352210	13	20990786	0	G	A	G	G	G	G	G	A	G	G	G	G	A	G	A	G	G	G	G	G	G	G	G	G	G	A	G	H	A	A	G	G	G	G	A	G	G	G	G	G	G	G	G	G	A	G
JAX00352211	13	20991160	0	T	C	T	T	T	T	T	C	T	T	T	T	C	T	H	T	T	T	T	T	T	T	T	T	T	C	T	H	C	C	T	T	T	T	H	T	T	T	T	T	T	T	T	T	C	T
JAX00352218	13	21004471	0	G	A	A	G	A	A	G	A	G	A	G	G	A	A	H	A	H	A	G	H	A	A	G	A	A	A	G	H	A	A	A	H	A	A	H	G	A	A	A	A	G	G	A	A	A	A
JAX00042436	13	21004519	0	A	C	C	A	A	C	A	A	A	A	A	A	A	H	A	C	A	C	A	A	A	A	A	A	C	A	A	A	A	A	C	H	C	A	A	A	H	A	A	A	A	A	H	C	A	A
JAX00042437	13	21016219	0	G	T	T	G	G	T	G	G	G	G	G	G	G	H	G	T	G	T	G	G	G	G	G	G	T	G	G	G	G	G	T	H	T	G	G	G	H	G	G	G	G	G	H	T	G	G
JAX00202194	13	21037120	0	C	G	C	C	C	C	C	G	G	G	G	G	G	H	G	C	G	C	C	C	C	G	C	G	C	G	C	H	G	G	C	H	C	H	G	C	H	C	G	G	C	C	H	C	G	G
JAX00352235	13	21043113	0	T	A	T	T	A	T	T	T	T	T	T	T	T	T	T	T	T	T	T	H	A	T	T	T	T	T	T	T	T	T	T	T	T	H	T	T	T	A	T	T	T	T	T	T	H	T
JAX00352236	13	21045959	0	C	T	C	C	T	C	C	C	C	T	C	C	C	H	C	C	H	C	C	H	T	T	C	T	C	C	C	C	C	C	C	C	C	T	C	C	H	T	T	T	C	C	H	C	C	T
JAX00352237	13	21055776	0	G	A	G	G	G	G	G	A	A	G	A	A	A	G	A	G	H	G	G	G	G	G	G	G	G	A	G	H	A	A	G	H	G	G	A	G	G	G	G	G	G	G	G	G	A	G
JAX00352238	13	21055861	0	C	A	C	C	C	C	C	A	A	C	A	A	A	C	A	C	H	C	C	C	C	C	C	C	C	A	C	N	A	A	C	H	C	C	A	C	C	C	H	C	C	C	C	C	A	C
JAX00352242	13	21078900	0	C	T	C	C	T	C	C	C	T	C	T	T	C	C	H	C	H	C	C	H	T	C	C	C	C	C	C	C	C	C	C	H	C	H	H	C	C	T	C	C	C	C	C	C	C	C
JAX00042442	13	21080788	0	T	C	C	T	T	C	T	T	T	T	T	T	T	H	T	C	T	C	T	T	T	T	T	T	C	T	T	T	T	T	C	H	C	T	T	T	H	T	T	T	T	T	H	C	T	T
JAX00352246	13	21081167	0	G	T	G	G	T	G	G	T	G	G	G	G	T	G	H	G	G	G	G	H	T	G	G	G	G	T	G	H	T	T	G	G	G	H	H	G	G	T	G	G	G	G	G	G	T	G
JAX00352247	13	21081195	0	G	T	G	G	T	G	G	T	T	G	T	T	T	G	T	G	H	G	G	H	T	G	G	G	G	T	G	H	T	T	G	H	G	H	T	G	G	T	G	G	G	G	G	G	T	G
JAX00352249	13	21081290	0	G	A	G	G	G	G	G	A	A	G	A	A	A	G	A	G	H	G	G	G	G	G	G	G	G	A	G	H	A	A	G	N	G	G	A	G	G	G	G	G	G	G	G	G	A	G
JAX00042444	13	21104489	0	A	T	T	A	A	T	A	A	A	A	A	A	A	H	A	T	A	T	A	A	A	A	A	A	T	A	A	A	A	A	T	H	T	A	A	A	H	A	A	A	A	A	H	T	A	A
JAX00352254	13	21115355	0	C	T	C	C	C	C	C	C	C	T	C	C	C	T	C	C	T	C	C	C	C	T	C	T	C	C	C	C	C	C	C	C	C	T	C	C	T	C	T	T	C	C	T	C	C	T
JAX00352258	13	21118345	0	T	C	T	T	T	T	T	T	T	C	T	T	T	H	H	T	H	T	T	T	T	C	T	C	T	T	T	T	T	T	T	T	T	H	T	T	N	T	C	C	T	T	H	T	T	C
JAX00352261	13	21139137	0	C	T	C	C	C	C	C	T	C	C	C	C	T	C	N	C	C	C	C	C	C	C	C	C	C	N	C	H	T	T	C	C	C	C	H	C	C	C	C	C	C	C	C	C	N	C
JAX00352266	13	21148576	0	T	G	T	T	T	T	T	T	G	T	G	G	T	T	H	T	H	T	T	T	T	T	T	T	T	T	T	T	T	T	T	H	T	T	H	T	T	T	T	T	T	T	T	T	T	T
JAX00352267	13	21149586	0	C	G	C	C	C	C	C	G	G	C	G	G	G	C	G	C	H	C	C	C	C	C	C	C	C	G	C	H	G	G	C	H	C	C	G	C	C	C	C	C	C	C	C	C	G	C
JAX00202198	13	21179213	0	G	A	G	G	G	G	G	A	A	G	A	A	A	G	A	G	H	G	G	G	G	G	G	G	G	A	G	H	A	A	G	H	G	G	A	G	G	G	G	G	G	G	G	G	A	G
JAX00042448	13	21181469	0	C	A	C	C	A	C	C	C	C	C	C	C	C	C	C	C	C	C	C	H	A	C	C	C	C	C	C	C	C	C	C	C	C	H	C	C	C	A	C	C	C	C	C	C	C	C
JAX00042451	13	21202685	0	C	T	T	C	C	T	C	C	C	C	C	C	C	H	C	T	C	T	C	C	C	C	C	C	T	C	C	C	C	C	T	H	T	C	C	C	H	C	C	C	C	C	H	T	C	C
JAX00352274	13	21230253	0	C	T	T	C	T	T	C	T	T	T	T	T	T	T	T	T	T	T	C	H	T	T	C	T	T	T	C	H	T	T	T	T	T	T	T	C	T	T	T	T	C	C	T	T	T	T
JAX00352276	13	21230938	0	A	T	A	A	A	A	A	A	T	A	T	T	A	A	H	A	H	A	A	A	A	A	A	A	A	A	A	A	A	A	A	H	A	A	H	A	A	A	A	A	A	A	A	A	A	A
JAX00202201	13	21269426	0	G	A	G	G	G	G	G	G	A	G	A	A	G	G	H	G	H	G	G	G	G	G	G	G	G	G	G	G	G	G	G	G	G	G	H	G	G	G	G	G	G	G	G	G	G	G
JAX00042457	13	21298656	0	A	C	C	A	A	C	A	A	A	C	A	A	A	C	A	C	H	C	A	A	A	C	A	C	C	A	A	A	A	A	C	H	C	H	A	A	C	A	C	C	A	A	C	C	A	C
JAX00352286	13	21302741	0	A	G	A	A	A	A	A	G	G	A	G	G	G	A	G	A	H	A	A	A	A	A	A	A	A	G	A	H	G	G	A	H	A	A	G	A	A	N	A	A	A	A	A	A	G	A
JAX00352288	13	21305738	0	G	C	G	G	G	G	G	G	C	G	C	C	G	G	H	G	H	G	G	G	G	G	G	G	G	G	G	G	G	G	G	H	G	G	H	G	G	G	G	G	G	G	G	G	G	G
JAX00042459	13	21318451	0	G	A	A	G	G	A	G	G	G	A	G	G	G	A	G	A	H	A	G	G	G	A	G	A	A	G	G	G	G	G	A	H	A	N	G	G	A	G	A	A	G	G	A	A	G	A
JAX00042461	13	21333316	0	A	G	G	A	G	G	A	G	A	G	A	A	G	G	H	G	H	G	A	H	G	G	A	G	G	G	A	H	G	G	G	H	G	G	H	A	G	G	G	G	A	A	G	G	G	G
JAX00352290	13	21344393	0	C	T	C	C	C	C	C	C	T	C	T	T	C	C	H	C	H	C	C	C	C	C	C	C	C	C	C	C	C	C	C	H	C	C	H	C	C	C	C	C	C	C	C	C	C	C
JAX00352295	13	21351247	0	G	A	G	G	A	G	G	G	G	G	G	G	G	G	G	G	G	G	G	H	A	G	G	G	G	G	G	G	G	G	G	G	G	H	G	G	G	A	G	G	G	G	G	G	G	G
JAX00352296	13	21351841	0	A	G	A	A	A	A	A	G	A	A	A	A	G	A	H	A	A	A	A	A	A	A	A	A	A	G	A	H	G	G	A	A	A	A	H	A	A	A	A	A	A	A	A	A	G	A
JAX00352297	13	21352650	0	T	C	T	T	T	T	T	C	C	T	C	C	C	T	C	T	H	T	T	T	T	T	T	T	T	C	T	H	C	C	T	H	T	T	C	T	T	T	T	T	T	T	T	T	C	T
JAX00352300	13	21353880	0	T	C	C	T	C	C	T	T	T	C	T	T	T	C	T	C	H	C	T	H	C	C	T	C	C	T	T	T	T	T	C	H	C	C	T	T	C	C	C	C	T	T	C	C	T	C
JAX00352301	13	21354410	0	A	T	A	A	A	A	A	A	A	T	A	A	A	H	A	A	H	A	A	A	A	T	A	T	A	A	A	A	A	A	A	A	A	H	A	A	H	A	T	T	A	A	H	A	A	T
JAX00352304	13	21365760	0	A	T	T	A	A	T	A	T	T	T	T	T	T	T	T	T	T	T	A	A	A	T	A	T	T	T	A	H	T	T	T	T	T	H	T	A	T	A	T	T	A	A	T	T	T	T
JAX00352305	13	21378977	0	C	A	C	C	C	C	C	C	A	C	A	A	C	C	H	C	H	C	C	C	C	C	C	C	C	C	C	C	C	C	C	H	C	C	H	C	C	C	C	C	C	C	C	C	C	C
JAX00202203	13	21380355	0	A	C	A	A	A	A	A	A	C	A	C	C	A	A	A	A	H	A	A	A	A	A	A	A	A	A	A	A	A	A	A	H	A	A	H	A	A	A	A	A	A	A	A	A	A	A
JAX00352308	13	21400648	0	C	T	C	C	C	C	C	T	C	C	C	C	T	C	H	C	C	C	C	C	C	C	C	C	C	T	C	H	T	T	C	C	C	C	H	C	C	C	C	C	C	C	C	C	T	C
JAX00352309	13	21401994	0	T	C	T	T	T	T	T	C	C	T	C	C	C	T	C	T	H	T	T	T	T	T	T	T	T	C	T	H	C	C	T	H	T	T	C	T	T	T	T	T	T	T	T	T	C	T
JAX00352315	13	21438574	0	T	G	G	T	T	G	T	T	T	G	T	T	T	G	T	G	H	G	T	T	T	G	T	G	G	T	T	T	T	T	G	H	G	H	T	T	G	T	G	G	T	T	G	G	T	G
JAX00352317	13	21447041	0	T	G	T	T	T	T	T	G	T	T	T	T	G	T	H	T	T	T	T	T	T	T	T	T	T	G	T	H	G	G	T	T	T	T	H	T	T	T	T	T	T	T	T	T	G	T
JAX00042471	13	21471974	0	T	C	C	T	T	C	T	T	T	C	T	T	T	C	T	C	H	C	T	T	T	C	T	C	C	T	T	T	T	T	C	H	C	N	T	T	C	T	C	C	T	T	C	C	T	C
JAX00352321	13	21483232	0	C	T	T	C	C	T	C	T	C	T	C	C	T	T	H	T	H	T	C	C	C	T	C	T	T	T	C	H	T	T	T	H	T	H	H	C	T	C	T	T	C	C	T	T	T	T
JAX00352322	13	21485871	0	G	T	T	G	G	T	G	G	G	T	G	G	G	T	G	T	H	T	G	G	G	T	G	T	T	G	G	G	G	G	T	N	T	G	G	G	T	G	T	T	G	G	T	T	G	T
JAX00352323	13	21515211	0	A	G	A	A	A	A	A	A	G	A	G	G	A	A	H	A	H	A	A	A	A	A	A	A	A	A	A	A	A	A	A	H	A	A	H	A	A	A	A	A	A	A	A	A	A	A
JAX00352328	13	21534751	0	C	T	C	C	T	C	C	C	C	C	C	C	C	C	C	C	C	C	C	H	T	C	C	C	C	C	C	C	C	C	C	C	C	N	C	C	C	T	C	C	C	C	C	C	C	C
JAX00352336	13	21555201	0	A	G	G	A	G	G	A	A	G	G	G	G	A	G	H	G	G	G	A	H	G	G	A	G	G	A	A	A	A	A	G	G	G	G	H	A	G	G	G	G	A	A	G	G	A	G
JAX00202208	13	21566808	0	T	C	T	T	T	T	T	C	C	T	C	C	C	T	C	T	H	T	T	T	T	T	T	T	T	C	T	H	C	C	T	H	T	T	C	T	T	T	T	T	T	T	T	T	C	T
JAX00042478	13	21567259	0	C	T	T	C	C	T	C	T	T	T	T	T	T	T	T	T	T	T	C	C	C	T	C	T	T	T	C	H	T	T	T	T	T	H	T	C	T	C	T	T	C	C	T	T	T	T
JAX00352341	13	21594512	0	A	C	A	A	A	A	A	C	C	A	C	C	C	A	C	A	H	A	A	A	A	A	A	A	A	C	A	A	C	C	A	H	A	A	C	A	A	A	A	A	A	A	A	A	C	A
JAX00042485	13	21665540	0	T	C	C	T	C	C	T	C	C	T	C	C	C	H	C	C	H	C	T	H	C	T	T	T	C	C	T	H	C	C	C	C	C	N	C	T	N	C	T	T	T	T	H	C	C	T
JAX00352360	13	21666673	0	G	A	G	G	G	G	G	G	A	G	A	A	G	G	H	G	H	G	G	G	G	G	G	G	G	G	G	G	G	G	G	H	G	G	H	G	G	G	G	G	G	G	G	G	G	G
JAX00042486	13	21666763	0	C	T	T	C	C	T	C	C	C	C	C	C	C	H	C	T	C	T	C	C	C	C	C	C	T	C	C	C	C	C	T	H	T	C	C	C	H	C	C	C	C	C	H	T	C	C
JAX00042487	13	21688713	0	A	G	A	A	G	A	A	A	A	G	A	A	N	H	A	A	H	A	A	H	G	G	A	G	A	A	A	A	A	A	A	A	A	G	A	A	H	G	G	G	A	A	H	A	A	G
JAX00352364	13	21700073	0	T	C	T	T	C	T	T	C	C	C	C	C	C	T	C	T	C	T	T	T	C	C	T	C	T	C	T	T	C	C	T	T	T	C	C	T	T	C	C	C	T	T	T	T	C	C
JAX00352370	13	21712094	0	C	T	C	C	C	C	C	T	C	C	C	C	T	C	H	C	C	C	C	C	C	C	C	C	C	T	C	H	T	T	C	C	C	C	H	C	C	C	C	C	C	C	C	C	T	C
JAX00352372	13	21765682	0	C	T	C	C	C	C	C	C	T	C	T	T	C	C	H	C	H	C	C	C	C	C	C	C	C	C	C	C	C	C	C	H	C	C	H	C	C	C	C	C	C	C	C	C	C	C
JAX00352373	13	21765740	0	A	G	A	A	G	A	A	G	G	G	G	G	G	H	G	A	G	A	A	H	G	G	A	G	A	G	A	H	G	G	A	H	A	G	G	A	H	G	G	G	A	A	H	A	G	G
JAX00042493	13	21793813	0	C	A	C	C	A	C	C	A	C	A	C	C	A	H	H	C	H	C	C	H	A	A	C	A	C	A	C	H	A	A	C	C	C	A	H	C	H	A	A	A	C	C	H	C	A	A
JAX00042499	13	21860089	0	G	A	G	G	G	G	G	A	G	G	G	G	A	G	H	G	G	G	G	G	G	G	G	G	G	A	G	H	A	A	G	G	G	G	H	G	G	G	G	G	G	G	G	G	A	G
JAX00042500	13	21860323	0	T	C	T	T	T	T	T	C	T	T	T	T	C	T	H	T	T	T	T	T	T	T	T	T	T	C	T	H	C	C	T	T	T	T	H	T	T	T	T	T	T	T	T	T	C	T
JAX00352376	13	21877571	0	C	T	C	C	C	C	C	T	T	C	T	T	T	C	T	C	H	C	C	N	C	C	C	C	C	T	C	H	T	T	C	H	C	C	T	C	C	C	C	C	C	C	C	C	T	C
JAX00352380	13	21883049	0	G	A	G	G	G	G	G	A	G	G	G	G	A	G	H	G	G	G	G	G	G	G	G	G	G	A	G	H	A	A	G	G	G	G	H	G	G	G	G	G	G	G	G	G	A	G
JAX00352382	13	21885548	0	A	C	A	A	A	A	A	A	C	A	C	C	A	A	H	A	H	A	A	A	A	A	A	A	A	A	A	A	A	A	A	H	A	A	H	A	A	A	A	A	A	A	A	A	A	A
JAX00042503	13	21898002	0	C	A	C	C	C	C	C	A	A	C	A	A	A	C	A	C	H	C	C	C	C	C	C	C	C	A	C	H	A	A	C	N	C	C	A	C	C	C	C	C	C	C	C	C	A	C
JAX00042504	13	21902096	0	A	G	A	A	A	A	A	G	G	A	G	G	G	A	G	A	H	A	A	A	A	A	A	A	A	G	A	H	G	G	A	H	A	A	G	A	A	A	A	A	A	A	A	A	G	A
JAX00352387	13	21916608	0	A	G	A	A	A	A	A	G	A	A	A	A	N	A	H	A	A	A	A	A	A	A	A	A	A	G	A	H	G	G	A	A	A	A	H	A	A	A	A	A	A	A	A	A	G	A
JAX00042506	13	21944390	0	G	A	G	G	G	G	G	A	A	G	A	A	A	G	A	G	H	G	G	G	G	G	G	G	G	A	G	H	A	A	G	H	G	G	A	G	G	G	G	G	G	G	G	G	A	G
JAX00352390	13	21947677	0	T	C	T	T	T	T	T	C	T	T	T	T	C	T	H	T	T	T	T	T	T	T	T	T	T	C	T	H	C	C	T	T	T	T	H	T	T	T	H	T	T	H	T	T	C	T
JAX00352392	13	21956789	0	T	A	T	T	T	T	T	A	A	A	A	A	A	H	A	T	A	T	T	T	T	H	T	A	T	A	T	H	A	A	T	H	T	H	A	T	H	T	A	A	T	T	H	T	A	A
JAX00352398	13	21971610	0	T	A	T	T	T	T	T	A	A	T	A	A	A	T	A	T	A	T	T	T	T	T	T	T	T	A	T	H	A	A	T	H	T	T	A	T	T	T	T	T	T	T	T	T	A	T
JAX00042509	13	21981247	0	T	C	T	T	T	T	T	C	C	T	C	C	C	T	C	T	N	T	T	T	T	T	T	T	T	C	T	H	C	C	T	H	T	T	C	T	T	T	T	T	T	T	T	T	C	T
JAX00042510	13	21981311	0	G	A	G	G	G	G	G	A	A	G	A	A	A	G	A	G	H	G	G	G	G	G	G	G	G	A	G	H	A	A	G	H	G	G	A	G	G	G	G	G	G	G	G	G	A	G
JAX00352400	13	21998143	0	T	C	T	T	T	T	T	C	T	T	T	T	C	T	N	T	T	T	T	T	T	T	T	T	T	C	T	H	C	C	T	T	T	T	N	T	T	T	T	T	T	T	T	T	C	T
JAX00352402	13	22007214	0	A	G	A	A	A	A	A	G	A	A	A	A	G	A	H	A	A	A	A	A	A	A	A	A	A	G	A	H	G	G	A	A	A	A	H	A	A	A	A	A	A	A	A	A	G	A
JAX00352405	13	22015086	0	G	A	G	G	G	G	G	G	A	G	A	A	G	G	H	G	H	G	G	G	G	G	G	G	G	G	G	G	G	G	G	H	G	G	H	G	G	G	G	G	G	G	G	G	G	G
JAX00042512	13	22020854	0	A	G	A	A	A	A	A	A	G	A	G	G	A	A	H	A	H	A	A	A	A	A	A	A	A	A	A	A	A	A	A	H	A	A	H	A	A	A	A	A	A	A	A	A	A	A
JAX00202214	13	22031102	0	C	A	C	C	C	C	C	A	A	C	A	A	A	C	A	C	H	C	C	C	C	C	C	C	C	A	C	H	A	A	C	H	C	C	A	C	C	C	C	C	C	C	C	C	A	C
JAX00042526	13	22223351	0	T	A	A	T	A	A	T	A	T	T	T	T	A	H	H	A	T	A	T	H	A	H	T	T	A	A	T	H	A	A	A	H	A	H	H	T	H	A	T	T	T	T	H	A	A	T
JAX00042529	13	22243573	0	G	A	A	G	A	A	G	A	A	G	A	A	A	H	A	A	H	A	G	H	A	H	G	G	A	A	G	H	A	A	A	A	A	H	A	G	H	A	G	G	G	G	H	A	A	G
JAX00352436	13	22253273	0	C	G	G	C	G	G	C	C	C	C	C	C	C	H	C	G	C	G	C	H	G	H	C	C	G	C	C	C	C	C	G	H	G	H	C	C	H	G	C	C	C	C	H	G	C	C
JAX00352437	13	22261460	0	T	C	C	T	C	C	T	C	C	T	C	C	C	H	C	C	H	C	T	H	C	H	T	T	C	C	T	H	C	C	C	C	C	H	C	T	H	C	T	T	T	T	H	C	C	T
JAX00042534	13	22301082	0	T	C	C	T	C	C	T	C	C	T	C	C	C	H	C	C	H	C	T	H	C	H	T	T	C	C	T	H	C	C	C	C	C	H	C	T	H	C	T	T	T	T	H	C	C	T
JAX00042535	13	22336473	0	C	T	C	C	C	C	T	C	T	C	T	T	C	C	H	C	H	C	T	C	C	C	C	C	C	C	T	H	C	C	C	H	C	C	H	T	C	C	C	C	C	T	C	C	C	C
JAX00352449	13	22354503	0	G	T	G	G	G	G	T	T	T	G	T	T	T	G	T	G	H	G	T	G	G	G	G	G	G	T	T	T	T	T	G	H	G	G	T	T	G	G	G	G	G	T	G	G	T	G
JAX00352456	13	22391973	0	A	T	A	A	A	A	A	T	A	A	A	A	T	A	H	A	A	A	A	A	A	A	A	A	A	T	A	H	T	T	A	A	A	A	H	A	A	A	A	A	A	A	A	A	T	A
JAX00352457	13	22399892	0	C	T	C	C	C	C	C	T	C	C	C	C	T	C	H	C	C	C	C	C	C	C	C	C	C	T	C	H	T	T	C	C	C	C	H	C	C	C	C	C	C	C	C	C	T	C
JAX00042546	13	22461587	0	G	A	G	G	G	G	A	G	A	G	A	A	N	G	N	G	G	G	A	G	G	G	G	G	G	H	A	H	G	G	G	G	G	G	H	A	G	G	G	G	G	A	G	G	H	G
JAX00352461	13	22462524	0	G	A	G	G	G	G	G	A	G	G	G	G	A	G	H	G	G	G	G	G	G	G	G	G	G	A	G	H	A	A	G	G	G	G	H	G	G	G	G	G	G	G	G	G	A	G
JAX00352463	13	22471844	0	G	A	G	G	G	G	A	A	A	G	A	A	A	G	A	G	H	G	A	G	G	G	G	G	G	A	A	A	A	A	G	H	G	G	A	A	G	G	G	G	G	A	G	G	A	G
JAX00042548	13	22500235	0	A	T	A	A	A	A	T	T	T	A	T	T	T	A	T	A	H	A	T	A	A	A	A	A	A	T	T	T	T	T	A	H	A	A	T	T	A	A	A	A	A	T	A	A	T	A
JAX00042551	13	22534104	0	C	T	C	C	C	C	T	C	C	C	C	C	C	C	C	C	C	C	T	C	C	C	C	C	C	C	T	H	C	C	C	C	C	C	C	T	C	C	C	C	C	T	C	C	C	C
JAX00042552	13	22536316	0	A	G	A	A	A	A	G	A	G	A	G	G	A	A	H	A	H	A	G	A	A	A	A	A	A	A	G	H	A	A	H	H	A	A	H	G	A	A	A	A	A	G	A	A	A	A
JAX00352471	13	22565400	0	T	G	T	T	T	T	G	G	G	T	G	G	G	T	G	T	H	T	G	T	T	T	T	T	T	G	G	G	G	G	H	H	T	T	G	G	T	T	T	T	T	G	T	T	G	T
JAX00202223	13	22567766	0	A	G	A	A	A	A	G	G	G	A	G	G	G	A	G	A	H	A	G	A	A	A	A	A	A	G	G	G	G	G	H	H	A	A	G	G	A	A	A	A	A	G	A	A	G	A
JAX00352472	13	22579449	0	T	C	T	T	T	T	T	T	C	T	C	C	T	T	H	T	H	T	T	T	T	T	T	T	T	T	T	T	T	T	H	H	T	T	H	T	T	T	T	T	T	T	T	T	T	T
JAX00352479	13	22635573	0	C	T	C	C	C	C	C	T	C	C	C	C	T	C	H	C	C	C	C	C	C	C	C	C	C	T	C	H	T	T	C	C	C	C	H	C	C	C	C	C	C	C	C	C	T	C
JAX00042559	13	22673923	0	T	A	T	T	T	T	T	T	A	T	A	A	T	T	H	T	H	T	T	T	T	T	T	T	T	T	T	T	T	T	H	H	T	T	H	T	T	T	T	T	T	T	T	T	T	T
JAX00352483	13	22684868	0	C	T	C	C	C	C	C	C	T	C	T	T	C	C	C	C	C	C	C	C	C	C	C	C	C	C	C	C	C	C	C	C	C	C	C	C	C	C	C	C	C	C	C	C	C	C
JAX00352496	13	22837995	0	G	A	G	G	G	G	G	G	G	A	G	G	G	H	G	G	H	G	G	G	G	H	G	A	G	G	G	G	G	G	G	G	G	H	G	G	H	G	A	A	G	G	H	G	G	A
JAX00352497	13	22838305	0	G	A	G	G	G	G	G	A	G	G	G	G	A	G	N	G	G	G	G	G	G	G	G	G	G	A	G	H	A	A	G	G	G	G	H	G	G	G	G	G	G	G	G	G	A	G
JAX00202233	13	22846834	0	G	A	G	G	G	G	A	G	A	G	A	A	G	G	H	G	H	G	A	G	G	G	G	G	G	G	A	H	G	G	H	H	G	G	H	A	G	G	G	G	G	A	G	G	G	G
JAX00352498	13	22852634	0	C	T	C	C	C	C	T	C	T	C	T	T	C	C	N	C	H	C	T	C	C	C	C	C	C	C	T	N	C	C	C	N	C	C	C	T	C	C	C	C	C	T	C	C	C	C
JAX00042573	13	22865284	0	T	C	T	T	T	C	C	T	C	T	C	C	T	T	H	T	H	T	C	T	T	T	T	T	T	T	C	H	T	T	C	H	C	T	H	C	H	T	T	T	T	C	H	T	T	T
JAX00042580	13	23016317	0	G	A	G	G	G	A	A	G	A	G	A	A	G	G	H	G	H	G	A	G	G	G	G	G	G	G	A	H	G	G	A	H	A	G	H	A	H	G	G	G	G	A	H	G	G	G
JAX00352509	13	23076309	0	A	G	A	A	A	G	G	A	G	A	G	G	A	A	H	A	H	A	G	A	A	A	A	A	A	A	G	H	A	A	G	H	G	A	H	G	H	A	A	A	A	G	N	A	A	A
JAX00352511	13	23082544	0	G	A	G	G	G	A	A	G	G	G	G	G	G	G	G	G	G	G	A	G	G	G	G	G	G	G	A	N	G	G	H	G	A	G	G	A	H	G	G	G	G	A	H	G	G	G
JAX00352512	13	23083019	0	A	G	A	A	A	G	G	A	G	A	G	G	A	A	H	A	H	A	G	A	A	A	A	A	A	A	G	H	A	A	G	H	G	A	H	G	H	A	A	A	A	G	H	A	A	A
JAX00352513	13	23083379	0	A	G	A	A	A	G	G	A	G	A	G	G	A	A	H	A	H	A	G	A	A	A	A	A	A	A	G	H	A	A	G	H	G	A	H	G	H	A	A	A	A	G	H	A	A	A
JAX00042589	13	23145436	0	C	T	C	C	C	T	T	C	C	C	C	C	C	C	C	C	C	C	T	C	C	C	C	C	C	C	T	H	C	C	N	C	T	C	C	T	H	C	C	C	C	T	N	C	C	C
JAX00042590	13	23145462	0	A	G	A	A	A	G	G	A	G	A	G	G	A	A	H	A	H	A	G	A	A	A	A	A	A	A	G	H	A	A	G	H	G	A	H	G	H	A	A	A	A	G	H	A	A	A
JAX00042591	13	23147407	0	C	A	C	C	C	A	A	C	A	C	A	A	C	C	H	C	C	C	A	C	C	C	C	C	C	C	A	N	C	C	A	C	A	C	N	A	H	C	C	C	C	A	H	C	C	C
JAX00042592	13	23172086	0	C	A	C	C	C	A	A	C	A	C	A	A	C	C	N	C	H	C	A	C	C	C	C	C	C	C	A	H	C	C	A	H	A	C	H	A	H	C	C	C	C	A	H	C	C	C
JAX00042594	13	23172828	0	G	C	G	G	G	C	C	G	C	G	C	C	G	G	H	G	H	G	C	G	G	G	G	G	G	G	C	H	G	G	C	H	C	G	H	C	H	G	G	G	G	C	H	G	G	G
JAX00352523	13	23173876	0	C	T	C	C	C	C	C	C	C	T	C	C	C	H	C	C	H	C	C	C	C	H	C	T	C	C	C	C	C	C	C	C	C	H	C	C	H	C	T	T	C	C	H	C	C	T
JAX00042602	13	23293369	0	T	C	T	T	T	C	C	T	C	T	C	C	T	T	H	T	H	T	C	T	T	T	T	T	T	T	C	H	T	T	C	H	C	T	H	C	H	T	T	T	T	C	H	T	T	T
JAX00042603	13	23293810	0	G	A	G	G	G	A	A	G	A	G	A	A	G	G	H	G	H	G	A	G	G	G	G	G	G	G	A	H	G	G	A	H	A	H	H	A	H	G	G	G	G	A	H	G	G	G
JAX00042604	13	23347087	0	C	T	C	C	C	T	T	C	T	C	T	T	C	C	H	C	H	C	T	C	C	C	C	C	C	C	T	H	C	C	T	H	T	C	H	T	H	C	C	C	C	T	H	C	C	C
JAX00042607	13	23360582	0	A	C	A	A	A	C	C	A	C	A	C	C	A	A	H	A	H	A	C	A	A	A	A	A	A	A	C	H	A	A	C	H	C	A	A	C	H	A	A	A	A	C	H	A	A	A
JAX00352540	13	23360787	0	G	A	G	G	G	A	A	G	A	G	A	A	G	G	H	G	H	G	A	G	G	G	G	G	G	G	A	H	G	G	A	H	A	G	H	A	H	G	G	G	G	A	H	G	G	G
JAX00042608	13	23360919	0	T	C	T	T	T	C	C	T	C	T	C	C	T	T	H	T	H	T	C	T	T	T	T	T	T	T	C	H	T	T	C	H	C	T	H	C	H	T	T	T	T	C	H	T	T	T
JAX00202238	13	23377579	0	A	G	A	A	A	G	G	A	G	A	G	G	A	A	G	A	G	A	G	A	A	A	A	A	A	A	G	G	A	A	G	G	G	A	G	G	G	A	A	A	A	G	G	A	A	A
JAX00187809	13	23392879	0	A	G	G	A	G	G	G	G	G	G	G	G	G	G	G	G	G	G	G	N	G	G	A	G	G	G	G	G	G	G	G	G	G	G	G	G	G	G	G	G	A	G	G	G	G	G
JAX00042609	13	23395716	0	T	C	C	T	C	T	T	C	T	C	T	T	C	C	H	C	H	C	T	H	C	C	T	C	C	C	T	H	C	C	T	H	T	C	H	T	H	C	C	C	T	T	H	C	C	C
JAX00352543	13	23420824	0	A	T	A	A	A	T	A	A	T	A	T	T	A	A	H	A	H	A	A	A	A	A	A	A	A	A	A	A	A	A	T	H	T	A	H	A	H	A	A	A	A	A	H	A	A	A
JAX00352544	13	23420853	0	T	G	T	T	T	G	T	T	G	T	G	G	T	T	H	T	H	T	T	T	T	T	T	T	T	T	T	T	T	T	G	H	G	T	H	T	H	T	T	T	T	T	H	T	T	T
JAX00352546	13	23446874	0	A	G	A	A	A	G	A	A	G	A	G	G	A	A	H	A	H	A	A	A	A	A	A	A	A	A	A	A	A	A	G	H	G	A	H	A	N	A	A	A	A	A	H	A	A	A
JAX00042613	13	23449556	0	A	G	A	A	A	G	A	A	G	A	G	G	A	A	A	A	A	A	A	A	A	A	A	A	A	A	A	A	A	A	G	A	G	A	A	A	H	A	A	A	A	A	H	A	A	A
JAX00352552	13	23514388	0	G	A	G	G	G	G	G	G	G	A	G	G	G	H	G	G	H	G	G	G	G	H	G	A	G	G	G	G	G	G	G	G	G	H	G	G	H	G	A	A	G	G	H	G	G	A
JAX00042620	13	23539381	0	T	A	T	T	T	A	T	T	A	T	A	A	T	T	H	T	H	T	T	T	T	T	T	T	T	T	T	T	T	T	A	H	A	T	H	T	A	T	T	T	T	T	H	T	T	T
JAX00352558	13	23572249	0	C	A	C	C	C	A	C	C	A	C	A	A	C	C	H	C	H	C	C	C	C	C	C	C	C	C	C	C	C	C	A	H	A	C	H	C	H	C	C	C	C	C	H	C	C	C
JAX00352559	13	23574371	0	C	A	C	C	C	A	C	C	A	C	A	A	H	C	H	C	H	H	C	C	C	C	C	C	C	C	C	C	C	C	A	H	A	C	H	C	H	C	C	C	C	C	H	C	C	C
JAX00042623	13	23577831	0	G	A	G	G	G	A	G	G	A	G	A	A	G	G	H	G	H	G	G	G	G	G	G	G	G	G	G	G	G	G	A	H	A	G	G	G	H	G	G	G	G	G	H	G	G	G
JAX00352561	13	23600974	0	C	T	C	C	C	T	C	C	T	C	T	T	C	C	H	C	H	C	C	C	C	C	C	C	C	C	C	C	C	C	T	H	T	C	H	C	H	C	C	C	C	C	H	C	C	C
JAX00352567	13	23628289	0	C	T	C	C	C	C	C	T	T	C	T	T	T	C	T	C	H	C	C	C	C	C	C	C	C	T	C	H	T	T	H	H	C	C	T	C	C	C	C	C	C	C	C	C	T	C
JAX00352569	13	23629111	0	A	G	A	A	A	G	A	A	A	A	A	A	A	A	A	A	A	A	A	A	A	A	A	A	A	A	A	A	A	A	H	A	G	A	A	A	H	A	A	A	A	A	H	A	A	A
JAX00352571	13	23630935	0	T	A	T	T	T	T	T	A	T	T	T	T	A	T	H	T	T	T	T	T	T	T	T	T	T	A	T	H	A	A	T	T	T	T	H	T	T	T	T	T	T	T	T	T	A	T
JAX00352572	13	23632297	0	G	A	G	G	G	G	G	A	G	G	G	G	A	G	H	G	G	G	G	G	G	G	G	G	G	A	G	H	A	A	G	G	G	G	H	G	G	G	G	G	G	G	G	G	A	G
JAX00352573	13	23633083	0	G	A	G	G	G	G	G	A	A	G	A	A	A	G	A	G	H	G	G	G	G	G	G	G	G	A	G	H	A	A	H	H	G	G	A	G	G	G	G	G	G	G	G	G	A	G
JAX00352574	13	23639026	0	C	T	C	C	C	C	C	C	T	C	T	T	C	C	H	C	H	C	C	C	C	C	C	C	C	C	C	C	C	C	H	H	C	C	H	C	C	C	C	C	C	C	C	C	C	C
JAX00042630	13	23663120	0	C	A	C	C	C	A	C	A	A	C	A	A	A	C	A	C	H	C	C	C	C	C	C	C	C	A	C	H	A	A	A	H	A	C	A	C	H	C	C	C	C	C	H	C	A	C
JAX00352579	13	23669204	0	G	C	G	G	G	G	G	G	C	G	C	C	G	G	H	G	H	G	G	G	G	G	G	G	G	G	G	G	G	G	H	H	G	G	H	G	G	G	G	G	G	G	G	G	G	G
JAX00352580	13	23675811	0	A	C	A	A	A	A	A	A	C	A	C	C	A	A	A	A	A	A	A	A	A	A	A	A	A	A	A	A	A	A	A	A	A	A	A	A	A	A	A	A	A	A	A	A	A	A
JAX00352581	13	23677406	0	G	A	G	G	G	A	G	A	G	G	G	G	A	G	H	G	G	G	G	G	G	G	G	G	G	A	G	N	A	A	H	G	A	G	H	G	H	G	G	G	G	G	H	G	A	G
JAX00187810	13	23690276	0	C	G	G	C	G	G	G	G	G	G	G	G	G	G	G	G	G	G	G	H	G	G	C	G	G	G	G	G	G	G	G	G	G	G	G	G	G	G	G	G	C	G	G	G	G	G
JAX00187811	13	23690672	0	C	T	T	C	T	T	T	T	T	T	T	T	T	T	T	T	T	T	T	H	T	T	C	T	T	T	T	T	T	T	T	T	T	T	T	T	T	T	T	T	C	T	T	T	T	T
JAX00042632	13	23706190	0	T	A	A	T	A	T	A	T	T	T	T	T	T	H	T	A	T	A	A	H	A	H	T	T	N	T	A	H	T	T	T	H	T	H	T	A	T	A	T	T	T	A	T	A	T	T
JAX00352591	13	23737498	0	A	G	A	A	A	G	A	G	A	A	A	A	G	A	H	A	A	A	A	A	A	A	A	A	A	G	A	H	G	G	H	A	G	A	N	A	H	A	A	A	A	A	H	A	G	A
JAX00042634	13	23738004	0	G	A	A	G	A	G	A	G	A	G	A	A	N	H	H	A	H	A	A	H	A	H	G	G	A	G	A	H	G	G	H	A	G	H	N	A	G	A	G	G	G	A	G	A	G	G
JAX00042635	13	23738099	0	G	A	A	G	A	G	A	G	G	G	G	G	G	H	G	A	G	A	A	H	A	H	G	G	A	G	A	H	G	G	G	H	G	H	G	A	G	A	G	G	G	A	G	A	G	G
JAX00352592	13	23738149	0	G	A	G	G	G	G	G	G	A	A	A	A	G	H	H	G	A	G	G	G	G	H	G	A	G	G	G	G	G	G	H	H	G	H	H	G	H	G	A	A	G	G	H	G	G	A
JAX00352594	13	23741750	0	C	A	A	C	A	A	A	A	C	C	C	C	A	H	H	A	C	A	A	H	A	H	C	C	A	A	A	A	A	A	H	H	A	H	H	A	H	A	C	C	C	A	H	A	A	C
JAX00042636	13	23741832	0	C	A	A	C	A	C	A	C	C	C	C	C	C	H	C	A	C	A	A	H	A	H	C	C	A	C	A	H	C	C	C	H	C	H	C	A	C	A	C	C	C	A	C	A	C	C
JAX00352597	13	23790303	0	G	A	G	G	G	A	G	A	A	G	A	A	A	G	A	G	H	G	G	G	G	G	G	G	G	A	G	H	A	A	A	H	A	G	A	G	H	G	G	G	G	G	H	G	A	G
JAX00352600	13	23791869	0	A	G	G	A	G	G	G	G	G	A	G	G	G	G	G	G	H	G	G	H	G	N	A	A	G	G	G	G	G	G	G	G	G	H	G	G	H	G	A	A	A	G	H	G	G	A
JAX00352601	13	23792544	0	T	C	C	T	C	C	C	C	T	T	T	T	C	N	H	C	T	C	C	H	C	H	T	T	C	C	C	C	C	C	H	H	C	H	H	C	H	C	T	T	T	C	H	C	C	T
JAX00042642	13	23818750	0	G	A	G	G	G	A	G	A	G	G	G	G	A	G	H	G	G	G	G	G	G	G	G	G	G	A	G	H	A	A	H	G	A	G	H	G	H	G	G	G	G	G	H	G	A	G
JAX00202247	13	23835298	0	A	G	A	A	A	G	A	G	G	A	G	G	G	A	G	A	H	A	A	A	A	A	A	A	A	G	A	H	G	G	G	H	G	A	G	A	H	A	A	A	A	A	H	A	G	A
JAX00352607	13	23866321	0	A	G	A	A	A	G	A	G	A	G	A	A	G	H	H	A	H	A	A	A	A	H	A	G	A	G	A	H	G	G	H	A	G	H	H	A	G	A	G	G	A	A	G	A	G	G
JAX00352608	13	23866643	0	G	C	G	G	G	G	G	G	G	C	G	G	G	H	G	G	H	G	G	G	G	H	G	C	G	G	G	G	G	G	G	G	G	H	G	G	H	G	C	C	G	G	H	G	G	C
JAX00042644	13	23867028	0	G	A	A	G	A	G	A	G	G	G	G	G	G	A	G	A	G	A	A	H	A	A	G	G	A	G	A	H	G	G	G	H	G	A	G	A	G	A	G	G	G	A	G	A	G	G
JAX00042645	13	23867594	0	A	T	A	A	A	T	A	T	T	T	T	T	T	H	T	A	T	A	A	A	A	H	A	T	A	T	A	H	T	T	T	H	T	H	T	A	T	A	T	T	A	A	T	A	T	T
JAX00352609	13	23868293	0	C	T	C	C	C	C	C	C	C	T	C	C	C	H	C	C	H	C	C	C	C	H	C	T	C	C	C	C	C	C	C	C	C	H	C	C	H	C	T	T	C	C	H	C	C	T
JAX00042646	13	23896039	0	C	G	C	C	C	G	C	G	G	C	G	G	G	C	G	C	N	C	C	C	C	C	C	C	C	G	C	H	G	G	G	N	G	C	G	C	H	C	C	C	C	C	N	C	G	C
JAX00042648	13	23899309	0	T	C	T	T	T	C	T	C	T	T	T	T	C	T	H	T	T	T	T	T	T	T	T	T	T	C	T	H	C	C	H	T	C	T	H	T	H	T	T	T	T	T	H	T	C	T
JAX00352615	13	23920834	0	A	G	A	A	A	G	A	G	G	A	G	G	G	A	G	A	H	A	A	A	A	A	A	A	A	G	A	H	G	G	G	H	G	A	G	A	H	A	A	A	A	A	H	A	G	A
JAX00352616	13	23920870	0	C	G	C	C	C	G	C	C	C	C	C	C	C	C	C	C	C	C	C	C	C	C	C	C	C	C	C	C	C	C	H	C	G	C	C	C	H	C	C	C	C	C	H	C	C	C
JAX00352621	13	23931738	0	G	A	G	G	G	A	G	G	G	G	G	G	H	G	G	G	G	G	G	G	G	G	G	G	G	G	G	G	G	G	H	G	A	G	G	G	H	G	G	G	G	G	H	G	H	G
JAX00352622	13	23935663	0	A	C	A	A	A	C	A	C	C	A	C	C	C	A	C	A	H	A	A	A	A	A	A	A	A	C	A	N	C	C	C	N	C	A	C	A	H	A	A	A	A	A	H	A	C	A
JAX00042653	13	23979064	0	C	T	C	C	C	T	C	T	T	C	T	T	T	C	T	C	H	C	C	C	C	C	C	C	C	T	C	H	T	T	T	H	T	C	T	C	H	C	C	C	C	C	H	C	T	C
JAX00352629	13	23987506	0	A	G	A	A	A	A	A	A	A	G	A	A	A	H	A	A	H	A	A	A	A	H	A	G	A	A	A	A	A	A	A	A	A	H	A	A	H	A	G	G	A	A	H	A	A	G
JAX00352633	13	24016894	0	G	A	G	G	G	A	G	A	A	G	A	A	A	G	A	G	H	G	G	G	G	G	G	G	G	A	G	H	A	A	A	H	A	G	A	G	H	G	G	G	G	G	H	G	A	G
JAX00352635	13	24024327	0	T	C	T	T	T	C	T	C	T	T	T	T	C	T	T	T	T	T	T	T	T	T	T	T	T	C	T	T	C	C	T	T	C	T	T	T	T	T	T	T	T	T	N	T	C	T
JAX00352637	13	24046486	0	G	T	G	G	G	T	G	T	T	T	T	T	T	H	T	G	T	G	G	G	G	H	G	T	G	T	G	H	T	T	T	H	T	H	T	G	T	G	T	T	G	G	T	G	T	T
JAX00352639	13	24049413	0	A	G	A	A	A	A	A	A	G	A	G	G	A	A	H	A	H	A	A	A	A	A	A	A	A	A	A	A	A	A	H	H	A	A	H	A	A	A	A	A	A	A	A	A	A	A
JAX00202255	13	24068974	0	A	G	A	A	A	G	A	G	A	A	A	A	G	A	H	A	A	A	A	A	A	A	A	A	A	G	A	G	G	G	H	A	G	A	H	A	G	A	A	A	A	A	G	A	G	A
JAX00352644	13	24105722	0	A	G	A	A	A	A	A	A	G	G	G	G	A	H	H	A	G	A	A	A	A	H	A	G	A	A	A	A	A	A	H	H	A	H	H	A	H	A	G	G	A	A	H	A	A	G
JAX00352645	13	24112997	0	C	T	C	C	C	C	C	C	C	T	C	C	C	H	C	C	H	C	C	C	C	H	C	T	C	C	C	C	C	C	C	C	C	H	C	C	H	C	T	T	C	C	H	C	C	T
JAX00042663	13	24117922	0	A	G	A	A	A	G	A	G	G	A	G	G	G	A	G	A	H	A	A	A	A	A	A	A	A	G	A	H	G	G	G	H	G	A	G	A	H	A	A	A	A	A	H	A	G	A
JAX00352648	13	24117958	0	C	A	C	C	C	C	C	C	A	C	A	A	C	C	H	C	H	C	C	C	C	C	C	C	C	C	C	C	C	C	H	H	C	C	H	C	C	C	C	C	C	C	C	C	C	C
JAX00352653	13	24141875	0	A	G	A	A	A	G	A	G	G	G	G	G	G	H	G	A	G	A	A	A	A	H	A	G	A	G	A	H	G	G	G	H	G	H	G	A	G	A	G	G	A	A	G	A	G	G
JAX00352658	13	24156421	0	C	T	C	C	C	C	C	T	T	C	T	T	T	C	T	C	H	C	C	C	C	C	C	C	C	T	C	H	T	T	H	H	C	C	T	C	C	C	C	C	C	C	C	C	T	C
JAX00352659	13	24157529	0	A	T	A	A	A	A	A	T	T	A	T	T	T	H	T	A	H	N	A	A	A	A	A	A	A	T	A	H	T	T	H	H	N	A	T	A	A	A	A	A	A	A	A	A	T	A
JAX00352665	13	24172183	0	A	G	A	A	A	G	A	A	A	A	A	A	A	A	A	A	A	A	A	A	A	A	A	A	A	A	A	A	A	A	H	A	G	A	A	A	H	A	A	A	A	A	H	A	A	A
JAX00042667	13	24174575	0	A	G	A	A	A	G	A	A	A	A	A	A	A	A	A	A	A	A	A	A	A	A	A	A	A	A	A	A	A	A	H	A	G	A	A	A	H	A	A	A	A	A	H	A	A	A
JAX00352667	13	24177070	0	G	A	G	G	G	A	G	G	A	G	N	N	G	G	N	G	H	G	G	G	G	G	G	G	G	G	G	G	G	G	A	H	A	G	N	G	H	G	G	G	G	G	H	G	G	G
JAX00352671	13	24181892	0	C	T	C	C	C	T	C	T	T	T	T	T	T	H	T	C	T	C	C	C	C	H	C	T	C	T	C	H	T	T	T	H	T	H	T	C	T	C	T	T	C	C	T	C	T	T
JAX00352673	13	24186182	0	G	A	G	G	G	A	G	A	A	A	A	A	A	H	A	G	A	G	G	G	G	H	G	A	G	A	G	H	A	A	A	H	A	H	A	G	A	G	A	A	G	G	A	G	A	A
JAX00352674	13	24186210	0	C	T	C	C	C	T	C	C	T	T	T	T	C	H	H	C	T	C	C	C	C	H	C	T	C	C	C	C	C	C	T	H	T	H	H	C	T	C	T	T	C	C	T	C	C	T
JAX00352676	13	24187172	0	G	C	G	G	G	G	G	G	C	G	C	C	G	G	H	G	H	G	G	G	G	G	G	G	G	G	G	G	G	G	H	H	G	G	H	G	G	G	G	G	G	G	G	G	G	G
JAX00352678	13	24187599	0	C	T	C	C	C	C	C	T	C	T	C	C	T	H	H	C	H	C	C	C	C	H	C	T	C	T	C	N	T	T	C	C	C	H	C	C	H	C	T	T	C	C	H	C	T	T
JAX00352679	13	24187686	0	A	G	A	A	A	A	A	A	A	G	A	A	A	H	A	A	H	A	A	A	A	H	A	G	A	A	A	A	A	A	A	A	A	H	A	A	N	A	N	N	A	A	H	A	A	G
JAX00352683	13	24199960	0	G	T	G	G	G	G	G	T	G	G	G	G	T	G	H	G	G	G	G	G	G	G	G	G	G	T	G	H	T	T	G	G	G	G	H	G	G	G	G	G	G	G	G	G	T	G
JAX00352684	13	24206798	0	T	C	T	T	T	C	T	C	C	C	C	C	C	H	C	T	C	T	T	T	T	H	T	C	T	C	T	H	C	C	C	H	C	H	C	T	C	T	C	C	T	T	C	T	C	C
JAX00352685	13	24216389	0	T	C	T	T	T	T	T	T	C	T	C	C	T	T	H	T	H	T	T	T	T	T	T	T	T	T	T	T	T	T	H	H	T	T	H	T	T	T	T	T	T	T	T	T	T	T
JAX00352692	13	24241335	0	G	A	G	G	G	G	G	A	A	G	A	A	A	G	A	G	H	G	G	G	G	G	G	G	G	A	G	H	A	A	H	H	G	G	A	G	G	G	G	G	G	G	G	G	A	G
JAX00352694	13	24249064	0	C	A	C	C	C	C	C	C	A	C	A	A	C	C	H	C	H	C	C	C	C	C	C	C	C	C	C	C	C	C	A	H	C	C	H	C	C	C	C	C	C	C	C	C	C	C
JAX00352697	13	24304241	0	A	G	A	A	A	A	A	A	G	A	G	G	A	A	H	A	H	A	A	A	A	A	A	A	A	A	A	A	A	A	A	H	A	A	H	A	A	A	A	A	A	A	A	A	A	A
JAX00352703	13	24340251	0	G	A	G	G	G	G	G	A	A	G	A	A	A	G	A	G	H	G	G	G	G	G	G	G	G	A	G	H	A	A	G	H	G	G	A	G	G	G	G	G	G	G	G	G	A	G
JAX00352705	13	24346536	0	A	C	A	A	A	C	A	C	C	A	C	C	C	A	C	A	H	A	A	A	A	A	A	A	A	C	A	H	C	C	H	H	C	A	C	A	H	A	A	A	A	A	H	A	C	A
JAX00352706	13	24346724	0	A	G	A	A	A	A	A	A	G	A	G	G	A	A	H	A	H	A	A	A	A	A	A	A	A	A	A	A	A	A	A	H	A	A	H	A	A	A	A	A	A	A	A	A	A	A
JAX00202262	13	24362822	0	A	G	A	A	A	G	A	G	G	A	G	G	G	A	G	A	H	A	A	A	A	A	A	A	A	G	A	H	G	G	H	N	G	A	G	A	N	A	A	A	A	A	N	A	G	A
JAX00352709	13	24372720	0	T	G	T	T	T	T	T	G	G	G	G	G	G	H	G	T	G	T	T	T	T	H	T	G	T	G	T	H	G	G	T	N	T	H	G	T	H	T	G	G	T	T	H	T	G	G
JAX00352713	13	24394026	0	G	A	G	G	G	G	G	A	A	G	A	A	A	G	A	G	H	G	G	G	G	G	G	G	G	A	G	H	A	A	G	N	G	G	A	G	G	G	G	G	G	G	G	G	A	G
JAX00352715	13	24394870	0	T	C	T	T	T	T	T	C	T	T	T	T	C	T	H	T	T	T	T	T	T	T	T	T	T	C	T	H	C	C	T	T	T	T	H	T	T	T	T	T	T	T	T	T	C	T
JAX00352719	13	24405066	0	T	G	T	T	T	T	T	T	G	T	G	G	T	T	H	T	T	T	T	T	T	T	T	T	T	T	T	T	T	T	T	H	T	T	H	T	T	T	T	T	T	T	T	T	T	T
JAX00352731	13	24455424	0	G	A	G	G	G	G	G	G	A	G	A	A	G	G	H	G	H	G	G	G	G	G	G	G	G	G	G	G	G	G	G	H	G	G	H	G	G	G	G	G	G	G	G	G	G	G
JAX00202267	13	24458777	0	C	T	C	C	C	C	C	T	T	C	T	T	T	C	T	C	H	C	C	C	C	C	C	C	C	T	C	H	T	T	C	H	C	C	T	C	C	C	C	C	C	C	C	C	T	C
JAX00042688	13	24459555	0	G	A	G	G	G	G	G	A	G	G	G	G	A	G	H	G	G	G	G	G	G	G	G	G	G	A	G	H	A	A	G	G	G	G	H	G	G	G	G	G	G	G	G	G	A	G
JAX00352733	13	24465088	0	C	T	C	C	C	T	C	C	C	C	C	C	C	C	C	C	C	C	C	C	C	C	C	C	C	C	C	C	C	C	H	C	T	C	C	C	H	C	C	C	C	C	H	C	C	C
JAX00352737	13	24473126	0	C	G	C	C	C	G	C	G	G	C	G	G	G	C	G	C	N	C	C	C	C	C	C	C	C	G	C	N	G	G	H	H	G	C	G	C	H	C	C	C	C	C	H	C	G	C
JAX00042692	13	24485370	0	T	G	T	T	T	T	T	G	G	T	G	G	G	T	G	T	H	T	T	T	T	T	T	T	T	G	T	H	G	G	T	H	T	T	G	T	T	T	N	T	T	T	T	T	N	T
JAX00352748	13	24513796	0	G	A	G	G	G	G	G	G	G	A	G	G	G	H	G	G	H	G	G	G	G	H	G	A	G	G	G	G	G	G	G	G	G	H	G	G	H	G	A	A	G	G	H	G	G	A
JAX00352752	13	24528692	0	G	A	G	G	G	A	G	A	G	G	G	G	A	G	H	G	G	G	G	G	G	G	G	G	G	A	G	H	A	A	H	G	A	G	H	G	H	G	G	G	G	G	H	G	A	G
JAX00352754	13	24555999	0	T	G	T	T	T	G	T	G	G	T	G	G	G	T	G	T	H	T	T	T	T	T	T	T	T	G	T	H	G	G	H	H	G	T	G	T	H	T	T	T	T	T	H	T	G	T
JAX00352756	13	24573494	0	G	A	G	G	G	G	G	G	G	A	G	G	G	G	H	G	H	G	G	G	G	N	G	A	G	G	G	G	G	G	G	G	G	H	G	G	H	G	H	A	G	G	H	G	G	A
JAX00352758	13	24576409	0	T	C	T	T	T	T	T	T	C	T	C	C	T	T	T	T	T	T	T	T	T	T	T	T	T	T	T	T	T	T	T	T	T	T	T	T	T	T	T	T	T	T	T	T	T	T
JAX00352764	13	24627976	0	G	A	G	G	G	G	G	G	G	A	G	G	G	H	N	G	N	G	G	G	G	H	G	A	G	G	G	G	G	G	G	G	G	H	G	G	N	G	A	A	G	G	H	G	G	A
JAX00352766	13	24632080	0	G	T	G	G	G	G	G	G	T	T	T	T	G	H	T	G	T	G	G	G	G	H	G	T	G	G	G	G	G	G	G	H	G	H	H	G	H	G	T	T	G	G	H	G	G	T
JAX00042702	13	24639519	0	T	G	T	T	T	T	T	T	G	T	G	G	T	T	H	T	H	T	T	T	T	T	T	T	T	T	T	T	T	T	T	H	T	T	H	T	T	T	T	T	T	T	T	T	T	T
JAX00352772	13	24644804	0	T	G	T	T	T	G	T	G	G	G	G	G	G	H	G	T	G	T	T	T	T	H	T	G	T	G	T	H	G	G	H	H	G	H	G	T	G	T	G	G	T	T	G	T	G	G
JAX00042703	13	24658778	0	T	C	T	T	T	C	T	C	C	T	C	C	C	T	H	T	H	T	T	T	T	T	T	T	T	C	T	H	C	C	H	H	C	T	C	T	H	T	T	T	T	T	H	T	C	T
JAX00042704	13	24659775	0	G	A	G	G	G	A	G	A	A	G	A	A	A	G	H	G	H	G	G	G	G	G	G	G	G	A	G	H	A	A	H	H	A	G	A	G	H	G	G	G	G	G	H	G	A	G
JAX00042705	13	24659831	0	G	A	G	G	G	A	G	A	A	G	A	A	A	G	H	G	H	G	G	G	G	G	G	G	G	A	G	H	A	A	H	H	A	G	A	G	H	G	G	G	G	G	H	G	A	G
JAX00352775	13	24668704	0	T	G	T	T	T	G	T	G	G	T	G	G	G	T	H	T	H	T	T	T	T	T	T	T	T	G	T	H	G	G	H	H	G	T	G	T	H	T	T	T	T	T	H	T	G	T
JAX00352777	13	24669375	0	T	C	T	T	T	T	T	C	T	T	T	T	C	T	T	T	T	T	T	T	T	T	T	T	T	C	T	H	C	C	T	T	T	T	H	T	T	T	T	T	T	T	T	T	C	T
JAX00352779	13	24669482	0	C	T	C	C	C	C	C	C	C	T	C	C	C	H	H	C	H	C	C	C	C	N	C	T	C	C	C	C	C	C	C	C	C	H	C	C	H	C	T	T	C	C	H	C	C	T
JAX00352783	13	24672893	0	G	T	G	G	G	G	G	T	G	G	G	G	T	G	G	G	G	G	G	G	G	G	G	G	G	T	G	H	T	T	G	G	G	G	H	G	G	G	G	G	G	G	G	G	T	G
JAX00352785	13	24686683	0	G	A	G	G	G	G	G	G	G	A	G	G	G	H	H	G	H	G	G	G	G	H	G	A	G	N	G	G	H	G	G	G	G	H	G	G	H	G	A	A	G	G	H	G	H	A
JAX00352788	13	24695151	0	G	T	G	G	G	T	G	G	T	G	T	T	G	G	H	G	N	G	G	G	G	G	G	G	G	G	G	G	G	G	N	N	T	G	G	G	G	G	G	G	G	G	N	G	G	G
JAX00042707	13	24700916	0	A	T	A	A	A	T	A	A	T	A	T	T	A	A	H	A	H	A	A	A	A	A	A	A	A	A	A	A	A	A	H	H	T	A	H	A	H	A	A	A	A	A	H	A	A	A
JAX00352798	13	24769833	0	G	A	G	G	G	G	G	G	G	A	G	G	G	G	G	G	G	G	G	G	G	N	G	A	G	G	G	G	G	G	G	G	G	G	G	G	G	G	A	A	G	G	N	G	G	A
JAX00352806	13	24788548	0	A	G	A	A	A	G	A	G	A	A	A	A	G	A	A	A	A	A	A	A	A	A	A	A	A	G	A	N	G	G	H	A	G	A	H	A	H	A	A	A	A	A	H	A	G	A
JAX00352808	13	24793077	0	T	C	T	T	T	C	T	T	C	T	C	C	T	T	N	T	N	T	T	T	T	T	T	T	T	T	T	T	T	T	H	N	C	T	H	T	H	T	T	T	T	T	H	T	T	T
JAX00042716	13	24818871	0	C	T	C	C	C	T	C	C	T	C	T	T	C	C	H	C	H	C	C	C	C	C	C	C	C	C	C	C	C	C	H	H	T	C	C	C	H	C	C	C	C	C	H	C	C	C
JAX00352815	13	24825447	0	G	A	G	G	G	G	G	G	G	A	G	G	G	H	H	G	H	G	G	G	G	H	G	A	G	G	G	G	G	G	G	G	G	H	G	G	H	G	A	A	G	G	H	G	G	A
JAX00352816	13	24826359	0	T	C	T	T	T	C	T	C	C	C	C	C	C	H	C	T	C	T	T	T	T	H	T	C	T	C	T	H	C	C	H	H	C	H	C	T	C	T	C	C	T	T	C	T	C	C
JAX00352818	13	24826744	0	T	C	T	T	T	C	T	T	C	C	C	C	T	H	C	T	C	T	T	T	T	H	T	C	T	T	T	T	T	T	H	H	C	H	H	T	C	T	C	C	T	T	C	T	T	C
JAX00352819	13	24826925	0	C	T	C	C	C	T	C	C	T	T	T	T	C	H	T	C	T	C	C	C	C	H	C	T	C	C	C	C	C	C	H	H	T	H	H	C	T	C	T	T	C	C	T	C	C	T
JAX00352820	13	24829108	0	A	G	A	A	A	G	A	A	G	A	G	G	A	A	H	A	H	A	A	A	N	A	A	A	A	A	A	A	A	A	H	H	G	A	H	A	H	A	A	A	A	A	H	A	A	A
JAX00352821	13	24836608	0	T	C	T	T	T	C	T	T	T	T	T	T	T	T	T	T	T	T	T	T	T	T	T	T	T	T	T	T	T	T	H	T	C	T	T	T	H	T	T	T	T	T	H	T	T	T
JAX00352825	13	24838279	0	C	T	C	C	C	C	C	T	C	C	C	C	T	C	C	C	C	C	C	C	C	C	C	C	C	T	C	H	T	T	C	C	C	C	H	C	C	C	C	C	C	C	C	C	T	C
JAX00042718	13	24852338	0	G	A	G	G	G	A	A	A	A	G	A	A	A	G	H	G	H	G	A	G	G	G	G	G	G	A	A	A	A	A	H	N	A	G	A	A	H	G	G	G	G	A	A	G	A	G
JAX00042719	13	24858007	0	C	T	C	C	C	T	T	C	T	C	T	T	C	C	H	C	H	C	T	C	C	C	C	C	C	C	T	H	C	C	H	H	T	C	N	T	H	C	C	C	C	T	H	C	C	C
JAX00352827	13	24863200	0	T	C	T	T	T	T	T	T	T	C	T	T	T	H	H	T	H	T	T	T	T	H	T	C	T	T	T	T	T	T	T	T	T	N	T	T	H	T	C	C	T	T	H	T	T	C
JAX00352830	13	24871179	0	C	A	C	C	C	A	A	C	C	C	C	C	C	C	C	C	C	C	A	C	C	C	C	C	C	C	A	H	C	C	H	C	A	C	C	A	H	C	C	C	C	A	H	C	C	C
JAX00352831	13	24871844	0	G	C	G	G	G	C	C	G	C	C	C	C	G	H	C	G	C	G	C	G	G	H	G	C	G	G	C	H	G	G	H	H	C	H	H	C	C	G	C	C	G	C	C	G	G	C
JAX00352832	13	24873338	0	T	C	T	T	T	T	T	C	C	C	C	C	C	H	C	T	C	T	T	T	T	N	T	C	T	C	T	H	C	C	T	H	T	H	C	T	H	T	C	C	T	T	H	T	C	C
JAX00352835	13	24879563	0	T	C	T	T	T	C	C	C	C	T	C	C	C	T	H	T	H	T	C	T	T	T	T	T	T	C	C	C	C	C	H	H	C	T	C	C	H	T	T	T	T	C	H	T	C	T
JAX00352836	13	24879858	0	T	C	T	T	T	T	T	T	C	T	C	C	T	T	H	T	H	T	T	T	T	T	T	T	T	T	T	T	T	T	T	H	T	T	H	T	T	T	T	T	T	T	T	T	T	T
JAX00352840	13	24882414	0	A	C	A	A	A	A	A	C	A	A	A	N	C	A	A	A	A	A	A	A	A	A	A	A	A	C	A	C	C	C	A	A	A	A	H	A	A	A	A	A	A	A	A	A	C	A
JAX00352841	13	24883749	0	T	C	T	T	T	C	C	T	C	T	C	C	T	T	H	T	H	T	C	T	T	T	T	T	T	T	C	H	T	T	H	H	C	T	H	C	H	T	T	T	T	C	H	T	T	T
JAX00352842	13	24888148	0	G	A	G	G	G	A	A	G	G	G	G	G	G	G	G	G	G	G	A	G	G	G	G	G	G	G	A	H	G	G	H	G	A	G	G	A	H	G	G	G	G	A	G	G	G	G
JAX00352843	13	24888160	0	T	C	T	T	T	C	C	C	C	T	C	C	C	T	H	T	H	T	C	T	T	T	T	T	T	C	C	C	C	C	H	H	C	T	C	C	H	T	T	T	T	C	H	T	C	T
JAX00352845	13	24890066	0	G	A	G	G	G	G	G	A	A	G	A	A	A	G	H	G	H	G	G	G	G	G	G	G	G	A	G	G	A	A	G	H	G	G	A	G	G	G	G	G	G	G	G	G	A	G
JAX00042722	13	24900807	0	C	G	C	C	C	G	G	C	G	C	G	G	C	C	H	C	H	C	G	C	C	C	C	C	C	C	G	H	C	C	H	H	G	C	H	G	H	C	C	C	C	G	H	C	C	C
JAX00042723	13	24901729	0	T	C	T	T	T	C	C	C	C	T	C	C	C	T	H	T	H	T	C	T	T	T	T	T	T	C	C	C	C	C	H	H	C	T	C	C	H	T	T	T	T	C	H	T	C	T
JAX00042724	13	24926207	0	A	G	A	A	A	G	G	A	G	A	G	G	A	A	H	A	H	A	G	A	A	A	A	A	A	A	G	H	A	A	H	H	G	A	H	G	H	A	A	A	A	G	H	A	A	A
JAX00042725	13	24926229	0	A	G	A	A	A	G	G	A	G	A	G	G	A	A	H	A	H	A	G	A	A	A	A	A	A	A	G	H	A	A	H	H	G	A	H	G	H	A	A	A	A	G	H	A	A	A
JAX00352861	13	24970515	0	A	G	A	A	A	G	A	G	G	A	G	G	H	A	H	A	H	A	A	A	A	A	A	A	A	G	A	G	G	G	H	H	G	A	G	A	H	A	A	A	A	A	H	A	G	A
JAX00042727	13	24976683	0	G	A	G	G	G	A	G	G	G	G	G	G	G	G	G	G	G	G	G	G	G	G	G	G	G	G	G	G	G	G	H	G	A	G	G	G	H	G	G	G	G	G	H	G	G	G
JAX00352868	13	24987600	0	G	A	G	G	A	G	G	G	G	G	G	G	G	G	G	G	G	G	G	H	A	G	G	G	G	G	G	G	G	G	N	G	G	H	G	G	G	A	G	G	G	G	G	G	G	G
JAX00352869	13	24988579	0	G	A	G	G	G	A	G	G	G	G	G	G	G	G	G	G	G	G	G	G	G	G	G	G	G	G	G	G	G	G	H	G	A	G	G	G	H	G	G	G	G	G	H	G	G	G
JAX00202278	13	25033150	0	C	T	C	C	C	T	C	T	T	C	T	T	H	C	H	C	H	C	C	C	C	C	C	C	C	T	C	T	T	T	H	H	T	C	T	C	H	C	C	C	C	C	H	C	T	C
JAX00352879	13	25033729	0	A	T	A	A	A	T	A	A	A	A	A	A	A	A	A	A	A	A	A	A	A	A	A	A	A	A	A	A	A	A	A	A	H	A	A	A	A	A	A	A	A	A	H	A	A	A
JAX00352880	13	25033938	0	C	T	C	C	C	C	C	T	C	C	C	C	H	C	C	C	C	C	C	C	C	C	C	C	C	T	C	T	T	T	C	C	C	C	H	C	C	C	C	C	C	C	C	C	T	C
JAX00352882	13	25034346	0	A	G	A	A	A	A	A	A	A	G	A	A	A	G	G	A	G	A	A	A	A	G	A	G	A	A	A	A	A	A	A	A	A	G	A	A	G	A	G	G	A	A	G	A	A	G
JAX00352883	13	25045962	0	A	G	A	A	A	G	A	G	G	G	G	G	H	H	G	A	G	A	A	A	A	H	A	G	A	G	A	G	G	G	H	H	G	H	G	A	G	A	G	G	A	A	G	A	G	G
JAX00042735	13	25066357	0	A	G	A	A	A	G	A	G	G	A	G	G	N	A	H	A	N	A	A	A	A	A	A	A	A	G	A	G	G	G	N	N	G	A	G	A	H	A	A	A	A	A	N	A	G	A
JAX00042737	13	25098111	0	C	T	C	C	C	T	C	T	T	C	T	T	H	C	H	C	H	C	C	C	C	C	C	C	C	T	C	T	T	T	H	H	T	C	T	C	H	C	C	C	C	C	H	C	T	C
JAX00042739	13	25138065	0	G	A	G	G	G	A	G	A	A	A	A	A	H	H	A	G	A	G	G	G	G	H	G	A	G	A	G	A	A	A	H	A	A	H	A	G	A	G	A	A	G	G	A	G	A	A
JAX00352895	13	25138989	0	C	T	C	C	C	T	C	C	C	C	C	C	C	C	C	C	C	C	C	C	C	C	C	C	C	C	C	C	C	C	H	C	T	C	C	C	H	C	C	C	C	C	H	C	C	C
JAX00042740	13	25151393	0	A	C	A	A	A	C	A	A	C	A	C	C	A	A	H	A	H	A	A	A	A	A	A	A	A	A	A	A	A	A	N	H	C	A	H	A	N	A	A	A	A	A	N	A	A	A
JAX00042741	13	25151415	0	C	T	C	C	C	T	C	T	T	C	T	T	C	C	H	C	H	C	C	C	C	C	C	C	C	T	C	T	T	T	H	T	T	C	T	C	H	C	C	C	C	C	H	C	T	C
JAX00352900	13	25152773	0	A	G	A	A	A	G	A	A	G	G	G	G	A	H	G	A	G	A	A	A	A	H	A	G	A	A	A	A	A	A	H	H	G	H	H	A	G	A	G	G	A	A	G	A	A	G
JAX00352902	13	25158069	0	A	C	A	A	A	C	A	C	C	A	C	C	H	A	H	A	H	A	A	A	A	A	A	A	A	C	A	C	C	C	H	C	C	A	C	A	H	A	A	A	A	A	H	A	C	A
JAX00352903	13	25165456	0	G	A	G	G	G	G	G	G	A	G	A	A	G	G	H	G	H	G	G	G	G	G	G	G	G	G	G	G	G	G	G	H	G	G	H	G	G	G	G	G	G	G	G	G	G	G
JAX00352904	13	25166752	0	C	T	C	C	C	C	C	C	T	C	T	T	C	C	N	C	H	C	C	C	C	C	C	C	C	C	C	C	C	C	C	H	C	C	H	C	C	C	C	C	C	C	C	C	C	C
JAX00042742	13	25178473	0	G	A	G	G	G	A	G	G	A	G	A	A	G	G	H	G	H	G	G	G	G	G	G	G	G	G	G	G	G	G	H	H	A	G	H	G	H	G	G	G	G	G	H	G	G	G
JAX00042744	13	25178826	0	T	C	T	T	T	C	T	C	C	T	C	C	T	T	H	T	H	T	T	T	T	T	T	T	T	C	T	C	C	C	N	C	C	T	C	T	H	T	T	T	T	T	H	T	C	T
JAX00352910	13	25207903	0	G	A	G	G	G	A	G	A	A	A	A	A	H	H	A	G	A	G	G	G	G	H	G	A	G	A	G	A	A	A	H	A	A	H	A	G	A	G	A	A	G	G	A	G	A	A
JAX00042750	13	25261508	0	G	A	G	G	G	A	G	A	A	G	A	A	H	G	H	G	H	G	G	G	G	G	G	G	G	A	G	A	A	A	H	A	A	G	A	G	H	G	G	G	G	G	H	G	A	G
JAX00352921	13	25295100	0	G	A	G	G	G	A	G	G	G	G	G	G	G	G	G	G	G	G	G	G	G	G	G	G	G	G	G	G	G	G	H	G	A	G	G	G	H	G	G	G	G	G	H	G	G	G
JAX00042752	13	25297852	0	G	A	G	G	G	A	G	A	G	G	G	G	H	G	G	G	G	G	G	G	G	G	G	G	G	A	G	A	A	A	H	H	A	G	N	G	H	G	G	G	G	G	H	G	A	G
JAX00352923	13	25298054	0	T	C	T	T	T	C	T	T	T	T	T	T	T	T	T	T	T	T	T	T	T	T	T	T	T	T	T	T	T	T	H	T	C	T	T	T	H	T	T	T	T	T	H	T	T	T
JAX00042753	13	25298400	0	T	C	T	T	T	C	T	T	T	T	T	T	T	T	T	T	T	T	T	T	T	T	T	T	T	T	T	T	T	T	N	T	C	T	T	T	H	T	T	T	T	T	H	T	T	T
JAX00042757	13	25374656	0	T	C	T	T	T	C	T	C	C	T	C	C	H	T	H	T	H	T	T	T	T	T	T	T	T	C	T	C	C	C	H	C	C	T	C	T	H	T	T	T	T	T	H	T	C	T
JAX00352939	13	25393897	0	A	G	A	A	A	G	A	A	A	A	A	A	A	A	A	A	A	A	A	A	A	A	A	A	A	A	A	A	A	A	G	A	G	A	A	A	G	A	A	A	A	A	H	A	A	A
JAX00352943	13	25398477	0	T	C	T	T	T	T	T	C	T	T	T	T	H	T	T	T	T	T	T	T	T	T	T	T	T	C	T	C	C	C	T	N	T	T	H	T	T	T	T	T	T	T	T	T	C	T
JAX00042760	13	25402620	0	C	A	C	C	C	A	C	A	C	C	C	C	C	C	C	C	C	C	C	C	C	C	C	C	C	A	C	A	A	A	N	H	A	C	H	C	C	C	C	C	C	C	C	C	A	C
JAX00042761	13	25412014	0	G	C	G	G	G	C	G	C	C	C	C	C	N	H	C	G	C	G	G	G	G	N	G	C	G	C	G	C	C	C	H	C	C	N	C	G	C	G	C	C	G	G	C	G	C	C
JAX00352948	13	25464667	0	C	T	C	C	C	C	C	C	T	C	T	T	C	C	H	C	H	C	C	C	C	C	C	C	C	C	C	C	C	C	C	N	C	C	N	C	C	C	C	C	C	C	C	C	C	C
JAX00352949	13	25465491	0	C	T	C	C	C	T	C	C	C	C	C	C	C	C	C	C	C	C	C	C	C	C	C	C	C	C	C	C	C	C	H	C	T	C	C	C	H	C	C	C	C	C	H	C	C	C
JAX00042767	13	25501709	0	G	A	G	G	G	A	G	A	A	G	A	A	H	G	H	G	H	G	G	G	G	G	G	G	G	A	G	A	A	A	H	A	A	G	A	G	H	G	G	G	G	G	H	G	A	G
JAX00352954	13	25506043	0	A	G	A	A	A	G	A	G	G	A	G	N	A	A	A	A	A	A	A	A	A	A	A	A	A	H	A	H	G	G	A	N	G	A	G	A	A	A	A	A	A	A	A	A	G	A
JAX00352955	13	25506447	0	T	C	T	T	T	C	T	T	T	T	T	T	T	T	T	T	T	T	T	T	T	T	T	T	T	T	T	T	T	T	H	T	C	T	T	T	H	T	T	T	T	T	H	T	T	T
JAX00352956	13	25526611	0	C	A	C	C	C	C	C	A	C	C	C	C	C	C	C	C	C	C	C	C	C	C	C	C	C	H	C	A	H	H	C	H	C	C	H	C	C	C	C	C	C	C	C	C	H	C
JAX00202291	13	25540596	0	G	A	G	G	G	A	G	G	G	G	G	G	G	G	G	G	G	G	G	G	G	G	G	G	G	G	G	G	G	G	H	G	A	G	G	G	H	G	G	G	G	G	H	G	G	G
JAX00352957	13	25551918	0	C	T	C	C	C	T	C	C	C	C	C	C	C	C	C	C	C	C	C	C	C	C	C	C	C	C	C	C	C	C	H	C	T	C	C	C	H	C	C	C	C	C	H	C	C	C
JAX00202292	13	25558385	0	C	T	C	C	C	T	C	C	T	C	T	T	C	C	H	C	H	C	C	C	C	C	C	C	C	C	C	C	C	C	H	H	T	C	H	C	H	C	C	C	C	C	H	C	C	C
JAX00352961	13	25570395	0	T	C	T	T	T	T	T	T	C	T	C	C	T	T	H	T	H	T	T	T	T	T	T	T	T	T	T	T	T	T	T	H	T	T	H	T	T	T	T	T	T	T	T	T	T	T
JAX00352962	13	25573409	0	A	C	A	A	A	C	A	C	C	C	C	C	H	H	C	A	C	A	A	A	A	H	A	C	A	C	A	C	C	C	H	C	C	H	C	A	C	A	C	C	A	A	C	A	C	C
JAX00352963	13	25584553	0	C	G	C	C	C	C	C	C	C	G	C	C	C	H	H	C	G	C	C	C	C	H	C	G	C	C	C	C	C	C	C	C	C	H	C	C	H	C	G	G	C	C	H	C	C	G
JAX00042773	13	25592695	0	A	G	A	A	A	G	A	G	G	G	G	G	H	H	G	A	G	A	A	A	A	H	A	G	A	G	A	G	G	G	H	G	G	H	G	A	G	A	G	G	A	A	G	A	G	G
JAX00042774	13	25592762	0	A	G	A	A	A	G	A	A	G	G	G	G	A	H	G	A	G	A	A	A	A	H	A	G	A	A	A	A	A	A	H	H	G	H	H	A	G	A	G	G	A	A	G	A	A	G
JAX00042775	13	25618122	0	C	T	C	C	C	T	C	T	T	C	T	T	H	C	H	C	C	C	C	C	C	C	C	C	C	T	C	T	T	T	H	T	T	C	T	C	H	C	C	C	C	C	H	C	T	C
JAX00042777	13	25619270	0	C	T	C	C	C	T	C	T	T	C	T	T	H	C	H	C	C	C	C	C	C	C	C	C	C	T	C	T	T	T	H	T	T	C	T	C	H	C	C	C	C	C	H	C	T	C
JAX00042778	13	25655979	0	T	C	T	T	T	C	T	C	C	C	C	C	H	H	C	T	C	T	T	T	T	H	T	C	T	C	T	C	C	C	H	C	C	H	C	T	C	T	C	C	T	T	C	T	C	C
JAX00352977	13	25676406	0	G	A	G	G	G	G	G	G	G	A	G	G	G	N	G	G	A	G	G	G	G	N	G	A	G	G	G	G	G	G	G	G	G	H	G	N	H	G	A	A	G	G	H	G	G	A
JAX00042784	13	25731520	0	T	G	T	T	T	G	T	G	G	G	G	G	N	H	G	T	G	T	T	T	T	H	T	G	T	G	T	G	G	G	H	G	G	H	G	T	G	T	G	G	T	T	G	T	G	G
JAX00352984	13	25756085	0	A	C	A	A	A	A	A	A	A	C	A	A	A	H	H	A	C	A	A	A	A	H	A	C	A	A	A	A	A	A	A	A	A	H	A	A	H	A	C	C	A	A	H	A	A	C
JAX00352986	13	25776185	0	A	G	A	A	A	G	A	G	G	A	G	G	H	A	H	A	A	A	A	A	A	A	A	A	A	G	A	G	G	G	H	G	G	A	G	A	H	A	A	A	A	A	H	A	G	A
JAX00042788	13	25778265	0	T	C	T	T	T	C	T	C	C	T	C	C	H	T	H	T	T	T	T	T	T	T	T	T	T	C	T	C	C	C	H	C	C	T	C	T	H	T	T	T	T	T	H	T	C	T
JAX00352989	13	25790358	0	T	C	T	T	T	T	T	T	T	C	T	T	T	H	H	T	C	T	T	T	T	H	T	C	T	T	T	T	T	T	T	T	T	H	T	T	H	T	C	C	T	T	H	T	T	C
JAX00352990	13	25798751	0	C	G	C	C	C	C	C	G	C	C	C	C	H	C	C	C	C	C	C	C	C	C	C	C	C	G	C	G	G	G	C	H	C	C	H	C	C	C	C	C	C	C	C	C	G	C
JAX00352996	13	25816797	0	T	C	T	T	T	T	T	C	C	T	C	C	H	T	N	T	T	T	T	T	T	T	T	T	T	C	T	C	C	C	T	C	T	T	C	T	T	T	T	T	T	T	T	T	C	T
JAX00353001	13	25853894	0	G	T	G	G	G	T	G	G	G	T	G	G	G	H	H	G	T	G	G	G	G	H	G	T	G	G	G	G	G	G	H	G	T	H	G	G	T	G	T	T	G	G	T	G	G	T
JAX00353003	13	25854842	0	G	C	G	G	G	C	G	G	G	G	G	G	G	G	G	G	G	G	G	G	G	G	G	G	G	G	G	G	G	G	H	G	C	G	G	G	H	G	G	G	G	G	H	G	G	G
JAX00042795	13	25863675	0	C	T	C	C	C	T	C	T	T	T	T	T	H	H	T	C	T	C	C	C	C	H	C	T	C	T	C	T	T	T	H	T	T	H	T	C	T	C	T	T	C	C	T	C	T	T
JAX00353012	13	25906893	0	C	T	C	C	C	C	C	C	C	T	C	C	C	H	N	C	T	C	C	C	C	H	C	T	C	C	C	C	C	C	C	C	C	H	C	C	H	C	T	T	C	C	H	C	C	T
JAX00353013	13	25922673	0	T	C	T	T	T	C	T	C	C	T	C	C	H	T	N	T	T	T	T	T	T	T	T	T	T	C	T	C	C	C	H	C	C	T	C	T	H	T	T	T	T	T	H	T	C	T
JAX00042799	13	25924382	0	A	G	A	A	A	G	A	G	G	G	G	G	H	H	G	A	G	A	A	A	A	H	A	G	A	G	A	G	G	G	H	G	G	H	G	A	G	A	G	G	A	A	G	A	G	G
JAX00353017	13	25943288	0	A	C	A	A	A	A	A	A	A	C	A	A	A	H	H	A	C	A	A	A	A	H	A	C	A	A	A	A	A	A	A	A	A	H	A	A	H	A	C	C	A	A	H	A	A	C
JAX00353024	13	26013302	0	G	A	G	G	G	G	G	G	A	G	H	H	G	G	H	G	G	G	G	G	G	G	G	G	G	G	G	G	G	G	G	H	G	G	G	G	G	G	G	G	G	G	G	G	G	G
JAX00042809	13	26062924	0	C	T	C	C	C	T	C	C	T	C	T	T	C	C	H	C	C	C	C	C	C	C	C	C	C	C	C	C	C	C	H	H	T	C	N	C	N	C	C	C	C	C	H	C	C	C
JAX00353027	13	26083764	0	C	T	C	C	C	C	C	C	C	T	C	C	C	H	H	C	T	C	C	C	C	H	C	T	C	C	C	C	C	C	C	C	C	H	C	C	H	C	T	T	C	C	H	C	C	T
JAX00353028	13	26085156	0	A	T	A	A	A	A	A	A	A	T	A	A	A	H	A	A	T	A	A	A	A	H	A	T	A	A	A	A	A	A	A	A	A	H	A	A	A	A	T	T	A	A	N	A	A	T
JAX00353036	13	26125316	0	C	T	C	C	C	C	C	C	T	C	T	T	C	C	H	C	C	C	C	C	C	C	C	C	C	C	C	C	C	C	C	H	C	C	H	C	C	C	C	C	C	C	C	C	C	C
JAX00353037	13	26131089	0	G	C	G	G	G	C	G	C	C	G	C	C	C	G	H	G	G	G	G	G	G	G	G	G	G	C	G	C	C	C	N	C	C	G	C	G	N	G	G	G	G	G	N	G	C	G
JAX00042814	13	26138620	0	C	T	C	C	C	C	C	T	C	C	C	C	H	C	C	C	C	C	C	C	C	C	C	C	C	T	C	T	T	T	C	N	C	C	H	C	C	C	C	C	C	C	C	C	T	C
JAX00353051	13	26167682	0	C	T	C	C	C	C	C	T	C	C	C	C	H	C	C	C	C	C	C	C	C	C	C	C	C	T	C	T	T	T	C	H	C	C	H	C	C	C	C	C	C	C	C	C	T	C
JAX00042819	13	26181570	0	A	G	A	A	A	A	A	G	A	A	A	A	H	A	A	A	A	A	A	A	A	A	A	A	A	G	A	G	G	G	A	N	A	A	A	A	A	A	A	A	A	A	A	A	G	A
JAX00353053	13	26191885	0	T	C	T	T	T	T	T	C	C	T	C	C	H	T	H	T	T	T	T	T	T	T	T	T	T	C	T	C	C	C	T	C	T	T	C	T	T	T	T	T	T	T	T	T	C	T
JAX00353060	13	26210275	0	T	C	T	T	T	T	T	C	C	T	C	C	N	T	T	T	T	T	T	T	T	T	T	T	T	C	T	C	H	C	T	C	T	T	C	T	T	T	T	T	T	T	T	T	C	T
JAX00353065	13	26220618	0	G	A	G	G	G	G	G	G	A	A	A	A	G	H	A	G	A	G	G	G	G	H	G	A	G	G	G	G	G	G	G	N	G	H	H	G	H	G	A	A	G	G	H	G	G	A
JAX00353074	13	26267227	0	G	A	G	G	G	G	G	A	G	G	G	G	H	G	G	G	G	G	G	G	G	G	G	G	G	A	G	A	A	A	G	H	G	G	G	G	G	G	G	G	G	G	G	G	A	G
JAX00353075	13	26267568	0	C	T	C	C	C	C	C	T	C	C	C	C	H	C	C	C	C	C	C	C	C	C	C	N	C	T	C	T	T	T	C	H	C	C	H	C	C	C	H	N	C	C	C	C	T	H
JAX00042827	13	26307400	0	C	T	C	C	C	C	C	C	T	C	T	T	C	C	H	C	C	C	C	C	C	C	C	C	C	C	C	C	C	C	C	H	C	C	H	C	C	C	C	C	C	C	C	C	C	C
JAX00353081	13	26309862	0	T	C	T	T	T	T	T	C	C	T	C	C	H	T	H	T	T	T	T	T	T	T	T	T	T	C	T	C	C	C	T	C	T	T	C	T	T	T	T	T	T	T	T	T	C	T
JAX00353083	13	26319467	0	C	T	C	C	C	C	C	T	C	C	C	C	H	C	C	C	C	C	C	C	C	C	C	C	C	T	C	T	T	T	C	H	C	C	H	C	C	C	C	C	C	C	C	C	T	C
JAX00353088	13	26332687	0	C	A	C	C	C	C	C	C	A	C	A	A	C	C	H	C	C	C	C	C	C	C	C	C	C	C	C	C	C	C	C	H	C	C	H	C	C	C	C	C	C	C	C	C	C	C
JAX00353089	13	26334227	0	C	T	C	C	C	C	C	T	T	C	T	T	N	C	H	C	C	C	C	C	C	C	C	C	C	T	C	T	T	T	C	T	C	C	T	C	C	C	C	C	C	C	C	C	T	C
JAX00353095	13	26362693	0	T	C	T	T	T	T	T	C	C	T	C	C	H	T	H	T	T	T	T	T	T	T	T	T	T	C	T	C	C	C	T	C	T	T	C	T	T	T	T	T	T	T	T	T	C	T
JAX00353096	13	26365882	0	C	T	C	C	C	C	C	T	T	C	T	T	H	C	T	H	H	C	N	C	H	C	N	H	C	H	H	H	T	T	C	T	C	C	T	C	C	C	C	C	C	C	C	C	H	C
JAX00042832	13	26382684	0	T	C	T	T	T	T	T	T	C	T	C	C	T	T	N	T	T	T	T	T	T	T	T	T	T	T	T	T	T	T	T	H	T	T	T	T	T	T	T	T	T	T	T	T	T	T
JAX00353100	13	26383553	0	G	A	G	G	G	G	G	A	G	G	G	G	H	G	G	G	G	G	G	G	G	G	G	G	G	A	G	A	A	A	G	H	G	G	H	G	G	G	G	G	G	G	G	G	A	G
JAX00353108	13	26401420	0	A	G	A	A	A	A	A	A	A	G	A	A	A	H	N	A	G	A	A	A	A	N	A	G	A	A	A	A	A	A	A	A	A	H	A	A	H	A	G	G	A	A	H	A	A	G
JAX00353115	13	26409956	0	C	T	C	C	C	C	C	T	T	C	T	T	H	C	H	C	C	C	C	C	C	C	C	C	C	T	C	T	T	T	C	T	C	C	T	C	C	C	N	C	C	C	C	C	T	C
JAX00353117	13	26413039	0	G	T	G	G	G	G	G	T	G	G	G	G	H	G	G	G	G	G	G	G	G	G	G	G	G	T	G	T	T	T	G	G	G	G	N	G	G	G	G	G	G	G	G	G	T	G
JAX00042835	13	26418154	0	A	G	A	A	A	A	A	G	A	A	A	A	H	A	A	A	A	A	A	A	A	A	A	A	A	G	A	G	G	G	A	H	A	A	H	A	A	A	A	A	A	A	A	A	G	A
JAX00042836	13	26418239	0	G	A	G	G	G	G	G	A	G	G	G	G	H	G	G	G	G	G	G	G	G	G	G	G	G	A	G	A	A	A	G	H	G	G	H	G	G	G	G	G	G	G	G	G	A	G
JAX00353121	13	26434846	0	T	G	T	T	T	T	T	G	G	T	G	G	H	T	G	T	T	T	T	T	T	T	T	T	T	G	T	G	G	G	T	G	T	T	G	T	T	T	T	T	T	T	T	T	G	T
JAX00202311	13	26459521	0	T	C	T	T	T	T	T	T	C	T	C	C	T	T	H	T	T	T	T	T	T	T	T	T	T	T	T	T	T	T	T	H	T	T	H	T	T	T	T	T	T	T	T	T	T	T
JAX00353128	13	26483966	0	A	G	A	A	A	A	A	G	G	A	G	G	H	A	H	A	A	A	A	A	A	A	A	A	A	G	A	G	G	G	A	G	A	A	G	A	A	A	A	A	A	A	A	A	G	A
JAX00042843	13	26506857	0	T	C	T	T	T	T	T	C	C	T	C	C	H	T	H	T	T	T	T	T	T	T	T	T	T	C	T	C	C	C	T	C	T	T	C	T	T	T	T	T	T	T	T	T	C	T
JAX00353137	13	26526586	0	T	C	T	T	T	T	T	C	C	T	C	C	H	T	H	T	T	T	T	T	T	T	T	T	T	C	T	C	C	C	T	C	T	T	C	T	T	T	T	T	T	T	T	T	C	T
JAX00042846	13	26541166	0	C	T	C	C	C	C	C	C	T	C	T	T	C	C	H	C	C	C	C	C	C	C	C	C	C	C	C	C	C	C	C	H	C	C	H	C	C	C	C	C	C	C	C	C	C	C
JAX00353143	13	26569606	0	A	G	A	A	A	A	A	A	G	A	G	G	A	A	H	A	A	A	A	A	A	A	A	A	A	A	A	A	A	A	A	H	A	A	H	A	A	A	A	A	A	A	A	A	A	A
JAX00042849	13	26583756	0	T	C	T	T	T	T	T	C	T	T	T	T	H	T	T	T	T	T	T	T	T	T	T	T	T	C	T	C	C	C	T	N	T	T	H	T	T	T	T	T	T	T	T	T	C	T
JAX00353147	13	26595967	0	C	T	C	C	C	C	C	C	C	T	C	C	C	H	H	C	T	C	C	C	C	H	C	T	C	C	C	C	C	C	C	C	C	H	C	C	H	C	T	T	C	C	H	C	C	T
JAX00353156	13	26612303	0	T	C	T	T	T	T	T	C	T	T	T	T	H	T	T	T	T	T	T	T	T	T	T	T	T	C	T	C	C	C	T	C	T	T	C	T	T	T	T	T	T	T	T	T	C	T
JAX00202316	13	26646575	0	G	A	G	G	G	G	G	A	A	G	A	A	H	G	H	G	G	G	G	G	G	G	G	G	G	A	G	A	A	A	G	A	G	G	A	G	G	G	G	G	G	G	G	G	A	G
JAX00353164	13	26671948	0	G	A	G	G	G	G	G	A	G	G	G	G	H	G	G	G	G	G	G	G	G	G	G	G	G	N	G	A	A	N	G	H	G	G	H	G	G	G	G	G	G	G	G	G	A	G
JAX00353165	13	26704657	0	G	A	G	G	G	G	G	G	A	G	A	A	G	G	H	G	G	G	G	G	G	G	G	G	G	G	G	G	G	G	G	H	G	G	H	G	G	G	G	G	G	G	G	G	G	G
JAX00042856	13	26704681	0	T	C	T	T	T	T	T	C	C	T	C	C	H	T	H	T	T	T	T	T	T	T	T	T	T	C	T	C	C	C	T	C	T	T	C	T	T	T	T	T	T	T	T	T	C	T
JAX00353166	13	26706467	0	C	T	C	C	C	C	C	C	T	C	T	T	C	C	H	C	C	C	C	C	C	C	C	C	C	C	C	C	C	C	C	H	C	C	H	C	C	C	C	C	C	C	C	C	C	C
JAX00353168	13	26709249	0	G	A	G	G	G	G	G	A	G	G	G	G	H	G	G	G	G	G	G	G	G	G	G	G	G	A	G	A	A	A	G	H	G	G	H	G	G	G	G	G	G	G	G	G	A	G
JAX00353169	13	26715183	0	G	A	G	G	G	G	G	A	G	G	G	G	H	G	G	G	G	G	G	G	G	G	G	G	G	A	G	A	A	A	G	H	G	G	H	G	G	G	G	G	G	G	G	G	A	G
JAX00042858	13	26718286	0	G	A	G	G	G	G	G	G	A	G	A	A	G	G	G	G	G	G	G	G	G	G	G	G	G	G	G	G	G	G	G	N	G	G	H	G	G	G	G	G	G	G	G	G	G	G
JAX00042861	13	26740686	0	A	T	A	A	A	A	A	A	A	T	A	A	A	H	H	A	T	A	A	A	A	A	A	H	A	A	A	A	A	A	A	A	A	H	A	A	H	A	T	T	A	A	H	A	A	T
JAX00042862	13	26778086	0	C	T	C	C	C	C	C	T	C	C	C	C	H	C	C	C	C	C	C	C	C	C	C	C	C	T	C	T	T	T	C	H	C	C	H	C	C	C	C	C	C	C	C	C	T	C
JAX00353173	13	26793252	0	A	G	A	A	A	A	A	A	G	A	G	G	A	A	H	A	A	A	A	A	A	A	A	A	A	A	A	A	A	A	A	H	A	A	H	A	A	A	A	A	A	A	A	A	A	A
JAX00353176	13	26797847	0	T	C	T	T	T	T	T	C	T	T	T	T	T	T	T	T	T	T	T	T	T	T	T	T	T	H	T	C	C	C	T	T	T	T	T	T	T	T	T	T	T	T	T	T	C	T
JAX00353178	13	26798427	0	C	G	C	C	C	C	C	G	C	C	C	C	H	C	C	C	C	C	C	C	C	C	C	C	C	G	C	G	G	G	C	H	C	C	H	C	C	C	C	C	C	C	C	C	G	C
JAX00353183	13	26811547	0	G	A	G	G	G	G	G	A	A	A	A	A	G	H	A	G	A	G	G	G	G	G	G	A	G	A	G	A	A	A	G	A	G	N	A	G	N	G	A	A	G	G	H	G	A	A
JAX00353184	13	26833345	0	A	C	A	A	A	A	A	A	C	A	C	H	A	A	H	A	A	A	A	A	A	A	A	A	A	A	A	A	A	A	A	H	A	A	H	A	A	A	A	A	A	A	A	A	A	A
JAX00353195	13	26950619	0	T	C	T	T	T	T	T	T	C	T	C	C	T	T	N	T	T	T	T	T	T	T	T	T	T	T	T	T	T	T	T	N	T	T	H	T	T	T	T	T	T	T	T	T	T	T
JAX00353199	13	26959853	0	G	A	G	G	G	G	G	G	G	A	G	G	G	H	H	G	A	G	G	G	G	G	G	A	G	G	G	G	G	G	G	G	G	H	G	G	H	G	A	A	G	G	H	G	G	A
JAX00353202	13	26976398	0	A	T	A	A	A	A	A	T	A	A	A	A	H	A	A	A	A	A	A	A	A	A	A	A	A	T	A	T	T	T	A	H	A	A	H	A	A	A	A	A	A	A	A	A	T	A
JAX00353204	13	27000067	0	G	A	G	G	G	G	G	G	G	A	G	G	G	H	A	G	A	G	G	G	G	G	G	A	G	G	G	G	G	G	G	G	G	N	G	G	H	G	A	A	G	G	H	G	G	A
JAX00042880	13	27014293	0	A	G	A	A	A	A	A	G	G	A	G	G	H	N	H	A	A	N	A	A	A	A	A	A	A	G	A	G	G	G	A	G	A	A	G	A	A	A	N	A	A	A	A	A	G	A
JAX00042881	13	27014344	0	G	T	G	G	G	G	G	T	T	G	T	T	H	H	H	G	G	G	G	G	G	G	G	G	G	T	G	T	T	T	G	T	G	G	T	G	G	G	N	G	G	G	G	G	T	G
JAX00353208	13	27016528	0	A	C	A	A	A	A	A	C	C	A	C	C	H	A	C	A	A	A	H	A	H	A	A	A	A	C	H	C	C	C	A	C	A	A	C	A	A	A	A	A	A	A	A	A	C	A
JAX00042882	13	27018303	0	T	C	T	T	T	T	T	T	T	C	T	T	T	T	T	T	C	T	T	T	T	T	T	C	T	T	T	T	T	T	T	T	T	T	T	T	T	T	C	C	T	T	N	T	T	C
JAX00042884	13	27044480	0	A	C	A	A	A	A	A	C	C	A	C	C	H	A	H	A	A	A	A	A	A	A	A	A	A	C	A	C	C	C	A	C	A	A	C	A	A	A	A	A	A	A	A	A	C	A
JAX00353218	13	27087729	0	C	G	C	C	C	C	C	G	C	C	C	C	H	C	C	C	C	C	C	C	C	C	C	C	C	G	C	G	G	G	C	H	C	C	H	C	C	C	C	C	C	C	C	C	G	C
JAX00042888	13	27091342	0	C	A	C	C	C	C	C	A	A	C	A	A	N	C	H	C	C	C	C	C	C	C	C	C	C	A	C	A	A	A	C	A	C	C	A	C	C	C	C	C	C	C	C	C	A	C
JAX00723682	13	27130561	0	C	A	C	C	C	C	C	A	C	C	C	C	H	C	C	C	C	C	C	C	C	C	C	C	C	A	C	A	A	A	C	A	C	C	A	C	C	C	C	C	C	C	C	C	A	C
JAX00723686	13	27161048	0	A	G	A	A	A	A	A	G	A	A	A	A	N	A	A	A	A	A	A	A	A	A	A	A	A	G	A	G	G	G	A	N	A	A	H	A	A	A	A	A	A	A	A	A	G	A
JAX00202328	13	27166063	0	G	A	G	G	G	G	G	A	G	G	G	G	H	G	G	G	G	G	G	G	G	G	G	G	G	A	G	A	A	A	G	H	G	G	N	G	G	G	G	G	G	G	G	G	A	G
JAX00353220	13	27208844	0	T	C	T	T	T	T	T	C	C	C	C	C	H	H	C	T	C	T	T	T	T	T	T	C	T	C	T	C	C	C	T	C	T	H	C	T	H	T	C	C	T	T	H	T	C	C
JAX00353222	13	27209077	0	C	T	C	C	C	C	C	C	T	C	T	T	C	C	H	C	C	C	C	C	C	C	C	C	C	C	C	C	C	C	C	H	C	C	T	C	C	C	C	C	C	C	C	C	C	C
JAX00042894	13	27220049	0	G	T	G	G	G	G	G	T	G	G	G	G	H	G	G	G	G	G	G	G	G	G	G	G	G	T	G	T	T	T	G	H	G	G	H	G	G	G	G	G	G	G	G	G	T	G
JAX00353225	13	27239854	0	T	C	T	T	T	T	T	C	T	T	T	T	H	T	T	T	T	T	T	T	T	T	T	T	T	C	T	C	C	C	T	H	T	T	H	T	T	T	T	T	T	T	T	T	C	T
JAX00353226	13	27241273	0	G	A	G	G	G	G	G	G	A	G	A	A	G	G	H	G	G	G	G	G	G	G	G	G	G	G	G	G	G	G	G	H	G	G	H	G	G	G	G	G	G	G	G	G	G	G
JAX00353228	13	27255249	0	C	G	C	C	C	C	C	G	G	G	G	G	H	H	G	C	G	C	C	C	C	C	C	G	C	G	C	G	G	G	C	G	C	H	G	C	H	C	G	G	C	C	H	C	G	G
JAX00042896	13	27260268	0	G	A	G	G	G	G	G	A	A	G	A	A	A	G	H	G	G	G	G	G	G	G	G	G	G	A	G	A	A	A	G	A	G	G	A	G	G	G	G	G	G	G	G	G	A	G
JAX00042897	13	27260540	0	G	A	G	G	G	G	G	A	A	G	A	A	H	G	H	G	G	G	G	G	G	G	G	G	G	A	G	A	A	A	G	A	G	G	A	G	G	G	G	G	G	G	G	G	A	G
JAX00353231	13	27266789	0	G	T	G	G	G	G	G	T	G	G	G	G	H	G	G	G	G	G	G	G	G	G	G	G	G	T	G	T	T	T	G	H	G	G	H	G	G	G	G	G	G	G	G	G	T	G
JAX00353234	13	27283473	0	T	C	T	T	T	T	T	C	C	T	C	C	H	T	H	T	T	T	T	T	T	T	T	T	T	C	T	C	C	C	T	C	T	T	C	T	T	T	T	T	T	T	T	T	C	T
JAX00202330	13	27324030	0	T	C	T	T	T	T	T	C	C	T	C	C	H	T	H	T	T	T	T	T	T	T	T	T	T	C	T	C	C	C	T	C	T	T	C	T	T	T	T	T	T	T	T	T	C	T
JAX00353247	13	27347366	0	A	C	A	A	A	A	A	C	C	C	C	C	H	H	C	A	C	A	A	A	A	A	A	C	A	C	A	C	C	C	A	C	A	H	C	A	H	A	C	C	A	A	H	A	C	C
JAX00353249	13	27360501	0	T	C	T	T	T	T	T	C	C	C	C	C	H	H	C	T	C	T	T	T	T	T	T	C	T	C	T	C	C	C	T	C	T	H	C	T	H	T	C	C	T	T	H	T	C	C
JAX00353254	13	27412122	0	T	A	T	T	T	T	T	A	A	T	A	A	H	T	H	T	T	T	T	T	T	T	T	T	T	A	T	A	A	A	T	A	T	T	A	T	T	T	T	T	T	T	T	T	A	T
JAX00042909	13	27421162	0	G	T	G	G	G	G	G	T	T	G	T	T	N	G	G	G	G	G	G	G	G	G	G	G	G	T	G	T	T	T	G	T	G	G	T	G	G	G	G	G	G	G	G	G	T	G
JAX00353258	13	27423831	0	G	A	G	G	G	G	G	A	A	G	A	A	H	G	H	G	G	G	G	G	G	G	G	G	G	A	G	A	A	A	G	A	G	G	A	G	G	G	G	G	G	G	G	G	A	G
JAX00353259	13	27424402	0	T	C	T	T	T	T	T	C	C	T	C	C	H	T	H	T	T	T	T	T	T	T	T	T	T	C	T	C	C	C	T	C	T	T	C	T	T	T	T	T	T	T	T	T	C	T
JAX00353266	13	27461928	0	C	A	C	C	C	C	C	C	A	C	A	A	C	C	H	C	C	C	C	C	C	C	C	C	C	C	C	C	C	C	C	H	C	C	H	C	C	C	C	C	C	C	C	C	C	C
JAX00353268	13	27468983	0	G	C	G	G	G	G	G	C	G	G	G	G	H	G	G	G	G	G	G	G	G	G	G	G	G	C	G	C	C	C	G	H	G	G	H	G	G	G	G	G	G	G	G	G	C	G
JAX00353278	13	27525978	0	C	T	C	C	C	C	C	C	C	T	C	C	C	H	H	C	T	C	C	C	C	C	C	T	C	C	C	C	C	C	C	C	C	H	C	C	H	C	T	T	C	C	H	C	C	T
JAX00353279	13	27526179	0	C	T	C	C	C	C	C	T	T	C	T	T	H	C	H	C	C	C	C	C	C	C	C	C	C	T	C	T	T	T	C	T	C	C	T	C	C	C	C	C	C	C	C	C	T	C
JAX00042917	13	27539493	0	C	A	C	C	C	C	C	A	C	C	C	C	N	C	C	C	C	C	C	C	C	C	C	C	C	A	C	A	A	A	C	C	C	C	N	C	C	C	C	C	C	C	C	C	N	C
JAX00353284	13	27575068	0	C	A	C	C	C	C	C	C	A	C	A	A	C	C	H	C	C	C	C	C	C	C	C	C	C	C	C	C	C	C	C	H	C	C	H	C	C	C	C	C	C	C	C	C	C	C
JAX00353285	13	27589322	0	A	G	A	A	A	A	A	G	G	A	G	G	H	A	H	A	A	A	A	A	A	A	A	A	A	G	A	G	G	G	A	G	A	A	G	A	A	A	A	A	A	A	A	A	G	A
JAX00353291	13	27598099	0	A	T	A	A	A	A	A	T	A	A	A	A	H	A	A	A	A	A	A	A	A	A	A	A	A	T	A	T	T	T	A	H	A	A	H	A	A	A	A	A	A	A	A	A	T	A
JAX00042923	13	27618127	0	A	T	A	A	A	A	A	T	A	A	A	A	H	A	A	A	A	A	A	A	A	A	A	A	A	T	A	T	T	T	A	H	A	A	H	A	A	A	A	A	A	A	A	A	T	A
JAX00353298	13	27640594	0	C	T	C	C	C	C	C	C	T	C	T	T	C	C	H	C	C	C	C	C	C	C	C	C	C	C	C	C	C	C	C	H	C	C	H	C	C	C	C	C	C	C	C	C	C	C
JAX00353299	13	27641143	0	A	T	A	A	A	A	A	A	T	A	T	T	A	A	H	A	A	A	A	A	A	A	A	A	A	A	A	A	A	A	A	H	A	A	H	A	A	A	A	A	A	A	A	A	A	A
JAX00042926	13	27648019	0	T	C	T	T	T	T	T	C	C	T	C	C	H	T	H	T	T	T	T	T	T	T	T	T	T	C	N	C	C	C	T	C	T	T	C	T	T	N	T	T	T	T	T	T	C	T
JAX00353300	13	27674735	0	T	G	T	T	T	T	T	G	G	T	G	G	T	T	T	T	T	T	T	T	T	T	T	T	T	G	T	G	G	G	T	G	T	T	G	T	T	T	T	T	T	T	T	T	G	T
JAX00353302	13	27675795	0	C	T	C	C	C	C	C	T	C	C	C	C	H	C	C	C	C	C	C	C	C	C	C	C	C	T	C	T	T	T	C	H	C	C	H	C	C	C	C	C	C	C	C	C	T	C
JAX00042931	13	27697928	0	C	T	C	C	C	C	C	C	T	C	T	T	C	C	H	C	C	C	C	C	C	C	C	C	C	C	C	C	C	C	C	H	C	C	H	C	C	C	C	C	C	C	C	C	H	C
JAX00353306	13	27724786	0	T	A	T	T	T	T	T	A	A	A	A	A	H	H	A	T	A	T	T	T	T	T	T	A	T	A	T	A	A	A	T	A	T	H	A	T	H	T	A	A	T	T	H	T	A	A
JAX00353308	13	27726832	0	T	G	T	T	T	T	T	T	T	G	T	T	T	H	H	T	G	T	T	T	T	T	T	G	T	T	T	T	T	T	T	T	T	H	T	T	H	T	G	G	T	T	H	T	T	G
JAX00042933	13	27741634	0	T	G	T	T	T	T	T	G	G	G	N	G	T	T	G	T	G	T	T	T	T	T	T	G	T	G	T	G	G	G	T	G	T	T	G	T	T	T	G	G	T	T	T	T	G	G
JAX00042936	13	27780267	0	C	T	C	C	C	C	C	C	T	C	T	T	C	C	H	C	C	C	C	C	C	C	C	C	C	C	C	C	C	C	C	H	C	C	C	C	C	C	C	C	C	C	C	C	C	C
JAX00353323	13	27814958	0	G	A	G	G	G	G	G	A	A	G	A	A	H	G	H	G	G	G	G	G	G	G	G	G	G	A	G	A	A	A	G	A	G	G	A	G	G	G	G	G	G	G	G	G	A	G
JAX00353324	13	27815454	0	C	G	C	C	C	C	C	G	G	G	G	G	H	H	G	C	G	C	C	C	C	C	C	G	C	G	C	G	G	G	C	G	C	H	G	C	H	C	G	G	C	C	H	C	G	G
JAX00353327	13	27817319	0	G	C	G	G	G	G	G	G	C	G	C	C	G	G	H	G	G	G	G	G	G	G	G	G	G	G	G	G	G	G	G	H	G	G	H	G	G	G	G	G	G	G	G	G	G	G
JAX00353329	13	27820037	0	C	T	C	C	C	C	C	C	C	T	C	C	C	H	H	C	T	C	C	C	C	C	C	T	C	C	C	C	C	C	C	C	C	H	C	C	H	C	T	T	C	C	H	C	C	T
JAX00353331	13	27824152	0	G	A	G	G	G	G	G	G	A	G	A	A	G	G	H	G	G	G	G	G	G	G	G	G	G	G	G	G	G	G	G	N	G	G	G	G	G	G	N	G	G	G	G	G	G	G
JAX00353334	13	27851639	0	T	A	T	T	T	T	T	T	A	T	A	A	T	T	H	T	T	T	T	T	T	T	T	T	T	T	T	T	T	T	T	H	T	T	H	T	T	T	T	T	T	T	T	T	T	T
JAX00353336	13	27854358	0	C	A	C	C	C	C	C	C	A	C	A	A	C	C	H	C	C	C	C	C	C	C	C	C	C	C	C	C	C	C	C	H	C	C	H	C	C	C	C	C	C	C	C	C	C	C
JAX00353337	13	27854493	0	C	T	C	C	C	C	C	T	C	C	C	C	T	C	C	C	N	N	C	N	C	N	C	C	C	T	H	T	T	T	C	H	N	C	H	C	C	C	C	C	C	C	C	C	T	C
JAX00353347	13	27933616	0	A	G	A	A	A	A	A	G	G	G	G	G	H	H	G	A	G	A	A	A	A	A	A	G	A	G	A	G	G	G	A	G	A	H	G	A	H	A	G	G	A	A	H	A	G	G
JAX00202343	13	28070102	0	T	G	T	T	T	T	T	T	G	T	G	G	T	T	H	T	T	T	T	T	T	T	T	T	T	T	T	T	T	T	T	H	T	T	N	T	T	T	T	T	T	T	T	T	T	T
JAX00353359	13	28095078	0	A	G	A	A	A	A	A	A	G	A	G	G	A	A	H	A	A	A	A	A	A	A	A	A	A	A	A	A	A	A	A	H	A	A	H	A	A	A	A	A	A	A	A	A	A	A
JAX00353360	13	28102828	0	G	C	G	G	G	G	G	G	C	G	C	C	G	G	H	G	G	G	G	G	G	G	G	G	G	G	G	G	G	G	G	H	G	G	H	G	G	G	G	G	G	G	G	G	G	G
JAX00353363	13	28118847	0	A	T	A	A	A	A	A	T	A	A	A	A	H	A	A	A	A	A	A	A	A	A	A	A	A	T	A	T	T	T	A	H	A	A	H	A	A	A	A	A	A	A	A	A	T	A
JAX00353364	13	28121520	0	C	T	C	C	C	C	C	T	T	C	T	T	H	C	H	C	C	C	C	C	C	C	C	C	C	T	C	T	T	T	C	T	C	C	T	C	C	C	C	C	C	C	C	C	T	C
JAX00042963	13	28126674	0	A	G	A	A	A	A	A	G	G	A	G	G	H	A	H	A	A	A	A	A	A	A	A	A	A	G	A	G	G	G	A	G	A	A	G	A	A	A	A	A	A	A	A	A	G	A
JAX00353367	13	28155914	0	C	G	C	C	C	C	C	G	G	C	G	G	H	C	H	C	C	C	C	C	C	C	C	C	C	G	C	G	G	G	C	G	C	C	G	C	C	C	C	C	C	C	C	C	G	C
JAX00042966	13	28177257	0	T	A	T	T	T	T	T	A	T	A	N	H	H	H	H	T	A	T	T	T	T	T	T	A	T	A	T	A	A	A	T	H	T	H	H	T	H	T	A	A	T	T	H	T	A	A
JAX00353375	13	28196594	0	G	A	G	G	G	G	G	G	G	A	G	G	G	H	H	G	A	G	G	G	G	G	G	A	G	G	G	G	G	G	G	G	G	H	G	G	H	G	A	A	G	G	H	G	G	A
JAX00353378	13	28210845	0	C	T	C	C	C	C	C	C	C	T	C	C	C	H	H	C	T	C	C	C	C	C	C	T	C	C	C	C	C	C	C	C	C	H	C	C	H	C	T	T	C	C	H	C	C	T
JAX00353381	13	28211379	0	C	T	C	C	C	C	C	T	T	T	T	T	H	H	T	C	T	C	C	C	C	C	C	T	C	T	C	T	T	T	C	T	C	H	T	C	H	C	T	T	C	C	H	C	T	T
JAX00353382	13	28218813	0	G	C	G	G	G	G	G	G	C	G	C	C	G	G	H	G	G	G	G	G	G	G	G	G	G	G	G	G	G	G	G	H	G	G	H	G	G	G	G	G	G	G	G	G	G	G
JAX00353383	13	28245706	0	T	G	T	T	T	T	T	G	T	G	T	T	H	H	H	T	G	T	T	T	T	T	T	G	T	G	T	G	G	G	T	H	T	H	G	T	H	T	G	G	T	T	H	T	G	G
JAX00042974	13	28298123	0	C	T	C	C	C	C	C	T	C	C	C	C	H	C	C	C	C	C	C	C	C	C	C	C	C	T	C	T	T	T	C	H	C	C	H	C	C	C	C	C	C	C	C	C	T	C
JAX00042976	13	28299306	0	G	A	G	G	G	G	G	A	G	G	G	G	H	G	G	G	G	G	G	G	G	G	G	G	G	A	G	A	A	A	G	H	G	G	H	G	G	G	G	G	G	G	G	G	A	G
JAX00353391	13	28322094	0	G	A	G	G	G	G	G	G	A	G	H	H	G	G	G	G	G	G	G	G	G	G	G	G	G	G	G	G	G	G	G	G	G	G	G	G	G	G	G	G	G	G	G	G	G	G
JAX00353392	13	28322115	0	C	T	C	C	C	C	C	T	C	C	C	C	T	C	C	C	C	C	C	C	C	C	C	C	C	T	C	T	T	T	C	H	C	C	H	C	C	C	C	C	C	C	C	C	T	C
JAX00353393	13	28322238	0	T	A	T	T	T	T	T	A	A	T	A	A	H	T	H	T	T	T	T	T	T	T	T	T	T	A	T	A	A	A	T	A	T	T	A	T	T	T	T	T	T	T	T	T	A	T
JAX00353396	13	28324548	0	G	A	G	G	G	G	G	A	G	G	G	G	H	G	G	G	G	G	G	G	G	G	G	G	G	A	G	A	A	A	G	H	G	G	H	G	G	G	G	G	G	G	G	G	A	G
JAX00042977	13	28338007	0	A	G	A	A	A	A	A	G	A	A	A	A	H	A	A	A	A	A	A	A	A	A	A	A	A	G	A	G	G	G	A	H	A	A	H	A	A	A	A	A	A	A	A	A	G	A
JAX00042978	13	28338451	0	G	A	G	G	G	G	G	A	G	G	G	G	N	G	G	G	G	G	G	G	G	G	G	G	G	A	G	A	A	A	G	H	G	G	H	G	G	G	G	G	G	G	G	G	A	G
JAX00042979	13	28339927	0	C	T	C	C	C	C	C	T	C	C	C	C	H	C	C	C	C	C	C	C	C	C	C	C	C	T	C	T	T	T	C	H	C	C	H	C	C	C	C	C	C	C	C	C	T	C
JAX00042981	13	28379309	0	C	T	C	C	C	C	C	C	T	C	T	T	C	C	H	C	C	C	C	C	C	C	C	C	C	C	C	C	C	C	C	C	C	C	C	C	C	C	C	C	C	C	C	C	C	C
JAX00353400	13	28394158	0	A	G	A	A	A	A	A	G	A	G	A	A	H	H	H	A	G	A	A	A	A	A	A	G	A	G	A	G	G	G	A	H	A	H	H	A	H	A	G	G	A	A	H	A	G	G
JAX00353403	13	28403454	0	A	G	A	A	A	A	A	A	A	G	A	A	A	H	H	A	G	A	A	A	A	A	A	G	A	A	A	A	A	A	A	A	A	H	A	A	H	A	G	G	A	A	H	A	A	G
JAX00353404	13	28404563	0	G	A	G	G	G	G	G	G	G	A	G	G	G	H	H	G	A	G	G	G	G	G	G	A	G	G	G	G	G	G	G	G	G	H	G	G	H	G	A	A	G	G	H	G	G	A
JAX00353405	13	28407694	0	T	C	T	T	T	T	T	C	T	C	T	T	H	H	H	T	C	T	T	T	T	T	T	C	T	C	T	C	C	C	T	H	T	H	H	T	H	T	C	C	T	T	H	T	C	C
JAX00042984	13	28420964	0	T	C	T	T	T	T	T	C	T	T	T	T	N	T	T	T	T	T	T	T	T	T	T	T	T	C	T	C	C	C	T	T	T	T	T	T	T	T	T	T	T	T	T	T	C	T
JAX00042991	13	28510202	0	A	T	A	A	A	A	A	T	T	T	T	T	A	H	T	A	T	A	A	A	A	A	A	T	A	T	A	T	T	T	A	T	A	H	T	A	H	A	T	T	A	A	A	A	T	T
JAX00353412	13	28515152	0	A	G	A	A	A	A	A	G	A	G	A	A	H	H	H	A	G	A	A	A	A	A	A	G	A	G	A	G	G	G	A	H	A	H	H	A	H	A	G	G	A	A	H	A	G	G
JAX00353413	13	28516625	0	C	T	C	C	C	C	C	T	C	C	C	C	C	C	C	C	C	C	C	C	C	C	C	C	C	T	C	T	T	T	C	H	C	C	H	C	C	C	C	C	C	C	C	C	H	C
JAX00353414	13	28530398	0	C	T	C	C	C	C	C	T	C	C	C	C	H	C	C	C	C	C	C	C	C	C	C	C	C	T	C	T	T	T	C	H	C	C	H	C	C	C	C	C	C	C	H	C	T	C
JAX00353415	13	28530535	0	A	G	A	A	A	A	A	G	A	A	A	A	H	A	A	A	A	A	A	A	A	A	A	A	A	G	A	G	G	G	A	H	A	A	H	A	A	A	A	A	A	A	H	A	G	A
JAX00353418	13	28531495	0	C	G	C	C	C	C	C	G	C	G	C	C	N	N	H	C	G	C	C	C	C	C	C	G	C	G	C	G	G	G	C	N	C	N	N	C	N	C	G	G	C	C	G	N	G	G
JAX00042992	13	28532461	0	C	A	C	C	C	C	C	C	C	A	C	C	C	H	H	C	A	C	C	C	C	C	C	A	C	C	C	C	C	C	C	C	C	H	C	C	H	C	A	A	C	C	C	C	C	A
JAX00353422	13	28562253	0	T	C	T	T	T	T	T	C	C	C	C	C	C	H	C	T	C	N	N	T	T	T	T	C	T	C	T	C	C	C	T	C	T	H	C	T	H	T	C	C	T	T	H	T	C	C
JAX00353425	13	28571644	0	A	T	A	A	A	A	A	T	A	A	A	A	H	A	A	A	A	A	A	A	A	A	A	A	A	T	A	T	T	T	A	H	A	A	H	A	A	A	A	A	A	A	H	A	T	A
JAX00042995	13	28595615	0	G	C	G	G	G	G	G	C	C	G	C	C	G	G	N	G	G	G	G	G	G	G	G	G	G	C	G	C	C	C	G	C	G	G	C	G	G	G	G	G	G	G	G	G	C	G
JAX00353426	13	28602425	0	C	T	C	C	C	C	C	C	T	C	T	T	C	C	H	C	C	C	C	C	C	C	C	C	C	C	C	C	C	C	C	H	C	C	H	C	C	C	C	C	C	C	C	C	C	C
JAX00353428	13	28607659	0	G	A	G	G	G	G	G	A	G	G	G	G	H	G	G	G	G	G	G	G	G	G	G	G	G	A	G	A	A	A	G	H	G	G	H	G	G	G	G	G	G	G	H	G	A	G
JAX00353432	13	28612806	0	C	T	C	C	C	C	C	T	T	C	T	T	H	C	H	C	C	C	C	C	C	C	C	C	C	T	C	T	T	T	C	T	C	C	T	C	C	C	C	C	C	C	H	C	T	C
JAX00353434	13	28617025	0	C	A	C	C	C	C	C	C	A	C	A	A	C	C	H	C	C	C	C	C	C	C	C	C	C	C	C	C	C	C	C	H	C	C	H	C	C	C	C	C	C	C	C	C	C	C
JAX00042998	13	28620225	0	A	G	A	A	A	A	A	G	G	G	G	G	H	H	G	A	G	A	A	A	A	A	A	G	A	G	A	G	G	G	A	G	A	H	G	A	H	A	G	G	A	A	H	A	G	G
JAX00353443	13	28696535	0	T	C	T	T	T	T	T	T	C	T	C	C	T	T	H	T	T	T	T	T	T	T	T	T	T	T	T	T	T	T	T	H	T	T	H	T	T	T	T	T	T	T	T	T	T	T
JAX00043005	13	28697107	0	T	C	T	T	T	T	T	C	C	T	C	C	T	T	H	T	T	T	T	T	T	T	T	T	T	C	T	C	C	C	T	C	T	T	C	T	T	T	T	T	T	T	H	T	C	T
JAX00353445	13	28711992	0	G	C	G	G	G	G	G	C	C	C	C	C	G	H	C	G	C	G	G	G	G	G	G	C	G	C	G	C	C	C	G	C	G	H	C	G	H	G	C	C	G	G	H	G	C	C
JAX00353448	13	28719349	0	A	G	A	A	A	A	A	G	G	G	G	G	A	H	G	A	G	A	A	A	A	A	A	G	A	G	A	G	G	G	A	G	A	H	G	A	H	A	G	G	A	A	H	A	G	G
JAX00353449	13	28726938	0	G	C	G	G	G	G	G	C	C	G	C	C	G	G	H	G	G	G	G	G	G	G	G	G	G	C	G	C	C	C	G	C	G	G	C	G	G	G	G	G	G	G	H	G	C	G
JAX00043007	13	28738000	0	G	A	G	G	G	G	G	A	G	A	G	G	G	H	H	G	A	G	G	G	G	G	G	A	G	A	G	A	A	A	G	H	G	H	H	G	H	G	A	A	G	G	H	G	A	A
JAX00353456	13	28775317	0	G	A	G	G	G	G	G	G	A	G	A	A	G	G	H	G	G	G	G	G	G	G	G	G	G	G	G	G	G	G	G	H	G	G	H	G	G	G	G	G	G	G	G	G	G	G
JAX00043010	13	28780602	0	G	A	G	G	G	G	G	A	A	G	A	A	G	G	H	G	G	G	G	G	G	G	G	G	G	A	G	A	A	A	G	A	G	G	A	G	G	G	G	G	G	G	H	G	A	G
JAX00043012	13	28781282	0	C	G	C	C	C	C	C	G	G	C	G	G	C	C	H	C	C	C	C	C	C	C	C	C	C	G	C	G	G	G	C	G	C	C	G	C	C	C	C	C	C	C	N	C	G	C
JAX00353462	13	28795048	0	C	T	C	C	C	C	C	C	T	C	T	T	C	C	C	C	C	C	C	C	C	C	C	C	C	C	C	C	C	C	C	H	C	C	H	C	C	C	C	C	C	C	C	C	C	C
JAX00043015	13	28820591	0	G	A	G	G	G	G	G	A	G	G	G	G	G	G	G	G	G	G	G	G	G	G	G	G	G	A	G	A	A	A	G	H	G	G	H	G	G	G	G	G	G	G	H	G	A	G
JAX00353469	13	28856432	0	G	A	G	G	G	G	G	G	A	G	A	A	G	G	H	G	G	G	G	G	G	G	G	G	G	G	G	G	G	G	G	H	G	G	H	G	G	G	G	G	G	G	G	G	G	G
JAX00353470	13	28857297	0	T	G	T	T	T	T	T	T	G	T	G	G	T	T	H	T	T	T	T	T	T	T	T	T	T	T	T	T	T	T	T	H	T	T	H	T	T	T	T	T	T	T	T	T	T	T
JAX00353472	13	28869298	0	G	A	G	G	G	G	G	G	A	G	A	A	G	G	H	G	G	G	G	G	G	G	G	G	G	G	G	G	G	G	G	H	G	G	H	G	G	G	G	G	G	G	G	G	G	G
JAX00353473	13	28869467	0	T	C	T	T	T	T	T	C	C	T	C	C	T	T	H	T	T	T	T	T	T	T	T	T	T	C	T	C	C	C	T	C	T	T	C	T	T	T	T	T	T	T	H	T	C	T
JAX00353478	13	28908905	0	G	C	G	G	G	G	G	C	G	G	G	G	G	G	G	G	G	G	G	G	G	G	G	G	G	C	G	C	C	C	G	H	G	G	H	G	G	G	G	G	G	G	H	G	C	G
JAX00353481	13	28916978	0	T	C	T	T	T	T	T	C	T	T	T	T	T	T	T	T	T	T	T	T	T	T	T	T	T	C	T	C	C	C	T	H	T	T	H	T	T	T	T	T	T	T	H	T	C	T
JAX00353483	13	28928811	0	A	G	A	A	A	A	A	G	A	G	A	A	A	H	H	A	G	A	A	A	A	A	A	G	A	G	A	G	G	G	A	H	A	H	H	A	H	A	G	G	A	A	H	A	G	G
JAX00353486	13	28929690	0	T	A	T	T	T	T	T	A	T	T	T	T	T	T	T	T	T	T	T	T	T	T	T	T	T	A	T	A	A	A	T	H	T	T	H	T	T	T	T	T	T	T	H	T	A	T
JAX00353488	13	28930527	0	A	G	A	A	A	A	A	A	G	A	G	G	A	A	H	A	A	A	A	A	A	A	A	A	A	A	A	A	A	A	A	H	A	A	H	A	A	A	A	A	A	A	A	A	A	A
JAX00043023	13	28941098	0	T	C	T	T	T	T	T	C	C	C	C	C	T	H	C	T	C	T	T	T	T	T	T	C	T	C	T	C	C	C	T	C	T	H	C	T	H	T	C	C	T	T	H	T	C	C
JAX00353494	13	28974945	0	C	G	C	C	C	C	C	G	C	C	C	C	C	C	C	C	C	C	C	C	C	C	C	C	C	G	C	G	G	G	C	H	C	C	H	C	C	C	C	C	C	C	H	C	G	C
JAX00043026	13	28975146	0	C	T	C	C	C	C	C	C	T	T	T	T	C	H	T	C	T	C	C	C	C	C	C	T	C	C	C	C	C	C	C	H	C	H	H	C	H	C	T	T	C	C	C	C	C	T
JAX00353495	13	28986339	0	C	A	C	C	C	C	C	A	A	C	A	A	C	C	H	C	C	C	C	C	C	C	C	C	C	A	C	A	A	A	C	A	C	C	A	C	C	C	C	C	C	C	H	C	A	C
JAX00353497	13	28991865	0	T	A	T	T	T	T	T	A	A	T	A	A	T	T	H	T	T	T	T	T	T	T	T	T	T	A	T	A	A	A	T	A	T	T	A	T	T	T	T	T	T	T	H	T	A	T
JAX00202357	13	28993229	0	A	T	A	A	A	A	A	T	T	A	T	T	A	A	H	A	A	A	A	A	A	A	A	A	A	T	A	T	T	T	A	T	A	A	T	A	A	A	A	A	A	A	H	A	T	A
JAX00353507	13	29012573	0	G	A	G	G	G	G	G	A	A	G	A	A	G	G	H	G	G	G	G	G	G	G	G	G	G	A	G	A	A	A	G	A	G	G	A	G	G	G	G	G	G	G	H	G	A	G
JAX00353509	13	29013354	0	T	C	T	T	T	T	T	C	T	T	T	T	T	T	T	T	T	T	T	T	T	T	T	T	T	C	T	C	C	C	T	H	T	T	H	T	T	T	T	T	T	T	H	T	C	T
JAX00353511	13	29014009	0	A	G	A	A	G	A	A	G	G	G	G	G	A	H	G	A	G	A	A	H	G	A	A	G	A	G	A	G	G	G	H	G	A	G	G	A	H	G	G	G	A	A	H	A	G	G
JAX00043028	13	29014420	0	A	C	A	A	A	A	A	A	C	A	C	C	A	A	H	A	A	A	A	A	A	A	A	A	A	A	A	A	A	A	A	H	A	A	H	A	A	A	A	A	A	A	A	A	A	A
JAX00043030	13	29022921	0	G	A	G	G	G	G	G	A	G	G	G	G	G	G	G	G	G	G	G	G	G	G	G	G	G	A	G	A	A	A	G	H	G	G	H	G	G	G	G	G	G	G	H	G	A	G
JAX00353513	13	29030405	0	T	C	T	T	T	T	T	C	T	C	T	T	T	H	H	T	C	T	T	T	T	T	T	C	T	C	T	C	C	C	T	H	T	H	H	T	H	T	C	C	T	T	H	T	C	C
JAX00353518	13	29063172	0	C	T	C	C	C	C	C	C	C	T	C	C	C	H	H	C	T	C	C	C	C	C	C	T	C	C	C	C	C	C	C	C	C	H	C	C	H	C	T	T	C	C	C	C	C	T
JAX00353520	13	29068263	0	T	C	T	T	T	T	T	C	C	T	C	C	T	T	H	T	T	T	T	T	T	T	T	T	T	C	T	C	C	C	T	C	T	T	C	T	T	T	T	T	T	T	H	T	C	T
JAX00353521	13	29068362	0	G	A	G	G	G	G	G	A	A	G	A	A	G	G	H	G	G	G	G	G	G	G	G	G	G	A	G	A	A	A	G	A	G	G	A	G	G	G	G	G	G	G	H	G	A	G
JAX00353524	13	29083485	0	T	C	T	T	T	T	T	T	T	C	T	T	T	H	H	T	C	T	T	T	T	T	T	C	T	T	T	T	T	T	T	T	T	H	T	T	H	T	C	C	T	T	T	T	T	C
JAX00353525	13	29087377	0	A	G	A	A	A	A	A	G	A	A	A	A	A	A	A	A	A	A	A	A	A	A	A	A	A	G	A	G	G	G	A	H	A	A	H	A	A	A	A	A	A	A	H	A	G	A
JAX00353528	13	29090768	0	G	A	G	G	G	G	G	A	G	G	G	G	G	G	G	G	G	G	G	G	G	G	G	G	G	A	G	A	A	A	G	H	G	G	H	G	G	G	G	G	G	G	H	G	A	G
JAX00043034	13	29102539	0	A	G	A	A	A	A	A	G	A	A	A	A	A	A	A	A	A	A	A	A	A	A	A	A	A	G	A	G	G	G	A	H	A	A	H	A	A	A	A	A	A	A	H	A	G	A
JAX00043035	13	29103735	0	T	C	T	T	T	T	T	C	C	T	C	C	T	H	H	T	H	H	T	T	N	N	T	T	H	C	H	C	C	C	T	C	T	T	C	T	T	T	T	T	T	T	H	T	C	T
JAX00353532	13	29114539	0	C	A	C	C	C	C	C	A	C	C	C	C	C	C	C	C	C	C	C	C	C	C	C	C	C	A	C	A	A	A	C	H	C	C	H	C	C	C	C	C	C	C	H	C	A	C
JAX00353534	13	29115258	0	C	T	C	C	C	C	C	T	T	C	T	T	C	C	H	C	C	C	C	C	C	C	C	C	C	T	C	T	T	T	C	T	C	C	T	C	C	C	C	C	C	C	N	C	T	C
JAX00353538	13	29145755	0	T	C	T	T	T	T	T	C	T	T	T	T	T	T	T	T	T	T	T	T	T	T	T	T	T	C	T	C	C	C	T	H	T	T	H	T	T	T	T	T	T	T	H	T	C	T
JAX00043041	13	29179250	0	G	C	G	G	G	G	G	C	C	C	C	C	G	H	C	G	C	G	G	G	G	G	G	C	G	C	G	C	C	C	G	C	G	H	C	G	H	G	C	C	G	G	H	G	C	C
JAX00353542	13	29180524	0	G	T	G	G	G	G	G	G	T	G	T	T	G	G	H	G	G	G	G	G	G	G	G	G	G	G	G	G	G	G	G	H	G	G	H	G	G	G	G	G	G	G	G	G	G	G
JAX00353543	13	29187079	0	C	A	C	C	C	C	C	C	C	A	C	C	C	H	H	C	H	C	C	C	C	C	C	A	C	C	C	C	C	C	C	C	C	C	C	C	H	C	A	A	C	C	C	C	C	A
JAX00353544	13	29188797	0	G	C	G	G	G	G	G	C	G	G	G	G	G	G	G	G	G	G	G	G	G	G	G	G	G	C	G	C	C	C	G	H	G	G	H	G	G	G	G	G	G	G	H	G	C	G
JAX00353546	13	29192956	0	A	G	A	A	A	A	A	A	G	A	G	G	A	A	H	A	A	A	A	A	A	A	A	A	A	A	A	A	A	A	A	H	A	A	H	A	A	A	A	A	A	A	A	A	A	A
JAX00043045	13	29204907	0	A	G	A	A	A	A	A	G	G	G	G	G	A	H	G	A	G	A	A	A	A	A	A	G	A	G	A	G	G	G	A	G	A	H	G	A	H	A	G	G	A	A	H	A	G	G
JAX00043047	13	29263795	0	A	G	A	A	A	A	A	G	G	G	G	G	A	G	G	A	G	A	A	A	A	A	A	G	A	G	A	G	G	G	A	G	A	H	G	A	H	A	G	G	A	A	H	A	G	G
JAX00353552	13	29272276	0	T	C	T	T	T	T	T	C	T	T	T	T	T	T	T	T	T	T	T	T	T	T	T	T	T	C	T	C	C	C	T	N	T	T	H	T	T	T	T	T	T	T	H	T	C	T
JAX00353557	13	29292375	0	A	G	A	A	A	A	A	A	G	G	G	G	A	H	G	A	G	A	A	A	A	A	A	G	A	A	A	A	A	A	A	H	A	H	H	A	H	A	G	G	A	A	A	A	A	G
JAX00353559	13	29292883	0	T	G	T	T	T	T	T	G	G	G	G	G	H	H	G	T	G	T	T	T	T	H	T	G	T	G	H	G	G	G	T	G	T	N	G	T	H	N	G	G	T	T	H	T	G	G
JAX00353560	13	29295161	0	G	A	G	G	G	G	G	A	G	G	G	G	G	G	G	G	G	G	G	G	G	G	G	G	G	A	G	A	A	A	G	H	G	G	H	G	G	G	G	G	G	G	H	G	A	G
JAX00202365	13	29311401	0	T	C	T	T	T	T	T	T	C	T	C	C	T	T	H	T	T	T	T	T	T	T	T	T	T	T	T	T	T	T	T	H	T	T	H	T	T	T	T	T	T	T	T	T	T	T
JAX00043050	13	29316054	0	C	T	C	C	T	C	C	C	C	C	C	C	C	C	C	C	C	C	C	H	T	C	C	C	C	C	C	C	C	C	H	C	C	H	C	C	C	T	C	C	C	C	C	C	C	C
JAX00353562	13	29321409	0	C	T	C	C	T	C	C	C	C	C	C	C	C	C	C	C	C	C	C	H	T	C	C	C	C	C	C	C	C	C	H	C	C	H	C	C	C	T	C	C	C	C	C	C	C	C
JAX00353568	13	29334921	0	A	G	A	A	A	A	A	A	A	G	A	N	A	H	H	A	G	A	A	A	A	A	A	G	A	A	A	A	A	A	A	A	A	H	A	A	H	A	G	G	A	A	A	A	A	G
JAX00043054	13	29341154	0	T	C	T	T	C	T	T	C	C	C	C	C	T	H	C	T	C	T	T	H	C	T	T	C	T	C	T	C	C	C	H	C	T	C	C	T	H	C	C	C	T	T	H	T	C	C
JAX00353570	13	29360564	0	C	G	C	C	C	C	C	C	G	C	G	G	C	C	H	C	C	C	C	C	C	C	C	C	C	C	C	C	C	C	C	H	C	C	H	C	C	C	C	C	C	C	C	C	C	C
JAX00353571	13	29362888	0	T	C	T	T	T	T	T	C	T	T	T	T	T	T	T	T	T	T	T	T	T	T	T	T	T	C	T	C	C	C	T	H	T	T	H	T	T	T	T	T	T	T	H	T	C	T
JAX00043055	13	29375875	0	G	A	G	G	A	G	G	G	G	A	G	G	G	H	H	G	A	G	G	H	A	G	G	A	G	G	G	G	G	G	H	G	G	A	G	G	H	A	A	A	G	G	G	G	G	A
JAX00043057	13	29382376	0	C	T	C	C	T	C	C	C	C	T	C	C	C	H	H	C	T	C	C	H	T	C	C	T	C	C	C	C	C	C	H	C	C	T	C	C	H	T	T	T	C	C	C	C	C	T
JAX00353573	13	29389279	0	C	T	C	C	T	C	C	C	T	C	T	T	C	C	H	C	C	C	C	H	T	C	C	C	C	C	C	C	C	C	H	H	C	H	H	C	C	T	C	C	C	C	C	C	C	C
JAX00353577	13	29390478	0	T	C	T	T	T	T	T	C	C	T	C	C	T	T	H	T	T	T	T	T	T	T	T	T	T	C	T	C	C	C	T	C	T	T	C	T	T	T	T	T	T	T	H	T	C	T
JAX00353578	13	29392229	0	C	T	C	C	C	C	C	C	T	C	T	T	C	C	C	C	C	C	C	C	C	C	C	C	C	C	C	C	C	C	C	H	C	C	H	C	C	C	C	C	C	C	C	C	C	C
JAX00353579	13	29396221	0	A	G	A	A	G	A	A	G	G	A	G	G	A	A	H	A	A	A	A	H	G	A	A	A	A	G	A	G	G	G	H	G	A	H	G	A	A	G	A	A	A	A	H	A	G	A
JAX00353580	13	29405194	0	C	A	C	C	C	C	C	A	A	C	A	A	C	C	C	C	C	C	C	C	C	C	C	C	C	A	C	A	A	A	C	A	C	C	A	C	C	C	C	C	C	C	C	C	A	C
JAX00353588	13	29421106	0	A	T	A	A	A	A	A	T	T	A	T	T	A	A	H	A	A	A	A	A	A	A	A	A	A	T	A	T	T	T	A	T	A	A	T	A	A	A	A	A	A	A	H	A	T	A
JAX00202368	13	29424997	0	C	T	C	C	C	C	C	C	T	C	T	T	C	C	H	C	C	C	C	C	C	C	C	C	C	C	C	C	C	C	C	H	C	C	H	C	C	C	C	C	C	C	C	C	C	C
JAX00043061	13	29450485	0	A	G	A	A	G	A	A	G	G	G	G	G	A	N	G	A	G	A	A	H	G	A	A	G	A	G	A	G	G	G	H	G	A	G	G	A	N	G	G	G	A	A	H	A	G	G
JAX00353597	13	29463578	0	A	G	A	A	A	A	A	G	G	G	G	G	A	G	G	A	G	A	A	A	A	A	A	G	A	G	A	G	G	G	A	G	A	G	G	A	G	A	G	G	A	A	H	A	G	G
JAX00353601	13	29478776	0	C	A	C	C	C	C	C	A	A	C	A	A	C	C	H	C	C	C	C	C	C	C	C	C	C	A	C	A	A	A	C	A	C	C	A	C	C	C	C	C	C	C	H	C	A	C
JAX00353602	13	29480722	0	T	C	T	T	T	T	T	C	T	T	T	T	T	T	T	T	T	T	T	T	T	T	T	T	T	C	T	C	C	C	T	H	T	T	H	T	T	T	T	T	T	T	H	T	C	T
JAX00353608	13	29503293	0	C	T	C	C	C	C	C	C	T	C	T	T	C	C	C	C	C	C	C	C	C	C	C	C	C	C	C	C	C	C	C	H	C	C	H	C	C	C	C	C	C	C	C	C	H	C
JAX00043065	13	29504246	0	T	C	T	T	T	T	T	T	C	T	C	C	T	T	H	T	T	T	T	T	T	T	T	T	T	T	T	T	T	T	T	H	T	T	H	T	T	T	T	T	T	T	T	T	T	T
JAX00353609	13	29528689	0	A	G	A	A	A	A	A	G	A	A	A	A	A	A	A	A	A	A	A	A	A	A	A	A	A	G	A	G	G	G	A	A	A	A	A	A	A	A	A	A	A	A	H	A	G	A
JAX00353610	13	29528737	0	C	A	C	C	C	C	C	C	A	C	A	A	C	C	H	C	C	C	C	C	C	C	C	C	C	C	C	C	C	C	C	H	C	C	H	C	C	C	C	C	C	C	C	C	C	C
JAX00043068	13	29539002	0	A	G	A	A	A	A	A	G	G	G	G	G	A	H	G	A	G	A	A	A	A	A	A	G	A	G	A	G	G	G	A	G	A	H	G	A	H	A	G	G	A	A	H	A	G	G
JAX00043069	13	29539046	0	G	T	G	G	G	G	G	T	T	G	T	T	G	G	H	G	G	G	G	G	G	G	G	G	G	T	G	T	T	T	G	T	G	G	T	G	G	G	G	G	G	G	H	G	T	G
JAX00353616	13	29552612	0	T	G	T	T	T	T	T	T	G	T	G	G	T	T	H	T	T	T	T	T	T	T	T	T	T	T	T	T	T	T	T	H	T	T	H	T	T	T	T	T	T	T	T	T	T	T
JAX00043070	13	29578275	0	T	C	T	T	T	T	T	C	C	T	C	C	T	T	C	T	T	T	T	T	T	T	T	T	T	C	T	C	C	C	T	C	T	T	C	T	T	T	T	T	T	T	C	T	C	T
JAX00043072	13	29579300	0	C	G	C	C	C	C	C	G	C	C	C	C	C	C	C	C	C	C	C	C	C	C	C	C	C	G	C	G	G	G	C	H	C	C	H	C	C	C	C	C	C	C	N	C	G	C
JAX00353619	13	29589260	0	T	C	T	T	T	T	T	C	C	T	C	C	T	T	H	T	T	T	T	T	T	T	T	T	T	C	T	C	C	C	T	C	T	T	C	T	T	T	T	T	T	T	H	T	C	T
JAX00353622	13	29596912	0	C	T	C	C	C	C	C	T	C	C	C	C	C	C	C	C	C	C	C	C	C	C	C	C	C	T	C	T	T	T	C	H	C	C	H	C	C	C	C	C	C	C	H	C	T	C
JAX00353625	13	29607367	0	C	A	C	C	C	C	C	A	A	C	A	A	C	C	A	C	C	C	C	C	C	C	C	C	C	A	C	A	A	A	C	A	C	C	A	C	C	C	C	C	C	C	N	C	A	C
JAX00353628	13	29610081	0	T	G	T	T	T	T	T	T	G	T	G	G	T	T	H	T	T	T	T	T	T	T	T	T	T	T	T	T	T	T	T	H	T	T	H	T	T	T	T	T	T	T	T	T	T	T
JAX00353629	13	29611218	0	T	A	T	T	T	T	T	T	T	A	T	T	T	H	H	T	A	T	T	T	T	T	T	A	T	T	T	T	T	T	T	T	T	H	T	T	H	T	A	A	T	T	T	T	T	A
JAX00043075	13	29620445	0	G	A	G	G	G	G	G	G	A	G	A	A	G	G	H	G	G	G	G	G	G	G	G	G	G	G	G	G	G	G	G	H	G	G	H	G	G	G	G	G	G	G	G	G	G	G
JAX00353634	13	29623055	0	T	C	T	T	T	T	T	C	C	C	C	C	T	H	C	T	C	T	T	T	T	T	T	C	T	C	T	C	C	C	T	C	T	H	C	T	H	T	C	C	T	T	H	T	C	C
JAX00043076	13	29658072	0	C	A	C	C	A	C	C	C	C	A	C	C	C	N	H	C	A	C	C	H	A	C	C	A	C	C	C	C	C	C	N	C	C	A	C	C	H	A	A	A	C	C	C	C	C	A
JAX00353644	13	29670617	0	T	C	T	T	T	T	T	C	C	T	C	C	T	T	H	T	T	T	T	T	T	T	T	T	T	C	T	C	C	C	T	C	T	T	C	T	T	T	T	T	T	T	H	T	C	T
JAX00353645	13	29676578	0	A	G	A	A	A	A	A	G	G	A	G	G	A	A	H	A	A	A	A	A	A	A	A	A	A	G	A	G	G	G	A	G	A	A	G	A	A	A	A	A	A	A	H	A	G	A
JAX00353648	13	29688505	0	A	G	A	A	A	A	A	A	G	A	G	G	A	A	H	A	A	A	A	A	A	A	A	A	A	A	A	A	A	A	A	H	A	A	H	A	A	A	A	A	A	A	A	A	A	A
JAX00353653	13	29709704	0	T	G	T	T	G	T	T	T	T	T	T	T	T	T	T	T	T	T	T	H	G	T	T	T	T	T	T	T	T	T	H	T	T	H	T	T	T	G	T	T	T	T	T	T	T	T
JAX00353656	13	29711744	0	C	T	C	C	C	C	C	C	T	C	T	T	C	C	H	C	C	C	C	C	C	C	C	C	C	C	C	C	C	C	C	H	C	C	H	C	C	C	C	C	C	C	C	C	C	C
JAX00353660	13	29731751	0	A	G	A	A	A	A	A	G	G	A	G	G	A	A	H	A	A	A	A	A	A	A	A	A	A	G	A	G	G	G	A	G	A	A	G	A	A	A	A	A	A	A	H	A	G	A
JAX00353666	13	29748100	0	T	G	T	T	T	T	T	G	G	G	G	G	T	H	G	T	G	T	T	T	T	T	T	G	T	G	T	G	G	G	T	G	T	H	G	T	H	T	G	G	T	T	H	T	G	G
JAX00353667	13	29748889	0	A	G	A	A	A	A	A	G	G	A	G	G	A	A	H	A	A	A	A	A	A	A	A	A	A	G	A	G	G	G	A	G	A	A	G	A	A	A	A	A	A	A	H	A	G	A
JAX00353672	13	29758827	0	G	A	G	G	G	G	G	G	G	A	G	G	G	H	H	G	A	G	G	G	G	G	G	A	G	G	G	G	G	G	G	G	G	H	G	G	H	G	A	A	G	G	G	G	G	A
JAX00353673	13	29760794	0	C	G	C	C	C	C	C	G	C	C	C	C	C	C	C	C	C	C	C	C	C	C	C	C	C	G	C	G	G	G	C	H	C	C	N	C	C	C	C	C	C	C	H	C	G	C
JAX00353677	13	29771896	0	A	G	A	A	A	A	A	G	G	A	G	G	A	A	H	A	A	A	A	A	A	A	A	A	A	G	A	G	G	G	A	G	A	A	G	A	A	A	A	A	A	A	H	A	G	A
[truncated: 6,849 more rows]
[truncated: 119 more columns]
