# Supplementary material for: Modeling Host Genetic Regulation of Influenza Pathogenesis in the Collaborative Cross
Source: PLoS Pathog. 2013 Feb 28;9(2):e1003196. doi: 10.1371/journal.ppat.1003196 (PMC3585141; doi:10.1371/journal.ppat.1003196)
Supplement: Dataset S2 — Genotypes of Pre-CC animals. (ZIP) [file ppat.1003196.s002.zip › chr14.csv]

						A	B	C	D	E	F	G	H	GDACBHFE	DHGFEBCA	DFBHAECG	AEHGDCFB	BGAFDECH	FCEHGDAB	EBDGAFCH	CFEDHABG	GHBDCAFE	DHBGAFCE	AEDGBHFC	EDFCBHGA	EDAFGCBH	EBAFCGDH	CGDEFBHA	EDBGCHAF	CEBHDFAG	AEBGDFCH	BEHDFACG	HCDBAEFG	AEFGDBHC	BHCEAFDG	BGFEHDAC	EAFCDHGB	EBGAFDHC	CHAEDGBF	BFDGAECH	EAGBHCFD	ECBFAGDH	FCBHAEDG	CAFGEHDB	BHDFAGCE	GFEBCHAD	AFECDHGB	AFDGEBHC	EDFGABHC
id	chr	position	array	call0	call2	A/J	C57Bl/6J	129SvlmJ	NOD/LtJ	NZO/HlLtJ	CAST/EiJ	PWK/PhJ	WSB/EiJ	OR157f52	OR941f70	OR3467f46	OR4251f139	OR5415f124	OR2291f89	OR3087f42	OR739f146	OR867f169	OR3548f45	OR3007f48	OR3078f48	OR3291f40	OR3358f52	OR692f155	OR3207f45	OR3426f49	OR3168f55	OR780f63	OR3370f40	OR3154f39	OR3389f49	OR291f146	OR3181f47	OR3289f54	OR3076f38	OR3061f41	OR3067f39	OR3594f40	OR5019f133	OR5049f136	OR5118f134	OR4587f141	OR5091f130	OR5612f134	OR3584f50
JAX00372120	14	6530122	0	T	C	T	T	T	C	C	T	T	T	C	T	C	T	T	T	T	T	T	C	T	T	T	T	T	T	H	T	C	H	T	H	T	T	T	T	T	T	T	T	T	C	C	H	T	T
JAX00372124	14	6544818	0	G	A	G	G	G	A	A	G	G	G	A	G	A	G	G	G	G	G	G	A	G	G	G	G	G	G	H	G	A	H	G	H	G	G	G	G	G	G	G	G	G	A	A	H	G	G
JAX00372125	14	6546709	0	G	A	G	G	G	G	G	A	G	G	G	G	G	G	G	H	H	N	G	G	G	H	H	G	G	G	G	A	G	A	G	N	G	G	H	A	G	G	G	G	A	N	G	G	H	A
JAX00204231	14	6554482	0	A	G	A	A	G	A	A	A	G	A	A	A	A	A	A	A	A	A	A	A	A	A	G	H	G	H	A	A	A	A	H	A	A	H	A	A	G	G	G	A	A	A	A	A	A	A
JAX00049799	14	6583568	0	C	A	C	C	A	A	C	A	A	C	C	C	C	C	C	C	C	C	C	A	C	C	A	C	A	C	C	A	C	A	C	C	C	C	C	A	A	A	A	C	A	A	C	C	C	A
JAX00372129	14	6593412	0	A	T	A	A	A	A	A	T	A	A	A	A	A	A	A	H	H	T	A	A	A	H	H	A	N	A	A	T	A	H	A	N	A	A	H	T	A	A	A	A	N	A	A	A	N	T
JAX00372130	14	6607239	0	G	A	G	G	G	A	G	G	G	G	G	G	G	G	G	G	G	G	G	A	G	G	G	G	G	G	G	G	G	H	G	G	G	G	G	G	G	G	G	G	G	A	G	G	G	G
JAX00372131	14	6608572	0	G	A	G	G	G	G	G	G	A	G	G	G	G	G	G	G	G	G	G	G	G	G	N	H	G	G	G	G	G	G	G	G	G	G	G	G	H	G	A	G	G	G	G	G	G	G
JAX00372132	14	6613106	0	T	C	T	T	C	T	C	C	C	T	C	T	C	T	T	H	H	H	T	T	T	H	C	H	C	H	H	C	C	H	H	C	T	H	H	C	C	C	C	T	C	T	C	H	H	C
JAX00372137	14	6629460	0	G	A	G	G	A	G	G	G	A	G	G	G	G	G	G	G	G	G	G	G	G	G	H	H	A	H	G	G	G	G	H	G	G	H	G	G	A	A	A	G	G	G	G	G	G	G
JAX00372138	14	6655070	0	A	G	A	A	A	A	A	G	A	A	A	A	A	A	A	H	H	H	A	A	A	H	H	A	A	A	A	G	A	H	A	H	A	A	H	G	A	A	A	A	G	A	A	A	H	G
JAX00372139	14	6655508	0	A	G	A	A	A	A	A	A	A	G	A	A	A	G	G	H	A	H	G	A	G	A	A	A	A	A	A	A	A	A	A	A	A	A	A	A	A	A	A	A	A	A	A	A	H	A
JAX00049806	14	6693438	0	G	T	G	G	T	G	G	T	T	G	G	G	G	G	G	H	H	H	G	G	G	H	T	H	T	H	G	T	G	H	H	H	G	H	H	T	T	T	T	G	T	G	G	G	H	T
JAX00049807	14	6693631	0	G	A	G	G	A	G	G	A	A	G	G	G	G	G	G	H	H	H	G	G	G	H	A	H	A	H	G	A	G	H	H	H	G	H	H	A	A	A	A	G	A	G	G	G	H	A
JAX00372143	14	6703055	0	C	T	C	C	C	C	C	T	C	C	C	C	C	C	C	H	H	H	C	C	C	H	H	C	C	C	C	T	C	H	C	H	C	C	N	T	C	C	C	C	T	C	C	C	C	T
JAX00372146	14	6710856	0	A	G	A	A	G	A	A	A	A	A	A	A	A	A	A	A	A	A	A	A	A	A	A	A	G	H	A	A	A	A	H	A	A	H	A	A	H	G	A	A	A	A	A	A	A	A
JAX00372149	14	6718022	0	G	A	G	G	G	A	G	G	G	A	G	G	G	A	A	H	G	H	A	A	A	G	G	G	G	G	G	G	G	H	G	G	G	G	G	G	G	G	G	G	G	A	G	G	H	G
JAX00372152	14	6750712	0	G	C	G	G	G	G	G	C	G	G	G	G	G	G	G	H	H	H	G	G	G	H	G	G	G	G	G	C	G	H	G	H	G	G	H	C	G	G	G	G	C	G	G	G	H	C
JAX00372154	14	6754666	0	A	G	A	A	A	G	G	A	A	A	G	A	G	A	A	A	A	A	A	G	A	A	H	A	A	A	H	A	G	N	A	H	A	A	A	A	A	A	A	A	A	G	G	H	A	A
JAX00372155	14	6755387	0	T	C	T	T	T	C	C	C	T	T	C	T	C	T	T	H	H	H	T	C	T	H	H	T	T	T	H	C	C	C	T	C	T	T	H	C	T	T	T	T	C	C	C	H	H	C
JAX00372156	14	6755589	0	A	G	A	A	G	A	A	A	G	A	A	A	A	A	A	A	A	A	A	A	A	A	H	H	G	H	A	A	A	A	H	A	A	H	A	A	G	G	G	A	A	A	A	A	A	A
JAX00372157	14	6758801	0	A	G	A	A	G	G	G	G	G	A	G	A	G	A	A	H	H	H	A	G	A	H	G	H	G	H	H	G	G	G	H	G	A	H	H	G	G	G	G	A	G	G	G	H	H	G
JAX00372159	14	6764921	0	A	T	A	A	A	T	T	A	A	A	T	A	T	A	A	A	A	A	A	T	A	A	H	A	A	A	H	A	T	H	A	H	A	A	A	A	A	A	A	A	A	T	T	H	A	A
JAX00049813	14	6778894	0	T	C	T	T	C	C	C	C	C	T	C	T	C	T	T	H	H	H	T	C	T	H	C	H	C	H	H	C	C	C	N	C	T	H	H	C	C	C	C	T	C	C	C	H	H	C
JAX00049814	14	6783154	0	C	T	C	C	C	T	T	C	C	C	T	C	T	C	C	C	C	C	C	T	C	C	H	C	C	C	H	C	T	H	C	H	C	C	C	C	C	C	C	C	C	T	T	H	C	C
JAX00372165	14	6832027	0	C	T	C	C	C	C	T	C	C	C	T	C	T	C	C	C	C	C	C	C	C	C	H	C	C	C	N	C	T	C	C	H	C	C	C	C	C	C	C	C	C	C	T	H	C	C
JAX00372166	14	6832714	0	A	G	A	A	G	G	G	G	G	A	G	A	G	A	A	H	H	H	A	G	A	H	G	N	G	H	H	G	G	G	H	G	A	H	H	G	G	G	G	A	G	G	G	H	H	G
JAX00372170	14	6834457	0	T	C	T	T	T	T	T	C	T	T	T	T	T	T	T	H	H	H	T	T	T	H	T	T	T	T	T	C	T	H	T	H	T	T	H	C	T	T	T	T	C	T	T	T	H	C
JAX00372173	14	6838790	0	C	T	C	C	C	T	T	T	C	C	T	C	T	C	C	H	H	H	C	T	C	H	H	C	C	C	H	T	T	T	C	T	C	C	H	T	C	C	C	C	T	T	T	H	H	T
JAX00049816	14	6839022	0	C	T	C	C	C	T	C	T	C	C	C	C	C	C	C	H	H	H	C	T	C	H	C	C	C	C	C	T	C	T	C	H	C	C	H	T	C	C	C	C	T	T	C	C	H	T
JAX00049822	14	6902780	0	C	T	C	C	C	T	C	C	C	C	C	C	C	C	C	C	C	C	C	T	C	C	C	C	C	C	C	C	C	H	C	C	C	C	C	C	C	C	C	C	C	T	C	C	C	C
JAX00372183	14	6913045	0	A	G	A	A	A	A	A	G	G	A	A	A	A	A	A	H	H	H	A	A	A	G	H	N	A	A	A	G	A	H	A	H	A	A	H	G	N	A	G	A	G	A	A	A	H	G
JAX00372184	14	6913721	0	G	A	G	G	G	G	A	G	G	G	A	G	A	G	G	G	G	G	G	G	G	G	H	G	G	G	H	G	A	G	G	H	G	G	G	G	G	G	G	G	G	G	A	H	G	G
JAX00372189	14	6930110	0	T	A	T	T	A	T	T	T	T	T	T	T	T	T	T	T	T	T	T	T	T	T	T	T	A	T	T	T	T	T	T	T	T	T	T	T	H	A	T	T	T	T	T	T	T	T
JAX00372191	14	6930335	0	A	G	A	A	G	A	A	G	G	A	A	A	A	A	A	H	H	H	A	A	A	H	H	H	G	H	A	G	A	H	H	H	A	H	H	G	G	G	G	A	G	A	A	A	H	G
JAX00372192	14	6931512	0	T	C	T	T	C	T	T	C	C	T	T	T	T	T	T	H	H	H	T	T	T	H	H	H	C	H	T	C	T	H	H	H	T	H	H	C	C	C	C	T	C	T	T	T	H	C
JAX00372199	14	6950718	0	A	G	A	A	A	A	A	G	A	A	A	A	A	A	A	H	H	H	A	A	A	H	A	A	A	A	A	G	A	H	A	H	A	A	H	G	A	A	A	A	G	A	A	A	H	G
JAX00049829	14	6987424	0	C	T	C	C	T	T	C	T	T	C	C	C	C	C	C	H	H	H	C	T	C	N	H	H	T	H	C	T	C	T	H	H	C	H	H	T	T	T	T	C	T	T	C	C	H	T
JAX00049830	14	7000087	0	C	T	C	C	T	C	C	C	T	C	C	C	C	C	C	C	C	C	C	C	C	C	H	H	T	H	C	C	C	C	H	C	C	H	C	C	T	T	T	C	C	C	C	C	C	C
JAX00372222	14	7027936	0	A	T	A	A	T	A	A	A	A	A	A	A	A	A	A	A	A	A	A	A	A	A	A	A	T	A	A	A	A	A	A	A	A	A	A	A	A	T	A	A	A	A	A	A	A	A
JAX00372223	14	7031829	0	A	C	A	A	C	A	A	C	C	A	A	A	A	A	A	H	H	H	A	A	A	H	H	H	C	H	A	C	A	H	H	H	A	H	H	C	C	C	C	A	C	A	A	A	H	C
JAX00049832	14	7039276	0	C	T	C	C	C	T	C	C	C	C	C	C	C	C	C	C	C	C	C	T	C	C	C	C	C	C	C	C	C	H	C	C	C	C	C	C	C	C	C	C	C	T	C	C	C	C
JAX00372226	14	7039687	0	T	C	T	T	T	T	T	C	C	T	T	T	T	T	T	H	H	N	T	T	T	H	H	H	T	T	T	C	T	N	T	H	T	T	H	C	H	T	C	T	C	T	T	T	H	C
JAX00049833	14	7042891	0	G	T	G	G	G	T	G	G	G	G	G	G	G	G	G	G	G	G	G	T	G	G	G	G	G	G	G	G	G	H	G	G	G	G	G	G	G	G	G	G	G	T	G	G	G	G
JAX00049834	14	7049173	0	G	C	G	G	C	C	G	C	C	G	G	G	G	G	G	N	H	H	G	C	G	H	H	H	C	H	G	C	G	C	H	H	G	H	H	C	C	C	C	G	C	C	G	G	N	C
JAX00204244	14	7056102	0	A	G	A	A	G	A	A	A	G	A	A	A	A	A	A	A	A	A	A	A	A	A	H	H	N	H	A	A	A	A	N	A	A	H	A	A	G	G	G	A	A	A	A	A	A	A
JAX00372231	14	7072190	0	T	A	T	T	A	T	T	T	A	T	T	T	T	T	T	T	T	T	T	T	T	T	H	H	A	H	T	T	T	T	H	T	T	H	T	T	A	A	A	T	T	T	T	T	T	T
JAX00372232	14	7089821	0	T	C	T	T	T	C	C	C	T	C	C	T	C	C	C	C	T	C	C	C	C	H	H	T	T	T	H	C	C	C	T	C	T	T	H	C	T	T	T	T	C	C	C	H	C	C
JAX00049836	14	7090016	0	A	G	A	A	G	G	G	G	G	G	G	A	G	G	G	G	H	G	G	G	G	H	G	H	G	H	H	G	G	G	H	G	A	H	H	G	G	G	G	A	G	G	G	H	G	G
JAX00372237	14	7099703	0	A	G	A	A	G	A	A	G	G	A	A	A	A	A	A	H	H	H	A	A	A	H	H	H	G	H	A	G	A	H	N	H	A	H	H	G	G	G	G	A	G	A	A	A	H	G
JAX00372238	14	7100000	0	C	T	C	C	T	C	C	T	C	C	C	C	C	C	C	H	H	H	C	C	C	H	C	C	T	H	C	T	C	H	H	H	C	H	H	T	H	T	C	C	T	C	C	C	H	T
JAX00372239	14	7100088	0	C	T	C	C	C	C	C	T	C	C	C	C	C	C	C	H	H	H	C	C	C	H	C	C	C	C	C	T	C	H	C	H	C	C	C	T	C	C	C	C	T	C	C	C	H	T
JAX00049838	14	7111842	0	C	T	C	C	T	C	C	C	T	C	C	C	C	C	C	C	C	C	C	C	C	C	H	H	T	H	C	C	C	C	H	C	C	H	C	C	T	T	T	C	C	C	C	C	C	C
JAX00372242	14	7112382	0	G	C	G	G	G	C	C	G	G	G	C	G	C	G	G	G	G	G	G	C	G	G	H	G	G	G	H	G	C	H	G	H	G	G	G	G	G	G	G	G	G	C	C	H	G	G
JAX00372243	14	7116819	0	C	T	C	C	C	C	C	C	T	C	C	C	C	C	C	C	C	C	C	C	C	C	N	N	C	C	C	C	C	C	C	C	C	C	C	C	H	C	N	C	C	C	C	C	C	C
JAX00372249	14	7136213	0	T	C	T	T	C	C	C	C	C	C	C	T	C	C	C	C	H	C	C	C	C	H	C	H	C	H	H	C	C	C	H	C	T	H	H	C	C	C	C	T	C	C	C	H	C	C
JAX00049841	14	7150281	0	A	G	A	A	G	G	G	G	G	A	G	A	G	A	A	H	H	H	A	G	A	H	G	H	G	H	H	G	G	G	H	G	A	H	H	G	G	G	G	A	G	G	G	H	H	G
JAX00372255	14	7167439	0	A	T	A	A	T	A	A	A	T	A	A	A	A	A	A	A	A	A	A	A	A	A	H	H	T	H	A	A	A	A	H	A	A	H	A	A	T	T	T	A	A	A	A	A	A	A
JAX00372257	14	7191718	0	C	T	C	C	C	C	C	T	C	C	C	C	C	C	C	H	H	H	C	C	C	H	C	C	C	C	C	T	C	H	C	H	C	C	H	T	C	C	C	C	T	C	C	C	H	T
JAX00204245	14	7223804	0	T	A	T	T	A	T	T	T	A	T	T	T	T	T	T	T	T	T	T	T	T	T	H	H	A	H	T	T	T	T	H	T	T	H	T	T	A	A	A	T	T	T	T	T	T	T
JAX00049846	14	7225380	0	A	T	A	A	T	A	A	T	T	A	A	A	A	A	A	H	H	H	A	A	A	H	H	H	T	H	A	T	A	H	H	H	A	H	H	T	T	T	T	A	T	A	A	A	H	T
JAX00049847	14	7226500	0	T	A	T	T	A	T	T	T	A	T	T	T	T	T	T	T	T	T	T	T	T	T	H	H	A	H	T	T	T	T	H	T	T	H	T	T	A	A	A	T	T	T	T	T	T	T
JAX00372262	14	7227316	0	C	A	C	C	A	C	C	C	A	C	C	C	C	C	C	C	C	C	C	C	C	C	H	H	A	H	C	C	C	C	H	C	C	H	C	C	A	A	A	C	C	C	C	C	C	C
JAX00049849	14	7264200	0	T	C	T	T	C	T	T	C	C	T	T	T	T	T	T	H	H	H	T	T	T	H	N	N	C	H	T	C	T	H	H	H	T	H	N	C	C	C	C	T	C	T	T	T	H	C
JAX00049850	14	7269563	0	C	T	C	C	T	C	C	T	T	C	C	C	C	C	C	H	H	H	C	C	C	H	H	H	T	H	C	T	C	H	H	H	C	H	H	T	T	T	T	C	T	C	C	C	H	T
JAX00372277	14	7308749	0	T	G	T	T	G	T	G	G	G	T	G	T	G	T	T	H	H	H	T	T	T	H	G	H	G	H	H	G	G	H	H	G	T	H	H	G	G	G	G	T	G	T	G	H	H	G
JAX00049853	14	7313695	0	T	C	T	T	C	T	T	C	C	T	T	T	T	T	T	H	H	H	T	T	T	H	H	H	C	H	T	C	T	H	H	H	T	H	H	C	C	C	C	T	C	T	T	T	H	C
JAX00204249	14	7317991	0	T	C	T	T	C	T	C	T	C	T	C	T	C	T	T	T	T	T	T	T	T	T	C	H	C	H	H	T	C	T	H	H	T	H	T	T	C	C	C	T	T	T	C	N	T	T
JAX00372282	14	7318466	0	C	A	C	C	A	C	C	C	A	C	C	C	C	C	C	N	C	C	C	C	C	C	H	H	A	H	C	C	C	C	H	C	C	H	C	C	A	A	A	C	C	C	C	C	C	C
JAX00372283	14	7353073	0	C	T	C	C	C	C	C	T	C	C	C	C	C	C	C	H	H	H	C	C	C	H	C	C	C	C	C	T	C	H	C	H	C	C	H	T	C	C	C	C	T	C	C	C	H	T
JAX00372285	14	7361667	0	G	A	G	G	G	G	G	G	A	G	G	G	G	G	G	G	G	G	G	G	G	G	H	H	G	G	G	G	G	G	G	G	G	G	G	G	H	G	A	G	G	G	G	G	G	G
JAX00372286	14	7362165	0	A	G	A	A	G	A	A	A	A	A	A	A	A	A	A	A	A	A	A	A	A	A	A	A	G	H	A	A	A	A	H	A	A	H	A	A	H	G	A	A	A	A	A	A	A	A
JAX00049857	14	7372856	0	T	C	T	T	C	C	C	C	C	C	C	T	C	C	C	C	N	C	C	C	C	N	C	N	C	H	H	C	C	C	H	C	T	H	N	C	C	C	C	T	C	C	C	H	C	C
JAX00372289	14	7389188	0	A	G	A	A	G	A	G	G	G	A	G	A	G	A	A	H	H	H	A	N	A	H	G	H	G	H	H	G	G	H	H	G	A	H	H	G	G	G	N	A	G	A	G	H	H	G
JAX00372291	14	7393335	0	C	A	C	C	C	C	A	C	C	C	A	C	A	C	C	C	C	C	C	C	C	C	H	C	C	C	H	C	A	C	C	H	C	C	C	C	C	C	C	C	C	C	A	H	C	C
JAX00372292	14	7396982	0	T	C	T	T	T	T	C	T	T	T	C	T	H	T	T	T	T	T	T	T	T	T	H	T	T	T	H	T	H	T	T	H	T	T	T	T	T	T	T	T	T	T	C	H	T	T
JAX00372294	14	7404102	0	G	A	G	G	A	G	G	G	G	G	G	G	G	G	G	G	G	G	G	G	G	G	G	G	A	H	G	G	G	G	H	G	G	H	G	G	H	A	G	G	G	G	G	G	G	G
JAX00372295	14	7412824	0	A	G	A	A	G	A	G	G	G	A	G	A	G	A	A	H	H	H	A	A	A	H	G	H	G	H	H	G	G	H	H	G	A	H	H	G	G	G	G	A	G	A	G	H	H	G
JAX00372297	14	7413430	0	G	A	G	G	G	G	G	A	A	G	G	G	G	G	G	H	H	H	G	G	G	H	H	H	G	G	G	A	G	H	G	N	G	G	H	A	N	G	A	G	A	G	G	G	H	A
JAX00372301	14	7417543	0	C	G	C	C	C	C	C	C	G	C	C	C	C	C	C	C	C	C	C	C	C	C	H	H	C	C	C	C	C	C	C	C	C	C	C	C	H	C	G	C	C	C	C	C	C	C
JAX00372303	14	7420277	0	G	T	G	G	T	G	G	G	G	G	G	G	G	G	G	G	G	G	G	G	G	G	G	G	T	H	G	G	G	G	H	G	G	H	G	G	H	T	G	G	G	G	G	G	G	G
JAX00372310	14	7454201	0	G	A	G	G	G	A	G	G	G	A	G	G	G	A	A	H	G	H	A	A	A	G	G	G	G	G	G	G	G	H	G	G	G	G	G	G	G	G	G	G	G	A	G	G	H	G
JAX00049863	14	7454435	0	A	C	A	A	C	C	C	C	C	C	C	A	C	C	C	C	H	C	C	C	C	H	C	H	C	H	H	C	C	C	H	C	A	H	H	C	C	C	C	A	C	C	C	H	C	C
JAX00372314	14	7487003	0	T	C	T	T	C	T	T	C	C	T	T	T	T	T	T	H	H	H	T	T	T	H	H	H	C	H	T	C	T	H	H	H	T	H	H	C	C	C	C	T	C	T	T	T	C	C
JAX00049867	14	7488917	0	G	A	G	G	A	A	A	A	A	A	A	G	A	A	A	A	H	A	A	A	A	H	A	H	A	H	H	A	A	A	H	A	G	H	H	A	A	A	A	G	A	A	A	H	A	A
JAX00204251	14	7493023	0	G	T	G	G	T	G	G	G	T	G	G	G	G	G	G	G	G	G	G	G	G	G	H	H	T	H	G	G	G	G	N	G	G	H	G	G	T	T	T	G	G	G	G	G	G	G
JAX00372315	14	7495029	0	G	A	G	G	A	G	G	A	G	G	G	G	G	G	G	H	N	H	G	G	G	H	G	G	A	H	G	A	G	H	H	H	G	H	N	A	N	A	G	G	A	G	G	G	G	A
JAX00049868	14	7517392	0	T	C	T	T	C	C	C	C	C	C	C	T	C	C	C	C	N	C	C	C	C	N	C	N	C	N	N	C	C	C	N	C	T	N	H	C	C	C	C	T	C	C	C	N	C	C
JAX00049869	14	7528094	0	C	T	C	C	C	T	T	C	C	T	T	C	T	T	T	H	C	H	T	T	T	C	N	C	C	C	N	C	T	H	C	H	C	C	C	C	C	C	C	C	C	T	T	H	H	N
JAX00049871	14	7531309	0	C	T	C	C	C	T	T	C	C	T	T	C	T	T	T	H	C	H	T	T	T	C	H	C	C	C	H	C	T	H	C	H	C	C	C	C	C	C	C	C	C	T	T	H	T	C
JAX00372323	14	7555478	0	G	A	G	G	G	G	G	A	G	G	G	G	N	G	G	H	N	H	G	G	G	G	G	G	G	G	N	H	G	H	G	G	G	G	N	N	G	N	G	G	N	G	G	G	H	H
JAX00049873	14	7590911	0	C	T	C	C	T	T	T	T	T	T	T	C	T	T	T	T	H	T	T	T	T	H	T	H	T	H	H	T	T	T	H	T	N	H	H	T	T	T	T	C	T	T	T	H	T	T
JAX00372332	14	7609899	0	A	C	A	A	C	A	A	A	C	A	A	A	A	A	A	A	A	A	A	A	A	A	H	H	C	A	A	A	A	A	A	A	A	N	A	A	C	C	N	A	A	A	A	A	A	A
JAX00372334	14	7610291	0	A	G	A	A	G	A	A	A	G	A	A	A	A	A	A	A	A	A	A	A	A	A	A	A	G	A	A	A	A	A	A	A	A	A	A	A	N	H	H	A	A	A	A	A	A	A
JAX00049878	14	7659149	0	T	G	T	T	G	T	T	T	T	T	T	T	T	T	T	T	T	T	T	T	T	T	T	T	G	H	T	T	T	T	H	T	T	H	T	T	H	G	T	T	T	T	T	T	T	T
JAX00049879	14	7659357	0	C	A	C	C	A	C	C	C	C	C	C	C	C	C	C	C	C	C	C	C	C	C	C	C	A	H	C	C	C	C	H	C	C	H	C	C	H	A	C	C	C	C	C	C	C	C
JAX00372347	14	7661487	0	G	A	G	G	G	G	G	G	A	G	G	G	G	G	G	G	G	G	G	G	G	G	A	N	G	G	G	G	G	G	G	G	G	G	G	G	H	G	A	G	G	G	G	G	G	G
JAX00049883	14	7700777	0	A	T	A	A	T	A	A	T	T	A	A	A	A	A	A	H	H	H	A	A	A	H	H	H	T	H	A	T	A	H	H	H	A	H	H	T	T	T	T	A	T	A	A	A	H	T
JAX00372348	14	7701335	0	G	A	G	G	G	G	G	G	A	G	G	G	G	G	G	G	G	G	G	G	G	G	H	H	G	G	G	G	G	G	G	G	G	G	G	G	H	G	A	G	G	G	G	G	G	G
JAX00372351	14	7737065	0	C	G	C	C	G	C	C	C	C	C	C	C	C	C	C	C	C	C	C	C	C	C	C	C	G	H	C	C	C	C	H	C	C	H	C	C	H	G	C	C	C	C	C	C	C	C
JAX00049884	14	7737439	0	C	A	C	C	A	C	C	A	A	C	C	C	C	C	C	H	H	H	C	C	C	H	H	H	A	C	C	A	C	H	C	H	C	C	H	A	A	A	A	C	A	C	C	C	H	A
JAX00372354	14	7778597	0	C	T	C	C	T	C	C	C	C	C	C	C	C	C	C	C	C	C	C	C	C	C	C	C	T	H	C	C	C	C	H	C	C	H	C	C	H	T	C	C	C	C	C	C	C	C
JAX00372355	14	7778917	0	A	T	A	A	T	A	A	T	T	A	A	A	A	A	A	H	N	H	A	A	A	H	N	H	T	H	A	T	A	H	H	N	A	H	H	T	T	T	T	A	T	A	A	A	H	T
JAX00372356	14	7779130	0	G	A	G	G	A	G	G	G	A	G	G	G	G	G	G	G	G	G	G	G	G	G	H	H	A	H	G	G	G	G	H	G	G	H	G	G	A	A	A	G	G	G	G	G	G	G
JAX00372364	14	7836062	0	A	C	A	A	C	A	A	C	C	A	A	A	A	A	A	H	H	H	A	A	A	H	H	H	C	H	A	C	A	H	H	H	A	H	H	C	C	C	C	A	C	A	A	A	H	C
JAX00372365	14	7859751	0	T	C	T	T	T	T	T	C	T	T	T	T	T	T	T	H	H	H	T	T	T	H	T	T	T	T	T	C	T	H	T	H	T	T	H	C	T	T	T	T	C	T	T	T	H	C
JAX00204257	14	7873234	0	G	T	G	G	T	G	G	T	T	G	G	G	G	G	G	H	H	H	G	G	G	H	H	H	T	H	G	T	G	H	H	H	G	H	H	T	T	T	T	G	T	G	G	G	H	T
JAX00372366	14	7886667	0	G	A	G	G	A	G	G	A	G	G	G	G	G	G	G	H	H	H	G	G	G	H	G	G	A	H	G	A	G	H	H	H	G	H	H	A	H	A	G	G	A	G	G	G	H	A
JAX00372367	14	7886775	0	C	T	C	C	T	C	C	C	C	C	C	C	C	C	C	C	C	C	C	C	C	C	C	C	T	H	C	C	C	C	H	C	C	H	C	C	H	T	C	C	C	C	C	C	C	C
JAX00372371	14	7916110	0	T	C	T	T	T	T	T	T	C	T	T	T	T	T	T	T	T	T	T	T	T	T	H	N	T	T	T	T	T	T	T	T	T	T	T	T	N	T	C	T	T	T	T	T	T	T
JAX00049897	14	7916288	0	T	A	T	T	T	A	A	T	T	T	A	T	A	T	T	T	T	T	T	A	T	T	H	T	T	T	H	T	A	H	T	H	T	T	T	T	T	T	T	T	T	A	A	H	T	T
JAX00204259	14	7918902	0	A	G	A	A	G	A	A	A	G	A	A	A	A	A	A	A	A	A	A	A	A	A	H	H	G	H	A	A	A	A	H	A	A	H	A	A	G	G	G	A	A	A	A	A	A	A
JAX00372379	14	7947841	0	T	C	T	T	C	T	T	T	T	T	T	T	T	T	T	T	T	T	T	T	T	T	T	T	C	H	T	T	T	T	H	T	T	H	T	T	H	C	T	T	T	T	T	T	T	T
JAX00372382	14	7948360	0	T	G	T	T	G	T	T	G	G	T	T	T	T	T	T	H	H	H	T	T	T	H	H	H	G	H	T	G	T	H	H	H	T	H	H	G	G	G	G	T	G	T	T	T	H	G
JAX00049899	14	7954196	0	G	A	G	G	A	A	A	A	A	G	A	G	A	G	G	N	A	H	G	A	G	H	A	H	A	H	H	A	A	A	H	A	G	H	N	A	A	N	A	G	A	A	A	H	H	A
JAX00049901	14	7959068	0	C	T	C	C	T	T	T	T	T	C	T	C	T	C	C	H	H	H	C	T	C	H	T	H	T	H	H	T	T	T	H	T	C	H	H	T	T	T	T	C	T	T	T	H	H	T
JAX00049903	14	7993205	0	T	G	T	T	G	T	G	T	G	T	G	T	G	T	T	T	T	T	T	T	T	T	G	H	G	H	N	T	G	T	H	N	T	H	T	T	G	G	G	T	T	T	G	N	T	T
JAX00372384	14	7993324	0	G	A	G	G	A	G	G	G	A	G	G	G	G	G	G	G	G	G	G	G	G	G	H	H	A	N	G	G	G	G	H	G	G	N	G	G	A	A	A	G	G	G	G	G	G	G
JAX00372385	14	7993362	0	G	A	G	G	A	G	G	G	A	G	G	G	G	G	G	G	G	G	G	G	G	G	H	H	A	H	G	G	G	G	H	G	G	H	G	G	A	A	A	G	G	G	G	G	G	G
JAX00372390	14	7999776	0	A	G	A	A	G	A	G	G	G	A	G	A	G	A	A	H	H	H	A	A	A	H	G	H	G	H	H	G	G	H	H	G	A	H	H	G	G	G	G	A	G	A	G	H	H	G
JAX00372391	14	8008970	0	T	G	T	T	T	T	G	G	T	T	G	T	G	T	T	H	H	H	T	T	T	N	H	T	T	T	H	G	G	H	T	G	T	T	H	G	T	T	T	T	G	T	G	H	H	G
JAX00372393	14	8009916	0	G	A	G	G	G	G	A	G	G	G	H	G	A	G	G	G	G	G	G	G	G	G	H	G	G	G	H	G	A	G	G	H	G	G	G	G	G	G	G	G	G	G	A	H	G	G
JAX00372394	14	8009931	0	G	A	G	G	G	G	A	G	G	G	A	G	A	G	G	G	G	G	G	G	G	G	H	G	G	G	H	G	A	G	G	H	G	G	G	G	G	G	G	G	G	G	A	H	G	G
JAX00049906	14	8010249	0	C	T	C	C	T	C	C	T	T	T	C	C	C	T	T	T	H	T	T	C	T	H	H	H	T	H	C	T	C	H	H	H	C	H	H	T	T	T	T	C	T	C	C	C	T	T
JAX00049907	14	8017039	0	T	G	T	T	G	T	T	G	G	T	T	T	T	T	T	H	H	H	T	T	T	H	H	H	G	H	T	G	T	H	H	H	T	H	H	G	G	G	G	T	G	T	T	T	H	G
JAX00372401	14	8040702	0	C	T	C	C	T	C	C	C	T	C	C	C	C	C	C	C	C	C	C	C	C	C	H	H	T	H	C	C	C	C	H	C	C	H	C	C	T	T	T	C	C	C	C	C	C	C
JAX00372407	14	8071869	0	G	A	G	G	A	G	G	G	A	G	G	G	G	G	G	G	G	G	G	G	G	G	H	H	A	H	G	G	G	G	H	G	G	H	G	G	A	A	A	G	G	G	G	G	G	G
JAX00049911	14	8090121	0	T	C	T	T	C	T	T	C	C	T	T	T	T	T	T	H	H	H	T	T	T	H	H	H	C	H	T	C	T	H	H	H	T	H	H	C	C	C	C	T	C	T	T	T	H	C
JAX00372416	14	8112292	0	C	T	C	C	T	C	C	C	T	C	C	C	C	C	C	C	C	C	C	C	C	C	H	H	T	H	C	C	C	C	H	C	C	H	C	C	T	T	T	C	C	C	C	C	C	C
JAX00204261	14	8123357	0	A	C	A	A	C	A	A	A	C	A	A	A	A	A	A	A	A	A	A	A	A	A	H	H	C	H	A	A	A	A	H	A	A	H	A	A	C	C	C	A	A	A	A	A	A	A
JAX00204263	14	8135077	0	G	A	G	G	A	G	G	G	A	G	G	G	G	G	G	G	G	G	G	G	G	G	H	H	A	H	G	G	G	G	H	G	G	H	G	G	A	A	A	G	G	G	G	G	G	G
JAX00049914	14	8151648	0	A	G	A	A	G	A	A	G	G	G	A	A	A	G	G	G	H	G	G	A	G	H	H	H	G	H	A	G	A	H	H	H	A	H	H	G	G	G	G	A	G	A	A	A	G	G
JAX00372422	14	8159764	0	T	C	T	T	C	T	T	C	T	C	T	T	T	C	C	C	H	C	C	T	C	H	T	T	C	H	T	C	T	H	H	H	T	H	H	C	H	C	T	T	C	T	T	T	C	C
JAX00372423	14	8161000	0	C	T	C	C	T	C	C	C	C	C	C	C	C	C	C	C	C	C	C	C	C	C	C	C	T	H	C	C	C	C	H	C	C	H	C	C	H	T	C	C	C	C	C	C	C	C
JAX00372426	14	8162657	0	T	A	T	T	A	T	T	A	A	A	T	T	T	A	A	A	H	A	A	T	A	H	H	H	A	H	T	A	T	H	H	H	T	H	H	A	A	A	A	T	A	T	T	T	A	A
JAX00372430	14	8163735	0	G	A	G	G	A	G	G	G	A	G	G	G	G	G	G	G	G	G	G	G	G	G	H	H	A	N	G	G	G	G	H	G	G	H	G	G	A	A	A	G	G	G	G	G	G	G
JAX00372432	14	8163961	0	C	T	C	C	C	C	C	C	C	T	C	C	C	T	T	T	C	T	T	C	T	C	C	C	C	C	C	C	C	C	C	C	C	C	C	C	C	C	C	C	C	C	C	C	T	C
JAX00049918	14	8179342	0	G	A	G	G	A	G	G	G	A	G	G	G	G	G	G	G	G	G	G	G	G	G	H	H	A	H	G	G	G	G	H	G	G	H	G	G	A	A	A	G	G	G	G	G	G	G
JAX00372436	14	8188561	0	C	T	C	C	T	C	T	T	T	T	T	C	T	T	T	T	H	T	T	C	T	H	T	H	T	H	H	T	T	H	H	T	C	H	H	T	T	T	T	C	T	C	T	H	T	T
JAX00372440	14	8199164	0	T	C	T	T	C	T	C	C	C	C	C	T	C	C	C	C	H	C	C	T	C	H	C	H	C	H	H	C	C	H	H	C	T	H	H	C	C	C	C	T	C	T	C	H	C	C
JAX00372442	14	8199660	0	C	G	C	C	C	C	G	C	C	G	G	C	G	G	G	C	C	C	G	C	G	C	C	C	C	C	C	C	G	C	C	C	C	C	C	C	C	C	C	C	C	C	G	C	C	C
JAX00372450	14	8234706	0	T	G	T	T	T	T	G	T	T	G	G	T	G	G	G	H	T	H	G	T	G	T	H	T	T	T	H	T	G	T	T	H	T	T	T	T	T	T	T	T	T	T	G	N	H	T
JAX00372451	14	8234789	0	C	T	C	C	T	C	T	T	T	T	T	C	T	T	T	T	N	T	T	C	T	N	T	H	T	H	H	T	T	N	H	T	C	H	C	T	T	T	T	C	T	C	T	H	T	T
JAX00049922	14	8237555	0	G	A	G	G	G	G	G	A	A	G	G	G	G	G	G	H	H	H	G	G	G	H	H	H	G	G	G	A	G	H	G	H	G	G	H	A	H	G	A	G	A	G	G	G	H	A
JAX00372455	14	8251345	0	C	T	C	C	C	C	C	C	T	C	C	N	C	C	C	C	C	C	C	C	C	C	H	H	C	C	C	C	C	C	C	C	C	C	C	C	H	C	T	C	C	C	C	C	C	C
JAX00372461	14	8252878	0	A	G	A	A	G	A	G	G	A	G	G	A	G	G	G	G	H	G	G	A	G	H	H	A	G	H	H	G	G	H	H	G	H	H	H	G	H	G	A	A	G	A	G	H	G	G
JAX00372463	14	8253663	0	G	T	G	G	G	G	G	G	T	G	G	G	G	G	G	G	G	G	G	G	G	G	H	H	G	G	G	G	G	G	G	G	G	G	G	G	H	G	T	G	G	G	G	G	G	G
JAX00049924	14	8257875	0	T	G	T	T	G	T	T	G	G	G	T	T	T	N	G	G	H	H	G	T	G	H	H	N	G	N	T	G	T	H	N	H	T	N	H	G	G	G	G	T	G	T	T	T	G	G
JAX00372471	14	8303233	0	A	T	A	A	T	A	A	T	T	A	A	A	A	A	A	H	H	H	A	A	A	H	H	H	T	H	A	T	A	H	H	H	A	H	H	T	T	T	T	A	T	A	A	A	H	T
JAX00372474	14	8315560	0	T	C	T	T	C	T	T	C	C	T	T	T	T	T	T	H	N	N	T	T	T	H	H	H	C	H	T	C	T	H	H	H	T	H	H	C	C	C	C	T	C	T	T	T	C	C
JAX00372477	14	8319189	0	A	G	A	A	A	A	A	G	G	A	A	A	A	A	A	H	H	A	A	A	A	H	N	H	A	A	A	G	A	H	A	H	A	A	H	G	H	A	G	A	G	A	A	A	H	G
JAX00372479	14	8320394	0	G	A	G	G	G	G	G	G	A	G	G	G	G	G	G	G	G	G	G	G	G	G	H	H	G	G	G	G	G	G	G	G	G	G	G	G	A	G	A	G	G	G	G	G	G	G
JAX00049929	14	8321579	0	C	T	C	C	C	C	C	C	C	T	C	C	C	T	T	H	C	H	T	C	T	C	C	C	C	C	C	C	C	C	C	C	C	C	C	C	C	C	C	C	C	C	C	C	H	C
JAX00049930	14	8322751	0	G	A	G	G	G	G	G	G	G	A	G	G	G	A	A	H	G	H	A	G	A	G	G	G	G	G	G	G	G	G	G	G	G	G	G	G	G	G	G	G	G	G	G	G	H	G
JAX00372490	14	8336462	0	A	C	A	A	C	A	C	A	A	C	C	A	H	C	C	H	A	H	C	A	C	A	H	A	C	H	H	A	C	A	H	H	A	H	A	A	H	C	A	A	A	A	C	H	C	A
JAX00372495	14	8340709	0	G	T	G	G	G	G	G	G	G	T	G	G	G	T	T	H	G	H	T	G	T	G	G	G	G	G	G	G	G	G	G	G	G	G	G	G	G	G	G	G	G	G	G	G	T	G
JAX00372496	14	8345542	0	C	T	C	C	C	C	C	T	T	C	C	C	C	C	C	N	H	T	C	C	C	H	H	H	C	C	C	T	C	H	C	N	C	C	H	T	H	C	T	C	T	C	C	C	C	T
JAX00049932	14	8361944	0	A	T	A	A	T	A	T	T	T	T	T	N	H	T	T	T	H	T	T	A	T	H	T	H	T	H	H	T	T	H	H	T	A	H	H	T	T	T	T	N	T	A	T	H	T	T
JAX00372500	14	8362480	0	G	A	G	G	A	G	G	G	G	G	G	G	G	G	G	G	G	G	G	G	G	G	G	G	A	G	G	G	G	G	N	G	G	N	G	G	N	A	G	G	G	G	G	G	G	G
JAX00372507	14	8372186	0	A	G	A	A	A	A	A	G	A	A	A	A	A	A	A	H	H	H	A	A	A	H	A	A	A	A	A	G	A	H	A	H	A	A	H	G	A	A	A	A	G	A	A	A	A	G
JAX00372509	14	8377144	0	A	G	A	A	A	A	A	A	G	A	A	A	A	A	A	A	A	A	A	A	A	A	H	H	A	A	A	A	A	A	A	A	A	A	A	A	H	A	G	A	A	A	A	A	A	A
JAX00372512	14	8381458	0	A	G	A	A	G	A	G	G	G	G	G	A	H	G	G	G	N	G	G	A	G	N	G	G	G	A	A	G	G	N	A	G	A	N	A	G	G	G	G	A	G	A	G	A	G	G
JAX00372516	14	8398644	0	A	G	A	A	G	A	A	A	G	G	A	A	A	G	G	N	A	H	G	A	G	A	H	H	G	H	A	A	A	A	H	A	A	H	A	A	G	G	G	A	A	A	A	A	G	A
JAX00372517	14	8401259	0	A	C	A	A	A	A	A	C	A	A	A	A	A	A	A	H	H	H	A	A	A	H	A	A	A	A	A	C	A	H	A	H	A	A	H	C	A	A	A	A	C	A	A	A	A	C
JAX00049937	14	8420325	0	T	C	T	T	C	T	T	C	C	T	T	T	T	T	T	H	H	H	T	T	T	H	H	H	C	H	T	C	T	H	H	H	T	H	H	C	C	C	C	T	C	T	T	T	T	C
JAX00372520	14	8425799	0	T	C	T	T	C	T	T	C	C	T	T	T	T	T	T	H	H	H	T	T	T	H	H	H	C	H	T	C	T	H	H	H	T	H	H	C	C	C	C	T	C	T	T	T	T	C
JAX00372521	14	8426756	0	C	T	C	C	T	C	T	T	T	T	T	C	H	T	T	T	H	T	T	C	T	H	T	H	T	H	H	T	T	H	H	T	C	H	H	T	T	T	T	C	T	C	T	H	T	T
JAX00372523	14	8444177	0	T	A	T	T	A	T	T	A	A	T	T	T	T	T	T	H	H	H	T	T	T	H	H	H	A	H	T	A	T	H	H	H	T	H	H	A	A	N	A	T	A	T	T	T	T	A
JAX00372538	14	8471890	0	G	T	G	G	G	G	G	T	G	G	G	G	G	G	G	H	G	H	G	G	G	G	G	G	G	G	G	N	G	G	G	G	G	G	G	T	G	G	G	G	H	G	G	G	G	H
JAX00049941	14	8498175	0	G	A	G	G	A	G	G	A	A	G	G	G	G	G	G	N	H	H	G	G	G	N	H	H	A	H	G	A	G	H	H	H	G	N	H	A	A	A	A	G	A	G	G	G	G	A
JAX00372545	14	8498348	0	C	T	C	C	C	C	C	T	C	C	C	C	C	C	C	H	H	H	C	C	C	H	C	C	C	C	C	T	C	H	C	H	C	C	H	T	C	C	C	C	T	C	C	C	C	T
JAX00372549	14	8502560	0	C	T	C	C	T	C	C	T	T	C	C	C	C	C	C	C	C	C	C	C	C	C	C	C	T	C	C	T	C	C	C	C	C	C	C	T	T	T	H	C	T	C	C	C	C	T
JAX00372555	14	8533947	0	A	G	A	A	G	A	A	G	G	A	A	A	A	A	A	H	H	H	A	A	A	H	H	H	G	H	A	G	A	H	H	H	A	H	H	G	G	G	G	A	G	A	A	A	A	G
JAX00372560	14	8555796	0	T	A	T	T	A	T	A	T	A	A	A	T	H	A	A	H	T	H	A	T	A	T	A	H	A	H	H	T	A	T	H	H	T	H	T	T	A	A	A	T	T	T	A	H	A	T
JAX00049947	14	8582491	0	A	G	A	A	G	A	G	G	G	G	G	A	H	G	G	G	H	G	G	A	G	H	G	H	G	H	H	G	G	H	H	G	A	H	H	G	G	G	G	A	G	A	G	H	G	G
JAX00372567	14	8583283	0	T	C	T	T	C	T	C	C	C	C	C	T	H	C	C	C	N	C	C	T	C	N	C	H	C	H	H	C	C	H	H	C	T	H	T	C	C	C	C	T	C	T	C	H	C	C
JAX00372568	14	8583607	0	C	A	C	C	C	C	A	C	C	A	A	C	H	A	A	H	C	H	A	C	A	C	H	C	C	C	H	C	A	C	C	H	C	C	C	C	C	C	C	C	C	C	A	H	A	C
JAX00372569	14	8583752	0	C	T	C	C	T	C	C	T	T	C	C	C	C	C	C	H	H	H	C	C	C	H	H	H	T	H	C	T	C	H	H	H	C	H	H	T	T	T	T	C	T	C	C	C	C	T
JAX00372575	14	8588147	0	T	C	T	T	C	T	T	C	C	T	T	T	T	T	T	H	H	H	T	T	T	H	H	H	C	H	T	C	T	H	H	H	T	H	H	C	C	C	C	T	C	T	T	T	T	C
JAX00372582	14	8603621	0	C	T	C	C	C	C	T	C	C	T	T	C	N	T	T	H	C	H	T	C	T	C	H	C	C	C	H	C	T	C	C	N	C	C	C	C	C	C	C	C	C	C	T	H	T	C
JAX00372584	14	8611769	0	C	T	C	C	T	C	T	C	T	T	T	C	H	T	T	H	C	H	T	C	T	C	T	H	T	H	H	C	T	C	H	H	C	H	C	C	T	T	T	C	C	C	T	H	T	C
JAX00372594	14	8662992	0	C	A	C	C	A	C	C	C	C	C	C	C	C	C	C	C	C	C	C	C	C	C	C	C	A	N	C	C	C	C	H	C	C	H	C	C	H	A	C	C	C	C	C	C	C	C
JAX00372595	14	8672562	0	C	A	C	C	A	C	C	A	A	C	C	C	C	C	C	H	H	H	C	C	C	H	H	H	A	N	C	A	C	H	H	H	C	H	N	A	A	A	A	C	A	C	C	C	C	A
JAX00372596	14	8683145	0	T	C	T	T	C	T	T	C	C	T	T	T	T	T	T	H	H	H	T	T	T	H	H	H	C	H	T	C	T	H	H	H	T	H	H	C	C	C	C	T	C	T	T	T	T	C
JAX00049956	14	8688554	0	C	T	C	C	T	C	T	T	T	T	T	C	H	T	T	T	H	T	T	C	T	H	T	H	T	H	H	T	T	H	H	T	C	H	H	T	T	T	T	C	T	C	T	H	T	T
JAX00372598	14	8700918	0	A	G	A	A	A	A	A	G	A	A	A	A	A	A	A	H	H	H	A	A	A	H	A	A	A	A	A	G	A	H	A	H	A	A	H	G	A	A	A	A	G	A	A	A	A	G
JAX00372600	14	8706416	0	G	A	G	G	G	G	G	G	A	G	G	G	G	G	G	G	G	G	G	G	G	G	H	H	G	G	G	G	G	G	G	G	G	G	G	G	H	G	A	G	G	G	G	G	G	G
JAX00372601	14	8718802	0	G	A	G	G	G	G	A	G	G	A	A	G	H	A	A	H	G	H	A	G	A	G	H	G	G	G	H	G	A	G	G	H	G	G	G	G	G	G	G	G	G	G	A	H	A	G
JAX00372603	14	8726559	0	C	T	C	C	T	C	C	C	T	C	C	C	C	C	C	C	C	C	C	C	C	C	H	H	T	H	C	C	C	C	H	C	C	H	C	C	T	T	T	C	C	C	C	C	C	C
JAX00372604	14	8726851	0	T	C	T	T	C	T	T	C	C	T	T	T	T	T	T	H	H	N	T	T	T	H	H	H	C	H	T	C	T	H	H	H	T	H	H	C	C	C	C	T	C	T	T	T	T	C
JAX00187921	14	8731171	0	G	A	A	G	A	A	A	A	A	A	A	G	A	A	A	A	H	A	A	A	A	A	A	H	A	A	A	A	A	A	A	A	G	A	H	A	A	A	A	A	A	A	A	A	A	A
JAX00372609	14	8746067	0	G	A	G	G	A	G	G	A	G	G	G	G	G	G	G	H	H	H	G	G	G	H	G	G	A	H	G	A	G	H	H	H	G	H	H	A	H	A	G	G	A	G	G	G	G	A
JAX00372614	14	8761091	0	C	T	C	C	T	C	C	T	T	C	C	C	C	C	C	N	H	N	C	C	C	N	H	H	T	H	C	T	C	H	H	H	C	H	H	T	T	T	T	C	T	C	C	C	C	T
JAX00049963	14	8782790	0	T	A	T	T	A	T	T	A	A	A	T	T	T	A	A	A	H	A	A	T	A	H	H	H	A	H	T	A	T	H	H	H	T	H	H	A	A	A	A	T	A	T	T	T	A	A
JAX00372627	14	8789641	0	A	G	A	A	G	A	A	G	G	G	A	A	A	G	G	G	H	G	G	A	G	H	H	H	G	H	A	G	A	H	H	H	A	H	H	G	G	G	G	A	G	A	A	A	G	G
JAX00372628	14	8790224	0	C	T	C	C	C	C	C	C	C	T	C	C	C	T	T	H	C	H	T	C	T	C	C	C	C	C	C	C	C	C	C	C	C	C	C	C	C	C	C	C	C	C	C	C	T	C
JAX00372630	14	8799393	0	T	A	T	T	T	T	T	A	A	T	T	T	T	T	T	H	H	H	T	T	T	H	H	H	T	T	T	A	T	H	T	N	T	T	H	A	H	T	A	T	A	T	T	T	T	A
JAX00372634	14	8813656	0	G	A	G	G	A	G	G	G	G	A	G	G	G	A	A	H	G	H	A	G	A	G	G	G	A	H	G	G	G	G	H	G	G	H	G	G	H	A	G	G	G	G	G	G	A	G
JAX00372635	14	8814217	0	T	G	T	T	T	T	T	T	G	G	T	T	T	G	G	H	T	H	G	T	G	T	H	H	T	T	T	T	T	T	T	T	T	T	T	T	H	T	G	T	T	T	T	T	G	T
JAX00372639	14	8816732	0	G	T	G	G	G	G	G	G	G	T	G	G	G	T	T	H	G	H	T	G	T	G	G	G	G	G	G	G	G	G	G	G	G	G	G	G	G	G	G	G	G	G	G	G	T	G
JAX00372642	14	8817229	0	T	C	T	T	T	T	T	T	C	C	T	T	T	C	C	H	T	H	C	T	C	T	H	H	T	T	T	T	T	T	T	T	T	T	T	T	H	T	C	T	T	T	T	T	C	T
JAX00049968	14	8861304	0	T	C	T	T	T	T	T	C	T	T	T	T	T	T	T	N	N	N	T	T	T	N	T	T	T	T	T	C	T	N	T	N	T	T	N	C	T	T	T	T	H	T	T	T	T	C
JAX00049971	14	8894326	0	C	T	C	C	C	C	C	T	C	C	C	C	C	C	C	H	H	H	C	C	C	H	C	C	C	C	C	T	C	H	C	H	C	C	H	T	C	C	C	C	H	C	C	C	C	T
JAX00372658	14	8925700	0	A	G	A	A	G	A	A	G	G	A	A	A	A	A	A	H	H	H	A	A	A	H	H	H	G	H	A	G	A	H	H	H	A	H	H	G	G	G	G	A	H	A	A	A	A	G
JAX00372660	14	8928024	0	C	G	C	C	G	C	C	C	C	C	C	C	C	C	C	C	C	C	C	C	C	C	C	C	G	H	C	C	C	C	H	C	C	N	C	C	H	G	C	C	C	C	C	C	C	C
JAX00372662	14	8935228	0	A	G	A	A	A	A	A	A	G	A	A	A	A	A	A	A	A	A	A	A	A	A	H	H	A	A	A	A	A	A	A	A	A	A	A	A	H	A	G	A	A	A	A	A	A	A
JAX00372667	14	8968420	0	A	G	A	A	G	A	A	G	G	A	A	A	A	A	A	H	H	H	A	A	A	H	H	H	G	H	A	G	A	H	H	H	A	H	H	G	G	G	G	A	H	A	A	A	A	G
JAX00049977	14	8980265	0	A	G	A	A	G	A	A	G	G	A	A	A	A	A	A	H	H	H	A	A	A	G	H	H	G	H	A	G	A	H	H	H	A	H	H	G	G	G	G	A	N	A	A	A	N	G
JAX00372673	14	9006729	0	A	T	A	A	T	A	A	A	A	A	A	A	N	A	A	A	A	A	A	A	A	A	A	A	T	H	A	A	A	A	H	A	A	H	A	A	H	T	A	A	A	A	A	A	A	A
JAX00372677	14	9015113	0	G	A	G	G	A	G	G	A	A	G	G	G	G	G	G	H	H	H	G	G	G	H	G	H	A	H	G	A	G	H	H	H	G	H	H	A	A	A	A	G	H	G	G	G	G	A
JAX00049978	14	9016604	0	T	C	T	T	C	T	T	C	C	C	T	T	T	C	C	C	H	C	C	T	C	H	H	H	C	H	T	C	T	H	H	H	T	H	H	C	C	C	C	T	H	T	T	T	C	C
JAX00372679	14	9021030	0	A	T	A	A	T	A	A	A	T	A	A	A	A	A	A	A	A	A	A	A	A	A	H	H	T	H	A	A	A	A	H	A	A	H	A	A	T	T	T	A	A	A	A	A	A	A
JAX00372683	14	9027949	0	A	G	A	A	A	A	A	A	A	G	A	A	A	G	G	H	A	H	G	A	G	A	A	A	A	A	A	A	A	A	A	A	A	A	A	A	A	A	A	A	A	A	A	A	G	A
JAX00372686	14	9032310	0	A	G	A	A	A	A	A	A	A	G	A	A	A	G	G	H	A	H	G	A	G	A	A	A	A	A	A	A	A	A	A	A	A	A	A	A	A	A	A	A	A	A	A	A	G	A
JAX00372687	14	9032544	0	C	A	C	C	C	C	C	A	C	C	C	C	C	C	C	H	H	H	C	C	C	H	C	C	C	C	C	A	C	H	C	H	C	C	H	A	C	C	C	C	H	C	C	C	C	A
JAX00372688	14	9032987	0	G	A	G	G	A	G	G	G	A	G	G	G	G	G	G	G	G	G	G	G	G	G	A	A	A	A	G	G	G	G	A	G	H	A	G	G	A	A	A	G	G	G	G	G	G	G
JAX00204280	14	9062447	0	C	G	C	C	G	C	C	C	G	C	C	C	C	C	C	C	C	C	C	C	C	C	H	N	G	H	C	C	C	C	H	C	C	H	C	C	H	H	G	C	C	C	C	C	C	C
JAX00372695	14	9072932	0	A	G	A	A	A	A	A	G	A	A	A	A	A	A	A	H	H	H	A	A	A	H	A	A	A	A	A	G	A	H	A	H	A	A	H	G	A	A	A	A	H	A	A	A	A	G
JAX00372697	14	9086179	0	A	G	A	A	G	A	A	A	A	A	A	A	A	A	A	A	A	A	A	A	A	A	A	A	G	H	A	A	A	A	H	A	A	H	A	A	H	G	N	A	A	A	A	A	A	A
JAX00049985	14	9098376	0	C	A	C	C	A	C	C	A	A	C	C	C	C	C	C	H	H	H	C	C	C	H	H	H	A	H	C	A	C	H	H	H	C	H	H	A	A	A	A	C	H	C	C	C	C	A
JAX00049986	14	9098411	0	T	C	T	T	C	T	T	C	C	T	T	T	T	T	T	H	H	H	T	T	T	H	H	H	C	H	T	C	T	H	H	H	T	H	H	C	C	C	C	T	H	T	T	T	T	C
JAX00049987	14	9138064	0	T	C	T	T	C	T	T	C	C	T	T	T	T	T	T	H	H	H	T	T	T	H	H	H	C	H	T	C	T	H	H	H	T	H	H	C	C	C	C	T	H	T	T	T	T	C
JAX00049988	14	9138414	0	C	G	C	C	G	C	C	C	G	C	C	C	C	C	C	C	C	C	C	C	C	C	C	N	G	N	C	C	C	C	H	C	C	N	C	C	G	G	G	C	C	C	C	C	C	N
JAX00372706	14	9142410	0	G	A	G	G	G	G	G	A	G	G	G	G	G	G	G	H	H	H	G	G	G	H	G	G	G	G	G	A	G	H	G	H	G	G	H	A	G	G	G	G	H	G	G	G	G	A
JAX00372710	14	9209429	0	G	A	G	G	A	G	G	A	G	G	G	G	G	G	G	H	H	H	G	G	G	H	G	G	A	H	G	A	G	H	H	H	G	H	H	A	H	A	G	G	H	G	G	G	G	A
JAX00372712	14	9214295	0	C	G	C	C	G	C	C	C	G	C	C	C	C	C	C	C	C	C	C	C	C	C	H	H	G	H	C	C	C	C	H	C	C	H	C	C	G	G	G	C	C	C	C	C	C	C
JAX00049993	14	9225210	0	C	T	C	C	T	C	T	T	T	T	T	C	H	T	T	T	H	T	T	C	T	H	T	H	T	H	H	T	T	H	H	T	C	H	H	T	T	T	T	C	H	C	T	H	T	T
JAX00049994	14	9225796	0	T	C	T	T	C	T	C	T	C	C	C	T	H	C	C	H	T	H	C	T	C	T	C	H	C	H	H	T	C	T	H	H	T	H	T	T	C	C	C	T	T	T	C	H	C	T
JAX00049995	14	9227818	0	G	A	G	G	A	G	A	A	A	A	A	G	H	A	A	A	H	A	A	G	A	H	A	H	A	H	H	A	A	H	H	A	G	H	H	A	A	A	A	G	H	G	A	H	A	A
JAX00372717	14	9241063	0	T	C	T	T	T	T	C	T	T	C	C	T	H	C	C	H	T	H	C	T	C	T	H	T	T	T	H	T	C	T	T	H	T	T	T	T	T	T	T	T	T	T	C	H	C	T
JAX00372722	14	9269329	0	C	T	C	C	C	C	C	C	C	T	C	C	C	T	T	N	C	N	T	C	T	C	C	C	C	C	C	C	C	C	C	C	C	C	C	C	C	C	C	C	C	C	C	C	T	C
JAX00372723	14	9271009	0	T	C	T	T	T	T	T	C	C	T	T	T	T	T	T	H	H	H	T	T	T	N	N	N	T	T	T	C	T	H	T	H	T	T	H	C	H	T	C	T	H	T	T	T	T	C
JAX00372729	14	9279214	0	G	A	G	G	G	G	G	A	G	A	G	G	G	A	A	A	H	A	A	G	A	H	G	G	G	G	G	A	G	H	G	H	G	G	H	A	G	G	G	G	H	G	G	G	A	A
JAX00372730	14	9279751	0	C	T	C	C	T	C	C	C	C	C	C	C	C	C	C	C	C	C	C	C	C	C	C	C	T	H	C	C	C	C	H	C	C	H	C	C	H	T	C	C	C	C	C	C	C	C
JAX00050001	14	9309027	0	A	G	A	A	G	A	G	G	G	G	G	A	A	H	G	G	A	G	G	A	N	A	G	A	G	A	A	G	G	A	A	G	A	A	A	G	G	G	G	A	A	A	G	A	G	G
JAX00050003	14	9340133	0	T	C	T	T	C	T	T	C	C	C	T	T	T	C	C	C	H	C	C	T	C	H	H	H	C	H	T	C	T	H	H	H	T	H	H	C	C	C	C	T	H	T	T	T	C	C
JAX00050004	14	9340935	0	C	T	C	C	T	C	C	C	T	C	C	C	C	C	C	C	C	C	C	C	C	C	H	H	T	H	C	C	C	C	H	C	C	H	C	C	T	T	T	C	C	C	C	C	C	C
JAX00372737	14	9347477	0	G	T	G	G	G	G	G	G	G	T	G	G	G	T	T	H	G	H	T	G	T	G	G	G	G	G	G	G	G	G	G	G	G	G	G	G	G	G	G	G	G	G	G	G	T	G
JAX00372738	14	9348666	0	C	T	C	C	C	C	C	T	C	C	C	C	C	C	C	H	H	H	C	C	C	H	C	C	C	C	C	T	C	H	C	H	C	C	N	T	C	C	C	C	T	C	C	C	C	T
JAX00372744	14	9383168	0	C	T	C	C	T	C	C	C	C	C	C	C	C	C	C	C	C	C	C	C	C	C	C	C	T	H	C	C	C	C	N	C	C	H	C	C	H	T	C	C	C	C	C	C	C	C
JAX00372747	14	9389684	0	C	G	C	C	G	C	C	C	G	C	C	C	C	C	C	C	C	C	C	C	C	C	H	H	G	H	C	C	C	C	H	C	C	H	C	C	G	G	G	C	C	C	C	C	C	C
JAX00050005	14	9390267	0	T	A	T	T	A	T	A	A	A	A	A	T	H	A	A	A	H	A	A	T	A	H	A	H	A	H	H	A	A	H	H	A	T	H	H	A	A	A	A	T	H	T	A	H	A	A
JAX00372749	14	9416169	0	A	G	A	A	A	A	A	A	G	A	A	A	A	A	A	A	A	A	A	A	A	A	H	H	A	A	A	A	A	A	A	A	A	A	A	A	H	A	G	A	A	A	A	A	A	A
JAX00050009	14	9425852	0	T	A	T	T	A	T	T	T	A	T	T	T	T	T	T	T	T	T	T	T	T	T	H	N	A	H	T	T	T	T	H	T	T	N	T	T	A	H	A	T	T	T	T	T	T	T
JAX00372753	14	9438862	0	C	A	C	C	A	C	C	A	A	C	C	C	C	C	C	H	H	H	C	C	C	H	H	H	A	H	C	A	C	H	H	H	C	H	H	A	A	A	A	C	H	C	C	C	C	A
JAX00372756	14	9444787	0	T	C	T	T	C	T	T	C	C	C	T	H	T	C	C	C	H	C	C	T	C	H	H	H	C	H	T	C	T	H	H	H	T	H	H	C	C	C	C	T	H	T	T	T	C	C
JAX00372759	14	9449309	0	A	G	A	A	A	A	A	G	A	G	A	A	A	G	G	G	H	G	G	A	G	H	A	A	A	A	A	G	A	H	A	H	A	A	G	G	N	A	A	N	N	A	A	A	G	G
JAX00372761	14	9451581	0	G	T	G	G	G	T	G	G	G	G	G	G	H	G	G	G	G	G	G	T	G	G	G	G	G	G	G	G	G	H	G	G	G	G	G	G	G	G	G	G	H	T	G	G	G	G
JAX00372766	14	9457874	0	T	C	T	T	C	C	T	C	C	C	T	T	H	C	C	C	H	C	C	C	C	H	H	H	C	H	T	C	T	C	H	H	T	H	H	C	C	C	C	T	C	C	T	T	C	C
JAX00050014	14	9491031	0	A	G	A	A	G	G	G	G	G	G	G	A	G	G	G	G	H	G	G	G	G	N	G	H	G	H	H	G	G	G	H	G	A	H	H	G	G	G	G	A	G	G	G	H	G	G
JAX00050016	14	9517005	0	T	C	T	T	C	T	T	C	C	C	T	T	T	C	C	C	H	C	C	T	C	H	H	H	C	H	T	C	T	H	H	H	T	H	H	C	C	C	C	T	H	T	T	T	C	C
JAX00050017	14	9543035	0	T	C	T	T	C	C	C	C	C	C	C	T	C	C	C	C	H	C	C	C	C	H	C	H	C	H	H	C	C	C	H	C	T	H	H	C	C	C	C	T	C	C	C	H	C	C
JAX00050019	14	9545033	0	C	T	C	C	T	C	C	C	T	C	C	C	C	C	C	C	C	C	C	C	C	C	H	H	T	H	C	C	C	C	H	C	C	H	C	C	T	T	T	C	C	C	C	C	C	C
JAX00372776	14	9546695	0	G	A	G	G	A	G	G	A	A	G	G	G	G	G	G	H	H	H	G	G	G	H	H	H	A	H	G	A	G	H	H	H	G	H	H	A	A	A	A	G	H	G	G	G	G	A
JAX00372781	14	9554514	0	G	A	G	G	G	A	A	G	G	A	A	G	A	A	A	H	G	H	A	A	A	G	H	G	G	G	H	G	A	H	G	H	G	G	G	G	G	G	G	G	H	A	A	H	A	G
JAX00372782	14	9555135	0	C	G	C	C	C	C	C	G	C	C	C	C	C	C	C	H	H	H	C	C	C	H	C	C	C	C	C	G	C	H	C	H	C	C	H	G	C	C	C	C	H	C	C	C	C	G
JAX00372783	14	9556068	0	A	G	A	A	G	G	G	G	G	G	G	A	G	G	G	G	H	G	G	G	G	H	G	H	G	H	H	G	G	G	H	G	A	H	H	G	G	G	G	A	G	G	G	H	G	G
JAX00050020	14	9574445	0	G	A	G	G	A	G	G	A	A	G	G	G	G	G	G	H	H	H	G	G	G	H	H	H	A	H	G	A	G	H	H	H	G	H	N	A	A	A	A	G	H	G	G	G	G	A
JAX00372786	14	9583231	0	C	G	C	C	C	C	C	C	C	G	C	C	C	G	G	H	C	H	G	C	G	C	C	C	C	C	C	C	C	C	C	C	C	C	C	C	C	C	C	C	C	C	C	C	G	C
JAX00372788	14	9585796	0	A	G	A	A	A	A	A	G	A	G	A	A	A	G	G	G	H	G	G	A	G	H	A	A	A	A	A	G	A	H	A	H	A	A	H	G	A	A	A	A	H	A	A	A	G	G
JAX00372789	14	9586780	0	C	G	C	C	G	C	C	G	G	G	C	C	C	G	G	G	H	G	G	C	G	H	H	H	G	H	C	G	C	H	H	H	C	H	H	G	G	G	G	C	H	C	C	C	G	G
JAX00372790	14	9586973	0	A	G	A	A	G	A	A	G	G	G	A	A	A	G	G	G	H	G	G	A	G	H	H	H	G	H	A	G	A	H	H	H	A	H	H	G	G	G	G	A	H	A	A	A	G	G
JAX00372796	14	9591636	0	C	T	C	C	T	C	C	C	C	C	C	C	C	C	C	C	C	C	C	C	C	C	C	C	T	H	C	C	C	C	H	C	C	H	C	C	H	T	C	C	C	C	C	C	C	C
JAX00050025	14	9629700	0	C	A	C	C	A	C	C	C	C	C	C	C	C	C	C	C	C	C	C	C	C	C	C	C	A	H	C	C	C	C	H	C	C	H	C	C	H	A	C	C	C	C	C	C	C	C
JAX00204290	14	9649509	0	C	T	C	C	T	C	C	C	T	C	C	C	C	C	C	C	C	C	C	C	C	C	H	H	T	H	C	C	C	C	H	C	C	H	C	C	T	T	H	C	C	C	C	C	C	C
JAX00204291	14	9649719	0	C	G	C	C	G	C	C	C	G	C	C	C	C	C	C	C	C	C	C	C	C	C	H	H	G	H	C	C	C	C	H	C	C	H	C	C	G	G	G	C	C	C	C	C	C	C
JAX00372808	14	9666670	0	C	T	C	C	C	T	T	C	C	C	T	C	T	C	C	C	C	C	C	T	C	C	H	C	C	C	H	C	T	H	C	H	C	C	C	C	C	C	C	C	H	T	T	H	C	C
JAX00372810	14	9669508	0	G	C	G	G	G	C	C	G	G	G	C	G	C	G	G	G	G	G	G	C	G	G	H	G	G	G	H	G	C	H	G	H	G	G	G	G	G	G	G	G	N	C	C	H	G	G
JAX00372812	14	9671904	0	C	T	C	C	T	C	C	C	C	C	C	C	C	C	C	C	C	C	C	C	C	C	C	C	T	C	C	C	C	C	C	C	C	C	C	C	C	T	C	C	C	C	C	C	C	C
JAX00372814	14	9680091	0	G	A	G	G	A	G	G	G	G	G	G	G	G	G	G	G	G	G	G	G	G	G	G	G	A	H	G	G	G	G	H	G	G	H	G	G	N	A	G	G	G	G	G	G	G	G
JAX00050032	14	9736005	0	G	T	G	G	T	G	G	G	T	G	G	G	G	G	G	G	G	G	G	G	G	G	H	H	T	H	G	G	G	G	H	G	G	H	G	G	T	T	T	G	G	G	G	G	G	G
JAX00372823	14	9746787	0	T	A	T	T	A	T	T	A	A	T	T	T	T	T	T	H	H	H	T	T	T	H	H	H	A	H	T	A	T	H	H	H	T	H	H	A	A	A	A	T	H	T	T	T	T	A
JAX00050036	14	9763698	0	T	C	T	T	C	C	T	C	C	T	T	T	H	T	T	N	H	N	T	C	T	N	H	H	C	H	T	C	T	C	H	N	T	H	T	C	C	C	C	T	C	C	T	T	T	C
JAX00050037	14	9784986	0	C	T	C	C	T	T	C	T	T	C	C	C	H	C	C	H	H	H	C	T	C	H	H	H	T	H	C	T	C	T	H	H	C	H	H	T	T	T	T	C	T	T	C	C	C	T
JAX00372833	14	9802211	0	G	C	G	G	C	G	G	G	G	G	G	G	G	G	G	G	G	G	G	G	G	G	G	G	C	H	G	G	G	G	H	G	G	H	G	G	H	C	G	G	G	G	G	G	G	G
JAX00372835	14	9810708	0	T	C	T	T	C	T	T	C	C	T	T	T	T	T	T	H	H	H	T	T	T	H	H	H	C	H	T	C	T	H	H	H	T	H	H	C	C	C	C	T	H	T	T	T	T	C
JAX00372838	14	9816729	0	C	T	C	C	C	C	C	C	T	C	C	C	C	C	C	C	C	C	C	C	C	C	H	H	C	C	C	C	C	C	C	C	C	C	C	C	H	C	T	C	C	H	C	C	C	C
JAX00050039	14	9821663	0	A	G	A	A	G	A	A	A	A	A	A	A	A	A	A	A	A	A	A	A	A	A	A	A	G	H	A	A	A	A	H	A	A	H	A	A	H	G	A	A	A	A	A	A	A	A
JAX00050042	14	9859588	0	G	A	G	G	A	G	G	A	A	G	G	G	G	G	G	H	H	H	G	G	G	H	H	H	A	H	G	A	G	H	H	H	G	H	H	A	A	A	A	G	H	G	G	G	G	A
JAX00372844	14	9881086	0	C	T	C	C	C	T	C	C	C	C	C	C	H	C	C	C	C	C	C	T	C	C	C	C	C	C	C	C	C	H	C	C	C	C	C	C	C	C	C	C	H	T	C	C	C	C
JAX00372847	14	9895259	0	T	G	T	T	G	T	T	T	G	T	T	T	T	T	T	T	T	T	T	T	T	T	H	H	G	H	T	T	T	T	H	T	T	H	T	T	G	G	G	T	T	T	T	T	T	T
JAX00372850	14	9902626	0	G	T	G	G	T	G	G	G	G	G	G	G	G	G	G	G	G	G	G	G	G	G	G	G	T	H	G	G	G	G	H	G	G	H	G	G	H	T	G	G	G	G	G	G	G	G
JAX00050046	14	9903150	0	A	G	A	A	G	G	A	G	G	A	A	A	H	A	A	H	H	H	A	G	A	H	H	H	G	H	A	G	A	G	H	H	A	H	H	G	G	G	G	A	G	G	A	A	A	G
JAX00372851	14	9907403	0	C	T	C	C	T	C	C	C	T	C	C	C	C	C	C	C	C	C	C	C	C	C	H	H	T	H	C	C	C	C	H	C	C	H	C	C	T	T	T	C	C	C	C	C	C	C
JAX00372853	14	9909726	0	A	T	A	A	T	T	A	T	T	A	A	A	H	A	A	H	H	H	A	T	A	H	H	H	T	H	A	T	A	T	H	H	A	H	H	T	T	T	T	A	T	T	A	A	A	T
JAX00204293	14	9922562	0	G	A	G	G	A	A	G	A	A	G	G	G	H	G	G	H	H	H	G	A	G	H	H	H	A	H	G	A	G	A	H	H	G	H	H	A	A	A	A	G	A	A	G	G	N	A
JAX00372857	14	9926321	0	T	C	T	T	T	T	T	C	C	T	T	T	T	T	T	H	H	H	T	T	T	H	H	H	T	T	T	C	T	H	T	H	T	T	H	C	H	T	C	T	H	T	T	T	T	C
JAX00372859	14	9927567	0	T	G	T	T	T	T	T	T	G	T	T	T	T	T	T	T	T	T	T	T	T	T	H	H	T	T	T	T	T	T	T	T	T	T	T	T	H	T	G	T	T	T	T	T	T	T
JAX00372860	14	9927732	0	G	A	G	G	G	G	G	A	A	G	G	G	G	G	G	H	H	H	G	G	G	H	H	H	G	G	G	A	G	H	G	H	G	G	H	A	H	G	A	G	H	G	G	G	G	A
JAX00372861	14	9927870	0	G	A	G	G	G	G	G	G	A	G	G	G	G	G	G	G	G	G	G	G	G	G	H	N	G	G	G	G	G	G	G	G	G	G	G	G	H	G	A	G	G	G	G	G	G	G
JAX00050049	14	9931649	0	G	A	G	G	A	G	G	G	G	G	G	G	G	G	G	G	G	G	G	G	G	G	G	G	A	H	G	G	G	G	H	G	G	H	G	G	H	A	G	G	G	G	G	G	G	G
JAX00372865	14	9970543	0	C	T	C	C	C	T	T	C	C	C	T	C	T	C	C	C	C	C	C	T	C	C	N	C	C	C	H	C	T	H	C	H	C	C	C	C	C	C	C	C	H	H	N	C	C	C
JAX00372866	14	9970694	0	G	A	G	G	G	A	A	G	G	G	A	G	A	G	G	G	G	G	G	A	G	G	H	G	G	G	H	G	A	H	G	H	G	G	G	G	G	G	G	G	H	A	A	H	G	G
JAX00372868	14	9992776	0	A	G	A	A	A	G	G	A	A	G	G	A	G	G	G	H	A	H	G	G	G	A	G	A	A	A	H	A	G	N	A	G	A	A	A	A	A	A	A	A	N	G	G	H	G	A
JAX00372869	14	9993882	0	G	A	G	G	G	G	G	G	A	G	G	G	G	G	G	G	G	G	G	G	G	G	H	H	G	G	G	G	G	G	G	G	G	G	G	G	H	G	A	G	G	G	G	G	G	G
JAX00372870	14	9993903	0	G	A	G	G	A	G	G	G	G	G	G	G	G	G	G	G	G	G	G	G	G	G	G	G	A	H	G	G	G	G	H	G	G	H	G	G	H	A	G	G	G	G	G	G	G	G
JAX00372872	14	9994631	0	A	G	A	A	G	G	G	G	G	G	G	A	G	G	G	G	H	G	G	G	G	H	G	N	G	H	H	G	G	G	H	G	A	H	H	G	G	G	G	A	G	G	G	H	G	G
JAX00372875	14	9997616	0	C	T	C	C	T	C	C	C	C	C	C	C	C	C	C	C	C	C	C	C	C	C	C	C	T	H	C	C	C	C	H	C	C	H	C	C	H	T	C	C	C	C	C	C	C	C
JAX00372876	14	10000989	0	C	A	C	C	A	A	A	C	A	A	A	C	A	A	A	H	C	H	A	A	A	C	A	H	A	H	H	C	A	H	H	H	C	H	C	C	A	A	A	C	H	A	A	H	A	C
JAX00372877	14	10001357	0	C	T	C	C	C	C	C	T	C	C	C	C	C	C	C	H	H	H	C	C	C	H	C	C	C	C	C	T	C	H	C	N	C	C	H	T	C	C	C	C	H	C	C	C	C	T
JAX00372878	14	10001624	0	A	T	A	A	T	T	T	A	A	T	T	A	T	T	T	H	A	H	T	T	T	A	H	A	T	H	H	A	T	H	H	H	A	H	A	A	H	T	A	A	H	T	T	H	T	A
JAX00372880	14	10001848	0	A	G	A	A	A	A	A	G	G	A	A	A	A	A	A	H	H	H	A	A	A	H	H	H	A	A	A	G	A	H	A	H	A	A	H	G	H	A	G	A	H	A	A	A	A	G
JAX00372882	14	10017730	0	C	T	C	C	C	T	T	C	C	T	T	C	T	T	T	H	C	H	T	T	T	C	H	C	C	C	H	C	T	H	C	H	C	C	C	C	C	C	C	C	H	T	T	H	T	C
JAX00372884	14	10018332	0	T	C	T	T	C	C	C	C	C	C	C	T	C	C	C	C	H	C	C	C	C	H	C	H	C	H	H	C	C	C	H	C	T	H	H	C	C	C	C	T	C	C	C	H	C	C
JAX00372885	14	10024144	0	G	A	G	G	A	G	G	G	G	G	G	G	G	G	G	G	G	G	G	G	G	G	G	G	A	H	G	G	G	G	H	G	G	H	G	G	H	A	G	G	G	G	G	G	G	G
JAX00372887	14	10025066	0	G	A	G	G	A	G	G	G	A	G	G	G	G	G	G	G	G	G	G	G	G	G	H	H	A	H	G	G	G	G	H	G	G	H	G	G	A	A	A	G	G	G	G	G	G	G
JAX00372895	14	10040550	0	T	C	T	T	C	T	T	C	C	T	T	T	T	T	T	H	H	H	T	T	T	H	H	H	C	H	T	C	T	H	N	H	T	H	H	C	C	C	C	T	H	T	T	T	T	C
JAX00050057	14	10055105	0	C	T	C	C	T	C	C	C	T	C	C	C	C	C	C	C	C	C	C	C	C	C	H	H	T	H	C	C	C	C	H	C	C	H	C	C	T	T	T	C	C	C	C	C	C	C
JAX00050059	14	10090313	0	C	T	C	C	T	C	C	C	T	C	C	C	C	C	C	C	C	C	C	C	C	C	H	H	T	H	C	C	C	C	H	C	C	H	C	C	T	T	T	C	C	C	C	C	C	C
JAX00372903	14	10101290	0	G	A	G	G	G	G	G	A	G	G	G	G	G	G	G	H	H	H	G	G	G	H	G	G	G	G	G	A	G	H	G	H	G	G	H	A	G	G	G	G	H	G	G	G	G	A
JAX00372910	14	10151756	0	C	T	C	C	C	C	C	T	C	C	C	C	C	C	C	N	H	H	C	C	C	H	C	C	C	C	C	T	C	H	C	H	C	C	H	T	C	C	C	C	H	C	C	C	C	T
JAX00050063	14	10151789	0	T	C	T	T	C	C	C	C	C	T	C	T	C	T	T	H	H	H	T	C	T	H	C	H	C	H	H	C	C	C	H	C	T	H	H	C	C	C	C	T	C	C	C	H	T	C
JAX00372914	14	10171021	0	A	G	A	A	A	A	A	A	G	A	A	A	A	A	A	A	A	A	A	A	A	A	H	H	A	A	A	A	A	A	A	A	A	A	A	A	H	A	G	A	A	A	A	A	A	A
JAX00372915	14	10171086	0	G	T	G	G	G	G	G	G	G	T	G	G	G	T	T	H	G	H	T	G	T	G	G	G	G	G	G	G	G	G	G	G	G	G	G	G	G	G	G	G	G	G	G	G	T	G
JAX00372916	14	10174021	0	C	A	C	C	C	C	C	C	C	A	C	C	C	A	A	H	C	H	A	C	A	C	C	C	C	C	C	C	C	C	C	C	C	C	C	C	C	C	C	C	C	C	C	C	A	C
JAX00050066	14	10174062	0	C	T	C	C	T	C	C	C	C	C	C	C	C	C	C	C	C	C	C	C	C	C	C	C	T	H	C	C	C	C	H	C	C	H	C	C	H	T	C	C	C	C	C	C	C	C
JAX00372920	14	10212292	0	A	C	A	A	A	A	A	C	A	A	A	A	A	A	A	H	H	H	A	A	A	H	A	A	A	A	A	C	A	H	A	H	A	A	H	C	A	A	A	A	A	A	A	A	A	C
JAX00372921	14	10216914	0	T	C	T	T	T	C	C	T	T	T	C	T	C	T	T	T	T	T	T	C	T	T	H	T	T	T	H	T	C	H	T	H	T	T	T	T	T	T	T	T	H	C	C	H	T	T
JAX00372923	14	10221665	0	G	T	G	G	T	G	G	G	G	G	G	G	G	G	G	G	G	G	G	G	G	G	G	G	T	H	G	G	G	G	H	G	G	H	G	G	H	T	G	G	G	G	G	G	G	G
JAX00372927	14	10224821	0	C	G	C	C	C	G	G	C	C	C	G	C	G	C	C	C	C	C	C	G	C	C	H	C	C	C	H	C	G	H	C	H	C	C	C	C	C	C	C	C	H	G	G	H	C	C
JAX00372928	14	10225185	0	T	C	T	T	C	T	T	T	C	C	T	T	T	C	C	H	T	H	C	T	C	T	H	H	C	H	T	T	T	T	H	T	T	H	T	T	C	C	C	T	T	T	T	T	C	T
JAX00050068	14	10228321	0	C	T	C	C	T	C	C	C	T	T	C	C	C	T	T	N	C	H	T	C	T	C	H	H	T	H	C	C	C	C	H	C	C	H	C	C	T	T	T	C	C	C	C	C	T	C
JAX00050069	14	10230147	0	C	T	C	C	T	C	C	T	T	T	C	C	C	T	T	T	H	T	T	C	T	H	H	H	T	H	C	T	C	H	H	H	C	H	H	T	T	T	T	C	H	C	C	C	T	T
JAX00372930	14	10235482	0	G	A	G	G	A	G	G	G	G	G	G	G	G	G	G	G	G	G	G	G	G	G	G	G	A	H	G	G	G	G	H	G	G	H	G	G	H	A	G	G	G	G	G	G	G	G
JAX00372932	14	10243659	0	G	A	G	G	G	G	G	A	G	G	G	G	G	N	G	A	H	A	G	G	H	H	G	G	G	G	G	A	G	H	G	H	G	G	H	A	G	G	G	G	H	G	G	G	G	A
JAX00372935	14	10265037	0	T	C	T	T	T	C	C	C	C	C	C	T	C	C	C	C	H	C	C	C	C	H	C	H	T	T	H	C	C	C	T	C	T	T	H	C	H	T	C	T	C	C	C	H	C	C
JAX00372936	14	10265069	0	T	A	T	T	A	T	T	A	T	T	T	T	T	T	T	H	H	H	T	T	T	H	T	T	A	H	T	A	T	H	H	H	T	H	H	A	H	A	T	T	H	T	T	T	T	A
JAX00372937	14	10265281	0	A	T	A	A	T	A	A	T	A	A	A	A	A	A	A	H	H	H	A	A	A	H	A	A	T	H	A	T	A	H	H	H	A	H	H	T	H	T	A	A	H	A	A	A	A	T
JAX00372941	14	10282563	0	G	C	G	G	G	G	G	G	C	G	G	G	G	G	G	G	G	G	G	G	G	G	H	H	G	G	G	G	G	G	G	G	G	G	G	G	H	G	C	G	G	G	G	G	G	G
JAX00050075	14	10299453	0	A	G	A	A	G	G	G	G	G	G	G	A	G	G	G	G	H	G	G	G	G	H	G	H	G	H	H	G	G	G	H	G	A	H	H	G	G	G	G	A	G	G	G	H	G	G
JAX00372943	14	10300570	0	G	T	G	G	G	G	G	T	G	G	G	G	G	G	G	H	H	H	G	G	G	H	G	G	G	G	G	T	G	H	G	H	G	G	H	T	G	G	G	G	H	G	G	G	G	T
JAX00372944	14	10304003	0	T	C	T	T	C	T	T	C	C	T	T	T	T	T	T	H	H	H	T	T	T	H	H	H	C	H	T	C	T	H	H	H	T	H	H	C	C	C	C	T	H	T	T	T	T	C
JAX00372945	14	10304408	0	C	T	C	C	C	T	C	C	C	C	C	C	H	C	C	C	C	C	C	T	C	C	C	C	C	C	C	C	C	H	C	C	C	C	C	C	C	C	C	C	H	T	C	C	C	C
JAX00372946	14	10304484	0	A	G	A	A	A	G	A	A	A	A	A	A	H	A	A	A	A	A	A	G	A	A	A	A	A	A	A	A	A	H	A	A	A	A	A	A	A	A	A	A	H	G	A	A	A	A
JAX00372951	14	10324159	0	T	C	T	T	T	C	C	C	T	C	C	T	C	C	C	C	H	C	C	C	C	H	H	T	T	T	H	C	C	C	T	C	T	T	H	C	T	T	T	T	C	C	C	H	C	C
JAX00050077	14	10332896	0	A	T	A	A	T	A	A	A	T	A	A	A	A	A	A	A	A	A	A	A	A	A	H	H	T	H	A	A	A	A	H	A	A	H	A	A	T	T	T	A	A	A	A	A	A	A
JAX00050079	14	10349132	0	C	G	C	C	G	C	C	C	G	C	C	C	C	C	C	C	C	C	C	C	C	C	H	H	G	H	C	C	C	C	H	C	C	H	C	C	G	G	G	C	C	C	C	C	C	C
JAX00372955	14	10357317	0	A	G	A	A	G	G	G	A	G	A	G	A	G	A	A	A	A	A	A	G	A	A	G	H	G	H	H	A	G	H	H	H	A	H	A	A	G	G	G	A	H	G	G	H	A	A
JAX00187923	14	10359730	0	T	G	T	T	G	T	T	T	T	T	T	T	T	T	T	T	T	T	T	T	T	T	T	T	G	H	T	T	T	T	H	T	T	H	T	T	H	G	T	T	T	T	T	T	T	T
JAX00050082	14	10390702	0	G	T	G	G	T	G	G	G	T	G	G	G	G	G	G	G	G	G	G	G	G	G	H	H	T	H	G	G	G	G	H	G	G	H	G	G	T	T	T	G	G	G	G	G	G	G
JAX00372958	14	10402726	0	G	C	G	G	C	G	G	G	G	G	G	G	G	G	G	G	G	G	G	G	G	G	G	G	C	H	G	G	G	G	H	G	G	H	G	G	H	C	G	G	G	G	G	G	G	G
JAX00372964	14	10413653	0	A	G	A	A	G	G	A	G	A	A	A	A	H	A	A	H	H	H	A	G	A	H	A	A	G	H	A	G	A	G	H	H	A	H	H	G	H	G	A	A	G	G	A	A	A	G
JAX00372965	14	10416373	0	C	T	C	C	C	T	C	C	C	C	C	C	H	C	C	C	C	C	C	T	C	C	C	C	C	C	C	C	C	H	C	C	C	C	C	C	C	C	C	C	H	T	C	C	C	C
JAX00050083	14	10432973	0	A	T	A	A	T	A	A	A	A	A	A	A	A	A	A	A	A	A	A	A	A	A	A	A	T	H	A	A	A	A	H	A	A	H	A	A	H	T	A	A	A	A	A	A	A	A
JAX00050084	14	10435049	0	A	T	A	A	T	A	A	A	T	A	A	A	A	A	A	A	A	A	A	A	A	A	H	H	T	H	A	A	A	A	H	A	A	H	A	A	T	T	T	A	A	A	A	A	A	A
JAX00372967	14	10437818	0	C	T	C	C	C	T	C	T	C	C	C	C	H	C	C	H	H	H	C	T	C	H	C	C	C	C	C	T	C	T	C	H	C	C	H	T	C	C	C	C	T	T	C	C	C	T
JAX00050086	14	10446038	0	C	T	C	C	T	C	C	C	T	C	C	C	C	C	C	C	C	C	C	C	C	C	H	H	T	H	C	C	C	C	H	C	C	H	C	C	T	T	T	C	C	C	C	C	C	C
JAX00372977	14	10494546	0	T	G	T	T	G	T	T	T	G	T	T	T	T	T	T	T	T	T	T	T	T	T	H	H	G	H	T	T	T	T	H	T	T	H	T	T	G	G	G	T	T	T	T	T	T	T
JAX00372979	14	10499288	0	T	C	T	T	C	T	T	C	T	T	T	T	T	T	T	H	H	H	T	T	T	H	T	T	C	H	T	C	T	H	H	H	T	H	H	C	H	C	T	T	H	T	T	T	T	C
JAX00372985	14	10526087	0	A	G	A	A	G	A	A	G	G	A	A	A	A	A	A	A	A	A	A	A	A	A	H	N	G	N	A	G	A	A	H	A	A	H	A	G	G	G	G	A	A	A	A	A	A	G
JAX00050092	14	10531056	0	G	C	G	G	C	G	G	G	C	G	G	G	G	G	G	G	G	G	G	G	G	G	H	H	C	H	G	G	G	G	H	G	G	H	G	G	C	C	C	G	G	G	G	G	G	G
JAX00050093	14	10545989	0	A	G	A	A	G	A	A	G	G	A	A	A	A	A	A	H	H	H	A	A	A	H	H	H	G	H	A	G	A	H	H	H	A	H	H	G	G	G	G	A	H	A	A	A	A	G
JAX00372987	14	10548364	0	T	C	T	T	C	T	T	C	C	T	T	T	T	T	T	H	H	H	T	T	T	H	H	H	C	H	T	C	T	H	H	H	T	H	H	C	C	C	C	T	H	T	T	T	T	C
JAX00372988	14	10549334	0	G	A	G	G	G	G	G	A	G	G	G	G	G	G	G	H	H	H	G	G	G	H	G	G	G	G	G	A	G	H	G	H	G	G	H	A	G	G	G	G	H	G	G	G	G	A
JAX00050097	14	10585746	0	T	C	T	T	C	T	T	T	C	T	T	T	T	T	T	T	T	T	T	T	T	T	N	N	C	N	T	T	T	T	N	T	T	H	T	T	C	C	C	T	T	T	T	T	T	T
JAX00373004	14	10639399	0	C	G	C	C	C	C	C	G	C	C	C	C	C	C	C	H	H	H	C	C	C	N	C	C	C	C	C	G	C	H	C	H	C	C	H	G	C	C	C	C	H	C	C	C	C	G
JAX00373009	14	10691859	0	T	C	T	T	C	T	C	T	C	C	C	T	H	C	C	H	T	H	C	T	C	T	C	H	C	H	H	T	C	T	H	H	T	H	T	T	C	C	C	T	T	T	C	H	C	T
JAX00373010	14	10693745	0	A	G	A	A	G	A	A	G	G	G	A	A	A	G	G	G	H	G	G	A	G	H	H	H	G	H	A	G	A	H	H	H	A	H	H	G	G	G	G	A	H	A	A	A	G	G
JAX00373017	14	10726938	0	G	A	G	G	G	G	A	G	G	A	A	G	H	A	A	H	G	H	A	G	A	G	H	G	G	G	H	G	A	G	G	H	G	G	G	G	G	G	G	G	G	G	A	H	A	G
JAX00373020	14	10750929	0	T	G	T	T	T	T	T	G	T	T	T	T	T	T	T	T	T	T	T	T	T	T	T	T	T	T	T	G	T	T	T	T	T	T	T	G	T	T	T	T	T	T	T	T	T	G
JAX00373021	14	10751324	0	T	C	T	T	C	T	T	C	C	T	T	T	T	T	T	H	H	H	T	T	T	H	H	H	C	H	T	C	T	H	H	H	T	H	H	C	C	C	C	T	H	T	T	T	T	C
JAX00050109	14	10752778	0	C	T	C	C	T	C	C	T	T	C	C	C	C	C	C	H	H	H	C	C	C	H	H	H	T	H	C	T	C	H	H	H	C	H	H	T	T	T	T	C	H	C	C	C	C	T
JAX00373023	14	10764086	0	A	G	A	A	A	A	G	G	A	G	G	A	N	G	G	G	H	G	G	A	G	H	H	A	A	A	N	G	G	H	A	G	A	A	H	G	A	A	A	A	N	A	G	H	G	G
JAX00050110	14	10773042	0	C	T	C	C	T	C	C	C	T	C	C	C	C	C	C	C	C	C	C	C	C	C	H	H	T	H	C	C	C	C	H	C	C	H	C	C	T	T	T	C	C	C	C	C	C	C
JAX00050111	14	10773192	0	T	C	T	T	C	T	T	T	C	T	T	T	T	T	T	T	T	T	T	T	T	T	C	C	C	C	T	T	T	T	C	T	T	C	T	T	C	C	C	T	T	T	T	T	T	T
JAX00050112	14	10790970	0	C	T	C	C	T	C	C	T	T	C	C	C	C	C	C	H	H	N	C	C	C	H	H	H	T	H	C	T	C	H	H	H	C	H	H	T	T	T	T	C	H	C	C	C	C	T
JAX00373032	14	10812593	0	T	C	T	T	T	T	T	C	T	T	T	T	T	T	T	H	H	H	T	T	T	H	T	T	T	T	T	C	T	H	T	H	T	T	H	C	T	T	T	T	H	T	T	T	T	C
JAX00050115	14	10819273	0	G	A	G	G	A	G	G	G	G	G	G	G	G	G	G	G	G	G	G	G	G	G	G	G	A	H	G	G	G	G	H	G	G	H	G	G	H	A	G	G	G	G	G	G	G	G
JAX00373038	14	10831162	0	G	A	G	G	A	G	G	G	G	G	G	G	G	G	G	G	G	G	G	G	G	G	G	G	A	H	G	G	G	G	H	G	G	H	G	G	N	A	G	G	G	G	G	G	G	G
JAX00373039	14	10834011	0	C	G	C	C	G	C	C	G	G	C	C	C	C	C	C	H	H	H	C	C	C	H	H	H	G	H	C	G	C	H	H	H	C	H	H	G	G	G	G	C	H	C	C	C	C	G
JAX00373040	14	10834163	0	A	T	A	A	T	A	T	T	T	T	T	A	H	T	T	T	H	T	T	A	T	H	T	H	T	H	H	T	T	H	H	T	A	H	H	T	T	T	T	A	H	A	T	H	T	T
JAX00373042	14	10841218	0	T	A	T	T	T	A	A	A	T	T	A	T	A	T	T	H	H	H	T	A	T	H	H	T	T	T	H	A	A	A	T	A	T	T	H	A	T	T	T	T	A	A	A	H	T	A
JAX00373044	14	10847151	0	G	A	G	G	A	A	A	G	A	G	A	G	A	G	G	G	G	G	G	A	G	G	A	H	A	H	H	G	A	H	H	H	G	H	G	G	A	A	A	G	H	A	A	H	G	G
JAX00373045	14	10847408	0	A	C	A	A	A	C	A	A	A	A	A	A	H	A	A	A	A	A	A	C	A	A	A	A	A	A	A	A	A	N	A	A	A	A	A	A	A	A	A	A	N	C	A	A	A	A
JAX00373046	14	10852343	0	C	T	C	C	T	C	C	C	C	C	C	C	C	C	C	C	C	C	C	C	C	C	C	C	T	H	C	C	C	C	H	C	C	H	C	C	H	T	C	C	C	C	C	C	C	C
JAX00373049	14	10852865	0	C	G	C	C	G	G	G	G	G	C	G	C	G	C	C	C	N	N	C	G	C	H	G	H	G	H	H	G	G	G	H	G	C	H	C	G	G	G	G	C	G	G	G	H	C	G
JAX00050117	14	10858432	0	T	A	T	T	A	A	A	T	A	T	A	T	A	T	T	T	T	T	T	A	T	T	A	H	A	H	H	T	A	H	H	H	T	H	T	T	A	A	A	T	H	A	A	H	T	T
JAX00050118	14	10871174	0	G	A	G	G	A	A	A	A	A	A	A	G	A	A	A	A	H	A	A	A	A	H	A	H	A	H	H	A	A	A	H	A	G	H	H	A	A	A	A	G	A	A	A	H	A	A
JAX00373051	14	10872058	0	C	A	C	C	A	C	C	A	A	C	C	C	C	C	C	H	H	H	C	C	C	H	H	H	A	H	C	A	C	H	H	H	C	H	H	A	A	A	A	C	H	C	C	C	C	A
JAX00373053	14	10874125	0	C	T	C	C	C	C	C	C	T	C	C	C	C	C	C	C	C	C	C	C	C	C	H	H	C	C	C	C	C	C	C	C	C	C	C	C	H	C	T	C	C	C	C	C	C	C
JAX00373054	14	10876109	0	T	C	T	T	C	T	T	T	C	T	T	T	T	T	T	T	T	T	T	T	T	T	H	H	C	H	T	T	T	T	H	T	T	H	T	T	C	C	C	T	T	T	T	T	T	T
JAX00373058	14	10892536	0	G	T	G	G	G	T	T	G	G	G	T	G	T	G	G	G	G	G	G	T	G	G	H	G	G	G	H	G	T	H	G	H	G	G	G	G	G	G	G	G	H	T	T	H	G	G
JAX00050120	14	10912514	0	C	G	C	C	G	C	C	G	G	C	C	C	C	C	C	H	H	H	C	C	C	H	H	H	G	H	C	G	C	H	H	H	C	H	H	G	G	G	G	C	H	C	C	C	C	G
JAX00373064	14	10919271	0	A	G	A	A	A	G	G	A	A	G	G	A	G	G	G	H	A	H	G	G	G	A	H	A	A	A	H	A	G	H	A	H	A	A	A	A	A	A	A	A	H	G	G	H	G	A
JAX00373073	14	10940900	0	T	C	T	T	C	C	C	C	C	C	C	T	C	C	C	C	H	C	C	C	C	N	C	H	C	H	H	C	C	C	H	C	T	H	H	C	C	C	C	T	C	C	C	H	C	C
JAX00050124	14	10955879	0	A	G	A	A	G	A	G	G	G	G	G	A	H	G	G	G	H	G	G	A	G	H	G	H	G	H	H	G	G	H	H	G	A	H	H	G	G	G	G	A	H	A	G	H	G	G
JAX00373081	14	10962205	0	G	A	G	G	A	G	G	G	A	G	G	G	G	G	G	G	G	G	G	G	G	G	H	H	A	H	G	G	G	G	H	G	G	H	G	G	A	A	A	G	G	G	G	G	G	G
JAX00050125	14	10972638	0	C	T	C	C	T	C	C	C	T	C	C	C	C	C	C	C	C	C	C	C	C	C	H	N	T	H	C	C	C	C	H	C	C	H	C	C	T	T	T	C	C	C	C	C	N	C
JAX00373082	14	10973653	0	C	T	C	C	C	C	C	C	C	T	C	C	C	T	T	T	C	H	T	C	T	C	C	C	C	C	C	C	C	C	C	C	C	C	C	C	C	C	C	C	C	C	C	C	T	C
JAX00373084	14	10974362	0	G	A	G	G	G	G	G	G	G	A	G	G	G	A	A	A	G	H	A	G	A	G	G	G	G	G	G	G	G	G	G	G	G	G	G	G	G	G	G	G	G	G	G	G	A	G
JAX00050126	14	10988493	0	T	C	T	T	C	T	T	T	C	T	T	T	T	T	T	T	T	T	T	T	T	T	H	H	C	H	T	T	T	T	H	T	T	H	T	T	C	C	C	T	T	T	T	T	T	T
JAX00373085	14	11000243	0	C	T	C	C	C	C	C	T	C	C	C	C	C	C	C	C	H	H	C	C	C	H	C	C	C	C	C	T	C	H	C	H	C	C	H	T	C	C	H	C	T	C	C	C	C	T
JAX00050128	14	11000362	0	G	C	G	G	C	G	G	C	C	G	G	G	G	G	G	G	H	H	G	G	G	H	H	H	C	H	G	C	G	H	H	N	G	H	H	C	C	C	C	G	H	G	G	G	G	C
JAX00373089	14	11018628	0	T	G	T	T	G	T	T	T	G	T	T	T	T	T	T	T	H	T	T	T	T	T	H	H	G	H	T	T	T	T	H	T	T	H	T	T	G	G	G	T	T	T	T	N	T	T
JAX00373090	14	11018847	0	A	G	A	A	G	A	A	A	A	A	A	A	A	A	A	A	A	A	A	A	A	A	A	A	G	H	A	A	A	A	H	A	A	H	A	A	H	G	A	A	A	A	A	A	A	A
JAX00050132	14	11070070	0	G	A	G	G	A	G	G	A	A	G	G	G	G	G	G	G	H	H	G	G	G	H	H	H	A	H	G	A	G	H	H	H	G	H	H	A	A	A	A	G	N	G	G	G	G	A
JAX00373097	14	11071537	0	C	T	C	C	C	C	C	T	C	T	C	N	C	T	T	T	H	T	H	C	T	H	C	C	C	C	C	T	C	N	C	H	C	C	H	T	C	C	C	C	C	C	C	C	T	T
JAX00373100	14	11086587	0	G	A	G	G	A	G	G	G	G	G	G	G	G	G	G	G	G	G	G	G	G	G	G	G	A	H	G	G	G	G	H	G	G	H	G	G	H	A	G	G	G	G	G	G	G	G
JAX00373101	14	11088072	0	A	G	A	A	G	A	A	G	G	G	A	A	A	G	G	G	H	G	H	A	G	H	H	H	G	H	A	G	A	H	H	H	A	H	H	G	G	G	G	A	H	A	A	A	G	G
JAX00373102	14	11094360	0	G	A	G	G	G	G	G	A	G	G	G	G	G	G	G	G	H	H	G	G	G	H	G	G	G	G	G	A	G	H	G	H	G	G	H	A	G	G	G	G	H	G	G	G	G	A
JAX00050136	14	11098242	0	G	A	G	G	A	G	G	A	A	G	G	G	G	G	G	G	N	H	G	G	G	H	H	H	A	N	G	A	G	H	H	H	G	H	H	A	A	A	A	G	H	G	G	G	G	A
JAX00373106	14	11128764	0	T	A	T	T	A	A	A	A	A	A	A	T	A	A	A	A	H	A	H	A	A	H	A	H	A	H	H	A	A	A	H	A	T	H	H	A	A	A	A	T	A	A	A	H	A	A
JAX00373108	14	11135167	0	C	T	C	C	C	T	C	C	C	C	C	C	H	C	C	C	C	C	C	T	C	C	C	C	C	C	C	C	C	H	C	C	C	C	C	C	C	C	C	C	H	T	C	C	C	C
JAX00050139	14	11137500	0	C	A	C	C	A	C	C	C	A	C	C	C	C	C	C	C	C	C	C	C	C	C	H	H	A	H	C	C	C	C	H	C	C	H	C	C	A	A	A	C	C	C	C	C	C	C
JAX00373111	14	11146384	0	G	A	G	G	G	A	G	G	G	G	G	G	H	G	G	G	G	G	G	A	G	G	G	G	G	G	G	G	G	H	G	G	G	G	G	G	G	G	G	G	N	A	G	G	G	G
JAX00373114	14	11150321	0	A	G	A	A	A	A	A	G	A	A	A	A	A	A	A	A	A	A	A	A	A	H	A	A	A	A	A	G	A	H	A	H	A	A	H	G	A	A	A	A	H	A	A	A	G	G
JAX00373116	14	11165117	0	T	A	T	T	A	T	T	A	A	T	T	T	T	T	T	T	H	H	T	T	T	H	H	H	A	N	T	A	T	H	T	H	T	H	H	A	A	A	A	T	H	T	T	T	A	A
JAX00050140	14	11175850	0	G	A	G	G	A	G	G	G	G	G	G	G	G	G	G	G	G	G	G	G	G	G	G	G	A	H	G	G	G	G	H	G	G	H	G	G	H	A	G	G	G	G	G	G	G	G
JAX00373120	14	11186672	0	G	A	G	G	G	G	G	G	A	G	G	G	G	G	G	G	G	G	G	G	G	G	A	N	G	G	G	G	G	G	G	G	G	G	G	G	N	G	A	G	G	G	G	G	G	G
JAX00373134	14	11281937	0	G	A	G	G	A	G	G	G	G	G	G	G	G	G	G	G	G	G	G	G	G	G	G	G	A	H	G	G	G	G	H	G	G	H	G	G	H	A	G	G	G	G	G	G	G	G
JAX00187926	14	11291440	0	C	T	C	C	T	C	C	C	T	C	C	C	C	C	C	C	C	C	C	C	C	C	H	H	T	H	C	C	C	C	H	C	C	H	C	C	T	T	T	C	C	C	C	C	C	C
JAX00050150	14	11295360	0	G	A	G	G	A	G	G	A	A	G	G	G	G	G	G	G	H	H	G	G	G	H	H	H	A	H	G	A	G	H	H	H	G	H	H	A	A	A	A	G	H	G	G	G	A	A
JAX00050151	14	11295932	0	A	G	A	A	G	A	A	G	G	A	A	A	A	A	A	A	H	H	A	A	A	H	H	H	G	H	A	G	A	H	H	H	A	H	H	G	G	G	G	A	H	A	A	A	G	G
JAX00373138	14	11322020	0	A	C	A	A	C	A	A	A	A	A	A	A	A	A	A	A	A	A	A	A	A	A	A	A	C	H	A	A	A	A	H	A	A	H	A	A	H	C	A	A	A	A	A	A	A	A
JAX00373140	14	11327607	0	A	G	A	A	G	A	A	G	G	A	A	A	A	A	N	A	N	N	A	A	A	N	H	H	G	H	A	G	A	H	H	H	A	H	N	G	G	G	G	A	H	A	A	A	G	G
JAX00373144	14	11334865	0	A	G	A	A	G	A	A	G	A	A	A	A	A	A	A	A	H	H	A	A	A	H	A	A	G	H	A	G	A	H	H	H	A	H	H	G	H	G	A	A	H	A	A	A	G	G
JAX00050153	14	11355524	0	C	A	C	C	A	C	C	A	C	C	C	C	C	C	C	C	H	H	C	C	C	H	C	C	A	H	C	A	C	H	H	H	C	H	H	A	H	A	C	C	H	C	C	C	A	A
JAX00373158	14	11376817	0	C	T	C	C	T	C	C	C	T	C	C	C	C	C	C	C	C	C	C	C	C	C	H	H	T	H	C	C	C	C	H	C	C	H	C	C	T	T	T	C	C	C	C	C	C	C
JAX00373159	14	11377369	0	A	G	A	A	G	A	A	A	G	A	A	A	A	A	A	A	A	A	A	A	A	A	H	H	G	H	A	A	A	A	H	A	A	H	A	A	G	G	G	A	A	A	A	A	A	A
JAX00373160	14	11388892	0	T	C	T	T	C	C	T	C	C	T	T	T	H	T	T	T	N	N	T	C	T	N	H	H	C	H	T	C	T	C	H	H	T	H	T	C	C	C	C	T	C	C	T	T	C	C
JAX00373161	14	11389387	0	G	A	G	G	G	A	G	A	G	G	G	G	N	G	G	G	N	H	G	A	G	N	G	G	G	G	N	A	G	A	G	H	G	G	H	A	G	G	G	G	A	A	G	G	A	A
JAX00373162	14	11396798	0	G	A	G	G	G	A	G	A	G	G	G	G	H	G	G	G	H	H	G	A	G	H	G	G	G	G	G	A	G	A	G	H	G	G	H	A	G	G	G	G	A	A	G	G	A	A
JAX00373164	14	11400545	0	A	T	A	A	A	T	A	A	A	A	A	A	T	A	A	A	A	A	A	T	A	A	A	A	A	A	A	A	A	T	A	A	A	A	A	A	A	A	A	A	T	T	A	A	A	A
JAX00373167	14	11408310	0	T	C	T	T	C	C	T	C	C	T	T	T	H	T	T	T	H	H	T	C	T	H	H	H	C	H	T	C	T	C	H	H	T	H	H	C	C	C	C	T	C	C	T	T	C	C
JAX00373168	14	11419239	0	A	C	A	A	C	A	A	C	C	A	A	A	A	A	A	A	H	H	A	A	A	H	H	H	C	H	A	C	A	H	H	H	A	H	H	C	C	C	C	A	H	A	A	A	C	C
JAX00373172	14	11425818	0	T	C	T	T	T	T	T	C	C	T	T	T	T	T	T	T	H	H	T	T	T	H	H	H	T	T	T	C	T	H	T	H	T	T	H	C	H	T	C	T	N	T	T	T	C	C
JAX00373173	14	11427934	0	C	T	C	C	T	C	C	C	T	C	C	C	C	C	C	C	C	C	C	C	C	C	H	H	T	H	C	C	C	C	H	C	C	H	C	C	T	T	T	C	C	C	C	C	C	C
JAX00373175	14	11428324	0	T	G	T	T	G	G	G	G	G	G	G	T	G	G	G	G	T	G	H	G	G	T	G	H	G	H	H	G	G	G	H	G	T	H	T	G	G	G	G	T	G	G	G	H	G	G
JAX00373178	14	11449404	0	C	T	C	C	C	C	C	C	T	C	C	C	C	C	C	C	C	C	C	C	C	C	C	N	C	C	C	C	C	C	C	C	C	C	C	C	H	C	T	C	C	C	C	C	C	C
JAX00373183	14	11459952	0	A	G	A	A	G	A	A	A	G	A	A	A	A	A	A	A	A	H	A	A	A	A	H	H	G	H	A	A	A	A	H	A	A	H	A	A	G	G	G	A	A	A	A	A	A	A
JAX00373187	14	11481820	0	C	T	C	C	C	T	C	C	C	C	C	C	H	C	C	C	C	C	C	T	C	C	C	C	C	C	C	C	C	H	C	C	C	C	C	C	C	C	C	C	H	T	C	C	C	C
JAX00373190	14	11484654	0	G	A	G	G	G	A	G	G	G	G	G	G	H	G	G	G	G	G	G	A	G	G	G	G	G	G	G	N	G	A	G	G	G	G	G	G	G	G	G	G	A	A	G	G	G	G
JAX00373191	14	11485187	0	G	T	G	G	T	G	G	T	T	G	G	G	G	G	G	G	H	H	G	G	G	H	H	H	T	H	G	T	G	N	N	H	G	H	H	T	T	T	T	G	N	G	G	G	T	T
JAX00373195	14	11493395	0	A	G	A	A	G	A	A	G	A	A	A	A	H	N	A	A	H	H	A	A	A	H	A	A	G	H	A	G	A	H	H	H	A	H	H	G	H	G	A	A	N	A	A	A	G	G
JAX00050165	14	11493635	0	C	T	C	C	T	C	C	T	C	C	C	C	C	C	C	C	H	H	C	C	C	H	C	C	T	H	C	T	C	H	H	H	C	H	H	T	H	T	C	C	H	C	C	C	T	T
JAX00373199	14	11499946	0	A	G	A	A	G	A	A	A	G	A	A	A	A	A	A	A	A	H	A	A	A	A	H	H	G	H	A	A	A	A	H	A	A	H	A	A	G	G	G	A	A	A	A	A	A	A
JAX00050166	14	11506496	0	G	A	G	G	A	G	G	A	A	A	G	G	G	A	A	A	H	A	H	G	A	H	H	H	A	H	G	A	G	H	H	H	G	H	H	A	A	A	A	G	H	G	G	G	A	A
JAX00050168	14	11546738	0	A	G	A	A	G	A	A	G	G	A	A	A	A	A	A	A	H	H	A	A	A	H	H	H	G	H	A	G	A	H	H	H	A	H	H	G	G	G	G	A	H	A	A	A	G	G
JAX00050171	14	11577476	0	C	T	C	C	T	C	T	T	T	T	T	C	H	T	T	T	H	T	H	C	T	H	T	H	T	H	H	T	T	H	H	T	C	H	H	T	T	T	T	C	H	C	T	H	T	T
JAX00373203	14	11581080	0	A	G	A	A	G	A	A	A	G	A	A	A	A	A	A	A	A	H	A	A	A	A	H	H	G	H	A	A	A	A	H	A	A	H	A	A	G	G	G	A	A	A	A	A	A	A
JAX00050172	14	11584520	0	A	G	A	A	G	A	A	A	G	G	A	A	A	G	G	G	A	G	H	A	G	A	H	H	G	H	A	A	A	A	H	A	A	H	A	A	G	G	G	A	A	A	A	A	A	A
JAX00373206	14	11584940	0	G	A	G	G	G	G	G	A	G	G	G	G	G	G	G	G	H	G	G	G	G	H	G	G	G	G	G	A	G	H	G	H	G	G	H	A	G	G	G	G	H	G	G	G	A	A
JAX00373207	14	11585242	0	A	G	A	A	A	A	A	G	A	A	A	A	A	A	A	A	H	A	A	A	A	H	A	A	A	A	A	G	A	H	A	H	A	A	H	G	A	A	A	A	H	A	A	A	G	G
JAX00373209	14	11588816	0	G	A	G	G	G	G	G	A	G	G	G	G	G	G	G	G	H	G	G	G	G	H	G	G	G	G	G	A	G	H	G	H	G	G	H	A	G	G	G	G	H	G	G	G	A	A
JAX00050174	14	11609203	0	T	C	T	T	C	T	T	C	C	T	T	T	T	T	T	T	H	H	T	T	T	H	H	H	C	H	T	C	T	H	H	H	T	H	H	C	C	C	C	T	H	T	T	T	C	C
JAX00373212	14	11629007	0	T	C	T	T	C	T	T	C	C	T	T	T	T	T	T	T	H	H	T	T	T	H	H	H	C	H	T	C	T	H	H	H	T	H	H	C	C	C	C	T	H	T	T	T	C	C
JAX00050175	14	11630223	0	G	T	G	G	T	G	G	T	T	G	G	G	G	G	G	G	H	H	G	G	G	H	H	N	T	G	G	T	G	H	H	H	G	H	N	T	T	T	T	G	N	G	G	G	T	T
JAX00373214	14	11633132	0	A	G	A	A	G	A	A	A	G	A	A	A	A	A	A	A	A	H	A	A	A	A	H	H	G	H	A	A	A	A	H	A	A	H	A	A	G	G	G	A	A	A	A	A	A	A
JAX00373215	14	11633166	0	G	A	G	G	A	G	G	G	G	G	G	G	G	G	G	G	G	H	G	G	G	G	G	G	A	H	G	G	G	G	H	G	G	H	G	G	H	A	G	G	G	G	G	G	G	G
JAX00373217	14	11634984	0	C	T	C	C	T	C	C	C	T	C	C	C	C	C	C	C	C	H	C	C	C	C	H	H	T	H	C	C	C	C	H	C	C	H	C	C	T	T	T	C	C	C	C	C	C	C
JAX00373218	14	11638762	0	G	C	C	G	C	G	C	C	C	C	C	G	H	C	C	C	H	C	H	G	C	C	C	H	C	C	C	C	C	H	C	C	G	C	H	C	C	C	C	C	H	G	C	C	C	C
JAX00373220	14	11641857	0	T	C	C	T	C	T	C	C	C	C	C	T	H	C	C	C	H	C	H	T	C	C	C	H	C	C	C	C	C	H	C	C	T	C	H	C	C	C	C	C	H	T	C	C	C	C
JAX00373223	14	11655304	0	C	T	T	C	T	C	T	T	T	T	T	C	H	T	T	T	H	T	H	C	T	T	T	H	T	T	T	T	T	H	T	T	C	T	H	T	T	T	T	T	H	C	T	T	T	T
JAX00050176	14	11656342	0	C	T	C	C	T	C	C	C	T	C	C	C	C	C	C	C	C	H	C	C	C	C	H	H	T	H	C	C	C	C	H	C	C	H	C	C	T	T	T	C	C	C	C	C	C	C
JAX00050177	14	11656529	0	C	G	G	C	C	C	G	C	C	G	G	C	H	G	G	G	C	H	N	C	G	H	N	C	C	H	G	C	G	C	N	N	C	H	C	C	C	C	C	G	C	C	G	G	C	C
JAX00187927	14	11668970	0	A	G	G	A	G	A	G	G	G	A	G	A	H	A	A	A	H	H	A	A	A	G	G	H	G	G	G	G	G	H	G	G	A	G	H	G	G	G	G	G	H	A	G	G	G	G
JAX00050178	14	11669071	0	C	T	C	C	T	C	C	C	T	C	C	C	C	C	C	C	C	H	C	C	C	C	H	H	T	N	C	C	C	C	H	C	C	H	C	C	T	T	T	C	C	C	C	C	C	C
JAX00373227	14	11680824	0	T	G	G	T	T	T	G	T	T	T	G	T	H	T	T	T	T	T	T	T	T	H	H	T	T	H	G	T	G	T	H	H	T	H	T	T	T	T	T	G	T	T	G	G	T	T
JAX00373229	14	11682797	0	G	A	G	G	G	G	G	A	G	G	G	G	G	G	G	G	H	G	G	G	G	H	G	G	G	G	G	A	G	H	G	H	G	G	H	A	G	G	G	G	H	G	G	G	A	A
JAX00373231	14	11683744	0	A	G	A	A	G	A	A	G	G	A	A	A	A	A	A	A	G	H	A	A	A	H	N	N	G	A	A	G	A	H	A	H	A	A	H	G	G	G	G	A	H	A	A	A	G	G
JAX00373233	14	11692163	0	G	A	G	G	A	G	G	G	G	G	G	G	G	G	G	G	G	H	G	G	G	G	G	G	A	H	G	G	G	G	H	G	G	H	G	G	H	A	G	G	G	G	G	G	G	G
JAX00050179	14	11694527	0	C	T	C	C	T	C	C	T	T	C	C	C	C	C	C	C	H	H	C	C	C	H	H	H	T	H	C	T	C	H	H	H	C	H	H	T	T	T	T	C	H	C	C	C	T	T
JAX00050183	14	11728629	0	A	T	A	A	T	A	A	T	T	A	A	A	A	A	A	A	H	H	A	A	A	H	H	H	T	H	A	T	A	H	H	H	A	H	H	T	T	T	T	A	H	A	A	A	T	T
JAX00373243	14	11761377	0	C	A	C	C	C	C	C	C	C	A	C	C	C	A	A	A	C	H	H	C	A	C	C	C	C	C	C	C	C	C	C	C	C	C	C	C	C	C	C	C	C	C	C	C	C	C
JAX00373244	14	11761514	0	G	A	G	G	A	G	G	A	A	A	G	G	G	A	A	A	H	A	H	G	A	H	H	H	A	H	G	A	G	H	H	H	G	H	H	A	A	A	A	G	H	G	G	G	A	A
JAX00373246	14	11799713	0	T	G	T	T	T	T	G	G	T	G	G	T	H	G	G	G	H	H	H	T	G	H	H	T	T	T	H	G	G	H	T	G	T	T	H	G	T	T	T	T	H	T	G	H	G	G
JAX00373247	14	11800018	0	A	T	A	A	A	A	A	A	A	T	A	A	A	T	T	T	A	H	H	A	T	A	A	A	A	A	A	A	A	A	A	A	A	A	A	A	A	A	A	A	A	A	A	A	A	A
JAX00373250	14	11802836	0	T	A	T	T	A	T	A	A	A	A	A	T	N	A	A	A	H	A	N	T	A	H	A	H	A	H	H	A	A	H	H	A	T	H	H	A	A	A	A	T	H	T	A	H	A	A
JAX00373252	14	11806649	0	T	A	T	T	A	T	A	T	A	T	A	T	H	T	T	T	T	H	T	T	T	T	A	H	A	H	H	T	A	T	H	H	T	H	T	T	A	A	A	T	T	T	A	H	T	T
JAX00050189	14	11831093	0	A	C	A	A	C	A	A	C	C	A	A	A	A	A	A	A	H	H	A	A	A	H	H	H	C	H	A	C	A	H	H	H	A	H	H	C	C	C	C	A	H	A	A	A	C	C
JAX00050190	14	11831156	0	G	A	G	G	A	G	G	A	A	G	G	G	G	G	G	G	H	H	G	G	G	H	H	H	A	H	G	A	G	H	H	H	G	H	H	A	A	A	A	G	H	G	G	G	A	A
JAX00373255	14	11836805	0	G	A	G	G	G	G	G	G	G	A	G	G	G	A	A	A	G	H	H	G	A	G	G	G	G	G	G	G	G	G	G	G	G	G	G	G	G	G	G	G	G	G	G	G	G	G
JAX00373261	14	11896210	0	T	C	C	T	T	T	T	C	T	T	T	T	T	T	T	T	H	T	T	T	T	C	T	T	T	H	H	C	T	H	H	H	T	H	H	C	T	T	T	C	H	T	T	H	C	C
JAX00373264	14	11897937	0	G	A	G	G	G	G	G	A	G	G	G	G	G	G	G	G	H	G	G	G	G	H	G	G	G	G	G	A	G	H	G	H	G	G	H	A	G	G	G	G	H	G	G	G	A	A
JAX00373266	14	11908591	0	C	T	C	C	T	C	C	C	T	C	C	C	C	C	C	C	C	H	C	C	C	C	H	H	T	H	C	C	C	C	H	C	C	H	C	C	T	T	T	C	C	C	C	C	C	C
JAX00373267	14	11920156	0	A	G	G	A	A	A	A	A	A	A	A	A	A	A	A	A	A	A	A	A	A	H	A	A	A	H	H	A	A	A	G	A	A	H	A	A	A	A	A	G	A	A	A	H	A	A
JAX00373269	14	11920267	0	G	T	G	G	T	G	G	G	T	G	G	G	G	G	G	G	G	H	G	G	G	G	G	H	T	G	G	G	G	G	H	G	G	N	G	G	T	T	T	G	G	G	G	G	G	G
JAX00373272	14	11939855	0	G	A	G	G	G	G	G	A	G	G	G	G	G	G	G	G	H	G	G	G	G	H	G	G	G	G	G	A	G	H	G	H	G	G	H	A	G	G	G	G	H	G	G	G	A	A
JAX00373275	14	11969250	0	T	G	G	T	G	T	T	G	G	T	T	T	T	T	T	T	H	H	T	T	T	G	H	H	G	G	H	G	T	H	G	H	T	G	H	G	G	G	G	G	H	T	T	H	G	G
JAX00050205	14	12027777	0	C	T	C	C	T	C	C	T	T	C	C	C	C	C	C	C	H	H	C	C	C	H	H	H	T	H	C	T	C	H	H	H	C	H	H	T	T	T	T	C	H	C	C	C	T	T
JAX00373286	14	12039381	0	C	T	C	C	C	C	C	T	C	C	C	C	C	C	C	C	H	C	C	C	C	H	C	C	C	C	C	T	C	H	C	H	C	C	H	T	C	C	C	C	H	C	C	C	T	T
JAX00050206	14	12042049	0	T	A	T	T	A	T	T	T	T	T	T	T	T	T	T	T	T	H	T	T	T	T	T	T	A	H	T	T	T	T	H	T	T	H	T	T	H	A	T	T	T	T	T	T	T	T
JAX00050207	14	12061531	0	A	G	A	A	G	A	A	G	G	A	A	A	A	A	A	A	H	H	A	A	A	H	H	H	G	H	A	G	A	H	H	H	A	H	H	G	G	G	G	A	H	A	A	A	G	G
JAX00373293	14	12081323	0	T	C	C	T	C	T	C	C	C	C	C	T	H	C	C	C	T	C	H	T	C	C	C	H	C	C	C	C	C	T	C	C	T	C	T	C	C	C	C	C	H	T	C	C	C	N
JAX00373294	14	12086627	0	G	T	G	G	T	G	G	G	G	G	G	G	G	G	G	G	G	T	G	G	G	G	G	G	T	H	G	G	G	G	H	G	G	H	G	G	N	T	G	G	G	G	G	G	G	G
JAX00050209	14	12089270	0	A	G	A	A	G	A	A	A	A	A	A	A	A	A	A	A	A	H	A	A	A	A	A	A	G	H	A	A	A	A	H	A	A	H	A	A	H	N	A	A	A	A	A	A	N	A
JAX00373297	14	12094474	0	T	C	C	T	T	T	C	T	T	C	C	T	H	C	C	C	T	H	H	T	C	H	H	T	T	H	C	T	C	T	H	H	T	H	T	T	T	T	T	C	T	T	C	C	T	T
JAX00050210	14	12100787	0	A	C	A	A	C	A	A	C	C	A	A	A	A	A	A	A	H	H	A	A	A	H	N	H	C	H	A	C	A	H	H	H	A	H	H	C	C	C	C	A	H	A	A	A	C	C
JAX00050212	14	12134833	0	G	A	G	G	A	G	G	G	A	G	G	G	G	G	G	G	G	H	G	G	G	G	H	H	A	H	G	G	G	G	H	G	G	H	G	G	A	A	A	G	G	G	G	G	G	G
JAX00050213	14	12135521	0	C	T	C	C	T	C	C	C	T	C	C	C	C	C	C	C	C	H	C	C	C	C	H	H	T	H	C	C	C	C	H	C	C	H	C	C	T	T	T	C	C	C	C	C	C	C
JAX00050214	14	12136275	0	G	A	G	G	A	G	G	G	A	G	G	G	G	G	G	G	G	H	G	G	G	G	H	H	A	H	G	G	G	G	H	G	G	H	G	G	A	A	A	G	G	G	G	G	G	G
JAX00373305	14	12162496	0	C	T	T	C	C	C	C	C	C	T	C	C	C	T	T	T	C	H	H	C	T	H	C	C	C	H	H	C	C	C	H	C	C	H	C	C	C	C	C	T	C	C	C	H	C	C
JAX00373306	14	12166176	0	A	G	G	A	G	A	A	A	G	G	A	A	A	G	G	G	A	G	H	A	G	N	H	H	G	G	H	A	A	A	G	A	A	G	A	A	G	G	G	G	A	A	A	N	A	A
JAX00373308	14	12180694	0	C	T	C	C	C	C	C	T	C	C	C	C	C	C	C	C	H	C	C	C	C	H	C	C	C	C	C	T	C	H	C	H	C	C	H	T	C	C	C	C	H	C	C	C	T	T
JAX00373309	14	12180744	0	G	A	G	G	A	G	G	A	A	G	G	G	G	G	G	G	H	H	G	G	G	H	H	H	A	H	G	A	G	H	H	H	G	H	H	A	A	A	A	G	H	G	G	G	A	A
JAX00373311	14	12186399	0	T	C	T	T	C	T	T	T	T	T	T	T	T	T	T	T	T	H	T	T	T	T	T	T	C	H	T	T	T	T	H	T	T	H	T	T	H	C	T	T	T	T	T	T	T	T
JAX00373312	14	12186680	0	T	C	T	T	T	T	T	T	C	T	T	T	T	T	T	T	T	T	T	T	T	T	H	N	T	T	T	T	T	T	T	T	T	T	T	T	H	T	C	T	T	T	T	T	T	T
JAX00050216	14	12199257	0	G	C	G	G	C	G	G	C	C	G	G	G	G	G	G	G	H	H	G	G	G	H	H	H	C	H	G	C	G	H	H	H	G	H	H	C	C	C	C	G	H	G	G	G	C	C
JAX00050217	14	12199299	0	G	A	G	G	A	G	G	G	A	G	G	G	G	G	G	G	G	H	G	G	G	G	H	H	A	H	G	G	G	G	H	G	G	H	G	G	A	A	A	G	G	G	G	G	G	G
JAX00373321	14	12244928	0	A	C	A	A	C	A	A	A	A	A	A	A	A	A	A	A	A	H	A	A	A	A	A	A	C	H	A	A	A	A	A	A	A	N	A	A	H	C	A	A	A	A	A	A	A	A
JAX00373324	14	12255921	0	A	G	G	A	A	A	A	A	A	A	A	A	A	A	A	A	A	A	A	A	A	H	A	A	A	H	H	A	A	A	H	A	A	H	A	A	A	A	A	G	A	A	A	H	A	A
JAX00373325	14	12255955	0	G	A	A	G	G	G	A	A	G	G	A	G	A	G	N	N	A	G	G	N	G	A	H	G	G	H	A	A	A	A	H	A	G	H	A	A	G	G	G	A	A	G	A	A	A	A
JAX00050223	14	12260227	0	A	G	G	A	A	A	G	G	A	A	G	A	H	A	A	A	N	A	A	A	A	G	H	A	A	H	G	G	G	H	H	G	A	H	A	G	A	A	A	G	H	A	G	G	G	G
JAX00050224	14	12288930	0	C	A	A	C	A	C	C	C	A	C	C	C	C	C	C	C	C	H	C	C	C	H	H	H	A	A	H	C	C	C	A	C	C	A	C	C	A	A	A	A	C	C	C	H	C	C
JAX00373330	14	12306041	0	T	G	T	T	T	T	T	G	T	T	T	T	T	T	T	T	G	T	T	T	T	H	T	T	T	T	T	G	T	H	T	H	T	T	H	G	T	T	T	T	H	T	T	T	G	G
JAX00373332	14	12311964	0	C	T	C	C	T	C	T	T	T	C	T	C	H	C	C	C	H	H	C	C	C	H	T	H	T	H	H	T	T	H	H	T	C	H	C	T	T	T	T	C	C	C	T	H	T	T
JAX00373333	14	12312289	0	A	C	A	A	A	A	C	C	C	A	C	A	C	A	A	A	C	A	A	A	A	C	C	C	A	A	C	C	C	C	A	C	A	A	C	C	C	A	C	A	C	A	C	C	C	C
JAX00373335	14	12323019	0	A	G	G	A	G	A	G	G	G	G	G	A	H	G	G	G	H	G	H	A	G	G	G	H	G	G	G	G	G	H	G	G	A	G	H	G	G	G	G	G	H	A	G	G	G	G
JAX00373337	14	12323242	0	T	A	T	T	A	T	A	T	T	T	A	T	H	T	T	T	T	H	T	T	T	T	H	T	A	H	H	T	A	T	H	H	T	H	T	T	H	A	T	T	T	T	A	H	T	T
JAX00373342	14	12337148	0	G	A	G	G	A	G	G	G	A	G	G	G	G	G	G	G	G	H	G	G	G	G	H	H	A	H	G	G	G	G	H	G	G	H	G	G	A	A	A	G	G	G	G	G	G	G
JAX00050228	14	12337625	0	A	C	A	A	C	A	A	A	C	A	A	A	A	A	A	A	A	H	A	A	A	A	H	H	C	H	A	A	A	A	H	A	A	H	A	A	C	C	C	A	A	A	A	A	A	A
JAX00050229	14	12341402	0	G	T	G	G	T	G	G	T	T	G	G	G	G	G	G	G	H	H	G	G	G	H	H	H	T	H	G	T	G	H	H	H	G	H	H	T	T	T	T	G	H	G	G	G	T	T
JAX00373352	14	12355847	0	G	A	G	G	A	G	G	G	A	A	G	G	G	A	A	A	G	A	H	G	A	G	H	H	A	H	G	G	G	G	H	G	G	H	G	G	A	A	A	G	G	G	G	G	G	G
JAX00373353	14	12356633	0	T	C	C	T	C	T	C	C	C	C	C	T	H	C	C	C	H	C	H	T	C	C	C	H	C	C	C	C	C	H	C	C	T	C	H	C	C	C	C	C	H	T	C	C	C	C
JAX00373354	14	12358472	0	C	T	C	C	T	C	C	C	T	C	C	C	C	C	C	C	C	H	C	C	C	C	H	H	T	H	C	C	C	C	H	C	C	H	C	C	T	T	T	C	C	C	C	C	C	C
JAX00373356	14	12359128	0	A	G	G	A	G	A	G	G	G	A	G	A	H	A	H	H	G	H	A	H	A	G	G	G	G	G	G	G	G	N	G	G	A	G	N	G	G	G	G	G	N	H	G	G	G	G
JAX00373357	14	12365442	0	A	C	C	A	C	A	C	C	C	A	C	A	N	A	A	A	H	H	A	A	A	C	C	H	C	C	C	C	C	H	C	C	A	C	H	C	C	C	C	C	H	A	C	C	C	C
JAX00373359	14	12365835	0	A	G	G	A	A	A	G	A	A	G	G	A	H	G	G	G	A	H	H	A	G	H	H	A	A	H	G	A	G	A	H	H	A	H	A	A	A	A	A	G	A	A	G	G	A	A
JAX00373363	14	12372797	0	T	C	C	T	T	T	T	T	C	C	T	T	T	C	C	C	T	H	H	T	C	T	H	H	T	H	H	T	T	T	H	T	T	H	T	T	H	T	C	C	T	T	T	H	T	T
JAX00050230	14	12386605	0	C	T	C	C	T	C	C	C	C	C	C	C	C	C	C	C	C	H	C	C	C	C	C	C	T	H	C	C	C	C	H	C	C	H	C	C	H	T	C	C	C	C	C	C	C	C
JAX00050231	14	12386667	0	G	A	G	G	A	G	G	G	G	G	G	G	G	G	G	G	G	H	G	G	G	G	G	G	A	H	G	G	G	G	H	G	G	H	G	G	H	A	G	G	G	G	G	G	G	G
JAX00050232	14	12386734	0	C	T	C	C	T	C	C	T	T	C	C	C	C	C	C	C	H	H	C	C	C	H	H	H	T	H	C	T	C	H	H	H	C	H	H	T	T	T	T	C	H	C	C	C	T	T
JAX00373371	14	12401283	0	T	G	T	T	G	T	T	G	G	G	T	T	T	G	G	G	H	G	H	T	G	H	H	H	G	H	T	G	T	H	H	H	T	H	H	G	G	G	G	T	H	T	T	T	G	G
JAX00373372	14	12407602	0	G	A	G	G	G	G	G	A	G	G	G	G	G	G	G	G	G	G	G	G	G	G	G	G	G	G	G	A	G	G	G	G	G	G	G	A	G	G	H	G	N	G	G	G	A	A
JAX00050234	14	12420197	0	T	C	T	T	C	T	T	T	C	T	T	T	T	T	T	T	T	H	T	T	T	T	H	H	C	H	T	T	T	T	H	T	T	H	T	T	C	C	C	T	T	T	T	T	T	T
JAX00050236	14	12442045	0	A	G	A	A	G	A	G	G	G	G	G	A	H	G	G	G	H	G	H	A	G	H	G	H	G	H	H	G	G	H	H	G	A	H	H	G	G	G	G	A	H	A	G	H	G	G
JAX00050237	14	12442865	0	C	T	C	C	T	C	C	C	T	C	C	C	C	C	C	C	C	H	C	C	C	C	H	H	T	H	C	C	C	C	H	C	C	H	C	C	T	T	T	C	C	C	C	C	C	C
JAX00373377	14	12445127	0	G	A	G	G	A	G	A	G	A	A	A	G	H	A	A	A	G	A	H	G	A	G	A	H	A	H	N	G	N	G	H	N	G	G	G	G	A	N	A	G	G	G	A	H	G	G
JAX00050238	14	12445310	0	C	G	C	C	G	C	G	C	G	G	G	C	H	G	G	G	C	G	H	C	G	C	G	H	G	H	H	C	G	C	H	H	C	H	C	C	G	G	G	C	C	C	G	H	C	C
JAX00373384	14	12475962	0	C	A	C	C	A	C	A	A	A	A	A	C	N	A	A	A	H	A	N	C	A	H	A	H	A	H	N	A	A	N	H	A	C	H	H	A	A	A	A	C	C	C	A	N	A	A
JAX00373385	14	12475988	0	C	T	C	C	C	C	T	T	C	T	T	C	H	T	T	T	H	H	H	C	T	H	H	C	C	C	H	T	T	H	C	T	C	C	H	T	C	C	C	C	H	C	T	H	T	T
JAX00373392	14	12539678	0	A	G	A	A	A	A	A	G	A	A	A	A	A	A	A	A	H	A	A	A	A	H	A	A	A	A	A	G	A	H	A	H	A	A	H	G	A	A	A	A	H	A	A	A	G	G
JAX00373393	14	12539768	0	T	C	T	T	C	T	T	T	T	T	T	T	T	T	T	T	T	H	T	T	T	T	T	T	C	H	T	T	T	T	H	T	T	H	T	T	H	C	T	T	T	T	T	T	T	T
JAX00050245	14	12570591	0	A	T	A	A	T	A	T	T	T	T	T	A	H	T	T	T	N	T	H	A	T	N	T	H	T	H	H	T	T	H	H	T	A	H	H	T	T	T	T	A	H	A	T	N	T	T
JAX00050247	14	12585185	0	A	C	A	A	C	A	C	C	C	C	C	A	H	C	C	C	H	C	H	A	C	H	C	H	C	H	H	C	C	H	H	C	A	A	H	C	C	C	C	A	N	A	C	H	C	C
JAX00373397	14	12596584	0	G	A	G	G	G	G	A	G	G	A	A	G	H	A	A	A	G	H	H	G	A	G	H	G	G	G	H	G	A	G	G	H	G	G	G	G	G	G	G	G	G	G	A	H	G	G
JAX00373399	14	12598289	0	G	A	G	G	A	G	G	G	A	G	G	G	G	H	G	G	G	H	G	G	G	G	H	H	A	H	G	G	G	G	H	G	G	H	G	G	A	A	A	G	G	G	G	G	G	G
JAX00050248	14	12608073	0	A	G	G	A	G	A	A	G	G	G	A	A	A	G	G	G	H	G	H	A	G	G	H	H	G	G	H	G	A	H	G	H	A	G	N	G	G	G	G	G	H	A	A	H	G	G
JAX00373403	14	12623845	0	A	G	A	A	G	A	A	G	G	A	A	A	A	A	A	A	G	G	A	A	A	G	G	G	G	G	A	G	A	G	G	G	A	G	G	G	G	G	G	A	G	A	A	A	G	G
JAX00373405	14	12649860	0	A	G	G	A	G	A	A	G	G	G	A	A	A	G	G	G	H	G	H	A	G	G	H	H	G	G	H	G	A	H	G	H	A	G	H	G	G	G	G	G	H	A	A	H	G	G
JAX00050252	14	12650144	0	T	C	T	T	C	T	T	C	C	T	T	T	T	T	T	T	H	H	T	T	T	H	H	H	C	H	T	C	T	H	H	H	T	H	H	C	C	C	C	T	H	T	T	T	C	C
JAX00050253	14	12650218	0	A	G	G	A	G	A	A	G	G	G	A	A	A	G	G	G	H	G	H	A	G	G	H	H	G	G	N	G	A	H	G	H	A	G	H	G	G	G	G	G	H	A	A	H	G	G
JAX00373406	14	12673460	0	T	C	C	T	C	T	T	C	C	C	T	T	T	C	C	C	H	C	H	T	C	C	N	N	C	C	N	C	T	H	C	H	T	C	H	C	C	C	C	C	N	T	T	H	C	C
JAX00373409	14	12674410	0	A	G	G	A	A	A	A	A	A	G	A	A	A	G	G	G	A	H	H	A	G	H	A	A	A	H	H	A	A	A	H	A	A	H	A	A	A	A	A	G	A	A	A	H	A	A
JAX00373412	14	12679923	0	G	A	G	G	G	G	G	A	G	G	G	G	G	G	G	G	H	G	G	G	G	H	G	G	G	G	G	A	G	H	G	H	G	G	H	A	G	G	G	G	H	G	G	G	A	A
JAX00373415	14	12690672	0	C	T	C	C	C	C	C	T	T	C	C	C	C	C	C	C	N	C	C	C	C	H	H	H	C	C	C	T	C	H	C	H	C	C	H	T	H	C	T	C	H	C	C	C	T	T
JAX00373417	14	12699984	0	G	A	G	G	G	G	G	G	A	G	G	G	G	G	G	G	G	G	G	G	G	G	H	H	G	G	G	G	G	G	G	G	G	G	G	G	H	G	A	G	G	G	G	G	G	G
JAX00050256	14	12703795	0	T	C	T	T	C	T	T	C	C	T	T	T	T	T	T	T	H	H	T	T	T	H	H	H	C	H	T	C	T	H	H	H	T	H	H	C	C	C	C	T	H	T	T	T	C	C
JAX00373418	14	12711446	0	C	T	C	C	C	C	C	C	C	T	C	C	C	T	T	T	C	H	H	C	T	C	C	C	C	C	C	C	C	C	C	C	C	C	C	C	C	C	C	C	C	C	C	C	C	C
JAX00373419	14	12711466	0	A	G	A	A	G	A	A	A	A	A	A	A	A	A	A	A	A	H	A	A	A	A	A	A	G	H	A	A	A	A	N	A	A	A	A	A	H	G	A	A	A	A	A	A	A	A
JAX00373421	14	12713314	0	C	A	C	C	A	C	C	C	C	C	C	C	C	C	C	C	C	H	C	C	C	C	C	C	A	H	C	C	C	C	H	C	C	H	C	C	N	A	C	C	C	C	C	C	C	C
JAX00373424	14	12716277	0	A	T	A	A	A	A	A	A	A	T	A	A	A	T	T	T	A	H	H	A	T	A	A	A	A	A	A	A	A	A	A	A	A	A	A	A	A	A	A	A	A	A	A	A	A	A
JAX00373426	14	12730831	0	T	C	T	T	C	T	T	C	C	T	T	T	T	T	T	T	T	H	T	T	T	T	H	H	C	H	T	C	T	T	H	T	T	H	T	H	C	C	C	T	T	T	T	T	C	C
JAX00050257	14	12736672	0	T	G	T	T	G	T	T	G	G	T	T	T	T	T	T	T	H	H	T	T	T	H	H	H	G	H	T	G	T	H	H	H	T	H	H	G	G	G	G	T	H	T	T	T	G	G
JAX00373430	14	12744369	0	T	C	T	T	T	T	T	T	C	T	T	T	T	T	T	T	T	T	T	T	T	T	H	H	T	T	T	T	T	T	T	T	T	T	T	T	H	T	N	T	T	T	T	T	T	T
JAX00373436	14	12770216	0	C	T	C	C	T	C	C	C	T	C	C	C	C	C	C	C	C	H	C	C	C	C	H	H	T	H	C	C	C	C	H	C	C	H	C	C	T	T	T	C	C	C	C	C	C	C
JAX00373439	14	12838623	0	C	G	G	C	C	C	G	C	C	C	G	C	H	C	C	C	C	C	C	C	C	H	H	C	C	H	G	C	G	C	H	H	C	H	C	C	C	C	C	G	C	C	G	G	C	C
JAX00050267	14	12858568	0	C	T	C	C	T	C	C	T	T	C	C	C	C	C	C	C	H	H	C	C	C	H	H	H	T	H	C	T	C	H	H	H	C	H	H	T	T	T	T	C	H	C	C	C	T	T
JAX00373446	14	12889761	0	A	C	A	A	C	A	A	A	C	A	A	A	A	A	A	A	A	H	A	A	A	A	H	H	C	H	A	A	A	A	H	A	A	H	A	A	C	C	C	A	A	A	A	A	A	A
JAX00373449	14	12895792	0	A	G	G	A	A	A	G	A	A	G	G	A	H	G	G	G	A	H	H	A	G	H	H	A	A	H	G	A	G	A	H	H	A	H	A	A	A	A	A	G	A	A	G	G	A	A
JAX00373455	14	12900857	0	G	T	G	G	T	G	G	G	T	G	G	G	G	G	G	G	G	H	G	G	G	G	H	H	T	H	G	G	G	G	H	G	G	H	G	G	T	T	T	G	G	G	G	G	G	G
JAX00373456	14	12901397	0	C	G	G	C	G	C	G	G	G	G	G	C	H	G	G	G	H	G	H	C	G	G	G	H	G	G	G	G	G	H	G	G	C	G	H	G	G	G	G	G	G	C	G	G	G	G
JAX00373459	14	12902797	0	C	T	T	C	C	C	T	C	C	T	T	C	H	T	T	T	C	C	H	C	T	H	H	C	C	H	T	C	T	C	H	H	C	H	C	C	C	C	C	T	C	C	T	T	C	C
JAX00373460	14	12905747	0	C	T	C	C	T	C	C	T	T	C	C	C	C	C	C	C	H	H	C	C	C	H	H	H	T	H	C	T	C	H	H	H	C	H	H	T	T	T	T	C	H	C	C	C	T	T
JAX00050272	14	12925232	0	A	G	A	A	G	A	A	A	G	A	A	A	A	A	A	A	A	H	A	A	A	A	H	H	G	H	A	A	A	A	H	A	A	H	A	A	G	G	G	A	A	A	A	A	A	A
JAX00050274	14	12948396	0	T	C	T	T	C	T	T	T	C	T	T	T	T	T	T	T	T	N	T	T	T	T	H	H	C	H	T	T	T	T	H	T	T	H	T	T	C	C	C	T	T	T	T	T	T	T
JAX00050276	14	12978279	0	G	A	G	G	A	G	G	G	A	G	G	G	G	G	G	G	G	H	G	G	G	G	H	H	A	H	G	G	G	G	H	G	G	H	G	G	A	A	A	G	G	G	G	G	G	G
JAX00050282	14	13082092	0	G	A	G	G	A	G	G	A	A	G	G	G	G	G	G	G	H	H	G	G	G	H	H	H	A	H	G	A	G	N	H	H	G	H	H	A	A	A	A	G	H	G	G	G	A	A
JAX00373472	14	13115159	0	C	G	C	C	G	C	C	G	G	C	C	C	C	C	C	C	H	H	C	C	C	H	H	H	G	H	C	G	C	H	H	H	C	H	H	G	G	G	G	C	H	C	C	C	G	G
JAX00373473	14	13116027	0	T	G	T	T	G	T	T	T	T	T	T	T	T	T	T	T	T	H	T	T	T	T	T	T	G	H	T	T	T	T	H	T	T	H	T	T	H	G	N	T	T	T	T	T	T	T
JAX00373474	14	13116180	0	A	T	A	A	T	A	A	A	T	A	A	A	A	A	A	A	A	T	A	A	A	A	T	T	T	T	A	A	A	A	T	A	A	T	A	A	T	T	T	A	A	A	A	A	A	A
JAX00373475	14	13116294	0	T	C	T	T	C	T	T	C	C	T	T	T	T	T	T	T	H	H	T	T	T	H	H	H	C	H	T	C	T	H	H	H	T	H	H	C	C	C	C	T	H	T	T	T	C	C
JAX00050285	14	13146708	0	T	C	T	T	C	T	T	T	C	T	T	T	T	T	T	T	T	H	T	T	T	T	H	H	C	H	T	T	T	T	H	T	T	H	T	T	C	C	C	T	T	T	T	T	T	T
JAX00050287	14	13147033	0	A	C	C	A	A	A	C	A	A	A	C	A	H	A	A	A	A	A	A	A	A	H	H	A	A	H	C	A	C	A	H	H	A	H	A	A	A	A	A	C	A	A	C	C	A	A
JAX00373479	14	13174979	0	G	T	G	G	T	G	G	T	T	G	G	G	G	G	G	G	H	H	G	G	G	H	H	H	T	H	G	T	G	H	H	H	G	H	H	T	T	T	T	G	H	G	G	G	T	T
JAX00373485	14	13196667	0	C	A	C	C	C	C	C	A	C	C	C	C	C	C	C	C	H	C	C	C	C	H	C	C	C	C	C	A	C	H	C	H	C	C	H	A	C	C	C	C	H	C	C	C	A	A
JAX00050288	14	13196712	0	T	G	T	T	G	T	T	T	G	T	T	T	T	T	T	T	T	H	T	T	T	T	H	H	G	H	T	T	T	T	H	T	T	H	T	T	G	G	G	T	T	T	T	T	T	T
JAX00050289	14	13196755	0	T	C	T	T	C	T	T	T	C	T	T	T	T	T	T	T	T	H	T	T	T	T	H	H	C	H	T	T	T	T	H	T	T	H	T	T	C	C	C	T	T	T	T	T	T	T
JAX00050290	14	13196896	0	T	C	T	T	C	T	T	T	C	T	T	T	T	T	T	T	T	H	T	T	T	T	H	H	C	H	T	T	T	T	H	T	T	H	T	T	C	C	C	T	T	T	T	T	T	T
JAX00050293	14	13206348	0	C	A	C	C	A	C	C	C	A	C	C	C	C	C	C	C	C	H	C	C	C	C	H	H	A	H	C	C	C	C	H	C	C	H	C	C	A	A	A	C	C	C	C	C	N	C
JAX00373488	14	13278572	0	A	G	A	A	G	A	A	G	G	A	A	A	A	A	A	A	G	N	A	A	A	G	H	N	G	N	A	G	A	H	N	N	A	H	N	G	G	G	G	A	H	A	A	A	G	G
JAX00373490	14	13308624	0	C	T	T	C	T	C	T	T	T	C	T	C	T	C	C	C	T	H	C	C	C	T	T	H	T	T	T	T	T	T	T	T	C	T	H	T	T	T	T	T	H	C	T	T	T	T
JAX00373492	14	13316480	0	G	A	A	G	A	G	A	G	A	A	A	G	H	A	A	A	G	A	H	G	A	H	A	N	A	A	A	G	A	G	A	H	G	A	G	G	A	N	A	A	G	G	A	A	G	G
JAX00373495	14	13319361	0	T	C	C	T	C	T	C	C	C	C	C	T	H	C	C	C	H	C	H	T	C	C	C	H	C	C	C	C	C	H	C	C	T	C	H	C	C	C	C	C	H	T	C	C	C	C
JAX00373496	14	13319693	0	A	G	A	A	G	A	A	A	G	A	A	A	A	A	A	A	A	H	A	A	A	A	H	N	G	H	A	A	A	A	N	A	A	H	A	A	G	G	G	A	A	A	A	A	A	A
JAX00050300	14	13321437	0	T	C	T	T	C	T	T	C	C	T	T	T	T	T	T	T	H	H	T	T	T	H	H	H	C	H	T	C	T	H	H	H	T	H	H	C	C	C	C	T	H	T	T	T	C	C
JAX00050301	14	13336201	0	G	A	G	G	A	G	G	G	A	G	G	G	G	G	G	G	G	A	G	G	G	G	H	H	A	H	G	G	G	G	H	G	G	H	G	G	A	A	A	G	G	G	G	G	G	G
JAX00373502	14	13337728	0	T	G	G	T	T	T	G	T	T	G	G	T	H	G	G	G	T	H	H	T	G	H	H	T	T	H	G	T	G	T	H	H	T	H	T	T	T	T	T	G	T	T	G	G	T	T
JAX00373503	14	13338024	0	A	G	A	A	A	A	A	G	A	A	A	A	A	A	A	A	H	A	A	A	A	H	A	A	A	A	A	G	A	H	A	H	A	A	H	G	A	A	A	A	H	A	A	A	G	G
JAX00050304	14	13393774	0	C	T	C	C	T	C	C	C	T	C	C	C	C	C	C	C	C	H	C	C	C	C	H	H	T	H	C	C	C	C	H	C	C	H	C	C	T	T	T	C	C	C	C	C	C	C
JAX00050307	14	13408993	0	A	C	C	A	C	A	C	C	C	C	C	A	H	C	C	C	H	C	H	A	C	C	C	H	C	C	C	C	C	H	C	C	A	C	H	C	C	C	C	C	H	A	C	C	C	C
JAX00373515	14	13425673	0	C	T	T	C	C	C	T	C	C	T	T	C	H	T	T	T	C	H	H	C	T	H	H	C	C	H	T	C	T	C	H	H	C	H	C	C	C	C	C	T	C	C	T	T	C	C
JAX00373516	14	13430911	0	C	T	C	C	C	C	C	C	C	T	C	C	C	T	T	T	C	H	H	C	T	C	C	C	C	C	C	C	C	C	C	C	C	C	C	C	C	C	C	C	C	C	C	C	C	C
JAX00373519	14	13436147	0	T	C	T	T	C	T	T	C	C	T	T	T	T	T	T	T	H	H	T	T	T	H	H	H	C	H	T	C	T	H	H	H	T	H	H	C	C	C	C	T	H	T	T	T	C	C
JAX00373520	14	13438494	0	T	C	T	T	T	T	T	C	T	T	T	T	T	T	T	T	H	T	T	T	T	H	T	T	T	T	T	C	T	H	T	H	T	T	H	C	T	T	T	T	N	T	T	T	C	C
JAX00373523	14	13450378	0	A	G	A	A	G	A	A	G	G	A	A	A	A	A	A	A	H	H	A	A	A	H	H	H	G	H	A	G	A	H	H	H	A	H	H	G	G	G	G	A	H	A	A	A	G	G
JAX00050309	14	13451373	0	T	C	C	T	T	T	C	T	T	C	C	T	H	C	C	C	T	H	H	T	C	H	H	T	T	H	C	T	C	T	H	H	T	H	T	T	T	T	T	C	T	T	C	C	T	T
JAX00373524	14	13452033	0	G	A	A	G	G	G	G	G	G	G	G	G	G	G	G	G	G	G	G	G	G	H	G	G	G	H	H	G	G	G	H	G	G	H	G	G	G	G	G	A	G	G	G	H	G	G
JAX00050312	14	13485276	0	T	C	T	T	C	T	T	C	C	T	T	T	T	T	T	T	H	H	T	T	T	H	H	H	C	H	T	C	T	H	H	H	T	H	H	C	C	C	C	T	H	T	T	T	C	C
JAX00373525	14	13487747	0	T	C	T	T	C	T	T	C	C	T	T	T	T	T	T	T	H	H	T	T	T	H	H	H	C	H	T	C	T	H	H	H	T	H	H	C	C	C	C	T	H	T	T	T	C	C
JAX00050313	14	13505852	0	A	C	C	A	C	A	C	C	C	C	C	A	H	C	C	C	H	C	H	A	C	C	C	H	C	C	C	C	C	H	C	C	A	C	H	C	C	C	C	C	H	A	C	C	C	C
JAX00050314	14	13516112	0	G	A	G	G	A	G	G	G	A	G	G	G	G	G	G	G	G	H	G	G	G	G	H	H	A	H	G	G	G	G	H	G	G	H	G	G	A	A	A	G	G	G	G	G	G	G
JAX00050315	14	13522391	0	G	C	G	G	C	G	G	C	C	G	G	G	G	G	G	G	H	H	G	G	G	H	H	H	C	H	G	C	G	H	H	H	G	H	N	C	C	C	C	G	H	G	G	G	C	C
JAX00373533	14	13552117	0	C	T	C	C	C	C	C	T	C	C	C	C	C	C	C	C	H	C	C	C	C	H	C	C	C	C	C	T	C	H	C	H	C	C	H	T	C	C	C	C	H	C	C	C	T	T
JAX00373539	14	13572270	0	C	T	T	C	T	C	T	T	T	T	T	H	H	T	T	T	H	T	H	C	T	T	T	N	T	T	T	T	T	H	T	T	C	T	H	T	T	T	T	T	H	C	T	T	T	T
JAX00050319	14	13589827	0	G	A	G	G	A	G	G	G	A	G	G	G	G	G	G	G	G	H	G	G	G	G	H	H	A	H	G	G	G	G	H	G	G	H	G	G	A	A	A	G	G	G	G	G	G	G
JAX00050320	14	13590709	0	A	T	A	A	T	A	A	T	T	A	A	A	A	A	A	A	H	H	A	A	A	H	H	H	T	H	A	T	A	H	H	H	A	H	H	T	T	T	T	A	H	A	A	A	T	T
JAX00050321	14	13619707	0	G	A	G	G	A	G	G	A	A	G	G	G	N	G	G	G	H	H	G	G	G	H	H	H	A	H	G	A	N	H	H	H	G	H	N	A	A	A	N	G	H	G	G	G	A	A
JAX00373549	14	13625888	0	T	C	T	T	C	T	T	C	C	T	T	T	T	T	T	T	H	H	T	T	T	H	H	H	C	H	T	C	T	H	H	H	T	H	H	C	C	C	C	T	H	T	T	T	C	C
JAX00373550	14	13636170	0	C	G	C	C	C	C	C	G	C	C	C	C	C	C	C	C	H	C	C	C	C	H	C	C	C	C	C	G	C	H	C	H	C	C	H	G	C	C	C	C	H	C	C	C	G	G
JAX00050324	14	13641441	0	A	C	A	A	C	A	A	A	A	A	A	A	A	A	A	A	A	H	A	A	A	A	A	A	C	H	A	A	A	A	H	A	A	H	A	A	H	C	A	A	A	A	A	A	A	A
JAX00373555	14	13665124	0	A	T	T	A	A	A	A	A	A	T	A	A	A	T	T	T	A	H	H	A	T	H	A	A	A	H	H	A	A	A	H	A	A	H	A	A	A	A	A	T	A	A	A	H	A	A
JAX00373557	14	13665427	0	C	G	G	C	G	C	C	G	G	G	C	C	C	G	G	G	C	G	C	C	G	G	C	C	G	G	C	G	C	C	G	C	C	G	C	G	G	G	G	G	C	C	C	C	G	G
JAX00373558	14	13665543	0	G	A	A	G	A	G	G	A	A	A	G	G	G	A	A	A	H	A	H	G	A	A	H	H	A	A	H	A	G	H	A	H	G	A	H	A	A	A	A	A	H	G	G	H	A	A
JAX00373560	14	13699145	0	A	G	A	A	A	A	A	G	A	A	A	A	A	A	A	A	G	A	A	A	A	H	A	A	A	A	A	G	A	N	A	G	A	A	H	G	A	A	A	A	H	A	A	A	G	G
JAX00373561	14	13708965	0	A	G	A	A	G	A	A	G	G	A	A	A	A	A	A	A	H	H	A	A	A	H	H	H	G	H	A	G	A	H	H	H	A	H	H	G	G	G	G	A	H	A	A	A	G	G
JAX00373565	14	13726305	0	T	G	T	T	G	T	T	G	G	T	T	T	T	T	T	T	H	H	T	T	T	H	H	H	G	H	T	G	T	H	H	H	T	H	H	G	G	G	G	T	H	T	T	T	G	G
JAX00050331	14	13742341	0	A	G	A	A	G	A	A	A	G	A	A	A	A	A	A	A	A	H	A	A	A	A	H	H	G	H	A	A	A	A	H	A	A	N	A	A	G	G	G	A	A	A	A	A	A	A
JAX00373579	14	13754744	0	T	C	T	T	T	T	T	C	C	T	T	T	T	T	T	T	H	T	T	T	T	H	H	H	T	T	T	C	T	H	T	H	T	T	H	C	H	T	C	T	H	T	T	T	C	C
JAX00373580	14	13773660	0	T	C	T	T	C	T	T	T	C	T	T	T	T	T	T	T	T	H	T	T	T	T	T	H	C	H	T	T	T	T	H	T	T	H	T	T	C	C	C	T	T	T	T	T	T	T
JAX00050333	14	13787050	0	G	A	G	G	A	G	G	G	A	G	G	G	G	G	G	G	G	H	G	G	G	G	H	H	A	H	G	G	G	G	H	G	G	H	G	G	A	A	A	G	G	G	G	G	G	G
JAX00373584	14	13788424	0	C	A	C	C	A	C	C	C	A	C	C	C	C	C	C	C	C	H	C	C	C	C	H	N	A	H	C	C	C	C	H	C	C	H	C	C	A	A	A	C	C	C	C	C	C	C
JAX00050335	14	13791714	0	T	C	T	T	C	T	T	C	C	T	T	T	T	T	T	T	H	H	T	T	T	H	H	H	C	H	T	C	T	H	H	H	T	H	H	C	C	N	C	T	H	T	T	T	C	C
JAX00373588	14	13794263	0	A	T	A	A	A	A	A	T	A	A	A	A	A	A	A	A	N	A	A	A	A	H	A	A	A	A	A	H	A	H	A	H	A	A	H	T	A	A	A	A	H	A	A	A	T	T
JAX00373589	14	13809439	0	T	C	T	T	C	T	T	C	C	T	T	T	T	T	T	T	H	H	T	T	T	H	H	H	C	H	T	C	T	H	H	H	T	H	H	C	C	C	C	T	H	T	T	T	C	C
JAX00050344	14	13899931	0	C	T	C	C	T	C	C	T	T	C	C	C	C	C	C	C	H	H	C	C	C	H	H	H	T	H	C	T	C	H	H	N	C	N	H	T	T	T	T	C	H	C	C	C	T	T
JAX00373601	14	13936913	0	C	T	C	C	T	C	C	C	T	T	C	C	C	T	T	T	C	T	H	C	T	C	H	H	T	H	C	C	C	C	H	C	C	H	C	C	T	T	T	C	C	C	C	C	C	C
JAX00050345	14	13938612	0	G	T	G	G	T	G	G	G	T	G	G	G	G	G	G	G	G	H	G	G	G	G	H	H	T	H	G	G	G	G	H	G	G	H	G	G	T	T	T	G	G	G	G	G	G	G
JAX00373605	14	13970853	0	G	A	G	G	A	G	G	A	A	G	G	G	G	G	G	G	H	H	G	G	G	H	H	H	A	H	G	A	G	H	H	H	G	N	H	A	A	A	A	G	H	G	G	G	A	A
JAX00373606	14	13986568	0	C	T	C	C	C	C	C	C	C	T	C	C	C	T	T	T	C	N	H	C	T	C	C	C	C	C	C	C	C	C	C	C	C	C	C	C	C	C	C	C	C	C	C	C	C	C
JAX00373608	14	13991033	0	G	T	G	G	G	G	G	G	G	T	G	G	G	T	T	T	G	H	H	G	T	G	G	G	G	G	G	G	G	G	G	G	G	G	G	G	G	G	G	G	G	G	G	G	G	G
JAX00373611	14	14021451	0	A	G	A	A	A	A	A	G	A	G	A	A	A	G	G	G	N	H	H	A	G	H	H	A	A	A	A	G	A	H	A	G	A	A	N	G	A	A	A	A	G	A	N	A	G	G
JAX00373614	14	14021966	0	T	C	T	T	C	T	T	C	C	C	T	T	T	N	C	C	T	C	T	T	C	T	T	T	C	T	T	C	T	T	T	T	T	T	T	C	C	C	C	T	T	T	T	T	C	C
JAX00050353	14	14037259	0	A	C	A	A	C	A	A	C	C	C	A	A	A	C	C	C	A	C	H	A	C	A	A	N	C	A	A	C	A	A	A	A	A	A	A	C	C	C	C	A	A	A	A	A	C	C
JAX00373619	14	14050118	0	T	C	T	T	T	T	T	C	T	T	T	T	T	T	T	T	H	T	T	T	T	H	T	T	T	T	T	C	T	H	T	H	T	T	H	C	T	T	T	T	H	T	T	T	C	C
JAX00373620	14	14060193	0	A	G	A	A	A	A	A	A	A	G	A	A	A	G	G	G	A	H	H	A	G	A	A	A	A	A	A	A	A	A	A	A	A	A	A	A	A	A	A	A	A	A	A	A	A	A
JAX00050354	14	14060548	0	T	C	T	T	C	T	T	T	C	T	T	T	T	T	T	T	T	H	T	T	T	T	H	H	C	H	T	T	T	T	H	T	T	H	T	T	C	C	C	T	T	T	T	T	T	T
JAX00373622	14	14066337	0	A	G	A	A	G	A	A	G	G	G	A	A	A	G	G	G	H	G	H	A	G	H	H	H	G	H	A	G	A	H	H	H	A	H	H	G	G	G	G	A	H	A	A	A	G	G
JAX00373623	14	14067343	0	C	T	C	C	T	C	C	C	C	C	C	C	C	C	C	C	C	H	C	C	C	C	C	C	T	H	C	C	C	C	H	C	C	H	C	C	H	T	C	C	C	C	C	C	C	C
JAX00050356	14	14069537	0	G	A	G	G	A	G	G	G	G	G	G	G	G	G	G	G	G	N	G	G	G	G	G	G	A	H	G	G	G	G	H	G	G	N	G	G	N	A	G	G	G	G	G	G	G	G
JAX00373624	14	14086381	0	G	C	G	G	G	G	G	G	G	C	G	G	G	C	C	C	G	H	H	G	C	G	G	G	G	G	G	G	G	G	G	G	G	G	G	G	G	G	G	G	G	G	G	G	G	G
JAX00050357	14	14094714	0	A	G	A	A	G	A	A	A	G	A	A	A	A	A	A	A	A	H	A	A	A	A	H	H	G	H	A	A	A	A	H	A	A	H	A	A	G	G	G	A	A	A	A	A	A	A
JAX00050359	14	14102586	0	G	A	G	G	A	G	G	A	A	G	G	G	G	N	G	G	G	H	G	G	G	N	H	H	A	H	G	A	G	N	H	N	G	H	H	A	A	A	A	G	G	G	G	G	A	A
JAX00373628	14	14112841	0	A	G	A	A	G	A	A	G	G	A	A	A	A	A	A	A	H	H	A	A	A	H	H	H	G	H	A	G	A	H	H	H	A	H	H	G	G	G	G	A	H	A	A	A	G	G
JAX00050361	14	14151245	0	A	G	A	A	G	A	A	G	G	A	A	A	A	A	A	A	H	H	A	A	A	H	H	H	G	H	A	G	A	H	H	H	A	H	H	G	G	G	G	A	H	A	A	A	G	G
JAX00373633	14	14157292	0	C	G	C	C	G	C	C	C	C	C	C	C	C	C	C	C	C	H	C	C	C	C	C	C	G	H	C	C	C	C	H	C	C	H	C	C	H	G	C	C	C	C	C	C	C	C
JAX00373635	14	14185260	0	T	C	T	T	C	T	T	C	C	T	T	T	T	T	T	T	H	H	T	T	T	H	H	H	C	H	T	C	T	H	H	H	T	H	H	C	C	C	C	T	H	T	T	T	C	C
JAX00050367	14	14213496	0	T	C	T	T	C	T	T	C	C	T	T	T	T	T	T	T	H	H	T	T	T	H	H	H	C	H	T	C	T	H	H	H	T	H	H	C	C	C	C	T	H	T	T	T	C	C
JAX00050368	14	14230879	0	A	T	T	A	T	T	T	T	T	A	T	A	T	A	A	A	H	H	A	T	A	T	T	H	T	T	T	T	T	T	T	T	A	T	H	T	T	T	T	T	T	T	T	T	T	T
JAX00050371	14	14263033	0	T	C	C	T	C	C	C	T	C	T	C	T	C	T	T	T	T	H	T	C	T	H	C	H	C	C	C	T	C	H	C	H	T	C	T	T	C	C	C	C	H	C	C	C	T	T
JAX00373658	14	14263360	0	C	T	T	C	T	T	T	T	T	C	T	C	T	C	C	C	H	H	C	T	C	T	T	H	T	T	T	T	T	T	T	T	C	T	H	T	T	T	T	T	T	T	T	T	T	T
JAX00050372	14	14290630	0	A	C	A	A	C	A	A	C	C	A	A	A	A	A	A	A	H	H	A	A	A	H	H	H	C	H	A	C	A	H	H	H	A	H	N	C	C	C	C	A	A	A	A	A	C	C
JAX00373661	14	14304817	0	A	G	A	A	A	A	A	G	A	A	A	A	N	A	A	A	H	A	A	A	A	G	A	A	A	A	A	G	A	N	A	H	A	A	H	G	A	A	A	A	H	A	A	A	G	G
JAX00050378	14	14386685	0	T	C	T	T	C	T	T	T	C	T	T	T	T	T	T	T	T	H	T	T	T	T	H	H	C	H	T	T	T	T	H	T	T	H	T	T	C	C	C	T	T	T	T	T	T	T
JAX00050380	14	14399392	0	T	A	T	T	A	T	T	A	A	T	T	T	T	T	T	T	H	H	T	T	T	H	H	H	A	H	T	A	T	H	H	H	T	H	H	A	A	A	A	T	N	T	T	T	A	A
JAX00373666	14	14399992	0	C	T	C	C	C	C	C	T	C	C	C	C	C	C	C	C	H	C	C	C	C	H	C	C	C	C	C	T	C	H	C	H	C	C	H	T	C	C	C	C	H	C	C	C	T	T
JAX00187932	14	14413818	0	A	G	G	A	G	G	A	G	G	G	A	A	H	G	G	G	H	G	H	G	G	G	H	H	G	G	H	G	A	G	G	H	A	G	H	G	G	G	G	G	G	G	A	H	G	G
JAX00050381	14	14416525	0	T	C	T	T	C	T	T	T	C	T	T	T	T	T	T	T	T	H	T	T	T	T	H	H	C	H	T	T	T	T	H	T	T	H	T	T	C	C	C	T	T	T	T	T	T	T
JAX00050382	14	14416635	0	T	C	C	T	T	C	T	T	T	C	T	T	H	C	C	C	T	H	H	C	C	H	T	T	T	N	N	T	T	H	H	T	T	H	T	T	T	T	T	C	H	C	T	H	T	T
JAX00373668	14	14430077	0	C	T	C	C	T	C	C	C	T	C	C	C	C	C	C	C	C	H	C	C	C	C	H	H	T	H	C	C	C	C	H	C	C	H	C	C	T	T	T	C	C	C	C	C	C	C
JAX00373670	14	14439201	0	C	T	C	C	T	C	C	C	C	C	C	C	C	C	C	C	C	H	C	C	C	C	C	C	T	H	C	C	C	C	H	C	C	H	C	C	H	T	C	C	C	C	C	C	C	C
JAX00373671	14	14453803	0	C	A	C	C	C	C	C	A	C	C	C	C	C	C	C	C	H	C	C	C	C	H	C	C	C	C	C	A	C	H	C	H	C	C	H	A	C	C	C	C	H	C	C	C	A	A
JAX00050386	14	14476853	0	G	A	G	G	A	G	G	A	G	G	G	G	G	G	G	G	H	H	G	G	G	H	G	G	A	H	G	A	G	H	H	H	G	H	H	A	N	A	G	G	H	G	G	G	A	A
JAX00373678	14	14488375	0	C	T	T	C	C	T	C	C	C	T	C	C	H	T	T	T	C	H	H	T	T	H	C	C	C	H	N	C	C	H	H	C	C	H	C	C	C	C	C	T	H	T	C	H	C	C
JAX00373680	14	14489374	0	A	G	G	A	A	G	A	A	A	G	A	A	A	G	G	G	A	H	N	G	G	H	A	A	A	H	N	A	A	H	H	A	A	H	A	A	A	A	A	G	N	G	A	N	A	A
JAX00050387	14	14492119	0	C	A	C	C	A	C	C	C	C	C	C	C	C	C	C	C	C	H	C	C	C	C	C	C	A	H	C	C	C	C	H	C	C	H	C	C	H	A	C	C	C	C	C	C	C	C
JAX00050389	14	14492262	0	A	T	A	A	T	A	A	T	T	A	A	A	A	A	A	A	H	H	A	A	A	H	H	H	T	H	A	T	A	H	N	H	A	H	H	T	T	T	T	A	H	A	A	A	T	T
JAX00204314	14	14509021	0	T	C	T	T	C	T	T	C	C	T	T	T	T	T	T	T	H	N	T	T	T	H	H	H	C	H	T	C	T	H	H	H	T	H	H	C	C	C	C	T	H	T	T	T	C	C
JAX00373683	14	14515099	0	T	C	T	T	C	T	T	C	C	T	T	T	T	T	T	T	H	H	T	T	T	H	H	H	C	H	T	C	T	H	H	H	T	H	H	C	C	C	C	T	H	T	T	T	C	C
JAX00373685	14	14516090	0	C	A	A	C	C	A	C	C	C	A	C	C	H	A	A	A	C	H	H	A	A	N	C	C	C	N	N	C	C	H	H	C	C	H	C	C	C	C	C	A	H	A	C	N	C	C
JAX00050391	14	14544657	0	T	C	T	T	C	T	T	T	C	T	T	T	T	T	T	T	T	H	T	T	T	T	H	H	C	H	T	T	T	T	H	T	T	H	T	T	C	C	C	T	T	T	T	T	T	T
JAX00050392	14	14549440	0	T	C	T	T	C	T	T	C	C	T	T	T	T	T	T	T	H	H	T	T	T	H	H	H	C	H	T	C	T	H	H	H	T	H	H	C	C	C	C	T	H	T	T	T	C	C
JAX00373688	14	14550270	0	T	C	T	T	T	T	T	C	T	T	T	T	T	T	T	T	H	T	T	T	T	H	T	T	T	T	T	C	T	H	T	H	T	T	H	C	T	T	T	T	H	T	T	T	C	C
JAX00373690	14	14555752	0	G	T	G	G	T	G	G	G	G	G	G	G	G	G	G	G	G	H	G	G	G	G	G	G	T	H	G	G	G	G	H	G	G	H	G	G	H	T	G	G	G	G	G	G	G	G
JAX00373692	14	14557044	0	T	C	C	T	C	C	T	C	C	C	T	T	H	C	C	C	H	C	H	C	C	C	H	H	C	C	H	C	T	C	C	H	T	C	H	C	C	C	C	C	C	C	T	H	C	C
JAX00373694	14	14559793	0	A	G	A	A	A	A	A	A	G	A	A	A	A	A	A	A	A	A	A	A	A	A	H	H	A	A	A	A	A	A	A	A	A	A	A	A	G	A	G	A	A	A	A	A	A	A
JAX00050393	14	14568725	0	A	G	A	A	G	A	A	A	A	A	A	A	A	A	A	A	A	H	A	A	A	A	A	A	G	H	A	A	A	A	H	A	A	H	A	A	H	G	A	A	A	A	A	A	A	A
JAX00373700	14	14570400	0	C	T	T	C	C	T	C	C	C	T	C	C	H	T	T	T	C	H	H	T	T	H	C	C	C	H	H	C	C	H	H	C	C	H	C	C	C	C	C	T	H	T	C	H	C	C
JAX00050394	14	14585270	0	G	A	G	G	A	G	G	G	G	G	G	G	G	G	G	G	G	H	G	G	G	G	G	G	A	H	G	G	G	G	H	G	G	H	G	G	H	A	G	G	G	G	G	G	G	G
JAX00050395	14	14585327	0	C	A	C	C	A	C	C	C	A	C	C	C	C	C	C	C	C	H	C	C	C	C	H	H	A	H	C	C	C	C	H	C	C	H	C	C	A	A	A	C	C	C	C	C	C	C
JAX00050396	14	14625829	0	A	C	A	A	C	A	A	A	A	A	A	A	A	A	A	A	A	H	A	A	A	A	A	A	C	H	A	A	A	A	H	A	A	H	A	A	H	C	A	A	A	A	A	A	A	A
JAX00050398	14	14626208	0	A	G	A	A	G	A	A	G	G	A	A	A	A	A	A	A	H	H	A	A	A	H	H	H	G	H	A	G	A	H	H	H	A	H	H	G	G	G	G	A	H	A	A	A	G	G
JAX00373705	14	14638751	0	T	C	T	T	C	T	T	T	C	T	T	T	T	T	T	T	T	H	T	T	T	T	H	H	C	H	T	T	T	T	H	T	T	H	T	T	C	C	C	T	T	T	T	T	T	T
JAX00373706	14	14639032	0	A	G	A	A	G	A	A	A	G	A	A	A	A	A	A	A	A	H	A	A	A	A	H	N	G	H	A	A	A	A	H	A	A	H	A	A	G	N	G	A	A	A	A	A	A	A
JAX00373708	14	14651963	0	A	G	A	A	G	A	A	G	G	A	A	A	A	A	A	A	H	H	A	A	A	H	H	H	G	H	A	G	A	H	H	H	A	H	H	G	G	G	G	A	H	A	A	A	G	G
JAX00373709	14	14652380	0	A	C	A	A	A	A	A	C	C	A	A	A	A	A	A	A	H	A	A	A	A	H	H	H	A	A	A	C	A	H	A	H	A	A	N	C	H	A	C	A	H	A	A	A	C	C
JAX00373710	14	14652601	0	T	A	T	T	T	T	T	A	T	T	T	T	T	T	T	T	H	T	T	T	T	H	T	T	T	T	T	A	T	H	T	H	T	T	H	A	T	T	T	T	H	T	T	T	A	A
JAX00050399	14	14662129	0	G	T	G	G	T	G	G	T	T	G	G	G	G	G	G	G	H	H	G	G	G	H	H	H	T	H	G	T	G	H	H	H	G	H	H	T	T	T	T	G	H	G	G	G	T	T
JAX00373718	14	14662535	0	G	A	G	G	G	G	G	G	A	G	G	G	G	G	G	G	G	G	G	G	G	G	H	H	G	G	G	G	G	G	G	G	G	G	G	G	H	G	A	G	G	G	G	G	G	G
JAX00373719	14	14684022	0	T	C	T	T	C	T	T	C	C	T	T	T	T	T	T	T	H	H	T	T	T	H	H	H	C	H	T	C	T	H	H	H	T	H	H	C	C	C	C	T	H	T	T	T	C	C
JAX00050404	14	14710301	0	G	C	G	G	C	G	G	G	C	G	G	G	G	G	G	G	G	H	G	G	G	G	H	H	C	H	G	G	G	G	H	G	G	H	G	G	C	C	C	G	G	G	G	G	G	G
JAX00373723	14	14720717	0	T	C	T	T	T	T	T	C	T	T	T	T	T	T	T	T	H	T	T	T	T	H	T	T	T	T	T	C	T	H	T	N	T	T	H	C	T	T	T	T	H	T	T	T	C	C
JAX00373730	14	14760437	0	G	A	G	G	A	G	G	G	A	G	G	G	G	G	G	G	G	H	G	G	G	G	H	H	A	H	G	G	G	G	H	G	G	H	G	G	A	A	A	G	G	G	G	G	G	G
JAX00050408	14	14772331	0	T	A	T	T	A	T	T	A	A	T	T	T	T	T	T	T	H	H	T	T	T	H	N	T	A	H	T	A	T	H	H	H	T	H	H	A	A	A	A	T	N	T	T	T	A	A
JAX00373732	14	14786060	0	A	C	A	A	C	A	A	C	C	A	A	A	A	A	A	A	H	H	A	A	A	H	H	H	C	H	A	C	A	H	H	H	A	H	H	C	C	C	C	A	H	A	A	A	C	C
JAX00373733	14	14789823	0	T	G	T	T	G	T	T	G	G	T	T	T	T	T	T	T	H	H	T	T	T	H	H	H	G	H	T	G	T	H	H	H	T	H	H	G	G	G	G	T	H	T	T	T	G	G
JAX00373735	14	14798180	0	C	T	C	C	C	C	C	T	C	C	C	C	C	C	C	C	H	C	C	C	C	H	C	C	C	C	C	T	C	H	C	H	C	C	H	T	C	C	C	C	H	C	C	C	T	T
JAX00373737	14	14798394	0	T	C	C	T	C	C	C	C	C	T	C	T	C	T	T	T	H	H	T	C	T	C	C	H	C	C	C	C	C	C	C	C	T	C	H	C	C	C	C	C	C	C	C	C	C	C
JAX00373739	14	14804717	0	G	A	G	G	A	G	G	G	A	G	G	G	G	G	G	G	G	H	G	G	G	G	H	H	A	H	G	G	H	G	H	G	G	H	G	G	A	A	A	G	G	G	G	G	G	G
JAX00050412	14	14822226	0	A	C	A	A	C	A	A	C	C	A	A	A	A	A	A	A	H	H	A	A	A	H	H	H	C	H	A	C	A	H	H	H	A	H	H	C	C	C	C	A	H	A	A	A	C	C
JAX00050413	14	14822417	0	C	T	C	C	T	C	C	T	T	C	C	C	C	C	C	C	H	H	C	C	C	H	H	H	T	H	C	T	C	H	H	H	C	H	H	T	T	T	T	C	H	C	C	C	T	T
JAX00373743	14	14902449	0	C	T	C	C	C	C	C	T	C	C	C	C	C	C	C	C	H	C	C	C	C	H	C	C	C	C	C	T	C	H	C	H	C	C	H	T	C	C	C	C	H	C	C	C	T	T
JAX00373745	14	14918035	0	G	T	G	G	G	G	G	T	T	G	G	G	G	G	G	G	H	G	G	G	G	H	H	H	G	G	G	T	G	H	G	H	G	G	H	T	H	G	T	G	H	G	G	G	T	T
JAX00373747	14	14919076	0	A	G	A	A	A	A	A	G	G	A	A	A	A	A	A	A	H	A	A	A	A	H	H	H	A	A	A	G	A	H	A	H	A	A	H	G	H	A	G	A	H	A	A	A	G	G
JAX00373755	14	14960263	0	C	T	C	C	T	C	C	T	C	C	C	C	C	C	C	C	H	H	C	C	C	H	C	C	T	H	C	T	C	H	H	H	C	H	H	T	H	T	C	C	H	C	C	C	T	T
JAX00373757	14	14967356	0	G	T	G	G	T	G	G	G	G	G	G	G	G	G	G	G	G	H	G	G	G	G	G	G	T	H	G	G	G	G	H	G	G	H	G	G	H	T	G	G	G	G	G	G	G	G
JAX00373759	14	14970046	0	G	A	A	G	G	A	A	G	G	G	A	G	A	G	G	G	G	G	G	A	G	H	H	G	G	H	A	G	A	H	H	H	G	H	G	G	G	G	G	A	H	A	A	A	G	G
JAX00373760	14	14975656	0	A	C	C	A	A	C	C	C	A	A	C	A	C	A	A	A	N	A	A	C	A	C	H	A	A	N	C	C	C	C	H	C	A	H	H	C	A	A	A	C	C	C	C	C	C	C
JAX00050423	14	14977080	0	G	A	G	G	A	G	G	G	A	G	G	G	G	G	G	G	G	H	G	G	G	G	N	H	A	N	G	G	G	G	N	G	G	N	G	G	A	A	A	G	G	G	G	G	G	G
JAX00373763	14	14996177	0	T	C	C	T	C	C	C	C	C	T	C	T	C	T	T	T	N	H	T	C	T	C	C	N	C	C	C	C	C	C	C	C	T	C	H	C	C	C	C	C	C	C	C	C	C	C
JAX00050428	14	15029785	0	G	A	G	G	A	G	G	G	A	G	G	G	G	G	G	G	G	H	G	G	G	G	N	N	A	H	G	G	G	G	H	G	G	H	G	G	A	A	A	G	G	G	G	G	G	G
JAX00373769	14	15051591	0	A	G	A	A	A	A	A	G	A	A	A	N	A	A	A	A	H	A	A	A	A	N	A	A	A	A	A	G	A	H	A	H	A	A	H	G	A	A	A	A	H	A	A	A	G	G
JAX00050432	14	15083409	0	A	T	T	A	T	T	A	T	T	A	A	A	H	A	A	A	H	H	A	T	A	T	H	H	T	T	H	T	A	T	T	H	A	T	H	T	T	T	T	T	T	T	A	H	T	T
JAX00050434	14	15097806	0	A	G	A	A	G	A	A	A	G	A	A	A	A	A	A	A	A	H	A	A	A	A	H	H	G	H	A	A	A	A	H	A	A	H	A	A	G	G	G	A	A	A	A	A	A	A
JAX00373776	14	15106114	0	A	G	G	A	G	G	A	G	G	A	A	A	H	A	A	A	H	H	A	G	A	G	H	H	G	G	H	G	A	G	G	H	A	G	H	G	G	G	G	G	G	G	A	H	G	G
JAX00373778	14	15117138	0	G	A	A	G	G	A	G	G	G	G	G	G	H	G	G	G	G	G	G	A	G	H	G	G	G	H	H	G	G	H	H	G	G	H	G	G	G	G	G	A	H	A	G	H	G	G
JAX00373779	14	15117888	0	G	A	A	G	G	A	G	G	G	G	G	G	H	G	G	G	G	G	G	A	G	H	G	G	G	H	H	G	G	H	H	G	G	H	G	G	G	G	G	A	H	A	G	H	G	G
JAX00373780	14	15119636	0	C	T	T	C	C	T	C	T	T	C	C	C	N	C	C	C	H	C	C	T	C	T	H	H	C	H	H	T	C	T	H	H	C	T	H	T	H	C	T	T	T	T	C	H	T	T
JAX00373781	14	15120355	0	C	G	G	C	G	G	C	G	G	C	C	C	G	C	C	C	G	G	C	G	C	G	G	G	G	G	G	G	C	G	G	G	C	G	G	G	G	G	G	G	G	G	C	G	G	G
JAX00050436	14	15141009	0	G	C	G	G	C	G	G	C	C	G	G	G	G	G	G	G	H	H	G	G	G	H	H	H	C	H	G	C	G	H	H	H	G	H	H	C	C	C	C	G	H	G	G	G	C	C
JAX00373789	14	15150034	0	T	G	T	T	G	T	T	T	G	T	T	T	T	T	T	T	T	N	T	T	T	T	H	H	G	H	T	T	T	T	H	T	T	H	T	T	G	G	G	T	T	T	T	T	T	T
JAX00373791	14	15167308	0	G	A	G	G	G	G	G	G	G	A	G	G	G	A	A	A	G	H	H	G	A	G	G	G	G	G	G	G	G	G	G	G	G	G	G	G	G	G	G	G	G	G	G	G	G	G
JAX00050439	14	15169252	0	C	T	C	C	T	C	C	C	T	C	C	C	C	C	C	C	C	H	C	C	C	C	H	H	T	H	C	C	C	C	H	C	C	H	C	C	T	T	T	C	C	C	C	C	C	C
JAX00373793	14	15177633	0	A	G	A	A	A	A	A	A	A	G	A	A	A	G	G	G	A	H	H	A	G	A	A	A	A	A	A	A	A	A	A	A	A	A	A	A	A	A	A	A	A	A	A	A	A	A
JAX00373797	14	15218219	0	G	C	G	G	G	G	G	G	C	G	G	G	G	G	G	G	G	G	G	G	G	G	G	G	G	G	G	G	G	G	G	G	G	G	G	G	G	G	C	G	G	G	G	G	G	G
JAX00050443	14	15223646	0	C	T	C	C	T	C	C	T	T	C	C	T	C	T	C	C	C	H	C	C	C	C	H	T	T	H	C	T	C	T	T	C	C	H	C	C	T	T	T	T	C	C	C	C	C	T
JAX00373803	14	15233617	0	C	T	C	C	T	C	C	T	T	T	C	C	C	T	T	T	H	T	H	C	T	H	H	H	T	H	C	T	C	H	H	H	C	H	H	T	T	T	T	C	H	C	C	C	T	T
JAX00050444	14	15248376	0	A	C	A	A	C	A	A	C	C	A	A	A	A	A	A	A	H	H	A	A	A	H	H	H	C	H	A	C	A	H	H	H	A	H	H	C	C	C	C	A	H	A	A	A	C	C
JAX00373804	14	15250502	0	T	C	T	T	T	T	T	C	T	T	T	T	T	N	T	T	H	T	T	T	T	H	T	T	T	T	T	C	T	H	T	H	T	T	H	C	T	T	T	T	H	T	T	T	C	C
JAX00373805	14	15251152	0	A	G	A	A	G	A	A	G	G	G	A	A	A	G	G	G	H	G	H	A	G	H	H	H	G	H	A	G	A	H	H	H	A	H	H	G	G	G	G	A	H	A	A	A	G	G
JAX00050445	14	15253674	0	C	T	C	C	T	C	C	T	T	C	C	C	C	C	C	C	H	H	C	C	C	H	H	H	T	H	C	T	C	H	H	H	C	H	H	T	T	T	T	C	H	C	C	C	T	T
JAX00373806	14	15257469	0	A	G	A	A	G	A	A	G	G	A	A	A	A	A	A	A	H	H	A	A	A	H	H	H	G	H	A	G	A	H	H	H	A	H	H	G	G	G	G	A	H	A	A	A	G	G
JAX00373807	14	15261133	0	A	G	A	A	G	A	A	G	G	A	A	A	A	A	A	A	H	H	A	A	A	H	A	A	G	A	A	G	A	H	A	H	A	N	H	G	G	G	G	A	H	A	A	A	G	G
JAX00373812	14	15279387	0	T	C	T	T	C	T	T	T	C	T	T	T	T	T	T	T	T	H	T	T	T	T	H	H	C	H	T	T	T	T	H	T	T	H	T	T	C	C	C	T	T	T	T	T	T	T
JAX00373820	14	15291306	0	T	C	C	T	C	C	T	C	C	T	T	T	N	T	T	T	H	H	T	C	T	C	H	H	C	C	H	C	T	C	C	H	T	C	H	C	C	C	C	C	C	C	T	H	C	C
JAX00373821	14	15291532	0	C	T	T	C	C	T	C	T	C	C	C	C	H	C	C	C	H	C	C	T	C	T	C	C	C	H	H	T	C	T	H	H	C	H	H	T	C	C	C	T	T	T	C	H	T	T
JAX00050448	14	15302140	0	G	A	G	G	A	G	G	G	A	G	G	G	G	G	G	G	G	H	G	G	G	G	H	H	A	H	G	G	G	G	H	G	G	H	G	G	A	A	A	G	G	G	G	G	G	G
JAX00050449	14	15308980	0	G	A	G	G	A	G	G	G	A	A	G	G	G	A	A	A	G	A	H	G	A	G	H	H	A	H	G	G	G	G	H	G	G	H	G	G	A	A	A	G	G	G	G	G	G	G
JAX00373830	14	15315147	0	A	G	G	A	G	G	A	G	G	A	A	A	H	A	A	A	H	H	A	G	A	G	H	H	G	G	H	G	A	G	G	H	A	G	H	G	G	G	G	G	G	G	A	H	G	G
JAX00373832	14	15316216	0	A	G	G	A	A	G	A	A	A	G	A	A	H	G	G	G	A	H	H	G	G	H	A	A	A	H	H	A	A	N	H	A	A	H	A	A	A	A	A	G	G	N	A	H	A	A
JAX00373833	14	15316595	0	C	T	C	C	C	C	C	C	T	C	C	C	C	C	C	C	C	C	C	C	C	C	H	H	C	C	C	C	C	C	C	C	C	C	C	C	H	C	T	C	C	C	C	C	C	C
JAX00373834	14	15316797	0	G	A	G	G	A	G	G	G	G	G	G	N	G	N	G	G	G	H	G	G	G	G	G	G	A	N	N	G	G	G	N	G	G	H	G	G	H	A	G	G	G	G	G	G	G	G
JAX00187936	14	15338723	0	T	C	C	T	C	C	T	C	C	C	N	N	H	C	C	C	H	C	H	C	C	C	H	H	C	C	N	C	T	C	C	H	H	C	H	N	C	C	C	C	C	C	T	H	C	C
JAX00050452	14	15346210	0	C	T	T	C	C	T	C	C	C	C	C	C	H	C	C	C	C	C	C	T	C	H	C	C	C	H	H	C	C	H	H	C	C	H	C	C	C	C	C	T	H	T	C	H	C	C
JAX00373838	14	15349261	0	A	C	C	A	A	C	A	A	A	C	A	A	H	C	C	C	A	H	H	C	C	H	A	A	A	H	H	A	A	H	H	A	A	H	A	A	A	A	A	C	H	C	A	H	A	A
JAX00373839	14	15349281	0	G	A	G	G	G	G	G	A	A	G	G	G	G	G	G	G	H	G	G	G	G	H	H	H	G	G	G	A	G	H	G	H	G	G	H	A	H	G	A	G	H	G	G	G	A	A
JAX00050453	14	15370882	0	G	T	G	G	T	G	G	G	T	G	G	G	G	G	G	G	G	H	G	G	G	G	H	H	T	H	G	G	G	G	H	G	G	H	G	G	T	T	T	G	G	G	G	G	G	G
JAX00373850	14	15371438	0	G	A	G	G	A	G	G	A	A	G	G	G	G	G	G	G	H	H	G	G	G	H	H	H	A	H	G	A	G	H	H	H	G	H	H	A	A	A	A	G	H	G	G	G	A	A
JAX00373851	14	15374641	0	T	C	T	T	C	T	T	T	C	T	T	T	N	T	T	T	T	N	T	T	T	T	H	H	C	N	T	T	T	T	H	T	T	H	T	T	C	C	C	T	T	T	T	T	T	T
JAX00373852	14	15386378	0	A	G	A	A	G	A	A	A	A	A	A	A	A	A	A	A	A	A	A	A	A	A	A	A	G	N	A	A	A	A	A	A	A	H	A	A	A	G	A	A	A	A	A	A	A	A
JAX00050454	14	15387429	0	G	A	G	G	A	G	G	G	A	G	G	G	G	G	G	G	G	H	G	G	G	G	H	H	A	H	G	G	G	G	H	G	G	N	G	G	A	A	A	G	G	G	G	G	G	G
JAX00050455	14	15387578	0	A	C	A	A	C	A	A	C	C	A	A	A	A	A	A	A	H	H	A	A	A	H	H	H	C	H	A	C	A	H	H	H	A	H	H	C	C	C	C	A	H	A	A	A	C	C
JAX00050457	14	15407784	0	T	C	T	T	C	T	T	C	C	T	T	T	T	T	T	T	H	H	T	T	T	H	H	H	C	H	T	C	T	H	H	H	T	H	H	C	C	C	C	T	H	T	T	T	C	C
JAX00373854	14	15419224	0	A	C	A	A	C	A	A	C	C	A	A	A	A	A	A	A	C	H	A	A	A	H	H	H	C	H	A	C	A	H	H	H	A	H	H	C	C	C	C	A	H	A	A	A	C	C
JAX00050460	14	15472207	0	T	C	T	T	C	T	T	C	C	T	T	T	T	T	T	T	H	H	T	T	T	H	H	H	C	H	T	C	T	H	H	H	T	H	H	C	C	C	C	T	H	T	T	T	C	C
JAX00050461	14	15478383	0	G	A	G	G	A	G	G	G	A	G	G	G	G	G	G	G	G	H	G	G	G	G	H	H	A	H	G	G	G	G	H	G	G	H	G	G	A	A	A	G	G	G	G	G	G	G
JAX00373862	14	15492174	0	G	A	G	G	A	G	G	A	A	A	G	G	G	A	A	A	H	A	H	G	A	H	H	H	A	H	G	A	G	H	H	H	G	H	H	A	A	A	A	G	H	G	G	G	A	A
JAX00050463	14	15501014	0	G	A	G	G	A	G	G	G	G	G	G	G	G	G	G	G	G	H	G	G	G	G	G	G	A	H	G	G	G	G	H	G	G	H	G	G	H	A	G	G	G	G	G	G	G	G
JAX00050465	14	15543692	0	C	G	C	C	G	C	C	G	G	C	C	C	C	C	C	C	H	H	C	C	C	H	H	H	G	H	C	G	C	H	H	H	C	H	H	G	G	G	G	C	H	C	C	C	G	G
JAX00050467	14	15550544	0	T	C	T	T	C	T	T	C	C	T	T	T	T	T	T	T	H	H	T	T	T	H	H	N	C	H	T	C	T	H	H	H	T	H	H	C	C	C	C	T	N	T	T	T	C	C
JAX00373872	14	15570600	0	A	C	A	A	C	A	A	C	C	A	A	A	A	A	A	A	H	H	A	A	A	H	H	H	C	H	A	C	A	H	H	H	A	H	H	C	C	C	C	A	H	A	A	A	C	C
JAX00373873	14	15576384	0	T	G	T	T	G	T	T	G	G	T	T	T	T	T	T	T	H	H	T	T	T	N	H	H	G	H	T	G	T	H	H	H	T	H	H	G	G	G	G	T	H	T	T	T	G	G
JAX00050470	14	15584508	0	G	A	G	G	A	G	G	G	A	G	G	G	G	G	G	G	G	H	G	G	G	G	H	H	A	H	G	G	G	G	H	G	G	H	G	G	A	A	A	G	G	G	G	G	G	G
JAX00373876	14	15599113	0	A	G	A	A	A	A	A	G	A	A	A	A	A	A	A	A	H	A	A	A	A	H	A	A	A	A	A	G	A	H	A	H	A	A	H	G	A	A	A	A	H	A	A	A	G	G
JAX00050471	14	15607336	0	A	G	A	A	G	A	A	G	G	G	A	A	A	G	G	G	H	G	H	A	G	H	H	H	G	H	A	G	A	H	H	H	A	H	H	G	G	G	G	A	H	A	A	A	G	G
JAX00373887	14	15639653	0	G	A	G	G	G	G	G	G	A	G	G	G	G	G	G	G	G	G	G	G	G	G	H	H	G	G	G	G	G	G	G	G	G	G	G	G	H	G	A	G	G	G	G	G	G	G
JAX00373890	14	15643130	0	G	A	G	G	A	G	G	G	G	G	G	G	G	G	G	G	G	G	G	G	G	G	G	G	A	H	G	G	G	G	H	G	G	N	G	G	N	A	G	G	G	G	G	G	G	G
JAX00373893	14	15649139	0	G	A	G	G	G	G	G	A	G	G	G	G	G	G	G	G	N	G	G	G	G	H	G	G	G	G	G	A	G	N	G	N	G	G	N	A	G	G	G	G	G	G	G	G	A	N
JAX00050474	14	15663936	0	G	A	G	G	A	G	G	A	A	A	G	G	G	A	A	A	H	A	H	G	A	H	H	H	A	H	G	A	G	H	H	H	G	H	H	A	A	A	A	G	H	G	G	G	A	A
JAX00373897	14	15683725	0	C	T	C	C	T	C	T	T	T	T	T	C	H	T	T	T	H	T	H	C	T	H	T	H	T	H	H	T	T	H	H	T	C	H	H	T	T	T	T	C	H	C	T	H	T	T
JAX00050477	14	15694698	0	T	C	T	T	C	T	C	T	C	C	C	T	H	C	C	C	T	C	H	T	C	T	C	H	C	H	H	T	C	T	H	H	T	H	T	T	C	C	C	T	T	T	C	H	T	T
JAX00373902	14	15736613	0	G	T	G	G	T	G	G	G	T	G	G	G	G	G	G	G	G	H	G	G	G	G	H	H	T	H	G	G	G	G	H	G	G	H	G	G	T	T	T	G	G	G	G	G	G	G
JAX00204322	14	15780800	0	C	G	G	C	C	C	C	C	C	C	C	C	C	C	C	C	C	C	C	C	C	C	C	C	C	C	C	C	C	C	C	C	C	C	C	C	C	C	C	H	C	C	C	C	C	C
JAX00373921	14	15845798	0	G	A	G	G	G	G	A	G	G	G	A	G	H	G	G	G	G	G	G	G	G	G	H	G	G	G	H	G	A	G	G	H	G	G	G	G	G	G	G	G	G	G	A	G	G	G
JAX00373925	14	15846850	0	G	A	G	G	A	G	A	A	A	G	A	G	H	G	G	G	H	H	G	G	G	H	A	H	A	H	H	A	A	H	H	A	G	H	H	A	A	A	A	G	H	G	A	H	A	A
JAX00050491	14	15868519	0	A	G	A	A	G	A	A	A	G	A	A	A	A	A	A	A	A	H	A	A	A	A	H	H	G	H	A	A	A	A	H	A	A	H	A	A	G	G	G	A	A	A	A	A	A	A
JAX00373930	14	15876783	0	T	C	T	T	T	T	T	C	C	T	T	T	T	T	T	T	H	T	T	T	T	H	H	H	T	T	T	C	T	H	T	H	T	T	H	C	H	T	C	T	N	T	T	T	C	C
JAX00373939	14	15904524	0	T	C	T	T	C	T	C	C	C	T	C	T	H	T	T	T	H	H	T	T	T	H	C	H	C	H	H	C	C	H	H	C	T	H	H	C	C	C	C	T	N	T	C	H	C	C
JAX00373940	14	15904775	0	G	A	G	G	G	G	G	A	G	G	G	G	G	G	G	G	H	G	G	G	G	H	G	G	G	G	G	A	G	N	G	H	G	G	H	A	G	G	G	G	H	G	G	G	A	A
JAX00373943	14	15906160	0	C	A	C	C	C	C	C	C	A	C	C	C	C	C	C	C	C	C	C	C	C	C	H	H	C	C	C	C	C	C	C	C	C	C	C	C	H	H	A	C	C	C	C	C	C	C
JAX00373948	14	15947188	0	G	A	G	G	G	G	G	G	G	A	G	G	G	A	A	A	G	H	H	G	A	G	G	G	G	G	G	G	G	G	G	G	G	G	G	G	G	G	G	G	G	G	G	G	G	G
JAX00373950	14	15951491	0	C	T	C	C	T	C	C	C	C	C	C	C	C	C	C	C	C	H	C	C	C	C	C	C	T	H	C	C	C	C	H	C	C	H	C	C	H	T	C	C	C	C	C	C	C	C
JAX00373951	14	15952041	0	T	G	T	T	G	T	T	G	G	G	T	T	T	G	G	G	G	G	G	T	G	G	G	G	G	H	T	G	T	G	H	G	T	H	G	G	G	G	G	T	G	T	T	T	G	G
JAX00050498	14	15963132	0	A	T	A	A	T	A	A	T	T	T	A	A	A	T	T	T	H	T	H	A	T	H	H	H	T	H	A	T	A	H	H	H	A	H	H	T	T	T	T	A	H	A	A	A	T	T
JAX00050499	14	15970690	0	C	A	C	C	A	C	C	C	C	C	C	C	C	C	C	C	C	H	C	C	C	C	C	C	A	H	C	C	C	C	H	C	C	H	C	C	H	A	C	C	C	C	C	C	C	C
JAX00050500	14	15970775	0	G	T	G	G	T	G	G	G	G	G	G	G	G	G	G	G	G	H	G	G	G	G	G	G	T	H	G	G	G	G	H	G	G	H	G	G	H	T	G	G	G	G	G	G	G	G
JAX00373956	14	15971140	0	G	A	G	G	G	G	G	G	A	G	G	G	G	G	G	G	G	G	G	G	G	G	H	H	G	G	G	G	G	G	G	G	G	G	G	G	H	G	A	G	G	G	G	G	G	G
JAX00373958	14	15986799	0	G	C	G	G	G	G	G	C	C	G	G	G	G	G	G	G	H	G	G	G	G	H	N	H	G	G	G	C	G	H	G	H	G	G	H	C	H	G	C	G	H	G	G	G	C	C
JAX00050501	14	16018730	0	G	A	G	G	A	G	G	A	G	G	G	G	G	G	G	G	H	H	G	G	G	H	G	G	A	H	G	A	G	H	H	H	G	H	H	A	H	A	G	G	H	G	G	G	A	A
JAX00050502	14	16019903	0	C	G	C	C	G	C	C	G	G	C	C	C	C	C	C	C	H	H	C	C	C	H	H	H	G	H	C	G	C	H	H	H	C	H	H	G	G	G	G	C	H	C	C	C	G	G
JAX00050503	14	16019981	0	G	A	G	G	A	G	G	A	G	G	G	G	G	G	G	G	H	H	G	G	G	H	G	G	A	H	G	A	G	H	H	H	G	H	H	A	H	A	G	G	H	G	G	G	A	A
JAX00373963	14	16020047	0	G	C	G	G	C	G	G	G	G	G	G	G	G	G	G	G	G	H	G	G	G	G	G	G	C	N	G	G	G	G	H	G	G	H	G	G	H	C	G	G	G	G	G	G	G	G
JAX00373965	14	16041144	0	G	A	G	G	A	G	G	G	G	G	G	G	G	G	G	G	G	H	G	G	G	G	G	G	A	H	G	G	G	G	H	G	G	H	G	G	H	A	G	G	G	G	G	G	G	G
JAX00373967	14	16054902	0	G	A	G	G	G	G	G	A	G	G	G	G	G	G	G	G	H	G	G	G	G	H	G	G	G	G	G	A	G	H	G	H	G	G	H	A	G	G	G	G	H	G	G	G	A	A
JAX00373969	14	16085433	0	T	C	T	T	T	T	T	T	C	T	T	T	T	T	T	T	T	T	T	T	T	T	H	H	T	T	T	T	T	T	T	T	T	T	T	T	H	T	C	T	T	T	T	T	T	T
JAX00373970	14	16085540	0	C	T	C	C	C	C	C	C	C	T	C	C	C	T	T	T	C	H	H	C	T	C	C	C	C	C	C	C	C	C	C	C	C	C	C	C	C	C	C	C	C	C	C	C	C	C
JAX00373973	14	16088699	0	A	C	A	A	A	A	A	C	C	C	A	A	A	C	C	C	H	H	H	A	C	H	H	H	A	A	A	C	A	H	A	H	A	A	H	C	C	A	C	A	H	A	A	A	C	C
JAX00373975	14	16090026	0	G	C	G	G	C	G	G	G	G	G	G	G	G	G	G	G	G	N	G	G	G	G	G	G	C	C	G	G	G	G	C	G	G	C	G	G	N	C	G	G	G	G	G	G	G	G
JAX00050507	14	16090172	0	C	A	C	C	A	C	C	A	A	A	C	C	C	A	A	A	H	A	H	C	A	H	H	H	A	H	C	A	C	H	H	H	C	H	H	A	A	A	A	C	H	C	C	C	A	A
JAX00373977	14	16091167	0	T	C	T	T	T	T	T	T	C	C	T	T	T	C	C	C	T	H	H	T	C	T	H	H	T	T	T	T	T	T	T	T	T	T	T	T	H	T	C	T	T	T	T	T	T	T
JAX00373979	14	16093584	0	A	G	A	A	G	A	A	A	G	G	A	A	A	G	G	G	A	G	H	A	N	A	G	G	G	G	A	A	A	A	G	A	A	G	A	A	G	G	G	A	A	A	A	A	A	A
JAX00373981	14	16102005	0	A	C	A	A	C	A	A	C	C	C	A	A	A	C	C	C	H	C	H	A	C	H	H	H	C	H	A	C	A	H	H	H	A	H	H	C	C	C	C	A	H	A	A	A	C	C
JAX00050510	14	16126873	0	G	T	G	G	T	G	G	T	T	G	G	G	G	G	G	G	H	H	G	G	G	H	H	H	T	H	G	T	G	H	H	H	G	H	H	T	T	T	T	G	H	G	G	G	T	T
JAX00373986	14	16135535	0	A	C	A	A	C	A	A	C	C	C	A	A	A	C	C	C	H	C	H	A	C	H	C	H	C	H	A	C	A	H	H	H	A	H	H	C	C	C	C	A	H	A	A	A	C	C
JAX00373988	14	16136992	0	T	C	T	T	C	T	T	T	T	T	T	T	T	T	T	T	T	H	T	T	T	T	T	T	C	H	T	T	T	T	H	T	T	H	T	T	N	C	T	T	T	T	T	T	T	T
JAX00373991	14	16149425	0	A	C	A	A	A	A	A	C	A	A	A	A	A	A	A	A	C	A	A	A	A	N	A	A	A	A	A	C	A	C	A	C	A	A	C	C	A	A	A	A	C	A	A	A	C	C
JAX00373992	14	16169616	0	C	T	C	C	T	C	C	C	T	C	C	C	C	C	C	C	C	N	C	C	C	C	H	H	T	H	C	C	C	C	H	C	C	H	C	C	T	T	T	C	C	C	C	C	C	C
JAX00373994	14	16181042	0	G	A	G	G	A	G	G	G	G	G	G	G	G	G	G	G	G	H	G	G	G	G	G	G	A	H	G	G	G	G	H	G	G	H	G	G	H	A	G	G	G	G	G	G	G	G
JAX00373996	14	16182453	0	C	T	C	C	T	C	C	T	T	C	C	C	C	C	C	C	H	H	C	C	C	H	H	H	T	H	C	T	C	H	H	H	C	H	H	T	T	T	T	C	H	C	C	C	T	T
JAX00373997	14	16200641	0	A	C	A	A	A	A	A	C	A	A	A	A	A	A	A	A	H	A	A	A	A	H	A	A	A	A	A	C	A	H	A	H	A	A	H	C	A	A	A	A	H	A	A	A	C	C
JAX00373998	14	16200776	0	G	C	G	G	C	G	G	C	C	G	G	G	G	G	G	G	H	H	G	G	G	H	H	H	C	H	G	C	G	H	H	H	G	H	H	C	C	C	C	G	H	G	G	G	C	C
JAX00374001	14	16207728	0	C	T	T	C	C	T	T	C	C	C	T	C	T	C	C	C	C	C	C	T	C	H	H	C	C	H	T	C	T	H	H	H	C	H	C	C	C	C	C	T	H	T	T	T	C	C
JAX00050517	14	16208056	0	C	T	C	C	T	C	C	C	T	C	C	C	C	C	C	C	C	H	C	C	C	C	H	H	T	H	C	C	C	C	H	C	C	H	C	C	T	T	T	C	C	C	C	C	C	C
JAX00374002	14	16208113	0	T	C	C	T	C	C	C	C	C	C	C	T	C	C	C	C	H	C	H	C	C	C	C	H	C	C	C	C	C	C	C	C	T	C	H	C	C	C	C	C	C	C	C	C	C	C
JAX00187937	14	16256699	0	G	C	C	G	C	C	C	G	C	G	C	G	C	N	G	G	H	H	G	C	G	H	C	H	C	C	C	G	C	N	C	H	G	C	G	G	C	C	C	C	H	C	C	C	G	G
JAX00374005	14	16270001	0	G	T	G	G	T	G	G	G	G	G	G	G	G	G	G	G	G	H	G	G	G	G	G	G	T	H	G	G	G	G	H	G	G	H	G	G	H	T	G	G	G	G	G	G	G	G
JAX00374010	14	16278270	0	C	A	A	C	C	A	A	C	C	C	A	C	A	C	C	C	C	C	C	A	C	H	H	C	C	H	A	C	A	H	H	H	C	H	C	C	C	C	C	A	H	A	A	A	C	C
JAX00374016	14	16317720	0	G	A	G	G	G	G	A	G	G	A	A	G	H	A	A	A	G	H	H	G	A	G	H	G	G	G	H	G	A	G	G	H	G	G	G	G	G	G	G	G	G	G	A	H	G	G
JAX00374017	14	16332823	0	C	T	C	C	T	C	T	T	T	T	T	C	H	T	T	T	H	T	H	C	T	H	T	H	T	H	H	T	T	H	H	T	C	H	H	T	T	T	T	C	H	C	T	H	T	T
JAX00374018	14	16349757	0	G	C	G	G	G	G	G	C	G	G	G	G	G	G	G	G	H	G	G	G	G	H	G	G	G	G	G	C	G	H	G	H	G	G	H	C	G	G	G	G	H	G	G	G	C	C
JAX00050528	14	16373711	0	T	C	T	T	C	T	C	C	C	T	C	T	H	T	T	T	H	H	T	T	T	H	C	H	C	H	N	C	C	H	H	C	T	H	H	C	C	C	C	T	H	T	C	N	C	C
JAX00374024	14	16396402	0	A	T	T	A	T	T	A	T	T	T	A	A	H	T	T	T	H	T	H	T	T	T	H	H	T	T	H	T	A	T	T	H	A	T	H	T	T	T	T	T	T	T	A	H	T	T
JAX00050532	14	16428988	0	T	G	T	T	G	T	T	T	G	T	T	T	T	T	T	T	T	H	T	T	T	T	H	H	G	H	T	T	T	T	H	T	T	H	T	T	G	G	G	T	T	T	T	T	T	T
JAX00204329	14	16460452	0	G	T	G	G	T	G	G	T	T	G	G	G	G	G	G	G	H	H	G	G	G	H	H	H	T	H	G	T	G	H	H	G	G	H	H	T	T	T	T	G	H	G	G	G	T	T
JAX00374039	14	16495000	0	T	C	T	T	T	T	T	C	T	C	T	T	T	C	C	C	H	H	N	T	C	H	T	T	T	T	T	C	T	H	T	T	T	T	H	C	T	T	T	T	H	T	T	T	C	C
JAX00374041	14	16495665	0	T	A	T	T	T	T	T	T	A	T	T	T	T	T	T	T	T	T	T	T	T	T	H	H	T	T	T	T	T	T	T	T	T	T	T	T	H	T	A	T	T	T	T	T	T	T
JAX00374044	14	16518083	0	C	T	C	C	T	C	C	C	T	C	C	C	C	C	C	C	C	H	C	C	C	C	H	H	T	H	C	C	C	C	H	C	C	H	C	C	T	T	T	C	C	C	C	C	C	C
JAX00374046	14	16526039	0	A	T	A	A	A	A	A	A	A	T	A	A	A	T	T	T	A	H	H	A	T	A	A	A	A	A	A	A	A	A	A	A	A	A	A	A	A	A	A	A	A	A	A	A	A	A
JAX00374049	14	16528965	0	A	T	A	A	A	A	A	A	T	A	A	A	A	A	A	A	A	A	A	A	A	A	H	H	A	A	A	A	A	A	A	A	A	A	A	A	H	A	T	A	A	A	A	A	A	A
JAX00050542	14	16546275	0	T	C	T	T	C	T	T	T	C	T	T	T	T	T	T	T	T	N	T	T	T	T	H	H	C	H	T	T	T	T	H	T	T	H	T	T	C	C	C	T	T	T	T	T	T	T
JAX00374052	14	16549360	0	C	T	C	C	C	C	C	T	C	C	C	C	C	C	C	C	H	C	C	C	C	H	C	C	C	C	C	T	C	H	C	C	C	C	H	T	C	C	C	C	H	C	C	C	T	T
JAX00050545	14	16592697	0	A	G	A	A	G	A	A	G	G	A	A	A	A	A	A	A	H	H	A	A	A	H	H	H	G	H	A	G	A	H	H	A	A	H	H	G	G	G	G	A	H	A	A	A	G	G
JAX00050547	14	16616193	0	T	C	T	T	C	T	T	C	C	T	T	T	T	T	T	T	H	H	T	T	T	H	H	H	C	H	T	C	T	H	H	T	T	H	H	C	C	C	C	T	H	T	T	T	C	C
JAX00374055	14	16622545	0	G	A	G	G	G	G	G	G	G	A	G	G	G	A	A	A	G	H	H	G	A	G	G	G	G	G	G	G	G	G	G	G	G	G	G	G	G	G	G	G	G	G	G	G	G	G
JAX00374060	14	16631283	0	C	T	C	C	C	C	C	T	C	T	C	C	C	T	T	T	H	H	H	C	T	H	C	C	C	C	C	T	C	H	C	C	C	C	H	T	C	C	C	C	H	C	C	C	T	T
JAX00374067	14	16650743	0	A	C	A	A	C	A	A	A	C	A	A	A	A	A	A	A	A	A	A	A	A	A	A	A	C	A	A	A	A	A	A	A	A	A	A	A	C	C	C	A	A	A	A	A	A	A
JAX00050549	14	16653651	0	G	A	G	G	A	G	G	A	A	G	G	G	G	G	G	G	H	H	G	G	G	H	H	H	A	H	G	A	G	H	H	G	G	H	H	A	A	A	A	G	H	G	G	G	A	A
JAX00187939	14	16687449	0	A	G	A	A	G	A	G	A	G	G	G	A	H	H	G	G	A	G	N	A	N	A	G	N	G	H	H	A	G	A	A	H	A	H	A	A	G	G	G	A	A	A	G	H	A	A
JAX00050553	14	16715416	0	G	T	G	G	T	G	G	G	T	G	G	G	G	G	G	G	G	H	G	G	G	G	H	H	T	H	G	G	G	G	H	G	G	H	G	G	T	T	T	G	G	G	G	G	G	G
JAX00374077	14	16747662	0	T	C	T	T	C	T	T	T	T	T	T	T	T	T	T	T	T	N	T	T	T	T	T	T	C	N	T	T	T	T	H	T	T	H	T	T	H	C	T	T	T	T	T	T	T	T
JAX00374080	14	16748494	0	A	G	A	A	A	A	A	G	A	A	A	A	A	A	A	A	H	A	A	A	A	H	A	A	A	A	A	G	A	H	A	A	A	A	H	G	A	A	A	A	H	A	A	A	G	G
JAX00050557	14	16751883	0	C	T	C	C	T	C	C	C	T	C	C	C	C	C	C	C	C	H	C	C	C	C	H	H	T	H	C	N	C	C	H	C	C	H	C	C	T	T	T	C	C	C	C	C	H	N
JAX00374090	14	16774264	0	T	G	T	T	T	T	T	G	G	T	T	T	T	T	T	T	H	T	T	T	T	H	H	H	T	T	T	G	T	H	T	T	T	T	H	G	H	T	G	T	H	T	T	T	G	G
JAX00050558	14	16774680	0	T	A	T	T	A	T	T	T	T	T	T	T	T	T	T	T	T	H	T	T	T	T	T	T	A	H	T	T	T	T	H	T	T	H	T	T	H	A	T	T	T	T	T	T	T	T
JAX00050559	14	16777096	0	A	G	A	A	G	A	A	A	G	A	A	A	A	A	A	A	A	H	A	A	A	A	H	H	G	H	A	A	A	A	H	A	A	H	A	A	G	G	G	A	A	A	A	A	A	A
JAX00374093	14	16777518	0	G	A	G	G	G	G	G	G	A	G	G	G	G	G	G	G	G	G	G	G	G	G	H	H	G	G	G	G	G	G	G	G	G	G	G	G	H	G	A	G	G	G	G	G	G	G
JAX00374099	14	16802083	0	A	G	A	A	G	A	A	G	A	A	A	A	A	A	A	A	H	H	A	A	A	H	A	A	G	H	A	G	A	H	H	A	A	H	H	G	H	G	A	A	H	A	A	A	G	G
JAX00050561	14	16804072	0	T	C	T	T	C	T	T	C	C	T	T	T	T	T	T	T	H	H	T	T	T	H	N	H	C	H	T	C	T	H	H	T	T	H	H	C	C	C	C	T	H	T	T	T	C	C
JAX00050562	14	16820141	0	T	G	T	T	G	T	T	T	T	T	T	T	T	T	T	T	T	H	T	T	T	T	T	T	G	H	T	T	T	T	H	T	T	H	T	T	H	G	T	T	T	T	T	T	T	T
JAX00050563	14	16830492	0	C	T	C	C	T	C	C	T	T	C	C	C	C	C	C	C	H	H	C	C	C	H	H	H	T	H	C	T	C	H	H	C	C	H	H	T	T	T	T	C	H	C	C	C	T	T
JAX00374104	14	16830807	0	T	C	T	T	C	T	C	C	C	C	C	T	H	C	C	C	N	C	H	T	C	N	C	H	N	N	H	C	C	N	H	H	T	H	H	C	C	C	C	T	H	T	C	H	C	C
JAX00374105	14	16855676	0	T	G	T	T	T	T	T	G	T	T	T	T	T	T	T	T	H	T	T	T	T	H	T	T	T	T	T	G	T	H	T	T	T	T	H	G	T	T	T	T	H	T	T	T	G	G
JAX00050564	14	16856133	0	C	G	C	C	G	C	C	C	G	C	C	C	C	C	C	C	C	H	C	C	C	C	H	H	G	H	C	C	C	C	H	C	C	H	C	C	G	G	G	C	C	C	C	C	C	C
JAX00374109	14	16892459	0	G	A	G	G	A	G	G	G	A	A	G	G	G	A	A	A	G	A	H	G	A	G	H	H	A	H	G	G	G	G	H	G	G	H	G	G	A	A	A	G	G	G	G	G	G	G
JAX00050567	14	16896567	0	C	G	C	C	G	C	C	G	G	C	C	C	C	C	C	C	H	H	C	C	C	H	H	H	G	H	C	G	C	H	H	C	C	H	H	G	G	G	G	C	H	C	C	C	G	G
JAX00374110	14	16897563	0	C	T	C	C	C	C	C	C	C	T	C	C	C	T	T	T	C	H	H	C	T	C	C	C	C	C	C	C	C	C	C	C	C	C	C	C	C	C	C	C	C	C	C	C	C	C
JAX00374111	14	16899804	0	C	T	C	C	C	C	C	T	C	C	C	C	C	C	C	C	C	C	C	C	C	C	C	C	C	C	C	T	C	C	C	C	C	C	C	T	C	C	C	C	C	C	C	C	T	T
JAX00374116	14	16951169	0	T	C	T	T	C	T	T	C	C	T	T	T	T	T	T	T	N	H	T	T	T	H	N	H	C	H	T	C	T	H	H	T	T	H	H	C	C	C	C	T	H	T	T	T	C	C
JAX00374117	14	16951289	0	G	C	G	G	G	G	G	G	G	C	G	G	G	C	N	N	G	H	N	G	N	G	G	G	G	G	G	G	G	G	G	G	G	G	G	G	G	G	G	G	G	G	G	G	G	G
JAX00050572	14	16951720	0	G	A	G	G	A	G	G	A	A	G	G	G	G	G	G	G	H	H	G	G	G	H	H	H	A	H	G	A	G	H	H	G	G	H	H	A	A	A	A	G	H	G	G	G	A	A
JAX00050575	14	16995792	0	G	A	G	G	A	G	G	G	A	G	G	G	G	G	G	G	G	H	G	G	G	G	H	H	A	H	G	G	G	G	H	G	G	H	G	G	A	A	A	G	G	G	G	G	G	G
JAX00374120	14	17003931	0	G	A	G	G	A	G	G	G	A	G	G	G	G	G	G	G	G	H	G	G	G	G	H	H	A	H	G	G	G	G	H	G	G	H	G	G	A	A	A	G	G	G	G	G	G	G
JAX00374121	14	17004256	0	G	A	G	G	G	G	G	A	G	G	G	G	G	G	G	G	H	G	G	G	G	H	G	G	G	G	G	A	G	H	G	G	G	G	H	A	G	G	G	G	H	G	G	G	A	A
JAX00374124	14	17017299	0	A	G	A	A	A	A	A	A	A	G	A	A	A	G	G	G	A	H	H	A	G	A	A	A	A	A	A	A	A	A	A	A	A	A	A	A	A	A	A	A	A	A	A	A	A	A
JAX00374127	14	17043640	0	C	G	C	C	G	C	C	G	G	C	C	C	C	C	C	C	H	H	C	C	C	H	H	H	G	H	C	G	C	H	H	C	C	H	H	G	G	G	G	C	H	C	C	C	G	G
JAX00374129	14	17070655	0	A	G	A	A	A	A	A	G	A	A	A	A	A	A	A	A	H	A	A	A	A	H	A	A	A	A	A	G	A	H	A	A	A	A	N	G	A	A	A	A	H	A	A	A	G	G
JAX00050581	14	17077322	0	T	C	T	T	C	T	T	T	C	T	T	T	T	T	T	T	T	H	T	T	T	T	H	H	C	H	T	T	T	T	H	T	T	H	T	T	C	C	C	T	T	T	T	T	T	T
JAX00374133	14	17100225	0	G	A	G	G	G	G	G	A	G	G	G	G	G	G	G	G	H	G	G	G	G	H	G	G	G	G	G	A	G	H	G	G	G	G	H	A	G	G	G	G	H	G	G	G	A	A
JAX00374134	14	17100543	0	T	A	T	T	A	T	T	T	T	T	T	T	T	T	T	T	T	H	T	T	T	T	T	T	A	H	T	T	T	T	N	T	T	N	T	N	H	A	T	T	T	T	T	T	H	N
JAX00050584	14	17115669	0	T	C	T	T	C	T	T	C	C	T	T	T	T	T	T	T	H	H	T	T	T	H	H	H	C	H	T	C	T	H	H	T	T	H	H	C	C	C	C	T	H	T	T	T	C	C
JAX00374136	14	17150097	0	C	A	C	C	C	C	C	A	C	C	C	C	C	C	C	C	H	C	C	C	C	H	C	C	C	C	C	A	C	H	C	C	C	C	H	A	C	C	C	C	H	C	C	C	A	A
JAX00050587	14	17151387	0	C	T	C	C	T	C	C	C	T	C	C	C	C	C	C	C	C	H	C	C	C	C	H	H	T	H	C	C	C	C	H	C	C	H	C	C	T	T	T	C	C	C	C	C	C	C
JAX00374138	14	17165998	0	A	T	A	A	A	A	T	A	A	A	T	A	H	A	A	A	A	A	A	A	A	A	H	A	A	A	H	A	T	A	A	H	A	A	A	A	A	A	A	A	A	A	T	H	A	A
JAX00050588	14	17166825	0	G	A	G	G	A	G	G	A	A	G	G	G	G	G	G	G	H	H	G	G	G	H	H	H	A	H	G	A	G	H	H	G	G	H	H	A	A	A	A	G	H	G	G	G	A	A
JAX00050590	14	17179528	0	G	A	G	G	A	G	G	G	A	G	G	G	G	G	G	G	G	H	G	G	G	G	H	H	A	H	G	G	G	G	H	G	G	H	G	G	A	A	A	G	G	G	G	G	G	G
JAX00204340	14	17207906	0	C	T	C	C	T	C	C	T	T	C	C	C	C	C	C	C	H	H	C	C	C	H	T	H	T	H	C	T	C	N	H	C	C	H	T	T	T	T	T	C	N	C	C	C	T	T
JAX00050594	14	17263624	0	C	A	C	C	A	C	C	C	A	C	C	C	C	C	C	C	C	H	C	C	C	C	H	H	A	H	C	C	C	C	H	C	C	H	C	C	A	A	A	C	C	C	C	C	C	C
JAX00050595	14	17267326	0	A	G	A	A	G	A	A	G	G	A	A	A	A	A	A	A	H	N	A	A	A	H	H	H	G	H	A	G	A	H	H	A	A	H	H	G	G	G	G	A	H	A	A	A	G	N
JAX00050596	14	17269995	0	T	C	T	T	C	T	T	C	C	T	T	T	T	T	T	T	H	H	T	T	T	H	H	H	C	H	T	C	T	H	H	T	T	H	H	C	C	C	C	T	H	T	T	T	C	C
JAX00374150	14	17289192	0	G	A	G	G	A	G	G	G	G	G	G	G	G	G	G	G	G	H	G	G	G	G	G	G	A	H	G	G	G	G	H	G	G	H	G	G	H	A	G	G	G	G	G	G	G	G
JAX00050597	14	17292544	0	T	C	T	T	C	T	T	C	C	T	T	T	T	T	T	T	H	H	T	T	T	H	H	H	C	H	T	C	T	H	H	T	T	H	H	C	C	C	C	T	H	T	T	T	C	C
JAX00050598	14	17305027	0	T	A	T	T	A	T	T	A	A	T	T	T	T	T	T	T	H	H	T	T	T	N	H	H	A	H	T	A	T	H	H	T	T	H	H	H	A	A	A	T	H	T	T	T	A	A
JAX00050604	14	17390764	0	T	G	T	T	G	T	T	T	G	T	T	T	T	T	T	T	T	H	T	T	T	T	H	H	G	H	T	T	T	T	H	T	T	H	T	T	G	G	G	T	T	T	T	T	T	T
JAX00050605	14	17390888	0	C	T	C	C	T	C	C	C	T	C	C	C	C	C	C	C	C	H	C	C	C	C	H	H	T	H	C	C	C	C	H	C	C	H	C	C	T	T	T	C	C	C	C	C	C	C
JAX00374157	14	17401120	0	T	C	T	T	T	T	T	C	T	T	T	T	T	T	T	T	H	T	T	T	T	H	T	T	T	T	T	C	T	H	T	T	T	T	H	C	T	T	T	T	H	T	T	T	C	C
JAX00374158	14	17401724	0	T	A	T	T	A	T	T	T	T	T	T	T	T	T	T	T	T	H	T	T	T	T	T	T	A	H	T	T	T	T	N	T	T	N	T	T	H	A	T	T	T	T	T	T	T	T
JAX00374159	14	17405353	0	T	C	T	T	C	T	C	C	C	C	C	T	H	C	C	C	H	C	H	T	C	H	C	H	C	H	H	C	C	H	H	H	T	H	H	C	C	C	C	T	H	T	C	H	C	C
JAX00374161	14	17422496	0	C	T	C	C	T	C	C	C	T	C	C	C	C	C	C	C	C	H	C	C	C	C	H	H	T	H	C	C	C	C	H	C	C	H	C	C	T	T	T	C	C	C	C	C	C	C
JAX00374162	14	17425359	0	A	G	A	A	G	A	A	G	G	A	A	A	A	A	A	A	H	H	A	A	A	H	H	H	G	H	A	G	A	H	H	A	A	H	H	G	G	G	G	A	H	A	A	A	G	G
JAX00050609	14	17451833	0	C	T	C	C	T	C	C	C	T	C	C	C	C	C	C	C	C	H	C	C	C	C	H	H	T	N	C	C	C	C	H	C	C	H	C	C	T	N	T	C	C	C	C	C	C	C
JAX00374169	14	17452661	0	A	G	A	A	A	A	A	G	A	A	A	A	A	A	A	A	H	A	A	A	A	H	A	A	A	A	A	G	A	H	A	A	A	A	H	G	A	A	A	A	H	A	A	A	G	G
JAX00374170	14	17468287	0	C	G	C	C	G	C	C	C	C	C	C	C	C	C	C	C	C	H	C	C	C	C	C	C	G	H	C	C	C	C	H	C	C	H	C	C	H	G	C	C	C	C	C	C	C	C
JAX00050613	14	17504663	0	T	C	T	T	C	T	T	C	C	T	T	T	T	T	T	T	H	C	T	T	T	H	C	N	C	C	T	C	T	H	C	T	T	C	H	C	C	C	C	T	N	T	T	T	C	C
JAX00050614	14	17512670	0	A	G	A	A	G	A	A	G	G	A	A	A	A	A	A	A	H	A	A	A	A	H	A	A	G	A	A	G	A	N	A	A	A	A	H	G	G	G	G	A	H	A	A	A	G	G
JAX00374179	14	17547522	0	G	T	G	G	T	G	G	T	T	G	G	G	G	G	G	G	H	H	G	G	G	H	H	H	T	H	G	T	G	H	H	G	G	H	H	T	T	T	T	G	H	G	G	G	T	T
JAX00187941	14	17571003	0	A	C	A	A	C	A	A	C	C	A	A	A	A	A	A	A	H	H	A	A	A	H	H	H	C	H	A	C	A	H	H	A	A	H	H	C	C	C	C	A	H	A	A	A	C	C
JAX00050619	14	17580587	0	A	G	A	A	G	A	A	G	G	A	A	A	A	A	A	A	H	H	A	A	A	H	H	H	G	H	A	G	A	H	H	A	A	N	H	G	G	G	G	A	N	A	A	A	G	G
JAX00374182	14	17580814	0	C	G	C	C	G	C	C	C	C	C	C	C	C	C	C	C	C	H	C	C	C	C	C	C	G	H	C	C	C	C	H	C	C	H	C	C	H	G	C	C	C	C	C	C	C	C
JAX00050620	14	17580833	0	G	A	G	G	A	G	G	A	A	G	G	G	G	G	G	G	H	H	G	G	G	H	H	H	A	H	G	A	G	H	H	G	G	H	H	A	A	A	A	G	H	G	G	G	A	A
JAX00374183	14	17585952	0	A	T	A	A	T	A	A	A	T	A	A	A	A	A	A	A	A	H	A	A	A	A	H	H	T	H	A	A	A	A	H	A	A	H	A	A	T	T	T	A	A	A	A	A	A	A
JAX00374186	14	17601847	0	C	T	C	C	C	C	C	T	C	C	C	C	C	C	C	C	H	C	C	C	C	H	C	C	C	C	C	T	C	H	C	C	C	C	H	T	C	C	C	C	H	C	C	C	T	T
JAX00050621	14	17622684	0	T	C	T	T	C	T	T	T	C	T	T	T	T	T	T	T	T	H	T	T	T	T	H	H	C	H	T	T	T	T	H	T	T	H	T	T	C	C	C	T	T	T	T	T	T	T
JAX00050622	14	17622874	0	A	G	A	A	G	A	A	A	G	A	A	A	A	A	A	A	A	H	A	A	A	A	H	H	G	H	A	A	A	A	H	A	A	H	A	A	G	G	G	A	A	A	A	A	A	A
JAX00374188	14	17622897	0	G	A	G	G	A	G	G	G	G	G	G	G	G	G	G	G	G	H	G	G	G	G	G	G	A	H	G	G	G	G	H	G	G	H	G	G	H	A	G	G	G	G	G	G	G	G
JAX00050623	14	17626467	0	T	C	T	T	C	T	T	C	C	T	T	T	T	T	T	T	H	H	T	T	T	H	H	H	C	H	T	C	T	H	H	T	T	H	H	C	C	C	C	T	H	T	T	T	C	C
JAX00374189	14	17626508	0	T	C	T	T	C	T	T	C	C	T	T	T	T	T	T	T	H	H	T	T	T	H	H	H	C	H	T	C	T	H	H	T	T	H	H	C	C	C	C	T	H	T	T	T	C	C
JAX00050624	14	17644554	0	G	T	G	G	T	G	G	G	T	G	G	G	G	G	G	G	G	H	G	G	G	G	H	N	T	H	G	G	G	G	H	G	G	H	G	G	T	T	H	G	G	G	G	G	G	G
JAX00050625	14	17645246	0	G	A	G	G	A	G	G	G	A	G	G	G	G	G	G	G	G	H	G	G	G	G	H	H	A	H	G	G	G	G	H	G	G	H	G	G	A	A	A	G	G	G	G	G	G	G
JAX00050626	14	17662354	0	A	T	A	A	T	A	A	A	T	A	A	A	A	A	A	A	A	H	A	A	A	A	H	H	T	H	A	A	A	A	H	A	A	H	A	A	T	T	T	A	A	A	A	A	A	A
JAX00374192	14	17673035	0	G	A	G	G	A	G	G	G	A	G	G	G	G	G	G	G	G	H	G	G	G	G	H	H	A	H	G	G	G	G	H	G	G	H	G	G	A	A	A	G	G	G	G	G	G	G
JAX00050628	14	17680830	0	T	A	T	T	A	T	T	T	A	T	T	T	T	T	T	T	T	H	T	T	T	T	H	H	A	H	T	T	T	T	H	T	T	H	T	T	A	A	A	T	T	T	T	T	T	T
JAX00374202	14	17771523	0	C	T	C	C	T	C	C	C	T	C	C	C	C	C	C	C	C	H	C	C	C	C	H	H	T	H	C	C	C	C	H	C	C	H	C	C	T	T	T	C	C	C	C	C	C	C
JAX00050633	14	17776352	0	T	C	T	T	C	T	T	T	C	T	T	T	T	T	T	T	T	H	T	T	T	T	H	H	C	H	T	T	T	T	H	T	T	H	T	T	C	C	C	T	T	T	T	T	T	T
JAX00050634	14	17778674	0	A	G	A	A	G	A	A	G	G	A	A	A	A	A	A	A	H	H	A	A	A	H	H	H	G	H	A	G	A	H	H	A	A	H	H	G	G	G	G	A	N	A	A	A	G	G
JAX00050636	14	17817139	0	C	A	C	C	A	C	C	C	A	C	C	C	C	C	C	C	C	H	C	C	C	C	H	H	A	H	C	C	C	C	H	C	C	H	C	C	A	A	A	C	C	C	C	C	C	C
JAX00050638	14	17836477	0	C	T	C	C	T	C	C	C	T	C	C	C	C	C	C	C	C	H	C	C	C	C	H	H	T	H	C	C	C	C	H	C	C	H	C	C	T	T	T	C	C	C	C	C	C	C
JAX00374207	14	17837375	0	A	T	A	A	T	A	A	A	A	A	A	A	A	A	A	A	A	H	A	A	A	A	A	A	T	H	A	A	A	A	H	A	A	H	A	A	H	T	A	A	A	A	A	A	A	A
JAX00050641	14	17854751	0	A	T	A	A	T	A	A	A	T	A	A	A	A	A	A	A	A	N	A	A	A	A	N	N	T	H	A	A	A	A	H	A	A	H	A	A	H	T	H	A	A	A	A	A	A	A
JAX00050643	14	17901715	0	G	A	G	G	A	G	G	G	A	G	G	G	G	G	G	G	G	H	G	G	G	G	H	H	A	H	G	G	G	G	H	G	G	H	G	G	A	A	A	G	G	G	G	G	G	G
JAX00374214	14	17921411	0	C	T	C	C	T	C	C	C	T	C	C	C	C	C	C	C	C	H	C	C	C	C	H	H	T	H	C	C	C	C	H	C	C	H	C	C	T	T	T	C	C	C	C	C	C	C
JAX00050646	14	17945035	0	C	T	C	C	T	C	C	T	T	C	C	C	C	C	C	C	H	H	C	C	C	H	H	H	T	H	C	T	C	H	H	C	C	H	H	T	T	T	T	C	H	C	C	C	T	T
JAX00050647	14	17949888	0	C	T	C	C	T	C	C	T	T	C	C	C	C	C	C	C	H	H	C	C	C	H	H	H	T	H	C	T	C	H	H	C	C	H	H	T	T	T	T	C	H	C	C	C	T	T
JAX00374217	14	17951230	0	G	C	G	G	G	G	G	C	G	G	G	G	G	G	G	G	C	G	G	G	G	C	G	G	G	G	G	C	G	C	G	G	G	G	C	C	G	G	G	G	C	G	G	G	C	C
JAX00050653	14	18011122	0	C	T	C	C	T	C	C	C	C	C	C	C	N	C	C	C	C	T	C	C	C	C	C	C	T	T	C	C	C	C	T	C	H	T	C	C	T	T	C	C	C	C	C	C	C	C
JAX00374227	14	18038568	0	C	T	C	C	T	C	C	T	T	C	C	C	C	C	C	C	H	H	C	C	C	H	H	H	T	H	C	T	C	H	H	C	C	H	H	T	T	T	T	C	H	C	C	C	T	T
JAX00374228	14	18055317	0	C	A	C	C	C	C	C	C	A	C	C	C	C	C	C	C	C	C	C	C	C	C	H	H	C	C	C	C	C	C	C	C	C	C	C	C	H	C	H	C	C	C	C	C	C	C
JAX00374232	14	18090803	0	G	A	G	G	G	G	G	A	G	G	G	G	G	G	G	G	H	G	G	G	G	H	G	G	G	G	G	A	G	H	G	G	G	G	H	A	G	G	G	G	H	G	G	G	A	A
JAX00050658	14	18092452	0	A	G	A	A	G	A	A	G	G	A	A	A	A	A	A	A	H	H	A	A	A	H	H	H	G	H	A	G	A	H	H	A	A	H	H	G	G	G	G	A	H	A	A	A	G	G
JAX00374235	14	18166377	0	A	C	A	A	C	A	A	A	A	A	A	A	A	A	A	A	A	H	A	A	A	A	A	A	C	H	A	A	A	A	H	A	A	H	A	A	H	C	A	A	A	A	A	A	A	A
JAX00374236	14	18182086	0	G	A	G	G	G	G	G	G	A	G	G	G	G	G	G	G	G	G	G	G	G	G	H	H	G	N	G	G	G	G	G	G	G	G	G	G	H	G	A	G	G	G	G	G	G	G
JAX00374239	14	18199427	0	A	G	A	A	G	A	A	G	G	A	A	A	A	A	A	A	H	N	A	A	A	H	H	H	G	H	A	G	A	H	H	A	A	H	H	G	G	G	G	A	H	A	A	A	G	G
JAX00374242	14	18415403	0	G	T	G	G	G	G	G	G	G	T	G	G	G	T	T	H	G	H	T	G	T	G	G	G	G	G	G	G	G	G	G	G	G	G	G	G	G	G	G	G	G	G	G	G	H	G
JAX00374244	14	18417426	0	A	C	A	A	A	A	A	C	A	A	A	A	A	A	A	H	H	H	A	A	A	H	A	A	A	A	A	C	A	H	A	H	A	A	H	C	A	A	A	A	C	A	A	A	H	C
JAX00050677	14	18452471	0	A	T	A	A	T	T	T	A	A	T	T	A	T	T	T	H	A	H	T	T	T	A	A	A	T	H	H	A	T	H	H	H	A	H	A	A	A	T	A	A	A	T	T	H	H	A
JAX00374254	14	18480841	0	C	T	C	C	C	C	C	T	T	C	C	C	C	C	C	H	H	H	C	C	C	H	T	T	C	C	C	T	C	H	C	H	C	C	H	T	T	C	T	C	T	C	C	C	H	T
JAX00374259	14	18519289	0	T	C	T	T	T	T	T	C	T	T	T	T	T	T	T	H	H	H	T	T	T	H	N	T	T	T	T	C	T	H	T	H	T	T	H	C	T	T	T	T	C	T	T	T	H	C
JAX00374264	14	18526537	0	T	C	T	T	C	C	T	T	C	C	T	T	T	C	C	H	T	H	C	C	C	T	H	C	C	H	T	T	T	H	H	T	T	H	T	T	C	C	C	T	T	C	T	T	H	T
JAX00374266	14	18539181	0	C	T	C	C	C	C	C	C	T	C	C	C	C	C	C	C	C	C	C	C	C	C	N	N	C	C	C	C	C	C	C	C	C	C	C	C	N	C	T	C	C	C	C	C	C	C
JAX00374267	14	18543877	0	T	A	T	T	A	A	A	T	T	A	A	T	A	A	A	H	T	H	A	A	A	T	T	T	A	H	H	T	A	H	H	H	T	H	T	T	T	A	T	T	T	A	A	H	H	T
JAX00374269	14	18544339	0	A	G	A	A	G	G	G	A	A	G	G	A	G	G	G	N	A	N	G	G	G	A	A	A	G	G	G	A	G	G	G	G	A	G	A	A	H	G	A	A	A	G	G	G	G	A
JAX00374270	14	18544359	0	C	G	C	C	C	C	C	C	G	C	C	C	C	C	C	C	C	C	C	C	C	C	G	G	C	C	C	C	C	C	C	C	C	C	C	C	G	C	G	C	C	C	C	C	C	C
JAX00374271	14	18545520	0	A	G	A	A	G	G	G	A	G	G	G	A	G	G	G	H	A	H	G	G	G	A	G	G	G	H	H	A	G	H	H	H	N	H	A	A	G	G	G	A	A	G	G	H	H	A
JAX00374273	14	18546905	0	G	C	G	G	G	G	G	C	G	G	G	G	G	G	G	H	N	H	G	G	G	N	N	G	G	G	G	C	G	H	G	H	G	G	N	C	G	G	G	G	N	G	G	G	G	C
JAX00374277	14	18567192	0	G	A	G	G	G	G	A	G	G	G	A	G	A	G	G	G	G	G	G	G	G	G	G	G	G	G	H	G	A	G	G	H	G	G	G	G	G	G	G	G	G	G	A	H	G	G
JAX00050686	14	18580258	0	A	G	A	A	G	G	A	A	A	G	A	A	A	G	G	H	A	H	G	G	G	A	A	A	G	H	A	A	A	H	H	A	A	H	A	A	H	G	A	A	A	G	A	A	H	A
JAX00050687	14	18580324	0	T	C	T	T	C	C	T	C	C	C	T	N	T	C	C	C	H	C	C	C	C	H	C	H	C	H	T	C	T	C	H	H	T	H	H	C	C	C	C	T	C	C	T	T	C	C
JAX00050690	14	18619312	0	C	T	C	C	T	T	T	C	C	T	T	C	T	T	T	H	C	H	T	T	T	C	C	C	T	H	H	C	T	H	H	H	C	H	C	C	H	T	C	C	C	T	T	H	H	C
JAX00374289	14	18619520	0	C	T	C	C	T	T	T	C	C	T	T	C	T	T	T	H	C	H	T	T	T	C	C	C	T	H	N	C	T	H	H	H	C	H	C	C	H	T	C	C	C	T	T	N	H	C
JAX00374298	14	18679591	0	T	C	T	T	T	T	T	T	C	T	T	T	T	T	T	T	T	T	T	T	T	T	N	T	T	T	T	T	T	T	T	T	T	T	T	T	T	T	C	T	T	T	T	T	T	T
JAX00050694	14	18705151	0	T	C	T	T	C	C	C	T	T	C	C	T	C	C	C	H	T	H	C	C	C	T	T	T	C	H	H	T	C	H	H	H	T	H	T	T	H	C	T	T	T	C	C	H	H	T
JAX00050695	14	18706538	0	G	A	G	G	G	G	G	A	A	G	G	G	G	G	G	N	G	H	G	G	G	H	A	H	G	G	G	A	G	H	G	H	G	G	H	A	H	G	A	G	A	G	G	G	H	A
JAX00374302	14	18711230	0	C	T	C	C	C	C	C	C	T	C	C	C	C	C	C	C	C	C	C	C	C	C	H	H	C	C	C	C	C	C	C	C	C	C	C	C	H	C	T	C	C	C	C	C	C	C
JAX00374305	14	18735767	0	A	C	A	A	A	A	A	C	C	A	A	A	A	A	A	H	H	H	A	A	A	H	C	N	A	A	A	C	A	H	A	N	A	A	H	C	A	A	C	A	C	A	A	A	H	C
JAX00050697	14	18739970	0	G	A	G	G	G	G	A	G	G	A	A	G	A	A	A	H	G	H	A	G	A	G	G	G	G	G	H	G	A	G	G	H	G	G	G	G	G	G	G	G	G	G	A	N	H	G
JAX00374307	14	18745411	0	A	G	A	A	A	A	A	G	A	A	A	A	N	A	A	H	H	H	A	A	A	N	H	A	A	A	A	G	A	N	A	H	A	A	H	G	A	A	A	A	G	A	A	A	H	N
JAX00374310	14	18758635	0	A	G	A	A	A	A	A	A	G	A	A	A	A	A	A	A	A	A	A	A	A	A	G	G	A	A	A	A	A	A	A	A	A	A	A	A	G	A	G	A	A	A	A	A	A	A
JAX00374312	14	18759135	0	C	G	C	C	C	C	C	C	G	C	C	C	C	C	C	C	C	C	C	C	C	C	H	H	C	C	C	C	C	C	C	C	C	C	C	C	H	C	G	C	C	C	C	C	C	C
JAX00050700	14	18781862	0	A	G	A	A	A	A	G	A	G	G	G	A	G	G	G	H	A	H	G	A	G	A	H	H	A	A	N	A	G	A	A	H	A	A	A	A	H	A	G	A	A	A	G	N	H	A
JAX00374318	14	18794187	0	T	C	T	T	T	T	C	T	C	C	C	T	C	C	C	H	T	H	C	T	C	T	H	H	T	T	H	T	C	T	T	H	T	T	T	T	N	T	C	T	T	T	C	H	H	T
JAX00050702	14	18794554	0	A	G	A	A	G	G	G	G	G	G	G	A	G	G	G	G	A	G	G	G	G	A	G	H	G	H	H	G	G	G	H	G	A	H	H	G	G	G	G	A	G	G	G	H	G	H
JAX00374321	14	18799711	0	A	G	A	A	A	A	G	G	A	G	G	A	G	G	G	G	H	G	G	A	G	H	H	A	A	A	H	G	G	H	A	G	A	A	H	G	A	A	A	A	G	A	G	H	G	G
JAX00050703	14	18810444	0	G	A	G	G	G	G	G	A	G	G	G	G	G	G	G	H	H	H	G	G	G	H	H	G	G	G	G	A	G	H	G	H	G	G	H	A	G	G	G	G	A	G	G	G	H	A
JAX00204353	14	18810635	0	C	T	C	C	C	C	C	T	T	C	C	C	C	C	C	H	H	H	C	C	C	H	T	H	C	C	C	T	C	H	C	H	C	C	H	T	H	C	T	C	T	C	C	C	H	T
JAX00374328	14	18842719	0	T	C	T	T	T	T	C	C	C	C	C	T	C	C	C	C	T	C	C	T	C	T	N	T	T	T	H	N	C	T	T	C	T	T	T	C	T	T	C	T	N	T	C	H	C	N
JAX00374330	14	18848532	0	T	C	T	T	T	T	T	C	T	T	T	T	T	T	T	T	H	H	T	T	T	H	H	T	T	T	T	C	T	H	T	T	T	T	H	C	T	T	T	T	C	T	T	T	T	C
JAX00050706	14	18861186	0	G	A	G	G	G	G	A	A	A	A	A	G	A	A	A	A	H	A	A	G	A	H	A	H	G	G	H	A	A	H	G	A	G	G	H	A	H	G	A	G	A	G	A	H	A	A
JAX00050711	14	18900429	0	T	C	T	T	T	T	T	C	C	T	T	T	T	T	T	H	H	H	T	T	T	H	C	H	T	T	T	C	T	H	T	H	T	T	H	C	H	T	C	T	C	T	T	T	H	C
JAX00374337	14	18919147	0	C	T	C	C	C	C	C	T	C	C	C	C	C	C	C	H	H	H	C	C	C	H	H	C	C	C	C	T	C	H	C	H	C	C	H	T	C	C	C	C	T	C	C	C	H	T
JAX00374343	14	18943244	0	C	G	C	C	C	C	G	G	G	G	G	C	G	G	G	G	H	G	G	C	G	H	G	H	C	C	H	G	G	H	C	G	C	C	H	G	H	C	G	C	G	C	G	H	G	G
JAX00050715	14	18974304	0	C	T	C	C	T	T	T	T	T	T	T	C	T	T	T	T	H	T	T	T	T	H	T	H	T	H	H	T	T	T	H	T	C	H	C	T	T	T	T	C	T	T	T	H	T	T
JAX00050716	14	18984176	0	A	G	A	A	G	G	G	A	A	A	G	A	G	A	A	A	A	A	A	G	A	A	A	A	G	H	H	A	G	H	H	H	A	H	A	A	A	G	A	A	A	G	G	H	A	A
JAX00374355	14	19010022	0	T	C	T	T	C	C	C	C	C	C	C	T	C	C	C	C	H	C	C	C	C	H	C	H	C	H	H	C	C	C	H	C	T	H	H	C	C	C	C	T	C	C	C	H	C	C
JAX00374356	14	19010086	0	G	A	G	G	G	G	G	A	G	G	G	G	G	G	G	N	G	N	G	G	G	G	N	G	G	G	G	H	G	G	G	G	G	G	G	H	G	G	G	G	H	G	G	G	N	H
JAX00374366	14	19027052	0	T	C	T	T	T	T	T	C	C	C	T	T	T	C	C	N	H	C	H	T	C	H	C	H	T	T	T	C	T	N	T	T	T	T	H	C	H	T	C	T	C	T	T	T	C	N
JAX00374369	14	19046314	0	A	C	A	A	A	A	A	C	C	C	A	A	A	C	C	C	H	C	C	A	C	H	C	H	A	A	A	C	A	H	A	H	A	A	H	C	H	A	C	A	C	A	A	A	C	C
JAX00374371	14	19052127	0	G	A	G	G	G	G	A	G	A	G	A	G	A	G	G	G	G	G	G	G	G	G	H	H	G	G	H	G	A	G	G	H	G	G	G	G	H	G	A	G	G	G	A	H	G	G
JAX00374377	14	19055254	0	C	A	C	C	C	C	A	C	A	C	A	C	A	C	C	C	C	C	C	C	C	C	A	H	C	C	H	H	A	C	C	A	C	C	C	H	H	C	A	C	N	C	A	H	C	H
JAX00374386	14	19076554	0	G	A	G	G	G	G	G	G	A	G	G	G	G	G	G	G	G	G	G	G	G	G	H	H	G	G	G	G	G	G	G	G	G	G	G	G	H	G	A	N	G	G	G	G	G	G
JAX00050725	14	19098397	0	T	C	T	T	C	C	T	C	C	T	T	T	T	T	T	T	T	T	T	C	T	T	C	T	C	H	T	C	T	C	H	T	T	H	T	C	C	C	C	T	C	C	T	T	T	C
JAX00374394	14	19105193	0	T	G	T	T	T	T	T	T	G	T	T	T	T	T	T	T	T	T	T	T	T	T	H	H	T	T	T	T	T	T	T	T	T	T	T	T	H	T	G	T	T	T	T	T	T	T
JAX00374396	14	19117602	0	T	C	T	T	T	T	T	C	C	T	T	T	T	T	T	H	H	H	T	T	T	H	C	H	T	T	T	C	T	H	T	H	T	T	H	C	H	T	C	T	C	T	T	T	H	C
JAX00374401	14	19148762	0	G	A	G	G	G	G	G	A	G	G	G	G	G	G	G	H	H	H	A	G	G	H	H	G	G	G	G	A	G	H	G	H	G	G	H	A	G	G	G	G	A	G	G	G	H	A
JAX00374407	14	19192540	0	T	C	T	T	T	T	T	C	C	T	T	T	T	T	T	H	H	H	C	T	T	H	C	H	T	T	T	C	T	H	T	N	T	T	H	C	H	T	C	T	C	T	T	T	H	C
JAX00374413	14	19213843	0	G	A	G	G	G	G	A	G	G	G	A	G	A	G	G	G	G	G	G	G	G	G	G	G	G	G	H	G	A	G	G	N	G	G	G	G	G	G	G	G	G	G	A	N	G	G
JAX00050734	14	19218690	0	A	C	A	A	C	C	C	A	A	A	C	A	C	A	A	A	A	A	A	C	A	A	A	A	C	H	H	A	C	H	H	H	A	H	A	A	H	C	A	A	A	C	C	H	A	A
JAX00050736	14	19266526	0	C	G	C	C	G	G	C	C	C	C	C	C	C	C	C	C	C	C	C	G	C	C	C	C	G	H	C	C	C	H	H	C	C	H	C	C	N	G	C	C	C	G	C	C	C	C
JAX00374421	14	19269159	0	T	C	T	T	T	T	T	C	T	T	T	T	T	T	T	H	H	H	C	T	T	H	H	T	T	T	T	C	T	H	T	H	T	T	H	C	T	T	T	T	C	T	T	T	H	C
JAX00050738	14	19274887	0	T	C	T	T	C	C	C	C	C	C	C	T	C	C	C	C	N	C	C	C	C	N	C	H	C	H	H	C	C	C	H	C	T	H	H	C	C	C	C	T	C	C	C	H	C	C
JAX00374428	14	19344675	0	T	C	T	T	T	T	T	C	C	T	T	T	T	T	T	H	H	H	C	T	T	H	C	H	T	T	T	C	T	H	T	N	T	T	H	C	H	T	C	T	C	T	T	T	H	C
JAX00374429	14	19345150	0	C	T	C	C	C	C	C	C	T	C	C	C	C	C	C	C	C	C	C	C	C	C	H	H	C	C	C	C	C	C	C	C	C	C	C	C	H	C	T	C	C	C	C	C	C	C
JAX00374430	14	19348371	0	G	A	G	G	G	G	G	G	A	G	G	G	G	G	G	G	G	G	G	G	G	G	H	H	G	G	G	G	G	G	G	G	G	G	G	G	H	G	A	G	G	G	G	G	G	G
JAX00050742	14	19350564	0	C	T	C	C	T	T	T	T	T	C	T	C	T	C	C	H	H	H	T	T	C	H	T	H	T	H	H	T	T	T	H	T	C	H	H	T	T	T	T	C	T	T	T	H	H	T
JAX00050745	14	19364260	0	C	A	C	C	A	A	A	C	C	C	A	C	A	C	C	C	C	C	C	A	C	C	C	C	A	H	H	C	N	H	H	H	C	N	C	C	H	A	C	C	C	A	A	H	C	C
JAX00050747	14	19381483	0	A	T	A	A	A	A	A	T	T	A	A	A	A	A	A	H	H	H	T	A	A	H	T	H	A	A	A	T	A	H	A	H	A	A	H	T	H	A	T	A	T	A	A	A	H	T
JAX00050749	14	19420784	0	T	G	T	T	T	T	T	G	T	T	T	T	T	T	T	H	H	H	G	T	T	H	H	T	T	T	T	G	T	H	T	H	T	T	H	G	T	T	T	T	G	T	T	T	H	G
JAX00374442	14	19437523	0	A	G	A	A	A	A	A	G	G	A	A	A	A	A	A	N	N	H	G	A	A	H	G	H	A	A	A	G	A	H	A	H	A	A	N	G	H	A	G	A	G	A	A	A	H	G
JAX00374446	14	19452086	0	C	T	C	C	C	C	C	C	T	C	C	C	C	C	C	C	C	C	C	C	C	C	H	H	C	C	C	C	C	C	C	C	C	C	C	C	H	C	T	C	C	C	C	C	C	C
JAX00050752	14	19471066	0	T	C	T	T	C	C	C	C	C	T	C	T	C	T	T	H	H	H	C	C	T	H	C	H	C	H	H	C	C	C	H	C	T	H	H	C	C	C	C	T	C	C	C	H	H	C
JAX00374450	14	19477067	0	G	A	G	G	G	G	A	A	A	G	A	G	A	G	G	H	H	H	A	G	G	H	A	H	G	G	H	A	A	H	G	A	G	G	H	A	H	G	A	G	A	G	A	H	H	A
JAX00374453	14	19504902	0	C	A	C	C	C	C	C	C	A	C	C	C	C	C	C	C	C	C	C	C	C	C	H	H	C	C	C	C	C	C	C	C	C	C	C	C	H	C	A	C	C	C	C	C	C	C
JAX00050757	14	19522076	0	T	A	T	T	A	A	A	A	A	A	A	T	A	A	A	A	H	A	A	A	A	H	A	H	A	H	H	A	A	A	H	A	T	H	H	A	A	A	A	T	A	A	A	H	A	A
JAX00050759	14	19524752	0	C	T	C	C	T	T	C	C	C	T	C	C	C	T	T	H	C	H	C	T	T	C	C	C	T	H	C	C	C	H	N	C	C	H	C	C	H	T	C	C	C	T	C	C	H	C
JAX00050761	14	19574343	0	G	A	G	G	G	G	G	A	G	G	G	G	G	G	G	H	H	H	A	G	G	H	H	G	G	G	G	A	G	H	G	H	G	G	H	A	G	G	G	G	A	G	G	G	H	A
JAX00050762	14	19574544	0	C	T	C	C	C	C	C	T	C	C	C	C	C	C	C	H	H	H	T	C	C	H	H	C	C	C	C	T	C	H	C	H	C	C	H	T	C	C	C	C	H	C	C	C	H	H
JAX00050763	14	19621029	0	G	A	G	G	G	G	G	A	A	A	G	G	G	A	A	A	H	A	A	G	A	H	A	H	G	G	G	A	G	H	G	H	G	G	H	A	H	G	A	G	A	G	G	G	A	A
JAX00050764	14	19621535	0	A	G	A	A	A	A	A	A	G	A	A	A	A	A	A	A	A	A	A	A	A	A	H	H	A	A	A	A	A	A	A	A	A	A	A	A	H	A	G	A	A	A	A	A	A	A
JAX00374461	14	19632845	0	C	T	C	C	C	C	C	C	C	T	C	C	C	T	T	H	C	H	C	C	T	C	C	C	C	C	C	C	C	C	C	C	C	C	C	C	C	C	C	C	C	C	C	C	H	C
JAX00374472	14	19639695	0	T	C	T	T	T	T	T	C	C	C	T	T	T	C	C	C	H	C	C	T	C	H	C	H	T	T	T	C	T	H	T	H	T	T	H	C	H	T	C	T	C	T	T	T	C	C
JAX00374474	14	19644018	0	A	G	A	A	A	A	A	A	G	A	A	A	A	A	A	A	A	A	A	A	A	A	G	H	A	A	A	A	A	A	A	A	A	A	A	A	H	A	G	A	A	A	A	A	A	A
JAX00204373	14	19659641	0	T	C	T	T	T	T	T	C	T	T	T	T	T	T	T	H	H	H	C	T	T	H	H	T	T	T	T	C	T	N	T	H	T	T	H	N	T	T	N	T	C	N	T	T	N	C
JAX00374482	14	19673227	0	T	G	T	T	T	T	T	G	G	G	T	T	T	G	G	G	N	G	G	T	G	N	G	H	T	T	T	G	T	N	T	N	T	T	N	G	H	T	G	T	G	T	T	T	G	G
JAX00374486	14	19681609	0	C	T	C	C	C	C	C	C	C	T	C	C	C	T	T	H	C	H	C	C	T	C	C	C	C	C	C	C	C	C	C	C	C	C	C	C	C	C	C	C	C	C	C	C	H	C
JAX00374488	14	19683121	0	A	G	A	A	A	A	A	G	G	A	A	A	A	A	A	H	H	H	G	A	A	H	G	H	A	A	A	G	A	H	A	H	A	A	H	G	H	A	G	A	G	A	A	A	H	G
JAX00374491	14	19694881	0	C	T	C	C	T	T	C	C	C	T	C	C	C	T	T	H	C	H	C	T	T	C	C	C	T	N	C	C	C	H	H	C	C	H	C	C	N	T	C	C	C	T	C	C	H	C
JAX00050770	14	19701498	0	G	A	G	G	A	A	G	G	A	A	G	G	G	A	A	H	G	H	G	A	A	G	H	H	A	H	G	G	G	H	H	G	G	H	G	G	A	A	H	N	G	A	G	G	H	G
JAX00374502	14	19772655	0	C	T	C	C	C	C	C	C	T	C	C	C	C	C	C	C	C	C	C	C	C	C	H	N	C	C	C	C	C	C	C	C	C	C	C	C	H	C	T	C	C	C	C	C	C	C
JAX00050776	14	19788077	0	C	T	C	C	T	T	T	C	C	T	T	C	T	T	T	H	C	H	C	T	T	C	C	C	T	H	H	C	T	H	H	H	C	H	C	C	H	T	C	C	C	T	T	H	H	C
JAX00050777	14	19792492	0	C	G	C	C	G	G	G	C	C	G	G	C	G	G	G	H	C	H	C	G	G	C	C	C	G	H	H	C	G	H	H	H	C	H	C	C	H	G	C	C	C	G	G	H	H	C
JAX00374507	14	19795900	0	T	G	T	T	T	T	T	G	T	T	T	T	T	T	T	H	H	H	G	T	T	N	H	T	T	T	T	G	T	H	T	H	T	T	H	G	T	T	T	T	G	T	T	T	H	G
JAX00050783	14	19850728	0	T	C	T	T	C	C	C	C	C	C	C	H	C	C	C	C	H	C	C	C	C	H	C	H	C	H	H	C	C	C	H	C	T	H	H	C	C	C	C	T	C	C	C	H	C	C
JAX00374522	14	19889039	0	C	T	C	C	C	C	C	T	C	C	C	C	C	C	C	H	H	H	T	C	C	H	H	C	C	C	C	T	C	H	C	H	C	C	H	T	C	C	C	C	T	C	C	C	H	T
JAX00374527	14	19897916	0	T	C	T	T	T	T	T	C	T	T	T	T	T	T	T	H	T	T	C	T	T	N	H	T	T	T	T	C	T	N	T	N	T	T	T	C	T	T	T	T	C	T	T	T	T	C
JAX00374530	14	19906865	0	C	G	C	C	G	G	G	C	G	C	G	C	G	C	C	C	C	C	C	G	C	C	H	H	G	H	H	C	G	H	H	H	C	H	C	C	G	G	G	C	C	G	G	H	C	C
JAX00374531	14	19907413	0	A	G	A	A	A	A	A	G	A	G	A	A	A	G	G	G	H	G	G	A	G	H	H	A	A	A	A	G	A	H	A	H	A	A	H	G	A	A	A	A	G	A	A	A	G	G
JAX00374533	14	19909985	0	G	A	G	G	G	G	A	G	A	G	A	G	A	G	G	G	G	G	G	G	G	G	H	H	G	G	H	G	A	G	G	H	G	G	G	G	N	G	A	G	G	G	A	H	G	G
JAX00374534	14	19910636	0	C	T	C	C	C	C	T	C	T	C	T	C	T	C	C	C	C	C	C	C	C	C	N	H	C	C	C	C	T	C	C	H	C	C	C	C	N	C	T	C	C	C	T	C	C	C
JAX00374535	14	19910663	0	T	C	T	T	T	T	T	C	C	T	T	T	T	T	T	T	T	N	C	T	T	N	C	H	T	T	T	C	T	N	T	H	T	T	T	C	H	T	C	T	C	T	T	T	T	C
JAX00374541	14	19914088	0	A	G	A	A	A	A	G	G	G	A	G	A	G	A	A	N	N	H	G	A	A	H	G	H	A	A	N	G	G	H	A	G	A	A	H	G	H	A	G	A	G	A	G	G	N	G
JAX00374543	14	19929436	0	T	C	T	T	C	C	T	C	C	T	T	T	T	T	T	H	H	H	C	C	T	H	C	H	C	H	T	C	T	C	N	H	T	N	H	C	C	C	C	T	C	C	T	T	H	C
JAX00374544	14	19929653	0	A	G	A	A	A	A	A	A	G	A	A	A	A	A	A	A	A	A	A	A	A	A	H	H	A	A	A	A	A	A	A	A	A	A	A	N	H	A	G	A	N	A	A	A	A	H
JAX00374549	14	19941242	0	A	G	A	A	A	A	G	A	A	A	G	A	G	A	A	A	A	A	A	A	A	A	A	A	A	A	H	A	G	A	A	H	A	A	A	A	A	A	A	A	A	A	G	H	A	A
JAX00374551	14	19963319	0	T	C	T	T	T	T	T	T	C	T	T	T	T	T	T	T	T	T	T	T	T	T	H	H	T	T	T	T	T	T	T	T	T	T	T	T	H	T	C	T	T	T	T	T	T	T
JAX00374555	14	19964263	0	T	G	T	T	T	T	T	T	T	G	T	T	T	G	G	T	T	H	T	T	G	T	T	T	T	T	T	T	T	T	T	T	T	T	T	T	T	T	T	T	T	T	T	T	N	T
JAX00374557	14	19970075	0	A	G	A	A	G	G	G	G	G	G	G	A	G	G	G	G	H	G	G	G	G	H	G	H	G	H	H	G	G	G	H	G	A	H	H	G	G	G	G	A	G	G	G	H	G	G
JAX00374561	14	19990003	0	G	A	G	G	A	A	G	A	A	G	G	G	G	G	G	H	H	H	A	A	G	H	A	H	A	H	G	A	G	A	H	H	G	H	H	A	A	A	A	G	A	A	G	G	H	A
JAX00204380	14	19998427	0	A	T	A	A	A	A	A	T	T	A	A	A	A	A	A	H	H	H	T	A	A	H	T	H	A	A	A	T	A	H	A	H	A	A	H	T	H	A	T	A	T	A	A	A	H	T
JAX00374565	14	20007891	0	A	G	A	A	A	A	A	G	A	G	A	A	A	G	G	G	H	G	G	A	G	H	H	A	A	A	A	G	A	H	A	H	A	A	H	G	A	A	A	A	G	A	A	A	G	G
JAX00374572	14	20017813	0	G	A	G	G	G	G	A	A	G	G	A	G	A	G	G	H	H	H	A	G	G	H	H	G	G	G	H	A	A	H	G	A	G	G	H	A	G	G	G	G	A	G	A	H	H	H
JAX00374573	14	20018100	0	G	A	G	G	G	G	A	G	G	G	A	G	A	G	G	G	G	G	G	G	G	G	G	G	G	G	H	G	A	G	G	H	G	G	G	G	G	G	G	G	G	G	A	H	G	G
JAX00374577	14	20028866	0	T	C	T	T	T	T	T	C	C	T	T	T	T	T	T	H	H	H	C	T	T	H	C	H	T	T	T	C	T	H	T	N	T	T	H	C	H	T	C	T	C	T	T	T	N	N
JAX00374583	14	20056851	0	G	A	G	G	G	G	G	G	A	G	G	G	G	G	G	G	G	G	G	G	G	G	H	H	G	G	G	G	G	G	G	G	G	G	G	G	H	G	A	G	G	G	G	G	G	G
JAX00050796	14	20069288	0	C	G	C	C	G	G	C	C	C	C	C	C	C	C	C	C	C	C	C	G	C	C	C	C	G	H	C	C	C	H	H	C	C	H	C	C	H	G	C	C	C	G	C	C	C	H
JAX00204384	14	20085547	0	T	G	T	T	T	T	T	T	G	T	T	T	T	T	T	T	T	T	T	T	T	T	G	G	T	T	T	T	T	T	T	T	T	T	T	T	G	T	G	T	T	T	T	T	T	T
JAX00204385	14	20085804	0	C	A	C	C	C	C	C	C	A	C	C	C	C	C	C	C	C	C	C	C	C	C	H	H	C	C	C	C	C	C	C	C	C	C	C	C	H	C	A	C	C	C	C	C	C	C
JAX00374596	14	20100249	0	C	T	C	C	C	C	C	T	C	C	C	C	C	C	C	H	H	H	T	C	C	H	H	C	C	C	C	T	C	H	C	H	C	C	H	T	C	C	C	C	T	C	C	C	H	H
JAX00374608	14	20158987	0	A	G	A	A	A	A	A	G	G	G	A	A	A	G	G	G	H	G	G	A	G	H	G	H	A	A	A	G	A	H	A	H	A	A	H	G	H	A	G	A	G	A	A	A	G	H
JAX00204387	14	20169912	0	C	T	C	C	C	C	C	T	T	C	C	C	C	C	C	N	H	H	T	C	C	H	T	H	C	C	C	T	C	H	C	H	C	C	N	T	H	C	T	C	T	N	C	C	C	N
JAX00374612	14	20170559	0	C	T	C	C	C	C	C	C	C	T	C	C	C	T	T	H	C	H	C	C	T	C	C	C	C	C	C	C	C	C	C	C	C	C	C	C	C	C	C	C	C	C	C	C	H	C
JAX00050805	14	20176218	0	A	G	A	A	A	A	G	G	G	G	G	A	G	G	G	G	H	G	G	A	G	H	G	H	A	A	H	G	G	H	A	G	A	A	H	G	H	A	G	A	G	A	G	H	G	H
JAX00050807	14	20176656	0	G	A	G	G	G	G	A	G	G	A	A	G	A	A	A	H	G	H	G	G	A	G	G	G	G	G	H	G	A	G	G	H	G	G	G	G	G	G	G	G	G	G	A	H	H	G
JAX00374618	14	20221517	0	C	A	C	C	C	C	C	A	A	C	C	C	C	C	C	H	H	H	A	C	C	H	A	H	C	C	C	A	C	H	C	H	C	C	H	A	H	C	A	C	A	C	C	C	H	H
JAX00374622	14	20223009	0	G	A	G	G	A	A	A	G	G	G	A	G	A	G	G	G	G	G	G	A	G	G	G	G	A	H	H	G	A	H	H	H	G	H	G	G	H	A	G	G	G	A	A	H	G	H
JAX00374624	14	20224032	0	G	A	G	G	A	A	A	A	A	G	A	G	A	G	G	H	H	H	A	A	G	H	A	H	A	H	H	A	A	A	H	A	G	H	H	A	A	A	A	G	A	A	A	H	H	A
JAX00374625	14	20224963	0	T	G	T	T	G	G	G	G	G	G	G	T	G	G	G	G	H	G	G	G	G	H	G	H	G	H	H	G	G	G	H	G	T	H	H	G	G	G	G	T	G	G	G	H	G	G
JAX00050810	14	20232678	0	G	A	G	G	A	A	A	A	A	A	A	G	A	A	A	A	H	A	A	A	A	H	A	H	A	H	H	A	A	A	H	A	G	H	H	A	A	A	A	G	A	A	A	H	A	A
JAX00374633	14	20248221	0	A	T	A	A	A	A	A	T	A	A	A	A	A	A	A	H	H	H	T	A	A	H	H	A	A	A	A	T	A	H	A	H	A	A	H	T	A	A	A	A	T	A	A	A	H	H
JAX00374637	14	20260486	0	T	C	T	T	T	T	T	T	C	T	T	T	T	T	T	T	T	T	T	T	T	T	H	H	T	T	T	T	T	T	T	T	T	T	T	T	H	T	C	T	T	T	T	T	T	T
JAX00374639	14	20266034	0	A	T	A	A	A	A	A	A	T	A	A	A	A	A	A	A	A	A	A	A	A	A	H	H	A	A	A	A	A	A	A	A	A	A	A	A	H	A	T	A	A	A	A	A	A	A
JAX00050812	14	20271053	0	C	T	C	C	T	T	T	C	C	C	T	C	T	C	C	C	C	C	C	T	C	C	C	C	T	H	H	C	T	H	H	H	C	H	C	C	H	T	C	C	C	T	T	H	C	H
JAX00050813	14	20271089	0	T	C	T	T	C	C	C	T	T	T	C	T	C	T	T	T	T	T	T	C	T	T	T	T	C	H	H	T	C	H	H	H	T	H	T	T	H	C	T	T	T	C	C	H	T	H
JAX00374642	14	20273634	0	C	T	C	C	C	C	C	C	T	C	C	C	C	C	C	C	C	C	C	C	C	C	H	H	C	C	C	C	C	C	C	C	C	C	C	C	H	C	T	C	C	C	C	C	C	C
JAX00050815	14	20299497	0	G	C	G	G	C	C	C	G	C	G	C	G	C	G	G	G	G	G	G	C	G	G	H	H	C	H	H	G	C	H	H	H	G	H	G	G	C	C	C	G	G	C	C	H	G	N
JAX00374648	14	20312505	0	C	G	C	C	C	C	C	C	C	G	C	C	C	G	G	H	C	H	C	C	G	C	C	C	C	C	C	C	C	C	C	C	C	C	C	C	C	C	H	C	C	C	C	C	H	C
JAX00050816	14	20317505	0	T	C	T	T	C	C	C	C	C	C	C	H	C	C	C	C	N	C	C	C	C	H	C	H	C	H	H	C	C	C	H	C	H	C	H	C	C	C	C	H	C	C	C	H	C	C
JAX00374654	14	20330638	0	G	A	G	G	A	A	G	G	G	G	G	G	G	G	G	G	G	G	G	A	G	G	G	G	A	H	G	G	G	H	H	G	G	H	G	G	H	A	G	G	G	A	G	G	G	H
JAX00050817	14	20332799	0	G	A	G	G	A	A	G	G	G	G	G	G	G	G	G	G	G	G	G	A	G	G	G	G	A	H	G	G	G	H	H	G	G	H	G	G	H	A	G	G	G	A	G	G	G	H
JAX00374655	14	20333526	0	C	T	C	C	T	T	T	C	C	C	T	C	T	C	C	C	C	C	C	T	C	C	C	C	T	H	H	C	T	H	H	H	C	H	C	C	H	T	C	C	C	T	T	H	C	T
JAX00374661	14	20379405	0	G	C	G	G	C	C	C	C	C	C	C	G	C	C	C	C	H	C	C	C	C	H	C	H	C	H	H	C	C	C	H	C	G	H	H	C	C	C	C	G	C	C	C	H	C	C
JAX00374664	14	20399907	0	A	G	A	A	A	A	A	G	G	A	A	A	A	A	A	H	H	H	G	A	A	H	G	H	A	A	A	G	A	H	A	H	A	A	H	G	H	A	G	A	G	A	A	A	H	H
JAX00374665	14	20408897	0	T	A	T	T	T	T	T	T	T	A	T	T	T	A	A	H	T	H	T	T	A	T	T	T	T	T	T	T	T	T	T	T	T	T	T	T	T	T	T	T	T	T	T	T	H	T
JAX00374670	14	20432028	0	G	A	G	G	G	G	G	G	A	G	G	G	G	G	G	G	G	G	G	G	G	G	H	H	G	G	G	G	G	G	G	G	G	G	G	G	H	G	A	G	G	G	G	G	G	G
JAX00050827	14	20472648	0	A	G	A	A	G	G	A	G	G	G	A	A	A	G	G	G	H	G	G	G	G	H	G	H	G	H	A	G	A	G	H	H	A	H	H	G	G	G	G	A	G	G	A	A	G	G
JAX00050828	14	20473997	0	C	A	C	C	A	A	C	C	C	C	C	C	C	C	C	C	C	C	C	A	C	C	C	C	A	H	C	C	C	H	H	C	C	H	C	C	H	A	C	C	C	A	C	C	C	H
JAX00374681	14	20495598	0	A	G	A	A	G	G	G	G	G	A	G	A	G	A	A	H	H	H	G	G	A	H	G	H	G	H	H	G	G	G	H	G	A	H	H	G	G	G	G	A	G	G	G	H	H	G
JAX00374682	14	20495763	0	T	C	T	T	T	T	T	C	C	T	T	T	T	T	T	H	H	H	C	T	T	H	C	H	T	T	T	C	T	H	T	H	T	T	H	C	H	T	C	T	C	T	T	T	H	H
JAX00374684	14	20500079	0	C	T	C	C	C	C	C	T	C	C	C	C	C	C	C	H	H	H	T	C	C	H	H	C	C	C	C	T	C	H	C	H	C	C	H	T	C	C	C	C	T	C	C	C	H	H
JAX00374688	14	20518052	0	C	G	C	C	C	C	C	G	G	G	C	C	C	G	G	G	H	G	G	C	G	H	G	H	C	C	C	G	C	H	C	H	C	C	H	G	H	C	G	C	G	C	C	C	G	H
JAX00374690	14	20518125	0	T	C	T	T	T	T	T	T	T	C	T	T	T	C	C	H	T	H	T	T	C	T	T	T	T	T	T	T	T	T	T	T	T	T	T	T	T	T	T	T	T	T	T	T	H	T
JAX00050830	14	20518350	0	T	C	T	T	C	C	C	C	C	C	C	T	C	C	C	C	H	C	C	C	C	H	C	H	C	H	H	C	C	C	H	C	T	H	H	C	C	C	C	T	C	C	C	H	C	C
JAX00050831	14	20518643	0	C	A	C	C	A	A	A	C	A	A	A	C	A	A	A	H	C	H	C	A	A	C	H	H	A	H	H	C	A	H	H	H	C	H	C	C	A	A	A	C	C	A	A	H	H	H
JAX00374693	14	20521482	0	C	T	C	C	C	C	C	T	C	T	C	C	C	T	T	T	H	T	T	C	T	H	H	C	C	C	C	T	C	H	C	H	C	C	H	T	C	C	C	C	T	C	C	C	T	T
JAX00374696	14	20525455	0	C	T	C	C	C	C	C	T	T	C	C	C	C	C	C	H	H	H	T	C	C	H	T	H	C	C	C	T	C	H	C	H	C	C	H	T	H	C	T	C	T	C	C	C	H	H
JAX00374697	14	20531553	0	T	C	T	T	C	C	C	T	T	T	C	T	C	T	T	T	T	T	T	C	T	T	T	T	C	H	H	T	C	H	H	H	T	H	T	T	H	C	T	T	T	C	C	H	T	H
JAX00050832	14	20532290	0	T	G	T	T	G	G	G	G	G	T	G	T	G	T	T	H	H	H	G	G	T	H	G	H	G	H	H	G	G	G	H	G	T	H	H	G	G	G	G	T	G	G	G	H	H	G
JAX00050834	14	20541721	0	C	T	C	C	T	T	T	C	C	C	T	C	T	C	C	C	C	C	C	T	C	C	C	C	T	H	H	C	T	H	H	H	C	H	C	C	H	T	C	C	C	T	T	H	C	H
JAX00374702	14	20554655	0	A	G	A	A	G	G	G	G	G	A	G	A	G	A	A	H	H	H	G	G	A	H	G	H	G	H	H	G	G	G	H	G	A	H	H	G	G	G	G	A	G	G	G	H	H	G
JAX00374703	14	20554910	0	A	G	A	A	G	G	G	G	G	G	G	A	G	G	G	G	H	G	G	G	G	H	G	H	G	H	H	G	G	G	H	G	A	H	H	G	G	G	G	A	G	G	G	H	G	G
JAX00374706	14	20559455	0	C	A	C	C	C	C	C	C	A	C	C	C	C	C	C	C	C	C	C	C	C	C	H	H	C	C	C	C	C	C	C	C	C	C	C	C	N	C	A	C	C	C	C	C	C	C
JAX00374707	14	20559541	0	G	A	G	G	G	G	G	G	A	G	G	G	G	G	G	G	G	G	G	G	G	G	H	H	G	G	G	G	G	G	G	G	G	G	G	G	H	G	A	G	G	G	G	G	G	G
JAX00374708	14	20561131	0	C	A	C	C	A	A	A	C	C	C	A	C	A	C	C	C	C	C	C	A	C	C	C	C	A	H	H	C	A	H	H	H	C	H	C	C	H	A	C	C	C	A	A	H	C	N
JAX00374709	14	20561381	0	C	T	C	C	T	T	T	C	T	C	T	C	T	C	C	C	C	C	C	T	C	C	H	H	T	H	H	C	T	H	H	H	C	H	C	C	T	T	T	C	C	T	T	H	C	H
JAX00050836	14	20580695	0	G	A	G	G	A	A	A	G	G	G	A	G	A	G	G	G	G	G	G	A	G	G	G	G	A	H	H	G	A	H	H	H	G	H	G	G	H	A	G	G	G	A	A	H	G	H
JAX00374718	14	20605281	0	T	C	T	T	T	T	T	C	C	T	T	T	T	T	T	H	H	H	C	T	T	H	C	H	T	T	T	C	T	H	T	H	T	T	H	C	H	T	C	T	C	T	T	T	H	H
JAX00374722	14	20607043	0	G	A	G	G	G	G	A	G	G	G	A	G	A	G	G	G	G	G	G	G	G	G	G	G	G	G	H	G	A	G	G	H	G	G	G	G	G	G	G	G	G	G	A	H	G	G
JAX00050843	14	20651031	0	C	G	C	C	G	G	G	C	C	C	G	C	G	C	C	C	C	C	C	G	C	C	C	C	G	C	C	C	G	C	C	C	C	C	C	C	C	G	C	C	C	G	G	H	C	H
JAX00374727	14	20676597	0	G	C	G	G	G	G	G	C	C	G	G	G	G	G	G	H	N	N	C	G	G	N	C	N	G	G	G	C	G	H	G	H	G	G	N	C	H	G	C	G	C	G	G	G	C	H
JAX00374731	14	20677109	0	C	T	C	C	C	C	C	T	T	C	C	C	C	C	C	H	N	H	T	C	C	H	T	H	C	C	C	T	C	H	C	H	C	C	H	T	N	C	T	C	T	C	C	C	N	H
JAX00374732	14	20677202	0	C	T	C	C	C	C	C	C	T	C	C	C	C	C	C	C	C	C	C	C	C	C	T	H	C	C	C	C	C	C	C	C	C	C	C	C	H	C	T	C	C	C	C	C	C	C
JAX00374733	14	20678624	0	A	G	A	A	A	A	A	G	A	A	A	A	A	A	A	H	H	H	G	A	A	H	H	A	A	A	A	G	A	H	A	H	A	A	H	G	A	A	A	A	G	A	A	A	H	H
JAX00374737	14	20685068	0	A	T	A	A	A	A	A	T	A	A	A	A	A	A	A	H	N	H	T	A	A	N	H	A	A	A	A	T	A	H	A	N	A	A	H	T	A	A	A	A	T	A	A	A	A	A
JAX00374746	14	20718629	0	C	A	C	C	C	C	C	C	A	C	C	C	C	C	C	C	C	C	C	C	C	C	H	H	C	C	C	C	C	C	C	C	C	C	C	C	H	C	A	C	C	C	C	C	C	C
JAX00050849	14	20737893	0	T	C	T	T	C	C	T	C	C	C	T	T	T	C	C	C	N	C	C	C	C	H	C	H	C	H	T	C	T	C	H	H	T	H	H	C	C	C	C	T	C	C	T	T	C	C
JAX00374749	14	20740283	0	G	T	G	G	G	G	G	T	T	G	G	G	G	G	G	H	H	H	T	G	G	H	T	H	G	G	G	T	G	H	G	H	G	G	H	T	N	G	T	G	N	G	G	G	H	H
JAX00374750	14	20744872	0	G	A	G	G	G	G	G	G	G	A	G	G	G	A	A	H	G	H	G	G	A	G	G	G	G	G	G	G	G	G	G	G	G	G	G	G	G	G	G	G	G	G	G	G	H	G
JAX00374751	14	20745167	0	A	G	A	A	A	A	A	A	G	A	A	A	A	A	A	A	A	A	A	A	A	A	H	H	A	A	A	A	A	A	A	A	A	A	A	A	H	A	G	A	A	A	A	A	A	A
JAX00374757	14	20805349	0	C	T	C	C	T	T	T	T	C	T	T	C	T	T	T	T	H	T	T	T	T	H	H	C	T	H	H	T	T	T	H	T	C	H	H	T	H	T	C	C	T	T	T	H	T	T
JAX00374764	14	20827481	0	T	C	T	T	T	T	T	T	T	C	T	T	T	C	C	H	T	H	T	T	C	T	T	T	T	T	T	T	T	T	T	T	T	T	T	T	T	T	T	T	T	T	T	T	H	T
JAX00374767	14	20828855	0	C	T	C	C	C	C	C	T	C	T	C	C	C	T	T	T	H	T	T	C	T	H	H	C	C	C	C	T	C	H	C	H	C	C	H	T	C	C	C	C	T	C	C	C	T	H
JAX00374774	14	20845060	0	G	A	G	G	G	G	G	A	G	G	G	G	G	G	G	H	H	H	A	G	G	H	H	G	G	G	G	A	G	H	G	H	G	G	H	A	G	G	G	G	A	G	G	G	H	H
JAX00374775	14	20845570	0	C	T	C	C	T	T	C	T	T	C	C	C	C	C	C	H	N	H	T	T	C	H	T	H	T	H	C	T	C	T	H	H	C	H	H	T	T	T	T	C	T	T	C	C	H	T
JAX00050856	14	20860213	0	A	G	A	A	G	G	A	G	G	G	A	A	A	G	G	G	H	G	G	G	G	H	G	H	G	H	A	G	A	G	H	H	A	H	H	G	G	G	G	A	G	G	A	A	G	G
JAX00374782	14	20883113	0	C	T	C	C	C	C	C	C	T	C	C	C	C	C	C	C	C	C	C	C	C	C	H	H	C	C	C	C	C	C	C	C	C	C	C	C	H	C	T	C	C	C	C	C	C	C
JAX00204406	14	20917893	0	C	A	C	C	C	C	C	C	A	C	C	C	C	C	C	C	C	C	C	C	C	C	H	H	C	C	C	C	C	C	C	C	C	C	C	C	H	C	A	C	C	C	C	C	C	C
JAX00374789	14	20932546	0	C	T	C	C	C	C	C	T	C	C	C	C	C	C	C	T	H	H	H	C	C	H	H	C	C	C	C	T	C	H	C	H	C	C	C	T	C	C	C	C	T	C	C	C	T	H
JAX00374790	14	20937293	0	T	C	T	T	T	T	T	C	C	T	T	T	T	T	T	H	H	H	H	T	T	H	C	H	T	T	T	C	T	H	T	H	T	T	T	C	H	T	C	T	C	T	T	T	H	H
JAX00374800	14	20958037	0	C	T	C	C	C	C	C	C	C	T	C	C	C	T	T	H	C	H	C	C	T	C	C	C	C	C	C	C	C	C	C	C	C	C	C	C	C	C	C	C	C	C	C	C	H	C
JAX00374805	14	20963321	0	G	A	G	G	G	G	G	G	A	G	G	G	G	G	G	G	G	G	G	G	G	G	H	H	G	G	G	G	G	G	G	G	G	G	G	G	H	G	A	G	G	G	G	G	G	G
JAX00374808	14	20972826	0	C	A	C	C	C	C	A	C	C	C	A	C	A	C	C	C	C	C	C	C	C	C	C	C	C	C	H	C	A	C	C	H	C	C	C	C	C	C	C	C	C	C	A	H	C	C
JAX00374815	14	20995946	0	A	G	A	A	A	A	A	G	G	A	A	A	A	A	A	H	H	H	H	A	A	H	G	H	A	A	A	G	A	H	A	H	A	A	A	G	G	A	G	A	G	A	A	A	H	H
JAX00374816	14	20996135	0	G	A	G	G	G	G	G	A	G	G	G	G	G	G	G	H	H	H	H	G	G	H	H	G	G	G	G	A	G	H	G	H	G	G	G	A	G	G	G	G	A	G	G	G	H	H
JAX00374817	14	20999080	0	A	G	A	A	A	A	A	A	G	A	A	A	A	A	A	A	A	A	A	A	A	A	H	H	A	A	A	A	A	A	A	A	A	A	A	A	H	A	G	A	A	A	A	A	A	A
JAX00050868	14	21023597	0	T	A	T	T	A	A	T	T	T	A	T	T	T	A	A	H	T	H	T	A	A	T	T	T	A	H	T	T	T	H	H	T	T	H	T	T	H	A	T	T	T	A	T	T	H	H
JAX00374822	14	21025229	0	A	G	A	A	A	A	G	A	A	A	G	N	G	A	A	A	A	A	A	A	A	A	A	A	A	A	H	A	G	A	A	H	A	A	A	A	A	A	A	A	A	A	G	H	A	A
JAX00374823	14	21025323	0	T	C	T	T	T	T	T	T	T	C	T	N	T	C	C	H	T	H	T	T	C	T	T	T	T	T	T	T	T	T	T	T	T	T	T	T	T	T	T	T	T	T	T	T	C	T
JAX00050869	14	21027795	0	T	G	T	T	G	G	G	G	G	G	G	T	G	G	G	G	H	G	H	G	G	H	G	H	G	H	H	G	G	G	H	G	T	H	T	G	G	G	G	T	G	G	G	H	G	G
JAX00050870	14	21033082	0	C	T	C	C	T	T	T	T	T	T	T	C	T	T	T	T	H	T	H	T	T	H	T	H	T	H	H	T	T	T	H	T	C	H	C	T	T	T	T	C	T	T	T	H	T	T
JAX00374828	14	21035087	0	A	G	A	A	A	A	G	A	A	A	G	A	G	A	A	A	A	A	A	A	A	A	A	A	A	A	H	A	G	A	A	H	A	A	A	A	A	A	A	A	A	A	G	H	A	A
JAX00374829	14	21035457	0	T	C	T	T	T	T	T	C	C	T	T	T	T	T	T	H	H	H	H	T	T	H	C	H	T	T	T	C	H	H	T	H	T	T	T	C	H	T	C	T	C	T	T	T	H	H
JAX00374832	14	21039345	0	T	G	T	T	G	G	T	G	G	T	T	T	T	T	T	H	H	H	H	G	T	H	G	H	G	H	T	G	T	G	H	H	T	H	T	G	G	G	G	T	G	G	T	T	H	G
JAX00374839	14	21049953	0	G	C	G	G	G	G	G	G	C	G	G	G	G	G	G	G	G	G	G	G	G	G	H	H	G	G	G	G	G	G	G	G	G	G	G	G	H	G	C	G	G	G	G	G	G	G
JAX00374845	14	21054863	0	C	T	C	C	C	C	C	T	T	C	C	C	C	C	C	N	H	H	H	C	C	H	T	H	C	C	C	T	C	H	C	N	C	C	C	T	H	C	T	C	T	C	C	C	H	H
JAX00374846	14	21055102	0	C	T	C	C	C	C	C	C	T	C	C	C	C	C	C	C	C	C	C	C	C	C	H	H	C	C	C	C	C	C	C	C	C	C	C	C	H	C	T	C	C	C	C	C	C	C
JAX00374847	14	21055192	0	T	C	T	T	T	T	T	T	C	T	T	T	T	T	T	T	T	T	T	T	T	T	H	H	T	T	T	T	T	T	T	T	T	T	T	T	H	T	C	T	T	T	T	T	T	T
JAX00374848	14	21061442	0	G	A	G	G	G	G	G	G	G	A	G	G	G	A	A	H	G	H	G	G	A	G	G	G	G	G	G	G	G	G	G	G	G	G	G	G	G	G	G	G	G	G	G	G	N	G
JAX00374849	14	21062850	0	G	A	G	G	G	G	G	G	A	G	G	G	G	G	G	G	G	G	G	G	G	G	H	H	G	G	G	G	G	G	G	G	G	G	G	G	H	G	A	G	G	G	G	G	G	G
JAX00374857	14	21106460	0	A	G	A	A	A	A	G	G	A	A	G	A	G	A	A	H	H	H	H	A	A	N	H	A	A	A	G	G	G	H	A	G	A	A	A	G	A	A	A	A	N	A	G	G	N	N
JAX00374863	14	21108274	0	A	G	A	A	A	A	G	G	G	A	G	A	G	A	A	H	H	H	H	A	A	H	G	H	A	A	H	G	G	H	A	G	A	A	A	G	H	A	G	A	G	A	G	H	H	N
JAX00374864	14	21109062	0	A	G	A	A	A	A	G	G	A	A	G	A	G	A	A	H	H	H	H	A	A	H	H	A	A	A	H	G	G	H	A	G	A	A	A	G	A	A	A	A	G	A	G	H	H	H
JAX00374866	14	21113328	0	C	T	C	C	C	C	C	C	T	C	C	C	C	C	C	C	C	C	C	C	C	C	H	H	C	C	C	C	C	C	C	C	C	C	C	C	N	C	H	C	C	C	C	C	C	C
JAX00374867	14	21113888	0	G	C	G	G	G	G	G	G	C	G	G	G	G	G	G	G	G	G	G	G	G	G	N	H	G	G	G	G	G	G	G	G	G	G	G	G	H	G	C	G	G	G	G	G	G	G
JAX00374874	14	21129577	0	A	G	A	A	A	A	A	G	G	G	A	A	A	G	G	G	H	G	H	A	G	H	G	H	A	A	A	G	A	H	A	G	A	A	A	G	H	A	G	A	G	A	H	A	G	H
JAX00374880	14	21147354	0	A	G	A	A	A	A	A	G	A	A	A	A	A	A	A	H	H	H	H	A	A	H	H	A	A	A	A	G	A	H	A	H	A	A	A	G	A	A	A	A	G	A	A	A	H	H
JAX00374885	14	21170927	0	G	C	G	G	G	G	G	C	G	G	G	G	G	G	G	H	H	H	H	G	G	H	H	G	G	G	G	C	G	H	G	H	G	G	G	C	G	G	G	G	C	G	G	G	N	H
JAX00050881	14	21171051	0	C	T	C	C	T	T	C	C	C	T	C	C	C	T	T	H	C	H	C	T	T	C	C	C	T	H	C	C	C	H	H	C	C	H	C	C	H	N	C	C	C	T	C	C	H	H
JAX00204412	14	21197643	0	G	A	G	G	G	G	G	G	A	G	G	G	G	G	G	G	G	G	G	G	G	G	A	H	G	G	G	G	G	G	G	G	G	G	G	G	H	G	A	G	G	G	G	G	G	G
JAX00374888	14	21203313	0	T	G	T	T	T	T	T	G	T	T	T	T	T	T	T	H	H	H	H	T	T	H	H	T	T	T	T	G	T	H	T	H	T	T	T	G	T	T	T	T	G	T	T	T	H	H
JAX00374891	14	21204051	0	A	G	A	A	A	A	A	G	G	A	A	A	A	A	A	H	H	H	H	A	A	H	G	H	A	A	A	G	A	H	A	H	A	A	A	G	H	A	G	A	G	A	A	A	H	H
JAX00374892	14	21204781	0	T	C	T	T	C	C	T	C	C	C	T	T	T	C	C	C	H	C	H	C	C	H	C	H	C	H	T	C	T	C	H	H	T	H	T	C	C	C	C	T	C	C	T	T	C	C
JAX00374898	14	21214369	0	T	C	T	T	T	T	C	T	T	T	C	T	C	T	T	T	T	T	T	T	T	T	T	T	T	T	H	T	C	T	T	H	T	T	T	T	T	T	T	T	T	T	C	H	T	T
JAX00050884	14	21222675	0	T	C	T	T	C	C	C	C	C	C	C	T	C	C	C	C	H	C	N	C	C	H	C	N	C	C	H	C	C	C	N	C	T	N	T	C	C	C	C	T	C	C	C	N	C	C
JAX00374901	14	21224696	0	G	T	G	G	G	G	G	T	T	G	G	G	G	G	G	H	H	H	H	G	G	H	T	H	G	G	G	T	G	H	G	H	G	G	G	T	H	G	T	G	T	G	G	G	H	H
JAX00050886	14	21264298	0	G	A	G	G	A	A	G	G	G	G	G	G	G	G	G	G	G	G	G	A	G	G	G	G	A	N	G	G	G	H	H	G	G	H	G	G	H	A	G	G	G	A	G	G	G	H
JAX00374908	14	21265858	0	T	A	T	T	T	T	T	T	T	A	T	T	T	A	A	H	T	H	T	T	A	T	T	T	T	T	T	T	T	T	T	T	T	T	T	T	T	T	T	T	T	T	T	T	H	T
JAX00050888	14	21272971	0	G	A	G	G	G	G	G	A	A	G	G	G	G	G	G	H	H	H	H	G	G	H	A	H	G	G	G	A	G	H	G	H	G	G	G	A	H	G	A	G	A	G	G	G	H	H
JAX00050889	14	21291982	0	C	G	C	C	G	G	C	G	G	C	C	C	C	C	C	H	H	H	H	G	C	H	G	H	H	H	C	G	C	G	H	H	C	H	C	G	G	G	G	C	G	G	C	C	H	G
JAX00050890	14	21292656	0	T	C	T	T	C	C	T	T	T	T	T	T	T	T	T	T	T	T	T	C	T	T	T	T	H	H	T	T	T	C	H	T	T	H	T	T	C	C	T	T	T	C	T	T	H	C
JAX00204416	14	21298267	0	C	T	C	C	C	C	C	T	T	C	C	C	C	C	C	H	H	H	H	C	C	H	T	H	C	C	C	T	C	H	C	H	C	C	C	T	H	C	T	C	T	C	C	C	C	H
JAX00374915	14	21315380	0	G	A	G	G	A	A	G	G	G	G	G	G	G	G	G	G	G	G	G	A	G	G	G	G	H	H	G	G	G	H	H	G	G	H	G	G	H	A	G	G	G	A	G	G	H	H
JAX00050894	14	21344757	0	G	A	G	G	A	A	G	A	A	G	G	G	G	G	G	H	H	H	H	A	G	H	A	H	H	H	G	A	G	A	H	H	G	H	G	A	A	A	A	G	A	A	G	G	H	A
JAX00374924	14	21353413	0	A	G	A	A	A	A	A	A	G	A	A	A	A	A	A	A	A	A	A	A	A	A	H	H	A	A	A	A	A	A	A	A	A	A	A	A	H	A	G	A	A	A	A	A	A	A
JAX00374925	14	21353815	0	A	G	A	A	A	A	A	G	G	A	A	A	A	A	A	H	H	H	H	A	A	H	G	H	A	A	A	G	A	H	A	H	A	A	A	G	H	A	G	A	G	A	A	A	A	H
JAX00374928	14	21368078	0	G	A	G	G	G	G	G	A	G	G	G	G	G	G	G	H	H	H	H	G	G	H	H	G	G	G	G	A	G	H	G	H	G	G	G	A	G	G	G	G	A	G	G	G	G	H
JAX00374930	14	21371138	0	C	T	C	C	C	C	C	T	T	C	C	C	C	C	C	H	H	H	H	C	C	H	T	H	C	C	C	T	C	H	C	H	C	C	C	T	H	C	T	C	T	C	C	C	C	H
JAX00374932	14	21375309	0	T	C	T	T	T	T	T	C	C	T	T	T	T	T	T	H	H	H	H	T	T	H	C	H	T	T	T	C	T	H	T	H	T	T	T	C	H	T	C	T	C	T	T	T	T	H
JAX00050895	14	21376138	0	G	A	G	G	G	G	G	A	G	G	G	G	G	G	G	H	H	H	H	G	G	H	H	G	G	G	G	A	G	H	G	H	G	G	G	A	G	G	G	G	A	G	G	G	G	H
JAX00050896	14	21376720	0	T	C	T	T	C	C	C	C	C	C	C	T	C	C	C	C	H	C	H	C	C	H	C	H	H	H	H	C	C	C	H	C	T	H	T	C	C	C	C	T	C	C	C	H	C	C
JAX00204419	14	21397187	0	T	G	T	T	T	T	T	T	G	T	T	T	T	T	T	T	T	T	T	T	T	T	H	H	T	T	T	T	T	T	T	T	T	T	T	T	H	T	G	T	T	T	T	T	T	T
JAX00374935	14	21408713	0	A	G	A	A	A	A	A	A	G	A	A	A	A	A	A	A	A	A	A	A	A	A	H	H	A	A	A	A	A	A	A	A	A	A	A	A	H	A	G	A	A	A	A	A	A	A
JAX00050900	14	21408735	0	G	A	G	G	G	G	G	G	A	G	G	G	G	G	G	G	G	G	G	G	G	G	H	H	G	G	G	G	G	G	G	G	G	G	G	G	H	G	A	G	G	G	G	G	G	G
JAX00374939	14	21429406	0	A	G	A	A	A	A	A	G	A	A	A	A	A	A	A	H	H	H	H	A	A	H	H	A	A	A	A	G	A	H	A	H	A	A	A	G	A	A	A	A	G	A	A	A	A	H
JAX00050903	14	21464021	0	G	A	G	G	G	G	G	G	A	G	G	G	G	G	G	G	G	G	G	G	G	G	H	H	G	G	G	G	G	G	G	G	G	G	G	G	H	G	A	G	G	G	G	G	G	G
JAX00374948	14	21474859	0	C	T	C	C	C	C	C	T	T	C	C	C	C	C	C	H	H	H	H	C	C	H	T	H	C	C	C	T	C	H	C	H	C	C	C	T	H	C	T	C	T	C	C	C	C	H
JAX00050904	14	21510495	0	T	C	T	T	C	C	C	C	C	C	C	T	C	C	C	C	H	C	H	C	C	H	C	H	T	H	H	C	C	C	H	C	T	H	T	C	C	C	C	T	C	C	C	H	C	C
JAX00374952	14	21516803	0	T	C	T	T	T	T	T	T	T	C	T	T	T	C	C	H	T	H	T	T	C	T	T	T	T	T	T	T	T	T	T	T	T	T	T	T	T	T	T	T	T	T	T	T	C	T
JAX00374955	14	21529376	0	G	A	G	G	G	G	G	G	A	G	G	G	G	G	G	G	G	G	G	G	G	G	H	H	G	G	G	G	G	G	G	G	G	G	G	G	H	G	A	G	G	G	G	G	G	G
JAX00374956	14	21529933	0	C	T	C	C	C	C	C	T	C	T	C	C	C	T	T	T	H	T	H	C	T	H	H	C	C	C	C	T	C	H	C	H	C	C	C	T	C	C	C	C	T	C	C	C	H	H
JAX00374959	14	21539552	0	A	G	A	A	A	A	A	G	G	G	A	A	A	G	G	G	H	G	H	A	G	H	G	H	A	A	A	G	A	H	A	H	A	A	A	G	H	A	G	A	G	A	A	A	N	H
JAX00050908	14	21540136	0	G	A	G	G	G	G	G	A	A	A	G	G	G	A	A	A	H	A	H	G	A	H	A	N	G	G	G	A	G	H	G	H	G	G	G	H	H	G	A	G	A	G	G	G	H	G
JAX00374961	14	21556218	0	C	A	C	C	C	C	C	A	C	C	C	C	C	C	C	H	H	H	H	C	C	H	H	C	C	C	C	A	C	H	C	H	C	C	C	A	C	C	C	C	A	C	C	C	C	H
JAX00374963	14	21560887	0	T	C	T	T	T	T	T	C	C	T	T	T	T	T	T	H	H	H	H	T	T	H	C	H	T	T	T	C	T	H	T	H	T	T	T	C	H	T	C	T	C	T	T	T	T	H
JAX00050911	14	21580701	0	C	T	C	C	C	C	C	T	T	C	C	C	C	C	C	H	H	H	H	C	C	H	T	H	C	C	C	T	C	H	C	H	C	C	C	T	H	C	T	C	T	C	C	C	C	H
JAX00374969	14	21603762	0	C	A	C	C	C	C	C	A	A	A	C	C	C	A	A	A	H	A	H	C	A	H	A	H	C	C	C	A	C	H	C	H	C	C	C	A	H	C	A	C	A	C	C	C	H	H
JAX00374970	14	21604176	0	T	C	T	T	T	T	T	T	C	T	T	T	T	T	T	T	T	T	T	T	T	T	C	H	T	T	T	H	T	T	T	T	T	T	T	N	N	T	C	T	H	T	T	T	T	T
JAX00374978	14	21653005	0	C	T	C	C	C	C	C	T	C	T	C	C	C	T	T	H	N	T	H	C	T	H	H	C	C	C	C	T	C	H	C	N	C	C	C	T	C	C	C	C	T	C	C	C	H	N
JAX00050918	14	21659607	0	T	G	T	T	T	T	T	G	G	T	T	N	T	T	T	H	H	H	H	T	T	H	G	H	T	T	T	G	T	H	T	H	T	T	T	G	H	T	G	T	G	T	T	T	T	H
JAX00374980	14	21663446	0	C	A	C	C	C	C	C	C	C	A	C	C	C	H	A	H	C	H	C	C	A	C	C	C	C	C	C	C	C	C	C	C	C	C	C	C	C	C	C	C	C	C	C	C	C	C
JAX00374982	14	21675429	0	A	G	A	A	A	A	G	G	A	A	G	A	G	A	A	H	H	H	H	A	A	H	H	A	A	A	H	G	G	H	A	G	A	A	A	G	A	A	A	A	G	A	G	H	A	H
JAX00050919	14	21692667	0	G	A	G	G	G	G	G	A	G	G	G	G	G	G	G	H	H	H	H	G	G	H	H	G	G	G	G	A	G	H	G	H	G	G	G	A	G	G	G	G	A	G	G	G	G	H
JAX00374988	14	21716704	0	T	C	T	T	T	T	T	C	C	C	T	T	T	C	C	C	N	C	H	T	C	H	C	N	T	T	T	C	T	H	T	H	T	T	T	C	H	T	C	T	C	T	T	T	N	H
JAX00374989	14	21720358	0	T	A	T	T	T	T	A	T	T	A	A	T	A	A	A	H	T	H	T	T	A	T	T	T	T	T	H	T	A	T	T	H	T	T	T	T	T	T	T	T	T	T	A	H	H	T
JAX00050925	14	21766963	0	A	G	A	A	A	G	A	G	G	A	A	A	A	A	A	H	H	G	H	G	A	H	G	H	A	A	A	G	A	G	A	H	A	A	A	G	H	A	G	A	G	G	A	A	H	H
JAX00050926	14	21767782	0	C	T	C	C	C	T	C	T	T	C	C	C	C	C	C	H	H	T	H	T	C	H	T	H	C	C	C	T	C	T	C	H	C	C	C	T	H	C	T	C	T	T	C	C	H	H
JAX00050928	14	21816393	0	G	A	G	G	G	A	G	G	G	G	G	G	G	G	G	G	G	H	G	A	G	G	G	G	G	G	G	G	G	H	G	G	G	G	G	G	G	G	G	G	G	A	G	G	H	G
JAX00050929	14	21816427	0	G	C	G	G	G	C	G	G	G	G	G	G	G	G	G	G	G	H	G	C	G	G	G	G	G	G	G	G	G	H	G	G	G	G	G	G	G	G	G	G	G	C	G	G	H	G
JAX00050930	14	21818069	0	G	A	G	G	G	A	G	A	A	G	G	G	G	G	G	N	H	A	H	A	G	N	A	H	G	G	G	A	G	A	G	H	G	G	G	A	H	G	A	G	A	A	G	G	H	H
JAX00375001	14	21824218	0	G	C	G	G	G	G	G	C	G	G	G	G	G	G	G	H	H	H	H	G	G	H	H	G	G	G	G	C	G	H	G	H	G	G	G	C	G	G	G	G	C	G	G	G	G	H
JAX00375002	14	21824317	0	G	A	G	G	G	G	G	A	G	G	G	G	G	G	G	H	H	H	H	G	G	H	H	G	G	G	G	A	G	H	G	H	G	G	G	A	G	G	G	G	A	G	G	G	G	H
JAX00375003	14	21828899	0	G	A	G	G	G	A	G	A	G	G	G	G	G	G	G	H	H	A	H	A	G	H	H	G	G	G	G	A	G	A	G	H	G	G	G	A	G	G	G	G	A	A	G	G	H	H
JAX00375004	14	21830125	0	A	C	A	A	A	A	A	C	C	A	A	A	A	A	A	H	H	H	H	A	A	H	C	H	A	A	A	C	A	H	A	H	A	A	A	C	H	A	C	A	C	A	A	A	A	H
JAX00375005	14	21831078	0	A	G	A	A	A	G	G	G	G	G	G	A	G	G	G	G	H	G	H	G	G	H	G	H	A	A	H	G	G	G	A	G	A	A	A	G	H	A	G	A	G	G	G	H	G	H
JAX00050931	14	21844188	0	G	T	G	G	G	T	G	T	T	G	G	G	G	G	G	H	H	T	H	T	G	H	T	H	G	G	G	T	G	T	G	H	G	G	G	T	H	G	T	G	T	T	G	G	H	H
JAX00050932	14	21863842	0	G	T	G	G	G	T	G	G	G	G	G	G	G	G	G	G	G	H	G	T	G	G	G	G	G	G	G	G	G	H	G	G	G	G	G	G	G	G	G	G	G	T	G	G	H	G
JAX00375013	14	21892348	0	T	A	T	T	T	A	T	A	A	T	T	T	T	T	T	N	N	A	H	A	T	H	A	H	T	T	T	A	T	A	T	T	T	T	T	A	H	T	A	T	A	A	T	T	H	N
JAX00375016	14	21894430	0	G	A	G	G	G	G	G	A	A	G	G	G	G	G	G	H	H	H	H	G	G	H	A	H	G	G	G	A	G	H	G	H	G	G	G	A	H	G	A	G	A	G	G	G	G	H
JAX00050935	14	21899163	0	T	C	T	T	T	C	C	C	C	T	C	T	C	T	T	H	H	C	H	C	T	H	C	H	T	T	N	C	C	C	T	C	T	T	T	C	H	T	C	T	C	C	C	H	H	N
JAX00204433	14	21923335	0	T	C	T	T	T	T	T	C	T	T	T	T	T	T	T	H	H	H	H	T	T	H	H	T	T	T	T	C	T	N	T	H	T	T	T	C	T	T	T	T	C	T	T	T	T	H
JAX00375019	14	21923861	0	C	T	C	C	C	T	T	T	T	C	T	C	T	C	C	H	H	T	H	T	C	H	T	H	C	C	N	T	T	T	C	T	C	C	C	T	H	C	T	C	T	T	T	N	H	H
JAX00375020	14	21925080	0	C	A	C	C	C	A	A	A	A	C	A	C	A	C	C	C	C	A	C	A	C	C	A	C	C	C	C	H	A	A	C	A	C	C	C	N	C	C	A	C	N	A	A	C	C	C
JAX00375021	14	21925505	0	G	C	G	G	G	C	C	G	C	G	C	G	C	G	G	G	G	H	G	C	G	G	H	H	G	G	H	G	C	H	G	H	G	G	G	G	H	G	C	G	G	C	C	H	H	G
JAX00375022	14	21930541	0	C	G	C	C	C	C	C	G	C	C	C	C	C	C	C	H	H	H	H	C	C	H	H	C	C	C	C	G	C	H	C	H	C	C	C	G	C	C	C	C	G	C	C	C	C	H
JAX00375023	14	21931579	0	A	G	A	A	A	G	A	A	A	A	A	A	A	A	A	A	A	H	A	G	A	A	A	A	A	A	A	A	A	H	A	A	A	A	A	A	A	A	A	A	A	G	A	A	H	A
JAX00050937	14	21936268	0	T	C	T	T	T	C	C	C	C	T	C	T	C	T	T	H	H	C	H	C	T	H	C	H	T	T	H	C	C	C	T	C	T	T	T	C	H	T	C	T	C	C	C	H	H	H
JAX00375029	14	21952621	0	C	T	C	C	C	T	C	C	C	C	C	C	C	C	C	C	C	H	C	T	C	C	C	C	C	C	C	C	C	N	C	C	C	C	C	C	C	C	C	C	C	T	C	C	N	C
JAX00050941	14	21980403	0	T	C	T	T	T	T	T	C	C	T	T	T	T	T	T	H	H	H	H	T	T	H	C	H	T	T	T	C	T	H	T	H	T	T	T	C	H	T	C	T	C	T	T	T	T	H
JAX00050943	14	22019100	0	T	C	T	T	T	T	T	C	T	T	T	T	T	T	T	H	H	H	H	T	T	H	H	T	T	T	T	C	T	H	T	H	T	T	T	C	T	T	T	T	C	T	T	T	T	H
JAX00375041	14	22044763	0	T	C	T	T	T	T	T	T	T	C	T	T	T	C	C	H	T	T	T	T	C	T	T	T	T	T	T	T	T	T	T	T	T	T	T	T	T	T	T	T	T	T	T	T	H	T
JAX00204434	14	22057090	0	T	C	T	T	T	T	C	C	C	T	C	T	C	T	T	H	H	H	H	T	T	H	C	H	T	T	H	C	C	H	T	C	T	T	T	C	H	T	C	T	C	T	C	H	T	H
JAX00050948	14	22058153	0	G	A	G	G	G	G	G	A	G	G	G	G	G	G	G	H	H	H	H	G	G	H	H	G	G	G	G	A	G	H	G	H	G	G	G	A	G	G	G	G	A	G	G	G	G	H
JAX00375047	14	22082675	0	C	T	C	C	C	C	C	T	C	C	C	C	C	C	C	H	H	H	H	C	C	H	H	C	C	C	C	T	C	H	C	H	C	C	C	T	C	C	C	C	T	C	C	C	C	H
JAX00375049	14	22086291	0	A	G	A	A	A	A	A	A	G	A	A	A	A	N	A	A	A	A	A	A	A	A	G	H	A	A	A	H	A	A	A	A	A	A	A	A	H	A	G	A	H	A	A	A	A	A
JAX00050950	14	22098031	0	A	G	A	A	A	A	A	G	A	A	A	A	A	A	A	H	H	H	H	A	A	H	H	A	A	A	A	G	A	H	A	H	A	A	A	G	A	A	A	A	G	A	A	A	A	H
JAX00375052	14	22126345	0	T	C	T	T	T	T	T	C	T	T	T	T	T	T	T	H	H	H	H	T	T	H	H	T	T	T	T	C	T	H	T	H	T	T	T	C	T	T	T	T	C	T	T	T	T	H
JAX00375053	14	22126407	0	A	G	A	A	A	A	A	G	A	A	A	A	A	A	A	H	H	H	H	A	A	H	H	A	A	A	A	G	A	H	A	H	A	A	A	G	A	A	A	A	G	A	A	A	A	H
JAX00375056	14	22162312	0	T	C	T	T	T	T	T	C	T	T	T	T	T	T	T	N	H	H	H	T	T	H	H	T	T	T	T	C	T	N	T	N	T	T	T	C	T	T	T	T	C	T	T	T	T	N
JAX00375060	14	22169977	0	C	T	C	C	C	C	C	T	C	C	C	C	C	C	C	H	H	H	H	C	C	H	H	C	C	C	C	T	C	H	C	H	C	C	C	T	C	C	C	C	T	C	C	C	C	H
JAX00375064	14	22187768	0	A	C	A	A	A	A	A	C	C	A	A	A	A	A	A	H	H	H	H	A	A	H	C	H	A	A	A	C	A	H	A	H	A	A	A	C	H	A	C	A	C	A	A	A	A	H
JAX00375065	14	22206806	0	A	G	A	A	A	A	A	A	G	A	A	A	A	A	A	A	A	A	A	A	A	A	H	H	A	A	A	A	A	A	A	A	A	A	A	A	N	A	G	A	A	A	A	A	A	A
JAX00375067	14	22233172	0	G	A	G	G	G	G	G	A	A	G	G	G	G	G	G	H	H	H	H	G	G	H	A	H	G	G	G	A	G	H	G	H	G	G	G	A	H	G	A	G	A	G	G	G	G	H
JAX00375070	14	22241348	0	T	C	T	T	T	C	C	T	C	T	C	T	C	T	T	T	T	H	T	C	T	T	H	H	T	T	H	T	C	H	T	H	T	T	T	T	H	T	C	T	T	C	C	H	H	T
JAX00375072	14	22246383	0	A	G	A	A	A	G	G	A	A	G	G	A	G	G	G	H	A	H	A	G	G	A	A	A	A	A	H	A	G	H	A	H	A	A	A	A	A	A	A	A	A	G	G	N	G	A
JAX00375073	14	22246500	0	C	T	C	C	C	T	T	C	C	T	T	C	T	T	T	H	C	H	C	T	T	C	C	C	C	C	C	C	T	H	C	H	C	C	C	C	C	C	C	C	C	T	T	N	T	C
JAX00050961	14	22256774	0	G	A	G	G	G	A	A	A	A	A	A	G	A	A	A	A	H	A	H	A	A	H	A	H	G	G	H	A	A	A	G	A	G	G	G	A	H	G	A	G	A	A	A	H	A	H
JAX00375081	14	22262157	0	C	G	C	C	C	C	C	C	C	G	C	C	C	G	G	H	C	C	C	C	G	C	C	C	C	C	C	C	C	C	C	C	C	C	C	C	C	C	C	C	C	C	C	C	H	C
JAX00375085	14	22275174	0	T	C	T	T	T	C	C	C	C	T	C	T	N	T	T	H	H	C	H	C	T	H	C	H	T	T	H	C	C	C	T	C	T	T	T	C	H	T	C	T	C	C	C	H	H	H
JAX00375087	14	22282332	0	A	G	A	A	A	G	G	G	A	A	G	A	G	A	A	H	H	G	H	G	A	H	H	A	A	A	H	G	G	G	A	G	A	A	A	G	A	A	A	A	G	G	G	H	H	H
JAX00375095	14	22303965	0	C	T	C	C	C	C	C	T	C	C	C	C	C	C	C	H	H	H	H	C	C	H	N	C	C	C	C	T	C	H	C	H	C	C	C	T	C	C	C	C	T	C	C	C	C	H
JAX00375100	14	22360865	0	G	A	G	G	G	G	G	A	G	G	G	G	G	G	G	H	H	H	H	G	G	H	H	G	G	G	G	A	G	H	G	H	G	G	G	A	G	G	G	G	A	G	G	G	G	H
JAX00050972	14	22364674	0	A	G	A	A	A	G	G	G	G	G	N	A	G	N	G	G	H	G	N	G	G	H	G	H	A	A	H	G	N	N	A	G	A	A	A	G	H	A	G	A	G	G	G	H	G	H
JAX00375105	14	22364832	0	C	T	C	C	C	T	T	C	T	T	T	C	T	N	T	H	C	H	C	T	T	C	N	H	C	C	H	C	T	H	C	H	C	C	C	C	H	C	T	C	C	T	T	H	T	C
JAX00375116	14	22394996	0	G	T	G	G	G	G	G	T	G	G	G	G	G	G	G	H	H	H	H	G	G	H	H	G	G	G	G	T	G	N	G	H	G	G	G	T	G	G	G	G	T	G	G	G	G	H
JAX00375117	14	22400410	0	G	T	G	G	G	T	T	G	G	G	T	G	T	G	G	G	G	H	G	T	G	G	G	G	G	G	H	G	T	H	G	H	G	G	G	G	G	G	G	G	G	T	T	H	H	G
JAX00375118	14	22401626	0	C	T	C	C	C	T	T	T	T	T	T	C	T	T	T	T	H	T	H	T	T	H	T	H	C	C	H	T	T	T	C	T	C	C	C	T	H	C	T	C	T	T	T	H	T	H
JAX00375119	14	22401696	0	A	T	A	A	A	T	T	A	A	T	T	A	T	T	T	H	A	H	A	T	T	A	A	A	A	A	H	A	T	H	A	H	A	A	A	A	A	A	A	A	A	T	T	H	T	A
JAX00375122	14	22412173	0	T	G	T	T	T	T	T	G	G	G	T	T	T	G	G	G	H	H	H	T	G	H	G	H	T	T	T	G	T	H	T	H	T	T	T	G	H	T	G	T	G	T	T	T	H	H
JAX00375125	14	22421984	0	C	T	C	C	C	C	C	C	T	C	C	N	C	C	C	C	C	C	C	C	C	C	H	H	C	C	C	C	C	C	C	C	C	C	C	C	H	C	T	C	C	C	C	C	C	C
JAX00375130	14	22461676	0	T	C	T	T	T	T	T	T	C	C	T	T	T	C	C	H	T	T	T	T	C	T	H	H	T	T	T	T	T	T	T	T	T	T	T	T	H	T	C	T	T	T	T	T	H	T
JAX00375132	14	22467981	0	C	A	C	C	C	C	C	A	C	A	C	C	C	A	A	A	H	H	H	C	A	H	H	C	C	C	C	A	N	H	C	H	C	C	C	A	C	C	C	C	A	C	C	C	H	H
JAX00375133	14	22473483	0	G	A	G	G	G	G	G	G	G	A	G	G	G	A	A	H	G	G	G	G	A	G	G	G	G	G	G	G	G	G	G	G	G	G	G	G	G	G	G	G	G	G	G	G	H	G
JAX00375136	14	22483795	0	G	A	G	G	G	G	G	G	A	G	G	G	G	G	G	G	G	G	G	G	G	G	H	G	G	G	G	G	G	G	G	G	G	G	G	G	G	G	A	G	N	G	G	G	G	G
JAX00375137	14	22498181	0	G	T	G	G	G	G	G	G	T	G	G	G	G	G	G	G	G	G	G	G	G	G	H	H	G	G	G	G	G	G	G	G	G	G	G	G	H	G	T	G	G	G	G	G	G	G
JAX00375138	14	22498233	0	A	G	A	A	A	A	A	A	G	A	A	A	A	A	A	A	A	A	A	A	A	A	H	H	A	A	A	A	A	A	A	A	A	A	A	A	H	A	G	A	A	A	A	A	A	A
JAX00050979	14	22504400	0	T	C	T	T	C	C	T	C	C	C	T	T	T	C	C	C	H	C	H	C	C	H	C	H	T	H	T	C	T	C	H	H	T	H	T	C	C	C	C	T	C	C	T	N	C	C
JAX00375145	14	22516089	0	T	C	T	T	T	T	T	C	C	T	T	T	T	T	T	H	H	H	H	T	T	H	C	H	T	T	T	C	T	H	T	H	T	T	T	C	H	T	C	T	C	T	T	T	T	H
JAX00375147	14	22522795	0	G	A	G	G	G	G	G	A	A	G	G	G	G	G	G	H	H	H	H	G	G	H	A	H	G	G	G	A	G	H	G	H	G	G	G	A	H	G	A	G	A	G	G	G	G	H
JAX00375149	14	22526365	0	C	T	C	C	C	C	C	C	T	C	C	C	C	C	C	C	C	C	C	C	C	C	N	H	C	C	C	C	C	C	C	C	C	C	C	C	H	C	T	C	C	C	C	C	C	C
JAX00375153	14	22537271	0	C	A	C	C	C	C	C	C	C	A	C	C	C	A	A	H	C	C	C	C	A	C	C	C	C	C	C	C	C	C	C	C	C	C	C	C	C	C	C	C	C	C	C	C	H	C
JAX00375159	14	22570294	0	T	C	T	T	T	T	T	C	C	T	T	T	T	T	T	H	H	H	H	T	T	H	C	H	T	T	T	C	T	H	T	N	T	T	C	C	H	T	C	T	C	T	T	T	T	H
JAX00375160	14	22574503	0	G	A	G	G	G	G	G	A	A	G	G	G	G	G	G	H	H	H	H	G	G	H	A	H	G	G	G	A	G	H	G	H	G	G	A	A	H	G	A	G	A	G	G	G	G	H
JAX00050989	14	22618133	0	G	T	G	G	G	G	G	G	T	G	G	G	G	G	G	G	G	G	G	G	G	G	G	G	G	G	G	G	G	G	G	G	G	G	T	G	G	G	T	G	G	G	G	G	G	G
JAX00050990	14	22618156	0	C	T	C	C	C	C	C	T	T	C	C	C	C	C	C	T	T	T	T	C	C	T	T	N	C	C	C	T	C	T	C	T	C	C	T	T	N	C	T	C	T	C	C	C	C	T
JAX00375172	14	22644260	0	A	G	A	A	G	G	A	G	G	A	A	A	A	A	A	H	H	G	H	G	A	H	G	H	A	H	A	G	A	G	H	H	A	H	G	G	G	G	G	A	G	G	A	A	H	G
JAX00050991	14	22644563	0	A	C	A	A	C	C	A	C	C	A	A	A	A	A	A	H	H	C	H	C	A	H	C	H	A	H	A	C	A	C	H	H	A	H	C	C	C	C	C	A	C	C	A	A	H	C
JAX00375179	14	22652585	0	C	G	C	C	C	C	G	G	G	G	G	C	G	G	G	G	H	H	H	C	G	H	G	H	C	C	H	G	G	H	C	G	C	C	G	G	H	C	G	C	G	C	G	H	H	H
JAX00050993	14	22673381	0	C	T	C	C	T	T	T	T	T	T	T	C	T	T	T	T	C	T	C	T	T	C	T	C	C	C	C	N	T	T	C	T	C	C	T	N	T	N	T	C	T	T	T	C	T	T
JAX00375186	14	22678814	0	C	T	C	C	C	C	C	C	T	C	C	C	C	C	C	C	C	C	C	C	C	C	H	H	C	C	C	C	C	C	C	C	C	C	T	C	H	C	T	C	C	C	C	C	C	C
JAX00375188	14	22689448	0	T	C	T	T	T	T	T	C	T	T	T	T	T	T	T	H	H	H	H	T	T	H	H	T	T	T	T	C	T	H	T	H	T	T	T	C	T	T	T	T	C	T	T	T	T	H
JAX00375192	14	22702760	0	T	C	T	T	T	T	T	C	T	T	T	T	T	T	T	H	H	H	H	T	T	H	H	T	T	T	T	C	T	H	T	H	T	T	T	C	T	T	T	T	C	T	T	T	T	H
JAX00375198	14	22720864	0	T	G	T	T	T	T	T	G	G	T	T	T	T	T	T	H	H	H	H	T	T	H	G	H	T	T	T	G	T	H	T	H	T	T	G	G	H	T	G	T	G	T	T	T	T	H
JAX00050999	14	22756038	0	T	C	T	T	T	T	C	C	C	T	C	T	T	T	T	H	H	H	H	T	T	H	C	H	T	T	T	C	C	H	T	C	T	T	C	C	H	T	C	T	C	T	N	T	T	H
JAX00375205	14	22758160	0	A	G	A	A	A	A	A	G	A	G	A	A	A	G	G	G	H	H	G	A	G	H	H	A	A	A	A	G	A	H	A	H	A	A	A	G	A	A	A	A	G	A	A	A	H	H
JAX00375206	14	22760321	0	C	A	C	C	C	C	C	A	A	C	C	C	C	C	C	H	H	H	H	C	C	H	A	H	C	C	C	A	C	H	C	H	C	C	A	A	H	C	A	C	A	C	C	C	C	H
JAX00375211	14	22782231	0	G	A	G	G	G	A	A	A	A	A	A	G	A	A	A	A	H	A	A	A	A	H	A	H	G	G	H	A	A	A	G	A	G	G	A	A	H	G	A	G	A	A	A	H	A	H
JAX00375219	14	22816301	0	A	G	A	A	A	G	A	G	G	A	A	A	H	A	A	H	H	G	H	G	A	H	G	H	A	A	A	G	A	G	A	H	A	A	G	G	H	A	G	A	G	G	A	A	H	H
JAX00051003	14	22818407	0	A	G	A	A	A	A	A	G	G	A	A	A	A	A	A	H	H	H	H	A	A	H	G	H	A	A	A	G	A	H	A	H	A	A	G	G	H	A	G	A	G	A	A	A	A	H
JAX00051004	14	22818508	0	T	C	T	T	T	T	T	C	T	T	T	T	T	T	T	H	H	H	H	T	T	H	H	T	T	T	T	C	T	H	T	H	T	T	T	C	T	T	T	T	C	T	T	T	T	C
JAX00375222	14	22831865	0	A	G	A	A	A	A	G	G	A	G	G	A	N	G	G	G	H	H	G	A	G	H	H	A	A	A	N	G	G	H	A	G	A	A	A	G	A	A	A	A	G	A	G	H	G	H
JAX00375223	14	22835685	0	C	A	C	C	C	C	A	C	C	A	A	C	H	A	A	A	C	C	A	C	A	C	C	C	C	C	H	C	A	C	C	A	C	C	C	C	C	C	C	C	C	C	A	H	H	C
JAX00375226	14	22844318	0	C	T	C	C	C	C	T	C	C	T	T	C	H	T	T	H	C	C	H	C	T	C	C	C	C	C	H	C	T	C	C	H	C	C	C	C	C	C	C	C	C	C	T	H	H	C
JAX00375227	14	22844478	0	T	C	T	T	T	T	C	C	C	C	C	T	H	C	C	C	H	H	C	T	C	H	C	H	T	T	H	C	C	H	T	C	T	T	C	C	H	T	C	T	C	T	C	H	H	H
JAX00051006	14	22864894	0	G	A	G	G	G	G	G	A	G	G	G	G	G	G	G	H	H	H	H	G	G	H	H	G	G	G	G	A	G	H	G	H	G	G	G	A	G	G	G	G	A	G	G	G	G	H
JAX00051007	14	22864963	0	G	A	G	G	G	G	A	G	G	A	A	G	H	A	A	H	G	G	H	G	A	G	G	G	G	G	H	G	A	G	G	H	G	G	G	G	G	G	G	G	G	G	A	H	H	G
JAX00375234	14	22922456	0	A	T	A	A	A	A	T	A	A	T	T	A	H	T	T	H	A	A	H	A	T	A	A	A	A	A	H	A	T	A	A	H	A	A	A	A	A	A	A	A	A	A	T	H	H	A
JAX00375239	14	22929051	0	T	G	T	T	T	T	T	G	G	T	T	T	T	T	T	H	N	H	H	T	T	H	G	H	T	T	T	G	T	H	T	H	T	T	G	G	H	T	G	T	G	T	T	T	T	H
JAX00051009	14	22933724	0	A	G	A	A	A	G	G	G	G	G	G	A	G	G	G	G	H	G	G	G	G	H	G	H	A	A	H	G	G	G	A	G	A	A	G	G	H	A	G	A	G	G	G	H	G	H
JAX00375244	14	22938635	0	T	C	T	T	T	C	C	T	T	C	C	T	C	C	C	H	T	N	H	C	C	T	T	T	T	T	H	T	C	H	T	H	T	T	T	T	T	T	T	T	T	C	C	N	C	T
JAX00375245	14	22946358	0	C	T	C	C	C	C	C	T	C	C	C	C	C	C	C	H	H	H	H	C	C	H	H	C	C	C	C	T	C	H	C	H	C	C	C	T	C	C	C	C	T	C	C	C	C	H
JAX00375252	14	22975069	0	A	C	A	A	A	C	C	C	C	C	C	A	C	C	C	C	H	C	C	C	C	H	C	H	A	A	H	C	C	C	A	C	A	A	C	C	H	A	C	A	C	C	C	H	C	H
JAX00375253	14	22975291	0	A	G	A	A	A	G	G	G	A	G	G	A	G	G	G	G	H	G	G	G	G	H	H	A	A	A	H	G	G	G	A	G	A	A	A	G	A	A	A	A	G	G	G	H	G	H
JAX00375260	14	22998743	0	A	G	A	A	A	G	G	G	G	G	G	A	G	G	G	G	H	G	G	G	G	H	G	H	A	A	H	G	G	G	A	G	A	A	G	G	H	A	G	A	G	G	G	H	G	N
JAX00375263	14	23002667	0	G	A	G	G	G	G	G	G	A	G	G	G	G	G	G	G	G	G	G	G	G	G	H	H	G	G	G	G	G	G	G	G	G	G	A	G	H	G	A	G	G	G	G	G	G	G
JAX00375268	14	23033578	0	T	C	T	T	T	T	T	C	T	T	T	T	T	T	T	H	N	H	H	T	T	N	H	T	T	T	T	C	T	H	T	H	T	T	T	C	T	T	T	T	C	T	T	T	T	H
JAX00375270	14	23034137	0	C	A	C	C	C	C	C	C	A	C	C	C	C	C	C	C	C	C	C	C	C	C	H	H	C	C	C	C	C	C	C	C	C	C	A	C	H	C	A	C	C	C	C	C	C	C
JAX00051019	14	23060943	0	G	T	G	G	G	G	G	G	T	G	G	G	G	G	G	G	G	G	G	G	G	G	T	T	G	G	H	G	G	G	G	G	N	G	T	G	T	G	T	N	G	G	G	G	G	G
JAX00375272	14	23069619	0	G	C	G	G	G	G	G	C	C	C	G	G	G	C	C	C	H	H	C	G	C	H	C	H	G	G	G	C	G	H	G	H	G	G	C	C	H	G	C	G	C	G	G	G	H	H
JAX00375276	14	23076124	0	A	T	A	A	A	A	A	A	T	A	A	A	A	A	A	A	A	A	A	A	A	A	H	H	A	A	A	A	A	A	A	A	A	A	T	A	H	A	T	A	A	A	A	A	A	A
JAX00375278	14	23076574	0	T	C	T	T	T	T	T	C	T	C	T	T	T	C	C	C	H	H	C	T	C	H	H	T	T	T	T	C	T	H	T	H	T	T	T	C	T	T	T	T	C	T	T	T	H	H
JAX00375280	14	23100483	0	T	C	T	T	T	T	T	C	T	T	T	T	T	T	T	H	H	H	H	T	T	H	H	T	T	T	T	C	T	H	T	H	T	T	T	C	T	T	T	T	C	T	T	T	T	H
JAX00204455	14	23125322	0	C	T	C	C	C	C	C	C	T	C	C	C	C	C	C	C	C	C	C	C	C	C	T	H	C	C	C	C	C	C	C	C	C	C	T	C	H	C	T	C	C	C	C	C	C	C
JAX00375286	14	23141189	0	C	T	C	C	C	C	C	C	C	T	C	C	C	T	T	H	C	C	H	C	T	C	C	C	C	C	C	C	C	C	C	C	C	C	C	C	C	C	C	C	C	C	C	C	H	C
JAX00375294	14	23227447	0	A	T	A	A	A	A	A	T	T	A	A	A	A	A	A	H	H	H	H	A	A	H	T	H	A	A	A	T	A	H	A	H	A	A	T	T	H	A	T	A	T	A	A	A	A	H
JAX00375301	14	23258236	0	T	C	T	T	T	T	T	C	C	T	T	T	T	T	T	T	T	T	T	T	T	T	C	T	T	T	T	C	T	T	T	T	T	T	N	C	T	T	C	T	C	T	T	T	T	T
JAX00051034	14	23259074	0	C	T	C	C	C	T	C	C	C	T	C	C	H	T	T	H	C	N	H	T	T	C	C	C	C	C	C	C	C	H	C	C	C	C	C	C	C	C	C	C	C	T	C	C	T	C
JAX00375303	14	23272666	0	G	A	G	G	G	G	G	G	A	G	G	G	G	G	G	G	G	G	G	G	G	G	H	H	G	G	G	G	G	G	G	G	G	G	A	G	H	G	A	G	G	G	G	G	G	G
JAX00375304	14	23274622	0	G	T	G	G	G	G	G	T	G	G	G	G	G	G	G	H	H	H	H	G	G	N	H	G	G	G	G	T	G	H	G	H	G	G	G	T	G	G	G	G	T	G	G	G	G	H
JAX00375310	14	23282444	0	A	G	A	A	A	G	A	G	G	A	A	A	A	A	A	H	H	G	H	N	A	H	G	H	A	A	A	G	A	G	A	H	A	A	G	G	H	A	G	A	G	N	A	A	A	H
JAX00375312	14	23286454	0	T	C	T	T	T	C	T	C	C	C	T	T	H	C	C	C	H	C	C	C	C	H	C	H	T	T	T	C	T	C	T	H	T	T	C	C	H	T	C	T	C	C	T	T	C	H
JAX00375313	14	23286800	0	G	A	G	G	G	A	G	G	G	G	G	G	H	G	G	G	G	H	G	A	G	G	G	G	G	G	G	G	G	H	G	G	G	G	G	G	G	G	G	G	G	A	G	G	H	G
JAX00375314	14	23297600	0	C	T	C	C	C	C	C	T	C	C	C	C	C	C	C	H	H	H	H	C	C	H	H	C	C	C	C	T	C	H	C	H	C	C	C	T	C	C	C	C	T	C	C	C	C	H
JAX00051037	14	23298087	0	C	T	C	C	C	C	C	C	T	C	C	C	C	C	C	C	C	C	C	C	C	C	H	H	C	C	C	C	C	C	C	C	C	C	T	C	H	C	T	C	C	C	C	C	C	C
JAX00375315	14	23343343	0	G	A	G	G	G	G	G	A	A	G	G	G	G	G	G	H	H	H	H	G	G	H	A	H	G	G	G	A	G	H	G	H	G	G	A	A	H	G	A	G	A	G	G	G	G	H
JAX00375319	14	23347766	0	C	T	C	C	C	C	C	C	C	T	C	C	C	T	T	H	C	C	H	C	T	C	C	C	C	C	C	C	C	C	C	C	C	C	C	C	C	C	C	C	C	C	C	C	H	C
JAX00375322	14	23348762	0	A	G	A	A	A	A	A	G	A	A	A	A	A	A	A	H	H	H	H	A	A	H	H	A	A	A	A	G	A	H	A	H	A	A	A	G	A	A	A	A	G	A	A	A	A	H
JAX00375323	14	23357656	0	A	G	A	A	A	A	A	G	A	A	A	A	A	A	A	N	A	A	A	A	A	N	A	A	A	A	A	G	A	N	A	N	A	A	A	G	A	A	A	A	H	A	A	A	A	A
JAX00375324	14	23359415	0	T	C	T	T	T	T	T	C	C	C	T	T	T	C	C	C	H	H	C	T	C	H	C	H	T	T	T	C	T	H	T	H	T	T	C	C	H	T	C	T	C	T	T	T	H	H
JAX00204460	14	23382506	0	C	T	C	C	C	C	C	C	T	C	C	C	C	C	C	C	C	C	C	C	C	C	H	H	C	C	C	C	C	C	C	C	C	C	T	C	H	C	T	C	C	C	C	C	C	C
JAX00375329	14	23397570	0	C	T	C	C	C	C	C	T	C	T	C	C	C	T	T	T	H	H	T	C	T	H	H	C	C	C	C	T	C	H	C	H	C	C	C	T	C	C	C	C	T	C	C	C	H	H
JAX00375331	14	23400023	0	C	T	C	C	C	C	C	T	C	C	C	C	C	C	C	H	H	H	H	C	C	H	N	C	C	C	C	T	C	H	C	H	C	C	C	T	C	C	C	C	T	C	C	C	C	H
JAX00375332	14	23420491	0	T	C	T	T	T	T	T	T	C	T	T	T	T	T	T	T	T	T	T	T	T	T	H	H	T	T	T	T	T	T	T	T	T	T	C	T	N	T	C	T	T	T	T	T	T	T
JAX00051046	14	23434112	0	A	T	A	A	A	A	A	A	T	A	A	A	A	A	A	A	A	A	A	A	A	A	H	H	A	A	A	A	A	A	A	A	A	A	T	A	H	A	T	A	A	A	A	A	A	A
JAX00375337	14	23436953	0	C	G	C	C	C	C	C	C	G	C	C	C	C	C	C	C	C	C	C	C	C	C	H	H	C	C	C	C	C	C	C	C	C	C	G	C	H	C	G	C	C	C	C	C	C	C
JAX00375346	14	23467687	0	A	G	A	A	A	G	A	G	G	G	A	A	H	G	G	G	H	G	G	G	G	H	G	H	A	A	A	G	A	G	A	H	A	A	G	G	H	A	G	A	G	G	A	A	G	H
JAX00375350	14	23471248	0	C	T	C	C	C	C	C	C	T	C	C	C	C	C	C	C	C	C	C	C	C	C	H	H	C	C	C	C	C	C	C	C	C	C	T	C	H	C	T	C	C	C	C	C	C	C
JAX00375358	14	23554778	0	G	T	G	G	G	G	G	G	G	T	G	G	G	T	T	H	G	G	H	G	T	G	G	G	G	G	G	G	G	G	G	G	G	G	G	G	G	G	G	G	G	G	G	G	H	G
JAX00375361	14	23555542	0	T	C	T	T	T	C	T	T	T	C	T	T	H	C	C	H	T	H	H	C	C	T	T	T	T	T	T	T	T	H	T	T	T	T	T	T	T	T	T	T	T	C	T	T	C	T
JAX00375370	14	23579410	0	G	T	G	G	G	G	G	T	G	T	G	G	G	T	T	T	T	H	T	G	T	H	H	G	G	G	G	T	G	H	G	H	G	G	G	T	G	G	G	G	T	G	G	G	H	H
JAX00375371	14	23579883	0	C	A	C	C	C	C	C	A	C	A	C	C	C	A	A	A	A	H	A	C	A	H	H	C	C	C	C	A	C	H	C	H	C	C	C	A	C	C	C	C	A	C	C	C	H	H
JAX00375372	14	23580247	0	T	C	T	T	T	T	T	C	C	C	T	T	T	C	C	C	C	H	C	T	C	H	C	H	T	T	T	C	T	H	T	H	T	T	C	C	H	T	C	T	C	T	T	T	H	H
JAX00375373	14	23580361	0	T	C	T	T	T	T	T	C	T	C	T	T	T	C	C	C	C	T	C	T	C	T	T	T	T	T	T	C	T	T	T	T	T	T	T	C	T	T	T	T	C	T	T	T	H	T
JAX00375377	14	23598081	0	G	C	G	G	G	G	G	C	G	G	G	G	G	G	G	H	C	H	H	G	G	H	H	G	G	G	G	C	G	H	G	H	G	G	G	N	G	G	G	G	N	G	G	G	G	H
JAX00375382	14	23632317	0	T	C	T	T	T	T	T	C	C	T	T	T	T	T	T	T	C	N	H	T	T	H	C	N	T	T	T	C	T	H	T	H	T	T	C	C	T	T	C	T	C	T	T	T	T	T
JAX00204463	14	23632987	0	C	T	C	C	C	C	C	C	T	C	C	C	C	C	C	C	C	C	C	C	C	C	H	C	C	C	C	C	C	C	C	C	C	C	T	C	C	C	T	C	N	C	C	C	C	C
JAX00375383	14	23634423	0	T	C	T	T	T	T	T	C	C	T	T	T	T	T	T	H	C	H	H	T	T	H	C	H	T	T	T	C	T	H	T	H	T	T	C	C	H	T	C	T	C	T	T	T	T	H
JAX00051063	14	23652417	0	A	G	G	A	G	G	A	G	G	G	A	H	H	G	G	G	G	G	G	G	G	H	G	H	G	G	H	G	A	G	G	H	A	H	G	G	G	G	G	G	G	G	A	H	G	G
JAX00375386	14	23657493	0	A	G	A	A	A	A	A	G	G	A	A	A	A	A	N	G	G	G	G	A	A	G	G	G	A	A	A	G	A	G	A	G	A	A	G	G	G	H	G	A	G	A	A	A	A	G
JAX00375388	14	23675766	0	C	A	C	C	C	C	C	A	A	C	C	C	C	C	C	H	A	H	H	C	C	H	A	H	C	C	C	A	C	H	C	H	C	C	A	A	H	C	A	C	A	C	C	C	C	H
JAX00051068	14	23710415	0	G	A	G	G	G	G	G	A	A	G	G	G	G	G	G	H	A	H	H	G	G	H	A	N	G	G	G	A	G	H	G	H	G	G	A	A	H	G	A	G	A	G	G	G	G	H
JAX00204466	14	23781980	0	A	T	A	A	A	A	A	T	T	A	A	A	A	A	A	H	T	H	H	A	A	H	T	H	A	A	A	T	A	H	A	H	A	A	T	T	H	A	T	A	T	A	A	A	A	H
JAX00375404	14	23824197	0	C	T	C	C	C	C	C	T	T	C	C	C	C	C	C	C	T	C	C	C	C	C	T	C	C	C	C	T	C	C	C	C	C	C	T	T	C	C	T	C	T	C	C	C	C	C
JAX00204468	14	23825254	0	A	G	A	A	A	A	A	A	G	A	A	A	A	A	A	A	A	A	A	A	A	A	H	A	A	A	A	A	A	A	A	A	A	A	G	A	H	A	G	A	A	A	A	A	A	A
JAX00375407	14	23846454	0	C	G	C	C	C	C	C	G	G	C	C	C	C	C	C	H	G	H	H	C	C	N	G	H	C	C	C	G	C	H	C	H	C	C	G	G	H	C	G	C	G	C	C	C	C	H
JAX00051079	14	23861511	0	T	C	T	T	T	T	T	C	C	T	T	T	T	T	T	H	C	H	H	T	T	H	C	H	T	T	T	C	T	H	T	H	T	T	C	C	H	T	C	T	C	T	T	T	T	H
JAX00375412	14	23910328	0	T	C	T	T	T	C	T	T	C	T	T	T	H	T	T	T	T	H	T	C	T	T	H	H	T	T	T	T	T	H	T	T	T	T	C	T	H	T	C	T	T	C	T	T	H	T
JAX00375417	14	23916070	0	A	C	A	A	A	A	A	C	A	A	A	A	A	A	A	H	C	H	H	A	A	H	N	A	A	A	A	C	A	H	A	H	A	A	A	C	A	A	A	A	C	A	A	A	A	H
JAX00375418	14	23924324	0	T	A	T	T	T	T	T	A	A	T	T	T	T	T	T	H	A	H	H	T	T	H	A	H	T	T	T	A	T	H	T	H	T	T	A	A	H	T	A	T	A	T	T	T	T	H
JAX00204471	14	23929499	0	A	G	A	A	A	G	A	A	G	A	A	A	N	A	A	A	A	H	A	G	A	A	G	H	A	A	A	A	A	G	A	A	A	A	G	N	H	A	G	A	A	G	A	A	H	A
JAX00375419	14	23929540	0	C	T	C	C	C	T	C	C	T	C	C	C	H	C	C	C	C	H	C	T	C	C	H	H	C	C	C	C	C	H	C	C	C	C	T	C	H	C	T	C	C	T	C	C	H	C
JAX00375424	14	23937262	0	A	G	A	A	A	G	A	G	G	A	A	A	H	A	A	H	G	G	H	G	A	H	G	H	A	A	A	G	A	G	A	H	A	A	G	G	H	A	G	A	G	G	A	A	H	H
JAX00204472	14	23944491	0	T	G	T	T	T	T	T	T	G	T	T	T	T	T	T	T	T	T	T	T	T	T	G	H	T	T	T	T	T	T	T	T	T	T	G	T	H	T	G	T	T	T	T	T	T	T
JAX00375428	14	23974774	0	T	C	T	T	T	T	T	C	C	T	T	T	T	T	T	H	C	H	H	T	T	H	C	H	T	T	T	C	T	H	T	H	T	T	C	C	H	T	C	T	C	T	T	T	T	H
JAX00051089	14	23990015	0	A	G	G	A	A	G	A	G	G	G	A	H	H	G	G	G	G	G	G	G	G	H	G	H	G	H	H	G	A	G	H	H	A	A	G	G	H	A	G	G	G	G	A	H	G	H
JAX00375432	14	23999598	0	C	A	C	C	C	C	C	A	C	C	C	C	C	C	C	H	A	H	H	C	C	H	H	C	C	C	C	A	C	H	C	H	C	C	C	A	C	C	C	C	A	C	C	C	C	H
JAX00375438	14	24030838	0	G	A	A	G	G	A	G	G	G	G	G	H	H	G	G	G	G	H	G	A	G	G	G	G	A	H	H	G	G	H	H	G	G	G	G	G	G	G	G	A	G	A	G	H	H	G
JAX00051092	14	24032813	0	A	C	C	A	A	C	A	C	C	A	A	H	H	A	A	H	C	C	H	C	A	H	C	H	C	H	H	C	A	C	H	H	A	A	C	C	H	A	C	C	C	C	A	H	H	H
JAX00051095	14	24049025	0	G	A	A	G	G	A	G	G	G	G	G	H	H	G	G	G	G	H	G	A	G	G	G	G	A	H	H	G	G	H	H	G	G	G	G	G	G	G	G	A	G	A	G	H	H	G
JAX00375440	14	24061824	0	G	A	G	G	G	G	G	G	G	A	G	G	G	A	A	H	G	G	H	G	A	G	G	G	G	G	G	G	G	G	G	G	G	G	G	G	G	G	G	G	G	G	G	G	H	G
JAX00375441	14	24062672	0	A	G	A	A	A	A	A	G	G	A	A	A	A	A	A	H	G	H	H	A	A	H	G	H	A	A	A	G	A	H	A	H	A	A	G	G	H	A	G	A	G	A	A	A	A	H
JAX00204475	14	24063412	0	G	A	G	G	G	G	G	G	A	G	G	G	G	G	G	G	G	G	G	G	G	G	H	N	G	G	G	G	G	G	G	G	G	G	A	G	N	G	A	G	G	G	G	G	G	G
JAX00375442	14	24063482	0	A	G	A	A	A	A	A	G	G	A	A	A	A	A	A	H	G	H	H	A	A	N	G	H	A	A	A	G	A	H	A	H	A	A	G	G	H	A	G	A	G	A	A	A	A	H
JAX00375448	14	24111090	0	G	A	G	G	G	G	G	G	A	G	G	G	G	G	G	G	G	G	G	G	G	G	H	H	G	G	G	G	G	G	G	G	G	G	A	G	H	G	A	G	G	G	G	G	G	G
JAX00375453	14	24174666	0	C	T	T	C	T	C	C	C	C	T	C	H	C	T	T	H	C	C	T	C	T	C	C	C	T	T	H	C	C	C	T	C	C	H	C	C	H	T	C	T	C	C	C	H	H	H
JAX00375457	14	24186778	0	G	A	G	G	G	G	G	A	G	G	G	G	G	G	G	H	A	H	G	G	G	H	H	G	G	G	G	A	G	H	G	H	G	G	G	A	G	G	G	G	A	G	G	G	G	H
JAX00375460	14	24204529	0	A	G	A	A	A	A	A	G	A	A	A	A	A	A	A	H	G	H	A	A	A	H	H	A	A	A	A	G	A	H	A	H	A	A	A	G	A	A	A	A	G	A	A	A	A	H
JAX00375461	14	24208995	0	C	T	C	C	C	C	C	T	T	C	C	C	C	C	C	H	T	H	C	C	C	H	T	T	C	C	C	T	C	H	C	H	C	C	T	T	H	C	T	C	T	C	C	C	C	H
JAX00051108	14	24244118	0	C	T	T	C	T	C	C	C	C	C	C	H	C	C	C	C	C	C	C	C	C	C	C	C	T	T	N	C	C	C	T	C	C	H	C	C	H	T	C	T	C	C	C	H	C	T
JAX00051110	14	24259043	0	G	T	G	G	G	T	G	T	T	G	G	G	H	G	G	H	T	T	G	T	G	H	T	T	G	G	G	T	G	T	G	H	G	G	T	T	H	G	T	G	T	T	G	G	N	H
JAX00375469	14	24264257	0	A	G	A	A	A	G	A	A	G	A	A	A	H	A	A	A	A	H	A	G	A	A	H	G	A	A	A	A	A	H	A	A	A	A	G	A	H	A	G	A	A	G	A	A	H	A
JAX00375471	14	24274782	0	G	C	G	G	G	C	G	C	C	G	G	G	H	G	G	H	C	C	G	C	G	H	C	C	G	G	G	C	G	C	G	H	G	G	C	C	H	G	C	G	C	C	G	G	H	H
JAX00051111	14	24299096	0	C	A	A	C	A	A	C	A	A	A	C	H	H	A	A	A	A	A	A	A	A	H	A	A	A	A	N	A	C	A	A	N	C	H	A	A	A	A	A	A	A	A	C	H	A	A
JAX00375492	14	24377475	0	T	C	T	T	T	C	T	T	C	C	T	T	H	C	C	H	T	H	C	C	C	T	H	C	T	T	T	T	T	H	T	T	T	T	C	T	H	T	C	T	T	C	T	T	C	T
JAX00375494	14	24381595	0	A	T	A	A	A	A	A	T	A	T	A	A	A	T	T	T	T	H	T	A	T	H	H	A	A	A	A	T	A	H	A	H	A	A	A	T	A	A	A	A	T	A	A	A	H	H
JAX00051119	14	24398916	0	T	C	C	T	C	C	T	C	C	T	T	H	H	T	T	T	C	C	T	C	T	T	C	C	C	C	H	C	T	C	C	T	T	H	C	C	C	C	C	C	C	C	T	H	H	C
JAX00375496	14	24400766	0	G	T	G	G	G	G	G	T	G	G	G	G	G	G	G	H	T	H	G	G	G	H	H	G	G	G	G	T	G	H	G	H	G	G	G	T	G	G	G	G	T	G	G	G	G	H
JAX00375507	14	24449608	0	C	T	C	C	C	C	C	T	C	C	C	C	C	C	C	H	T	H	C	C	C	H	H	C	C	C	C	T	C	H	C	H	C	C	C	T	C	C	C	C	T	C	C	C	C	H
JAX00375509	14	24463514	0	C	T	C	C	C	C	C	C	T	C	C	C	C	C	C	C	C	C	C	C	C	C	H	T	C	C	C	C	C	C	C	C	C	C	T	C	H	C	T	C	C	C	C	C	C	C
JAX00375511	14	24469834	0	G	A	G	G	G	G	G	G	A	G	G	G	G	G	G	G	G	G	G	G	G	G	H	A	G	G	G	G	G	G	G	G	G	G	A	G	H	G	A	G	G	G	G	G	G	G
JAX00375512	14	24474211	0	A	G	A	A	A	A	A	G	G	A	A	A	A	A	A	A	G	A	A	A	A	A	G	G	A	A	A	N	A	A	A	A	A	A	G	G	H	A	G	A	H	A	A	A	A	A
JAX00375514	14	24478498	0	A	C	C	A	C	A	A	A	A	A	A	H	A	A	A	A	A	A	A	A	A	A	A	A	C	C	H	A	A	A	C	A	A	H	A	A	H	C	A	C	A	A	A	H	A	N
JAX00051126	14	24482382	0	T	G	G	T	G	T	T	G	G	T	T	H	T	T	T	H	G	H	T	T	T	H	G	G	G	G	H	G	T	H	G	H	T	H	G	G	G	G	G	G	G	T	T	H	T	G
JAX00051127	14	24484247	0	G	A	A	G	A	G	G	G	G	G	G	G	G	G	G	G	G	G	G	G	G	G	G	G	A	A	N	G	G	G	A	G	G	N	G	G	G	A	G	A	G	G	G	N	G	G
JAX00375517	14	24491979	0	T	C	T	T	T	T	T	C	C	C	T	T	T	C	C	C	C	H	C	T	C	H	C	C	T	T	T	C	T	H	T	H	T	T	C	C	H	T	C	T	C	T	T	T	H	H
JAX00375520	14	24499317	0	G	A	G	G	G	G	G	A	G	G	G	G	G	G	G	H	A	H	G	G	G	N	N	G	G	G	G	A	G	H	G	N	G	G	G	A	G	G	G	G	A	G	G	G	G	N
JAX00375521	14	24506180	0	G	A	G	G	G	G	G	A	G	G	G	G	G	G	G	H	A	H	G	G	G	H	H	G	G	G	G	A	G	H	G	H	G	G	G	A	G	G	G	G	A	G	G	G	G	H
JAX00375523	14	24517894	0	C	T	C	C	C	C	C	C	T	C	C	C	C	C	C	C	C	C	C	C	C	C	H	T	C	C	N	C	C	C	C	C	C	C	T	C	H	C	T	C	C	C	C	C	C	C
JAX00375524	14	24530318	0	G	A	G	G	G	G	G	G	A	A	G	G	G	A	A	H	G	G	A	G	A	G	H	A	G	G	G	G	G	G	G	G	G	G	A	G	H	G	A	G	G	G	G	G	H	G
JAX00375528	14	24543272	0	C	A	C	C	C	A	C	C	C	C	C	H	H	C	C	C	C	C	C	A	C	C	C	C	C	C	C	C	C	H	C	C	C	C	C	C	C	C	C	C	C	A	C	C	H	C
JAX00375532	14	24569263	0	C	T	C	C	C	C	C	C	T	C	C	C	C	C	C	C	C	C	C	C	C	C	H	T	C	C	C	C	C	C	C	C	C	C	T	C	H	C	T	C	C	C	C	C	C	C
JAX00375534	14	24580139	0	C	T	C	C	C	C	C	C	C	T	C	C	C	T	T	H	C	C	T	C	T	C	C	C	C	C	C	C	C	C	C	C	C	C	C	C	C	C	C	C	C	C	C	C	N	C
JAX00051134	14	24581949	0	C	T	C	C	C	C	C	T	T	C	C	C	C	C	C	H	T	H	C	C	C	H	T	T	C	C	C	T	C	H	C	N	C	C	T	T	H	C	T	C	T	C	C	C	C	H
JAX00051137	14	24618580	0	G	T	G	G	G	G	G	G	G	T	G	G	G	T	T	H	G	G	T	G	T	G	G	G	G	G	G	G	G	G	G	G	G	G	G	G	G	G	G	G	G	G	G	G	H	G
JAX00375539	14	24618824	0	T	C	T	T	T	T	T	C	C	C	T	T	T	C	C	C	C	H	C	T	C	H	C	C	T	T	T	C	T	H	T	H	T	T	C	C	H	T	C	T	C	T	T	T	H	H
JAX00375541	14	24618953	0	T	G	T	T	T	T	T	T	G	G	T	T	T	G	G	H	T	T	G	T	G	T	H	G	T	T	T	T	T	T	T	T	T	T	G	T	H	T	G	T	T	T	T	T	H	T
JAX00375542	14	24619039	0	C	T	C	C	C	C	C	C	T	T	C	C	C	T	T	H	C	C	T	C	T	C	H	T	C	C	C	C	C	C	C	C	C	C	T	C	H	C	T	C	C	C	C	C	H	C
JAX00204488	14	24654100	0	T	C	T	T	T	T	T	C	C	T	T	T	T	T	T	H	C	H	N	T	T	H	C	C	T	T	T	C	T	H	T	H	T	T	C	C	H	T	C	T	C	T	T	T	T	H
JAX00051140	14	24671415	0	A	G	A	A	A	A	A	A	G	G	A	A	A	G	G	H	A	A	G	A	G	A	H	G	A	A	A	A	A	A	A	A	A	A	G	A	H	A	G	A	A	A	A	A	H	A
JAX00375554	14	24687727	0	G	T	G	G	G	G	G	G	T	G	G	G	G	G	G	G	G	N	G	G	G	G	N	T	G	G	G	G	G	G	G	G	G	G	T	G	N	G	T	G	G	G	G	G	G	G
JAX00375559	14	24695314	0	T	C	T	T	T	T	T	C	T	C	T	T	T	C	C	C	C	H	C	T	C	H	H	T	T	T	T	C	T	H	T	H	T	T	T	C	T	T	T	T	C	T	T	T	H	H
JAX00375563	14	25129527	0	T	C	T	T	T	T	T	C	C	T	T	T	T	T	T	H	C	H	T	T	T	H	C	C	T	T	T	C	T	H	T	H	T	T	C	C	H	T	C	T	C	T	T	T	T	H
JAX00375564	14	25130850	0	G	A	G	G	G	G	G	A	A	G	G	G	G	G	G	H	A	H	G	G	G	H	A	A	G	G	G	A	G	H	G	H	G	G	A	A	H	G	A	G	A	G	G	G	G	H
JAX00375565	14	25132311	0	G	T	G	G	G	G	G	T	T	G	G	G	G	G	G	H	T	H	G	G	G	H	T	T	G	G	G	T	G	H	G	H	G	G	T	T	H	G	T	G	T	G	G	G	G	H
JAX00204492	14	25147364	0	C	T	C	C	C	C	C	T	T	C	C	C	C	C	C	H	T	H	C	C	C	H	T	T	C	C	C	T	C	H	C	H	C	C	T	T	H	C	T	C	T	C	C	C	C	H
JAX00375570	14	25157533	0	C	G	C	C	C	C	C	G	C	C	C	C	C	C	C	C	G	C	C	C	C	C	C	C	C	C	C	G	C	C	C	C	C	C	C	G	C	C	C	C	G	C	C	C	C	C
JAX00375572	14	25210412	0	A	G	A	A	A	A	A	G	A	A	A	A	A	A	A	H	G	H	A	A	A	H	H	A	A	A	A	G	A	H	A	H	A	A	A	G	A	A	A	A	G	A	A	A	A	H
JAX00051155	14	25224443	0	G	T	T	G	T	T	G	T	T	T	G	H	H	T	T	T	T	T	T	T	T	H	T	T	T	T	H	T	G	T	T	H	G	H	T	T	T	T	T	T	T	T	G	H	T	T
JAX00375581	14	25232229	0	G	A	G	G	G	G	G	A	G	G	G	G	G	G	G	H	A	H	G	G	G	H	H	G	G	G	G	A	G	H	G	H	G	G	G	A	G	G	G	G	A	G	G	G	G	H
JAX00051158	14	25261295	0	T	C	T	T	T	T	T	C	T	T	T	T	T	T	T	T	C	N	T	T	T	T	T	T	T	T	T	C	T	T	T	T	T	T	T	C	T	T	T	T	C	T	T	T	T	T
JAX00051159	14	25300810	0	G	A	G	G	G	G	G	A	A	G	G	G	G	G	G	H	A	H	G	G	G	H	A	A	G	G	G	A	G	N	G	N	G	G	A	A	H	G	A	G	A	G	G	G	G	N
JAX00051161	14	25300882	0	T	C	T	T	T	T	T	C	C	T	T	T	T	T	T	H	C	H	T	T	T	H	C	C	T	T	T	C	T	H	T	H	T	T	C	C	H	T	C	T	C	T	T	T	T	H
JAX00204497	14	25310568	0	A	G	A	A	A	A	A	G	G	A	A	A	A	A	A	H	G	H	A	A	A	H	G	G	A	A	A	G	A	H	A	H	A	A	G	G	H	A	G	A	G	A	A	A	A	H
JAX00375590	14	25337389	0	C	T	C	C	C	C	C	C	T	C	C	N	C	C	C	C	C	C	C	C	C	C	H	T	C	C	C	C	C	C	C	C	C	C	T	C	C	C	T	C	C	C	C	C	C	C
JAX00051164	14	25351910	0	G	A	G	G	G	G	G	A	A	G	G	G	G	G	G	H	A	H	G	G	G	H	A	A	G	G	G	A	G	H	G	H	G	G	A	A	H	G	A	G	A	G	G	G	G	H
JAX00204499	14	25376865	0	G	A	G	G	G	G	G	A	A	G	G	G	G	G	G	H	A	H	G	G	G	H	A	A	G	G	G	A	G	H	G	H	G	G	A	A	H	G	A	G	A	G	G	G	G	H
JAX00051166	14	25378793	0	G	A	G	G	G	G	G	G	A	G	G	G	G	G	G	G	G	G	G	G	G	G	G	A	G	G	G	G	G	G	G	G	G	G	A	G	G	G	A	G	G	G	G	G	G	G
JAX00051168	14	25407461	0	A	G	A	A	A	A	A	G	G	A	A	A	A	A	A	G	G	G	A	A	A	G	G	G	A	A	A	G	A	G	A	G	A	A	G	G	G	A	G	A	G	A	A	A	A	G
JAX00375596	14	25409593	0	C	T	C	C	C	C	C	C	T	C	C	C	C	C	C	C	C	C	C	C	C	C	H	T	C	C	C	C	C	C	C	C	C	C	T	C	H	C	T	C	C	C	C	C	C	C
JAX00375597	14	25429777	0	T	A	T	T	T	T	T	A	T	T	T	T	T	T	T	H	A	H	T	T	T	H	H	T	T	T	T	A	T	H	T	H	T	T	T	A	T	T	T	T	A	T	T	T	T	N
JAX00375598	14	25429889	0	C	T	C	C	C	C	C	C	T	C	C	C	C	C	C	C	C	C	C	C	C	C	H	T	C	C	C	C	C	C	C	C	C	C	T	C	H	C	T	C	C	C	C	C	C	C
JAX00051170	14	25430528	0	G	T	T	G	T	T	G	T	T	T	G	H	N	T	T	T	T	T	T	T	T	H	T	T	T	T	H	T	G	T	T	H	G	H	T	T	T	T	T	T	T	T	G	H	T	T
JAX00375600	14	25443319	0	T	C	T	T	T	T	T	C	C	T	T	T	T	T	T	H	C	H	T	T	T	H	C	C	T	T	T	C	T	H	T	H	T	T	C	C	T	T	C	T	C	T	T	T	T	H
JAX00375602	14	25461307	0	A	T	A	A	A	A	A	T	T	A	A	A	A	A	A	H	T	H	A	A	A	H	T	T	A	A	A	T	A	H	A	H	A	A	T	T	H	A	T	A	T	A	A	A	A	H
JAX00375603	14	25461606	0	T	C	T	T	T	T	T	C	C	T	T	T	T	T	T	H	C	H	T	T	T	H	C	C	T	T	T	C	T	H	T	H	T	T	C	C	H	T	C	T	C	T	T	T	T	H
JAX00375604	14	25461680	0	C	T	C	C	C	C	C	C	T	C	C	C	C	C	C	C	C	C	C	C	C	C	H	T	C	C	C	C	C	C	C	C	C	C	T	C	H	C	T	C	C	C	C	C	C	C
JAX00051174	14	25494182	0	A	G	A	A	A	A	A	G	G	A	A	A	A	A	A	H	G	H	A	A	A	H	G	G	A	A	A	G	A	H	A	H	A	A	G	G	H	A	G	A	G	A	A	A	A	H
JAX00051175	14	25507499	0	T	C	T	T	T	T	T	C	T	T	T	T	T	T	T	C	C	C	T	T	T	C	C	T	T	T	T	C	T	C	T	C	T	T	T	C	T	T	T	T	C	T	T	T	T	C
JAX00051176	14	25507539	0	T	C	T	T	T	T	T	C	T	C	T	T	T	C	C	C	C	H	C	T	C	H	H	T	T	T	T	C	T	H	T	H	T	T	T	C	T	T	T	T	C	T	T	T	H	H
JAX00375611	14	25542380	0	C	A	C	C	C	C	C	A	C	C	C	C	C	C	C	A	A	H	C	C	C	H	N	C	C	C	C	A	C	H	C	N	C	C	C	A	C	C	C	N	A	C	C	C	C	N
JAX00204503	14	25543777	0	G	T	G	G	G	G	G	G	T	G	G	G	G	G	G	G	G	G	G	G	G	G	H	T	G	G	G	G	G	G	G	G	G	G	T	G	H	G	T	G	G	G	G	G	G	G
JAX00375612	14	25579140	0	A	C	A	A	A	A	A	A	C	A	A	A	A	A	A	A	A	A	A	A	A	A	H	C	A	A	A	A	A	A	A	A	A	A	C	A	H	A	C	A	A	A	A	A	A	A
JAX00051183	14	25611212	0	G	A	A	G	A	A	G	A	A	A	G	H	H	A	A	A	A	A	A	A	A	H	A	A	A	A	H	A	G	A	A	H	G	H	A	A	A	A	H	A	A	A	G	H	A	A
JAX00051184	14	25621794	0	A	G	A	A	A	A	A	G	A	A	A	A	A	A	A	G	G	N	A	A	A	H	N	A	A	A	A	G	A	H	A	H	A	A	A	G	A	A	A	A	G	A	A	A	A	H
JAX00375619	14	25639782	0	C	T	C	C	C	C	C	T	T	C	C	C	C	C	C	T	T	H	C	C	C	H	T	T	C	C	C	T	C	H	C	H	C	C	T	T	T	C	T	C	T	C	C	C	C	H
JAX00375626	14	25654412	0	C	T	C	C	C	C	C	C	C	T	C	C	C	T	T	C	C	C	T	C	T	C	C	C	C	C	C	C	C	C	C	C	C	C	C	C	C	C	C	C	C	C	C	C	T	C
JAX00204507	14	25659026	0	A	G	A	A	A	A	A	G	G	A	A	A	A	A	A	G	G	H	A	A	A	H	G	G	A	A	A	G	A	H	A	H	A	A	G	G	H	A	G	A	G	A	A	A	A	H
JAX00051188	14	25663662	0	A	T	A	A	A	A	A	T	A	T	A	A	A	T	T	T	T	H	T	A	T	H	H	A	A	A	A	T	A	H	A	H	A	A	H	T	A	A	A	A	T	A	A	A	H	H
JAX00375627	14	25677426	0	A	G	A	A	A	A	A	G	G	G	A	A	A	G	G	G	G	H	G	A	G	H	G	G	A	A	A	G	A	H	A	H	A	A	G	G	H	A	G	A	G	A	A	A	H	H
JAX00375628	14	25678070	0	G	A	G	G	G	G	G	G	G	A	G	G	G	A	A	G	G	G	A	G	A	G	G	G	G	G	G	G	G	G	G	G	G	G	G	G	G	G	G	G	G	G	G	G	H	G
JAX00375630	14	25691641	0	G	A	G	G	G	G	G	G	A	G	G	G	G	G	G	G	G	G	G	G	G	G	H	A	G	G	G	G	G	G	G	G	G	G	H	G	H	G	A	G	G	G	G	G	G	G
JAX00375633	14	25696528	0	A	G	A	A	A	A	A	G	G	A	A	A	A	A	A	G	G	H	A	A	N	H	G	G	A	A	A	G	A	H	A	N	A	A	G	G	H	N	G	A	G	A	A	A	A	H
JAX00051190	14	25713134	0	A	G	G	A	G	G	A	G	G	G	A	H	H	G	G	G	G	G	G	G	G	H	G	G	G	G	H	G	A	G	G	H	A	H	G	G	G	G	G	G	G	G	A	H	G	G
JAX00375640	14	25748494	0	T	C	T	T	T	T	T	C	C	T	T	T	T	T	T	C	C	H	T	T	T	H	C	C	T	T	T	C	T	H	T	H	T	T	C	C	H	T	C	T	C	T	T	T	T	H
JAX00051196	14	25769803	0	A	G	G	A	G	G	A	A	A	G	A	H	H	G	G	A	A	H	G	G	G	A	A	A	G	G	H	A	A	H	G	A	A	H	A	A	H	G	A	G	A	G	A	N	G	H
JAX00375646	14	25794246	0	C	T	C	C	C	C	C	T	T	C	C	C	C	C	C	T	T	H	C	C	C	H	T	T	C	C	C	T	C	H	C	H	C	C	T	T	H	C	T	C	T	C	C	C	C	H
JAX00375647	14	25807933	0	G	A	G	G	G	G	G	A	G	G	G	G	G	G	G	A	A	N	G	G	G	N	H	G	G	G	G	A	G	N	N	H	G	G	H	A	G	G	G	G	A	G	G	G	G	H
JAX00051198	14	25815645	0	A	C	C	A	C	C	A	C	C	C	A	H	H	C	C	C	C	C	C	C	C	N	C	C	C	C	N	C	A	C	C	H	A	H	C	C	C	C	C	C	C	C	A	H	C	C
JAX00051200	14	25826965	0	G	T	T	G	T	T	G	G	G	T	G	H	H	T	T	G	G	H	T	T	T	G	G	G	T	T	H	G	G	H	T	G	G	N	G	G	H	T	G	T	G	T	G	H	T	H
JAX00051202	14	25873322	0	A	G	G	A	G	G	A	A	A	G	A	H	H	G	G	A	A	H	G	G	G	A	A	A	G	G	H	A	A	H	G	A	A	H	A	A	H	G	A	G	A	G	A	H	G	H
JAX00051203	14	25873353	0	C	A	A	C	A	A	C	C	C	A	C	H	H	A	A	C	C	H	A	A	A	C	C	C	A	A	H	C	C	H	A	C	C	H	C	C	H	A	C	A	C	A	C	H	A	H
JAX00375651	14	25874667	0	G	A	G	G	G	G	G	A	G	G	G	G	G	G	G	A	A	H	G	G	G	H	H	G	G	G	G	A	G	H	G	H	G	G	H	A	G	G	G	G	A	G	G	G	G	H
JAX00051208	14	25945162	0	G	T	T	G	T	T	G	G	G	T	G	H	H	T	T	G	G	H	T	T	T	G	G	G	T	T	H	G	G	H	T	G	G	H	G	G	H	T	G	T	G	T	G	H	T	H
JAX00375670	14	25960770	0	C	A	A	C	A	A	C	A	C	A	C	H	H	A	A	A	A	A	A	A	N	H	H	C	A	A	H	A	C	A	A	H	C	H	H	A	H	A	C	N	A	N	C	H	A	A
JAX00051211	14	25962418	0	G	A	A	G	A	A	G	A	G	A	G	H	H	A	A	A	A	A	A	A	A	H	A	G	A	A	H	A	G	A	A	H	G	H	H	A	N	A	G	A	A	A	G	H	A	A
JAX00375673	14	25973873	0	A	G	A	A	A	A	A	G	G	A	A	A	A	A	A	G	G	N	A	A	A	H	G	G	A	A	A	G	A	H	A	H	A	A	G	G	H	A	G	A	G	A	A	A	A	H
JAX00375675	14	25978378	0	A	C	A	A	A	A	A	C	C	C	A	A	A	C	C	C	C	H	C	A	C	H	C	C	A	A	A	C	A	H	A	H	A	A	C	C	H	A	C	A	C	A	A	A	H	H
JAX00051215	14	26020578	0	C	A	C	C	C	C	C	A	C	C	C	C	C	C	C	A	A	H	C	C	C	H	H	C	C	C	C	A	C	H	C	H	C	C	H	A	C	C	C	C	A	C	C	C	C	H
JAX00375687	14	26048723	0	A	T	A	A	A	A	A	A	T	A	A	A	A	A	A	A	A	A	A	A	A	A	H	H	A	A	A	A	A	A	A	A	A	A	H	A	H	A	N	A	A	A	A	A	A	A
JAX00375689	14	26059629	0	G	C	G	G	G	G	G	C	G	C	G	G	G	C	C	C	C	N	C	G	C	H	H	G	G	G	G	C	G	H	G	H	G	G	N	C	G	G	G	G	C	G	G	G	H	H
JAX00375690	14	26060345	0	A	G	A	A	A	A	A	G	G	A	A	A	A	A	A	G	G	H	A	A	A	H	G	G	A	A	A	G	A	H	A	H	A	A	G	G	H	A	G	A	G	A	A	A	A	H
JAX00051219	14	26095988	0	C	T	T	C	T	T	C	C	T	T	C	H	H	T	T	C	C	H	T	T	T	C	N	T	T	T	N	C	C	N	T	C	C	H	H	C	T	T	T	T	C	T	C	N	T	H
JAX00375694	14	26096044	0	C	T	C	C	C	C	C	C	C	T	C	C	C	T	T	C	C	C	T	C	T	C	C	C	C	C	C	C	C	C	C	C	C	C	C	C	C	C	C	C	C	C	C	C	H	C
JAX00375696	14	26098129	0	A	G	A	A	A	A	A	A	G	A	A	A	A	A	A	A	A	A	A	A	A	A	H	G	A	A	A	A	A	A	A	A	A	A	H	A	H	A	G	A	A	A	A	A	A	A
JAX00051220	14	26099416	0	A	G	G	A	G	G	A	G	G	G	A	H	H	G	G	G	G	G	G	G	G	H	G	G	G	G	H	G	A	G	G	H	A	H	G	G	G	G	G	G	G	G	A	H	G	G
JAX00051221	14	26105933	0	A	C	C	A	C	C	A	C	C	C	A	H	H	C	C	C	C	C	C	C	C	H	C	C	C	C	H	C	A	C	C	H	A	H	C	C	C	C	C	C	C	C	A	H	C	C
JAX00375700	14	26117569	0	G	A	G	G	G	G	G	G	A	A	G	G	G	A	A	G	G	G	A	G	A	G	H	A	G	G	G	G	G	G	G	G	G	G	H	G	H	G	A	G	G	G	G	G	H	G
JAX00375705	14	26124673	0	G	T	G	G	G	G	G	G	G	T	G	G	G	T	T	G	G	G	T	G	T	G	G	G	G	G	G	G	G	G	G	G	G	G	G	G	G	G	G	G	G	G	G	G	T	G
JAX00375706	14	26125008	0	T	C	T	T	T	T	T	T	C	T	T	T	T	T	T	T	T	T	T	T	T	T	H	C	T	T	T	T	T	T	T	T	T	T	H	T	H	T	C	T	T	T	T	T	T	T
JAX00375711	14	26145332	0	T	C	C	T	C	C	T	C	C	C	T	H	H	C	C	C	C	C	C	C	C	H	C	C	C	C	H	C	T	C	C	H	T	H	C	C	C	C	C	C	C	C	N	H	C	C
JAX00375712	14	26145634	0	G	A	A	G	A	A	G	A	A	G	G	H	H	G	G	A	A	A	G	A	G	H	A	A	A	A	H	A	G	A	A	H	G	H	A	A	A	A	A	A	A	A	G	H	H	A
JAX00051223	14	26147625	0	T	A	A	T	A	A	T	T	T	T	T	H	H	T	T	T	T	H	T	A	T	T	T	T	A	A	H	T	T	H	A	T	T	H	T	T	H	A	T	A	T	A	T	H	H	H
JAX00375713	14	26149751	0	C	T	T	C	T	T	C	C	C	T	C	H	H	T	T	C	C	H	T	T	T	C	C	C	T	T	H	C	C	H	T	C	C	H	C	C	H	T	C	T	C	T	C	H	T	H
JAX00375714	14	26149979	0	C	T	T	C	T	T	C	C	C	T	C	H	H	T	T	C	C	H	T	T	T	C	C	C	T	T	H	C	C	H	T	C	C	H	C	C	H	T	C	T	C	T	C	H	T	H
JAX00051224	14	26154000	0	G	A	A	G	G	A	G	G	G	G	G	H	H	G	G	G	G	H	G	A	G	G	G	G	A	H	H	G	G	H	H	G	G	G	G	G	G	G	G	A	G	A	G	H	H	G
JAX00375719	14	26157345	0	A	G	G	A	A	G	A	G	G	A	A	H	H	A	A	G	G	G	A	G	A	H	G	G	G	H	H	G	A	G	H	H	A	A	G	G	H	A	G	G	G	G	A	H	H	H
JAX00375721	14	26166435	0	C	T	C	C	C	C	C	T	T	C	C	C	C	C	C	T	T	H	C	C	C	H	T	T	C	C	C	T	C	H	C	H	C	C	T	T	H	C	T	C	T	C	C	C	C	H
JAX00375728	14	26171710	0	T	A	T	T	T	T	T	A	A	T	T	T	T	T	T	A	A	A	T	T	T	H	A	A	T	T	T	A	T	H	T	H	T	T	A	A	H	T	A	T	A	T	T	T	T	H
JAX00375731	14	26172470	0	C	T	C	C	C	C	C	C	C	T	H	C	C	T	T	C	C	C	T	C	T	C	C	C	C	C	C	C	C	C	C	C	C	C	C	C	C	C	C	C	C	C	C	C	H	C
JAX00051225	14	26179899	0	T	C	C	T	T	C	T	C	C	T	T	H	H	T	T	C	C	C	T	C	T	H	C	C	C	H	H	C	T	C	H	H	T	T	C	C	H	T	C	C	C	C	T	H	H	H
JAX00375735	14	26182493	0	G	A	G	G	G	G	G	A	A	G	G	G	G	G	G	A	A	N	G	G	G	N	A	A	G	G	G	A	G	H	G	H	G	G	A	A	H	G	A	G	A	G	G	G	G	H
JAX00375737	14	26192922	0	G	A	A	G	G	A	G	G	G	G	G	H	H	G	G	G	G	H	G	A	G	G	G	G	A	H	H	G	G	H	H	G	G	G	G	G	G	G	G	A	G	A	G	H	H	G
JAX00375738	14	26193141	0	A	G	A	A	A	A	A	G	A	A	A	A	A	A	A	G	G	H	A	A	A	H	H	A	A	A	A	G	A	H	A	H	A	A	H	G	A	A	A	A	G	A	A	A	A	H
JAX00375739	14	26193914	0	T	C	C	T	T	C	T	T	T	T	T	H	H	T	T	T	T	H	T	C	T	T	T	T	C	H	H	T	T	H	H	T	T	T	T	T	T	T	T	C	T	C	T	H	H	T
JAX00051229	14	26213448	0	G	A	A	G	G	A	G	A	A	G	G	H	H	G	G	A	A	A	G	A	G	H	A	A	A	H	H	A	G	A	H	H	G	G	A	A	H	H	A	A	A	A	G	N	H	H
JAX00051230	14	26219534	0	G	A	A	G	G	A	G	A	A	G	G	H	H	G	G	A	A	A	G	A	G	H	A	A	A	H	H	A	G	A	H	H	G	G	A	A	H	G	A	A	A	A	G	H	H	H
JAX00375746	14	26264272	0	A	G	A	A	A	A	A	A	G	A	A	A	A	A	A	A	A	A	A	A	A	A	H	G	A	A	A	A	A	A	A	A	A	A	H	A	H	A	G	A	A	A	A	A	A	A
JAX00375749	14	26293578	0	T	C	T	T	T	T	T	T	T	C	H	T	T	C	C	T	T	T	C	T	C	T	T	T	T	T	T	T	T	T	T	T	T	T	T	T	T	T	T	T	T	T	T	T	H	T
JAX00051235	14	26294187	0	C	T	C	C	C	C	C	T	T	T	H	C	C	T	T	T	T	H	T	C	T	H	T	T	C	C	C	T	C	H	C	H	C	C	T	T	H	C	T	C	T	C	C	C	H	H
JAX00375751	14	26329319	0	A	G	A	A	A	A	A	G	G	A	A	A	A	A	A	G	G	H	A	A	A	H	G	G	A	A	A	G	A	H	A	H	A	A	G	G	H	A	G	A	G	A	A	A	A	H
JAX00375754	14	26332347	0	G	A	G	G	G	G	G	A	G	G	G	G	G	G	G	A	A	H	G	G	G	H	H	G	G	G	G	A	G	H	G	H	G	G	H	A	G	G	G	G	A	G	G	G	G	H
JAX00051238	14	26336706	0	T	C	C	T	T	C	T	T	C	T	T	H	H	T	T	T	T	H	T	C	T	T	H	C	C	H	H	T	T	H	H	T	T	T	H	T	H	T	C	C	T	C	T	H	H	T
JAX00051243	14	26437170	0	A	C	C	A	A	C	A	C	C	A	A	H	H	A	A	C	C	H	A	C	A	H	C	C	C	H	H	C	A	C	H	H	A	A	C	C	H	A	C	C	C	C	A	H	H	H
JAX00051244	14	26437669	0	T	C	C	T	T	C	T	C	C	T	T	H	H	T	T	C	C	H	T	C	T	H	C	C	C	H	H	C	T	C	H	H	T	T	C	C	H	T	C	C	C	C	T	H	H	H
JAX00051246	14	26454839	0	C	T	T	C	C	T	C	T	T	C	C	H	H	C	C	T	T	H	C	T	C	H	T	T	T	H	H	T	C	T	H	H	C	C	T	T	H	C	T	T	T	T	C	H	H	H
JAX00375780	14	26499478	0	T	C	T	T	T	T	T	C	C	T	T	T	T	T	T	C	C	T	T	T	T	H	C	C	T	T	T	C	T	H	T	H	T	T	C	C	H	T	C	T	C	T	T	T	T	H
JAX00051252	14	26534617	0	T	C	C	T	T	C	T	C	C	T	T	H	H	T	T	C	C	H	T	C	T	H	C	C	C	H	H	C	T	C	H	H	T	T	C	C	T	T	C	C	C	C	T	H	H	H
JAX00375783	14	26550290	0	C	T	C	C	C	C	C	T	T	C	C	C	C	C	C	T	T	C	C	C	C	H	T	T	C	C	C	T	C	H	C	H	C	C	T	T	H	C	T	C	T	C	C	C	C	H
JAX00375785	14	26555201	0	T	G	G	T	T	G	T	T	T	T	T	H	H	T	T	T	T	H	T	G	T	T	T	T	G	H	H	T	T	H	H	T	T	T	T	T	T	T	T	G	T	G	T	H	H	T
JAX00051254	14	26555916	0	A	G	G	A	A	G	A	G	G	A	A	H	H	A	A	G	G	H	A	G	A	H	G	G	G	H	H	G	A	G	H	H	A	A	G	G	H	A	G	G	G	G	A	H	H	H
JAX00375787	14	26561963	0	G	C	C	G	G	C	G	C	C	G	G	H	H	G	G	C	C	H	G	C	G	H	C	C	C	H	H	C	G	C	H	H	G	G	C	C	H	G	C	C	C	C	G	H	H	H
JAX00375794	14	26569671	0	G	A	A	G	G	A	G	G	G	G	G	H	H	G	G	G	G	H	G	A	G	G	G	G	A	H	H	G	G	H	H	G	G	G	G	G	G	G	G	A	G	A	G	N	H	G
JAX00375795	14	26570514	0	T	C	T	T	T	T	T	C	C	T	T	T	T	T	T	C	C	T	T	T	T	H	C	C	T	T	T	C	T	H	T	H	T	T	C	C	H	T	C	T	C	T	T	T	T	H
JAX00204527	14	26580244	0	A	G	A	A	A	A	A	G	A	A	A	A	A	A	A	G	G	A	A	A	A	A	H	A	A	A	A	G	A	H	A	H	A	A	H	G	A	A	A	A	G	A	A	A	A	H
JAX00051256	14	26581132	0	C	A	A	C	C	A	C	A	A	C	C	H	H	C	C	A	A	H	C	A	C	H	A	A	A	H	H	A	C	A	H	H	C	C	A	A	H	C	A	A	A	A	C	H	H	H
JAX00204528	14	26587340	0	C	A	C	C	C	C	C	C	A	C	C	C	C	C	C	C	C	C	C	C	C	C	C	A	C	C	C	C	C	C	C	C	C	C	C	C	C	C	A	C	C	C	C	C	C	C
JAX00375802	14	26599402	0	G	C	C	G	G	C	G	G	G	G	G	H	H	G	G	G	G	H	G	C	G	G	G	G	C	H	H	G	G	H	H	G	G	G	G	G	G	G	G	C	G	C	G	H	H	G
JAX00375804	14	26607812	0	T	C	C	T	T	C	T	C	C	T	T	H	H	T	T	C	C	H	T	C	T	H	C	C	C	H	H	C	T	C	H	H	T	T	C	C	H	T	C	C	C	C	T	H	H	H
JAX00375805	14	26607932	0	A	G	G	A	A	G	A	A	A	A	A	H	N	A	A	A	A	H	A	G	A	A	A	A	G	H	H	A	A	N	H	A	A	A	A	A	A	A	A	G	A	G	A	H	H	A
JAX00375807	14	26612648	0	T	C	T	T	T	T	T	C	C	T	T	T	T	T	T	C	C	T	T	T	T	H	C	C	T	T	T	C	T	H	T	H	T	T	C	C	N	T	C	T	C	T	T	T	T	H
JAX00051258	14	26614043	0	C	A	A	C	C	A	C	C	C	C	C	H	H	C	C	C	C	H	C	A	C	C	C	C	A	H	H	C	C	H	H	C	C	C	C	C	C	C	C	A	C	A	C	H	H	C
JAX00375808	14	26626146	0	G	A	G	G	G	G	G	A	G	G	G	G	G	G	G	A	A	G	G	G	G	H	H	G	G	G	G	A	G	H	G	H	G	G	H	A	G	G	G	G	A	G	G	G	G	H
JAX00375810	14	26629613	0	T	C	C	T	T	C	T	C	T	T	T	H	H	T	T	C	C	H	T	C	T	H	H	T	C	H	H	C	T	C	H	H	T	T	N	C	T	T	T	C	C	C	T	H	H	H
JAX00375813	14	26636242	0	T	G	G	T	T	G	T	G	G	T	T	H	H	T	T	G	G	H	T	G	T	H	G	G	G	H	H	G	T	G	H	H	T	T	G	G	H	T	G	G	G	G	T	H	H	H
JAX00375814	14	26657616	0	C	T	C	C	C	C	C	C	T	C	C	C	C	C	C	C	C	C	C	C	C	C	H	T	C	C	C	C	C	C	C	C	C	C	H	C	H	C	T	C	C	C	C	C	C	C
JAX00051263	14	26663110	0	A	G	G	A	A	G	A	G	G	A	A	H	H	A	A	G	G	H	A	G	A	H	G	G	G	H	H	G	A	G	H	H	A	A	G	G	H	A	G	G	G	G	A	H	H	H
JAX00375821	14	26677970	0	G	A	G	G	G	G	G	A	G	G	G	G	G	G	G	A	A	G	G	G	G	H	H	G	G	G	G	A	G	H	G	H	G	G	H	A	G	G	G	G	A	G	G	G	G	H
JAX00375822	14	26678384	0	T	C	T	T	T	T	T	C	C	T	T	T	T	T	T	C	C	T	T	T	T	H	C	C	T	T	T	C	T	H	T	H	T	T	C	C	H	T	C	T	C	T	T	T	T	H
JAX00204529	14	26687688	0	G	A	G	G	G	G	G	G	A	G	G	G	G	G	G	G	G	G	G	G	G	G	H	A	G	G	G	G	G	G	G	G	G	G	H	G	H	G	A	G	G	G	G	G	G	G
JAX00204530	14	26687882	0	G	A	G	G	G	G	G	G	A	G	G	G	G	G	G	G	G	G	G	G	G	G	H	A	G	G	G	G	G	G	G	G	G	G	H	G	H	G	A	G	G	G	G	G	G	G
JAX00204531	14	26687988	0	C	T	C	C	C	C	C	C	T	C	C	C	C	C	C	C	C	C	C	C	C	C	N	T	C	C	C	C	C	C	C	C	C	C	H	C	C	C	T	C	H	C	C	C	C	C
JAX00375829	14	26716694	0	C	T	T	C	C	C	C	T	T	C	C	H	C	C	C	T	T	C	C	C	C	H	T	T	T	H	N	T	C	H	H	N	C	C	T	T	H	C	T	T	T	C	C	H	C	N
JAX00375830	14	26716786	0	G	A	A	G	G	A	G	G	A	G	G	H	H	G	G	G	G	H	G	A	G	G	H	A	A	A	H	G	G	H	H	G	G	G	N	G	G	G	A	A	G	A	G	H	H	G
JAX00375833	14	26718663	0	A	G	G	A	A	G	A	A	A	A	A	H	H	A	A	A	A	H	A	G	A	A	A	A	G	G	A	A	A	H	H	A	A	A	A	A	A	A	A	G	A	G	A	H	H	A
JAX00375835	14	26725474	0	C	T	C	C	C	C	C	C	C	T	H	C	C	T	T	C	C	H	T	C	T	C	C	C	C	C	C	C	C	C	C	C	C	C	C	C	C	C	C	C	C	C	C	C	H	C
JAX00375836	14	26725667	0	A	G	A	A	A	A	A	G	A	A	A	A	A	A	A	G	G	A	A	A	A	N	H	A	A	A	A	G	A	N	A	N	A	A	H	G	A	A	A	A	G	A	A	A	A	G
JAX00375837	14	26725736	0	G	A	G	G	G	G	G	A	A	G	G	G	G	G	G	A	A	G	G	G	G	N	A	A	G	G	G	A	G	N	G	H	G	G	A	A	N	G	A	G	A	G	G	G	G	H
JAX00375838	14	26735656	0	T	C	T	T	T	T	T	T	T	C	H	T	T	C	C	T	T	H	C	T	C	T	T	T	T	T	T	T	T	T	T	T	T	T	T	T	T	T	T	T	T	T	T	T	H	T
JAX00375843	14	26749254	0	C	A	A	C	C	A	A	C	C	C	H	H	A	C	C	C	C	H	C	A	C	C	C	C	A	A	A	C	A	H	A	H	C	H	C	C	C	C	C	A	C	A	A	A	H	C
JAX00375849	14	26771515	0	C	A	A	C	C	A	A	C	C	A	N	H	A	A	A	C	C	A	A	A	A	C	C	C	A	A	A	C	A	H	A	H	C	H	C	C	C	C	C	A	C	A	A	A	A	C
JAX00375852	14	26775876	0	T	C	T	T	T	T	T	C	C	T	T	T	T	T	T	C	C	T	T	T	T	H	C	C	T	T	T	C	T	H	T	H	T	T	C	C	H	T	C	T	C	T	T	T	T	H
JAX00051271	14	26779253	0	T	G	G	T	T	G	G	G	G	T	H	H	G	T	T	G	G	H	T	G	T	H	G	G	G	G	G	G	G	G	G	G	T	H	G	G	H	T	G	G	G	G	G	G	H	H
JAX00375856	14	26797224	0	T	C	T	T	T	T	T	T	C	T	T	T	T	T	T	T	T	T	T	T	T	T	H	C	T	T	T	T	T	T	T	T	T	T	H	T	H	T	C	T	T	T	T	T	T	T
JAX00375858	14	26799446	0	G	A	G	G	G	G	G	G	A	G	G	G	G	G	G	G	G	G	G	G	G	G	H	A	G	G	G	G	G	G	G	G	G	G	N	G	N	G	A	G	G	G	G	G	G	G
JAX00051275	14	26816814	0	T	A	A	T	T	A	A	T	A	T	H	H	A	T	T	T	T	H	T	A	T	T	H	A	A	A	A	T	A	H	A	H	T	H	H	T	H	T	A	A	T	A	A	A	H	T
JAX00375863	14	26820946	0	T	G	G	T	T	G	G	T	G	T	H	H	G	T	T	T	T	H	T	G	T	T	H	G	G	G	G	T	G	H	G	H	T	H	H	T	H	T	G	G	T	G	G	G	H	T
JAX00051276	14	26849392	0	T	C	C	T	T	C	C	C	C	C	C	H	C	C	C	C	C	C	C	C	C	H	C	C	C	C	C	C	C	C	C	C	T	H	C	C	H	T	C	C	C	C	C	C	C	H
JAX00051278	14	26859027	0	A	T	T	A	A	T	T	A	A	T	T	H	T	T	T	A	A	T	T	T	T	A	A	A	T	T	T	A	T	H	T	H	A	H	A	A	A	A	A	T	A	T	T	T	T	A
JAX00375875	14	26871000	0	G	A	G	G	G	G	G	A	G	G	G	G	G	G	G	A	A	G	G	G	G	H	H	G	G	G	G	A	G	H	G	H	G	G	H	A	G	G	G	G	A	G	G	G	G	H
JAX00375877	14	26881169	0	C	T	C	C	C	C	C	T	T	C	C	C	C	C	C	T	T	C	C	C	C	H	T	T	C	C	C	T	C	H	C	H	C	C	T	T	H	C	T	C	T	C	C	C	C	H
JAX00375885	14	26892717	0	C	T	C	C	C	C	C	C	T	C	C	C	C	C	C	C	C	C	C	C	C	C	H	T	C	C	C	C	C	C	C	C	C	C	H	C	H	C	T	C	C	C	C	C	C	C
JAX00375890	14	26901253	0	G	A	G	G	G	G	G	G	A	G	G	G	G	G	G	G	G	G	G	G	G	G	H	A	G	G	G	G	G	G	G	G	G	G	H	G	H	G	A	G	G	G	G	G	G	G
JAX00375896	14	26906802	0	T	G	T	T	T	T	T	G	T	T	T	T	T	T	T	G	G	T	T	T	T	H	H	T	T	T	T	G	T	H	T	H	T	T	H	G	T	T	T	T	G	T	T	T	T	H
JAX00375899	14	26921265	0	T	C	C	T	C	C	C	C	C	C	C	H	C	C	C	C	C	C	C	C	C	H	C	C	C	C	C	C	C	C	C	C	T	C	C	C	C	N	C	C	C	C	C	C	C	H
JAX00375900	14	26926675	0	C	T	C	C	C	C	C	T	C	C	C	C	C	C	C	T	T	C	C	C	C	H	H	C	C	C	C	T	C	H	C	H	C	C	H	T	C	C	C	C	T	C	C	C	C	H
JAX00375902	14	26931886	0	T	C	C	T	C	C	C	C	C	T	H	H	C	T	T	C	C	N	T	C	T	C	C	C	C	C	C	C	C	C	C	C	T	C	C	C	C	C	C	C	C	C	C	C	H	N
JAX00051284	14	26938854	0	A	G	G	A	G	G	G	G	G	A	H	H	G	A	A	G	G	H	A	G	A	H	G	G	G	G	G	G	G	G	G	G	A	G	G	G	G	G	G	G	G	G	G	G	H	H
JAX00375904	14	26947184	0	C	T	C	C	C	C	C	C	C	T	H	C	C	T	T	C	C	H	T	C	T	C	C	C	C	C	C	C	C	C	C	C	C	C	C	C	C	C	C	C	C	C	C	C	H	C
JAX00051285	14	26967126	0	A	G	G	A	G	G	G	G	G	A	H	H	G	A	A	G	G	H	A	G	A	H	G	G	G	G	G	G	G	G	G	G	A	G	G	G	G	G	G	G	G	G	G	G	H	H
JAX00051286	14	26975640	0	A	C	C	A	C	C	C	A	A	A	H	H	C	A	A	A	A	H	A	C	A	A	A	A	C	C	C	A	C	H	C	H	A	C	A	A	H	C	A	C	A	C	C	C	H	A
JAX00051287	14	26977384	0	G	T	T	G	T	T	T	G	G	G	H	H	T	G	G	G	G	H	G	T	G	G	G	G	T	T	T	G	T	H	T	H	G	T	G	G	H	T	G	T	G	T	T	T	H	G
JAX00375915	14	26979438	0	C	T	C	C	C	C	C	T	T	C	C	C	C	C	C	T	T	C	C	C	C	H	T	T	C	C	C	T	C	H	C	H	C	C	T	T	H	C	T	C	T	C	C	C	C	H
JAX00375917	14	26982080	0	A	G	A	A	A	A	A	G	A	A	A	A	A	A	A	G	G	A	A	A	A	H	H	A	A	A	A	G	A	H	A	H	A	A	H	G	A	A	A	A	G	A	A	A	A	H
JAX00204539	14	27002736	0	T	C	T	T	T	T	T	C	T	T	T	T	T	T	T	C	C	T	T	T	T	H	H	T	T	T	T	C	T	H	T	H	T	T	H	C	T	T	T	T	C	T	T	T	T	H
JAX00204540	14	27032840	0	G	C	G	G	G	G	G	C	C	G	G	G	G	G	G	C	C	G	G	G	G	H	C	C	G	G	G	C	G	H	G	H	G	G	C	C	H	G	C	G	C	G	G	G	G	H
JAX00375933	14	27047545	0	C	T	C	C	C	C	C	T	C	C	C	C	C	C	C	T	T	C	C	C	C	H	H	C	C	C	C	T	C	H	C	H	C	C	H	T	C	C	C	C	T	C	C	C	C	H
JAX00051291	14	27058196	0	C	T	C	C	C	C	C	C	C	T	H	C	C	T	T	C	C	H	T	C	T	C	C	C	C	C	C	C	C	C	C	C	C	C	C	C	C	C	C	C	C	C	C	C	H	C
JAX00375935	14	27075105	0	C	A	C	C	C	C	C	A	A	A	H	C	C	A	A	A	A	N	A	C	A	H	A	A	C	C	C	A	C	H	C	H	C	C	A	A	H	C	N	C	A	C	C	C	N	H
JAX00375937	14	27075157	0	C	T	C	C	C	C	C	C	C	T	H	C	C	T	T	C	C	H	T	C	T	C	C	C	C	C	C	C	C	C	C	C	C	C	C	C	C	C	C	C	C	C	C	C	H	C
JAX00375941	14	27077916	0	A	G	A	A	A	A	A	A	A	G	H	A	A	G	G	A	A	H	G	A	G	A	A	A	A	A	A	A	A	A	A	A	A	A	A	A	A	A	A	A	A	A	A	A	H	A
JAX00375942	14	27084863	0	C	A	C	C	C	A	C	C	C	C	H	C	H	C	C	C	C	H	C	A	C	C	C	C	C	H	C	C	C	H	H	C	C	C	C	C	C	C	C	C	C	A	C	C	H	C
JAX00375947	14	27112933	0	A	G	A	A	A	A	A	G	A	A	A	A	A	A	A	G	G	A	A	A	A	H	H	A	A	A	A	G	A	H	A	H	A	A	H	G	A	A	A	A	G	A	A	A	A	H
JAX00375952	14	27118433	0	T	C	C	T	C	T	C	T	T	C	H	H	H	C	C	T	T	H	C	T	C	T	T	T	C	H	C	T	C	T	H	H	T	C	T	T	N	C	T	C	T	T	C	C	H	T
JAX00375956	14	27133591	0	C	T	C	C	C	C	C	C	T	C	C	C	C	C	C	C	C	C	C	C	C	C	H	T	C	C	C	C	C	C	C	C	C	C	H	C	H	C	T	C	C	C	C	C	C	C
JAX00375967	14	27154786	0	T	A	T	T	T	T	T	T	A	T	T	T	T	T	T	T	T	T	T	T	T	T	T	A	T	T	T	T	T	T	T	T	T	T	N	T	N	T	A	T	T	T	T	T	T	T
JAX00051298	14	27155068	0	A	T	T	A	T	A	T	T	T	A	A	H	H	A	A	T	T	A	A	A	A	H	T	T	T	H	T	T	T	H	H	T	A	T	T	T	T	T	T	T	T	A	T	T	A	H
JAX00375968	14	27157228	0	C	T	T	C	T	C	T	T	C	C	C	H	H	C	C	T	T	C	C	C	C	H	H	C	T	H	T	T	T	H	H	T	C	T	H	T	H	T	C	T	T	C	T	T	C	H
JAX00375972	14	27163405	0	T	C	T	T	T	T	T	C	C	C	H	T	T	C	C	C	C	H	C	T	C	H	C	C	T	T	T	C	T	H	T	H	T	T	C	C	H	T	C	T	C	T	T	T	H	H
JAX00375975	14	27176806	0	T	C	T	T	T	T	T	C	T	T	T	T	T	T	T	C	C	T	T	T	T	H	H	T	T	T	T	C	T	H	T	H	T	T	H	C	T	T	T	T	C	T	T	T	T	H
JAX00375976	14	27179982	0	T	C	T	T	T	C	T	T	T	C	C	T	H	C	C	T	T	C	C	C	C	T	T	T	T	H	T	T	T	N	H	T	T	T	T	T	T	T	T	T	T	C	T	T	C	T
JAX00375977	14	27180009	0	G	A	G	G	G	A	G	A	A	G	H	G	H	G	G	A	A	H	G	A	G	H	A	A	G	H	G	A	G	A	H	H	G	G	A	A	H	G	A	G	A	A	G	G	H	H
JAX00375981	14	27184847	0	G	A	G	G	G	G	G	G	G	A	H	G	G	A	A	G	G	H	A	G	A	G	G	G	G	G	G	G	G	G	G	G	G	G	G	G	G	G	G	G	G	G	G	G	H	G
JAX00375982	14	27188665	0	C	T	C	C	C	T	C	C	C	C	H	C	H	C	C	C	C	H	C	T	C	C	C	C	C	H	C	C	C	H	H	C	C	C	C	C	C	C	C	C	C	T	C	C	H	C
JAX00375983	14	27196270	0	A	C	C	A	C	A	C	C	C	A	A	H	H	N	A	C	C	N	A	A	A	H	C	C	C	H	C	C	C	H	H	C	A	C	C	C	C	C	C	C	C	A	C	C	A	H
JAX00375987	14	27199137	0	G	A	G	G	G	G	G	G	A	G	G	G	G	G	G	G	G	G	G	G	G	G	H	A	G	G	G	G	G	G	G	G	G	G	H	G	H	G	A	G	G	G	G	G	G	G
JAX00375989	14	27205600	0	C	T	C	C	C	C	C	T	C	C	C	C	C	C	C	T	T	C	C	C	C	N	T	C	C	C	C	T	C	T	C	H	C	C	N	T	C	C	C	C	T	C	C	C	C	N
JAX00375990	14	27205681	0	G	A	G	G	G	G	G	A	G	A	H	G	G	A	A	A	A	H	A	G	A	G	G	G	G	G	G	A	G	G	G	G	G	G	G	A	G	G	G	G	A	G	G	G	H	G
JAX00375991	14	27207149	0	A	G	G	A	G	G	G	G	G	A	H	H	G	A	A	G	G	H	A	G	A	H	G	G	G	G	G	G	G	G	G	G	A	G	G	G	G	G	G	G	G	G	G	G	N	H
JAX00375993	14	27211435	0	T	C	T	T	T	T	T	C	C	T	T	T	T	T	T	C	C	T	T	T	T	H	C	C	T	T	T	C	T	H	T	H	T	T	C	C	H	T	C	T	C	T	T	T	T	H
JAX00375995	14	27212756	0	T	C	T	T	T	T	T	T	C	T	T	T	T	T	T	T	T	T	T	T	T	T	H	C	T	T	T	T	T	T	T	T	T	T	H	T	H	T	C	T	T	T	T	T	T	T
JAX00051303	14	27222083	0	T	C	C	T	C	C	C	C	C	C	C	H	C	C	C	C	C	C	C	C	C	H	C	C	C	C	C	C	C	C	C	C	T	C	C	C	C	C	C	C	C	C	C	C	C	H
JAX00051305	14	27231147	0	T	A	A	T	A	A	A	T	T	T	H	H	A	T	T	T	T	H	T	A	T	T	T	T	A	A	A	T	A	H	A	N	T	A	T	T	H	A	T	A	T	A	A	A	H	T
JAX00376002	14	27237669	0	C	G	C	C	C	C	C	C	C	G	H	C	C	N	G	C	C	H	G	C	G	C	C	C	C	C	C	C	C	C	C	C	C	C	C	C	C	C	C	C	C	C	C	C	N	C
JAX00376010	14	27257967	0	C	T	T	C	T	T	T	C	C	C	H	H	T	C	C	C	C	H	C	T	C	C	C	C	T	T	T	C	T	H	T	H	C	T	C	C	H	T	C	T	C	T	T	T	H	C
JAX00376011	14	27258790	0	G	A	A	G	A	A	A	G	A	A	A	H	A	A	A	G	G	A	A	A	A	G	H	A	A	A	A	G	A	H	A	H	G	A	H	G	A	A	A	A	G	A	A	A	A	G
JAX00051308	14	27259190	0	G	A	A	G	A	A	A	G	G	G	H	H	A	G	G	G	G	H	G	A	G	G	G	G	A	A	A	G	A	H	A	H	G	A	G	G	H	A	G	A	G	A	A	A	H	G
JAX00204542	14	27259791	0	G	A	G	G	G	G	G	G	A	G	G	G	G	G	G	G	G	G	G	G	G	G	A	A	G	G	G	G	G	G	G	G	G	G	A	G	H	G	A	G	N	G	G	G	G	G
JAX00376013	14	27260328	0	A	G	G	A	G	G	G	G	G	G	G	H	G	G	G	G	G	G	G	G	G	H	G	G	G	G	G	G	G	G	G	G	A	G	G	G	G	G	G	G	G	G	G	G	G	H
JAX00376015	14	27261244	0	A	G	G	A	G	G	G	G	G	G	G	H	G	G	G	G	G	G	G	G	G	H	G	G	G	G	G	G	G	G	G	G	A	G	G	G	G	G	G	G	G	G	G	G	G	H
JAX00376016	14	27261554	0	G	C	G	G	G	G	G	G	C	G	G	G	G	G	G	G	G	G	G	G	G	G	H	C	G	G	G	G	G	G	G	G	G	G	H	G	H	G	C	G	G	G	G	G	G	G
JAX00051310	14	27296723	0	A	C	C	A	C	C	C	A	A	A	H	H	C	A	A	A	A	H	A	C	A	A	A	A	C	C	C	A	C	H	C	H	A	C	A	A	N	C	A	C	A	C	C	C	N	A
JAX00376024	14	27312487	0	A	G	A	A	A	A	A	A	G	A	A	A	A	A	A	A	A	A	A	A	A	A	H	G	A	A	A	A	A	A	A	A	A	A	H	A	H	A	G	A	A	A	A	A	A	A
JAX00376027	14	27370661	0	A	T	A	A	A	A	A	T	T	T	H	A	A	T	T	T	T	H	T	A	T	H	T	T	A	A	A	T	A	H	A	H	A	A	T	T	H	A	N	A	T	A	A	A	H	H
JAX00376032	14	27377753	0	A	G	A	A	A	A	A	G	G	A	A	A	A	A	A	G	G	A	A	A	A	H	G	G	A	A	A	G	A	H	A	H	A	A	G	G	H	A	G	A	G	A	A	A	A	H
JAX00376034	14	27378639	0	A	G	A	A	A	A	A	G	G	G	H	A	A	G	G	G	G	H	G	A	G	H	G	G	A	A	A	G	A	H	A	H	A	A	G	G	H	A	G	A	G	A	A	A	H	H
JAX00376035	14	27396323	0	G	C	G	G	G	G	G	G	G	C	H	G	G	C	C	G	G	H	C	G	C	G	G	G	G	G	G	G	G	G	G	G	G	G	G	G	G	G	G	G	G	G	G	G	H	G
JAX00376037	14	27403055	0	A	G	A	A	A	A	A	A	A	G	H	A	A	G	G	A	A	H	G	A	G	A	A	A	A	A	A	A	A	A	A	A	A	A	A	A	A	A	A	A	A	A	A	A	H	A
JAX00376038	14	27406088	0	C	T	C	C	C	C	C	C	T	C	C	C	C	C	C	C	C	C	C	C	C	C	H	T	C	C	C	C	C	C	C	C	C	C	H	C	H	C	T	C	C	C	C	C	C	C
JAX00376040	14	27406949	0	C	A	C	C	C	C	C	C	A	C	C	C	C	C	C	C	C	C	C	C	C	C	H	A	C	C	C	C	C	C	C	C	C	C	H	C	H	C	A	C	C	C	C	C	C	C
JAX00376041	14	27440263	0	C	T	C	C	C	C	C	T	T	C	C	C	C	C	C	T	T	C	C	C	C	N	T	T	C	C	C	T	C	H	C	H	C	C	T	T	H	C	T	C	T	C	C	C	C	H
JAX00376044	14	27452955	0	T	G	T	T	T	T	T	G	G	T	T	T	T	T	T	G	G	T	T	T	T	H	G	G	T	T	T	G	T	H	T	H	T	T	G	G	H	T	G	T	G	T	T	T	T	H
JAX00051321	14	27456715	0	C	T	T	C	T	T	T	T	T	T	T	H	T	T	T	T	T	T	T	T	T	H	T	T	T	T	T	T	T	T	T	T	C	T	T	T	T	T	T	T	T	T	T	T	T	H
JAX00051322	14	27461909	0	A	G	G	A	G	G	G	A	A	A	H	H	G	A	A	A	A	H	A	G	A	A	A	A	G	G	G	A	G	H	G	H	A	G	A	A	H	G	A	G	A	G	G	G	H	A
JAX00051323	14	27461987	0	A	G	G	A	G	G	G	A	A	A	H	H	G	A	A	A	A	H	A	G	A	A	A	A	G	G	G	A	G	H	G	H	A	G	A	A	H	G	A	G	A	G	G	G	H	A
JAX00376045	14	27466361	0	T	C	T	T	T	T	T	C	C	T	T	T	T	T	T	C	C	T	T	T	T	H	C	C	T	T	T	C	T	H	T	H	T	T	C	C	H	T	C	T	C	T	T	T	T	H
JAX00376047	14	27487051	0	T	A	T	T	T	T	T	A	T	T	T	T	T	T	T	A	A	T	T	T	T	H	H	T	T	T	T	A	T	H	T	H	T	T	H	A	T	T	T	T	A	T	T	T	T	H
JAX00376048	14	27487187	0	C	T	T	C	T	T	T	C	C	C	H	H	T	C	C	C	C	H	C	T	C	C	C	C	T	T	T	C	T	H	T	H	C	T	C	C	H	T	C	T	C	T	T	T	H	C
JAX00051325	14	27498340	0	A	G	G	A	G	G	G	A	G	A	H	H	G	A	A	A	A	H	A	G	A	A	H	G	G	G	G	A	G	H	G	H	A	G	H	A	G	G	G	G	A	G	G	G	H	A
JAX00204549	14	27529858	0	G	C	G	G	G	G	G	C	C	G	G	G	G	G	G	C	N	G	G	G	G	G	C	N	G	G	G	C	G	G	G	G	G	G	N	N	G	G	H	G	N	G	G	G	G	N
JAX00051328	14	27544856	0	T	C	C	T	C	C	C	C	C	T	H	H	C	T	T	C	C	H	T	C	T	H	C	C	C	C	C	C	C	C	C	C	T	C	C	C	C	C	C	C	C	C	C	C	H	H
JAX00376064	14	27560499	0	C	A	A	C	A	A	A	A	C	C	H	H	A	C	C	A	A	H	C	A	C	H	H	C	A	A	A	A	A	A	A	A	C	A	H	A	H	A	C	A	A	A	A	A	H	H
JAX00376069	14	27577201	0	A	G	A	A	A	A	A	A	G	A	A	A	A	A	A	A	A	A	A	A	A	A	N	G	A	A	A	A	A	A	A	A	A	A	H	A	H	A	G	A	A	A	A	A	A	A
JAX00051332	14	27580954	0	T	C	C	T	C	C	C	C	C	T	N	H	C	T	T	C	C	H	T	C	T	H	C	C	C	C	C	C	C	C	C	C	T	C	C	C	C	C	C	C	C	C	C	C	H	H
JAX00051333	14	27603716	0	C	A	A	C	A	A	A	A	A	C	H	H	A	C	C	A	A	H	C	A	C	H	A	A	A	A	A	A	A	A	A	A	C	A	A	A	A	A	A	A	A	A	A	A	H	H
JAX00376076	14	27631467	0	G	A	A	G	A	A	A	G	G	G	H	H	A	G	G	G	G	H	G	A	G	G	G	G	A	A	A	G	A	H	A	H	G	A	G	G	H	A	G	A	G	A	A	A	H	G
JAX00051335	14	27639024	0	T	C	C	T	C	C	C	C	C	T	H	H	C	T	T	C	C	H	T	C	T	H	C	C	C	C	C	C	C	C	C	C	T	C	C	C	C	C	C	C	C	C	C	C	N	H
JAX00376078	14	27648758	0	C	G	C	C	C	C	C	C	G	C	C	C	C	C	C	C	C	C	C	C	C	C	H	G	C	C	C	C	C	C	C	C	C	C	H	C	H	C	G	C	C	C	C	C	C	C
JAX00376079	14	27649671	0	G	A	G	G	G	G	G	A	G	G	G	G	G	G	G	A	A	G	G	G	G	H	H	G	G	G	G	A	G	H	G	H	G	G	H	A	G	G	G	G	A	G	G	G	G	H
JAX00376083	14	27675345	0	T	G	T	T	T	T	T	G	G	T	T	T	T	T	T	G	G	T	T	T	T	G	G	G	T	T	T	G	T	G	T	G	T	T	G	G	G	T	G	T	G	T	T	T	T	G
JAX00051338	14	27677289	0	T	C	C	T	C	C	C	C	C	T	H	N	C	T	T	C	C	H	T	C	T	H	C	C	C	C	C	C	C	C	C	C	T	C	C	C	C	C	C	C	C	C	C	C	H	H
JAX00051343	14	27741035	0	G	T	T	G	T	T	T	G	G	G	H	H	T	G	G	G	G	H	G	T	G	G	G	G	T	T	T	G	T	H	T	H	G	T	G	G	H	T	G	T	G	N	T	T	N	G
JAX00376099	14	27751848	0	T	C	T	T	T	T	T	C	C	T	T	T	T	T	T	C	C	T	T	T	T	N	C	C	T	T	T	C	T	H	T	H	T	T	C	C	H	T	C	T	C	T	T	T	T	H
JAX00204554	14	27763568	0	C	G	C	C	C	C	C	C	G	C	C	C	C	C	C	C	C	C	C	C	C	C	H	G	C	C	C	C	C	C	C	C	C	C	H	C	H	C	G	C	C	C	C	C	C	C
JAX00051346	14	27781592	0	T	C	C	T	C	C	C	C	C	T	H	H	C	T	T	C	C	H	T	C	T	N	C	C	C	C	C	C	C	C	C	C	T	C	C	C	C	C	C	C	C	C	C	C	H	H
JAX00051347	14	27782978	0	C	T	T	C	T	T	T	C	C	C	H	H	T	C	C	C	C	H	C	T	C	C	C	C	T	T	T	C	T	H	T	H	C	T	C	C	H	T	C	T	C	T	T	T	H	C
JAX00376107	14	27804225	0	A	G	A	A	A	A	A	A	G	A	A	A	A	A	A	A	A	A	A	A	A	A	H	G	A	A	A	A	A	A	A	A	A	A	H	A	H	A	G	A	A	A	A	A	A	A
JAX00376109	14	27811954	0	A	G	G	A	G	G	G	A	A	A	H	H	G	A	A	A	A	H	A	G	A	A	A	A	G	G	G	A	G	H	G	H	A	G	A	A	H	G	A	G	A	G	G	G	H	A
JAX00376110	14	27812728	0	T	G	G	T	G	G	G	G	G	T	H	H	G	T	T	G	G	H	T	G	T	H	G	G	G	G	G	G	G	G	G	G	T	G	G	G	G	G	G	G	G	G	G	G	H	H
JAX00051349	14	27822482	0	A	T	T	A	T	T	T	T	T	A	H	H	T	A	A	T	T	H	A	T	A	H	T	T	T	T	T	T	T	T	T	T	A	T	T	T	T	T	T	T	T	T	T	T	H	H
JAX00204557	14	27842335	0	C	T	C	C	C	C	C	T	T	C	C	C	C	C	C	T	T	C	C	C	C	H	T	T	C	C	C	T	C	H	C	H	C	C	T	T	H	C	T	C	T	C	C	C	C	H
JAX00376115	14	27844653	0	C	A	C	C	C	C	C	C	C	A	H	C	C	A	A	C	C	H	A	C	A	C	C	C	C	C	C	C	C	C	C	C	C	C	C	C	C	C	C	C	C	C	C	C	H	C
JAX00376124	14	27883373	0	T	C	C	T	C	C	C	C	C	C	C	H	C	C	C	C	C	C	C	C	C	N	C	C	C	C	C	C	C	C	C	C	H	C	C	C	C	C	C	C	C	C	C	C	C	H
JAX00376125	14	27885918	0	G	A	G	G	G	G	G	G	A	G	G	G	G	G	G	G	G	G	G	G	G	G	H	A	G	G	G	G	G	G	G	G	G	G	H	G	H	G	A	G	G	G	G	G	G	G
JAX00051354	14	27894269	0	A	G	G	A	G	G	G	G	G	G	G	H	G	G	G	G	G	G	G	G	G	A	G	G	G	G	G	G	G	G	G	G	A	G	G	G	G	G	G	G	G	G	G	G	G	H
JAX00051358	14	27935685	0	C	T	T	C	T	T	T	C	C	C	H	H	T	C	C	C	C	H	C	T	C	C	C	C	T	T	T	C	T	H	T	H	C	T	C	C	H	T	C	T	C	T	T	T	H	C
JAX00204561	14	27942001	0	T	C	T	T	T	T	T	C	C	T	T	T	T	T	T	C	C	T	T	T	T	T	C	C	T	T	T	T	T	T	T	T	T	T	C	C	T	T	C	T	C	T	T	T	T	T
JAX00051361	14	27971042	0	C	T	T	C	T	T	T	T	T	C	H	H	T	C	C	T	T	H	C	T	C	H	T	T	T	T	T	C	T	T	T	T	C	T	T	T	T	T	T	T	T	T	T	T	H	H
JAX00376142	14	27980378	0	G	T	G	G	G	G	G	G	T	G	G	G	G	G	G	G	G	G	G	G	G	G	H	T	G	G	G	G	G	G	G	G	G	G	H	G	N	G	T	G	G	G	G	G	G	G
JAX00376143	14	27981542	0	A	G	G	A	G	G	G	G	G	G	G	H	G	G	G	G	G	G	G	G	G	H	G	G	G	G	G	A	G	G	G	G	N	G	G	G	G	G	G	G	G	G	G	G	G	H
JAX00376144	14	27985573	0	T	G	T	T	T	T	T	G	T	T	T	T	T	T	T	G	G	T	T	T	T	H	H	T	T	T	T	T	T	H	T	H	T	T	H	G	T	T	T	T	G	T	T	T	T	H
JAX00051363	14	28007976	0	T	A	A	T	A	A	A	A	A	A	A	H	A	A	A	A	A	A	A	A	A	H	A	A	A	A	A	T	A	A	A	A	T	A	A	A	A	A	A	A	A	A	A	A	A	H
JAX00376155	14	28033606	0	C	T	C	C	C	C	C	T	T	C	C	C	C	C	C	T	T	C	C	C	C	H	T	T	C	C	C	C	C	H	C	H	C	C	T	T	H	C	T	C	T	C	C	C	C	H
JAX00376156	14	28034052	0	T	C	T	T	T	T	T	C	C	T	T	T	T	T	T	C	C	T	T	T	T	H	C	C	T	T	T	T	T	H	T	H	T	T	C	C	H	T	C	T	C	T	T	T	T	H
JAX00376160	14	28035980	0	G	A	G	G	G	G	G	A	A	A	H	G	G	A	A	A	A	H	A	G	A	H	A	A	G	G	G	G	G	H	G	H	G	G	A	A	H	G	A	G	A	G	G	G	H	H
JAX00051366	14	28048180	0	T	C	C	T	C	C	C	C	C	C	C	H	C	C	C	C	C	C	C	C	C	H	C	C	C	C	C	T	C	C	C	C	T	C	C	C	C	C	C	C	C	C	C	C	C	H
JAX00051367	14	28064250	0	A	C	C	A	C	C	C	A	A	C	C	H	C	C	C	A	A	C	C	C	C	A	A	A	C	C	C	A	C	H	C	H	A	C	A	A	H	C	A	C	A	C	C	C	C	A
JAX00376172	14	28122156	0	C	T	C	C	C	C	C	T	C	C	C	C	C	C	C	T	T	C	C	C	C	H	H	C	C	C	C	C	C	H	C	H	C	C	H	T	C	C	C	C	T	C	C	C	C	H
JAX00376173	14	28124487	0	G	A	A	G	A	A	A	G	G	A	A	N	A	A	A	G	G	A	A	A	A	G	G	G	A	A	A	G	A	H	A	H	G	A	G	G	H	A	G	A	G	A	A	A	A	G
JAX00376175	14	28131239	0	C	T	C	C	C	C	C	T	C	C	C	C	C	C	C	T	T	C	C	C	C	H	H	C	C	C	C	C	C	H	C	H	C	C	H	T	C	C	C	C	T	C	C	C	C	H
JAX00376176	14	28145664	0	T	A	T	T	T	T	T	T	A	T	T	T	T	T	T	T	T	T	T	T	T	T	H	A	T	T	T	T	T	T	T	T	T	T	H	T	T	T	A	T	T	T	T	T	T	T
JAX00376178	14	28161111	0	A	G	G	A	G	G	G	G	G	G	G	H	G	G	G	G	G	G	G	G	G	H	G	G	G	G	G	A	G	G	G	G	A	G	G	G	G	G	G	G	G	G	G	G	G	H
JAX00376179	14	28161992	0	G	C	G	G	G	G	G	C	C	G	G	G	G	G	G	C	C	G	G	G	G	H	C	C	G	G	G	G	G	H	G	H	G	G	C	C	H	G	C	G	C	G	G	G	G	H
JAX00051375	14	28176014	0	A	C	C	A	C	C	C	A	A	C	C	H	C	C	C	A	A	C	C	C	C	A	A	A	C	C	C	A	C	H	C	H	A	C	A	A	H	C	A	C	A	C	C	C	C	A
JAX00051376	14	28180889	0	T	C	C	T	C	C	C	C	C	C	C	H	C	C	C	C	C	C	C	C	C	H	C	C	C	C	C	T	C	C	C	C	T	C	C	C	C	C	C	C	C	C	C	C	C	H
JAX00051377	14	28181588	0	G	A	A	G	A	A	A	G	G	A	A	H	A	A	A	G	G	A	A	A	A	G	G	G	A	A	A	G	A	H	A	H	G	A	G	G	H	A	G	A	G	A	A	A	A	G
JAX00204567	14	28215943	0	C	T	C	C	C	C	C	T	T	C	C	C	C	C	C	T	T	C	C	C	C	H	T	T	C	C	C	C	C	H	C	H	C	C	T	T	H	C	T	C	T	C	C	C	C	H
JAX00051378	14	28218300	0	C	T	T	C	T	T	T	C	C	T	T	H	T	T	T	C	C	T	T	T	T	C	C	C	T	T	T	C	T	T	T	T	C	T	C	C	H	T	C	T	C	T	T	T	T	C
JAX00376187	14	28220838	0	G	A	G	G	G	G	G	A	G	G	G	G	G	G	G	A	A	G	G	G	G	H	H	G	G	G	G	G	G	H	G	H	G	G	H	A	G	G	G	G	A	G	G	G	G	H
JAX00051379	14	28222949	0	G	C	C	G	C	C	C	G	G	G	H	H	C	G	G	G	G	H	G	C	G	G	G	G	C	C	C	G	C	H	C	H	G	C	G	G	H	C	G	C	G	C	C	C	H	G
JAX00051380	14	28223002	0	C	G	G	C	G	G	G	G	G	G	G	N	G	G	G	G	G	G	G	G	G	H	G	G	G	G	G	C	G	G	G	G	C	G	G	G	G	G	G	G	G	G	G	G	G	H
JAX00376188	14	28228979	0	C	T	C	C	C	C	C	C	C	T	C	C	C	T	T	C	C	C	T	C	T	C	C	C	C	C	C	C	C	C	C	C	C	C	C	C	C	C	C	C	C	C	C	C	C	C
JAX00051382	14	28254428	0	T	C	C	T	C	C	C	C	C	T	H	H	C	T	T	C	C	H	T	C	T	H	C	C	C	C	C	T	C	C	C	C	T	C	C	C	C	C	C	C	C	C	C	C	H	H
JAX00051383	14	28262620	0	A	G	G	A	G	G	G	G	G	A	H	H	G	A	A	G	G	H	A	G	A	H	G	G	G	G	G	A	G	G	G	G	A	G	G	G	G	G	G	G	G	G	G	G	H	H
JAX00376201	14	28289204	0	T	G	T	T	T	T	T	T	G	T	T	T	T	T	T	T	T	N	T	T	T	T	H	G	T	T	T	T	T	T	T	T	T	T	G	T	H	T	G	T	T	T	T	T	T	T
JAX00051386	14	28299388	0	T	C	C	T	C	C	C	T	T	C	C	H	C	C	C	T	T	C	C	C	C	T	T	T	C	C	C	T	C	H	C	H	T	C	T	T	H	C	T	C	T	C	C	C	C	T
JAX00376203	14	28317862	0	G	A	A	G	A	A	A	A	G	G	H	H	A	G	G	A	A	H	G	A	G	H	H	G	A	A	A	G	A	A	A	A	G	A	H	A	H	A	G	A	A	A	A	A	H	H
JAX00376207	14	28319730	0	A	G	A	A	A	A	A	G	G	A	A	A	A	A	A	G	G	A	A	A	A	H	G	G	A	A	A	A	A	H	A	H	A	A	G	G	H	A	G	A	G	A	A	A	A	H
JAX00376208	14	28321566	0	A	G	G	A	G	G	G	A	G	G	G	H	G	G	G	A	A	G	G	G	G	A	H	G	G	G	G	A	G	H	G	H	A	G	H	A	G	G	G	G	A	G	G	G	G	A
JAX00376212	14	28326359	0	T	C	C	T	C	C	C	C	C	C	C	C	C	C	C	C	C	C	C	C	C	N	C	C	C	C	C	H	C	C	C	C	H	C	C	C	C	C	C	C	C	C	C	C	C	N
JAX00051388	14	28327778	0	G	A	A	G	A	A	A	G	G	G	H	H	A	G	G	G	G	H	G	A	G	G	G	G	A	A	A	G	A	H	A	H	G	A	G	G	H	A	G	A	G	A	A	A	H	G
JAX00204570	14	28356989	0	C	A	C	C	C	C	C	A	A	A	H	C	C	A	A	A	A	H	A	C	A	H	A	A	C	C	C	C	C	H	C	H	C	C	A	A	H	C	A	C	A	C	C	C	H	H
JAX00204571	14	28357015	0	G	A	G	G	G	G	G	G	A	G	G	G	G	G	G	G	G	G	G	G	G	G	H	A	G	G	G	G	G	G	G	G	G	G	H	G	H	G	A	G	G	G	G	G	G	G
JAX00051390	14	28373056	0	G	C	C	G	C	C	C	C	C	C	C	H	C	C	C	C	C	C	C	C	C	H	C	C	C	C	C	G	C	C	C	C	G	C	C	C	C	C	C	C	C	C	C	C	C	H
JAX00051392	14	28378685	0	T	C	C	T	C	C	C	C	C	C	C	H	C	H	C	C	C	C	C	C	C	H	C	C	H	C	C	T	N	C	C	C	T	N	C	C	C	C	H	C	C	C	C	C	C	H
JAX00376225	14	28388611	0	A	C	A	A	A	A	A	C	C	C	H	A	A	C	C	C	C	H	C	A	C	H	C	C	A	A	A	A	A	H	A	H	A	A	C	C	H	A	C	A	C	A	A	A	H	H
JAX00376226	14	28403418	0	G	A	G	G	G	G	G	A	G	G	G	G	G	G	G	A	A	G	G	G	G	H	H	G	G	G	G	G	G	H	G	H	G	G	H	A	G	G	G	G	A	G	G	G	G	H
JAX00376230	14	28429076	0	C	T	C	C	C	C	C	C	T	T	H	C	C	T	T	C	C	H	T	C	T	C	H	T	C	C	C	C	C	C	C	C	C	C	H	C	H	C	T	C	C	C	C	C	H	C
JAX00376236	14	28446733	0	A	G	G	A	G	G	G	G	G	A	H	H	G	A	A	G	G	H	A	G	A	H	G	G	G	G	G	A	G	G	G	G	A	G	G	G	G	G	G	G	G	G	G	G	H	H
JAX00051396	14	28447185	0	A	T	T	A	T	T	T	A	A	A	H	H	T	A	A	A	A	H	A	T	A	A	A	A	T	T	T	A	T	A	T	A	A	T	A	A	H	T	A	T	A	T	T	T	H	A
JAX00376237	14	28452049	0	A	G	A	A	A	A	A	A	A	G	H	A	A	G	G	A	A	H	G	A	G	A	A	A	A	A	A	A	A	A	A	A	A	A	A	A	A	A	A	A	A	A	A	A	H	A
JAX00051397	14	28458467	0	T	C	C	T	C	C	C	T	C	T	H	H	C	T	T	T	T	H	T	C	T	T	H	C	C	C	C	T	C	H	C	H	T	C	H	T	C	C	C	C	T	C	C	C	H	T
JAX00376241	14	28460543	0	G	A	G	G	G	G	G	G	A	G	G	G	G	G	G	G	G	G	G	G	G	G	H	A	G	G	G	G	G	G	G	G	G	G	H	G	H	G	A	G	G	G	G	G	G	G
JAX00376246	14	28472795	0	T	C	T	T	T	T	T	T	C	C	H	T	T	C	C	T	T	H	C	T	C	T	T	H	T	T	T	T	T	T	T	T	T	T	T	T	T	T	H	T	T	T	T	T	H	T
JAX00376248	14	28482964	0	G	A	G	G	G	G	G	G	A	G	G	G	G	G	G	G	G	G	G	G	G	G	N	A	G	G	G	G	G	G	G	G	G	G	N	G	H	G	A	G	G	G	G	G	G	G
JAX00376250	14	28499224	0	G	A	G	G	G	G	G	G	A	G	G	G	G	G	G	G	G	G	G	G	G	G	H	A	G	G	G	G	G	G	G	G	G	G	N	G	H	G	A	G	G	G	G	G	G	G
JAX00376252	14	28503638	0	G	T	G	G	G	G	G	G	G	T	H	G	G	T	T	G	G	H	T	G	T	G	G	G	G	G	G	G	G	G	G	G	G	G	G	G	G	G	G	G	G	G	G	G	H	G
JAX00376253	14	28508817	0	G	A	A	G	A	A	A	G	A	G	H	H	A	G	G	G	G	H	G	A	G	G	H	A	A	A	A	G	A	H	A	H	G	A	H	G	A	A	A	A	G	A	A	A	N	G
JAX00376254	14	28508842	0	C	T	C	C	C	C	C	T	C	C	C	C	C	C	C	T	N	C	C	C	C	N	C	C	C	C	C	C	C	H	C	H	C	C	H	T	C	C	C	C	T	C	C	C	C	N
JAX00376255	14	28511281	0	A	T	T	A	T	T	T	T	T	A	H	H	T	A	A	T	T	H	A	T	A	H	T	T	T	T	T	A	T	T	T	T	A	T	T	T	T	T	T	T	T	T	T	T	H	H
JAX00376256	14	28518266	0	T	C	T	T	T	T	T	C	C	T	T	T	T	T	T	C	C	T	T	T	T	H	C	C	T	T	T	T	T	H	T	H	T	T	C	C	H	T	C	T	C	T	T	T	T	H
JAX00376260	14	28555078	0	C	T	C	C	C	C	C	T	C	C	C	C	C	C	C	T	T	C	C	C	C	H	H	C	C	C	C	C	C	H	C	H	C	C	H	T	C	C	C	C	T	C	C	C	C	H
JAX00376261	14	28563959	0	A	G	A	A	A	A	A	G	A	G	H	A	A	G	G	G	G	H	G	A	G	H	H	A	A	A	A	A	A	H	A	N	A	A	H	G	A	A	A	A	G	A	A	A	H	H
JAX00376263	14	28566880	0	C	A	C	C	C	C	C	A	A	A	H	C	C	A	A	A	A	H	A	C	A	H	A	A	C	C	C	C	C	H	C	H	C	C	A	A	H	C	A	C	A	C	C	C	H	H
JAX00051405	14	28569216	0	A	T	T	A	T	T	T	A	A	A	H	H	T	A	A	A	A	H	A	T	A	A	A	A	T	T	T	A	T	H	T	H	A	T	A	A	H	T	A	T	A	T	T	T	H	A
JAX00051406	14	28579741	0	C	T	C	C	C	C	C	T	C	C	C	C	C	C	C	T	T	C	C	C	C	H	H	C	C	C	C	C	C	H	C	H	C	C	H	T	C	C	C	C	T	C	C	C	C	H
JAX00051407	14	28580972	0	G	A	G	G	G	G	G	A	A	G	G	G	G	G	G	A	A	G	G	G	G	H	A	A	G	G	G	G	G	H	G	N	G	G	A	A	N	G	N	G	A	G	G	G	G	H
JAX00376264	14	28582222	0	G	A	G	G	G	G	G	G	G	A	N	G	G	A	A	G	G	A	A	G	A	G	G	G	G	G	G	G	G	G	G	G	G	G	G	G	G	G	G	G	G	G	G	G	G	G
JAX00376266	14	28596797	0	C	T	C	C	C	C	C	C	T	C	C	C	C	N	C	C	C	H	C	N	C	H	T	T	N	C	C	C	N	C	C	C	C	C	T	C	T	H	T	C	C	N	C	C	C	C
JAX00376273	14	28651545	0	T	A	T	T	T	T	T	T	A	T	T	T	T	T	T	T	T	T	T	T	T	T	T	A	T	T	T	T	T	T	T	T	T	T	T	T	T	T	A	T	T	T	T	T	T	T
JAX00051412	14	28660137	0	G	A	G	G	G	G	G	A	G	G	G	G	G	G	G	A	A	G	G	G	G	H	H	G	G	G	G	G	G	H	G	H	G	G	H	A	G	G	G	G	A	G	G	G	G	H
JAX00376276	14	28662510	0	A	C	A	A	A	A	A	A	C	A	A	A	A	A	A	A	A	A	A	A	A	A	H	C	A	A	A	A	A	A	A	A	A	A	H	A	H	A	C	A	A	A	A	A	A	A
JAX00376280	14	28681443	0	T	C	T	T	T	T	T	T	C	T	T	T	T	T	T	T	T	T	T	T	T	T	H	C	T	T	T	T	T	T	T	T	T	T	H	T	H	T	C	T	T	T	T	T	T	T
JAX00051415	14	28701779	0	T	G	G	T	T	G	G	G	G	G	G	N	G	G	G	G	G	G	G	G	G	H	G	G	G	G	G	T	G	G	G	G	T	H	G	G	H	T	G	G	G	G	G	G	G	H
JAX00051417	14	28740346	0	C	T	T	C	C	T	T	C	C	C	H	H	T	C	C	C	C	C	C	T	C	C	C	C	T	T	T	C	T	N	T	H	C	H	C	C	C	C	C	T	C	T	T	T	H	C
JAX00051421	14	28776409	0	A	G	G	A	A	G	G	G	G	A	H	H	G	A	A	G	G	A	A	G	A	N	G	G	G	G	G	A	G	G	G	G	A	H	G	G	H	A	G	G	G	G	G	G	H	H
JAX00051422	14	28780949	0	T	A	A	T	T	A	A	A	A	T	H	H	A	T	T	A	A	T	T	A	T	H	A	A	A	A	A	T	A	A	A	A	T	H	A	A	H	T	A	A	A	A	A	A	H	H
JAX00376298	14	28786682	0	T	C	C	T	T	C	C	C	C	T	H	H	C	T	T	C	C	T	T	C	T	H	C	C	C	C	C	T	C	C	C	C	T	H	C	C	H	T	C	C	C	C	C	C	H	H
JAX00376299	14	28793334	0	A	G	G	A	A	G	G	G	G	A	H	H	G	A	A	G	G	A	A	G	A	H	G	G	G	G	G	A	G	G	G	G	A	H	G	G	H	A	G	G	G	G	G	G	H	H
JAX00376300	14	28798750	0	G	A	G	G	G	G	G	G	G	A	N	G	G	A	A	G	G	A	A	G	A	G	G	G	G	G	G	G	G	G	G	G	N	G	G	G	G	G	G	G	G	G	G	G	N	G
JAX00376318	14	28862594	0	A	G	G	A	A	G	G	G	G	A	H	H	G	A	A	G	G	A	A	G	A	H	G	G	G	G	G	A	G	G	G	G	A	H	G	G	H	A	G	G	G	G	G	G	H	H
JAX00051427	14	28874139	0	G	T	T	G	G	T	T	G	G	T	T	H	T	T	T	G	G	T	T	T	T	G	G	G	T	T	T	G	T	H	T	H	G	H	G	G	G	G	G	T	G	T	T	T	T	G
JAX00051429	14	28885525	0	A	C	C	A	A	C	C	A	A	A	H	H	C	A	A	A	A	A	A	C	A	A	A	A	C	C	C	A	C	H	C	H	A	H	A	A	A	A	A	C	A	C	C	C	H	A
JAX00051430	14	28885698	0	G	A	A	G	G	A	A	G	G	A	A	H	A	A	A	G	G	A	A	A	A	G	G	G	A	A	A	G	A	H	A	H	G	H	G	G	G	G	G	A	G	A	A	A	A	G
JAX00376330	14	28920838	0	G	A	A	G	G	A	A	G	G	G	H	H	A	G	G	G	G	G	G	A	G	G	G	G	A	A	A	G	A	H	A	H	G	H	G	G	G	G	G	A	G	A	A	A	H	G
JAX00376331	14	28923138	0	C	T	C	C	C	C	C	T	C	C	C	C	C	C	C	T	T	C	C	C	C	H	H	C	C	C	C	C	C	H	C	H	C	C	H	T	C	C	C	C	T	C	C	C	C	H
JAX00051432	14	28931295	0	G	A	A	G	G	A	A	G	G	G	H	H	A	G	G	G	G	G	G	A	G	G	G	G	A	A	A	G	A	H	A	H	G	H	G	G	G	G	G	A	G	A	A	A	H	G
JAX00376334	14	28931645	0	G	T	T	G	G	T	T	T	T	T	T	H	T	T	T	T	T	T	T	T	T	H	T	T	T	T	T	G	T	T	T	T	G	H	T	T	H	G	T	T	T	T	T	T	T	H
JAX00376335	14	28931987	0	T	C	T	T	T	T	T	T	C	T	T	T	T	T	T	T	T	T	T	T	T	T	N	C	T	T	T	T	T	T	T	T	T	T	N	T	H	T	C	T	T	T	T	T	T	T
JAX00051433	14	28935717	0	A	G	G	A	A	G	G	G	G	G	G	H	G	G	G	G	G	G	G	G	G	H	G	G	G	G	G	A	G	G	G	G	A	H	G	G	H	A	G	G	G	G	G	G	G	H
JAX00376343	14	28991820	0	C	T	C	C	C	C	C	T	T	C	C	C	C	C	C	T	T	C	C	C	C	H	T	T	C	C	C	C	C	H	C	H	C	C	T	T	H	C	T	C	T	C	C	C	C	H
JAX00376344	14	28992985	0	G	A	A	G	G	A	A	A	A	A	A	H	A	A	A	A	A	A	A	A	A	H	A	A	A	A	A	G	A	A	A	A	G	H	A	A	H	G	A	A	A	A	A	A	A	H
JAX00376347	14	28999748	0	C	A	A	C	C	A	A	C	A	C	H	H	A	C	C	C	C	C	C	A	C	C	H	A	A	A	A	C	A	H	A	H	C	H	H	C	H	C	A	A	C	A	A	A	H	C
JAX00376351	14	29002450	0	T	C	T	T	T	T	T	C	T	T	T	T	T	T	T	C	C	T	T	T	T	H	H	T	T	T	T	T	T	N	T	H	T	T	N	C	T	T	T	T	C	T	T	T	T	T
JAX00204586	14	29033386	0	G	A	G	G	G	G	G	A	G	G	G	G	G	G	G	A	A	G	G	G	G	H	N	G	G	G	G	G	G	N	G	H	G	G	G	A	G	G	G	G	A	G	G	G	G	G
JAX00376354	14	29036921	0	A	G	A	A	A	A	A	A	A	G	H	A	A	G	G	A	A	G	G	A	G	A	A	A	A	A	A	A	A	A	A	A	A	A	A	A	A	A	A	A	A	A	A	A	H	A
JAX00376355	14	29037182	0	A	G	A	A	A	A	A	G	A	G	H	A	A	G	G	G	G	G	G	A	G	H	H	A	A	A	A	A	A	H	A	H	A	A	H	G	A	A	N	A	G	A	A	A	H	H
JAX00376359	14	29048583	0	A	G	G	A	A	G	G	G	G	G	G	H	G	G	G	G	G	G	G	G	G	H	G	G	G	G	G	A	G	G	G	G	A	H	G	G	H	A	G	G	G	G	G	G	G	H
JAX00376361	14	29052723	0	C	T	T	C	C	T	T	T	C	T	T	H	T	T	T	T	T	T	T	T	T	H	H	C	T	T	T	C	T	T	T	T	C	H	H	T	C	C	C	T	T	T	T	T	T	H
JAX00376362	14	29063067	0	G	A	G	G	G	G	G	G	G	A	H	G	G	A	A	G	G	A	A	G	A	G	G	G	G	G	G	G	G	G	G	G	G	G	G	G	G	G	G	G	G	G	G	G	H	G
JAX00376363	14	29073918	0	G	A	G	G	G	G	G	A	G	G	G	G	G	G	G	A	A	G	G	G	G	H	H	G	G	G	G	G	G	H	G	H	G	G	H	A	G	G	G	G	A	G	G	G	G	H
JAX00376366	14	29100625	0	T	G	T	T	T	T	T	G	T	T	T	T	T	T	T	G	G	T	T	T	T	H	H	T	T	T	T	T	T	H	T	H	T	T	H	G	T	T	T	T	G	T	T	T	T	H
JAX00376367	14	29112815	0	A	G	A	A	A	A	A	G	G	G	N	A	A	G	G	G	G	N	G	A	G	H	G	G	A	A	A	A	A	H	A	H	A	A	G	G	H	A	G	A	G	A	A	A	H	H
JAX00204590	14	29151601	0	T	C	T	T	T	T	T	C	T	T	T	T	T	T	T	C	C	T	T	T	T	H	H	T	T	T	T	T	T	H	T	H	T	T	H	C	T	T	T	T	C	T	T	T	T	H
JAX00051450	14	29172477	0	T	C	T	T	T	T	T	C	T	T	T	T	T	T	T	C	C	T	T	T	T	N	N	T	T	T	T	T	T	H	T	N	T	T	N	C	T	T	T	T	C	T	T	T	T	T
JAX00051453	14	29219834	0	C	T	C	C	C	C	C	T	C	C	C	C	C	C	C	T	T	C	C	C	C	H	H	C	C	C	C	C	C	H	C	H	C	C	H	T	C	C	C	C	T	C	C	C	C	H
JAX00376377	14	29233323	0	A	G	A	A	A	A	A	G	G	A	A	A	A	A	A	G	G	A	A	A	A	H	G	G	A	A	A	A	A	H	A	H	A	A	G	G	N	A	G	A	G	A	A	A	A	H
JAX00051454	14	29237611	0	C	A	A	C	C	A	A	A	A	C	H	H	A	C	C	A	A	H	C	A	C	H	A	A	A	A	A	C	A	A	A	A	C	N	A	A	N	C	A	A	A	A	A	A	N	H
JAX00376380	14	29241040	0	A	G	A	A	A	A	A	G	A	A	A	A	A	A	A	G	G	A	A	A	A	H	H	A	A	A	A	A	A	H	A	H	A	A	H	G	A	A	A	A	G	A	A	A	A	H
JAX00376382	14	29253674	0	C	T	C	C	C	C	C	T	C	C	C	C	C	C	C	T	T	C	C	C	C	H	H	C	C	C	C	C	C	H	C	H	C	C	H	T	C	C	C	C	T	C	C	C	C	H
JAX00376386	14	29322965	0	C	T	C	C	C	C	C	T	C	C	C	C	C	C	C	T	T	C	C	C	C	H	H	C	C	C	C	C	C	H	C	H	C	C	H	T	C	C	C	C	T	C	C	C	C	H
JAX00376390	14	29333183	0	G	A	G	G	G	G	G	G	A	G	G	G	G	G	G	G	G	G	G	G	G	G	H	A	G	G	G	G	G	G	G	G	G	G	H	G	H	G	A	G	G	G	G	G	G	G
JAX00051463	14	29345252	0	T	C	C	T	T	C	C	C	C	T	H	H	C	T	T	C	C	H	T	C	T	H	C	C	C	C	C	T	C	C	C	C	T	H	C	C	H	T	C	C	C	C	C	C	H	H
JAX00376392	14	29349909	0	G	A	G	G	G	G	G	A	A	G	G	G	G	G	G	A	A	G	G	G	G	H	A	A	G	G	G	G	G	H	G	H	G	G	A	A	H	G	A	G	A	G	G	G	G	H
JAX00376394	14	29353647	0	G	A	G	G	G	G	G	G	A	G	G	G	G	G	G	G	G	G	G	G	G	G	H	A	G	G	G	G	G	G	G	G	G	G	H	G	H	G	A	G	G	G	G	G	G	G
JAX00376406	14	29394196	0	T	C	C	T	T	C	C	C	C	T	H	H	C	T	T	C	C	H	T	C	T	H	C	C	C	C	C	T	C	C	C	C	T	H	C	C	H	T	C	C	C	C	C	C	H	H
JAX00376408	14	29396883	0	G	A	A	G	G	A	A	G	G	G	H	H	A	G	G	G	G	H	G	A	G	G	G	G	A	A	A	G	A	H	A	H	G	H	G	G	G	G	G	A	G	A	A	A	H	G
JAX00376411	14	29414297	0	G	A	G	G	G	G	G	A	G	A	H	G	G	A	A	A	A	H	A	G	A	H	H	G	G	G	G	G	G	H	G	H	G	G	H	A	G	G	G	G	A	G	G	G	H	H
JAX00051471	14	29448477	0	T	G	G	T	T	G	G	G	G	G	G	H	G	G	G	G	G	G	G	G	G	H	G	G	G	G	G	T	G	G	G	G	T	H	G	G	H	T	G	G	G	G	G	G	G	H
JAX00376421	14	29449235	0	C	T	C	C	C	C	C	C	T	C	C	C	C	C	C	C	C	C	C	C	C	C	H	T	C	C	C	C	C	C	C	C	C	C	H	C	H	C	T	C	C	C	C	C	C	C
JAX00051472	14	29470697	0	G	A	A	G	G	A	A	G	G	G	H	H	A	G	G	G	G	N	G	A	G	G	G	G	A	A	A	G	A	H	A	H	G	H	G	G	G	G	G	A	G	A	A	A	H	G
JAX00376429	14	29479618	0	G	A	G	G	G	G	G	A	G	G	G	G	G	G	G	A	A	G	G	G	G	H	H	G	G	G	G	G	G	H	G	H	G	G	H	A	G	G	G	G	A	G	G	G	G	H
JAX00376430	14	29483279	0	A	C	C	A	A	C	C	C	C	C	C	H	C	C	C	C	C	C	C	C	C	H	C	C	C	C	C	A	C	C	C	C	A	H	C	C	H	A	C	C	C	C	C	C	C	H
JAX00204597	14	29485424	0	C	T	C	C	C	C	C	C	T	C	C	C	C	C	C	C	C	C	C	C	C	C	H	T	C	C	C	C	C	C	C	C	C	C	H	C	H	C	T	C	C	C	C	C	C	C
JAX00376441	14	29519665	0	C	T	C	C	C	C	C	T	C	C	C	C	C	C	C	T	T	C	C	C	C	H	H	C	C	C	C	C	C	H	C	H	C	C	H	T	C	C	C	C	T	C	C	C	C	H
JAX00204600	14	29571292	0	C	T	C	C	C	C	C	T	T	C	C	C	C	C	C	T	T	C	C	C	C	H	T	T	C	C	C	C	C	H	C	H	C	C	T	T	H	C	T	C	T	C	C	C	C	H
JAX00051483	14	29601745	0	A	G	G	A	A	G	G	A	A	G	G	H	G	G	G	A	A	G	G	G	G	A	A	A	G	G	G	A	G	H	G	H	A	H	A	A	A	A	A	G	A	G	G	G	G	A
JAX00051485	14	29630871	0	C	T	T	C	C	T	T	T	T	T	T	H	T	T	T	T	T	T	T	T	T	H	T	T	T	T	T	C	T	T	T	T	C	H	T	T	H	C	T	T	T	T	T	T	T	H
JAX00376455	14	29642110	0	T	C	T	T	T	T	T	T	C	T	T	T	T	T	T	T	T	T	T	T	T	T	C	C	T	T	T	T	T	T	T	T	T	T	C	T	C	N	C	T	T	T	T	T	T	T
JAX00051486	14	29653535	0	T	G	G	T	T	G	G	G	G	G	G	H	G	G	G	G	G	G	G	G	G	H	G	G	G	G	G	T	G	G	G	G	T	H	G	G	H	T	G	G	G	G	G	G	G	H
JAX00376461	14	29696162	0	A	C	A	A	A	A	A	C	A	A	A	A	A	A	A	C	C	A	A	A	A	H	H	A	A	A	A	A	A	H	A	H	A	A	H	C	A	A	A	A	C	A	A	A	A	H
JAX00376462	14	29696201	0	G	T	G	G	G	G	G	T	G	G	G	G	G	G	G	T	T	G	G	G	G	H	H	G	G	G	G	G	G	H	G	H	G	G	H	T	G	G	G	G	T	G	G	G	G	H
JAX00376463	14	29701917	0	G	A	G	G	G	G	G	A	G	G	G	G	G	G	G	A	A	G	G	G	G	H	N	G	G	G	G	G	G	G	G	N	G	G	N	A	G	G	G	G	A	G	G	G	G	G
JAX00051491	14	29708350	0	G	A	A	G	G	A	A	G	G	A	A	H	A	A	A	G	G	A	A	A	A	G	G	G	A	A	A	G	A	H	A	N	G	H	G	G	G	G	G	A	G	A	A	A	A	G
JAX00376468	14	29722291	0	C	T	C	C	C	C	C	T	C	C	C	C	C	C	C	T	T	C	C	C	C	H	N	C	C	C	C	C	C	H	C	H	C	C	N	T	C	C	C	C	N	C	C	C	C	C
JAX00376472	14	29728807	0	A	G	G	A	A	G	G	A	G	G	G	H	G	G	G	A	A	G	G	G	G	A	H	G	G	G	G	A	G	H	G	H	A	H	H	A	H	A	G	G	A	G	G	G	G	A
JAX00376475	14	29742422	0	C	T	C	C	C	C	C	T	T	C	C	C	C	C	C	T	T	C	C	C	C	H	T	T	C	C	C	C	C	N	C	H	C	C	T	T	H	C	T	C	T	C	C	C	C	H
JAX00376477	14	29749877	0	C	A	A	C	C	A	A	A	A	A	A	H	A	A	A	A	A	A	A	A	A	H	A	A	A	A	A	C	A	A	A	A	C	H	A	A	H	C	A	A	A	A	A	A	A	H
JAX00376480	14	29754795	0	G	T	T	G	G	T	T	G	G	T	T	H	T	T	T	G	G	T	T	T	T	G	G	G	T	T	T	G	T	H	T	N	G	H	G	G	G	G	G	T	G	T	T	T	T	G
JAX00204604	14	29774819	0	C	G	C	C	C	C	C	C	G	C	C	C	C	C	C	C	C	C	C	C	C	C	H	G	C	C	C	C	C	C	C	C	C	C	H	C	H	C	G	C	C	C	C	C	C	C
JAX00204605	14	29774899	0	G	A	G	G	G	G	G	A	A	G	G	G	G	G	G	A	A	G	G	G	G	H	A	A	G	G	G	G	G	H	G	H	G	G	A	A	H	G	A	G	A	G	G	G	G	H
JAX00204606	14	29774991	0	C	T	C	C	C	C	C	C	T	C	C	C	C	C	C	C	C	C	C	C	C	C	H	T	C	C	C	C	C	C	C	C	C	C	H	C	H	C	T	C	C	C	C	C	C	C
JAX00376485	14	29785135	0	A	G	A	A	A	A	A	A	G	A	A	A	A	A	A	A	A	A	A	A	A	A	G	G	A	A	A	A	A	A	A	A	A	A	G	A	H	A	G	A	A	A	A	A	A	A
JAX00204607	14	29801698	0	T	A	T	T	T	T	T	T	A	T	T	T	T	T	T	T	T	T	T	T	T	T	H	A	T	T	T	T	T	T	T	T	T	T	H	T	H	T	A	T	T	T	T	T	T	T
JAX00204608	14	29801753	0	G	A	G	G	G	G	G	G	A	G	G	G	G	G	G	G	G	G	G	G	G	G	N	A	G	G	G	G	G	G	G	G	G	G	H	G	H	G	A	G	G	G	G	G	G	G
JAX00376488	14	29808371	0	T	C	T	T	T	T	T	C	C	T	T	T	N	T	T	C	C	T	T	T	T	H	C	C	T	T	T	T	T	N	T	H	T	T	C	C	H	T	C	T	C	T	T	T	T	N
JAX00376490	14	29813326	0	T	C	T	T	T	T	T	C	T	T	T	T	T	T	T	C	C	T	T	T	T	H	H	T	T	T	T	T	T	H	T	H	T	T	H	C	T	T	T	T	C	T	T	T	T	H
JAX00376492	14	29816831	0	A	C	A	A	A	A	A	C	A	A	A	A	A	A	A	C	C	A	A	A	A	H	H	A	A	A	A	A	A	H	A	H	A	A	H	C	A	A	A	A	C	A	A	A	A	H
JAX00051502	14	29862203	0	C	T	C	C	C	C	C	T	T	C	C	C	C	C	C	T	H	C	C	C	C	H	T	T	C	C	C	C	C	H	C	N	C	C	T	H	N	C	T	C	T	C	C	C	C	H
JAX00051503	14	29877550	0	C	A	C	C	A	C	C	A	A	C	C	C	C	C	C	A	A	C	C	C	C	N	A	A	C	C	C	C	C	N	C	H	C	H	A	A	A	A	A	C	A	C	C	C	C	C
JAX00376503	14	29942379	0	A	C	A	A	A	A	A	A	A	C	N	A	A	C	C	A	A	H	C	A	C	A	A	A	A	A	A	A	A	A	A	A	A	A	A	A	A	A	A	A	A	A	A	A	N	A
JAX00376510	14	29977500	0	A	G	A	A	A	A	A	A	G	A	A	A	A	A	A	A	A	A	A	A	A	A	H	G	A	A	A	A	A	A	A	A	A	A	H	A	H	A	G	A	A	A	A	A	A	A
JAX00376511	14	29977536	0	G	A	G	G	G	G	G	G	A	G	G	G	G	G	G	G	G	G	G	G	G	G	H	A	G	G	G	G	G	G	G	G	G	G	H	G	H	G	A	G	G	G	G	G	G	G
JAX00376517	14	29982302	0	G	A	G	G	G	G	G	G	A	A	H	G	G	A	A	G	G	H	A	G	A	G	H	A	G	G	G	G	G	G	G	G	G	G	H	G	H	G	A	G	G	G	G	G	H	G
JAX00376521	14	29986086	0	T	C	T	T	T	T	T	C	C	T	T	T	T	T	T	C	C	T	T	T	T	H	C	C	T	T	T	T	T	H	T	H	T	T	C	C	H	T	C	T	C	T	T	T	T	H
JAX00376522	14	29986435	0	T	G	T	T	T	T	T	G	G	G	H	T	T	G	G	G	G	H	G	T	G	H	G	G	T	T	T	T	T	H	T	H	T	T	G	G	H	T	G	T	G	T	T	T	H	H
JAX00376524	14	30001281	0	G	A	G	G	G	G	G	A	G	G	G	G	G	G	G	A	A	G	G	G	G	H	H	G	G	G	G	G	G	H	G	H	G	G	H	A	G	G	G	G	A	G	G	G	G	H
JAX00376525	14	30002207	0	A	G	A	A	A	A	A	G	G	A	A	A	A	A	A	G	G	A	A	A	A	H	G	G	A	A	A	A	A	H	A	H	A	A	G	G	H	A	G	A	G	A	A	A	A	H
JAX00051515	14	30016757	0	A	C	A	A	C	A	A	C	C	C	H	A	A	C	C	C	C	H	C	A	C	H	C	C	A	A	A	A	A	H	A	H	A	H	C	C	C	C	C	A	C	A	A	A	H	H
JAX00376529	14	30031152	0	C	T	C	C	C	C	C	T	T	C	C	C	C	C	C	T	T	C	C	C	C	H	T	T	C	C	C	C	C	H	C	H	C	C	T	T	H	C	T	C	T	C	C	C	C	H
JAX00376530	14	30033966	0	A	G	A	A	A	A	A	G	G	A	A	A	A	A	A	G	G	A	A	A	A	H	G	G	A	A	A	A	A	H	A	H	A	A	G	G	H	A	G	A	G	A	A	A	A	H
JAX00051517	14	30050051	0	A	G	A	A	G	A	A	G	G	G	H	A	A	G	G	G	G	H	G	A	G	H	G	G	A	A	A	A	A	N	A	H	A	H	G	G	G	G	G	A	G	A	A	A	H	N
JAX00376535	14	30051846	0	T	C	T	T	T	T	T	T	C	C	H	T	T	C	C	T	T	N	C	T	C	T	H	C	T	T	T	T	T	T	T	T	T	T	H	T	H	T	C	T	T	T	T	T	H	T
JAX00376538	14	30069859	0	C	T	C	C	C	C	C	C	C	T	H	C	C	T	T	C	C	H	T	C	T	C	C	C	C	C	C	C	C	C	C	C	C	C	C	C	C	C	C	C	C	C	C	C	H	C
JAX00376539	14	30091620	0	G	A	G	G	G	G	G	G	G	A	A	G	G	A	A	G	G	A	A	G	A	G	G	G	G	G	G	G	G	G	G	G	G	G	G	G	G	G	G	G	G	G	G	G	A	G
JAX00376541	14	30104318	0	A	G	A	A	A	A	A	G	G	G	H	A	A	G	G	G	G	H	G	A	G	H	G	G	A	A	A	A	A	H	A	H	A	A	G	G	H	A	G	A	G	A	A	A	H	H
JAX00376542	14	30104998	0	G	A	G	G	G	G	G	G	G	A	H	G	G	A	A	G	G	H	A	G	A	G	G	G	G	G	G	G	G	G	G	G	G	G	G	G	G	G	G	G	G	G	G	G	H	G
JAX00376548	14	30124406	0	G	A	G	G	G	G	G	G	A	G	G	G	G	G	G	G	G	G	G	G	G	G	H	N	G	G	G	G	G	G	G	G	G	G	H	G	G	G	N	G	G	G	G	G	G	G
JAX00376552	14	30135262	0	T	C	T	T	T	T	T	T	C	T	T	T	T	T	T	T	T	T	T	T	T	T	H	C	T	T	T	T	T	T	T	T	T	T	T	T	H	T	C	T	T	T	T	T	T	T
JAX00376556	14	30143116	0	G	A	G	G	G	G	G	A	G	G	G	G	G	G	G	A	A	G	G	G	G	H	H	G	G	G	G	G	G	H	G	H	G	G	H	A	G	G	G	G	A	G	G	G	G	H
JAX00204615	14	30146301	0	C	T	C	C	C	C	C	T	T	C	C	C	C	C	C	T	T	C	C	C	C	N	T	T	C	C	C	C	C	N	C	N	C	C	H	T	C	C	H	C	T	C	C	C	C	C
JAX00376561	14	30174001	0	A	C	A	A	C	A	A	C	C	A	A	A	A	A	A	C	C	A	A	A	A	N	C	C	A	A	A	A	A	H	A	H	A	H	H	C	C	C	C	A	C	A	A	A	A	H
JAX00051525	14	30177537	0	A	C	A	A	C	A	A	A	A	A	A	A	A	A	A	A	A	A	A	A	A	A	A	A	A	A	A	A	A	A	A	A	A	H	A	A	H	C	A	A	A	A	A	A	A	A
JAX00051527	14	30185481	0	T	C	T	T	C	T	T	C	C	T	T	T	T	T	T	C	C	T	T	T	T	H	C	C	T	T	T	T	T	H	T	N	T	H	H	C	C	C	C	T	C	T	T	T	T	H
JAX00376565	14	30186329	0	G	T	G	G	G	G	G	T	G	T	H	G	G	T	T	T	T	H	T	G	T	H	H	G	G	G	G	G	G	H	G	H	G	G	H	T	G	G	G	G	T	G	G	G	H	H
JAX00376566	14	30195737	0	C	G	C	C	C	C	C	G	G	C	C	C	C	C	C	G	G	C	C	C	C	H	G	G	C	C	C	C	C	H	C	N	C	C	N	G	N	C	G	C	G	C	C	C	C	N
JAX00376570	14	30206116	0	A	G	A	A	G	A	A	G	A	A	A	A	A	A	A	G	G	A	A	A	A	H	H	A	A	A	A	A	A	H	A	H	A	H	H	G	H	G	A	A	G	A	A	A	A	H
JAX00376573	14	30208028	0	A	G	A	A	A	A	A	G	G	A	A	A	A	A	A	G	G	A	A	A	A	H	G	G	A	A	A	A	A	H	A	H	A	A	H	G	H	A	G	A	G	A	A	A	A	H
JAX00376576	14	30209926	0	G	A	G	G	G	G	G	A	A	A	H	G	G	A	A	A	A	H	A	G	A	H	A	A	G	G	G	G	G	H	G	H	G	G	H	A	H	G	A	G	A	G	G	G	H	H
JAX00376577	14	30213118	0	A	T	A	A	A	A	A	A	A	T	H	A	A	T	T	A	A	H	T	A	T	A	A	A	A	A	A	A	A	A	A	A	A	A	A	A	A	A	A	A	A	A	A	A	H	A
JAX00051529	14	30214006	0	C	A	C	C	A	C	C	C	C	C	C	C	C	C	C	C	C	C	C	C	C	C	C	C	C	C	C	C	C	C	C	C	C	H	C	C	H	A	C	C	C	C	C	C	C	C
JAX00051530	14	30222475	0	T	C	T	T	C	T	T	C	C	T	T	T	T	T	T	C	C	T	T	T	T	H	C	C	T	T	T	T	T	H	T	H	T	H	H	C	C	C	C	T	C	T	T	T	T	H
JAX00376579	14	30222575	0	T	C	T	T	T	T	T	T	C	T	T	T	T	T	T	T	T	T	T	T	T	T	H	C	T	T	T	T	T	T	T	T	T	T	T	T	N	T	C	T	T	T	T	T	T	T
JAX00376580	14	30224201	0	C	T	C	C	C	C	C	C	T	C	C	C	C	C	C	C	C	C	C	C	C	C	C	T	C	C	C	C	C	C	C	C	C	C	C	C	C	C	T	C	C	C	C	C	C	C
JAX00376584	14	30230153	0	G	A	G	G	A	G	G	G	G	G	G	G	G	G	G	G	G	G	G	G	G	G	G	G	G	G	G	G	G	G	G	G	G	H	G	G	H	A	G	G	G	G	G	G	G	G
JAX00051533	14	30272605	0	G	A	G	G	A	G	G	G	G	G	G	G	G	G	G	G	G	G	G	G	G	G	G	G	G	G	G	G	G	G	G	G	G	H	G	G	H	A	G	G	G	G	G	G	G	G
JAX00204619	14	30280023	0	T	C	T	T	T	T	T	C	C	C	H	T	T	C	C	C	C	H	C	T	C	H	C	C	T	T	T	T	T	H	T	H	T	T	H	C	H	T	C	T	C	T	T	T	C	H
JAX00051535	14	30292951	0	G	A	G	G	A	G	G	G	G	A	H	G	G	A	A	G	G	H	A	G	A	G	G	G	G	G	G	G	G	G	G	G	G	H	G	G	H	A	G	G	G	G	G	G	H	G
JAX00376596	14	30302291	0	C	T	C	C	C	C	C	T	C	C	C	C	C	C	C	T	T	C	C	C	C	H	H	C	C	C	C	C	C	H	C	H	C	C	H	T	C	C	C	C	T	C	C	C	C	H
JAX00051538	14	30336208	0	T	G	T	T	G	T	T	G	G	T	T	T	T	T	T	G	G	T	T	T	T	H	G	G	T	T	T	T	T	H	T	H	T	N	H	G	G	G	G	T	G	T	T	T	T	H
JAX00376608	14	30336809	0	T	C	T	T	T	T	T	T	C	T	T	T	T	T	T	T	T	T	T	T	T	T	H	C	T	T	T	T	T	T	T	T	T	T	T	T	H	T	C	T	T	T	T	T	T	T
JAX00051539	14	30337763	0	C	T	C	C	T	C	C	C	C	C	H	H	H	H	C	C	H	H	N	C	C	C	C	C	N	C	C	C	C	N	C	C	C	H	C	C	H	T	C	C	C	C	C	C	C	C
JAX00376612	14	30358291	0	C	T	C	C	C	C	C	T	C	C	C	C	C	C	C	T	T	C	C	C	C	H	H	C	C	C	C	C	C	H	C	H	C	C	H	T	C	C	C	C	T	C	C	C	C	H
JAX00376618	14	30379471	0	T	C	T	T	T	T	T	C	C	C	H	T	T	C	C	C	C	H	C	T	C	H	C	C	T	T	T	T	T	H	T	H	T	T	H	C	H	T	C	T	C	T	T	T	H	H
JAX00376619	14	30381699	0	G	A	G	G	G	G	G	A	A	G	G	G	G	G	G	A	A	G	G	G	G	H	A	A	G	G	G	G	G	H	G	H	G	G	H	A	H	G	A	G	A	G	G	G	G	H
JAX00376620	14	30385339	0	T	C	T	T	T	T	T	T	T	C	H	T	T	C	C	T	T	H	C	T	C	T	T	T	T	T	T	T	T	T	T	T	T	T	T	T	T	T	T	T	T	T	T	T	H	T
JAX00376622	14	30400307	0	G	A	G	G	A	G	G	G	G	G	G	G	G	G	G	G	G	G	G	G	G	G	G	G	G	G	G	G	G	G	G	G	G	H	G	G	A	A	N	G	G	G	G	G	G	G
JAX00051545	14	30415665	0	C	T	C	C	T	C	C	T	T	C	C	C	C	C	C	T	T	C	C	C	C	H	T	T	C	C	C	C	C	H	C	H	C	H	H	T	T	T	T	C	T	C	C	C	C	H
JAX00051547	14	30443363	0	G	T	G	G	T	G	G	T	T	G	G	G	G	G	G	T	T	G	G	G	G	G	T	T	G	G	G	G	G	N	G	G	G	H	G	T	T	T	T	G	T	G	G	G	G	H
JAX00376628	14	30448893	0	A	G	A	A	A	A	A	A	G	A	A	A	A	A	A	A	A	A	A	A	A	A	H	G	A	A	A	A	A	A	A	A	A	A	A	A	G	A	G	A	A	A	A	A	A	A
JAX00376629	14	30472235	0	C	T	C	C	C	C	C	T	C	C	C	C	N	C	C	T	T	C	C	N	C	T	N	C	C	C	C	C	C	N	C	T	C	C	N	T	C	C	C	C	T	C	C	C	C	H
JAX00376633	14	30492808	0	A	G	A	A	A	A	A	A	G	A	A	A	A	A	A	A	A	A	A	A	A	A	H	G	A	A	A	A	A	A	A	A	A	A	A	A	H	A	G	A	A	A	A	A	A	A
JAX00376636	14	30522165	0	G	A	G	G	G	G	G	G	A	G	G	G	G	G	G	G	G	G	G	G	G	G	H	A	G	G	G	G	G	G	G	G	G	G	G	G	H	G	A	G	G	G	G	G	G	G
JAX00051553	14	30541395	0	C	T	C	C	C	C	C	C	T	C	C	C	C	C	C	C	C	C	C	C	C	C	H	T	C	C	C	C	C	C	C	C	C	C	C	C	H	C	T	C	C	C	C	C	C	C
JAX00051554	14	30541525	0	C	T	C	C	C	C	C	T	C	C	C	C	C	C	C	T	T	C	C	C	C	H	H	C	C	C	C	C	C	H	C	H	C	C	H	T	C	C	C	C	T	C	C	C	C	H
JAX00051556	14	30567843	0	T	G	T	T	T	T	T	T	G	T	T	T	T	T	T	T	T	T	T	T	T	T	N	G	T	T	T	T	T	T	T	T	T	T	T	T	H	T	G	T	T	T	T	T	T	T
JAX00051558	14	30619827	0	A	G	A	A	A	A	A	G	G	A	A	A	A	A	A	G	G	A	A	A	A	H	G	G	A	A	A	A	A	H	A	H	A	A	H	G	H	A	G	A	G	A	A	A	A	H
JAX00376645	14	30684151	0	C	T	C	C	C	C	C	C	T	C	C	C	C	C	C	C	C	C	C	C	C	C	H	T	C	C	C	C	C	C	C	C	C	C	C	C	H	C	T	C	C	C	C	C	C	C
JAX00204629	14	30686158	0	T	A	T	T	T	T	T	A	A	T	T	T	T	T	T	A	A	T	T	T	T	H	A	A	T	T	T	T	T	H	T	H	T	T	H	A	H	T	A	T	A	T	T	T	T	T
JAX00376650	14	30687828	0	C	T	C	C	C	C	C	C	T	C	C	C	C	C	C	C	C	C	C	C	C	C	H	T	C	C	C	C	C	C	C	C	C	C	C	C	H	C	T	C	C	C	C	C	C	C
JAX00376653	14	30704926	0	A	G	A	A	A	A	A	G	G	A	A	A	N	A	A	N	G	A	A	A	A	H	G	G	A	A	A	A	N	H	A	H	A	A	H	G	N	H	G	A	N	A	A	A	A	H
JAX00051566	14	30708024	0	G	C	G	G	G	G	G	G	C	G	G	G	G	G	G	G	G	G	G	G	G	G	H	C	G	G	G	G	G	G	G	G	G	G	G	G	H	G	C	G	G	G	G	G	G	G
JAX00376654	14	30729254	0	G	A	G	G	G	G	G	A	A	G	G	G	G	G	G	A	A	G	G	G	G	G	A	A	G	G	G	G	G	G	G	N	G	G	G	A	G	G	A	G	A	G	G	G	G	N
JAX00376655	14	30732043	0	A	G	A	A	A	A	A	G	G	A	A	A	A	A	A	G	G	A	A	A	A	N	G	G	A	A	A	A	A	N	A	H	A	A	N	G	N	A	G	A	G	A	A	A	A	H
JAX00051568	14	30741693	0	A	G	A	A	G	A	A	G	G	A	A	A	A	A	A	G	G	A	A	A	A	A	G	G	A	A	A	A	A	A	A	A	A	A	A	G	G	G	G	A	G	A	A	A	A	A
JAX00376659	14	30747482	0	C	T	C	C	C	C	C	T	C	C	C	C	C	C	C	T	T	C	C	C	C	H	H	C	C	C	C	C	C	H	C	H	C	C	H	T	C	C	C	C	T	C	C	C	C	H
JAX00376662	14	30782982	0	C	T	C	C	C	C	C	C	T	C	C	C	C	C	C	C	C	C	C	C	C	C	H	T	C	C	C	C	C	C	C	C	C	C	C	C	H	C	T	C	C	C	C	C	C	C
JAX00376664	14	30791135	0	G	A	G	G	G	G	G	G	A	G	G	G	G	G	G	G	G	G	G	G	G	G	H	A	G	G	G	G	G	G	G	G	G	G	G	G	H	G	A	G	G	G	G	G	G	G
JAX00376665	14	30792304	0	G	A	G	G	G	G	G	G	G	A	G	G	G	A	A	G	G	G	A	G	A	G	G	G	G	G	G	G	G	G	G	G	G	G	G	G	G	G	G	G	G	G	G	G	G	G
JAX00376669	14	30793437	0	T	C	T	T	C	T	T	C	C	C	N	T	T	C	C	C	C	H	C	T	C	H	C	C	T	T	T	T	H	H	T	H	T	N	H	C	C	C	C	T	C	T	T	T	T	H
JAX00376670	14	30793546	0	C	A	C	C	A	C	C	A	C	A	H	C	C	A	A	A	A	H	A	C	A	H	H	C	C	C	C	C	H	N	C	H	C	N	H	A	C	A	C	C	A	C	C	C	C	H
JAX00376673	14	30800785	0	T	C	T	T	T	T	T	C	C	T	T	T	T	T	T	C	C	T	T	T	T	H	C	C	T	T	T	T	T	H	T	H	T	T	H	C	H	T	C	T	C	T	T	T	T	H
JAX00376678	14	30844799	0	T	G	T	T	G	T	T	T	T	T	T	T	T	T	T	T	T	T	T	T	T	T	T	T	T	T	T	T	T	T	T	T	T	H	T	T	H	G	T	T	T	T	T	T	T	T
JAX00376680	14	30848730	0	A	G	A	A	A	A	A	A	G	A	A	A	A	A	A	A	A	A	A	A	A	A	H	G	A	A	A	A	A	A	A	A	A	A	A	A	H	A	G	A	A	A	A	A	A	A
JAX00376682	14	30849947	0	A	G	A	A	G	A	A	A	G	A	A	A	A	A	A	A	A	A	A	A	A	A	N	G	A	A	A	A	A	A	A	A	A	N	A	A	G	G	G	A	A	A	A	A	A	A
JAX00376683	14	30850188	0	C	T	C	C	C	C	C	T	C	C	C	C	C	C	C	T	T	C	C	C	C	H	T	C	C	C	C	C	C	H	C	H	C	C	H	T	C	C	C	C	T	C	C	C	C	H
JAX00376687	14	30856443	0	C	T	C	C	C	C	C	C	T	C	C	C	C	C	C	C	C	C	C	C	C	C	H	T	C	C	C	C	C	C	C	C	C	C	C	C	H	C	T	C	C	C	C	C	C	C
JAX00051577	14	30868884	0	G	A	G	G	A	G	G	G	G	A	H	G	G	A	A	G	G	H	A	G	A	G	G	G	G	G	G	G	H	G	G	G	G	H	G	G	H	A	G	G	G	G	G	G	H	G
JAX00376690	14	30902535	0	A	T	A	A	A	A	A	T	T	A	A	A	A	A	A	T	T	A	A	A	A	H	T	T	A	A	A	A	A	H	A	H	A	A	H	T	H	A	T	A	T	A	A	A	A	H
JAX00376691	14	30909466	0	T	C	T	T	T	T	T	C	T	T	T	T	T	T	T	C	C	T	T	T	T	T	T	T	T	T	T	T	T	T	T	N	T	T	T	C	T	T	T	T	C	T	T	T	T	T
JAX00051580	14	30909633	0	C	T	C	C	C	C	C	C	T	C	C	C	C	C	C	C	C	C	C	C	C	C	H	T	C	C	C	C	C	C	C	C	C	C	C	C	C	C	T	C	C	C	C	C	C	C
JAX00376692	14	30910830	0	T	C	T	T	T	T	T	T	C	T	T	T	T	T	T	T	T	T	T	T	T	T	H	C	T	T	T	T	T	T	T	T	T	T	T	T	H	T	C	T	T	T	T	T	T	T
JAX00204638	14	30937177	0	A	G	A	A	A	A	A	A	G	A	A	A	A	A	A	A	A	A	A	A	A	A	H	G	A	A	A	A	A	A	A	A	A	A	A	A	H	A	G	A	A	A	A	A	A	A
JAX00376697	14	30950812	0	C	T	C	C	C	C	C	C	T	C	C	C	C	C	C	C	C	C	C	C	C	C	H	T	C	C	C	C	C	C	C	C	C	C	C	C	C	C	T	C	C	C	C	C	C	C
JAX00051585	14	30970093	0	A	G	A	A	G	A	A	G	G	G	H	A	A	G	G	G	G	H	G	A	G	H	G	G	A	A	A	A	H	H	A	H	A	H	H	G	G	G	G	A	G	A	A	A	H	H
JAX00376700	14	30980886	0	G	A	G	G	G	G	G	G	A	G	G	G	G	G	G	G	G	G	G	G	G	G	H	A	G	G	G	G	G	G	G	G	G	G	G	G	H	G	A	G	G	G	G	G	G	G
JAX00376702	14	30997549	0	A	G	A	A	A	A	A	G	A	A	A	A	A	A	A	G	G	A	A	A	A	H	H	A	A	A	A	A	A	H	A	H	A	A	H	G	A	A	A	A	G	A	A	A	A	H
JAX00051587	14	30998474	0	A	G	A	A	G	A	A	A	A	G	H	A	A	G	G	A	A	H	G	A	G	A	A	A	A	A	A	A	H	A	A	A	A	H	A	A	H	G	A	A	A	A	A	A	H	A
JAX00376707	14	31022093	0	T	C	T	T	T	T	T	C	C	T	T	T	T	T	T	C	C	T	T	T	T	H	C	C	T	T	T	T	T	H	T	H	T	T	N	C	H	T	C	T	C	T	T	T	T	H
JAX00376709	14	31039262	0	T	C	T	T	T	T	T	T	C	T	T	T	T	T	T	T	T	T	T	T	T	T	H	C	T	T	T	T	T	T	T	T	T	T	T	T	H	T	C	T	T	T	T	T	T	T
JAX00051590	14	31039589	0	G	T	G	G	T	G	G	G	G	T	N	G	G	T	T	G	G	H	T	G	T	G	G	G	G	G	G	G	H	G	G	G	G	N	G	G	H	T	G	G	G	G	G	G	G	G
JAX00376710	14	31039601	0	A	G	A	A	G	A	A	G	G	G	H	A	A	G	G	G	G	H	G	A	G	H	G	G	A	A	A	A	H	H	A	H	A	H	H	G	G	G	G	A	G	A	A	A	H	H
JAX00051591	14	31050450	0	C	T	C	C	C	C	C	C	T	C	C	C	C	C	C	C	C	C	C	C	C	C	H	T	C	C	C	C	C	C	C	C	C	C	C	C	H	C	T	C	C	C	C	C	C	C
JAX00376711	14	31051484	0	C	G	C	C	C	C	C	G	C	C	C	C	C	C	C	G	G	C	C	C	C	H	H	C	C	C	C	C	C	H	C	H	C	C	H	G	C	C	C	C	G	C	C	C	C	H
JAX00051592	14	31053354	0	T	C	T	T	C	T	T	C	C	C	H	T	T	C	C	C	C	H	C	T	C	H	C	C	T	T	T	T	H	H	T	H	T	H	H	C	C	C	C	T	C	T	T	T	H	H
JAX00051593	14	31056914	0	C	T	C	C	T	C	C	C	C	T	H	C	C	T	T	C	C	H	T	C	T	C	C	C	C	C	C	C	H	C	C	C	C	H	C	C	H	T	C	C	C	C	C	C	H	C
JAX00051594	14	31104511	0	T	C	T	T	C	T	T	C	C	C	H	T	T	C	C	C	C	H	C	T	C	H	C	C	T	T	T	T	H	H	T	H	T	H	H	C	C	C	C	T	C	T	T	T	H	H
JAX00204641	14	31109352	0	A	G	A	A	A	A	A	A	G	A	A	A	A	A	A	A	A	A	A	A	A	A	H	G	A	A	A	A	A	A	A	A	A	A	A	H	N	A	G	A	A	A	A	A	A	A
JAX00376718	14	31122262	0	T	C	T	T	T	T	T	C	C	T	T	T	T	T	T	C	C	T	T	T	T	H	C	C	T	T	T	T	T	H	T	H	T	T	H	C	H	T	C	T	C	T	T	T	T	H
JAX00376719	14	31127757	0	G	T	G	G	G	G	G	G	T	G	G	G	G	G	G	G	G	G	G	G	G	G	H	T	G	G	G	G	G	G	G	G	G	G	G	G	H	G	T	G	G	G	G	G	G	G
JAX00376721	14	31127938	0	A	C	A	A	A	A	A	A	C	A	A	A	A	A	A	A	A	A	A	A	A	A	H	C	A	A	A	A	A	A	A	A	A	A	A	A	H	A	C	A	A	A	A	A	A	A
JAX00051598	14	31133003	0	G	C	G	G	C	G	G	C	C	C	H	G	G	C	C	C	C	H	C	G	C	N	C	C	G	G	G	G	H	G	G	N	G	H	G	C	C	C	C	G	C	G	G	G	H	G
JAX00376726	14	31165664	0	G	T	G	G	T	G	G	G	G	T	H	G	G	T	T	G	G	H	T	G	T	G	G	G	G	G	G	G	H	G	G	G	G	H	G	G	H	T	G	G	G	G	G	G	H	G
JAX00376731	14	31186839	0	T	G	T	T	T	T	T	G	G	T	T	T	T	T	T	G	G	T	T	T	T	H	G	G	T	T	T	T	T	N	T	H	T	T	N	G	H	T	G	T	G	T	T	T	T	H
JAX00051602	14	31187853	0	A	C	A	A	C	A	A	C	C	C	H	A	A	C	C	C	C	H	C	A	C	H	C	C	A	A	A	A	H	H	A	H	A	N	H	C	C	C	C	N	C	A	A	A	H	H
JAX00376734	14	31213166	0	A	C	A	A	A	A	A	C	C	A	A	A	A	A	A	C	C	A	A	A	A	H	C	C	A	A	A	A	N	H	A	H	A	A	H	C	H	A	C	A	C	A	A	A	A	H
JAX00376735	14	31213978	0	T	C	T	T	T	T	T	C	T	T	T	T	T	T	T	C	C	T	T	T	T	H	H	T	T	T	T	T	T	H	T	H	T	T	H	C	T	T	T	T	C	T	T	T	T	H
JAX00376740	14	31250067	0	A	G	A	A	A	A	A	G	A	A	A	A	A	A	A	G	G	A	A	A	A	N	H	A	A	A	A	A	A	H	A	N	A	A	H	G	A	A	A	A	G	A	A	A	A	H
JAX00051608	14	31273338	0	G	A	G	G	A	G	G	G	G	A	H	G	G	A	A	G	G	H	A	G	A	G	G	G	G	G	G	G	H	G	G	G	G	H	G	G	G	A	G	G	G	G	G	G	H	G
JAX00376743	14	31276537	0	A	G	A	A	G	A	A	G	A	G	H	A	A	G	G	G	G	H	G	A	G	H	H	A	A	A	A	A	H	H	A	H	A	H	H	G	H	G	A	A	G	A	A	A	H	H
JAX00376746	14	31280788	0	T	G	T	T	T	T	T	G	G	T	T	T	T	T	T	G	G	T	T	T	T	H	G	G	T	T	T	T	T	H	T	H	T	T	H	G	N	T	G	T	G	T	T	T	T	H
JAX00051611	14	31303118	0	A	G	A	A	G	A	A	A	A	G	H	A	A	G	G	A	A	N	G	A	G	A	A	A	A	A	A	A	N	A	A	A	A	H	A	A	H	G	A	A	A	A	A	A	H	A
JAX00376749	14	31304437	0	A	G	A	A	A	A	A	G	A	A	A	A	A	A	A	G	G	A	A	A	A	A	A	A	A	A	A	A	A	A	A	A	A	A	A	G	A	A	A	A	G	A	A	A	A	N
JAX00376751	14	31306560	0	A	G	A	A	G	A	A	G	A	G	H	A	A	G	G	G	G	H	G	A	G	H	H	A	A	A	A	A	H	H	A	H	A	H	H	G	H	G	A	A	G	A	A	A	H	H
JAX00376756	14	31332022	0	G	A	G	G	G	G	G	G	A	G	G	G	G	G	G	G	G	G	G	G	G	G	H	A	G	G	G	G	G	G	G	G	G	G	G	G	H	G	A	G	G	G	G	G	G	G
JAX00376757	14	31335924	0	T	G	T	T	T	T	T	T	T	G	H	T	T	G	G	T	T	N	G	T	G	T	T	T	T	T	T	T	H	T	T	T	T	T	T	T	T	T	T	T	T	T	T	T	G	T
JAX00204649	14	31346476	0	T	C	T	T	T	T	T	T	C	T	T	T	T	T	T	T	T	T	T	T	T	T	H	C	T	T	T	T	T	T	T	T	T	T	T	T	H	T	C	T	T	T	T	T	T	T
JAX00376758	14	31358446	0	A	G	A	A	A	A	A	A	G	A	A	A	A	A	A	A	A	A	A	A	A	A	H	G	A	A	A	A	A	A	A	A	A	A	A	A	H	A	G	A	A	A	A	A	A	A
JAX00051615	14	31378357	0	A	C	A	A	A	A	A	C	A	A	A	A	A	A	A	C	C	A	A	A	A	H	H	A	A	A	A	A	A	H	A	H	A	A	H	C	A	A	A	A	C	A	A	A	A	N
JAX00376762	14	31385778	0	G	A	G	G	G	G	G	G	G	A	H	G	G	A	A	G	G	H	A	G	A	G	G	G	G	G	G	G	H	G	G	G	G	G	G	G	G	G	G	G	G	G	G	G	H	G
JAX00376767	14	31404932	0	C	T	C	C	C	C	C	C	T	T	H	C	C	T	T	C	C	H	T	C	T	C	H	T	C	C	C	C	H	C	C	C	C	C	C	C	H	C	T	C	C	C	C	C	H	C
JAX00376768	14	31405197	0	A	T	A	A	A	A	A	T	T	T	H	A	A	T	T	T	T	H	T	A	T	H	T	T	A	A	A	A	H	H	A	H	A	A	H	T	H	A	T	A	T	A	A	A	H	H
JAX00376769	14	31413912	0	C	T	C	C	C	C	C	C	T	C	C	C	C	C	C	C	C	C	C	C	C	C	H	T	C	C	C	C	C	C	C	C	C	C	C	C	H	C	T	C	C	C	C	C	C	C
JAX00376777	14	31422119	0	C	T	C	C	T	C	C	C	C	T	H	C	C	T	T	C	C	H	T	C	T	C	C	C	C	C	C	C	H	C	C	C	C	H	C	C	H	T	C	C	C	C	C	C	H	C
JAX00051619	14	31436268	0	C	T	C	C	T	C	C	C	C	T	H	C	C	T	T	C	C	H	T	C	T	C	C	C	C	C	C	C	H	C	C	C	C	H	C	C	H	T	C	C	C	C	C	C	H	C
JAX00051620	14	31436901	0	C	T	C	C	T	C	C	C	C	T	H	C	C	T	T	C	C	H	T	C	T	C	C	C	C	C	C	C	H	C	C	C	C	H	C	C	H	T	C	C	C	C	C	C	H	C
JAX00204651	14	31448311	0	C	T	C	C	C	C	C	C	T	C	C	C	C	C	C	C	C	C	C	C	C	C	H	T	C	C	C	C	C	C	C	C	C	C	C	C	H	C	T	C	C	C	C	C	C	C
JAX00376785	14	31463862	0	C	T	C	C	C	C	C	C	T	C	C	C	C	C	C	C	C	C	C	C	C	C	H	T	C	C	C	C	C	C	C	C	C	C	C	C	C	C	T	C	C	C	C	C	C	C
JAX00376790	14	31476938	0	G	A	G	G	G	G	G	G	A	G	G	G	G	G	G	G	G	G	G	G	G	G	H	A	G	G	G	G	G	G	G	G	G	G	G	G	H	G	A	G	G	G	G	G	G	G
JAX00376791	14	31482337	0	G	A	G	G	G	G	G	G	G	A	H	G	G	A	A	G	G	H	A	G	A	G	G	G	G	G	G	G	H	G	G	G	G	G	G	G	G	G	G	G	G	G	G	G	H	G
JAX00376792	14	31485017	0	C	T	C	C	C	C	C	C	T	C	C	C	C	C	C	C	C	C	C	C	C	C	C	T	C	C	C	C	C	C	C	C	C	C	C	C	H	C	T	C	C	C	C	C	C	C
JAX00051625	14	31499896	0	T	C	T	T	C	T	T	C	C	T	T	T	T	T	T	C	C	T	T	T	T	H	C	C	T	T	T	T	T	H	T	H	T	H	H	C	C	C	C	T	C	T	T	T	T	H
JAX00051626	14	31501997	0	G	A	G	G	A	G	G	G	G	A	H	N	G	A	A	G	G	H	A	G	A	G	G	G	G	G	G	G	H	G	G	G	G	H	G	G	H	A	G	G	G	G	G	G	H	G
JAX00376798	14	31502870	0	T	C	T	T	T	T	T	T	C	T	T	T	T	T	T	T	T	T	T	T	T	T	C	C	T	T	T	T	T	T	T	T	T	T	T	T	H	T	C	T	T	T	T	T	T	T
JAX00376801	14	31534071	0	G	A	G	G	G	G	G	G	A	G	G	G	G	G	G	G	G	G	G	G	G	G	H	A	G	G	G	G	G	G	G	G	G	G	G	G	H	G	A	G	G	G	G	G	G	G
JAX00051628	14	31544982	0	T	C	T	T	C	T	T	C	C	C	H	T	T	C	C	C	C	H	C	T	C	H	C	C	T	T	T	T	H	H	T	H	T	H	H	C	C	C	C	T	C	T	T	T	H	H
JAX00376803	14	31552948	0	C	T	C	C	C	C	C	T	C	C	C	C	C	C	C	T	T	C	C	C	C	H	H	C	C	C	C	C	C	H	C	H	C	C	H	T	C	C	C	C	T	C	C	C	C	H
JAX00376805	14	31563531	0	T	C	T	T	C	T	T	C	C	T	T	T	T	T	T	C	C	T	T	T	T	C	C	C	T	T	T	T	T	N	T	C	T	H	C	C	C	C	C	T	C	T	T	T	T	C
JAX00376811	14	31574491	0	T	C	T	T	T	T	T	C	T	T	T	T	T	T	T	C	C	T	T	T	T	H	H	T	T	T	T	T	T	H	T	H	T	T	H	C	T	T	T	T	C	T	T	T	T	H
JAX00376815	14	31581393	0	A	G	A	A	G	A	A	A	A	A	A	A	A	A	A	A	A	A	A	A	A	A	A	A	A	A	A	A	A	A	A	A	A	H	A	A	H	G	A	A	A	A	A	A	A	A
JAX00376816	14	31581827	0	T	G	T	T	G	T	T	G	G	G	H	T	T	G	G	G	G	H	G	T	G	H	G	G	T	T	T	T	H	H	T	H	T	H	H	G	G	G	G	T	G	T	T	T	H	H
JAX00051636	14	31656826	0	G	A	G	G	G	G	G	G	G	A	H	G	G	A	A	G	G	H	A	G	A	G	G	G	G	G	G	G	H	G	G	G	G	G	G	G	G	G	G	G	G	G	G	G	H	G
JAX00376834	14	31665780	0	A	G	A	A	A	A	A	G	G	A	A	A	A	A	A	G	G	A	A	A	A	H	G	G	A	A	A	A	A	H	A	H	A	A	H	G	H	A	G	A	G	A	A	A	A	H
JAX00376835	14	31666634	0	T	C	T	T	T	T	T	C	T	T	T	T	T	T	T	C	C	T	T	T	T	H	H	T	T	T	T	T	T	H	T	H	T	T	H	C	T	T	T	T	C	T	T	T	T	H
JAX00376839	14	31683862	0	T	C	T	T	T	T	T	C	C	T	T	T	T	T	T	C	C	T	T	T	T	H	C	C	T	T	T	T	T	H	T	H	T	T	H	C	H	T	C	T	C	T	T	T	T	H
JAX00051640	14	31698852	0	G	A	G	G	G	G	G	G	G	A	H	G	G	A	A	G	G	H	A	G	A	G	G	G	G	G	G	G	H	G	G	G	G	G	G	G	G	G	G	G	G	G	G	G	H	G
JAX00376844	14	31725154	0	A	C	A	A	A	A	A	C	C	A	A	A	A	A	A	C	C	A	A	A	A	N	C	C	A	A	H	A	A	A	A	A	A	A	A	C	A	A	C	A	C	A	A	A	A	A
JAX00376845	14	31739164	0	G	A	G	G	G	G	G	G	G	A	G	G	G	A	A	G	G	N	A	G	A	G	G	G	G	G	G	G	G	G	G	G	G	G	G	G	G	G	G	G	G	G	G	G	G	G
JAX00376848	14	31749964	0	T	A	T	T	T	T	T	A	T	T	T	T	T	T	T	A	A	T	T	T	T	H	H	T	T	T	T	T	T	H	T	H	T	T	H	A	T	T	T	T	A	T	T	T	T	H
JAX00376851	14	31755469	0	A	G	A	A	A	A	A	A	A	G	H	A	A	G	G	A	A	H	G	A	G	A	A	A	A	A	A	A	H	A	A	A	A	A	A	A	A	A	A	A	A	A	A	A	H	A
JAX00204660	14	31758439	0	G	A	G	G	G	G	G	G	A	G	G	G	G	G	G	G	G	G	G	G	G	G	H	H	G	G	G	G	G	G	G	G	G	G	G	G	G	G	A	G	G	G	G	G	G	G
JAX00376854	14	31770010	0	C	G	C	C	C	C	C	C	C	G	H	C	C	G	G	C	C	H	G	C	G	C	C	C	C	C	C	C	H	C	C	C	C	C	C	C	C	C	C	C	C	C	C	C	H	C
JAX00376861	14	31784264	0	G	A	G	G	G	G	G	G	G	A	H	G	G	A	A	G	G	H	A	G	A	H	G	G	G	G	G	G	H	G	G	G	G	G	G	G	G	G	G	G	G	G	G	G	H	G
JAX00051646	14	31788510	0	T	C	T	T	C	T	T	C	C	C	H	T	T	C	C	C	C	H	C	T	C	C	C	C	H	T	T	T	H	H	T	H	T	H	H	C	C	C	C	T	C	T	T	T	H	H
JAX00376865	14	31788952	0	T	C	T	T	C	T	T	C	C	T	T	T	T	T	T	C	C	T	T	T	T	H	C	C	H	T	T	T	T	H	T	H	T	H	H	C	C	C	C	T	C	T	T	T	T	H
JAX00051647	14	31789606	0	A	T	A	A	T	A	A	T	T	A	A	A	A	A	A	T	T	A	A	A	A	H	T	T	H	A	A	A	A	H	A	H	A	H	H	T	T	T	T	A	T	A	A	A	A	H
JAX00376870	14	31803490	0	T	C	T	T	C	T	T	C	C	C	C	T	T	C	C	C	C	C	C	T	C	C	C	C	H	T	T	T	H	H	T	H	T	H	H	C	C	C	C	T	C	T	T	T	H	H
JAX00376876	14	31816769	0	A	G	A	A	A	A	A	G	A	A	A	A	A	A	A	G	G	A	A	A	A	H	H	A	A	A	A	A	A	H	A	H	A	A	N	G	A	A	A	A	G	A	A	A	A	H
JAX00376879	14	31831536	0	G	A	G	G	A	G	G	G	G	G	G	G	G	G	G	G	G	G	G	G	G	G	G	G	A	G	G	G	G	G	G	G	G	A	G	G	A	A	G	G	G	G	G	G	G	G
JAX00376888	14	31866398	0	G	A	G	G	A	G	G	G	G	G	G	G	G	G	G	G	G	G	G	G	G	G	G	G	H	G	G	G	G	G	G	G	G	H	G	G	H	A	G	G	G	G	G	G	G	G
JAX00376890	14	31867996	0	T	C	T	T	C	T	T	C	C	T	T	T	T	T	T	C	C	T	T	T	T	H	C	C	H	T	T	T	T	H	T	H	T	H	H	C	C	C	C	T	C	T	T	T	T	H
JAX00376893	14	31868832	0	C	A	C	C	C	C	C	A	C	C	C	C	C	C	C	A	A	C	C	C	C	H	H	C	C	C	C	C	C	H	C	H	C	C	H	A	C	C	C	C	A	C	C	C	C	H
JAX00051652	14	31872417	0	T	C	T	T	C	T	T	T	C	T	T	T	T	T	T	T	T	T	T	T	T	T	H	C	H	T	T	T	T	T	T	T	T	H	T	T	C	C	C	T	T	T	T	T	T	T
JAX00376896	14	31874982	0	C	T	C	C	T	C	C	C	C	C	C	C	C	C	C	C	C	C	C	C	C	C	C	C	H	C	C	C	C	C	C	C	C	H	C	C	H	T	C	C	C	C	C	C	C	C
JAX00376897	14	31880873	0	G	A	G	G	A	G	G	G	A	G	G	G	G	G	G	G	G	G	G	G	G	G	H	A	G	G	G	G	G	G	G	G	G	G	G	G	A	A	A	G	G	G	G	G	G	G
JAX00376900	14	31881571	0	G	A	G	G	A	G	G	G	G	G	G	G	G	G	G	G	G	G	G	G	G	G	G	G	G	G	G	G	G	G	G	G	G	G	G	G	H	A	G	G	G	G	G	G	G	G
JAX00376902	14	31885594	0	A	G	A	A	G	A	A	G	A	A	A	A	A	A	A	G	G	A	A	A	A	H	H	A	N	A	A	A	A	H	A	H	A	N	H	G	A	G	A	A	G	A	A	A	A	H
JAX00376904	14	31889236	0	C	T	C	C	T	C	C	C	T	C	C	C	C	C	C	C	C	C	C	C	C	C	C	T	C	C	C	C	C	C	C	C	C	C	C	C	T	T	T	C	C	C	C	C	C	C
JAX00376908	14	31908186	0	T	C	T	T	C	T	T	C	C	T	T	T	T	T	T	C	C	T	T	T	T	H	C	C	H	T	T	T	T	H	T	H	T	H	H	C	C	C	C	T	C	T	T	T	T	H
JAX00376909	14	31909688	0	T	G	T	T	G	T	T	T	G	T	T	T	T	T	T	T	T	T	T	T	T	T	N	G	H	T	T	T	T	T	T	T	T	H	T	T	G	G	G	T	T	T	T	T	T	T
JAX00376913	14	31913764	0	C	G	C	C	G	C	C	C	G	C	C	C	C	C	C	C	C	C	C	C	C	C	H	G	H	C	C	C	C	C	C	C	C	H	C	C	G	G	G	C	C	C	C	C	C	C
JAX00376914	14	31916079	0	G	C	G	G	C	G	G	C	C	G	G	G	G	G	G	C	C	G	G	G	G	H	C	C	H	G	G	G	G	H	G	H	G	H	H	C	C	C	C	G	C	G	G	G	G	H
JAX00051656	14	31919129	0	A	G	A	A	G	A	A	G	G	A	A	A	A	A	A	G	G	A	A	A	A	H	G	G	H	A	A	A	A	A	A	A	A	H	A	G	G	G	G	A	G	A	A	A	N	A
JAX00376924	14	31936391	0	A	G	A	A	G	A	A	A	G	A	A	A	A	A	A	A	A	A	A	A	A	A	H	G	H	A	A	A	A	A	A	A	A	H	A	A	G	G	G	A	A	A	A	A	A	A
JAX00376925	14	31937193	0	T	C	T	T	C	T	T	C	T	T	T	T	T	T	T	C	C	T	T	T	T	H	H	T	H	T	T	T	T	H	T	H	T	H	H	C	H	C	T	T	C	T	T	T	T	H
JAX00376927	14	31937978	0	A	G	A	A	A	A	A	A	G	A	A	A	A	A	A	A	A	A	A	A	A	A	H	G	A	A	A	A	A	A	A	A	A	A	A	A	H	A	G	A	A	A	A	A	A	A
JAX00376928	14	31938163	0	T	C	T	T	T	T	T	C	C	T	T	T	T	T	T	C	H	T	T	T	T	T	C	C	T	T	T	T	T	T	T	T	T	T	T	C	T	T	C	T	C	T	T	T	T	T
JAX00376933	14	31954070	0	G	T	G	G	T	G	G	T	T	G	G	G	G	G	G	T	T	G	G	G	G	H	T	T	H	G	G	G	G	H	G	H	G	H	H	T	T	T	T	G	T	G	G	G	G	H
JAX00376936	14	31974350	0	C	G	C	C	C	C	C	G	G	C	C	C	C	C	C	G	G	C	C	C	C	H	G	G	C	C	C	C	C	H	C	H	C	C	H	G	H	C	G	C	G	C	C	C	C	H
JAX00376937	14	31990031	0	C	G	C	C	G	C	C	G	G	C	C	C	C	C	C	G	G	C	C	C	C	N	G	G	G	C	C	C	C	N	C	N	C	N	G	G	G	G	G	C	G	C	C	C	C	N
JAX00376939	14	31997021	0	A	G	A	A	G	A	A	A	A	A	A	A	A	A	A	A	A	A	A	A	A	A	A	A	H	A	A	A	A	A	A	A	A	H	A	A	H	G	A	A	A	A	A	A	A	A
JAX00376943	14	31999187	0	A	G	A	A	G	A	A	A	A	A	A	A	A	A	A	A	A	A	A	A	A	A	A	A	H	A	A	A	A	A	A	A	A	H	A	A	H	G	A	A	A	A	A	A	A	A
JAX00376944	14	31999597	0	A	G	A	A	G	A	A	A	A	A	A	A	A	H	A	A	A	A	A	A	A	A	A	A	G	A	N	A	N	A	A	A	A	G	N	A	N	G	A	A	A	A	A	A	A	A
JAX00051663	14	32015248	0	G	A	G	G	A	G	G	A	A	G	G	G	G	G	G	A	A	G	G	G	G	H	A	A	H	G	G	G	G	H	G	H	G	N	N	A	A	A	A	G	A	G	G	G	G	H
JAX00051664	14	32024683	0	G	A	G	G	A	G	G	G	G	G	G	G	G	G	G	G	G	G	G	G	G	G	G	G	H	G	G	G	G	G	G	G	G	H	G	G	H	A	G	G	G	G	G	G	G	G
JAX00051665	14	32024821	0	T	C	T	T	C	T	T	C	C	T	T	T	T	T	T	C	C	T	T	T	T	H	C	C	H	T	T	T	T	H	T	H	T	H	T	C	C	C	C	T	C	T	T	T	T	H
JAX00376953	14	32048121	0	G	C	G	G	G	G	G	C	G	G	G	G	G	G	G	C	C	G	G	G	G	H	H	G	G	G	G	G	G	H	G	H	G	G	G	C	G	G	G	G	C	G	G	G	G	H
JAX00376963	14	32074364	0	A	G	A	A	G	A	A	A	A	A	A	A	A	A	A	A	A	A	A	A	A	A	A	A	H	A	A	A	A	A	A	A	A	N	A	A	A	G	A	A	A	A	A	A	A	A
JAX00051670	14	32100425	0	A	C	A	A	C	A	A	C	C	C	H	A	A	C	C	C	C	H	C	A	C	C	C	C	H	A	A	A	H	H	A	H	A	H	A	C	C	C	C	A	C	A	A	A	H	H
JAX00376972	14	32114691	0	T	C	T	T	T	T	T	T	T	C	H	T	T	C	C	T	T	H	C	T	C	H	T	T	T	T	T	T	H	T	T	T	T	T	T	T	T	T	T	T	T	T	T	T	H	T
JAX00204664	14	32124644	0	T	C	T	T	C	T	T	C	C	T	T	T	T	T	T	C	C	T	T	T	T	H	C	C	H	T	T	T	T	H	T	H	T	H	T	C	C	C	C	T	C	T	T	T	T	H
JAX00376981	14	32135213	0	T	C	T	T	C	T	T	C	C	T	T	T	T	T	T	C	C	T	T	T	T	H	C	C	H	T	T	T	T	H	T	H	T	H	T	C	C	C	C	T	C	T	T	T	T	H
JAX00376991	14	32163976	0	C	T	C	C	T	C	C	C	T	C	C	C	C	C	C	C	C	C	C	C	C	C	H	T	H	C	C	C	C	C	C	C	C	H	C	C	T	T	T	C	C	C	C	C	C	C
JAX00376993	14	32172863	0	G	A	G	G	G	G	G	A	G	G	G	G	G	G	G	A	A	G	G	G	G	H	H	G	G	G	G	G	G	H	G	H	G	G	G	A	G	G	G	G	A	G	G	G	G	H
JAX00376996	14	32195352	0	G	A	G	G	G	G	G	G	G	A	H	G	G	A	A	G	G	H	A	G	A	H	G	G	G	G	G	G	H	G	G	G	G	G	G	G	G	G	G	G	G	G	G	G	H	G
JAX00377001	14	32198520	0	T	C	T	T	C	T	T	C	C	T	T	T	T	T	T	C	C	T	T	T	T	H	C	C	H	T	T	T	T	H	T	H	T	H	T	C	C	C	C	T	C	T	T	T	T	H
JAX00377002	14	32200181	0	G	C	G	G	G	G	G	C	G	G	G	G	G	G	G	C	C	G	G	G	G	H	H	G	G	G	G	G	G	H	G	H	G	G	G	C	G	G	G	G	C	G	G	G	G	H
JAX00377007	14	32204319	0	T	A	T	T	A	T	T	A	A	T	T	T	T	T	T	A	A	T	T	T	T	H	A	A	H	T	T	T	T	T	T	H	T	H	T	A	A	A	A	T	A	T	T	T	T	H
JAX00377013	14	32221495	0	A	T	A	A	A	A	A	A	A	T	H	A	A	T	T	A	A	H	T	A	T	H	A	A	A	A	A	A	H	A	A	A	A	A	A	A	A	A	A	A	A	A	A	A	H	A
JAX00051680	14	32238379	0	A	G	A	A	G	A	A	G	G	G	H	A	A	G	G	G	G	H	G	A	G	G	G	G	H	A	A	A	H	H	A	H	A	H	A	G	G	G	G	A	G	A	A	A	H	H
JAX00204665	14	32277649	0	G	C	G	G	G	G	G	C	G	C	H	G	G	C	C	C	C	H	C	G	C	C	H	G	G	G	G	G	H	H	G	H	G	G	G	C	G	G	G	G	C	G	G	G	H	H
JAX00204667	14	32277858	0	T	A	T	T	T	T	T	A	T	A	H	T	T	A	A	A	A	H	A	T	A	A	H	T	T	T	T	T	H	H	T	H	T	T	T	A	T	T	T	T	A	T	T	T	N	H
JAX00377025	14	32314363	0	C	T	C	C	C	C	C	C	T	C	C	C	C	C	C	C	C	C	C	C	C	C	H	T	C	C	C	C	C	C	C	C	C	C	C	C	H	C	T	C	C	C	C	C	C	C
JAX00377033	14	32339098	0	T	G	T	T	G	T	T	G	G	T	T	T	T	T	T	G	G	T	T	T	T	H	G	G	H	T	T	T	T	H	T	H	T	H	T	G	G	G	G	T	G	T	T	T	T	H
JAX00204668	14	32351074	0	C	T	C	C	T	C	C	T	T	C	C	C	C	C	C	T	T	C	C	C	C	H	T	T	H	C	C	C	C	H	C	H	C	H	C	T	T	T	T	C	T	C	C	C	C	H
JAX00377047	14	32381656	0	T	G	T	T	T	T	T	G	T	G	H	T	T	G	G	G	G	H	G	T	G	G	H	T	T	T	T	T	H	H	T	H	T	T	T	G	T	T	T	T	G	T	T	T	H	H
JAX00377053	14	32404682	0	C	T	C	C	T	C	C	C	C	C	C	C	C	C	C	C	C	C	C	C	C	C	C	C	H	C	C	C	C	C	C	C	C	H	C	C	H	T	C	C	C	C	C	C	C	C
JAX00377054	14	32404832	0	T	G	T	T	T	T	T	G	T	G	H	T	T	G	G	G	G	H	G	T	G	G	N	T	T	T	T	T	H	H	T	H	T	T	T	G	T	T	T	T	G	T	T	T	N	H
JAX00377058	14	32410487	0	T	C	T	T	T	T	T	C	T	C	H	T	T	C	C	C	C	H	C	T	C	C	H	T	T	T	T	T	H	H	T	H	T	T	T	C	T	T	T	T	C	T	T	T	H	H
JAX00377061	14	32428859	0	C	T	C	C	C	C	C	C	C	T	H	C	C	T	T	C	C	T	T	C	T	H	C	C	C	C	C	C	H	C	C	C	C	C	C	C	C	C	C	C	C	C	C	C	H	C
JAX00377063	14	32433284	0	C	T	C	C	C	C	C	C	T	C	C	C	C	C	C	C	C	C	C	C	C	C	H	T	C	C	C	C	C	C	C	C	C	C	C	C	H	C	T	C	C	C	C	C	C	C
JAX00051696	14	32451332	0	T	C	T	T	C	T	T	C	C	C	H	T	T	C	C	C	C	H	C	T	C	C	C	C	H	T	T	T	H	H	T	H	T	H	T	C	C	C	C	T	C	T	T	T	N	H
JAX00051698	14	32461556	0	A	C	A	A	C	A	A	A	C	C	H	A	A	C	C	A	A	H	C	A	C	N	H	C	H	A	A	A	H	A	A	A	A	H	A	A	C	C	C	A	A	A	A	A	H	A
JAX00377067	14	32467414	0	T	C	T	T	C	T	T	T	C	T	T	T	T	T	T	T	T	T	T	T	T	T	H	C	H	T	T	T	T	T	T	T	T	H	T	T	C	C	C	T	T	T	T	T	T	T
JAX00377086	14	32526178	0	G	A	G	G	G	G	G	G	G	A	H	G	G	A	A	G	G	H	A	G	A	H	G	G	G	G	G	G	H	G	G	G	G	G	G	G	G	G	G	G	G	G	G	G	H	G
JAX00377096	14	32556957	0	T	C	T	T	C	C	T	T	C	T	H	T	H	T	T	T	T	H	T	C	T	T	N	C	N	H	T	T	T	H	H	T	T	T	T	H	C	T	C	T	T	H	T	T	C	T
JAX00377110	14	32577767	0	A	C	A	A	A	A	A	C	A	A	A	A	A	A	A	C	C	A	A	A	A	H	H	A	A	A	A	A	A	H	A	H	A	A	A	H	A	A	A	A	C	A	A	A	A	H
JAX00377114	14	32582772	0	A	C	A	A	C	C	C	A	C	C	C	A	C	C	C	A	A	C	C	C	C	N	N	C	H	C	H	A	C	H	H	H	A	C	A	H	C	C	C	A	A	H	C	H	C	A
JAX00377119	14	32588780	0	C	T	C	C	C	C	T	C	C	C	C	C	N	C	C	C	C	C	C	C	C	C	C	C	C	C	H	C	H	C	C	H	C	T	C	C	C	C	C	C	C	C	T	H	C	C
JAX00377122	14	32592728	0	T	C	T	T	C	T	T	T	T	T	T	T	T	T	T	T	T	T	T	T	T	T	T	T	H	T	T	T	T	T	T	T	T	T	T	H	H	T	T	T	T	T	T	T	T	T
JAX00377135	14	32650164	0	G	A	G	G	A	G	G	G	G	G	G	G	G	G	G	G	G	G	G	G	G	G	G	G	G	G	G	G	G	G	G	G	G	G	G	G	G	G	G	G	G	G	G	G	G	G
JAX00051712	14	32658992	0	T	C	T	T	C	C	C	C	C	C	C	T	C	C	C	C	C	C	C	C	C	C	C	C	H	H	H	T	C	C	H	C	T	C	T	C	C	C	C	T	C	H	C	H	C	T
JAX00377142	14	32661953	0	A	G	A	A	A	G	G	G	A	G	G	A	G	G	G	G	G	G	G	H	G	G	H	A	A	H	H	A	G	G	H	G	A	G	A	H	A	G	A	A	G	H	G	H	G	H
JAX00377148	14	32668648	0	C	T	C	C	C	C	T	C	C	C	C	C	H	C	C	C	C	C	C	C	C	C	C	C	C	C	H	C	H	C	C	H	C	T	C	C	C	C	C	C	C	C	T	H	C	C
[truncated: 5,874 more rows]
[truncated: 119 more columns]
