# Supplementary material for: Modeling Host Genetic Regulation of Influenza Pathogenesis in the Collaborative Cross
Source: PLoS Pathog. 2013 Feb 28;9(2):e1003196. doi: 10.1371/journal.ppat.1003196 (PMC3585141; doi:10.1371/journal.ppat.1003196)
Supplement: Dataset S2 — Genotypes of Pre-CC animals. (ZIP) [file ppat.1003196.s002.zip › chr15.csv]

						A	B	C	D	E	F	G	H	GDACBHFE	DHGFEBCA	DFBHAECG	AEHGDCFB	BGAFDECH	FCEHGDAB	EBDGAFCH	CFEDHABG	GHBDCAFE	DHBGAFCE	AEDGBHFC	EDFCBHGA	EDAFGCBH	EBAFCGDH	CGDEFBHA	EDBGCHAF	CEBHDFAG	AEBGDFCH	BEHDFACG	HCDBAEFG	AEFGDBHC	BHCEAFDG	BGFEHDAC	EAFCDHGB	EBGAFDHC	CHAEDGBF	BFDGAECH	EAGBHCFD	ECBFAGDH	FCBHAEDG	CAFGEHDB	BHDFAGCE	GFEBCHAD	AFECDHGB	AFDGEBHC	EDFGABHC
id	chr	position	array	call0	call2	A/J	C57Bl/6J	129SvlmJ	NOD/LtJ	NZO/HlLtJ	CAST/EiJ	PWK/PhJ	WSB/EiJ	OR157f52	OR941f70	OR3467f46	OR4251f139	OR5415f124	OR2291f89	OR3087f42	OR739f146	OR867f169	OR3548f45	OR3007f48	OR3078f48	OR3291f40	OR3358f52	OR692f155	OR3207f45	OR3426f49	OR3168f55	OR780f63	OR3370f40	OR3154f39	OR3389f49	OR291f146	OR3181f47	OR3289f54	OR3076f38	OR3061f41	OR3067f39	OR3594f40	OR5019f133	OR5049f136	OR5118f134	OR4587f141	OR5091f130	OR5612f134	OR3584f50
JAX00391985	15	3090615	0	C	A	C	C	C	C	C	C	A	C	H	C	C	C	H	A	C	C	C	C	C	C	C	C	C	C	H	C	C	H	A	C	C	C	C	C	A	H	C	C	C	C	C	C	C	C
JAX00058341	15	3098267	0	C	G	C	G	C	C	C	G	C	G	C	C	H	C	H	C	N	C	C	H	C	N	H	C	H	G	N	C	C	C	H	H	C	C	C	N	C	N	G	G	C	C	C	G	C	C
JAX00391989	15	3125333	0	G	A	G	G	G	G	G	G	A	G	H	G	G	G	H	A	G	G	G	G	G	G	G	G	G	G	H	G	G	H	A	G	G	G	G	G	A	H	G	G	G	G	G	G	G	G
JAX00058342	15	3133557	0	G	A	G	G	G	G	G	A	A	G	A	G	H	G	H	A	G	A	G	G	G	G	G	G	G	G	A	G	G	H	A	H	G	A	H	G	A	H	G	G	H	G	H	G	G	G
JAX00058345	15	3179870	0	T	C	T	T	T	T	T	C	T	T	H	T	H	T	T	T	T	C	T	T	T	T	T	T	T	T	H	T	T	T	T	H	T	C	H	T	T	T	T	T	H	T	H	T	T	T
JAX00058346	15	3180039	0	T	C	T	T	T	T	T	C	T	T	H	T	H	T	T	T	T	C	T	T	T	T	T	T	T	T	H	T	T	T	T	H	T	C	H	T	T	T	T	T	H	T	H	T	T	T
JAX00391996	15	3209168	0	T	C	T	T	T	T	T	T	C	T	H	T	T	T	H	C	T	T	T	T	T	T	T	T	T	T	H	T	T	H	C	T	T	T	T	T	C	H	T	T	T	T	T	T	T	T
JAX00058348	15	3210011	0	G	T	G	G	T	G	T	G	G	T	G	G	G	H	G	G	T	G	T	T	G	T	G	H	T	H	G	G	T	G	G	H	T	G	H	T	G	H	H	H	H	T	G	H	G	T
JAX00058349	15	3231222	0	C	T	C	C	C	C	C	C	T	C	H	C	C	C	H	T	C	C	C	C	C	C	C	C	C	C	H	C	C	H	T	C	C	C	C	C	T	H	C	C	C	C	C	C	C	C
JAX00206152	15	3246128	0	A	C	A	A	A	A	A	A	C	A	H	A	A	A	H	C	A	A	A	A	A	A	A	A	A	A	H	A	A	H	C	A	A	A	A	A	C	H	A	A	A	A	A	A	A	A
JAX00058353	15	3269911	0	A	G	A	A	A	A	A	G	G	A	G	A	H	A	A	G	A	G	A	A	A	A	A	A	A	A	G	A	A	A	G	H	A	G	N	A	G	A	A	A	H	A	H	A	A	A
JAX00392000	15	3270589	0	T	C	T	T	T	T	T	C	T	T	H	T	H	T	T	T	T	C	T	T	T	T	T	T	T	T	H	T	T	T	T	H	T	C	H	T	T	T	T	T	H	T	H	T	T	T
JAX00058355	15	3299930	0	A	G	A	A	A	A	A	G	G	A	G	A	H	A	H	G	A	G	A	A	A	A	A	A	A	A	G	A	A	H	G	H	A	G	H	A	G	H	A	A	H	A	H	A	A	A
JAX00392005	15	3300642	0	C	T	C	C	C	C	C	T	C	C	N	C	H	C	C	C	C	T	C	C	C	C	C	C	C	C	N	C	C	C	C	H	C	T	H	C	C	C	C	C	H	C	H	C	C	C
JAX00392007	15	3324769	0	C	T	C	C	C	C	C	T	T	C	T	C	H	C	H	T	C	T	C	C	C	C	C	C	C	C	T	C	C	H	T	H	C	T	H	C	T	H	C	C	H	C	H	C	C	C
JAX00392009	15	3363867	0	G	A	G	G	G	G	G	A	A	G	H	G	G	G	H	A	G	A	G	G	G	G	G	G	G	G	A	G	G	N	A	H	G	A	H	G	A	H	G	G	N	G	H	G	G	G
JAX00058363	15	3418397	0	T	C	T	T	T	T	T	C	C	T	C	T	H	T	H	C	T	C	T	T	T	T	T	T	T	T	C	T	T	H	C	H	T	C	H	T	C	H	T	T	H	T	H	T	T	T
JAX00392017	15	3423177	0	A	T	A	A	A	A	A	T	A	A	H	A	H	A	A	A	A	T	A	A	A	A	A	A	A	A	H	A	A	A	A	H	A	T	H	A	A	A	A	A	H	A	H	A	A	A
JAX00058367	15	3456390	0	C	A	C	C	C	C	C	C	A	C	H	C	C	C	H	A	C	C	C	C	C	C	C	C	C	C	H	C	C	H	A	C	C	C	C	C	A	H	C	C	C	C	C	C	C	C
JAX00392020	15	3493386	0	A	G	A	A	A	A	A	G	G	G	G	A	G	A	H	G	A	G	A	N	A	A	A	A	G	A	G	A	A	H	G	N	A	G	N	G	G	N	A	A	G	A	H	A	A	A
JAX00392021	15	3494411	0	A	C	A	A	A	A	A	A	C	A	H	A	A	A	H	C	A	A	A	A	A	A	A	A	A	A	H	A	A	H	C	A	A	A	A	A	C	H	A	A	A	A	A	A	A	A
JAX00392023	15	3509446	0	A	G	A	A	A	A	A	G	G	A	G	A	H	A	H	G	A	G	A	A	A	A	A	A	A	A	G	A	A	H	G	H	A	G	H	A	G	H	A	A	H	A	H	A	A	A
JAX00058370	15	3519753	0	C	T	C	C	T	T	T	T	C	C	H	C	H	H	H	C	T	T	T	H	C	T	H	H	C	H	H	C	T	C	C	T	T	T	T	C	C	H	H	H	H	T	T	T	T	T
JAX00058371	15	3519912	0	G	A	G	G	A	A	A	G	G	G	G	G	G	H	H	G	A	G	A	H	G	A	N	H	G	H	G	G	A	G	G	N	A	G	H	G	G	H	G	G	G	A	N	A	A	A
JAX00058373	15	3538844	0	G	A	G	G	A	A	A	G	G	G	G	G	G	H	H	G	A	G	A	H	G	A	H	H	G	H	G	G	A	G	G	H	A	G	H	G	G	H	H	H	G	A	H	A	A	A
JAX00392040	15	3562413	0	T	C	T	T	T	T	T	T	T	C	T	T	T	T	T	T	T	T	T	H	T	T	T	T	C	T	T	T	T	T	T	T	T	T	T	C	T	T	T	T	N	T	T	T	T	T
JAX00392043	15	3564154	0	T	C	T	T	T	T	T	C	C	T	C	T	H	T	H	C	T	C	T	T	T	T	T	T	T	T	C	T	T	H	C	H	T	C	H	T	C	H	T	T	H	T	H	T	T	T
JAX00058376	15	3568048	0	A	C	A	A	C	C	C	A	A	C	A	A	A	H	H	A	C	A	C	C	A	C	H	H	C	H	A	A	C	A	A	H	C	A	H	C	A	H	H	H	H	C	H	C	C	C
JAX00392045	15	3590560	0	G	T	G	G	G	G	G	T	T	G	T	G	H	G	H	T	G	T	G	G	G	G	G	G	G	G	T	G	G	H	T	H	G	T	H	G	T	H	G	G	H	G	H	G	G	G
JAX00392046	15	3592628	0	A	G	A	A	G	G	G	A	A	G	A	A	A	H	H	A	G	A	G	G	A	G	H	H	G	H	A	A	G	A	A	H	G	A	H	G	A	H	H	H	H	G	H	G	G	G
JAX00058379	15	3619416	0	A	G	A	A	G	G	G	G	G	G	G	A	H	H	G	G	G	G	G	G	A	G	H	H	G	N	G	A	G	H	G	G	G	G	G	G	G	G	N	H	G	G	G	G	G	G
JAX00058380	15	3628795	0	C	A	C	C	A	A	A	C	A	A	H	C	C	H	A	A	A	C	A	A	C	A	H	H	A	H	H	C	A	H	A	H	A	C	H	A	A	A	H	H	H	A	H	A	A	A
JAX00392056	15	3643286	0	T	C	T	T	C	C	C	T	C	C	H	T	T	H	C	C	C	T	C	C	T	C	H	H	C	H	H	T	C	H	C	H	C	T	H	C	C	C	T	H	H	C	H	C	C	C
JAX00058382	15	3654587	0	T	C	T	T	C	C	C	C	C	C	C	T	C	H	C	C	C	C	C	C	T	C	N	H	C	C	C	T	C	H	C	C	C	C	C	C	C	C	C	H	C	C	C	C	C	C
JAX00392060	15	3654661	0	G	A	G	G	G	G	G	G	G	A	G	G	G	G	G	G	G	G	G	H	G	G	G	G	A	G	G	G	G	G	G	G	G	G	G	A	G	G	G	G	H	G	G	G	G	G
JAX00392064	15	3661327	0	T	G	T	T	T	T	T	T	T	G	T	T	T	T	T	T	T	T	T	H	T	T	T	T	G	T	T	T	T	T	T	T	T	T	T	G	T	T	T	T	N	T	T	T	T	T
JAX00058384	15	3684438	0	A	C	A	A	C	C	C	A	A	C	A	A	A	H	H	A	C	A	C	C	A	C	H	H	C	H	A	A	C	A	A	H	C	A	H	C	A	H	C	H	H	C	H	C	C	C
JAX00392067	15	3699453	0	G	T	G	G	G	G	G	T	T	G	T	G	N	G	G	T	G	T	G	G	G	G	G	G	G	G	T	G	G	N	T	G	G	T	G	G	T	G	G	G	N	G	H	G	G	G
JAX00392071	15	3701413	0	A	G	A	A	A	A	A	G	A	A	H	A	H	A	A	A	A	G	A	A	A	A	A	A	A	A	H	A	A	A	A	H	A	G	H	A	A	A	A	A	H	A	H	A	A	A
JAX00392072	15	3710278	0	C	T	C	C	T	T	T	C	C	T	C	C	C	H	H	C	T	C	T	T	C	T	H	H	T	H	C	C	T	C	C	H	T	C	H	T	C	H	H	H	H	T	H	T	T	T
JAX00392075	15	3717503	0	C	T	C	C	T	T	T	C	C	T	C	C	C	H	H	C	H	C	T	T	C	T	N	N	T	H	C	C	T	C	C	H	T	C	N	T	C	H	H	H	N	T	H	T	T	T
JAX00392076	15	3717744	0	A	G	A	A	G	G	G	G	G	G	G	A	H	H	G	G	G	G	G	G	A	G	H	H	G	H	G	A	G	H	G	G	G	G	G	G	G	G	H	H	G	G	G	G	G	G
JAX00392079	15	3737829	0	T	C	T	T	T	T	T	C	T	T	H	T	H	T	T	T	T	C	T	T	T	T	T	T	T	T	H	T	T	T	T	H	T	C	H	T	T	T	T	T	H	T	H	T	T	T
JAX00392081	15	3738221	0	A	G	A	A	A	A	A	A	A	G	A	A	A	A	A	A	A	A	A	H	A	A	A	A	G	A	A	A	A	A	A	A	A	A	A	G	A	A	A	A	G	A	A	A	A	A
JAX00058389	15	3738675	0	A	G	A	A	A	A	A	G	G	G	G	A	H	A	H	G	A	G	A	N	A	A	A	A	G	A	G	A	A	A	G	N	A	G	H	G	G	H	A	A	G	A	N	A	A	A
JAX00392091	15	3811038	0	G	T	G	G	G	G	G	T	G	G	N	G	H	G	G	G	G	T	G	G	G	G	G	G	G	G	H	G	G	G	G	H	G	T	H	G	G	G	G	G	H	G	H	G	G	G
JAX00058394	15	3822806	0	C	A	C	C	C	C	C	A	C	C	H	C	H	C	C	C	C	A	C	C	C	C	C	C	C	C	H	C	C	C	C	H	C	A	H	C	C	C	C	C	H	C	H	C	C	C
JAX00392094	15	3828411	0	A	C	A	A	A	A	A	C	C	A	C	A	H	A	H	C	A	C	A	A	A	A	A	A	A	A	C	A	A	H	C	H	A	C	H	A	C	H	A	A	H	A	H	A	A	A
JAX00392100	15	3911722	0	A	G	A	A	A	A	A	G	A	A	N	A	N	A	A	A	A	G	A	A	A	A	A	A	A	A	H	A	A	A	A	H	A	G	H	A	A	A	N	A	H	A	H	A	A	A
JAX00392101	15	3919164	0	T	A	T	T	T	T	T	A	A	T	A	T	H	T	H	A	T	A	T	T	T	T	T	T	T	T	A	T	T	H	A	H	T	A	H	T	A	H	T	T	H	T	H	T	T	T
JAX00058406	15	3966885	0	G	A	G	G	A	A	A	A	A	G	A	G	H	N	A	A	A	A	A	H	G	A	H	H	G	H	A	G	A	H	A	A	A	A	A	G	A	A	H	H	H	A	A	A	A	A
JAX00392109	15	3969146	0	A	C	A	A	C	C	C	C	C	A	C	A	H	H	C	C	C	C	C	A	A	C	A	A	A	A	C	A	C	H	C	C	C	C	C	A	C	C	H	N	H	C	C	C	C	C
JAX00392111	15	3969432	0	C	T	C	C	C	C	C	C	T	C	H	C	C	C	H	T	C	C	C	C	C	C	C	C	C	C	H	C	C	H	T	C	C	C	C	C	T	H	C	C	C	C	C	C	C	C
JAX00392112	15	3969451	0	A	T	A	A	T	T	T	A	A	A	A	A	A	H	H	A	T	A	T	H	A	T	H	H	A	H	A	A	T	A	A	H	T	A	T	A	A	H	H	H	A	T	N	T	T	T
JAX00392113	15	3970334	0	T	C	T	T	T	T	T	C	C	T	C	T	H	T	H	C	T	C	T	T	T	T	T	T	T	T	C	T	T	H	C	H	T	C	H	T	C	H	T	T	H	T	H	T	T	T
JAX00392115	15	3991099	0	C	G	C	C	C	C	C	C	G	C	H	C	C	C	H	G	C	C	C	C	C	C	C	C	C	C	H	C	C	H	G	C	C	C	C	C	G	H	C	C	C	C	C	C	C	C
JAX00392122	15	3999739	0	G	T	G	G	G	G	G	T	G	G	G	G	G	G	G	G	G	H	G	G	G	G	G	G	G	G	G	G	G	G	G	G	G	T	G	G	G	G	G	G	G	G	G	G	G	G
JAX00392123	15	4004587	0	G	A	G	G	G	G	G	A	A	G	A	G	N	G	H	A	G	A	G	G	G	G	G	G	G	G	A	G	G	H	A	H	G	A	H	G	A	N	G	G	H	G	H	G	G	G
JAX00392126	15	4004756	0	A	T	A	A	A	A	A	A	A	T	A	A	A	A	A	A	A	A	A	T	A	A	A	A	T	A	A	A	A	A	A	A	A	A	A	T	A	A	A	A	N	A	A	A	A	A
JAX00392128	15	4006145	0	A	G	A	A	A	A	A	G	A	A	G	A	G	A	A	A	A	G	A	A	A	A	A	A	A	A	G	A	A	A	A	G	A	G	G	A	A	A	A	A	H	A	H	A	A	A
JAX00392129	15	4006502	0	G	C	G	G	G	G	G	C	C	G	C	G	H	G	H	C	G	C	G	G	G	G	G	G	G	G	C	G	G	H	C	H	G	C	H	G	C	H	G	G	H	G	H	G	G	G
JAX00392131	15	4007190	0	T	C	T	T	T	T	T	C	C	T	C	T	H	T	N	C	T	C	T	T	T	T	T	T	T	T	C	T	T	H	C	N	T	C	H	T	C	H	T	T	H	T	H	T	T	T
JAX00058408	15	4018206	0	G	C	G	G	G	G	G	C	C	G	C	G	H	G	H	C	G	C	G	G	G	G	G	G	G	G	C	G	G	H	C	H	G	C	H	G	C	H	G	G	H	G	H	G	G	G
JAX00392139	15	4041711	0	G	A	G	G	G	G	G	G	A	G	H	G	G	G	H	A	G	G	G	G	G	G	G	G	G	G	H	G	G	H	A	G	G	G	G	G	A	H	G	G	G	G	G	G	G	G
JAX00058411	15	4043188	0	G	C	G	G	C	C	C	G	G	G	G	G	G	H	H	G	C	G	C	H	G	C	H	H	G	H	G	G	C	G	G	H	C	G	H	G	G	H	H	H	G	C	H	C	C	C
JAX00058414	15	4105333	0	A	G	A	A	A	A	A	G	G	G	G	A	H	A	H	G	A	G	A	H	A	A	A	A	G	A	G	A	A	H	G	H	A	G	H	G	G	H	A	A	G	A	H	A	A	A
JAX00392142	15	4112007	0	G	T	G	G	G	G	G	G	T	G	H	G	G	G	H	T	G	G	G	G	G	G	G	G	G	G	H	G	G	H	T	G	G	G	G	G	T	H	G	G	G	G	G	G	G	G
JAX00392143	15	4112209	0	A	G	A	A	A	A	A	A	G	A	H	A	A	A	H	G	A	A	A	A	A	A	A	A	A	A	H	A	A	H	G	A	A	A	A	A	G	H	A	A	A	A	A	A	A	A
JAX00058416	15	4112345	0	G	A	G	G	A	G	G	G	G	G	G	G	G	H	G	G	G	G	G	G	G	G	G	H	G	H	G	G	A	G	G	N	A	G	H	G	G	G	H	G	G	G	G	G	G	G
JAX00392145	15	4112359	0	T	A	T	T	T	T	T	A	T	T	H	T	H	T	T	T	T	A	T	T	T	T	T	T	T	T	H	T	T	T	T	H	T	A	H	T	T	T	T	T	H	T	H	T	T	T
JAX00392150	15	4118876	0	C	T	C	C	C	C	C	T	C	C	H	C	H	C	C	C	C	T	C	C	C	C	C	C	C	C	H	C	C	C	C	H	C	T	H	C	C	C	C	C	H	C	H	C	C	C
JAX00392153	15	4169766	0	C	G	C	C	G	C	G	G	G	G	G	C	H	H	H	G	G	G	G	G	C	G	C	H	G	H	G	C	G	H	G	G	G	G	G	G	G	G	H	H	G	G	H	H	C	G
JAX00058421	15	4174292	0	T	C	T	T	C	T	C	T	T	C	T	T	T	H	T	T	C	T	C	C	T	C	T	H	C	H	T	T	C	T	T	H	C	T	H	C	T	H	H	H	H	C	T	H	T	C
JAX00058422	15	4196392	0	T	C	T	T	C	T	C	C	C	C	C	T	H	H	H	C	C	C	C	C	T	C	T	H	C	H	C	T	C	H	C	C	C	C	C	C	C	C	N	H	C	C	H	H	T	C
JAX00058424	15	4211498	0	A	G	A	A	G	A	G	G	G	G	N	A	H	H	H	G	G	G	G	G	A	G	A	H	G	H	G	A	G	H	G	G	G	G	G	G	G	G	N	H	G	G	N	H	A	G
JAX00206166	15	4215068	0	G	T	G	G	G	G	G	T	T	G	T	G	H	G	H	T	G	T	G	G	G	G	G	G	G	G	T	G	G	H	T	H	G	T	H	G	T	H	G	G	H	G	H	G	G	G
JAX00392164	15	4219885	0	C	T	C	C	C	C	C	T	C	C	N	C	H	C	C	C	C	T	C	C	C	C	C	C	C	C	N	C	C	C	C	H	C	T	H	C	C	C	C	C	H	C	H	C	C	C
JAX00206167	15	4240230	0	T	C	T	T	T	T	T	C	C	T	C	T	H	T	H	C	T	C	T	T	T	T	T	T	T	T	C	T	T	H	C	H	T	C	H	T	C	H	T	T	H	T	H	T	T	T
JAX00058426	15	4271602	0	C	T	C	C	T	C	T	C	C	T	C	C	C	H	C	C	T	C	T	T	C	T	C	H	T	H	C	C	T	C	C	H	T	C	H	T	C	H	H	H	H	T	C	H	C	T
JAX00392173	15	4285239	0	A	G	A	A	G	A	G	A	A	G	A	A	A	H	A	A	G	A	G	G	A	G	A	H	G	H	A	A	G	A	A	H	G	A	H	G	A	H	H	G	H	G	A	H	A	G
JAX00058432	15	4320283	0	T	C	T	T	C	T	C	C	C	C	C	T	H	H	H	C	C	C	C	C	T	C	T	H	C	H	C	T	C	H	C	C	C	C	C	C	C	C	H	H	C	C	H	H	T	C
JAX00058433	15	4324784	0	C	T	C	C	T	C	T	C	C	T	C	C	C	H	C	C	T	C	T	T	C	T	C	N	T	H	C	C	T	C	C	H	T	C	H	T	C	H	H	H	H	T	C	H	C	T
JAX00392177	15	4333123	0	T	C	T	T	T	T	T	T	C	T	H	T	T	T	H	C	T	T	T	T	T	T	T	T	T	T	H	T	T	H	C	T	T	T	T	T	C	H	T	T	T	T	T	T	T	T
JAX00392180	15	4340571	0	C	T	C	C	C	C	C	T	T	C	T	C	H	C	H	T	C	T	C	C	C	C	C	C	C	C	T	C	C	H	T	H	C	T	H	C	T	H	C	C	H	C	H	C	C	C
JAX00392181	15	4354209	0	T	C	T	T	T	T	T	T	T	C	T	T	T	T	T	T	T	T	T	H	T	T	T	T	C	T	T	T	T	T	T	T	T	T	T	C	T	T	T	T	H	T	T	T	T	T
JAX00392183	15	4354413	0	T	A	T	T	T	T	T	A	T	T	H	T	H	T	T	T	T	A	T	T	T	T	T	T	T	T	H	T	T	T	T	H	T	A	H	T	T	T	T	T	H	T	H	T	T	T
JAX00392184	15	4360326	0	T	C	T	T	T	T	T	C	T	T	H	T	N	T	T	T	T	C	T	T	T	T	T	T	T	T	H	T	T	T	T	H	T	C	H	T	T	T	T	T	N	T	H	T	T	T
JAX00058436	15	4379100	0	A	G	A	A	A	A	A	A	G	A	H	A	A	A	H	G	A	A	A	A	A	A	A	A	A	A	H	A	A	H	G	A	A	A	A	A	G	H	A	A	A	A	A	A	A	A
JAX00392186	15	4402000	0	A	G	A	A	A	A	A	G	G	A	G	A	H	A	H	G	A	G	A	A	A	A	A	A	A	A	G	A	A	H	G	H	A	G	H	A	G	H	A	A	H	A	H	A	A	A
JAX00058438	15	4412234	0	T	A	T	T	T	T	T	T	A	T	H	T	T	T	N	A	T	T	T	T	T	T	T	T	T	T	N	T	T	N	A	T	T	T	T	T	A	N	T	T	T	T	T	T	T	T
JAX00392200	15	4491133	0	G	A	G	G	G	G	G	G	G	A	G	G	G	G	G	G	G	G	G	G	G	G	G	G	A	G	G	G	G	G	G	G	G	G	G	A	G	G	G	G	G	G	G	G	G	G
JAX00392202	15	4509442	0	A	G	A	A	A	A	A	G	G	A	G	A	H	A	H	G	A	G	A	A	A	A	A	A	A	A	G	A	A	H	G	H	A	G	H	A	G	H	A	A	H	A	H	A	A	A
JAX00392203	15	4509468	0	C	A	C	C	C	C	C	A	A	C	A	C	H	C	H	A	C	A	C	C	C	C	C	C	C	C	A	C	C	H	A	H	C	A	N	C	A	H	C	C	H	C	H	C	C	C
JAX00392211	15	4550121	0	G	A	G	G	G	G	G	G	A	G	H	G	G	G	H	A	G	G	G	G	G	G	G	G	G	G	H	G	G	H	A	G	G	G	G	G	A	H	G	G	G	G	G	G	G	G
JAX00392214	15	4579998	0	T	C	T	T	T	T	T	C	C	T	C	T	H	T	H	C	T	C	T	T	T	T	T	T	T	T	C	T	T	H	C	H	T	C	H	T	C	H	T	T	H	T	H	T	T	T
JAX00392215	15	4581618	0	A	G	A	A	A	A	A	G	A	A	H	A	H	A	A	A	A	G	A	A	A	A	A	A	A	A	H	A	A	A	A	H	A	G	H	A	A	A	A	A	H	A	H	A	A	A
JAX00058454	15	4614003	0	C	T	C	C	C	C	C	T	C	C	H	C	H	C	C	C	C	T	C	C	C	C	C	C	C	C	H	C	C	C	C	H	C	T	H	C	C	C	C	C	H	C	H	C	C	C
JAX00392223	15	4678626	0	A	T	A	A	A	A	A	A	T	A	H	A	A	A	H	T	A	A	A	A	A	A	A	A	A	A	H	A	A	H	T	A	A	A	A	A	T	H	A	A	A	A	A	A	A	A
JAX00058461	15	4702297	0	A	G	A	A	A	A	A	G	A	A	H	A	N	A	A	A	A	G	A	A	A	A	A	A	A	A	N	A	A	A	A	N	A	G	N	A	A	A	A	A	N	A	N	A	A	A
JAX00392233	15	4711881	0	G	A	G	G	G	G	G	G	A	G	G	G	G	G	N	A	G	G	G	G	G	G	G	G	G	G	H	G	G	G	A	G	G	G	G	G	A	H	G	G	G	G	G	G	G	G
JAX00392240	15	4732955	0	C	T	C	C	C	C	C	T	T	C	T	C	H	C	H	T	C	T	C	C	C	C	C	C	C	C	T	C	C	H	T	H	C	T	H	C	T	H	C	C	H	C	H	C	C	C
JAX00392242	15	4740314	0	C	T	C	C	C	C	C	T	T	C	T	C	H	C	H	T	C	T	C	C	C	C	C	C	C	C	T	C	C	H	T	H	C	T	H	C	T	H	C	C	H	C	H	C	C	C
JAX00392244	15	4743582	0	G	A	G	G	G	G	G	A	A	G	A	G	H	G	H	A	G	A	G	G	G	G	G	G	G	G	A	G	G	H	A	H	G	A	H	G	A	H	G	G	H	G	H	G	G	G
JAX00392246	15	4747565	0	T	C	T	T	T	T	T	C	T	T	H	T	H	T	T	T	T	C	T	T	T	T	T	T	T	T	H	T	T	T	T	H	T	C	H	T	T	T	T	T	H	T	H	T	T	T
JAX00392247	15	4747586	0	A	T	A	A	A	A	A	A	T	A	H	A	A	A	H	T	A	A	A	A	A	A	A	A	A	A	H	A	A	H	T	A	A	A	A	A	T	H	A	A	A	A	A	A	A	A
JAX00392248	15	4747635	0	G	A	G	G	G	G	G	A	G	G	H	G	H	G	G	G	G	A	G	G	G	G	G	G	G	G	N	G	G	G	G	H	G	A	N	G	G	G	G	G	H	G	H	G	G	G
JAX00392250	15	4756494	0	A	G	A	A	A	A	A	G	A	A	H	A	H	A	A	A	A	G	A	A	A	A	A	A	A	A	H	A	A	A	A	H	A	G	H	A	A	A	A	A	H	A	H	A	A	A
JAX00392257	15	4777984	0	A	G	A	A	A	A	A	A	G	A	H	A	A	A	H	G	A	A	A	A	A	A	A	A	A	A	H	A	A	H	G	A	A	A	A	A	G	H	A	A	A	A	A	A	A	A
JAX00392258	15	4789737	0	T	C	T	T	T	T	T	C	C	C	C	T	H	T	H	C	T	C	T	H	T	T	T	T	C	T	C	T	T	H	C	H	T	C	H	C	C	H	T	T	C	T	H	T	T	T
JAX00392259	15	4790651	0	T	C	T	T	T	T	T	C	C	T	C	T	H	T	H	C	T	C	T	T	T	T	T	T	T	T	C	T	T	H	C	H	T	C	H	T	C	H	T	T	H	T	H	T	T	T
JAX00392265	15	4797558	0	T	C	T	T	T	T	T	C	T	T	H	T	H	T	T	T	T	C	T	T	T	T	T	T	T	T	H	T	T	T	T	H	T	C	H	T	T	T	T	T	H	T	H	T	T	T
JAX00392269	15	4861335	0	A	C	A	A	A	A	A	A	C	A	H	A	A	A	H	C	A	A	A	A	A	A	A	A	A	A	H	A	A	H	C	A	A	A	A	A	C	H	A	A	A	A	A	A	A	A
JAX00058470	15	4861459	0	A	G	A	A	A	G	A	G	G	G	G	A	H	A	G	G	A	G	A	H	A	A	H	A	G	A	G	A	A	H	G	H	A	G	H	G	G	H	A	A	G	A	G	H	G	A
JAX00058474	15	4885638	0	G	T	G	G	G	T	G	G	G	G	G	G	G	G	H	G	G	G	G	G	G	G	H	G	G	G	G	G	G	G	G	G	G	G	G	G	G	G	G	G	G	G	H	H	T	G
JAX00392276	15	4891087	0	A	G	A	A	A	A	A	A	G	A	H	A	A	A	H	G	A	A	A	A	A	A	A	A	A	A	H	A	A	H	G	A	A	A	A	A	G	H	A	A	A	A	A	A	A	A
JAX00392281	15	4917270	0	C	G	C	C	C	C	C	G	G	C	G	C	H	C	H	G	C	G	C	C	C	C	C	C	C	C	G	C	C	H	G	H	C	G	H	C	G	H	C	C	H	C	H	C	C	C
JAX00392283	15	4923947	0	G	A	G	G	G	G	G	A	G	G	H	G	N	G	G	G	H	H	G	G	G	G	G	G	G	G	H	G	G	G	G	H	G	A	H	G	G	G	G	G	H	G	H	G	G	G
JAX00058479	15	4969992	0	C	T	C	C	C	C	C	T	T	C	T	C	T	C	N	T	C	T	C	C	C	C	C	C	C	C	T	C	C	N	T	N	C	T	T	C	T	N	C	C	T	C	T	C	C	C
JAX00058480	15	4970393	0	G	T	G	G	G	G	G	G	T	G	H	G	G	G	H	T	G	G	G	G	G	G	G	G	G	G	H	G	G	H	T	G	G	G	G	G	T	H	G	G	G	G	G	G	G	G
JAX00392292	15	4990456	0	C	G	C	C	C	C	C	G	G	C	G	C	C	C	C	G	C	G	C	C	C	C	C	C	C	C	G	C	C	C	G	C	C	G	C	C	G	C	C	C	C	C	C	C	C	C
JAX00058481	15	4993984	0	A	G	A	A	A	G	A	G	G	G	G	A	G	A	G	G	A	G	A	G	A	A	G	A	G	A	G	A	A	G	G	G	A	G	G	G	G	G	A	A	G	A	G	G	G	N
JAX00392294	15	4994612	0	T	G	T	T	T	T	T	G	G	T	G	T	H	T	H	G	T	G	T	T	T	T	T	T	T	T	G	T	T	H	G	H	T	G	H	T	G	H	T	T	H	T	H	T	T	T
JAX00206179	15	5030972	0	G	A	G	G	G	G	G	A	A	G	A	G	H	G	H	A	G	A	G	G	G	G	G	G	G	G	A	G	G	H	A	H	G	A	H	G	A	H	G	G	H	G	H	G	G	G
JAX00206180	15	5030995	0	G	A	G	G	G	G	G	A	A	G	A	G	H	G	G	A	G	A	G	G	G	G	G	G	G	G	A	G	G	G	A	G	G	A	G	G	A	G	G	G	G	G	G	G	G	G
JAX00058486	15	5061781	0	C	G	C	C	C	C	C	G	C	C	H	C	H	C	C	C	C	G	C	C	C	C	C	C	C	C	H	C	C	C	C	H	C	G	H	C	C	C	C	C	H	C	H	C	C	C
JAX00058487	15	5062022	0	A	C	A	A	A	A	A	C	C	A	C	A	H	A	H	C	A	C	A	A	A	A	A	A	A	A	C	A	A	H	C	H	A	C	H	A	C	H	A	A	H	A	H	A	A	A
JAX00392309	15	5092728	0	G	T	G	G	G	G	G	T	G	G	H	G	H	G	G	G	G	T	G	G	G	G	G	G	G	G	H	G	G	G	G	H	G	T	H	G	G	G	G	G	H	G	H	G	G	G
JAX00392311	15	5097529	0	G	A	G	G	G	G	G	A	G	G	G	G	G	G	G	G	G	A	G	G	G	G	G	G	G	G	G	G	G	G	G	G	G	A	G	G	G	G	G	G	G	G	G	G	G	G
JAX00058489	15	5098420	0	C	T	C	C	C	C	C	T	T	C	T	C	C	C	C	T	C	H	C	C	C	C	C	C	C	C	T	C	C	C	T	C	C	T	C	C	T	C	C	C	C	C	C	C	C	C
JAX00392314	15	5106432	0	T	C	T	T	T	T	T	C	T	T	N	T	H	T	T	T	T	C	T	T	T	T	T	T	T	T	H	T	T	T	T	N	T	C	H	T	T	T	T	T	N	T	H	T	T	T
JAX00392317	15	5119973	0	A	C	A	A	A	C	A	A	A	A	A	A	A	A	H	A	A	H	A	A	A	A	H	A	A	A	A	A	A	A	A	A	A	A	A	A	A	A	A	A	A	A	H	H	C	A
JAX00206182	15	5136902	0	C	A	C	C	C	C	C	C	A	C	H	C	C	C	H	A	C	C	C	C	C	C	C	C	C	C	H	C	C	H	A	C	C	C	C	C	A	H	C	C	C	C	C	C	C	C
JAX00392320	15	5167996	0	C	T	C	C	C	C	C	C	T	C	T	C	C	C	T	T	C	C	C	C	C	C	C	C	C	C	T	C	C	T	T	N	C	C	C	C	T	T	C	C	N	C	C	C	C	C
JAX00392322	15	5187727	0	T	C	T	T	T	T	T	C	T	T	H	T	H	T	T	T	T	C	T	T	T	T	T	T	T	T	H	T	T	T	T	H	T	C	H	T	T	T	T	T	H	T	H	T	T	T
JAX00392324	15	5190724	0	T	G	T	T	T	G	T	T	T	T	T	T	T	T	H	T	T	T	T	T	T	T	H	T	T	T	T	T	T	T	T	T	T	T	T	T	T	T	T	T	T	T	H	H	G	T
JAX00058496	15	5190955	0	T	C	T	T	T	T	T	C	C	T	C	T	H	T	H	C	T	C	T	T	T	T	T	T	T	T	C	T	T	H	C	H	T	C	H	T	C	H	T	T	H	T	H	T	T	T
JAX00206186	15	5248063	0	T	C	T	T	T	T	T	T	C	T	H	T	T	T	H	C	T	T	T	T	T	T	T	T	T	T	H	T	T	H	C	T	T	T	T	T	C	H	T	T	T	T	T	T	T	T
JAX00392330	15	5251223	0	A	G	A	A	A	A	A	A	G	A	H	A	A	A	N	G	A	A	A	A	A	A	A	A	A	A	H	A	A	H	G	A	A	A	A	A	G	H	A	A	A	A	A	A	A	A
JAX00392336	15	5282026	0	C	T	C	C	C	C	C	C	T	C	H	C	C	C	H	T	C	C	C	C	C	C	C	C	C	C	H	C	C	H	T	C	C	C	C	C	T	H	C	C	C	C	C	C	C	C
JAX00392343	15	5335306	0	G	A	G	G	G	G	G	A	G	G	A	G	H	G	G	G	G	A	G	G	G	G	G	G	G	G	A	G	G	G	G	H	G	A	H	G	G	G	G	G	H	G	H	G	G	G
JAX00058506	15	5336137	0	A	T	A	A	A	A	A	A	T	A	H	A	A	A	H	T	A	A	A	A	A	A	A	A	A	A	H	A	A	H	T	A	A	A	A	A	T	H	A	A	A	A	A	A	A	A
JAX00392352	15	5453720	0	G	A	G	G	G	G	G	A	G	G	H	G	H	G	G	G	G	A	G	G	G	G	G	G	G	G	H	G	G	G	G	H	G	A	H	G	G	G	G	G	H	G	H	G	G	G
JAX00058518	15	5497371	0	G	A	G	G	G	G	G	G	A	G	H	G	G	G	H	A	G	G	G	G	G	G	G	G	G	G	H	G	G	H	A	H	N	G	G	G	A	H	G	G	G	G	G	G	G	G
JAX00058519	15	5497427	0	G	A	G	G	G	G	G	G	A	G	H	G	G	G	H	A	G	G	G	G	G	G	G	G	G	G	H	G	G	H	A	G	G	G	G	G	A	H	G	G	G	G	G	G	G	G
JAX00058522	15	5541971	0	T	C	T	T	T	T	T	C	C	T	C	T	H	T	H	C	T	C	T	T	T	T	T	T	T	T	C	T	T	H	C	H	T	C	H	T	C	H	T	T	H	T	H	T	T	T
JAX00392365	15	5566895	0	T	C	T	T	T	T	T	T	T	C	T	T	T	T	T	T	T	T	T	H	T	T	T	T	C	T	T	T	T	T	T	T	T	T	T	C	T	T	T	T	H	T	T	T	T	T
JAX00392366	15	5567635	0	T	C	T	T	T	T	T	C	C	T	C	T	H	T	H	C	T	C	T	T	T	T	T	T	T	T	C	T	T	H	C	H	N	C	H	T	C	H	T	T	H	T	H	T	T	T
JAX00392368	15	5568203	0	T	C	T	T	T	T	T	T	C	T	N	T	T	T	H	C	T	T	T	T	T	T	T	T	T	T	H	T	T	H	C	T	T	T	T	T	C	H	T	T	T	T	T	T	T	T
JAX00206191	15	5607284	0	A	T	A	A	A	A	A	A	T	A	H	A	A	A	H	T	A	A	A	A	A	A	A	A	A	A	H	A	A	H	T	A	A	A	A	A	T	H	A	A	A	A	A	A	A	A
JAX00058527	15	5618050	0	A	G	A	A	A	A	A	G	G	A	G	A	H	A	H	G	A	G	A	A	A	A	A	A	A	A	G	A	A	H	G	H	A	G	H	A	G	H	A	A	H	A	H	A	A	A
JAX00058528	15	5622736	0	T	C	T	T	T	T	T	C	C	T	C	T	N	T	T	C	T	C	T	T	T	T	T	T	T	T	C	T	T	T	C	N	T	C	N	T	C	T	T	T	N	T	H	T	T	T
JAX00206193	15	5625562	0	A	G	A	A	A	A	A	G	G	A	G	A	H	A	H	G	A	G	A	A	A	A	A	A	A	A	G	A	A	H	G	H	A	G	H	A	G	H	A	A	H	A	H	A	A	A
JAX00392385	15	5669863	0	G	A	G	G	G	G	G	G	A	G	N	G	G	G	H	A	G	G	G	G	G	G	G	G	G	G	H	G	G	H	A	G	G	G	G	G	A	H	G	G	G	G	G	G	G	G
JAX00058534	15	5701912	0	G	A	G	G	G	A	G	A	G	G	H	G	H	G	H	G	G	A	G	G	G	G	H	G	G	G	H	G	G	G	G	H	G	A	H	G	G	G	G	G	H	G	A	H	A	G
JAX00392390	15	5726010	0	G	C	G	G	G	G	G	C	G	G	H	G	H	G	G	G	G	C	G	G	G	G	G	G	G	G	H	G	G	G	G	H	G	C	H	G	G	G	G	G	H	G	H	G	G	G
JAX00392391	15	5744604	0	G	A	G	G	G	G	G	A	G	G	H	G	H	G	G	G	G	A	G	G	G	G	G	G	G	G	H	G	G	G	G	H	G	A	H	G	G	G	G	G	H	G	H	G	G	G
JAX00392397	15	5758904	0	C	T	C	C	C	C	C	T	T	C	T	C	C	C	C	T	C	T	C	C	C	C	C	C	C	C	T	C	C	C	T	C	C	T	C	C	T	C	C	C	N	C	C	C	C	C
JAX00392398	15	5759094	0	G	A	G	G	G	G	G	A	A	G	A	G	H	G	H	A	G	A	G	G	G	G	G	G	G	G	A	G	G	H	A	H	G	A	H	G	A	H	G	G	H	G	H	G	G	G
JAX00206196	15	5768684	0	C	T	C	C	C	C	C	T	T	C	T	H	T	H	H	T	C	T	H	C	H	C	C	C	C	C	T	C	C	H	T	H	C	T	H	C	T	H	C	C	H	C	H	C	C	C
JAX00392405	15	5786649	0	G	A	G	G	G	G	G	A	A	G	A	G	N	G	H	A	G	A	G	G	G	G	G	G	G	G	A	G	G	H	A	N	G	A	G	G	A	H	G	G	G	G	N	G	G	G
JAX00392407	15	5822617	0	T	A	T	T	T	T	T	A	A	T	A	T	H	T	H	A	T	A	T	T	T	T	T	T	T	T	A	T	T	H	A	H	T	A	H	T	A	H	T	T	T	T	H	T	T	T
JAX00392410	15	5826012	0	C	A	C	C	C	C	C	A	C	C	H	C	H	C	C	C	C	A	C	C	C	C	C	C	C	C	H	C	C	C	C	H	C	A	H	C	C	C	C	C	H	C	H	C	C	C
JAX00392417	15	5886568	0	G	A	G	G	G	A	G	A	G	G	H	G	H	G	H	G	G	A	G	G	G	G	H	G	G	G	H	G	G	G	G	H	G	A	H	G	G	G	G	G	H	G	A	H	A	G
JAX00058549	15	5889692	0	G	A	G	G	G	A	G	G	G	G	G	G	G	G	H	G	G	G	G	G	G	G	H	G	G	G	G	G	G	G	G	G	G	G	G	G	G	G	G	G	G	G	G	H	A	G
JAX00392429	15	5969358	0	T	C	T	T	T	T	T	C	T	T	H	T	H	T	T	T	T	C	T	T	T	T	T	T	T	T	H	T	T	T	T	H	T	C	N	T	T	T	T	T	H	H	N	T	T	T
JAX00392430	15	5983976	0	T	C	T	T	T	C	T	T	T	T	T	T	T	T	H	T	T	T	T	T	T	T	H	T	T	T	T	T	T	T	T	T	T	T	T	T	T	T	T	T	T	T	H	H	C	T
JAX00392431	15	5985718	0	G	T	G	G	G	G	G	T	T	G	T	G	H	G	H	T	G	T	G	G	G	G	G	G	G	G	T	G	G	H	T	H	G	T	H	G	T	N	G	G	N	G	H	G	G	G
JAX00392433	15	6007848	0	A	C	A	A	A	A	A	C	A	A	H	A	H	A	A	A	A	C	A	A	A	A	A	A	A	A	H	A	A	A	A	H	A	C	H	A	A	A	A	A	H	A	H	A	A	A
JAX00058559	15	6028443	0	G	A	G	G	G	A	G	G	G	G	G	G	G	G	H	G	G	G	G	G	G	G	H	G	G	G	G	G	G	G	G	G	G	G	G	G	G	G	G	G	G	G	H	H	A	G
JAX00206205	15	6029156	0	A	G	A	A	A	A	A	A	G	A	H	A	A	A	H	G	A	A	A	A	A	A	A	A	A	A	H	A	A	H	G	A	A	A	A	A	G	H	A	A	A	A	A	A	A	A
JAX00392445	15	6035991	0	A	T	A	A	A	T	A	T	T	T	T	A	H	A	T	T	A	T	A	H	A	A	H	A	T	A	T	A	A	H	T	H	A	T	H	T	T	H	A	A	T	A	T	H	T	A
JAX00392447	15	6036293	0	C	T	C	C	C	T	C	C	C	C	C	C	C	C	H	C	C	C	C	C	C	C	H	C	C	C	C	C	C	C	C	C	C	C	C	C	C	C	C	C	C	C	H	H	T	C
JAX00392448	15	6036502	0	C	T	C	C	C	T	C	C	C	C	C	C	C	C	H	C	C	C	C	C	C	C	H	C	C	C	C	C	C	C	C	C	C	C	C	C	C	C	C	C	C	C	H	H	T	C
JAX00392452	15	6075101	0	A	G	A	A	A	A	A	G	A	G	H	A	H	A	A	A	A	G	A	H	A	A	A	A	G	A	H	A	A	A	A	H	A	G	H	G	A	A	A	A	G	A	H	A	A	A
JAX00392453	15	6075441	0	G	A	G	G	G	G	G	G	A	A	H	G	G	G	H	A	G	G	G	H	G	G	G	G	A	G	H	G	G	H	A	G	G	G	G	A	A	H	G	G	H	G	G	G	G	G
JAX00392458	15	6114434	0	A	G	A	A	A	A	A	A	A	G	A	A	A	A	A	A	A	A	A	H	A	A	A	A	G	A	A	A	A	A	A	A	A	A	A	G	A	A	A	A	H	A	A	A	A	A
JAX00392459	15	6115262	0	A	C	A	A	A	C	A	C	C	C	C	A	H	A	C	C	A	C	A	H	A	A	H	A	C	A	C	A	A	H	C	H	A	C	H	C	C	H	A	A	C	A	C	H	C	A
JAX00392462	15	6118396	0	T	C	T	T	T	T	T	C	C	T	C	T	H	T	H	C	T	C	T	T	T	T	T	T	T	T	C	T	T	H	C	H	T	C	H	T	C	H	T	T	H	T	H	T	T	T
JAX00392465	15	6130895	0	A	C	A	A	A	A	A	A	A	C	A	A	A	A	A	A	A	A	A	H	A	A	A	A	C	A	A	A	A	A	A	A	A	A	A	C	A	A	A	A	H	A	A	A	A	A
JAX00392466	15	6136600	0	T	C	T	T	T	T	T	C	T	T	H	T	H	T	T	T	T	C	T	T	T	T	T	T	T	T	H	T	T	T	T	H	T	C	H	T	T	T	T	T	H	T	H	T	T	T
JAX00058568	15	6139554	0	T	C	T	T	T	T	T	C	C	C	C	T	H	T	H	C	T	C	T	H	T	T	T	T	C	T	C	T	T	H	C	H	T	C	H	C	C	H	T	T	C	T	H	T	T	T
JAX00392467	15	6166439	0	G	A	G	G	G	G	G	A	A	G	A	G	H	G	H	A	G	A	G	G	G	G	G	G	G	G	A	G	G	H	A	H	G	A	H	G	A	H	G	G	H	G	H	G	G	G
JAX00392469	15	6193032	0	C	A	C	C	C	C	C	C	A	C	H	C	C	C	H	A	C	C	C	C	C	C	C	C	C	C	H	C	C	H	A	C	C	C	C	C	A	H	C	C	C	C	C	C	C	C
JAX00392471	15	6197284	0	G	C	G	G	G	G	G	G	C	G	H	G	G	G	H	C	G	G	G	G	G	G	G	G	G	G	H	G	G	H	C	G	G	G	G	G	C	H	G	G	G	G	G	G	G	G
JAX00392472	15	6197397	0	A	G	A	A	A	A	A	G	G	A	G	A	H	A	H	G	A	G	A	A	A	A	A	A	A	A	G	A	A	H	G	H	A	G	H	A	G	H	A	A	H	A	H	A	A	A
JAX00392477	15	6226302	0	C	T	C	C	C	C	C	C	T	C	H	C	C	C	H	T	C	C	C	C	C	C	C	C	C	C	H	C	C	H	T	C	C	C	C	C	T	H	C	C	C	C	C	C	C	C
JAX00058573	15	6227695	0	C	T	C	C	C	C	C	T	T	C	T	C	H	C	H	T	C	T	C	C	C	C	C	C	C	C	T	C	C	T	T	H	C	T	N	C	T	H	C	C	H	C	H	C	C	C
JAX00392482	15	6258222	0	A	C	A	A	A	A	A	C	C	C	C	A	H	A	H	C	A	C	A	H	A	A	A	A	C	A	C	A	A	H	C	H	A	C	H	C	C	H	A	A	C	A	H	A	A	A
JAX00058577	15	6270442	0	A	G	A	A	A	G	A	G	G	G	G	A	H	A	G	G	A	G	A	H	A	A	H	A	G	A	G	A	A	H	G	H	A	G	H	G	G	H	A	A	G	A	G	N	G	A
JAX00392483	15	6276824	0	C	A	C	C	C	A	C	C	C	A	C	C	C	C	H	C	C	C	C	H	C	C	H	C	A	C	C	C	C	C	C	C	C	C	C	A	C	C	C	C	H	C	H	H	A	C
JAX00392485	15	6282891	0	C	T	C	C	C	C	C	C	T	C	H	C	C	C	N	T	C	C	C	C	C	C	C	C	C	C	N	C	C	H	T	C	C	C	C	C	T	H	C	C	C	C	C	C	C	C
JAX00392488	15	6283991	0	C	G	C	C	C	C	C	G	G	C	G	C	H	C	H	G	C	G	C	C	C	C	C	C	C	C	G	C	C	H	G	H	C	G	H	C	G	H	C	C	H	C	H	C	C	C
JAX00392491	15	6306237	0	C	T	C	C	C	C	C	T	T	C	T	C	H	C	H	T	C	T	C	C	C	C	C	C	C	C	T	C	C	H	T	H	C	T	H	C	T	H	C	C	H	C	H	C	C	C
JAX00392493	15	6309653	0	C	T	C	C	C	C	C	C	C	T	C	C	C	C	C	C	C	C	C	N	C	C	C	C	T	C	C	C	C	C	C	C	C	C	C	T	C	C	C	C	H	C	C	C	C	C
JAX00392497	15	6336357	0	A	G	A	A	A	A	A	A	G	A	H	A	A	A	H	G	A	A	A	A	A	A	A	A	A	A	H	A	A	H	G	A	A	A	A	A	G	H	A	A	A	A	A	A	A	A
JAX00058581	15	6338384	0	T	G	T	T	T	T	T	G	T	T	H	T	H	T	T	T	T	G	T	T	T	T	T	T	T	T	H	T	T	T	T	H	T	G	H	T	T	T	T	T	H	T	H	T	T	T
JAX00392501	15	6353758	0	C	T	C	C	C	C	C	C	C	T	C	C	C	C	C	C	C	C	C	H	C	C	C	C	T	C	C	C	C	C	C	C	C	C	C	T	C	C	C	C	H	C	C	C	C	C
JAX00392504	15	6365560	0	T	C	T	T	T	T	T	T	C	T	H	T	T	T	H	C	T	T	T	T	T	T	T	T	T	T	N	T	T	H	C	T	T	T	T	T	C	H	T	T	T	T	T	T	T	T
JAX00058584	15	6379562	0	C	T	C	C	C	C	C	T	T	C	T	C	H	C	H	T	C	T	C	C	C	C	C	C	C	C	T	C	C	H	T	H	C	T	H	C	T	H	C	C	H	C	H	C	C	C
JAX00392507	15	6387259	0	C	T	C	C	C	C	C	C	T	C	H	C	C	C	H	T	C	C	C	C	C	C	C	C	C	C	H	C	C	H	T	C	C	C	C	C	T	H	C	C	C	C	C	C	C	C
JAX00392510	15	6393475	0	T	C	T	T	T	T	T	C	C	C	C	N	H	T	H	C	T	C	T	H	T	T	T	T	C	T	C	T	T	H	C	H	T	C	H	C	C	H	T	T	C	T	N	T	T	T
JAX00392511	15	6393498	0	T	C	T	T	T	T	T	C	C	T	C	T	H	T	H	C	T	C	T	T	T	T	T	T	T	T	C	T	T	H	C	H	T	C	H	T	C	H	T	T	H	T	H	T	T	T
JAX00392514	15	6417531	0	G	T	G	G	G	G	G	T	T	T	T	G	H	G	H	T	G	T	G	H	G	G	G	G	T	G	T	G	G	H	T	H	G	T	H	T	T	H	G	G	T	G	H	G	G	G
JAX00392517	15	6423781	0	A	G	A	A	A	A	A	A	G	A	H	A	A	A	H	G	A	A	A	A	A	A	A	A	A	A	H	A	A	H	G	A	A	A	A	A	G	H	A	A	A	A	A	A	A	A
JAX00392519	15	6441977	0	A	G	A	A	A	A	A	G	G	A	G	N	N	A	H	G	A	H	A	A	A	A	A	A	A	A	G	A	A	H	G	A	A	H	A	A	G	H	A	A	A	A	A	A	A	A
JAX00058593	15	6481907	0	G	C	G	G	G	G	G	C	C	G	C	G	H	G	H	C	G	C	G	G	G	G	G	G	G	G	C	G	G	H	C	H	G	C	H	G	C	H	G	G	H	G	H	G	G	G
JAX00392530	15	6528376	0	T	A	T	T	T	T	T	T	A	T	H	T	T	T	H	A	T	T	T	T	T	T	T	T	T	T	H	T	T	H	A	T	T	T	T	T	A	H	T	T	T	T	T	T	T	T
JAX00392532	15	6536147	0	C	T	C	C	C	C	C	T	C	C	H	C	H	C	C	C	C	H	C	C	C	C	C	C	C	C	H	C	C	C	C	H	C	T	H	C	C	C	C	C	H	C	H	C	C	C
JAX00058597	15	6539064	0	T	C	T	T	T	T	T	C	T	T	H	T	H	T	T	T	T	C	T	T	T	T	T	T	T	T	H	T	T	T	T	H	T	C	H	T	T	T	T	T	H	T	H	T	T	T
JAX00392534	15	6539298	0	A	T	A	A	A	A	A	T	A	A	H	A	H	A	A	A	A	T	A	A	A	A	A	A	A	A	H	A	A	A	A	H	A	T	H	A	A	A	A	A	H	A	H	A	A	A
JAX00206215	15	6561577	0	G	C	G	G	G	G	G	C	C	G	C	G	H	G	H	C	G	C	G	G	G	G	G	G	G	G	C	G	G	C	C	H	G	C	N	G	C	H	G	G	N	G	N	G	G	G
JAX00392539	15	6572694	0	T	G	T	T	T	T	T	T	G	T	H	T	T	T	H	G	T	T	T	T	T	T	T	T	T	T	H	T	T	H	G	T	T	T	T	T	G	H	T	T	T	T	T	T	T	T
JAX00058600	15	6579980	0	A	T	A	A	A	A	A	T	T	A	T	A	H	A	H	T	A	T	A	A	A	A	A	A	A	A	T	A	A	H	T	H	A	T	H	A	T	H	A	A	H	A	H	A	A	A
JAX00392544	15	6593948	0	T	C	T	T	T	T	T	C	T	T	H	T	H	T	T	T	T	C	T	T	T	T	T	T	T	T	H	T	T	T	T	H	T	C	H	T	T	T	T	T	H	T	H	T	T	T
JAX00206218	15	6664299	0	T	C	T	T	T	T	T	T	C	T	N	T	T	T	C	C	T	T	T	T	T	T	T	T	T	T	N	N	T	N	C	N	T	T	T	T	C	N	T	T	T	T	T	T	T	T
JAX00058610	15	6701136	0	A	G	A	A	A	A	A	G	G	G	G	A	H	A	H	G	A	G	A	H	A	A	A	A	G	A	G	A	A	H	G	H	A	G	H	G	G	H	A	A	G	A	H	A	A	A
JAX00058611	15	6722339	0	C	T	C	C	C	C	C	C	T	C	H	C	C	C	H	T	C	C	C	C	C	C	C	C	C	C	H	C	C	H	T	C	C	C	C	C	T	H	C	C	C	C	C	C	C	C
JAX00392559	15	6726358	0	A	T	A	A	A	A	A	T	A	A	T	A	N	A	A	A	A	T	A	A	A	A	A	A	A	A	T	A	A	A	A	N	A	T	N	A	A	A	A	A	H	A	H	A	A	A
JAX00058612	15	6739396	0	A	G	A	A	A	A	A	G	G	G	G	A	H	A	H	G	A	G	A	H	A	A	A	A	G	A	G	A	A	H	G	H	A	G	H	G	G	H	A	A	G	A	H	A	A	A
JAX00058613	15	6739552	0	T	A	T	T	T	T	T	A	T	T	H	T	H	T	T	T	T	A	T	T	T	T	T	T	T	T	H	T	T	T	T	H	T	A	H	T	T	T	T	T	H	T	H	T	T	T
JAX00058615	15	6778331	0	C	T	C	C	C	C	C	C	T	C	H	C	C	C	H	T	C	C	C	C	C	C	C	C	C	C	H	C	C	H	T	C	C	C	C	C	T	H	C	C	C	C	C	C	C	C
JAX00058616	15	6787757	0	A	G	A	A	A	A	A	G	G	A	G	A	H	A	H	G	A	G	A	A	A	A	A	A	A	A	G	A	A	H	G	H	A	G	H	A	G	N	A	A	H	A	H	A	A	A
JAX00206225	15	6835478	0	T	C	T	T	T	T	T	T	C	T	H	T	T	T	H	C	T	T	T	T	T	T	T	T	T	T	H	T	T	H	C	T	T	T	T	T	C	H	T	T	T	T	T	T	T	T
JAX00392582	15	6849169	0	T	C	T	T	T	T	T	C	C	T	C	T	H	T	N	C	T	C	T	T	T	T	T	T	T	T	C	T	T	H	C	H	T	C	N	T	C	N	T	T	H	T	H	T	T	T
JAX00392584	15	6855624	0	C	A	C	C	C	A	C	C	C	A	C	C	C	C	H	C	C	C	C	H	C	C	N	C	A	C	C	C	N	C	C	C	C	C	C	A	C	C	C	C	H	C	H	N	A	C
JAX00058621	15	6861635	0	G	A	G	G	G	A	G	G	G	A	G	G	G	G	H	G	G	G	G	H	G	G	H	G	A	G	G	G	G	G	G	G	G	G	G	A	G	G	G	G	H	G	H	H	A	G
JAX00392588	15	6869925	0	A	G	A	A	A	A	A	A	G	A	H	A	A	A	H	G	A	A	A	A	A	A	A	A	A	A	H	A	A	H	G	A	A	A	A	A	G	H	A	A	A	A	A	A	A	A
JAX00392590	15	6870251	0	C	T	C	C	C	C	C	C	T	C	H	C	C	C	H	T	C	C	C	C	C	C	C	C	C	C	H	C	C	H	T	C	C	C	C	C	T	H	C	C	C	C	C	C	C	C
JAX00206226	15	6872684	0	C	T	C	C	C	C	C	C	T	C	T	C	C	C	H	T	C	C	C	C	C	C	C	C	C	C	T	C	C	H	T	C	C	C	C	C	T	N	C	C	C	C	C	C	C	C
JAX00392593	15	6902020	0	C	T	C	C	C	C	C	T	C	C	H	C	H	C	C	C	C	T	C	C	C	C	C	C	C	C	H	C	C	C	C	H	C	T	H	C	C	C	C	C	H	C	H	C	C	C
JAX00392595	15	6908117	0	A	C	A	A	A	A	A	C	C	A	C	A	H	A	H	C	A	C	A	A	A	A	A	A	A	A	C	A	A	H	C	H	A	C	H	A	C	H	A	A	H	A	H	A	A	A
JAX00392596	15	6908133	0	C	T	C	C	C	C	C	C	T	C	H	C	C	C	H	T	C	C	C	C	C	C	C	C	C	C	H	C	C	H	T	C	C	C	C	C	T	H	C	C	C	C	C	C	C	C
JAX00392597	15	6909946	0	T	G	T	T	T	G	T	G	G	G	G	T	H	T	G	G	T	G	T	H	T	T	H	T	G	T	G	T	T	H	G	H	T	G	H	G	G	H	T	T	G	T	G	H	G	T
JAX00392603	15	6914062	0	C	T	C	C	C	C	C	T	C	C	H	C	H	C	C	C	C	T	C	C	C	C	C	C	C	C	H	C	C	C	C	H	C	T	H	C	C	C	C	C	H	C	C	C	C	C
JAX00392608	15	6946480	0	G	A	G	G	G	G	G	A	G	G	H	G	H	G	G	G	G	A	G	G	G	G	G	G	G	G	H	G	G	G	G	H	G	A	H	G	G	G	G	G	H	G	H	G	G	G
JAX00058630	15	6961160	0	T	C	T	T	T	T	T	C	C	T	C	T	H	T	H	C	T	C	T	T	T	T	T	T	T	T	C	T	T	H	C	H	T	C	H	T	C	H	T	T	H	T	H	T	N	T
JAX00392614	15	6981025	0	A	G	A	A	A	A	A	G	A	G	H	A	H	A	A	A	A	G	A	H	A	A	A	A	G	A	H	A	A	A	A	H	A	G	H	G	A	A	A	A	G	A	H	A	A	A
JAX00392617	15	6981394	0	A	T	A	A	A	A	A	T	T	T	T	A	H	A	H	T	A	T	A	H	A	A	A	A	T	A	T	A	A	H	T	H	A	T	H	T	T	H	A	A	T	A	H	A	A	A
JAX00392621	15	6987432	0	G	A	G	G	G	G	G	A	G	A	H	G	H	G	G	G	G	A	G	H	G	G	G	G	A	G	H	G	G	G	G	H	G	A	H	A	G	G	G	G	A	G	H	G	G	G
JAX00392624	15	6990299	0	G	A	G	G	G	G	G	G	A	A	H	N	G	G	H	A	G	G	G	H	G	G	G	G	A	G	H	G	G	H	A	G	G	G	G	A	A	H	G	G	H	G	G	G	G	G
JAX00392627	15	6994775	0	A	G	A	A	A	A	A	A	A	G	A	A	A	A	A	A	A	A	A	H	A	A	A	A	G	A	A	A	A	A	A	A	A	A	A	G	A	A	A	A	H	A	A	A	A	A
JAX00392629	15	6997867	0	A	G	A	A	A	A	A	G	G	A	G	A	H	A	H	G	A	G	A	A	A	A	A	A	A	A	G	A	A	H	G	H	A	G	H	A	G	H	A	A	H	A	H	A	A	A
JAX00392634	15	7000408	0	A	T	A	A	A	A	A	T	A	A	H	A	H	A	A	A	A	T	A	A	A	A	A	A	A	A	H	A	A	A	A	H	A	T	H	A	A	A	A	A	H	A	H	A	A	A
JAX00392638	15	7007884	0	G	A	G	G	G	G	G	A	A	G	A	G	H	G	H	A	G	A	G	G	G	G	G	G	G	G	A	G	G	H	A	H	G	A	H	G	A	H	G	G	H	G	H	G	G	G
JAX00392640	15	7008304	0	G	A	G	G	G	G	G	G	A	G	H	G	G	G	H	A	G	G	G	G	G	G	G	G	G	G	H	G	G	H	A	G	G	G	G	G	A	H	G	G	G	G	G	G	G	G
JAX00392642	15	7012008	0	C	T	C	C	C	C	C	T	T	C	T	C	N	C	H	T	C	T	C	C	C	C	C	C	C	C	T	C	C	H	T	H	C	T	H	C	T	N	C	C	H	C	H	C	C	C
JAX00058632	15	7021158	0	T	C	T	T	T	T	T	C	T	T	H	T	H	T	T	T	T	C	T	T	T	T	T	T	T	T	H	T	T	T	T	N	T	C	H	T	T	T	T	T	H	T	H	T	T	T
JAX00058633	15	7021210	0	A	T	A	A	A	A	A	T	A	A	A	A	A	A	A	A	A	T	A	A	A	A	A	A	A	A	H	A	A	A	A	N	A	T	A	A	A	A	A	A	A	A	A	A	A	A
JAX00058635	15	7058282	0	C	T	C	C	C	C	C	T	T	T	T	C	N	C	H	T	C	T	C	H	C	C	C	C	T	C	T	C	C	H	T	H	C	T	H	T	T	H	C	C	T	C	H	C	C	C
JAX00392650	15	7060865	0	T	C	T	T	T	T	T	C	T	T	H	T	H	T	T	T	T	C	T	T	T	T	T	T	T	T	H	T	T	T	T	N	T	C	H	T	T	T	T	T	H	T	H	T	T	T
JAX00392651	15	7060950	0	G	A	G	G	G	G	G	A	A	A	A	G	H	G	H	A	G	A	G	H	G	G	G	G	A	G	A	G	G	H	A	H	G	A	N	A	A	H	G	G	A	G	H	G	G	G
JAX00392654	15	7067327	0	G	C	G	G	G	G	G	C	G	C	G	G	G	G	G	G	G	N	G	G	G	G	G	G	H	G	G	G	G	G	G	G	G	N	G	C	G	G	G	G	C	G	N	G	G	G
JAX00206229	15	7110993	0	C	T	C	C	C	C	C	C	T	C	H	C	C	C	H	T	C	C	C	C	C	C	C	C	C	C	H	C	C	H	T	C	C	C	C	C	T	H	C	C	C	C	C	C	C	C
JAX00188056	15	7115195	0	A	G	G	A	G	G	G	G	G	G	G	A	G	H	G	G	G	G	G	G	A	G	H	H	G	G	G	G	G	H	G	G	G	G	G	G	G	G	G	H	G	G	G	G	G	G
JAX00392671	15	7120347	0	T	G	T	T	T	T	T	G	G	T	G	T	H	T	H	G	T	G	T	T	T	T	T	T	T	T	G	T	T	H	G	H	T	G	H	T	G	H	N	T	H	T	H	T	T	T
JAX00392672	15	7121023	0	T	G	T	T	T	T	T	T	G	T	H	T	T	T	N	G	N	T	T	T	T	T	T	T	T	T	H	T	T	H	G	T	T	T	T	T	G	H	T	T	T	T	T	T	T	T
JAX00392676	15	7128683	0	G	A	G	G	G	G	G	A	G	G	H	G	H	G	G	G	G	A	G	G	G	G	G	G	G	G	H	G	G	G	G	H	G	A	H	G	G	G	G	G	H	G	H	G	G	G
JAX00392678	15	7143105	0	A	C	A	A	A	A	A	A	A	C	A	A	A	A	A	A	A	A	A	H	A	A	A	A	C	A	A	A	A	A	A	A	A	A	A	C	A	A	A	A	H	A	A	A	A	A
JAX00392679	15	7143631	0	A	C	A	A	A	A	A	A	A	C	A	A	A	A	A	A	A	A	A	H	A	A	A	A	C	A	A	A	A	A	A	A	A	A	A	C	A	A	A	A	H	A	A	A	A	A
JAX00392682	15	7146644	0	C	T	C	C	C	C	C	T	T	T	T	C	H	C	H	T	C	T	C	H	C	C	C	C	T	C	T	C	C	H	T	H	C	T	H	T	T	H	C	C	T	C	H	C	C	C
JAX00392688	15	7172415	0	G	A	G	G	G	G	G	G	G	A	G	G	G	G	G	G	G	G	G	H	G	G	G	G	A	G	G	G	G	G	G	G	G	G	G	A	G	G	G	G	H	G	G	G	G	G
JAX00392690	15	7177493	0	T	C	T	T	T	T	T	C	C	T	C	T	H	T	T	H	T	C	T	T	T	T	T	T	T	T	C	T	T	T	C	H	T	C	H	T	C	T	T	T	H	T	H	T	T	T
JAX00392692	15	7186570	0	C	T	C	C	C	C	C	T	C	T	H	C	H	C	C	C	C	T	C	H	C	C	C	C	T	C	H	C	C	C	C	H	C	T	H	T	C	C	C	C	T	C	H	C	C	C
JAX00392697	15	7203774	0	T	A	T	T	T	T	T	A	A	T	A	T	H	T	H	A	T	A	T	T	T	T	T	T	T	T	A	T	T	H	A	H	T	A	H	T	A	H	T	T	H	T	H	T	T	T
JAX00392701	15	7207292	0	C	A	C	C	C	C	C	A	C	C	H	C	H	C	C	C	C	H	C	C	C	C	C	C	C	C	H	C	C	C	C	H	C	A	H	C	C	C	C	C	H	C	H	C	C	C
JAX00058648	15	7227222	0	A	G	A	A	A	A	A	G	G	G	G	A	G	A	G	G	A	G	A	H	A	A	A	A	G	A	G	A	A	G	G	G	A	G	G	G	G	G	A	A	G	A	H	A	A	A
JAX00058649	15	7228692	0	T	C	T	T	T	T	T	C	C	T	C	T	H	T	H	C	T	C	T	T	T	T	T	T	T	T	C	T	T	H	C	H	T	C	H	T	C	H	T	T	H	T	H	T	T	T
JAX00392707	15	7251062	0	C	T	C	C	C	C	C	C	C	T	C	C	C	C	C	C	C	C	C	H	C	C	C	C	T	C	C	C	C	C	C	C	C	C	C	T	C	C	C	C	H	C	C	C	C	C
JAX00392708	15	7255663	0	A	C	A	A	A	A	A	C	C	A	C	A	H	A	H	C	A	C	A	A	A	A	A	A	A	A	C	A	A	H	C	N	A	C	H	A	C	H	A	A	H	A	H	A	A	A
JAX00392709	15	7259290	0	T	C	T	T	T	T	T	C	C	T	C	T	H	T	T	C	T	C	T	T	T	T	T	T	T	T	C	T	T	T	C	H	T	C	H	T	H	T	T	T	H	T	H	T	T	T
JAX00058651	15	7259888	0	C	T	C	C	C	C	C	T	C	C	N	C	H	C	C	C	C	T	C	C	C	C	C	C	C	C	H	C	C	C	C	H	C	T	H	C	C	C	C	C	H	C	H	C	C	C
JAX00058653	15	7299699	0	T	A	T	T	T	T	T	T	A	A	H	T	T	T	H	A	T	T	T	H	T	T	T	T	A	T	H	T	T	H	A	T	T	T	T	A	A	H	T	T	H	T	T	T	T	T
JAX00392714	15	7306319	0	A	G	A	A	A	A	A	A	A	G	A	A	A	A	A	A	A	A	A	G	A	A	A	A	G	A	A	A	A	A	A	A	A	A	A	G	A	A	A	A	G	A	A	A	A	A
JAX00392715	15	7306523	0	G	A	G	G	G	G	G	G	G	A	G	G	G	G	G	G	G	G	G	H	G	G	G	G	A	G	G	G	G	G	G	G	G	G	G	A	G	G	G	G	H	G	G	G	G	G
JAX00392717	15	7315058	0	T	A	T	T	T	T	T	A	T	A	N	T	H	T	T	T	T	A	T	H	T	T	T	T	A	T	H	T	T	T	T	H	T	A	H	A	T	T	T	T	A	T	H	T	T	T
JAX00392719	15	7316290	0	C	T	C	C	C	C	C	C	T	C	H	C	C	C	H	T	C	C	C	C	C	C	C	C	C	C	H	C	C	H	T	C	C	C	C	C	T	H	C	C	C	C	C	C	C	C
JAX00392720	15	7316340	0	G	C	G	G	G	G	G	C	G	G	H	G	H	G	G	G	G	C	G	G	G	G	G	G	G	G	H	G	G	G	G	H	G	C	H	G	G	G	G	G	H	G	H	G	G	G
JAX00392721	15	7318583	0	C	A	C	C	C	C	C	A	C	C	H	C	H	C	C	C	C	A	C	C	C	C	C	C	C	C	H	C	C	C	C	H	C	A	H	C	C	C	C	C	H	C	H	C	C	C
JAX00392723	15	7342506	0	T	C	T	T	T	T	T	C	T	T	N	T	H	T	T	T	T	C	T	T	T	T	T	T	T	T	T	T	T	T	T	H	T	C	N	T	T	T	T	T	H	T	H	T	T	T
JAX00392724	15	7342808	0	C	T	C	C	C	C	C	C	T	C	H	C	C	C	H	T	C	C	C	C	C	C	C	C	C	C	H	C	C	H	T	C	C	C	C	C	T	H	C	C	C	C	C	C	C	C
JAX00392725	15	7343000	0	A	T	A	A	A	A	A	A	T	A	H	A	A	A	H	T	A	A	A	A	A	A	A	A	A	A	H	A	A	H	T	A	A	A	A	A	T	H	A	A	A	A	A	A	A	A
JAX00206236	15	7354911	0	T	C	T	T	T	T	T	C	C	T	C	T	H	T	H	C	T	C	T	T	T	T	T	T	T	T	C	T	T	H	C	H	T	C	H	T	C	H	T	T	H	T	H	T	T	T
JAX00392728	15	7355147	0	C	A	C	C	C	C	C	C	A	C	C	C	C	C	C	N	C	C	C	C	C	C	C	C	C	C	H	C	C	H	A	C	C	C	C	C	A	H	C	C	C	C	C	C	C	C
JAX00392730	15	7364362	0	A	G	A	A	A	A	A	G	A	A	H	A	H	A	A	A	A	G	A	A	A	A	A	A	A	A	H	A	A	A	A	H	A	G	H	A	A	A	A	A	H	A	H	A	A	A
JAX00392734	15	7385564	0	A	G	A	A	A	A	A	G	A	A	H	A	H	A	A	A	A	G	A	A	A	A	A	A	A	A	H	A	A	A	A	H	A	G	H	A	A	A	A	A	H	A	H	A	A	A
JAX00392736	15	7386263	0	T	C	T	T	T	T	T	T	T	C	T	T	T	T	T	T	T	T	T	H	T	T	T	T	C	T	T	T	T	T	T	T	T	T	T	C	T	T	T	T	H	T	T	T	T	T
JAX00392737	15	7386886	0	T	C	T	T	T	T	T	C	C	T	C	T	H	T	H	C	T	C	T	T	T	T	T	T	T	T	C	T	T	H	C	H	T	C	H	T	C	N	T	T	H	T	H	T	T	T
JAX00392741	15	7389500	0	A	G	A	A	A	A	A	G	A	A	H	A	H	A	A	A	A	G	A	A	A	A	A	A	A	A	H	A	A	A	A	H	A	G	H	A	A	A	A	A	H	A	H	A	A	A
JAX00392743	15	7389767	0	T	C	T	T	T	T	T	C	C	T	C	T	H	T	H	C	T	C	T	T	T	T	T	T	T	T	C	T	T	N	C	H	T	C	H	T	C	T	T	T	H	T	H	T	T	T
JAX00058660	15	7392606	0	G	A	G	G	G	G	G	A	G	G	H	G	H	G	G	G	G	A	G	G	G	G	G	G	G	G	H	G	G	G	G	H	G	A	H	G	G	G	G	G	H	G	H	G	G	G
JAX00392745	15	7417340	0	G	C	G	G	G	G	G	C	C	G	C	G	H	G	N	C	G	C	G	G	G	G	G	G	G	G	C	G	G	H	C	H	G	C	H	G	C	N	G	G	H	G	H	G	G	G
JAX00392747	15	7422582	0	A	G	A	A	A	A	A	A	G	A	H	A	A	A	H	G	A	A	A	A	A	A	A	A	A	A	H	A	A	H	G	A	A	A	A	A	G	H	A	A	A	A	A	A	A	A
JAX00058667	15	7452330	0	G	A	G	G	G	G	G	A	A	A	A	G	H	G	H	A	G	A	G	H	G	G	G	G	A	G	A	G	G	H	A	H	G	A	H	A	A	H	G	G	A	G	H	G	G	G
JAX00392749	15	7475069	0	G	T	G	G	G	G	G	T	T	G	T	G	H	G	H	T	G	T	G	G	G	G	G	G	G	G	T	G	G	H	T	H	G	T	H	G	T	H	G	G	H	G	H	G	G	G
JAX00392752	15	7480972	0	C	G	C	C	C	C	C	C	G	C	H	C	C	C	H	G	C	C	C	C	C	C	C	C	C	C	H	C	C	H	G	C	C	C	C	C	G	H	C	C	C	C	C	C	C	C
JAX00392755	15	7495696	0	C	G	C	C	C	C	C	G	C	C	H	C	H	C	C	C	C	G	C	C	C	C	C	C	C	C	H	C	C	C	C	H	C	G	H	C	C	C	C	C	H	C	H	C	C	C
JAX00058669	15	7496915	0	G	A	G	G	G	G	G	A	A	A	A	G	H	G	H	A	G	A	G	H	G	G	G	G	A	G	A	G	G	H	A	H	G	A	H	A	A	H	G	G	A	G	H	G	G	G
JAX00392759	15	7523410	0	G	A	G	G	G	G	G	G	A	G	H	G	G	G	H	A	G	G	G	G	G	G	G	G	G	G	H	G	G	H	A	G	G	G	G	G	A	H	G	G	G	G	G	G	G	G
JAX00392766	15	7554486	0	C	T	C	C	C	C	C	C	T	C	N	C	C	C	H	T	C	C	C	C	C	C	C	C	C	C	H	C	C	H	T	C	C	C	C	C	T	C	C	C	C	C	C	C	C	C
JAX00392770	15	7557688	0	G	A	G	G	G	G	G	A	A	A	A	G	H	G	H	A	G	A	G	H	G	G	G	G	A	G	A	G	G	H	A	H	G	A	H	A	A	N	G	G	A	G	H	G	G	G
JAX00392771	15	7558095	0	T	C	T	T	T	C	T	T	T	C	T	T	T	T	H	T	T	T	T	H	T	T	H	T	C	T	T	T	T	T	T	T	T	T	T	C	T	T	T	T	H	T	H	H	C	T
JAX00392778	15	7566111	0	T	C	T	T	T	T	T	C	C	T	C	T	H	T	H	C	T	C	T	T	T	T	T	T	T	T	C	T	T	H	C	H	T	C	H	T	C	T	T	T	H	T	H	T	T	T
JAX00392779	15	7571588	0	G	A	G	G	G	A	G	A	A	A	A	G	G	G	A	A	G	A	G	G	G	G	H	G	A	G	A	G	G	H	A	G	G	A	G	A	A	H	G	G	A	G	A	H	A	G
JAX00392781	15	7574103	0	G	C	G	G	G	C	G	C	G	C	H	G	H	G	H	G	G	C	G	H	G	G	H	G	C	G	H	G	G	G	G	N	G	C	H	C	G	G	G	G	C	G	C	N	C	G
JAX00058674	15	7576354	0	T	C	T	T	T	C	T	C	C	C	C	T	H	T	C	C	T	C	T	H	T	T	H	T	C	T	C	T	T	H	C	H	T	C	H	C	C	H	T	T	C	T	C	H	C	T
JAX00392783	15	7577720	0	G	A	G	G	G	A	G	A	G	G	H	G	H	G	H	G	G	A	G	G	G	G	H	G	G	G	H	G	G	G	G	H	G	A	H	G	G	G	G	G	H	G	A	H	A	G
JAX00392795	15	7617409	0	G	T	G	G	G	G	G	T	G	G	H	G	H	G	G	G	G	T	G	G	G	G	G	G	G	G	H	G	G	G	G	H	G	T	H	G	G	G	G	G	H	G	H	G	G	G
JAX00392799	15	7621637	0	C	A	C	C	C	C	C	A	A	C	A	C	H	C	H	A	C	A	C	C	C	C	C	C	C	C	A	C	C	H	A	H	C	A	N	C	A	H	C	C	H	C	H	C	C	C
JAX00392804	15	7665480	0	A	C	A	A	A	A	A	A	C	A	H	A	A	A	H	C	A	A	A	A	A	A	A	A	A	A	H	A	A	H	C	A	A	A	A	A	C	H	A	A	A	A	A	A	A	A
JAX00392807	15	7669482	0	C	T	C	C	C	C	C	C	T	C	H	C	C	C	H	T	C	C	C	C	C	C	C	C	C	C	H	C	C	H	T	C	C	C	C	C	T	H	C	C	C	C	C	C	C	C
JAX00392809	15	7669670	0	G	A	G	G	G	G	G	A	G	G	H	G	H	G	G	G	G	A	G	G	G	G	G	G	G	G	H	G	G	G	G	H	G	A	H	G	G	G	G	G	H	G	H	G	G	G
JAX00058684	15	7698162	0	G	A	G	G	G	G	G	G	A	G	H	G	G	G	H	A	G	G	G	G	G	G	G	G	G	G	G	G	G	H	A	G	G	G	G	G	A	H	G	G	G	G	G	G	G	G
JAX00392811	15	7700674	0	T	C	T	T	T	T	T	C	C	C	C	T	H	T	H	C	T	C	T	H	T	T	T	T	C	T	C	T	T	H	C	H	T	C	H	C	C	H	T	T	C	T	H	T	T	T
JAX00392812	15	7710893	0	A	G	A	A	A	A	A	G	A	A	H	A	H	A	A	A	A	G	A	A	A	A	A	A	A	A	H	A	A	A	A	H	A	G	H	A	A	A	A	A	H	A	H	A	A	A
JAX00058687	15	7733016	0	A	G	A	A	A	A	A	G	G	A	G	A	A	A	A	G	A	G	A	A	A	A	A	A	A	A	G	A	A	A	G	A	A	G	A	A	G	A	A	A	A	A	A	A	A	A
JAX00058688	15	7736254	0	C	T	C	C	C	C	C	T	C	C	T	C	H	C	C	C	C	T	C	C	C	C	C	C	C	C	T	C	C	C	C	H	C	T	H	C	C	C	C	C	H	C	H	C	C	C
JAX00058689	15	7771156	0	G	T	G	G	G	T	G	T	T	T	T	G	H	G	T	T	G	T	G	H	G	G	H	G	T	G	T	G	G	H	T	H	G	T	H	T	T	H	G	G	T	G	T	H	T	G
JAX00392819	15	7787124	0	G	A	G	G	G	G	G	A	G	G	H	G	A	G	G	G	G	A	G	G	G	G	G	G	G	G	H	G	G	G	G	H	G	A	A	G	G	G	G	G	N	G	H	G	G	G
JAX00392825	15	7796318	0	G	A	G	G	G	G	G	A	G	G	H	G	A	G	G	G	G	A	G	G	G	G	G	G	G	G	H	G	G	G	G	H	G	A	N	G	G	G	G	G	N	G	H	G	G	G
JAX00392831	15	7836930	0	C	G	C	C	C	C	C	C	G	C	H	C	C	C	H	G	C	C	C	C	C	C	C	C	C	C	H	C	C	H	G	C	C	C	C	C	G	H	C	C	C	C	C	C	C	C
JAX00392832	15	7837601	0	A	G	A	A	A	A	A	G	G	A	G	A	H	A	H	G	A	G	A	A	A	A	A	A	A	A	G	A	A	H	G	H	A	G	H	A	G	H	A	A	H	A	H	A	A	A
JAX00392835	15	7847936	0	G	C	G	G	G	G	G	C	G	G	H	G	H	G	G	G	G	C	G	G	G	G	G	G	G	G	H	G	G	G	G	H	G	C	H	G	G	G	G	G	H	G	H	G	G	G
JAX00058695	15	7854099	0	C	T	C	C	C	C	C	T	T	C	T	C	H	C	H	T	C	T	C	C	C	C	C	C	C	C	T	C	C	H	T	H	C	T	H	C	T	H	N	C	H	C	H	C	C	C
JAX00392841	15	7878622	0	A	G	A	A	A	G	A	G	A	A	H	A	H	A	H	A	A	G	A	A	A	A	H	A	A	A	H	A	A	A	A	H	A	G	H	A	A	A	A	A	H	A	G	H	G	A
JAX00392845	15	7891708	0	G	C	G	G	G	G	G	C	G	G	C	G	H	G	G	N	G	C	G	G	G	G	G	G	G	G	C	G	G	G	G	H	G	C	H	G	N	G	G	G	H	G	H	G	G	G
JAX00392851	15	7954873	0	C	T	C	C	C	C	C	C	C	T	C	C	C	C	C	C	C	C	C	C	C	C	C	C	T	C	C	C	C	C	C	C	C	C	C	T	C	C	C	C	H	C	C	C	C	C
JAX00392852	15	7963169	0	C	A	C	C	C	C	C	C	A	C	H	C	C	C	H	A	C	C	C	C	C	C	C	C	C	C	N	C	C	H	A	C	C	C	C	C	A	H	C	C	C	C	C	C	C	C
JAX00392853	15	7967557	0	A	G	A	A	A	A	A	A	A	G	A	A	A	A	A	A	A	A	A	H	A	A	A	A	G	A	A	A	A	A	A	A	A	A	A	G	A	A	A	A	H	A	A	A	A	A
JAX00392854	15	7968067	0	G	A	G	G	G	G	G	G	A	G	G	G	G	G	G	A	G	G	G	G	G	G	G	G	G	G	G	G	G	G	H	G	G	G	G	G	A	G	G	G	G	G	G	G	G	G
JAX00058704	15	7972653	0	T	C	T	T	T	T	T	T	C	T	H	T	T	T	H	C	T	T	T	T	T	T	T	T	T	T	H	T	T	H	C	T	T	T	T	T	C	H	T	T	T	T	T	T	T	T
JAX00058706	15	7983653	0	T	C	T	T	T	T	T	C	C	C	C	T	H	T	H	C	T	C	T	H	T	T	T	T	C	T	C	T	T	H	C	H	T	C	H	C	C	H	T	T	C	T	H	T	T	T
JAX00392856	15	7997477	0	C	T	C	C	C	C	C	T	C	C	H	C	H	C	C	C	C	T	C	C	C	C	C	C	C	C	H	C	C	C	C	H	C	T	H	C	C	C	C	C	H	C	H	C	C	C
JAX00392860	15	8010893	0	A	T	A	A	A	A	A	A	T	A	H	A	A	A	H	T	A	A	A	A	A	A	A	A	A	A	H	A	A	H	T	A	A	A	A	A	T	H	A	A	A	A	A	A	A	A
JAX00392863	15	8025869	0	C	G	C	C	C	C	C	G	G	C	G	C	H	C	H	G	C	G	C	C	C	C	C	C	C	C	N	C	C	H	G	H	C	G	N	C	G	H	C	C	N	C	N	C	C	C
JAX00058710	15	8040748	0	A	C	A	A	A	C	A	C	C	C	C	A	N	A	C	C	A	C	A	H	A	A	H	A	C	A	C	A	A	H	C	N	A	C	N	C	C	H	A	A	C	A	C	H	C	A
JAX00392866	15	8045696	0	A	C	A	A	A	C	A	C	C	C	C	A	N	A	C	C	A	C	A	H	A	A	H	A	C	A	C	A	A	H	C	H	A	C	H	C	C	A	A	A	C	A	C	N	C	A
JAX00058713	15	8080086	0	G	A	G	G	G	A	G	G	G	A	G	G	G	G	H	G	G	G	G	H	G	G	H	G	A	G	G	G	G	G	G	G	G	G	G	A	G	G	G	G	N	G	H	H	A	G
JAX00058715	15	8103872	0	T	C	T	T	T	C	T	T	C	C	C	T	T	T	C	C	T	T	T	C	T	T	C	T	C	T	C	T	T	C	C	T	T	T	T	C	C	C	T	T	C	T	C	C	C	T
JAX00392883	15	8122608	0	G	T	G	G	G	G	G	T	G	G	H	G	N	G	G	G	G	T	G	G	G	G	G	G	G	G	H	G	G	G	G	N	G	H	N	G	G	G	G	G	G	G	G	G	G	G
JAX00058718	15	8134692	0	A	C	A	A	A	A	A	A	C	A	H	A	A	A	H	C	A	A	A	A	A	A	A	A	A	A	H	A	A	H	C	A	A	A	A	A	C	H	A	A	H	A	A	A	A	A
JAX00392888	15	8158845	0	A	G	A	A	A	A	A	A	G	A	G	A	A	A	N	G	A	A	A	A	A	A	A	A	A	A	G	A	A	N	G	A	A	A	A	A	G	H	A	A	A	A	A	A	N	A
JAX00058723	15	8219015	0	C	T	C	C	C	C	C	T	T	C	T	C	H	N	H	T	C	T	C	C	C	C	C	C	C	C	T	C	C	H	T	H	C	T	H	C	T	H	C	C	H	C	H	C	C	C
JAX00058725	15	8254701	0	C	A	C	C	C	C	C	C	A	C	A	C	C	C	H	A	C	C	C	C	C	C	C	C	C	C	H	C	C	H	A	C	C	C	C	C	A	H	C	C	C	C	C	C	C	C
JAX00058727	15	8258108	0	T	C	T	T	T	T	T	C	T	T	H	T	H	T	T	T	T	C	T	T	T	T	T	T	T	T	H	T	T	T	T	H	T	C	H	T	T	T	T	T	H	T	H	T	T	T
JAX00206254	15	8277044	0	G	A	G	G	G	G	G	G	A	G	H	G	G	G	H	A	G	G	G	G	G	G	G	G	G	G	H	G	G	H	A	G	G	G	G	G	A	N	G	G	G	G	G	G	G	G
JAX00392900	15	8307282	0	C	T	C	C	C	C	C	C	T	C	H	C	C	C	H	T	C	C	C	C	C	C	C	C	C	C	H	C	C	H	T	C	C	C	C	C	T	H	C	C	C	C	C	C	C	C
JAX00058731	15	8331463	0	T	C	T	T	T	T	T	C	C	T	C	T	H	T	H	C	T	C	T	T	T	T	T	T	T	T	C	T	T	H	C	H	T	C	H	T	C	H	T	T	H	T	H	T	T	T
JAX00058734	15	8376777	0	A	G	A	A	A	A	A	G	G	A	G	A	H	A	H	G	A	G	A	A	A	A	A	A	A	A	G	A	A	H	G	H	A	G	H	A	G	H	A	A	H	A	H	A	A	A
JAX00058735	15	8377282	0	C	T	C	C	C	C	C	T	T	C	T	C	H	C	H	T	C	T	C	C	C	C	C	C	C	C	T	C	C	H	T	H	C	T	H	C	T	H	C	C	H	C	H	C	C	C
JAX00206259	15	8389911	0	G	A	G	G	G	G	G	A	A	G	A	G	H	G	N	A	G	A	G	G	G	G	G	G	G	G	A	G	G	G	H	N	G	A	N	G	A	H	G	G	G	G	G	G	G	G
JAX00392912	15	8427561	0	A	C	A	A	A	A	A	C	A	A	H	A	H	A	A	A	A	C	A	A	A	A	A	A	A	A	H	A	A	A	A	H	A	C	H	A	A	A	A	A	H	A	H	A	A	A
JAX00058740	15	8459814	0	T	G	T	T	T	T	T	T	G	T	H	T	T	T	H	G	T	T	T	T	T	T	T	T	T	T	H	T	T	H	G	T	T	T	T	T	G	H	T	T	T	T	T	T	T	T
JAX00058741	15	8459902	0	T	C	T	T	T	T	T	C	C	T	C	T	H	T	H	C	T	C	T	T	T	T	T	T	T	T	C	T	T	H	C	H	T	C	H	T	C	H	T	T	H	T	H	T	T	T
JAX00058743	15	8500459	0	A	T	A	A	A	A	A	T	T	A	T	A	H	A	H	T	A	T	A	A	A	A	A	A	A	A	T	A	A	H	T	H	A	T	H	A	T	H	A	A	H	A	H	A	A	A
JAX00392921	15	8541142	0	A	G	A	A	A	A	A	G	A	A	H	A	H	A	A	A	A	G	A	A	A	A	A	A	A	A	H	A	A	A	A	H	A	G	H	A	A	A	A	A	H	A	H	A	A	A
JAX00392924	15	8578222	0	G	A	G	G	G	G	G	A	A	G	A	G	G	G	G	A	G	A	G	G	G	G	G	G	G	G	A	G	G	G	A	G	G	A	G	G	A	G	G	G	G	G	G	G	G	G
JAX00392925	15	8590654	0	G	T	G	G	G	G	G	G	T	G	T	G	G	G	H	T	G	G	G	G	G	G	G	G	G	G	H	G	G	H	T	G	G	G	G	G	T	H	G	G	G	G	G	G	G	G
JAX00058752	15	8603133	0	T	C	T	T	T	T	T	C	C	T	C	T	H	T	H	C	T	C	T	T	T	T	T	T	T	T	C	T	T	H	C	H	T	C	H	T	C	H	T	T	H	T	H	T	T	T
JAX00058753	15	8603180	0	G	C	G	G	G	G	G	G	C	G	H	G	G	G	H	C	G	G	G	G	G	G	G	G	G	G	H	G	G	H	C	G	G	G	G	G	C	N	G	G	G	G	G	G	G	G
JAX00392928	15	8613515	0	G	A	G	G	G	G	G	G	A	G	N	G	G	G	N	A	G	G	G	G	G	G	G	G	G	G	H	G	G	H	A	G	G	G	G	G	A	H	G	G	G	G	G	G	G	G
JAX00392931	15	8633009	0	G	C	G	G	G	G	G	G	C	G	H	G	G	G	H	C	G	G	G	G	G	G	G	G	G	G	H	G	G	H	C	G	G	G	G	G	C	H	G	G	G	G	G	G	G	G
JAX00392935	15	8675763	0	A	T	A	A	A	A	A	T	T	A	T	A	H	A	H	T	A	T	A	A	A	A	A	A	A	A	T	A	A	H	T	H	A	T	H	A	T	H	A	A	H	A	H	A	A	A
JAX00392939	15	8691539	0	A	C	A	A	A	A	A	C	A	A	N	A	H	A	A	A	A	C	A	A	A	A	A	A	A	A	N	A	A	A	A	H	A	C	H	A	A	A	A	A	H	A	H	A	A	A
JAX00058759	15	8699743	0	G	A	G	G	G	G	G	G	A	G	H	G	G	G	N	A	G	G	G	G	G	G	G	G	G	G	H	G	G	N	A	G	G	G	G	G	A	G	G	G	G	G	G	G	G	G
JAX00058760	15	8710051	0	G	A	A	G	G	A	G	G	G	G	G	G	A	G	A	G	G	G	G	G	G	G	H	G	G	H	G	A	G	G	G	G	G	G	G	G	G	G	H	G	G	G	H	H	A	G
JAX00392941	15	8736225	0	A	G	A	A	A	A	A	G	G	A	G	A	H	A	H	G	A	G	A	A	A	A	A	A	A	A	G	A	A	H	G	H	A	G	H	A	G	H	A	A	H	A	H	A	A	A
JAX00392942	15	8737923	0	G	A	G	G	G	G	G	G	A	G	H	G	G	G	H	A	G	G	G	G	G	G	G	G	G	G	H	G	G	H	A	G	G	G	G	G	A	H	G	G	G	G	G	G	G	G
JAX00058762	15	8741224	0	C	T	C	C	C	C	C	C	T	C	H	C	C	C	H	T	C	C	C	C	C	C	C	C	C	C	H	C	C	H	T	C	C	C	C	C	T	H	C	C	C	C	C	C	C	C
JAX00058763	15	8741305	0	A	C	A	A	A	A	A	C	C	A	C	A	H	A	C	C	A	C	A	A	A	A	A	A	A	A	C	A	A	C	C	H	A	C	H	A	C	C	A	A	H	A	H	A	A	A
JAX00392945	15	8773444	0	G	A	G	G	G	G	G	G	A	G	H	G	G	G	H	A	G	G	G	G	G	G	G	G	G	G	H	G	G	H	A	G	G	G	G	G	A	H	G	G	G	G	G	G	G	G
JAX00392949	15	8804942	0	G	T	G	G	G	G	G	T	T	G	T	G	H	G	H	T	G	T	G	G	G	G	G	G	G	G	T	G	G	H	T	H	G	T	H	G	T	H	G	G	H	G	H	G	G	G
JAX00058767	15	8820138	0	A	G	A	A	A	A	A	G	G	A	G	A	H	A	H	G	A	G	A	A	A	A	A	A	A	A	G	A	A	H	G	H	A	G	N	A	G	H	A	A	H	A	H	A	A	A
JAX00392951	15	8827628	0	A	G	A	A	A	A	A	G	G	A	G	A	H	A	H	G	A	G	A	A	A	A	A	A	A	A	G	A	A	H	G	H	A	G	H	A	G	H	A	A	H	A	H	A	A	A
JAX00392952	15	8831545	0	C	T	C	C	C	C	C	T	C	C	H	C	H	C	C	C	C	T	C	C	C	C	C	C	C	C	H	C	C	C	C	H	C	T	H	C	C	C	C	C	H	C	H	C	C	C
JAX00058774	15	8898070	0	C	T	C	C	C	C	C	T	T	C	T	C	H	C	H	T	C	T	C	C	C	C	C	C	C	C	T	C	C	H	T	H	C	T	H	C	T	H	C	C	H	C	N	C	C	C
JAX00058775	15	8918893	0	C	T	C	C	C	C	C	C	T	C	H	C	C	C	H	T	C	C	C	C	C	C	C	C	C	C	H	C	C	H	T	C	C	C	C	C	T	H	C	C	C	C	C	C	C	C
JAX00392963	15	8920939	0	T	G	T	T	T	T	T	G	T	T	H	T	H	T	T	T	T	G	T	T	T	T	T	T	N	T	H	T	T	T	T	N	T	G	N	T	T	H	T	T	H	T	H	T	T	T
JAX00058778	15	8938595	0	A	G	A	A	G	A	A	G	G	G	G	A	H	H	H	G	A	G	A	H	A	A	A	H	G	H	G	A	G	H	G	G	G	G	G	G	G	H	H	A	G	A	H	A	A	A
JAX00392971	15	8941877	0	C	G	C	C	C	C	C	G	G	G	G	C	H	C	H	G	C	G	C	H	C	C	C	C	G	C	G	C	C	H	G	H	C	G	H	G	G	H	C	C	G	C	H	C	C	C
JAX00392972	15	8942253	0	C	T	C	C	C	C	C	C	C	T	C	C	C	C	C	C	C	C	C	H	C	C	C	C	T	C	C	C	C	C	C	C	C	C	C	T	C	C	C	C	H	C	C	C	C	C
JAX00392973	15	8942997	0	G	T	G	G	G	G	G	T	G	G	H	G	H	G	G	G	G	T	G	G	G	G	G	G	G	G	H	G	G	G	G	H	G	T	H	G	G	G	G	G	H	G	H	G	G	G
JAX00392976	15	8993018	0	A	C	A	A	A	A	A	A	C	A	H	A	A	A	H	C	A	A	A	A	A	A	A	A	A	A	H	A	A	H	C	A	A	A	A	A	C	H	A	A	A	A	A	A	A	A
JAX00058782	15	9014311	0	G	A	G	G	A	G	G	G	G	G	G	G	G	H	G	G	G	G	G	G	G	G	G	H	G	H	G	G	A	G	G	H	A	G	H	G	G	G	H	G	G	G	G	G	G	G
JAX00392979	15	9039345	0	A	C	A	A	A	A	A	C	C	A	C	A	H	A	H	C	A	C	A	A	A	A	A	A	A	A	C	A	A	H	C	H	A	C	H	A	C	H	A	A	H	A	H	A	A	A
JAX00058784	15	9039603	0	G	A	A	G	G	A	G	A	A	G	A	G	A	G	A	A	G	A	G	G	G	G	H	G	G	N	A	A	G	N	A	H	G	A	N	G	A	H	H	G	H	G	A	N	A	G
JAX00058786	15	9047818	0	T	G	G	T	T	G	T	T	T	T	T	T	H	T	H	T	T	T	T	T	T	T	H	T	T	H	T	G	T	T	T	T	T	T	T	T	T	T	H	T	T	T	H	H	G	T
JAX00392986	15	9091907	0	A	T	A	A	A	A	A	T	T	T	T	A	H	A	H	T	A	T	A	H	A	A	A	A	T	A	T	A	A	H	T	H	A	T	H	T	T	H	A	A	T	A	H	A	A	A
JAX00392991	15	9106268	0	C	T	C	C	C	C	C	C	T	C	H	C	C	C	H	T	C	C	C	C	C	C	C	C	C	C	H	C	C	H	T	C	C	C	C	C	T	H	C	C	C	C	C	C	C	C
JAX00392992	15	9123351	0	T	C	C	T	T	C	C	T	T	T	T	T	H	T	H	T	C	T	C	H	T	C	H	T	T	H	T	C	T	T	T	T	T	T	T	T	T	H	H	C	T	C	H	C	C	C
JAX00392995	15	9129040	0	A	G	G	A	A	G	G	G	G	A	G	A	G	A	G	G	G	G	G	H	A	G	H	A	A	H	G	G	A	H	G	H	A	G	H	A	G	G	H	G	H	G	G	G	G	G
JAX00392997	15	9130030	0	T	C	C	T	T	C	C	C	C	T	C	T	C	T	C	C	C	C	C	H	T	C	H	T	T	H	C	C	T	H	C	H	T	C	H	T	C	C	H	C	H	C	C	C	C	C
JAX00393000	15	9132529	0	G	C	G	G	G	G	G	C	G	G	H	G	H	G	G	G	G	N	G	G	G	G	G	G	G	G	H	G	G	G	G	H	G	C	G	G	G	G	G	G	C	G	H	G	G	G
JAX00058794	15	9181151	0	C	T	C	C	C	C	C	C	C	T	C	C	C	C	C	C	C	C	C	T	C	N	C	C	T	C	C	C	N	C	C	N	C	C	C	T	C	N	C	C	N	C	C	C	C	C
JAX00058795	15	9182218	0	C	G	G	C	C	G	G	C	C	C	C	C	N	C	H	C	G	C	G	H	C	G	H	C	C	H	C	G	C	C	C	C	C	C	C	C	C	H	H	G	C	G	H	G	G	G
JAX00058796	15	9183376	0	T	C	C	T	T	C	C	T	T	T	T	T	C	T	H	T	C	T	C	H	T	C	N	T	T	H	T	C	T	T	T	T	T	T	T	T	T	H	N	C	T	C	C	C	C	C
JAX00393005	15	9246467	0	C	A	C	C	C	C	C	C	A	C	H	C	C	C	H	A	C	C	C	C	C	C	C	C	C	C	H	C	C	N	A	C	C	C	C	C	A	H	C	C	C	C	C	C	C	C
JAX00393010	15	9308324	0	A	G	A	A	A	A	A	G	G	A	H	A	A	A	H	G	A	H	A	A	A	A	A	A	A	A	G	A	A	A	G	A	A	H	A	A	G	A	A	A	A	A	A	A	A	A
JAX00393012	15	9309192	0	C	T	C	C	C	C	C	T	T	T	T	C	H	C	H	T	C	T	C	H	C	C	C	C	T	C	T	C	C	H	T	H	C	T	H	T	T	H	C	C	T	C	H	C	C	C
JAX00058804	15	9311614	0	A	C	A	A	A	A	A	C	C	A	C	A	H	A	H	C	A	C	A	A	A	A	A	A	A	A	C	A	A	H	C	H	A	C	H	A	C	H	A	A	H	A	H	A	A	A
JAX00393014	15	9312204	0	G	A	G	G	G	G	G	A	A	G	A	G	G	G	G	A	G	A	G	G	G	G	G	G	G	G	A	G	G	G	A	G	G	A	G	G	A	G	G	G	G	G	G	G	G	G
JAX00058807	15	9356882	0	T	C	T	T	C	T	T	C	C	C	C	T	H	H	N	C	T	C	T	H	T	T	T	H	C	H	C	T	C	H	C	C	C	C	C	C	C	H	H	T	C	T	H	T	T	T
JAX00393020	15	9377113	0	G	A	G	G	G	G	G	G	G	A	G	G	G	G	G	G	G	G	G	H	G	G	G	G	A	G	G	G	G	G	G	G	G	G	G	A	G	G	G	G	H	G	G	G	G	G
JAX00393022	15	9396808	0	G	A	G	G	G	G	G	G	A	G	H	G	G	G	H	A	G	G	G	G	G	G	G	G	G	G	H	G	G	H	A	G	G	G	G	G	A	H	G	G	G	G	G	G	G	G
JAX00393025	15	9404980	0	A	T	A	A	A	A	A	T	T	A	T	A	H	A	H	T	A	T	A	A	A	A	A	A	A	A	T	A	A	H	T	H	A	T	H	A	T	H	A	A	H	A	H	A	A	A
JAX00393026	15	9408305	0	C	G	C	C	C	C	C	G	C	C	H	C	H	C	C	C	C	G	C	C	C	C	C	C	C	C	H	C	C	C	C	H	C	G	H	C	C	C	C	C	H	C	H	C	C	C
JAX00058812	15	9411537	0	T	C	C	T	C	C	C	C	C	C	C	T	N	H	C	C	C	C	C	C	T	C	H	H	C	C	C	C	C	H	C	C	C	C	C	C	C	C	C	C	C	C	C	C	C	C
JAX00393035	15	9477448	0	A	G	A	A	A	A	A	A	A	G	A	A	A	A	A	A	A	A	A	H	A	A	A	A	G	A	A	A	A	A	A	A	A	A	A	G	A	A	A	A	H	A	A	A	A	A
JAX00393040	15	9509525	0	C	T	C	C	C	C	C	C	C	T	C	C	C	C	C	C	C	C	C	N	C	C	C	C	T	C	C	C	C	C	C	C	C	C	C	T	C	C	C	C	T	C	C	C	C	C
JAX00058821	15	9529840	0	C	T	C	C	T	C	C	T	T	T	T	C	H	H	H	T	C	T	C	H	C	C	C	H	T	H	T	C	T	H	T	T	T	T	T	T	T	H	H	C	T	C	H	C	C	C
JAX00393044	15	9537773	0	C	T	C	C	C	C	C	T	C	C	H	C	H	C	C	C	C	T	C	C	C	C	C	C	C	C	H	C	C	C	C	H	C	T	H	C	C	C	C	C	H	C	H	C	C	C
JAX00058823	15	9541637	0	T	C	C	T	C	C	C	C	C	C	C	T	C	H	C	C	C	C	C	C	T	C	H	H	C	C	C	C	C	H	C	C	C	C	C	C	C	C	C	C	C	C	C	C	C	C
JAX00206284	15	9547590	0	G	A	G	G	G	G	G	A	A	G	A	G	H	G	H	A	G	A	G	G	G	G	G	G	G	G	A	G	G	H	A	H	G	A	H	G	A	H	G	G	H	G	H	G	G	G
JAX00393048	15	9554484	0	G	A	G	G	G	G	G	A	G	G	H	G	H	G	G	G	G	A	G	G	G	G	G	G	G	G	H	G	G	G	G	H	G	A	H	G	G	G	G	G	H	G	H	G	G	G
JAX00393049	15	9556234	0	A	G	A	A	A	A	A	A	G	A	H	A	A	A	H	G	A	A	A	A	A	A	A	A	A	A	H	A	A	H	G	A	A	A	A	A	G	H	A	A	A	A	A	A	A	A
JAX00393052	15	9557231	0	T	C	C	T	T	T	C	T	T	T	T	T	H	T	T	T	C	T	C	H	T	C	T	T	T	H	T	C	T	T	T	T	T	T	T	T	T	H	H	C	T	C	T	H	T	C
JAX00058824	15	9570768	0	C	T	C	C	T	T	C	C	C	C	C	C	C	N	H	C	C	C	C	C	C	C	H	H	C	H	C	C	T	C	C	H	T	C	H	C	C	C	H	C	C	C	H	H	T	C
JAX00393055	15	9578164	0	C	A	C	C	C	C	C	C	A	C	H	C	C	C	H	A	C	C	C	C	C	C	C	C	C	C	N	C	C	H	A	C	C	C	C	C	A	H	C	C	C	C	C	C	C	C
JAX00058825	15	9578915	0	G	A	A	G	A	A	A	G	G	A	G	G	H	H	H	G	A	G	A	A	G	A	H	H	A	A	G	A	A	G	G	H	A	G	H	A	G	H	A	A	H	A	H	A	A	A
JAX00393056	15	9581412	0	T	C	T	T	T	T	T	C	T	T	H	T	H	T	T	T	T	C	T	T	T	T	T	T	T	T	H	T	T	T	T	H	T	C	H	T	T	T	T	T	H	T	H	T	T	T
JAX00393060	15	9592910	0	A	T	A	A	A	A	A	T	T	A	T	A	H	A	H	T	A	T	A	A	A	A	A	A	A	A	T	A	A	H	T	H	A	T	H	A	T	H	A	A	H	A	H	A	A	A
JAX00393065	15	9622653	0	C	T	C	C	C	C	C	C	C	T	C	C	C	C	C	C	C	C	C	H	C	C	C	C	T	C	C	C	C	C	C	C	C	C	C	T	C	C	C	C	N	C	C	C	C	C
JAX00393066	15	9623563	0	T	C	T	T	T	T	T	T	C	T	H	T	T	T	H	C	T	T	T	T	T	T	T	T	T	T	H	T	T	H	C	T	T	T	T	T	C	H	T	T	T	T	T	T	T	T
JAX00393069	15	9655257	0	G	T	G	G	G	G	G	G	G	T	G	G	G	G	G	G	G	G	G	H	G	G	G	G	T	G	G	G	G	G	G	G	G	G	G	T	G	G	G	G	H	G	G	G	G	G
JAX00058831	15	9658409	0	A	C	A	A	A	A	A	C	A	A	H	A	H	A	A	A	A	C	A	A	A	A	A	A	A	A	H	A	A	A	A	H	A	C	N	A	A	A	A	A	N	A	H	A	N	A
JAX00393073	15	9669084	0	A	C	A	A	A	A	A	A	C	A	H	A	A	A	A	C	A	A	A	A	A	A	A	A	A	A	H	A	A	A	C	A	A	A	A	A	C	A	A	A	A	A	A	A	A	A
JAX00393076	15	9694869	0	C	T	C	C	C	C	C	T	C	C	C	C	H	C	C	C	C	T	C	C	C	C	C	C	C	C	H	C	C	C	C	H	C	T	H	C	C	C	C	C	H	C	H	C	C	C
JAX00393080	15	9713892	0	T	G	T	T	T	T	T	T	G	T	H	T	T	T	H	G	T	T	T	T	T	T	T	T	T	T	H	T	T	H	G	T	T	T	T	T	G	H	T	T	T	T	T	T	T	T
JAX00058837	15	9754005	0	A	G	G	A	G	G	G	G	G	G	G	A	G	H	G	G	G	G	G	G	A	G	H	H	G	G	G	G	G	H	G	G	G	G	G	G	G	G	G	G	G	G	G	G	G	G
JAX00393088	15	9781068	0	C	T	C	C	C	C	C	T	C	C	H	C	H	C	C	C	C	T	C	C	C	C	C	C	C	C	H	C	C	C	C	H	C	T	H	C	C	C	C	C	H	C	H	C	C	C
JAX00393091	15	9786520	0	C	T	C	C	C	C	C	T	T	C	T	C	H	C	H	T	C	T	C	C	C	C	C	C	C	C	T	C	C	H	T	H	C	T	H	C	T	H	C	C	H	C	H	C	C	C
JAX00058842	15	9807193	0	C	T	T	C	T	T	T	T	C	T	N	C	T	H	H	C	T	T	T	T	C	T	H	H	T	T	H	T	T	C	C	T	T	T	T	T	C	H	T	T	T	T	T	T	T	T
JAX00393094	15	9815624	0	A	G	A	A	A	A	A	G	A	A	H	A	H	A	A	A	A	G	A	A	A	A	A	A	A	A	H	A	A	A	A	H	A	G	H	A	A	A	A	A	H	A	H	A	A	A
JAX00393095	15	9822690	0	C	T	T	C	T	T	T	C	C	T	C	C	H	H	H	C	T	C	T	T	C	T	H	H	T	T	C	T	T	C	C	H	T	C	H	T	C	H	T	T	H	T	H	T	T	T
JAX00393097	15	9824467	0	C	T	C	C	C	C	C	T	T	C	T	C	H	C	H	T	C	T	C	C	C	C	C	C	C	C	T	C	C	H	T	N	C	T	H	C	T	H	C	C	H	C	H	C	C	C
JAX00206290	15	9862413	0	G	A	G	G	G	G	G	G	A	G	H	G	G	G	H	A	G	G	G	G	G	G	G	G	G	G	H	G	G	H	A	G	G	G	G	G	A	H	G	G	G	G	G	G	G	G
JAX00393100	15	9883792	0	G	A	G	G	G	G	G	A	G	G	H	G	H	G	G	G	G	A	G	G	G	G	G	G	G	G	H	G	G	G	G	H	G	A	H	G	G	G	G	G	H	G	H	G	G	G
JAX00393102	15	9900344	0	T	G	T	T	T	T	T	G	G	T	G	T	H	T	H	G	T	G	T	T	T	T	T	T	T	T	G	T	T	H	G	H	T	G	H	T	G	H	T	T	H	T	H	T	T	T
JAX00393106	15	9926384	0	G	A	G	G	G	G	G	G	A	G	H	G	G	G	H	A	G	G	G	G	G	G	G	G	G	G	H	G	G	H	A	G	G	G	G	G	A	H	G	G	G	G	G	G	G	G
JAX00058855	15	9972933	0	A	G	G	A	G	G	G	G	G	G	G	A	G	H	G	G	G	G	G	G	A	G	H	H	G	G	G	G	G	H	G	G	G	G	G	G	G	G	G	G	G	G	G	G	G	G
JAX00058856	15	9974333	0	T	C	C	T	C	C	C	C	C	C	C	T	C	H	C	C	C	C	C	C	T	C	H	H	C	C	C	C	C	H	C	C	C	C	C	C	C	C	C	C	C	C	C	C	C	C
JAX00206291	15	9994393	0	T	C	T	T	T	T	T	C	C	T	C	T	H	T	H	C	T	C	T	T	T	T	T	T	T	T	C	T	T	H	C	H	T	C	H	T	C	H	T	T	H	T	H	T	T	T
JAX00393112	15	10017090	0	T	C	T	T	T	T	T	C	C	T	C	T	H	T	H	C	T	C	T	T	T	T	T	T	T	T	C	T	T	H	C	H	T	C	H	T	C	H	T	T	H	T	H	T	T	T
JAX00393115	15	10026368	0	C	A	C	C	C	C	C	C	A	C	H	C	C	C	H	A	C	C	C	C	C	C	C	C	C	C	H	C	C	H	A	C	C	C	C	C	A	C	C	C	C	C	C	C	C	C
JAX00058859	15	10035731	0	T	C	C	T	C	C	T	C	C	C	C	T	C	H	C	C	T	C	T	H	T	T	H	H	C	C	C	C	C	T	C	C	H	C	C	C	C	T	C	T	C	T	C	H	C	T
JAX00393123	15	10054536	0	G	A	G	G	G	G	G	G	A	A	H	G	G	G	G	A	G	G	G	G	G	G	G	G	A	G	H	G	G	G	A	G	G	N	G	A	A	G	G	G	H	G	G	G	G	G
JAX00393124	15	10054561	0	A	G	A	A	A	A	A	A	A	G	A	A	A	A	A	A	A	A	A	N	A	A	A	A	G	A	A	A	A	A	A	A	A	A	A	G	A	A	A	A	G	A	A	A	A	A
JAX00058862	15	10066827	0	G	A	A	G	G	G	G	G	G	G	G	G	H	G	G	G	G	G	G	G	G	G	G	G	G	N	G	A	G	G	G	G	G	G	G	G	G	G	H	G	G	G	G	G	G	G
JAX00393130	15	10126842	0	T	C	T	T	T	T	T	C	T	T	H	T	H	T	T	T	T	C	T	T	T	T	T	T	T	T	H	T	T	T	T	H	T	C	H	T	T	T	T	T	H	T	H	T	T	T
JAX00393131	15	10151331	0	A	G	A	A	A	A	A	G	A	A	H	A	H	A	A	A	A	G	A	A	A	A	A	A	A	A	H	A	A	A	A	H	A	G	H	A	A	A	A	A	H	A	H	A	A	A
JAX00393139	15	10204441	0	G	A	G	G	G	G	G	G	G	A	G	G	G	G	G	G	G	G	G	H	G	G	G	G	A	G	G	G	G	G	G	G	G	G	G	A	G	G	G	G	H	G	G	G	G	G
JAX00393144	15	10211986	0	A	G	G	A	G	G	A	G	G	G	G	A	G	H	G	G	A	G	A	H	A	A	H	H	G	G	G	G	G	H	G	G	H	G	G	G	G	H	G	A	G	A	G	H	G	A
JAX00393147	15	10224853	0	T	C	T	T	T	T	T	C	C	T	C	T	H	T	H	C	T	C	T	T	T	T	T	T	T	T	C	T	T	H	C	H	T	C	H	T	C	H	T	T	H	T	H	T	T	T
JAX00393149	15	10227012	0	A	T	A	A	A	A	A	T	A	A	H	A	H	A	A	A	A	T	A	A	A	A	A	A	A	A	H	A	A	A	A	H	A	T	H	A	A	A	A	A	H	A	H	A	A	A
JAX00058876	15	10248218	0	T	C	C	T	T	T	T	T	T	T	T	T	H	T	T	T	T	T	T	T	T	T	T	T	T	H	T	C	T	T	T	T	T	T	T	T	T	T	H	T	T	T	T	T	T	T
JAX00058877	15	10248446	0	A	G	G	A	A	A	A	G	G	A	G	A	G	A	H	G	A	G	A	A	A	A	A	A	A	H	G	G	A	H	G	H	A	G	H	A	G	H	H	A	H	A	H	A	A	A
JAX00393152	15	10273136	0	A	G	A	A	A	A	A	A	A	G	A	A	A	A	A	A	A	A	A	H	A	A	A	A	G	A	A	A	A	A	A	A	A	A	A	G	A	A	A	A	H	A	A	A	A	A
JAX00393154	15	10276596	0	C	A	A	C	C	C	C	C	C	C	C	C	H	C	C	C	C	C	C	C	C	C	C	C	C	H	C	A	C	C	C	C	C	C	C	C	C	C	C	C	C	C	C	C	C	C
JAX00393155	15	10277074	0	T	C	T	T	T	T	T	C	T	T	H	T	H	T	T	T	T	C	T	T	T	T	T	T	T	T	H	T	T	T	T	H	T	C	H	T	T	T	T	T	H	T	H	T	T	T
JAX00058878	15	10282664	0	G	A	A	G	G	G	G	A	A	A	A	G	A	G	H	A	G	A	G	H	G	G	G	G	A	H	A	A	G	H	A	H	G	A	H	A	A	H	A	G	A	G	H	G	G	G
JAX00206302	15	10312266	0	T	G	T	T	T	T	T	G	G	T	G	T	H	T	H	G	T	G	T	T	T	T	T	T	T	T	G	T	T	H	G	H	T	G	H	T	G	H	T	T	H	T	H	T	T	T
JAX00206303	15	10312296	0	A	G	A	A	A	A	A	G	G	A	G	A	H	A	H	G	A	G	A	A	A	A	A	A	A	A	G	A	A	H	G	H	A	G	H	A	G	H	A	A	H	A	H	A	H	A
JAX00393161	15	10339478	0	C	T	C	C	C	C	C	C	T	C	H	C	C	C	H	T	C	C	C	C	C	C	C	C	C	C	N	C	C	H	T	C	C	C	C	C	T	H	C	C	C	C	C	C	C	C
JAX00058884	15	10371013	0	T	C	T	T	C	C	T	C	C	T	C	T	H	H	C	C	T	C	T	T	T	T	N	N	T	H	C	T	C	N	C	C	H	C	C	T	C	N	C	T	C	T	C	N	C	T
JAX00058886	15	10382542	0	A	G	G	A	G	G	A	G	G	G	G	A	G	H	G	G	A	G	A	H	A	A	H	H	G	G	G	G	G	H	G	G	H	G	G	G	G	H	G	A	G	A	G	H	G	A
JAX00058887	15	10400045	0	C	T	T	C	C	C	C	C	C	T	C	C	T	C	C	C	C	C	C	H	C	C	C	C	T	H	C	T	C	C	C	C	C	C	C	T	C	C	H	C	T	C	C	C	C	C
JAX00393168	15	10419284	0	T	A	T	T	T	T	T	A	T	T	H	T	H	T	T	T	T	A	T	T	T	T	T	T	T	T	H	T	T	T	T	H	T	A	H	T	T	T	T	T	H	T	H	T	T	T
JAX00058889	15	10419402	0	T	A	A	T	T	T	T	T	A	A	H	T	H	T	H	A	T	T	T	H	T	T	T	T	A	H	H	A	T	H	A	T	T	T	T	A	A	H	N	T	H	T	T	T	T	T
JAX00393171	15	10429117	0	C	T	C	C	C	C	C	C	T	C	H	C	C	C	H	T	C	C	C	C	C	C	C	C	C	C	H	C	C	H	T	C	C	C	C	C	T	H	C	C	C	C	C	C	C	C
JAX00393175	15	10436875	0	G	A	A	G	G	G	G	G	G	A	G	G	H	G	G	G	G	G	G	G	G	G	G	G	A	N	G	A	G	G	G	G	G	G	G	A	G	G	G	G	H	G	G	G	G	G
JAX00393177	15	10437418	0	G	A	A	G	G	G	G	A	G	G	H	G	A	G	G	G	G	A	G	G	G	G	G	G	G	H	H	A	G	G	G	H	G	A	H	G	G	G	H	G	N	G	H	G	G	G
JAX00393178	15	10437603	0	T	C	C	T	T	T	T	C	C	C	C	T	C	T	H	C	T	C	T	H	T	T	T	T	C	H	C	C	T	H	C	H	T	C	H	C	C	H	H	T	C	T	H	T	T	T
JAX00058890	15	10450539	0	G	T	T	G	T	T	G	T	T	T	T	G	T	H	T	T	G	T	G	H	G	G	H	H	T	T	T	T	T	H	T	T	H	T	T	T	T	H	T	G	T	G	T	H	T	G
JAX00393180	15	10450936	0	G	A	G	G	A	A	G	G	G	G	G	G	G	H	H	G	G	G	G	G	G	G	H	H	G	H	G	G	A	G	G	H	H	G	H	G	G	G	H	G	G	G	H	H	A	G
JAX00393184	15	10482553	0	C	T	T	C	T	T	C	T	C	T	H	C	T	H	H	C	C	T	C	H	C	C	H	H	T	T	H	T	T	C	C	T	H	T	T	T	C	C	T	C	T	C	T	H	T	C
JAX00058895	15	10493883	0	T	C	C	T	C	C	T	T	C	C	H	T	H	H	C	C	T	T	T	H	T	T	H	H	C	C	H	C	C	H	C	H	H	T	H	C	C	H	C	T	H	T	H	H	C	T
JAX00393191	15	10511605	0	G	A	A	G	A	A	G	G	G	G	G	G	H	N	H	G	G	G	G	G	G	G	H	N	G	A	G	A	A	G	G	H	N	G	H	G	G	G	A	G	G	G	H	H	A	G
JAX00393195	15	10528610	0	T	G	T	T	T	T	T	G	G	T	G	T	H	T	H	G	T	G	T	T	T	T	T	T	T	T	G	T	T	H	G	H	T	G	H	T	G	H	T	T	H	T	H	T	T	T
JAX00058898	15	10530084	0	T	C	C	T	C	C	T	C	C	C	C	T	C	H	C	C	T	C	T	H	T	T	H	H	C	C	C	C	C	H	C	C	H	C	C	C	C	H	C	T	C	T	C	H	C	T
JAX00393197	15	10530948	0	A	G	G	A	A	A	A	G	G	A	G	A	G	A	H	G	A	G	A	A	A	A	A	A	A	H	G	G	A	H	G	H	A	G	H	A	G	H	H	A	H	A	H	A	A	A
JAX00393201	15	10534131	0	G	A	A	G	G	G	G	A	A	G	A	G	A	G	H	A	G	A	G	G	G	G	G	G	G	H	A	A	G	H	A	H	G	A	H	G	A	H	H	G	H	G	H	G	G	G
JAX00393206	15	10545357	0	A	G	A	A	A	A	A	A	A	G	A	A	A	A	A	A	A	A	A	H	A	A	A	A	G	A	A	A	A	A	A	A	A	A	A	G	A	A	A	A	H	A	A	A	A	A
JAX00393214	15	10560285	0	C	T	C	C	C	C	C	T	C	T	H	C	H	C	C	C	C	T	C	H	C	C	C	C	T	C	H	C	C	C	C	H	C	T	H	T	C	C	C	C	T	C	H	C	C	C
JAX00393216	15	10561466	0	T	C	T	T	T	T	T	C	C	C	C	T	H	T	H	C	T	C	T	H	T	T	T	T	C	T	C	T	T	H	C	H	T	C	H	C	N	H	T	T	C	T	H	T	T	T
JAX00058901	15	10581971	0	G	A	G	G	A	A	G	G	G	G	G	G	G	G	H	G	G	G	G	G	G	G	H	H	G	H	G	G	A	G	G	H	H	G	H	G	G	G	H	G	G	G	H	H	A	G
JAX00393226	15	10608069	0	C	T	C	C	C	C	C	T	T	C	T	C	H	C	H	T	C	T	C	C	C	C	C	C	C	C	T	C	C	H	T	H	C	T	H	C	T	H	C	C	H	C	H	C	C	C
JAX00058903	15	10621806	0	G	T	G	G	T	T	G	G	T	G	H	G	G	G	T	T	G	G	G	G	G	G	H	H	G	H	H	G	T	H	T	H	H	G	H	G	T	H	H	G	G	G	H	H	T	G
JAX00393236	15	10625613	0	T	C	T	T	C	C	T	C	C	C	C	T	T	T	C	C	T	C	T	T	T	T	H	H	C	H	C	T	C	H	C	C	H	C	C	N	C	H	H	T	C	T	C	H	C	T
JAX00393240	15	10630966	0	G	A	G	G	A	A	G	G	G	A	G	G	G	G	H	G	G	G	G	H	G	G	H	H	A	H	G	G	A	G	G	H	H	G	H	A	G	G	H	G	H	G	H	H	A	G
JAX00393241	15	10631485	0	C	T	C	C	C	C	C	T	C	C	N	C	H	C	C	C	C	T	C	C	C	C	C	C	C	C	N	C	C	C	C	N	C	T	N	C	C	C	C	C	H	C	N	C	C	C
JAX00058904	15	10632836	0	C	A	C	C	A	A	C	C	C	A	C	C	C	C	H	C	C	C	C	H	C	C	H	H	A	H	C	C	A	C	C	H	H	C	H	A	C	C	H	C	H	C	H	H	A	C
JAX00393244	15	10637870	0	A	G	A	A	A	A	A	G	G	A	G	A	N	A	H	G	A	G	A	A	A	A	A	A	A	A	G	A	A	H	G	H	A	G	H	A	G	H	A	A	H	A	H	A	A	A
JAX00058905	15	10645303	0	G	T	G	G	T	T	G	T	T	G	T	G	N	G	T	T	G	T	G	G	G	G	N	N	G	N	T	G	T	H	T	T	N	T	T	G	T	N	G	G	G	G	T	G	T	G
JAX00393247	15	10670012	0	T	A	T	T	T	T	T	T	A	T	H	T	T	T	H	A	T	T	T	T	T	T	T	T	T	T	N	T	T	H	A	T	T	T	T	T	A	H	T	T	T	T	T	T	T	T
JAX00393249	15	10674888	0	T	C	T	T	T	T	T	T	T	C	T	T	T	T	T	T	T	T	T	H	T	T	T	T	C	T	T	T	T	T	T	T	T	T	T	C	T	T	T	T	H	T	T	T	T	T
JAX00206311	15	10711700	0	A	G	A	A	A	A	A	G	G	A	G	A	H	A	H	G	A	G	A	A	A	A	A	A	A	A	G	A	A	H	G	H	A	G	H	A	G	H	A	A	H	A	H	A	A	A
JAX00058909	15	10714488	0	C	G	C	C	G	G	C	C	C	C	C	C	C	C	N	C	C	C	C	C	C	C	H	H	C	H	C	C	G	C	C	G	H	C	H	C	C	C	H	C	C	C	H	H	G	C
JAX00393265	15	10714611	0	T	C	T	T	T	T	T	C	C	T	C	T	T	T	T	C	T	C	T	T	T	T	T	T	T	T	C	T	T	T	C	T	T	C	T	T	C	T	T	T	T	T	T	T	T	T
JAX00393266	15	10714730	0	C	A	C	C	C	C	C	A	A	C	A	C	H	C	H	A	C	A	C	C	C	C	C	C	C	C	A	C	C	H	A	H	C	A	H	C	A	H	C	C	H	C	H	C	C	C
JAX00058910	15	10714831	0	T	C	C	T	C	C	T	T	C	C	H	T	H	T	C	C	T	T	T	H	T	T	H	H	C	C	H	C	C	H	C	H	H	T	H	C	C	H	C	T	H	T	H	H	C	T
JAX00393268	15	10715237	0	A	G	G	A	A	A	A	A	A	A	A	A	H	A	A	A	A	A	A	A	A	A	A	A	A	H	A	G	A	A	A	A	A	A	A	A	A	A	H	A	A	A	A	A	A	A
JAX00393269	15	10724625	0	C	T	T	C	C	C	C	C	C	C	C	C	H	C	C	C	C	C	C	C	C	C	C	C	C	H	C	T	C	C	C	C	C	C	C	C	C	C	H	C	C	C	C	C	C	C
JAX00393272	15	10748964	0	G	A	G	G	G	G	G	A	A	G	A	G	H	G	H	A	G	A	G	G	G	G	G	G	G	G	A	G	G	H	A	H	G	A	H	G	A	H	G	G	H	G	H	G	G	G
JAX00393276	15	10758573	0	G	A	G	G	G	G	G	A	G	G	H	G	H	G	G	G	G	A	G	G	G	G	G	G	G	G	H	G	G	G	G	H	G	A	H	G	G	G	G	G	H	G	H	G	G	G
JAX00393278	15	10759439	0	G	T	G	G	G	G	G	T	G	G	H	G	H	G	G	G	G	T	G	G	G	G	G	G	G	G	H	G	G	G	G	H	G	T	H	G	G	G	G	G	H	G	H	G	G	G
JAX00393281	15	10762498	0	T	C	T	T	C	C	T	T	T	C	T	T	T	T	H	T	T	T	T	H	T	T	H	H	C	H	T	T	C	T	T	H	H	T	H	C	T	T	H	T	H	T	H	H	C	T
JAX00393282	15	10762544	0	A	G	A	A	A	A	A	A	G	A	H	A	A	A	H	G	A	A	A	A	A	A	A	A	A	A	H	A	A	H	G	A	A	A	A	A	G	H	A	A	A	A	A	A	A	A
JAX00393286	15	10766321	0	C	T	T	C	C	C	C	C	C	C	C	C	H	C	C	C	C	C	C	C	C	C	C	C	C	H	C	T	C	C	C	C	C	C	C	C	C	C	H	C	C	C	C	C	C	C
JAX00393292	15	10772548	0	C	T	C	C	T	T	C	C	C	T	C	C	C	C	H	C	C	C	C	H	C	C	H	H	T	H	C	C	T	C	C	H	H	C	H	T	C	C	H	C	H	C	H	H	T	C
JAX00393294	15	10772901	0	T	C	T	T	T	T	T	C	C	T	C	T	H	T	H	C	T	C	T	T	T	T	T	T	T	T	C	T	T	H	C	N	T	N	H	T	C	H	T	T	H	T	H	T	T	T
JAX00393295	15	10775499	0	C	T	C	C	C	C	C	T	T	T	T	C	H	C	H	T	C	T	C	H	C	C	C	C	T	C	T	C	C	H	T	H	C	T	H	T	T	H	C	C	T	C	H	C	C	C
JAX00393297	15	10775690	0	C	T	C	C	T	T	C	C	C	C	C	C	C	C	H	C	C	C	C	C	C	C	H	H	C	H	C	C	T	C	C	H	H	C	H	C	C	C	H	C	C	C	H	H	T	C
JAX00058917	15	10810335	0	A	C	A	A	C	C	A	A	A	C	A	A	A	A	H	A	A	A	A	H	A	A	H	H	C	H	A	A	C	A	A	H	H	A	H	C	A	A	H	A	H	A	H	H	C	A
JAX00393300	15	10818126	0	C	T	C	C	C	C	C	T	T	C	T	C	N	C	C	T	C	N	C	C	C	C	C	C	C	C	T	C	C	H	T	C	C	H	C	C	T	C	C	C	C	C	C	C	C	C
JAX00393307	15	10864500	0	T	C	T	T	C	C	T	C	T	C	H	T	H	T	H	T	T	C	T	H	T	T	N	N	C	H	H	T	C	T	T	C	H	C	C	C	T	T	N	T	C	T	C	H	C	T
JAX00393310	15	10879889	0	C	T	C	C	C	C	C	C	C	T	C	C	C	C	C	C	C	C	C	H	C	C	C	C	T	C	C	C	C	C	C	C	C	C	C	T	C	C	C	C	H	C	C	C	C	C
JAX00393312	15	10881309	0	T	A	T	T	T	T	T	A	A	A	A	T	H	T	H	A	T	A	T	H	T	T	T	T	A	T	A	T	T	H	A	H	T	A	H	A	A	H	T	T	A	T	H	T	T	T
JAX00393313	15	10881524	0	G	A	G	G	G	G	G	A	A	G	A	G	H	G	H	A	G	A	G	G	G	G	G	G	G	G	A	G	G	H	A	H	G	A	H	G	A	H	G	G	H	G	H	G	G	G
JAX00393314	15	10894806	0	G	A	G	G	A	A	G	G	A	G	H	G	G	G	A	A	G	G	G	G	G	G	H	H	G	H	H	G	A	H	A	H	H	G	H	G	A	H	H	G	G	G	H	H	A	G
JAX00393315	15	10894999	0	A	G	A	A	G	G	A	A	G	G	H	A	A	A	G	G	A	A	A	H	A	A	H	H	G	H	H	A	G	H	G	H	H	A	H	G	G	H	H	A	H	A	H	H	G	A
JAX00393316	15	10895310	0	A	G	A	A	A	A	A	G	G	G	G	A	H	A	H	G	A	G	A	H	A	A	A	A	G	A	G	A	A	H	G	H	A	G	H	G	G	H	A	A	G	A	H	A	A	A
JAX00393320	15	10897277	0	T	G	T	T	T	G	T	T	T	T	T	T	T	T	G	T	T	T	T	T	T	T	G	T	T	T	T	T	T	T	T	T	T	T	T	T	T	T	T	T	T	T	G	G	G	T
JAX00058925	15	10898130	0	C	G	C	C	G	G	C	C	C	C	C	C	C	C	N	C	C	C	C	C	C	C	H	H	C	H	C	C	G	C	C	H	H	C	H	C	C	C	H	C	C	C	H	H	H	C
JAX00393324	15	10900808	0	C	T	C	C	C	C	C	C	T	C	H	C	C	C	H	T	C	C	C	C	C	C	C	C	C	C	H	C	C	N	T	C	C	C	C	C	T	N	C	C	C	C	C	C	C	C
JAX00393326	15	10901906	0	G	T	G	G	T	T	G	G	G	G	G	G	G	G	G	G	G	G	G	G	G	G	N	N	G	N	G	G	T	G	G	H	N	G	H	G	G	G	G	G	G	G	H	G	T	G
JAX00393327	15	10902647	0	A	T	A	A	A	A	A	A	T	A	H	A	A	A	H	T	A	A	A	A	A	A	A	A	A	A	H	A	A	H	T	A	A	A	A	A	T	H	A	A	A	A	A	A	A	A
JAX00393329	15	10903316	0	T	C	T	T	C	C	T	C	C	T	C	T	H	T	C	C	T	C	T	T	T	T	H	H	T	H	C	T	C	H	C	C	H	C	C	T	C	H	T	T	H	T	C	H	C	T
JAX00393332	15	10920581	0	T	C	T	T	C	C	T	C	C	C	C	T	H	T	C	C	T	C	T	H	T	T	H	H	C	H	C	T	C	H	C	C	H	C	C	C	C	H	H	T	C	T	C	H	C	T
JAX00058926	15	10924493	0	G	A	G	G	A	A	G	G	A	A	H	G	G	G	A	A	G	G	G	N	G	G	H	H	A	H	H	G	A	H	A	H	H	G	H	A	A	N	H	G	H	G	H	N	A	G
JAX00393334	15	10933408	0	A	G	A	A	A	A	A	G	G	A	G	A	G	A	G	G	A	G	A	A	A	A	A	A	A	A	G	A	A	G	G	G	A	G	G	A	G	G	A	A	G	A	G	A	A	A
JAX00393338	15	10941783	0	C	T	C	C	C	C	C	C	T	C	H	C	C	C	H	T	C	C	C	C	C	C	C	C	C	C	H	C	C	H	T	C	C	C	C	C	T	H	C	C	C	C	C	C	C	C
JAX00393339	15	10942615	0	C	T	C	C	C	C	C	T	T	C	T	C	H	C	H	T	C	T	C	C	C	C	C	C	C	C	T	C	C	H	T	H	C	T	H	C	T	H	C	C	H	C	H	C	C	C
JAX00393342	15	10980932	0	C	G	C	C	C	C	C	C	G	C	H	C	C	C	H	G	C	C	C	C	C	C	C	C	C	C	H	C	C	H	G	C	C	C	C	C	G	H	C	C	C	C	C	C	C	C
JAX00393344	15	10985000	0	A	G	A	A	A	A	A	G	G	A	G	A	H	A	H	G	A	G	A	A	A	A	A	A	A	A	G	A	A	H	G	H	A	G	H	A	G	H	A	A	H	A	H	A	A	A
JAX00393348	15	11012507	0	T	C	T	T	T	T	T	C	T	T	H	T	H	T	T	T	T	C	T	T	T	T	T	T	T	T	H	T	T	T	T	H	T	C	N	T	T	T	T	T	H	T	H	T	T	T
JAX00393353	15	11045543	0	G	A	G	G	A	A	G	G	G	G	G	G	G	G	H	G	G	G	G	G	G	G	H	H	G	H	G	G	A	G	G	H	H	G	H	G	G	G	N	G	G	G	H	H	A	G
JAX00393354	15	11045722	0	C	T	C	C	C	C	C	C	C	T	C	C	C	C	C	C	C	C	C	H	C	C	C	C	T	C	C	C	C	C	C	C	C	C	C	T	C	C	C	C	H	C	C	C	C	C
JAX00393359	15	11052969	0	C	G	C	C	G	G	C	C	C	C	C	C	C	C	H	C	C	C	C	C	C	C	H	H	C	H	C	C	G	C	C	H	H	C	N	C	C	C	H	C	C	C	H	H	G	C
JAX00393360	15	11053012	0	G	A	G	G	A	A	G	G	G	G	G	G	G	G	H	G	G	G	G	G	G	G	H	H	G	H	G	G	A	G	G	H	H	G	H	G	G	G	H	G	G	G	H	H	A	G
JAX00058937	15	11064559	0	A	G	A	A	G	G	A	G	G	G	G	A	H	A	G	G	A	G	A	H	A	A	H	N	G	H	G	A	G	N	G	G	H	G	G	G	G	H	H	A	G	A	G	N	G	A
JAX00393361	15	11075458	0	G	A	G	G	G	G	G	G	A	G	H	G	G	G	H	A	G	G	G	G	G	G	G	G	G	G	H	G	G	H	A	G	G	G	G	G	A	H	G	G	G	G	G	G	G	G
JAX00393362	15	11098127	0	T	G	T	T	T	T	T	T	G	T	H	T	T	T	H	G	T	T	T	T	T	T	T	T	T	T	H	T	T	H	G	T	T	T	T	T	G	H	T	T	T	T	T	T	T	T
JAX00393365	15	11098361	0	A	G	A	A	A	A	A	G	A	A	H	A	H	A	A	A	A	G	A	A	A	A	A	A	A	A	H	A	A	A	A	H	A	G	H	A	A	A	A	A	H	A	H	A	A	A
JAX00393367	15	11107365	0	C	T	C	C	C	C	C	C	C	T	C	C	C	C	C	C	C	C	C	H	C	C	C	C	T	C	C	C	C	C	C	C	C	C	C	T	C	C	C	C	H	C	C	C	C	C
JAX00393369	15	11110871	0	G	A	G	G	G	G	G	G	G	A	G	G	G	G	G	G	G	G	G	H	G	G	G	G	H	G	G	G	G	G	G	G	G	G	G	H	G	G	G	G	G	G	G	G	G	G
JAX00393370	15	11113505	0	A	T	A	A	A	A	A	A	T	A	H	A	A	A	N	T	A	A	A	A	A	A	A	A	A	A	N	A	A	N	T	A	A	A	A	A	T	N	A	A	A	A	A	A	A	A
JAX00393372	15	11113685	0	T	C	T	T	T	T	T	T	C	T	H	T	T	T	H	C	T	T	T	T	T	T	T	T	T	T	H	T	T	H	C	T	T	T	T	T	C	H	T	T	T	T	T	T	T	T
JAX00393378	15	11142273	0	T	G	T	T	T	T	T	T	G	G	H	T	T	T	H	G	T	T	T	H	T	T	T	T	G	T	H	T	T	H	G	T	T	T	T	G	G	H	T	T	H	T	T	T	T	T
JAX00393384	15	11161161	0	C	T	C	C	T	T	C	C	C	T	C	C	C	C	H	C	C	C	C	H	C	C	H	H	T	H	C	C	T	C	C	H	H	C	H	T	C	C	H	C	H	C	H	H	T	C
JAX00393388	15	11168631	0	G	T	G	G	T	T	G	T	T	G	T	G	H	G	T	T	G	T	G	G	G	G	H	H	G	H	T	G	T	H	T	T	H	T	T	G	T	H	H	G	H	G	T	H	T	G
JAX00393400	15	11205309	0	C	T	T	C	C	C	C	C	C	T	C	C	H	C	C	C	C	C	C	H	C	C	C	C	T	H	C	T	C	C	C	C	C	C	C	T	C	C	H	C	H	C	C	C	C	C
JAX00393402	15	11208391	0	C	T	T	C	C	C	C	C	C	T	C	C	H	C	C	C	C	C	C	H	C	C	C	C	T	H	C	T	C	C	C	C	C	C	C	T	C	C	H	C	H	C	C	C	C	C
JAX00393403	15	11213336	0	G	A	A	G	G	G	G	G	A	A	H	G	H	G	H	A	G	G	G	H	G	G	G	G	A	H	H	A	G	H	A	G	G	G	G	A	A	N	H	G	H	G	G	G	G	G
JAX00058948	15	11233026	0	A	C	A	A	C	C	A	C	C	A	C	A	H	A	C	C	A	C	A	A	A	A	H	H	A	H	C	A	C	N	C	C	H	C	C	A	C	H	H	A	H	A	C	H	C	A
JAX00058950	15	11256189	0	A	G	G	A	G	G	A	G	G	G	G	A	G	A	G	G	A	G	A	H	A	A	H	H	G	G	G	G	G	H	G	G	H	G	G	G	G	H	G	A	G	A	G	H	G	A
JAX00393410	15	11258870	0	G	A	G	G	G	G	G	A	G	G	H	G	H	G	G	G	G	A	G	G	G	G	G	G	G	G	H	G	G	G	G	H	G	A	H	G	G	G	G	G	H	G	H	G	G	G
JAX00393411	15	11261042	0	A	C	A	A	A	A	A	C	C	A	C	A	H	A	H	C	A	C	A	A	A	A	A	A	A	A	C	A	A	H	C	H	A	C	H	A	C	H	A	A	H	A	H	A	A	A
JAX00058953	15	11289884	0	T	C	T	T	C	C	T	C	T	T	H	T	H	T	H	T	T	C	T	T	T	T	H	H	T	H	H	T	C	T	T	C	H	C	C	T	T	T	H	T	H	T	C	H	C	T
JAX00393418	15	11298412	0	G	A	G	G	G	G	A	G	A	A	H	G	G	G	H	A	A	G	A	A	G	A	G	G	A	G	H	G	G	H	A	G	G	G	G	A	A	A	G	A	H	A	G	A	G	A
JAX00058955	15	11312908	0	C	T	T	C	C	C	C	C	C	C	C	C	H	C	C	C	C	C	C	C	C	C	C	C	C	H	C	T	C	C	C	C	C	C	C	C	C	C	H	C	C	C	C	C	C	C
JAX00393427	15	11325385	0	T	G	G	T	T	T	T	T	G	G	H	T	H	T	H	G	T	T	T	H	T	T	T	T	G	H	H	G	T	H	G	T	T	T	T	G	G	H	H	T	H	T	T	T	T	T
JAX00393430	15	11325817	0	G	C	G	G	G	G	G	C	C	G	C	G	H	G	N	C	G	C	G	G	G	G	G	G	G	G	C	G	G	H	C	H	G	C	H	G	C	H	G	G	H	G	H	G	G	G
JAX00393436	15	11337749	0	T	C	C	T	T	T	T	C	C	C	C	T	C	T	H	C	T	C	T	H	T	T	T	T	C	H	C	C	T	H	C	H	T	C	H	C	C	H	H	T	C	T	H	T	T	T
JAX00206322	15	11347863	0	T	C	T	T	T	T	T	C	C	C	C	T	H	T	H	C	T	C	T	H	T	T	T	T	C	T	C	T	T	H	C	H	T	C	H	C	C	H	N	T	C	T	H	T	T	T
JAX00393443	15	11350076	0	A	G	A	A	A	A	A	G	A	A	H	A	H	A	A	A	A	G	A	A	A	A	A	A	A	A	H	A	A	A	A	H	A	G	H	A	A	A	A	A	H	A	H	A	A	A
JAX00188062	15	11392525	0	C	T	T	C	T	T	T	T	T	T	T	C	T	C	T	T	T	T	T	T	C	T	H	H	T	T	T	T	T	H	T	T	H	T	T	T	T	T	T	T	T	T	T	T	T	T
JAX00058961	15	11398608	0	T	A	A	T	T	T	T	A	A	A	A	T	A	T	H	A	T	A	T	H	T	T	T	T	A	H	A	A	T	H	A	H	T	A	H	A	A	H	H	T	A	T	H	T	T	T
JAX00058962	15	11400138	0	C	T	C	C	T	T	C	C	C	C	C	C	C	C	H	C	C	C	C	C	C	C	H	H	C	H	C	C	T	C	C	H	H	C	H	C	C	C	H	C	C	C	H	H	T	C
JAX00393456	15	11402242	0	C	T	C	C	C	C	C	T	C	C	H	C	H	C	C	C	C	T	C	C	C	C	C	C	C	C	H	C	C	C	C	H	C	T	H	C	C	C	C	C	H	C	H	C	C	C
JAX00393459	15	11406864	0	C	T	C	C	C	C	C	C	C	T	C	C	C	C	C	C	C	C	C	H	C	C	C	C	T	C	C	C	C	C	C	C	C	C	C	T	C	C	C	C	N	C	C	C	C	C
JAX00393460	15	11407504	0	A	G	A	A	A	A	A	G	A	G	H	A	H	A	A	A	A	G	A	H	A	A	A	A	G	A	H	A	A	A	A	H	A	G	H	G	A	A	A	A	G	A	H	A	A	A
JAX00393463	15	11409028	0	G	A	A	G	G	G	G	A	A	G	A	G	A	G	H	A	G	A	G	G	G	G	G	G	G	H	A	A	G	H	A	H	G	A	H	G	A	H	H	G	H	G	H	G	G	G
JAX00393467	15	11411150	0	T	C	T	T	T	T	T	C	T	T	H	T	H	T	T	T	T	C	T	T	T	T	T	T	T	T	H	T	T	T	T	H	T	C	H	T	T	T	T	T	H	T	H	T	T	T
JAX00393469	15	11417271	0	A	G	A	A	A	A	A	G	G	G	G	A	H	A	H	G	A	G	A	H	A	A	A	A	G	A	G	A	A	H	G	H	A	G	H	G	G	H	A	A	G	A	H	A	A	A
JAX00206324	15	11421601	0	G	T	G	G	G	G	G	T	T	G	T	G	H	G	H	T	G	T	G	G	G	G	G	G	G	G	T	G	G	H	T	H	G	T	H	G	T	N	G	G	H	G	H	G	G	G
JAX00058963	15	11421644	0	A	G	G	A	A	A	A	A	A	G	A	A	H	A	A	A	A	A	A	H	A	A	A	A	G	H	A	G	A	A	A	A	A	A	A	G	A	A	N	A	N	A	A	A	A	A
JAX00206325	15	11427398	0	T	G	T	T	T	T	T	T	G	T	H	T	T	T	H	H	T	T	T	T	T	T	T	T	T	T	H	T	T	H	G	T	T	T	T	T	G	H	T	T	T	T	T	T	T	T
JAX00058964	15	11438479	0	T	C	C	T	T	T	T	T	T	C	T	T	H	T	T	T	T	T	T	H	T	T	T	T	C	H	T	C	T	T	T	T	T	T	T	C	T	T	H	T	H	T	T	T	T	T
JAX00393477	15	11475486	0	G	C	G	G	G	G	G	G	C	G	H	G	G	G	H	C	G	G	G	G	G	G	G	G	G	G	H	G	G	H	C	G	G	G	G	G	C	H	G	G	G	G	G	G	G	G
JAX00393478	15	11509328	0	T	G	T	T	T	T	T	G	G	T	G	T	H	T	H	G	T	G	T	T	T	T	T	T	T	T	G	T	T	H	G	H	T	G	H	T	G	H	T	T	H	T	H	T	T	T
JAX00206329	15	11534839	0	C	T	C	C	C	C	C	T	C	C	H	C	H	C	C	C	C	H	C	C	C	C	C	C	C	C	H	C	C	C	C	H	C	H	N	C	C	C	C	C	N	C	H	C	C	C
JAX00393486	15	11562137	0	C	T	C	C	C	C	C	C	T	C	H	C	C	C	H	T	C	C	C	C	C	C	C	C	C	C	H	C	C	H	T	C	C	C	C	C	T	H	C	C	C	C	C	C	C	C
JAX00058974	15	11562376	0	A	C	A	A	C	C	A	A	A	A	A	A	A	A	H	A	A	A	A	A	A	A	H	C	A	H	A	A	C	A	A	N	N	A	N	A	A	A	H	A	A	A	N	N	C	A
JAX00393487	15	11582828	0	G	A	G	G	G	G	G	A	A	G	A	G	H	G	H	A	G	A	G	G	G	G	G	G	G	G	A	G	G	H	A	H	G	A	H	G	A	H	G	G	H	G	H	G	G	G
JAX00393489	15	11585104	0	T	C	T	T	T	T	T	T	C	T	H	T	T	T	H	C	T	T	T	T	T	T	T	T	T	T	H	T	T	H	C	T	T	T	T	T	C	H	T	T	T	T	T	T	T	T
JAX00393495	15	11607254	0	G	A	A	G	G	G	G	G	G	G	G	G	H	G	G	G	G	G	G	G	G	G	G	G	G	H	G	A	G	G	G	G	G	G	G	G	G	G	H	G	G	G	G	G	G	G
JAX00393496	15	11610719	0	A	G	A	A	A	A	A	G	G	A	G	A	A	A	H	G	A	G	A	A	A	A	A	A	A	A	G	A	A	H	G	A	A	G	A	A	G	H	A	A	A	A	A	A	A	A
JAX00393497	15	11612944	0	A	T	T	A	A	A	A	T	A	A	H	A	T	A	A	A	A	T	A	A	A	A	A	A	A	H	H	T	A	A	A	H	A	T	H	A	A	A	H	A	H	A	H	A	A	A
JAX00393502	15	11617564	0	C	T	T	C	C	C	C	C	C	C	C	C	H	C	C	C	C	C	C	C	C	C	C	C	C	H	C	T	C	C	C	C	C	C	C	C	C	C	H	C	C	C	C	C	C	C
JAX00393509	15	11640820	0	T	C	C	T	T	T	T	C	C	T	C	T	C	T	H	C	T	C	T	T	T	T	T	T	T	H	C	C	T	H	C	H	T	C	H	T	C	H	H	T	H	T	H	T	T	T
JAX00393511	15	11657612	0	C	T	C	C	T	T	C	C	C	C	C	C	C	C	H	C	C	C	C	C	C	C	H	H	C	H	C	C	T	C	C	H	H	C	H	C	C	C	H	C	C	C	H	H	T	C
JAX00393516	15	11664675	0	T	A	A	T	T	T	T	A	A	T	A	N	A	T	H	A	T	A	T	T	T	T	T	T	T	H	A	A	T	H	A	H	T	A	H	T	A	H	H	T	H	T	H	T	T	T
JAX00393517	15	11664749	0	C	T	T	C	C	C	C	T	T	C	T	C	T	C	T	T	C	T	C	C	C	C	C	C	C	T	T	T	C	T	T	T	C	T	T	C	T	N	T	C	T	C	T	C	C	C
JAX00393518	15	11664806	0	C	T	T	C	C	C	C	C	C	C	C	C	C	C	C	C	C	C	C	C	C	C	C	C	C	H	C	T	C	C	C	C	C	C	C	C	C	C	H	C	C	C	C	C	C	C
JAX00058981	15	11665142	0	A	G	G	A	A	A	A	G	A	A	H	A	G	A	A	A	A	G	A	A	A	A	A	A	A	H	H	G	A	A	A	H	A	G	H	A	A	A	H	A	H	A	H	A	A	A
JAX00393519	15	11667493	0	T	C	C	T	C	C	T	C	C	T	C	T	C	T	C	C	T	C	T	T	T	T	H	H	T	C	C	C	C	T	C	C	H	C	C	T	C	T	C	T	H	T	C	H	C	T
JAX00393523	15	11675582	0	T	C	C	T	T	T	T	T	T	T	T	T	H	T	T	T	T	T	T	T	T	T	T	T	T	H	T	C	T	T	T	T	T	T	T	T	T	T	H	T	T	T	T	T	T	T
JAX00206331	15	11698515	0	G	T	G	G	G	G	G	G	T	G	H	G	G	G	H	T	G	G	G	G	G	G	G	G	G	G	H	G	G	H	T	G	G	G	G	G	T	H	G	G	G	G	G	G	G	G
JAX00058985	15	11715531	0	T	C	C	T	T	T	T	C	C	T	C	T	C	T	H	C	T	C	T	T	T	T	T	T	T	H	C	C	T	H	C	H	T	C	H	T	C	H	H	T	H	T	H	T	T	T
JAX00058987	15	11736076	0	G	A	A	G	G	G	G	G	G	G	G	G	H	G	G	G	G	G	G	G	G	G	G	G	G	H	G	A	G	G	G	G	G	G	G	G	G	G	H	G	G	G	G	G	G	G
JAX00393532	15	11740790	0	T	A	T	T	T	T	T	A	A	T	A	T	H	T	H	A	T	A	T	T	T	T	T	T	T	T	A	T	T	H	A	H	T	A	H	T	A	H	T	T	H	T	H	T	T	T
JAX00393535	15	11744699	0	G	C	G	G	G	G	G	C	C	G	C	G	H	G	H	C	G	C	G	G	G	G	G	G	G	G	C	G	G	H	C	H	G	C	H	G	C	H	G	G	H	G	H	G	G	G
JAX00393538	15	11746620	0	G	A	G	G	G	G	G	G	A	G	H	G	G	G	A	A	G	G	G	G	G	G	G	G	G	G	H	G	G	A	A	G	G	G	G	G	A	A	G	G	G	G	G	G	G	G
JAX00393542	15	11756635	0	G	A	A	G	G	G	G	A	A	G	A	G	A	G	H	A	G	A	G	G	G	G	G	G	G	H	A	A	G	H	A	H	G	A	N	G	A	H	H	G	H	G	H	G	G	G
JAX00393546	15	11763521	0	A	G	A	A	A	A	A	G	G	A	G	A	H	A	H	G	A	G	A	A	A	A	A	A	A	A	G	A	A	H	G	H	A	G	H	A	G	H	A	A	H	A	H	A	A	A
JAX00206334	15	11781435	0	G	A	G	G	G	G	G	G	A	G	H	G	G	G	N	A	G	G	G	G	G	G	G	G	G	G	H	G	G	H	A	G	G	G	G	G	A	H	G	G	G	G	G	G	G	G
JAX00058992	15	11803861	0	T	C	C	T	T	T	T	C	C	T	C	T	C	T	H	C	T	C	T	T	T	T	T	T	T	H	C	C	T	H	C	H	T	C	H	T	C	H	H	T	H	T	H	T	T	T
JAX00393553	15	11814469	0	G	C	G	G	G	G	G	G	C	G	H	G	G	G	N	C	G	G	G	G	G	G	G	G	G	G	H	G	G	N	C	G	G	G	G	G	C	H	G	G	G	G	G	G	G	G
JAX00058993	15	11819811	0	A	G	G	A	A	A	A	A	A	A	A	A	H	A	A	A	A	A	A	A	A	A	A	A	A	H	A	G	A	A	A	A	A	A	A	A	A	A	H	A	A	A	A	A	A	A
JAX00058995	15	11841440	0	A	G	G	A	A	A	A	G	G	G	G	A	G	A	N	G	A	G	A	H	A	A	A	A	G	H	G	G	A	G	G	H	A	G	H	G	G	H	G	A	G	A	H	A	A	A
JAX00393562	15	11896798	0	G	A	G	G	G	G	G	G	G	A	G	G	G	G	G	G	G	G	G	H	G	G	G	G	A	G	G	G	G	G	G	G	G	G	G	A	G	G	G	G	H	G	G	G	G	G
JAX00393563	15	11896833	0	G	A	G	G	G	G	G	G	G	A	G	G	G	G	G	G	G	G	G	H	G	G	G	G	A	G	G	G	G	G	G	G	G	G	G	A	G	G	G	G	H	G	G	G	G	G
JAX00393564	15	11897314	0	G	C	G	G	G	G	G	C	C	G	C	G	H	G	H	C	G	C	G	G	G	G	G	G	G	G	C	G	G	H	C	H	G	C	H	G	C	H	G	G	H	G	H	G	G	G
JAX00393565	15	11898893	0	G	A	G	G	G	G	G	G	A	G	H	G	G	G	H	A	G	G	G	G	G	G	G	G	G	G	N	G	G	H	A	G	G	G	G	G	A	H	G	G	G	G	G	G	G	G
JAX00393567	15	11901402	0	G	A	G	G	G	G	G	G	A	G	H	G	G	G	H	A	G	G	G	G	G	G	G	G	G	G	H	G	G	H	A	G	G	G	G	G	A	H	G	G	G	G	G	G	G	G
JAX00058999	15	11912738	0	C	T	T	C	C	C	C	C	C	C	C	C	H	C	C	C	C	C	C	C	C	C	C	C	C	H	C	T	C	C	C	C	C	C	C	C	C	C	N	C	C	C	C	C	C	C
JAX00393570	15	11925951	0	T	C	C	T	C	C	T	T	T	C	T	T	N	T	H	T	T	T	T	N	T	T	T	N	C	C	T	C	C	T	T	N	T	T	T	C	T	T	C	T	T	T	T	T	C	T
JAX00393571	15	11926010	0	G	A	G	G	G	G	G	G	A	G	H	G	G	G	H	A	G	G	G	G	G	G	G	G	G	G	N	G	G	H	A	G	G	G	G	G	A	H	G	G	G	G	G	G	G	G
JAX00059002	15	11930840	0	G	A	A	G	A	A	G	G	G	G	G	G	H	G	H	G	G	G	G	G	G	G	H	H	G	A	G	A	A	G	G	H	H	G	H	G	G	G	A	G	G	G	H	H	A	G
JAX00059003	15	11936980	0	G	A	A	G	A	A	G	G	G	G	G	G	H	G	H	G	G	G	G	G	G	G	H	H	G	A	G	A	A	G	G	H	N	G	H	G	G	G	A	G	G	G	H	N	A	G
JAX00393577	15	11957868	0	T	C	T	T	T	T	T	T	T	C	T	T	T	T	T	T	T	T	T	H	T	T	T	T	C	T	T	T	T	T	T	T	T	T	T	C	T	T	T	T	H	T	T	T	T	T
JAX00393581	15	11972580	0	G	A	G	G	G	G	G	G	G	A	G	G	G	G	G	G	G	G	G	H	G	G	G	G	A	G	G	G	G	G	G	G	G	G	G	A	G	G	G	G	H	G	G	G	G	G
JAX00393583	15	11973051	0	C	G	C	C	C	C	C	G	G	G	G	C	H	C	H	G	C	G	C	H	C	C	C	C	G	C	G	C	C	H	G	H	C	G	H	G	G	H	C	C	G	C	H	C	C	C
JAX00059005	15	11984862	0	G	A	A	G	A	A	G	G	G	G	G	G	H	G	H	G	G	G	G	G	G	G	H	H	G	A	G	A	A	G	G	H	H	G	N	G	G	G	A	G	G	G	H	H	A	G
JAX00393584	15	11992696	0	C	A	C	C	C	C	C	C	A	C	H	C	C	C	C	A	C	C	C	C	C	C	C	C	C	C	C	C	C	N	A	C	C	C	C	C	A	C	C	C	C	C	C	C	C	C
JAX00393590	15	12007972	0	G	A	G	G	G	G	G	G	G	A	G	G	G	G	G	G	G	G	G	H	G	G	G	G	A	G	G	G	G	G	G	G	G	G	G	A	G	G	G	G	H	G	G	G	G	G
JAX00393597	15	12032127	0	G	A	G	G	G	G	G	G	A	G	H	G	G	G	H	A	G	G	G	G	G	G	G	G	G	G	H	G	G	H	A	G	G	G	G	G	A	H	G	G	G	G	G	G	G	G
JAX00393599	15	12047717	0	G	A	A	G	G	G	G	G	G	G	G	H	H	H	G	G	G	G	G	G	G	G	G	G	G	H	G	A	G	G	G	G	G	G	G	G	G	G	H	G	G	G	G	G	G	G
JAX00393600	15	12051315	0	C	G	G	C	C	C	C	C	C	C	C	C	H	C	C	C	C	C	C	C	C	C	C	C	C	H	C	G	C	C	C	C	C	C	C	C	C	C	H	C	C	C	C	C	C	C
JAX00393603	15	12069557	0	G	A	G	G	G	G	G	A	A	A	A	G	H	G	G	A	G	A	G	H	G	G	G	G	A	G	A	G	G	G	A	H	G	A	H	A	A	G	G	G	A	G	H	G	G	G
JAX00393606	15	12080291	0	T	A	T	T	T	T	T	A	T	A	H	T	H	T	T	T	T	A	T	H	T	T	T	T	A	T	H	T	T	T	T	H	T	A	H	A	T	T	T	T	A	T	H	T	T	T
JAX00393609	15	12088615	0	G	A	G	G	G	G	G	G	G	A	G	G	G	G	G	G	G	G	G	H	G	G	G	G	A	G	G	G	G	G	G	G	G	G	G	A	G	G	G	G	H	G	G	G	G	G
JAX00059013	15	12088775	0	C	T	C	C	T	T	C	C	C	C	C	C	C	C	H	C	C	C	C	C	C	C	H	H	C	H	C	C	T	C	C	H	H	C	H	C	C	C	H	C	C	C	H	H	T	C
JAX00393610	15	12093661	0	A	G	A	A	G	G	A	G	G	A	G	A	H	A	G	G	A	G	A	A	A	A	H	H	A	H	G	A	G	H	G	G	H	G	G	A	G	H	H	A	H	A	G	H	G	A
JAX00393611	15	12099769	0	C	T	C	C	C	C	C	T	C	C	H	C	H	C	C	C	C	T	C	C	C	C	C	C	C	C	H	C	C	C	C	H	C	T	C	C	C	C	C	C	H	C	H	C	C	C
JAX00393613	15	12101361	0	G	A	G	G	G	G	G	G	A	G	H	G	G	G	H	A	G	G	G	G	G	G	G	G	G	G	H	G	G	H	A	G	G	G	G	G	A	H	G	G	G	G	G	G	G	G
JAX00059016	15	12139637	0	A	G	A	A	A	A	A	G	G	A	G	A	H	A	H	G	A	G	A	A	A	A	A	A	A	A	G	A	A	H	G	H	A	G	H	A	G	H	A	A	H	A	H	A	A	A
JAX00059018	15	12158532	0	T	A	T	T	A	A	T	T	T	A	T	T	T	T	H	T	T	T	T	H	T	T	H	H	A	H	T	T	A	T	T	N	H	T	H	A	T	T	H	T	H	T	H	H	A	T
JAX00393625	15	12164199	0	T	C	T	T	T	T	T	C	C	T	C	T	H	T	H	C	T	C	T	T	T	T	T	T	T	T	C	T	T	H	C	H	T	C	C	T	C	H	T	T	H	T	H	T	T	T
JAX00393632	15	12171876	0	A	C	A	A	C	C	A	A	A	C	A	A	A	A	H	A	A	A	A	H	A	A	N	H	C	H	A	A	C	A	A	H	H	A	H	C	A	A	N	A	N	A	H	H	C	A
JAX00393634	15	12172218	0	T	A	T	T	A	A	T	T	T	A	T	T	T	T	H	T	T	T	T	H	T	T	H	H	A	H	T	T	A	T	T	H	H	T	H	A	T	T	H	T	H	T	H	H	A	T
JAX00059019	15	12176410	0	A	G	A	A	G	G	A	G	G	G	G	A	H	A	G	G	A	G	A	H	A	A	H	H	G	H	G	A	G	A	G	G	H	G	G	G	G	A	H	A	G	A	G	H	G	A
JAX00393642	15	12202505	0	G	A	G	G	G	G	G	A	G	G	G	G	H	G	G	G	G	A	G	G	G	G	G	G	G	G	G	G	G	G	G	H	G	A	H	G	G	G	G	G	H	G	H	G	G	G
JAX00393644	15	12209268	0	A	T	A	A	A	A	A	A	T	A	H	A	A	A	T	T	A	A	A	A	A	A	A	A	A	A	H	A	A	H	T	A	A	A	A	A	T	T	A	A	A	A	A	A	A	A
JAX00059024	15	12224897	0	G	A	G	G	A	A	A	G	G	A	G	G	G	G	H	G	A	G	A	A	G	A	H	H	A	H	G	G	A	G	G	H	H	G	H	A	G	H	H	A	H	A	H	A	A	A
JAX00393649	15	12225611	0	C	T	C	C	C	C	C	C	T	C	C	C	C	C	C	T	C	C	C	C	C	C	C	C	C	C	C	C	C	C	T	C	C	C	C	C	T	C	C	C	C	C	C	C	C	C
JAX00059025	15	12244902	0	G	A	G	G	A	A	A	A	A	A	A	G	N	G	A	A	A	A	A	A	G	A	H	H	A	H	A	G	A	H	A	A	H	A	A	A	A	A	G	A	A	A	A	A	A	A
JAX00059027	15	12259526	0	C	T	C	C	T	T	T	C	C	T	C	C	C	C	H	C	T	C	N	T	C	T	H	H	T	H	C	C	T	C	C	N	H	C	H	T	C	H	C	T	H	T	H	T	T	T
JAX00393653	15	12287238	0	G	T	G	G	G	G	G	T	T	G	T	G	H	G	H	T	G	T	G	G	G	G	G	G	G	G	T	G	G	H	T	H	G	T	H	G	T	N	G	G	H	G	H	G	G	G
JAX00059028	15	12290992	0	G	C	G	G	C	C	C	G	G	C	G	G	G	G	H	G	C	G	C	C	G	C	H	H	C	H	G	G	C	G	G	C	H	G	H	C	G	H	H	C	H	C	H	N	C	C
JAX00059029	15	12305467	0	C	T	C	C	T	T	T	C	C	T	C	C	C	C	H	C	T	C	T	T	C	T	H	H	T	H	C	C	T	C	C	H	H	C	H	T	C	H	H	T	H	T	H	T	T	T
JAX00393659	15	12312980	0	T	C	T	T	C	C	C	C	C	C	C	T	H	T	C	C	N	H	C	C	T	C	H	H	C	H	N	T	N	H	C	C	H	N	C	C	C	C	H	C	C	C	C	C	C	C
JAX00393663	15	12333707	0	A	G	A	A	A	A	A	A	G	A	H	A	A	A	H	G	A	A	A	A	A	A	A	A	A	A	H	A	A	H	G	A	A	A	A	A	G	H	A	A	A	A	A	A	A	A
JAX00393666	15	12340547	0	C	T	C	C	C	C	C	T	C	C	H	C	H	C	C	C	C	T	C	C	C	C	C	C	C	C	H	C	C	C	C	H	C	T	H	C	C	C	C	C	H	C	H	C	C	C
JAX00059033	15	12344367	0	C	T	C	C	T	T	T	T	C	T	H	C	H	C	H	C	T	T	T	T	C	T	H	H	T	H	H	C	T	C	C	T	H	T	T	T	C	H	H	T	T	T	T	T	T	T
JAX00393668	15	12346425	0	A	G	A	A	G	G	G	G	G	G	G	A	H	A	G	G	G	G	G	G	A	G	H	H	G	H	G	A	G	H	G	G	H	G	G	G	G	G	H	G	G	G	G	G	G	G
JAX00393670	15	12349383	0	G	A	G	G	G	G	G	A	G	G	H	G	H	G	G	G	G	A	G	G	G	G	G	G	G	G	H	G	G	G	G	H	G	A	H	G	G	G	G	G	H	G	H	G	G	G
JAX00393672	15	12357708	0	T	C	T	T	C	C	C	T	C	C	C	T	T	T	C	C	C	T	C	C	T	C	C	C	C	N	N	T	C	C	C	N	C	T	C	C	C	C	H	C	H	C	C	C	C	C
JAX00393673	15	12359371	0	A	G	A	A	G	G	G	G	G	G	G	A	N	A	G	G	G	G	G	G	A	G	H	H	G	H	G	A	G	H	G	G	H	G	G	G	G	G	H	G	G	G	G	G	G	G
JAX00393675	15	12371980	0	T	C	T	T	T	T	T	C	C	T	C	T	N	T	N	C	T	C	T	T	T	T	T	T	T	T	C	T	T	N	C	N	T	C	H	T	C	H	T	T	H	T	N	T	T	T
JAX00059034	15	12373633	0	G	A	G	G	A	A	A	G	G	A	G	G	G	G	H	G	A	G	A	A	G	A	H	H	A	H	G	G	A	G	G	H	H	G	H	A	G	H	H	A	H	A	H	A	A	A
JAX00393683	15	12380029	0	T	C	T	T	T	T	T	C	C	T	C	T	N	T	N	C	T	C	T	T	T	T	T	T	T	T	C	T	T	H	C	N	T	C	T	T	C	N	T	T	T	T	T	T	T	T
JAX00393685	15	12384099	0	G	A	G	G	G	G	G	G	A	G	A	G	G	G	H	A	G	G	G	G	G	G	G	G	G	G	H	G	G	H	A	G	G	G	G	G	A	H	G	G	G	G	G	G	G	G
JAX00059036	15	12384904	0	C	A	C	C	A	A	A	A	C	A	H	C	H	C	H	C	A	A	A	A	C	A	H	H	A	H	H	C	A	C	C	A	H	A	A	A	C	H	H	A	A	A	A	A	A	A
JAX00393689	15	12392722	0	G	A	G	G	A	A	A	G	A	A	H	G	G	G	A	A	A	G	A	A	G	A	H	H	A	H	H	G	A	H	A	H	H	G	H	A	A	A	H	A	H	A	H	A	A	A
JAX00059037	15	12400322	0	T	C	T	T	C	C	C	T	C	C	H	T	T	T	C	C	C	T	C	C	T	C	H	H	C	H	H	T	C	H	C	H	H	T	H	C	C	C	H	C	H	C	N	C	C	C
JAX00393690	15	12401700	0	C	T	C	C	C	C	C	T	C	C	H	C	H	C	C	C	C	T	C	C	C	C	C	C	C	C	H	C	C	C	C	H	C	T	H	C	C	C	C	C	H	C	N	C	C	C
JAX00393692	15	12409150	0	T	C	C	T	C	C	C	C	C	C	C	T	C	T	C	C	C	C	C	C	T	C	H	H	C	C	C	C	C	H	C	C	H	C	C	C	C	C	C	C	C	C	C	C	C	C
JAX00393693	15	12410146	0	C	T	C	C	C	C	C	C	T	C	H	C	C	C	H	T	C	C	C	C	C	C	C	C	C	C	H	C	C	H	T	C	C	C	C	C	T	C	C	C	C	C	C	C	C	C
JAX00393699	15	12433345	0	A	T	A	A	A	A	A	T	T	T	T	A	H	A	H	T	A	T	A	H	A	A	A	A	T	A	T	A	A	H	T	H	A	T	H	T	T	H	A	A	T	A	H	A	A	A
JAX00393701	15	12448870	0	C	T	C	C	T	T	C	C	C	C	C	C	C	C	H	C	C	C	C	C	C	C	H	H	C	H	C	C	T	C	C	H	H	C	H	C	C	C	H	C	C	C	H	H	T	C
JAX00393703	15	12450114	0	G	A	G	G	A	A	G	A	G	A	H	G	H	G	H	G	G	N	G	N	G	G	H	N	A	H	N	G	A	G	G	A	N	A	A	A	G	G	G	G	A	G	A	G	A	G
JAX00393710	15	12469940	0	T	C	T	T	T	T	T	C	C	C	C	T	H	T	H	C	T	C	T	H	T	T	T	T	C	T	C	T	T	H	C	H	T	C	H	C	C	H	T	T	C	T	H	T	T	T
JAX00393713	15	12477329	0	T	C	T	T	T	T	T	C	T	C	H	T	H	T	T	T	T	C	T	H	T	T	T	T	C	T	N	T	T	T	T	H	T	C	H	C	T	T	T	T	C	T	N	T	T	T
JAX00393717	15	12487558	0	C	A	C	C	C	C	C	C	C	A	C	C	C	C	C	C	C	C	C	H	C	C	C	C	A	C	C	C	C	C	C	C	C	C	C	A	C	C	C	C	H	C	C	C	C	C
JAX00393718	15	12488856	0	C	T	C	C	C	C	C	T	C	C	N	C	T	C	C	C	C	T	C	C	C	C	C	C	C	C	T	C	C	C	C	T	C	T	N	C	C	C	C	C	H	C	N	C	C	C
JAX00059044	15	12489648	0	G	T	G	G	T	T	G	T	T	G	T	G	H	G	T	T	G	T	G	G	G	G	H	H	G	H	T	G	T	G	T	T	H	T	T	G	T	G	H	G	H	T	T	H	T	G
JAX00393721	15	12489856	0	C	G	C	C	C	C	C	G	G	C	G	C	H	C	H	G	C	G	C	C	C	C	C	C	C	C	G	C	C	N	G	H	N	G	N	C	G	H	C	C	H	C	H	C	C	C
JAX00393723	15	12498644	0	T	C	T	T	C	C	T	C	C	C	C	T	H	T	C	C	T	C	T	T	T	T	H	H	C	H	C	T	C	H	C	C	H	C	C	C	C	H	H	T	C	T	C	H	C	T
JAX00393724	15	12499087	0	T	C	T	T	T	T	T	C	T	T	H	T	H	T	T	T	T	C	T	T	T	T	T	T	T	T	C	T	T	T	T	H	T	C	T	T	T	T	T	T	H	T	H	T	T	T
JAX00393725	15	12502273	0	T	C	T	T	T	T	T	C	T	C	H	T	H	T	T	T	T	C	T	H	T	T	T	T	C	T	C	T	T	T	T	H	T	C	H	C	T	T	T	T	C	T	N	T	T	T
JAX00393726	15	12502788	0	A	G	G	A	G	G	A	G	G	G	G	A	G	A	G	G	A	G	A	H	A	A	H	H	G	G	G	G	G	H	G	G	H	G	G	G	G	H	G	A	G	A	G	H	G	A
JAX00393728	15	12509947	0	G	T	G	G	G	G	G	T	T	G	T	G	N	G	N	T	G	T	G	G	G	G	G	G	G	G	T	G	G	N	T	H	G	T	H	G	T	N	G	G	H	G	H	G	G	G
JAX00393737	15	12560308	0	G	A	A	G	G	G	G	G	G	G	G	G	H	G	G	G	G	G	G	G	G	G	G	G	G	H	G	A	G	G	G	G	G	G	G	G	G	G	H	G	G	G	G	G	G	G
JAX00393738	15	12560471	0	G	A	A	G	G	G	G	G	G	G	G	G	H	G	G	G	G	G	G	G	G	G	G	G	G	H	G	A	G	G	G	G	G	G	G	G	G	G	H	G	G	G	G	G	G	G
JAX00393739	15	12560506	0	G	A	G	G	A	A	G	G	G	A	G	G	G	G	N	G	G	A	G	H	G	G	H	H	A	H	G	G	A	G	G	H	H	G	H	A	G	G	H	G	H	G	H	H	A	G
JAX00059049	15	12573206	0	G	A	A	G	A	A	A	G	G	A	G	G	H	G	H	G	A	A	A	A	G	A	H	H	A	A	G	A	A	G	G	H	H	G	H	A	G	H	A	A	H	A	H	A	A	A
JAX00393746	15	12578968	0	G	C	G	G	G	G	G	C	G	G	H	G	H	G	G	G	G	G	G	G	G	G	G	G	G	G	C	G	G	G	G	H	G	C	H	G	G	G	G	G	H	G	H	G	G	G
JAX00393748	15	12581257	0	T	C	C	T	C	C	C	C	C	C	C	T	C	T	C	C	C	C	C	C	T	C	H	H	C	C	C	C	C	H	C	C	H	C	C	C	C	C	C	C	C	C	C	C	C	C
JAX00059053	15	12620850	0	C	T	C	C	T	T	T	C	C	C	C	C	C	C	H	C	T	T	T	H	C	T	H	H	C	H	C	C	T	C	C	H	H	C	H	C	C	H	H	T	C	T	H	T	T	T
JAX00206352	15	12624223	0	G	A	G	G	G	G	G	G	A	G	G	G	G	G	H	A	G	G	G	G	G	G	G	G	G	G	G	G	G	H	A	G	G	G	G	G	A	H	G	G	G	G	G	G	G	G
JAX00206353	15	12624395	0	T	C	T	T	T	T	T	T	C	T	H	T	T	T	H	C	T	T	T	T	T	T	T	T	T	T	T	T	T	H	C	T	T	T	T	T	C	H	T	T	T	T	T	T	T	T
JAX00206354	15	12625000	0	G	A	G	G	G	G	G	G	A	G	G	G	G	G	G	A	G	G	G	G	G	G	G	G	G	G	G	G	G	N	A	G	G	G	G	G	A	N	G	G	G	G	G	G	G	G
JAX00393765	15	12627520	0	C	A	A	C	A	A	A	A	A	A	A	C	A	C	A	A	A	A	A	A	C	A	H	H	A	A	A	A	A	H	A	A	H	A	A	A	A	A	A	A	A	A	A	A	A	A
JAX00393771	15	12648421	0	A	C	A	A	C	C	C	A	A	A	A	A	A	A	H	A	C	C	C	H	A	C	N	H	A	H	A	A	C	A	A	H	H	A	H	A	A	H	C	C	A	C	H	C	C	C
JAX00393779	15	12655059	0	C	T	T	C	C	C	C	C	C	C	C	C	H	C	C	C	C	C	C	C	C	C	C	C	C	H	C	T	C	C	C	C	C	C	C	C	C	C	H	C	C	C	C	C	C	C
JAX00059055	15	12658397	0	T	G	T	T	G	G	G	T	T	G	T	T	T	T	H	T	G	G	G	G	T	G	H	H	G	H	T	T	G	T	T	H	H	T	H	G	T	H	H	G	H	G	H	G	G	G
JAX00393786	15	12676030	0	G	A	G	G	G	G	G	A	A	G	A	G	H	G	H	A	G	G	G	G	G	G	G	G	G	G	A	G	G	H	A	H	G	A	H	G	A	H	G	G	H	G	H	G	G	G
JAX00059058	15	12691750	0	C	T	C	C	T	T	T	C	C	C	C	C	C	C	H	C	T	T	T	H	C	T	H	H	C	H	C	C	T	C	C	H	H	C	H	C	C	H	N	T	C	T	H	T	T	T
JAX00393789	15	12701559	0	G	T	G	G	G	G	G	T	T	T	T	G	H	G	H	T	G	G	G	H	G	G	G	G	T	G	T	G	G	H	T	H	G	T	H	T	T	H	G	G	T	G	H	G	G	G
JAX00393798	15	12730725	0	C	T	C	C	C	C	C	T	T	C	T	C	H	C	H	T	C	C	C	C	C	C	C	C	C	C	T	C	C	H	T	H	C	T	H	C	T	H	C	C	H	C	H	C	C	C
JAX00393805	15	12739398	0	G	A	G	G	G	G	G	A	A	G	A	G	H	G	H	A	G	G	G	G	G	G	G	G	G	G	A	G	G	H	A	H	G	A	N	G	A	H	G	G	H	G	H	G	G	G
JAX00059063	15	12743451	0	C	A	C	C	A	A	A	C	C	C	C	C	C	C	H	C	A	A	A	H	C	A	H	H	C	H	C	C	A	C	C	H	H	C	H	C	C	H	H	A	C	A	H	A	A	A
JAX00206357	15	12751217	0	T	C	T	T	T	T	T	C	C	T	C	T	H	T	H	C	T	T	T	T	T	T	T	T	T	T	C	T	T	H	C	H	T	C	H	T	C	H	T	T	H	T	H	T	T	T
JAX00393807	15	12754308	0	T	C	T	T	T	T	T	C	T	T	H	T	H	T	T	T	T	T	T	T	T	T	T	T	T	T	C	T	T	T	T	H	T	C	H	T	T	T	T	T	H	T	H	T	T	T
JAX00393808	15	12757147	0	G	A	G	G	A	A	A	A	A	G	A	G	H	G	A	A	A	A	A	H	G	A	H	H	G	H	A	G	A	H	A	A	H	A	A	G	A	A	H	A	H	A	A	A	A	A
JAX00393812	15	12761131	0	G	T	G	G	G	G	G	T	T	G	T	G	H	G	H	T	G	G	G	G	G	G	G	G	G	G	T	G	G	H	T	H	G	T	H	G	T	H	G	G	H	G	H	G	G	G
JAX00059066	15	12786232	0	C	T	C	C	C	C	C	C	C	T	C	C	C	C	C	C	C	C	C	H	C	C	C	C	T	C	C	C	C	C	C	C	C	C	C	T	C	C	C	C	H	C	C	C	C	C
JAX00393825	15	12789873	0	C	T	C	C	C	C	C	T	C	C	H	C	H	C	C	C	C	C	C	C	C	C	C	C	C	C	H	C	C	C	C	H	C	T	H	C	C	C	C	C	H	C	H	C	C	C
JAX00393827	15	12793413	0	A	G	A	A	A	A	A	A	G	A	H	A	A	A	H	G	A	A	A	A	A	A	A	A	A	A	A	A	A	H	G	A	A	A	A	A	G	H	A	A	A	A	A	A	A	A
JAX00059067	15	12803069	0	T	C	C	T	T	T	T	C	C	T	C	T	C	T	H	C	T	T	T	T	T	T	T	T	T	H	C	C	T	H	C	T	T	C	H	T	C	H	H	T	H	T	H	T	T	T
JAX00393829	15	12807210	0	C	A	C	C	C	C	C	A	C	C	H	C	N	C	C	C	C	C	C	C	C	C	C	C	C	C	A	C	C	C	C	C	C	A	C	C	C	C	C	C	C	C	C	C	C	C
JAX00393831	15	12820919	0	C	A	C	C	C	C	C	C	A	C	A	C	C	C	A	A	C	C	C	C	C	C	C	C	C	C	C	C	C	A	A	C	C	C	C	C	A	H	C	C	C	C	C	C	C	C
JAX00393832	15	12829639	0	C	T	C	C	C	C	C	T	C	C	H	C	T	C	C	C	C	C	C	C	C	C	C	C	C	C	T	C	C	C	C	H	C	T	H	C	C	C	C	C	H	C	H	C	C	C
JAX00393838	15	12838344	0	G	A	G	G	G	G	G	G	G	A	G	G	G	G	G	G	G	G	G	H	G	G	G	G	A	G	G	G	G	G	G	G	G	G	G	A	G	G	G	G	H	G	G	G	G	G
JAX00393842	15	12845513	0	G	A	G	G	A	A	A	G	G	G	G	G	G	G	H	G	A	A	A	H	G	A	H	H	G	H	G	G	A	G	G	H	H	G	H	G	G	H	H	A	G	A	H	A	A	A
JAX00393843	15	12845951	0	T	C	C	T	T	T	T	T	T	C	T	T	H	T	T	T	T	T	T	C	T	T	T	T	C	H	T	C	T	T	T	T	T	T	T	C	T	T	N	T	H	T	T	T	H	T
JAX00393849	15	12848739	0	T	C	C	T	T	T	T	C	T	C	H	T	C	T	T	T	T	T	T	H	T	T	T	T	C	H	C	C	T	T	T	H	T	C	H	C	T	T	H	T	C	T	H	T	T	T
JAX00393850	15	12848975	0	C	A	A	C	C	C	C	C	C	A	C	C	H	C	C	C	C	C	C	H	C	C	C	C	A	H	C	A	C	C	C	C	C	C	C	A	C	C	H	C	H	C	C	C	C	C
JAX00393853	15	12850644	0	T	C	C	T	T	T	T	C	C	C	C	T	C	T	H	C	T	T	T	H	T	T	T	T	C	H	C	C	T	H	C	H	T	C	H	C	C	H	H	T	C	T	H	T	T	T
JAX00059071	15	12871749	0	A	G	G	A	G	G	G	G	G	G	G	A	G	A	G	G	G	G	G	G	A	G	H	H	G	G	G	G	G	H	G	G	H	G	G	G	G	G	G	G	G	G	G	G	G	G
JAX00393856	15	12871770	0	G	A	G	G	G	G	G	A	G	G	H	G	H	G	G	G	G	G	G	G	G	G	G	G	G	G	A	G	G	G	G	H	G	A	H	G	G	G	G	G	H	G	H	G	G	G
JAX00059072	15	12875901	0	G	C	C	G	C	C	C	C	C	C	C	G	C	G	C	C	C	C	C	C	G	C	H	H	C	C	C	C	C	N	C	C	N	C	C	C	C	C	C	C	C	C	C	C	C	C
JAX00393861	15	12879926	0	T	C	C	T	T	T	T	T	T	T	T	T	H	T	T	T	T	T	T	T	T	T	T	T	T	H	T	C	T	T	T	T	T	T	T	T	T	T	H	T	T	T	T	T	T	T
JAX00393862	15	12880046	0	T	A	T	T	T	T	T	A	A	A	A	T	H	T	H	A	T	T	T	H	T	T	T	T	A	T	A	T	T	H	A	H	T	A	H	A	A	H	T	T	A	T	H	T	T	T
JAX00393864	15	12885446	0	C	G	C	C	C	C	C	G	G	G	G	C	H	C	H	G	C	C	C	H	C	C	C	C	G	C	G	C	C	H	G	H	C	G	H	G	G	H	C	C	G	C	H	C	C	C
JAX00393867	15	12886973	0	G	A	A	G	G	G	G	G	G	G	G	G	H	G	G	G	G	G	G	G	G	G	G	G	G	H	G	A	G	G	G	G	G	G	G	G	G	G	H	G	G	G	G	G	G	G
JAX00393868	15	12888465	0	G	A	G	G	G	G	G	G	A	G	H	G	G	G	H	A	G	G	G	G	G	G	G	G	G	G	H	G	G	H	A	G	G	G	G	G	A	H	G	G	G	G	G	G	G	G
JAX00059073	15	12894201	0	G	A	A	G	G	G	G	G	G	G	G	G	H	G	G	G	G	G	G	G	G	G	G	G	G	H	G	A	G	G	G	G	G	G	G	G	G	G	H	G	G	G	G	G	G	G
JAX00059074	15	12894759	0	A	G	G	A	A	A	A	G	G	G	G	A	G	A	H	G	A	A	A	H	A	A	A	A	G	H	G	G	A	H	G	H	A	G	H	G	G	H	H	A	G	A	H	A	A	A
JAX00393874	15	12894875	0	C	T	T	C	C	C	C	C	C	T	C	C	H	C	C	C	C	C	C	H	C	C	C	C	T	H	C	T	C	C	C	C	C	C	C	T	C	C	H	C	H	C	C	C	C	C
JAX00393880	15	12917248	0	A	G	A	A	G	G	G	A	A	A	A	A	A	A	H	A	G	G	G	H	A	G	H	H	A	H	A	A	G	A	A	H	H	A	H	A	A	H	H	G	A	G	N	G	G	G
JAX00393885	15	12925202	0	T	C	T	T	T	T	T	C	T	T	H	T	H	T	T	T	T	T	T	T	T	T	T	T	T	T	C	T	T	T	T	N	T	C	H	T	T	T	T	T	H	T	H	T	T	T
JAX00393887	15	12941344	0	C	G	C	C	C	C	C	G	C	C	H	C	H	C	C	C	C	C	C	C	C	C	C	C	C	C	G	C	C	C	C	H	C	G	H	C	C	C	C	C	H	C	H	C	C	C
JAX00393890	15	12947076	0	T	A	T	T	T	T	T	T	T	A	T	T	T	T	T	T	T	T	T	H	T	T	T	T	A	T	T	T	T	T	T	T	T	T	T	A	T	T	T	T	H	T	T	T	T	T
JAX00059079	15	12970747	0	G	A	G	G	A	A	A	A	A	A	A	G	H	G	A	A	A	A	A	A	G	A	H	H	A	H	A	G	A	H	A	A	H	A	A	A	A	A	H	A	A	A	A	A	A	A
JAX00393895	15	12971146	0	C	T	C	C	C	C	C	C	C	T	C	C	C	C	C	C	C	C	C	H	C	C	C	C	T	C	C	C	C	C	C	C	C	C	C	T	C	C	C	C	H	C	C	C	C	C
JAX00393900	15	12976040	0	T	G	T	T	T	T	T	G	G	G	G	T	H	T	H	G	T	T	T	H	T	T	T	T	G	T	N	T	T	H	G	H	T	G	N	G	G	H	T	T	G	T	H	T	T	T
JAX00393905	15	12980729	0	G	A	G	G	G	G	G	A	G	G	H	G	H	G	G	G	G	G	G	G	G	G	G	G	G	G	A	G	G	G	G	H	G	A	H	G	G	G	G	G	H	G	H	G	G	G
JAX00393906	15	12985010	0	C	T	C	C	C	C	C	C	T	C	H	C	C	C	H	T	C	C	C	C	C	C	C	C	C	C	C	C	C	H	T	C	C	C	C	C	T	H	C	C	C	C	C	C	C	C
JAX00393907	15	12985303	0	C	G	C	C	C	C	C	C	G	C	H	C	C	C	H	G	C	C	C	C	C	C	C	C	C	C	C	C	C	H	G	C	C	C	C	C	G	N	C	C	C	C	C	C	C	C
JAX00393912	15	12995275	0	C	T	C	C	C	C	C	C	T	C	H	C	C	C	H	T	C	C	C	C	C	C	C	C	C	C	C	C	C	H	T	C	C	C	C	C	T	H	C	C	C	C	C	C	C	C
JAX00393914	15	12998609	0	C	T	C	C	T	T	T	C	C	T	C	C	C	C	T	C	T	T	T	T	C	T	H	H	T	H	C	C	T	C	C	H	H	C	H	T	C	T	H	T	H	T	H	T	T	T
JAX00393917	15	13002461	0	A	G	A	A	G	G	G	A	A	G	A	A	A	A	H	A	G	G	G	G	A	G	H	H	G	H	A	A	G	A	A	N	H	A	A	G	A	H	H	G	H	G	H	G	G	G
JAX00393918	15	13002615	0	C	T	C	C	C	C	C	T	T	C	T	C	H	C	H	T	C	C	C	C	C	C	C	C	C	C	T	C	C	N	T	N	C	T	H	C	T	H	C	C	T	C	T	C	C	C
JAX00059082	15	13027055	0	G	C	G	G	C	C	C	C	C	C	C	G	H	G	C	C	C	C	C	C	G	C	H	H	C	H	C	G	C	H	C	C	H	C	C	C	C	C	H	C	C	C	C	C	C	C
JAX00059083	15	13034863	0	A	G	A	A	G	G	G	G	G	G	G	A	H	A	G	G	G	G	G	G	A	G	N	H	G	N	G	A	G	H	G	G	H	G	G	G	G	G	H	G	G	G	G	G	G	G
JAX00393919	15	13042460	0	G	A	G	G	A	A	A	A	A	A	A	G	H	G	A	A	A	A	A	A	G	A	H	H	A	H	A	G	A	H	A	A	H	A	A	A	A	A	H	A	A	A	A	A	A	A
JAX00393921	15	13042666	0	T	G	T	T	T	T	T	T	T	G	T	T	T	T	T	T	T	T	T	H	T	T	T	T	G	T	T	T	T	T	T	T	T	T	T	G	T	T	T	T	H	T	T	T	T	T
JAX00393927	15	13052520	0	T	G	T	T	G	G	G	G	T	G	H	T	H	T	H	T	G	G	G	G	T	G	H	H	G	H	G	T	G	T	T	G	H	G	G	G	T	H	H	G	G	G	G	G	G	G
JAX00393928	15	13053233	0	A	C	A	A	A	A	A	A	A	C	A	A	A	A	A	A	A	A	A	H	A	A	A	A	C	A	A	A	A	A	A	A	A	A	A	C	A	A	A	A	H	A	A	A	A	A
JAX00393929	15	13053929	0	T	C	T	T	C	C	C	C	C	C	C	T	H	T	C	C	C	C	C	C	T	C	H	H	C	H	C	T	C	H	C	C	H	C	C	C	C	C	N	C	C	C	C	C	C	C
JAX00393931	15	13054118	0	T	C	T	T	C	C	C	C	C	C	C	T	H	T	C	C	C	C	C	C	T	C	H	H	C	H	C	T	C	H	C	C	H	C	C	C	C	C	N	C	C	C	C	C	C	C
JAX00393933	15	13067021	0	G	T	G	G	G	G	G	G	G	T	G	G	G	G	G	G	G	G	G	H	G	G	G	G	T	G	G	G	G	G	G	G	G	G	G	T	G	G	G	G	H	G	G	G	G	G
JAX00393934	15	13067113	0	C	A	C	C	C	C	C	A	C	A	H	C	H	C	C	C	C	C	C	H	C	C	C	C	A	C	A	C	C	C	C	H	C	A	H	A	C	C	C	C	A	C	H	C	C	C
JAX00393935	15	13067421	0	C	A	C	C	C	C	C	A	A	A	A	C	H	C	H	A	C	C	C	H	C	C	C	C	A	C	A	C	C	H	A	H	C	A	H	A	A	H	C	C	A	C	H	C	C	C
JAX00206361	15	13067621	0	T	A	T	T	T	T	T	T	A	T	H	T	T	T	H	A	T	T	T	T	T	T	T	T	T	T	T	T	T	H	A	T	T	T	T	T	A	T	T	T	T	T	T	T	T	T
JAX00393936	15	13068777	0	G	A	G	G	A	A	A	G	G	G	G	G	G	G	H	G	A	A	A	H	G	A	H	H	G	H	G	G	A	G	G	H	H	G	H	G	G	H	H	A	G	A	N	A	A	A
JAX00059086	15	13078403	0	C	T	C	C	T	T	T	T	T	T	T	C	H	C	T	T	T	T	T	T	C	T	H	H	T	H	T	C	T	H	T	T	H	T	T	T	T	T	H	T	T	T	T	T	T	T
JAX00059087	15	13079857	0	G	A	G	G	A	A	A	G	G	G	G	G	G	G	G	G	A	A	A	N	G	A	G	N	G	G	G	G	A	G	G	N	G	G	H	G	G	G	H	A	G	A	H	A	A	A
JAX00393940	15	13088115	0	T	C	T	T	T	T	T	C	T	C	H	T	H	T	T	T	T	T	T	H	T	T	T	T	C	T	C	T	T	T	T	H	T	C	H	C	T	T	T	T	C	T	H	T	T	T
JAX00393945	15	13091423	0	A	G	A	A	A	A	A	A	A	G	A	A	A	A	A	A	A	A	A	H	A	A	A	A	G	A	A	A	A	A	A	A	A	A	A	G	A	A	A	A	H	A	A	A	A	A
JAX00393946	15	13091506	0	A	G	A	A	G	G	G	G	A	G	H	A	H	A	H	A	G	G	G	G	A	G	H	H	G	H	G	A	G	A	A	G	H	G	G	G	A	H	H	G	G	G	G	G	G	G
JAX00393953	15	13102807	0	T	C	T	T	T	T	T	C	C	C	C	T	H	T	H	C	T	T	T	H	T	T	T	T	C	T	C	T	T	H	C	H	T	C	H	C	C	H	T	T	C	T	H	T	T	T
JAX00393954	15	13102903	0	T	C	T	T	T	T	T	C	C	C	C	T	H	T	H	C	T	T	T	H	T	T	T	T	C	T	C	T	T	H	C	H	T	C	H	C	C	H	T	T	C	T	H	T	T	T
JAX00393961	15	13122214	0	C	T	C	C	C	C	C	C	C	T	C	C	C	C	C	C	C	C	C	H	C	C	C	C	T	C	C	C	C	C	C	C	C	C	C	T	C	C	C	C	H	C	C	C	C	C
JAX00393963	15	13122444	0	A	G	G	A	G	G	G	A	A	A	A	A	H	A	H	A	G	G	G	H	A	G	H	H	A	G	A	G	G	A	A	H	H	A	H	A	A	H	G	G	A	G	H	G	G	G
JAX00393966	15	13129905	0	G	A	G	G	G	G	G	G	A	G	H	G	G	G	H	A	G	G	G	G	G	G	G	G	G	G	G	G	G	H	A	G	G	G	G	G	A	H	G	G	G	G	G	G	G	G
JAX00393967	15	13143906	0	G	T	T	G	T	T	T	G	T	T	H	G	H	G	T	T	T	T	T	T	G	T	H	H	T	T	G	T	T	H	T	H	H	G	H	T	T	T	T	T	H	T	H	T	T	T
JAX00206363	15	13152779	0	G	A	G	G	G	G	G	G	A	G	H	G	G	G	H	A	G	G	G	G	G	G	G	G	G	G	G	G	G	H	A	G	G	G	G	G	A	G	G	G	G	G	G	G	G	G
JAX00393972	15	13158692	0	G	A	A	G	A	A	A	G	G	G	G	G	H	G	H	G	A	A	A	H	G	A	H	H	G	A	G	A	A	G	G	H	H	G	H	G	G	H	A	A	G	A	H	A	A	A
JAX00393973	15	13159023	0	G	A	A	G	A	A	A	A	A	G	A	G	A	G	A	A	A	A	N	H	G	A	H	H	G	A	A	A	A	H	A	A	H	A	A	G	A	A	A	A	H	A	A	A	A	A
JAX00393982	15	13168680	0	A	G	A	A	A	A	A	G	A	A	H	A	H	A	A	A	A	A	A	A	A	A	A	A	A	A	G	A	A	A	A	H	A	G	H	A	A	A	A	A	H	A	H	A	A	A
JAX00393987	15	13191204	0	C	A	A	C	C	C	C	A	A	A	A	C	A	C	H	A	C	C	C	H	C	C	C	C	A	H	A	A	C	H	A	H	C	A	H	A	A	H	H	C	A	C	H	C	C	C
JAX00393989	15	13191716	0	C	T	C	C	C	C	C	C	C	T	C	C	C	C	C	C	C	C	C	H	C	C	C	C	T	C	C	C	C	C	C	C	C	C	C	T	C	C	C	C	H	C	C	C	C	C
JAX00206364	15	13196457	0	A	G	A	A	A	A	A	A	G	A	H	A	A	A	H	G	A	A	A	A	A	A	A	A	A	A	A	A	A	H	G	A	A	A	A	A	G	H	A	A	A	A	A	A	A	A
JAX00393993	15	13205553	0	T	G	T	T	T	T	T	G	G	G	G	T	H	T	H	G	T	T	T	H	T	T	T	T	G	T	G	T	T	N	G	H	T	G	H	G	G	N	T	T	G	T	H	T	T	T
JAX00393997	15	13226154	0	A	G	G	A	A	A	A	G	G	A	G	A	G	A	H	G	A	A	A	A	A	A	A	A	A	H	G	G	A	H	G	H	A	G	H	A	G	H	H	A	H	A	H	A	A	A
JAX00393998	15	13229475	0	T	C	T	T	T	T	T	T	C	T	H	T	T	T	H	C	T	T	T	T	T	T	T	T	T	T	T	T	T	H	C	T	T	T	T	T	C	H	T	T	T	T	T	T	T	T
JAX00393999	15	13231953	0	G	A	G	G	G	G	G	G	A	G	H	G	G	G	H	A	G	G	G	G	G	G	G	G	G	G	G	G	G	H	A	G	G	G	G	G	A	H	G	G	G	G	G	G	G	G
JAX00394005	15	13253373	0	G	C	G	G	G	G	G	G	C	C	C	G	G	G	H	C	G	G	G	H	G	G	G	G	C	G	G	G	G	N	C	G	G	G	G	C	C	H	G	G	N	G	G	G	G	G
JAX00394007	15	13255243	0	G	A	G	G	G	G	G	A	G	A	H	G	H	G	G	G	G	G	G	H	G	G	G	G	A	G	A	G	G	G	G	H	G	A	H	A	G	G	G	G	A	G	H	G	G	G
JAX00394009	15	13260512	0	C	A	C	C	C	C	C	A	C	C	N	C	H	N	C	C	C	C	C	N	C	C	C	C	N	C	H	C	C	C	C	H	N	A	H	C	C	C	C	C	N	C	H	C	N	N
JAX00394012	15	13273525	0	G	C	G	G	G	G	G	C	C	G	C	G	N	G	H	C	G	G	G	G	G	G	G	G	G	G	C	G	G	H	C	H	G	C	H	G	C	H	G	G	H	G	H	G	G	G
JAX00394013	15	13278457	0	A	G	A	A	A	A	A	A	A	G	A	A	A	A	A	A	A	A	A	H	A	A	A	A	G	A	A	A	A	A	A	A	A	A	A	G	A	A	A	A	H	A	A	A	A	A
JAX00394015	15	13279877	0	A	G	A	A	A	A	A	G	G	A	G	A	H	A	H	G	A	A	A	A	A	A	A	A	A	A	G	A	A	H	G	H	A	G	H	A	G	H	A	A	H	A	H	A	A	A
JAX00394017	15	13280469	0	G	A	G	G	A	A	A	G	G	A	G	G	G	G	H	G	A	A	A	A	G	A	H	H	A	H	G	G	A	G	G	H	H	G	H	A	G	H	H	A	H	A	H	A	A	A
JAX00394019	15	13298116	0	G	A	G	G	G	G	G	A	G	G	N	G	H	G	G	G	G	G	G	G	G	G	G	G	G	G	A	G	G	G	G	H	G	A	H	G	G	G	G	G	G	G	H	G	G	G
JAX00394020	15	13318936	0	T	G	T	T	T	T	T	T	G	T	H	T	T	T	H	G	T	T	T	T	T	T	T	T	T	T	T	T	T	H	G	T	T	T	T	T	G	H	T	T	T	T	T	T	T	T
JAX00059107	15	13338101	0	C	T	C	C	C	C	C	T	T	C	T	C	H	C	H	T	C	C	C	C	C	C	C	C	C	C	T	C	C	H	T	H	C	T	H	C	T	H	C	C	H	C	H	C	C	C
JAX00394023	15	13338462	0	G	T	G	G	G	G	G	G	T	G	H	G	G	G	H	T	G	G	G	G	G	G	G	G	G	G	G	G	G	H	T	G	G	G	G	G	T	H	G	G	G	G	G	G	G	G
JAX00059108	15	13339718	0	C	T	C	C	C	C	C	T	T	C	T	C	H	C	H	T	C	C	C	C	C	C	C	C	C	C	T	C	C	H	T	H	C	T	H	C	T	H	C	C	H	C	H	C	C	C
JAX00059110	15	13379798	0	A	T	A	A	A	A	A	T	T	A	T	A	H	A	H	T	A	A	A	A	A	A	A	A	A	A	T	A	A	H	T	H	A	T	H	A	T	H	A	A	H	A	H	A	A	A
JAX00059113	15	13420173	0	T	C	T	T	T	T	T	C	C	T	C	T	N	T	H	C	N	T	T	T	T	T	T	T	T	T	C	T	T	H	C	T	T	C	T	T	C	H	T	T	T	T	T	T	T	T
JAX00394043	15	13478653	0	C	A	C	C	C	C	C	A	A	C	A	C	N	C	H	A	C	C	C	C	C	C	C	C	C	C	A	C	C	H	A	H	C	A	H	C	A	H	C	C	N	C	H	C	C	C
JAX00394044	15	13489487	0	T	G	T	T	T	T	T	G	T	T	H	T	H	T	T	T	T	T	T	T	T	T	T	T	T	T	G	T	T	T	T	H	T	G	H	T	T	T	T	T	H	T	H	T	T	T
JAX00059120	15	13503746	0	G	C	C	G	G	G	G	C	C	G	C	G	C	G	H	C	G	G	G	G	G	G	G	G	G	N	C	C	G	N	C	H	G	C	H	G	C	H	H	G	H	N	H	G	G	G
JAX00394051	15	13516340	0	C	A	C	C	C	C	C	A	C	C	H	C	H	C	C	C	C	C	C	C	C	C	C	C	C	C	A	C	C	C	C	H	C	A	H	C	C	C	C	C	H	C	H	C	C	C
JAX00394058	15	13566687	0	C	T	C	C	C	C	C	C	C	T	C	C	C	C	C	C	C	C	C	H	C	C	C	C	T	C	C	C	C	C	C	C	C	C	C	T	C	C	C	C	H	C	C	C	C	C
JAX00059125	15	13578927	0	A	G	A	A	A	A	A	G	G	A	G	A	A	A	A	G	A	A	A	A	A	A	A	A	A	A	G	A	A	A	G	A	A	G	A	A	G	A	A	A	A	A	A	A	A	A
JAX00059127	15	13621074	0	T	C	T	T	T	T	T	T	C	T	H	T	T	T	H	C	T	T	T	T	T	T	T	T	T	T	T	T	T	H	C	T	T	T	T	T	C	H	T	T	T	T	T	T	T	T
JAX00394064	15	13626482	0	C	T	C	C	C	C	C	C	T	C	H	C	C	C	N	T	C	C	C	C	C	C	C	C	C	C	C	C	C	H	T	C	C	C	C	C	T	N	C	C	C	C	C	C	C	C
JAX00059130	15	13645392	0	A	G	A	A	G	A	A	G	G	G	G	A	H	A	H	G	A	G	A	H	A	A	A	H	G	H	G	A	G	H	G	G	H	G	G	G	G	H	H	A	G	A	H	A	A	A
JAX00059133	15	13693622	0	C	A	A	C	C	C	C	C	C	C	C	C	H	C	C	C	C	C	C	C	C	C	C	C	C	H	C	A	C	C	C	C	C	C	C	C	C	C	H	C	C	C	C	C	C	C
JAX00394072	15	13693741	0	C	T	T	C	C	C	C	C	T	T	H	C	H	C	H	T	C	C	C	H	C	C	C	C	T	H	C	T	C	H	T	C	C	C	C	T	T	H	H	C	H	C	C	C	C	C
JAX00059134	15	13694113	0	G	T	T	G	G	G	G	T	T	T	T	G	T	G	H	T	G	G	G	H	G	G	G	G	T	H	T	T	G	H	T	H	G	T	H	T	T	H	H	G	T	G	H	G	G	G
JAX00394073	15	13694288	0	C	G	G	C	C	C	C	G	G	G	G	C	G	C	H	G	C	C	C	H	C	C	C	C	G	H	N	G	C	H	G	H	C	G	N	G	G	H	H	C	G	C	H	C	C	C
JAX00394080	15	13717858	0	G	A	G	G	G	G	G	G	A	G	H	G	G	G	H	A	G	G	G	G	G	G	G	G	G	G	G	G	G	H	A	G	G	G	G	G	A	H	G	G	G	G	G	G	G	G
JAX00394081	15	13719376	0	A	C	C	A	A	A	A	A	A	A	A	A	H	A	A	A	A	A	A	A	A	A	A	A	A	H	A	C	A	A	A	A	A	A	A	A	A	A	H	A	A	A	A	A	A	A
JAX00394082	15	13719460	0	C	A	C	C	C	C	C	A	A	C	A	C	H	C	H	A	C	C	C	C	C	C	C	C	C	C	A	C	C	H	A	H	C	A	H	C	A	H	C	C	H	C	H	C	C	C
JAX00394085	15	13722360	0	C	A	C	C	C	C	C	C	A	A	H	C	C	C	H	A	C	C	C	H	C	C	C	C	A	C	C	C	C	H	A	C	C	C	C	A	A	H	C	C	H	C	C	C	C	C
JAX00394086	15	13722373	0	A	C	A	A	A	A	A	A	C	C	H	A	A	A	H	C	A	A	A	H	A	A	A	A	C	A	A	A	A	H	C	A	A	A	A	C	C	H	A	A	H	A	A	A	A	A
JAX00394087	15	13726717	0	T	A	T	T	T	T	T	T	A	A	H	T	T	T	H	A	T	T	T	H	T	T	T	T	A	T	T	T	T	H	A	T	T	T	T	A	A	H	T	T	H	T	T	T	T	T
JAX00394088	15	13727309	0	G	A	G	G	G	G	G	G	G	A	G	G	G	G	G	G	G	G	G	G	G	G	G	G	H	G	G	G	G	G	G	G	G	G	G	N	G	G	G	G	G	G	G	G	G	G
JAX00394090	15	13729065	0	A	G	A	A	A	A	A	A	G	A	H	A	A	N	H	G	A	A	A	A	A	A	A	A	A	A	A	A	A	H	G	A	A	A	A	A	G	H	A	A	A	A	A	A	A	A
JAX00059137	15	13733233	0	T	G	G	T	T	T	T	G	G	G	G	T	G	T	H	G	T	T	T	H	T	T	T	T	G	H	G	G	T	H	G	H	T	G	H	G	G	H	H	T	G	T	H	T	T	T
JAX00394092	15	13779863	0	G	A	G	G	G	G	G	A	A	G	A	G	H	G	H	A	G	G	G	G	G	G	G	G	G	G	A	G	G	H	A	H	G	A	H	G	A	H	G	G	H	G	H	G	G	G
JAX00394094	15	13798187	0	T	C	T	T	T	T	T	T	C	T	H	T	T	T	H	C	T	T	T	T	T	T	T	T	T	T	T	T	T	N	C	T	T	T	T	T	C	H	T	T	T	T	T	T	T	T
JAX00059141	15	13799355	0	T	G	G	T	T	T	T	G	T	T	H	T	G	T	T	T	T	T	T	T	T	T	T	T	T	H	G	G	T	T	T	H	T	G	H	T	T	T	H	T	H	T	H	T	T	T
JAX00394096	15	13799551	0	A	G	G	A	A	A	A	G	G	A	G	A	G	A	H	G	A	A	A	A	A	A	A	A	A	H	G	G	A	H	G	H	A	G	H	A	G	H	H	A	H	A	H	A	A	A
JAX00059142	15	13806104	0	C	T	T	C	C	C	C	C	C	C	C	C	C	C	C	C	C	C	C	C	C	C	C	C	C	C	C	T	C	C	C	C	C	C	C	C	C	C	C	C	C	C	C	C	C	C
JAX00394103	15	13809275	0	T	G	T	T	T	T	T	G	G	G	G	T	H	T	H	G	T	T	T	H	T	T	T	T	G	T	G	T	T	H	G	N	T	G	H	G	G	T	T	T	G	T	H	T	T	T
JAX00059144	15	13824178	0	A	C	C	A	A	A	A	C	C	C	C	A	C	A	H	C	A	A	A	H	A	A	A	A	C	H	C	C	A	H	C	H	A	C	H	C	C	H	H	A	C	A	H	A	A	A
JAX00394106	15	13824201	0	A	T	A	A	A	A	A	T	T	A	T	A	T	A	T	T	A	A	A	A	A	A	A	A	A	A	T	A	A	T	T	T	A	T	T	A	T	T	A	A	T	A	T	A	A	A
JAX00059145	15	13854949	0	G	A	G	G	G	A	A	G	G	A	G	G	G	G	H	G	A	G	A	A	G	A	N	G	A	G	G	G	G	G	G	G	G	G	G	A	G	H	G	A	N	A	H	A	A	A
JAX00394114	15	13906432	0	G	C	G	G	G	G	G	C	G	G	H	G	H	G	G	G	G	G	G	G	G	G	G	G	G	G	C	G	G	G	G	H	G	C	H	G	G	G	G	G	H	G	H	G	G	G
JAX00394118	15	13923122	0	G	T	G	G	G	G	G	G	T	G	H	G	G	G	H	T	G	G	G	G	G	G	G	G	G	G	G	G	G	H	T	G	G	G	G	G	T	H	G	G	G	G	G	G	G	G
JAX00394119	15	13923143	0	T	A	T	T	T	A	A	T	T	A	T	T	T	T	N	T	A	T	A	A	T	A	N	T	A	T	T	T	T	T	T	T	T	T	T	A	T	H	T	A	H	A	H	A	A	A
JAX00059151	15	13934207	0	T	G	T	T	G	G	G	G	G	G	G	T	H	T	G	G	G	G	G	G	T	G	H	H	G	H	G	T	G	N	G	G	H	G	G	G	G	G	H	G	G	G	G	G	G	G
JAX00059152	15	13934921	0	G	A	G	G	G	A	A	A	A	A	A	G	H	G	A	A	A	G	A	A	G	A	H	G	A	G	A	G	G	H	A	H	G	A	H	A	A	A	G	A	A	A	A	A	A	A
JAX00059153	15	13937653	0	G	C	G	G	G	C	C	C	C	C	C	G	H	G	C	C	C	G	C	C	G	C	H	G	C	G	C	G	G	H	C	H	G	C	H	C	C	C	G	C	C	C	C	C	C	C
JAX00394129	15	13967869	0	A	G	A	A	A	A	A	G	G	A	G	A	H	A	H	G	A	A	A	A	A	A	A	A	A	A	G	A	A	H	G	H	A	G	H	A	G	H	A	A	A	A	H	A	A	A
JAX00394130	15	13980180	0	T	A	T	T	T	T	T	A	A	T	A	T	H	T	H	A	T	T	T	T	T	T	T	T	T	T	A	T	T	H	A	H	T	A	H	T	A	A	T	T	N	T	N	T	T	T
JAX00059154	15	13981223	0	C	G	C	C	G	C	C	C	C	C	C	C	C	C	C	C	C	G	C	C	C	C	C	H	C	H	C	C	G	C	C	H	H	C	H	C	C	C	H	C	C	C	C	C	C	C
JAX00394133	15	14026810	0	C	A	C	C	C	C	C	A	C	C	H	C	H	C	C	C	C	C	C	C	C	C	C	C	C	C	A	C	C	C	C	H	C	A	H	C	C	C	C	C	N	C	H	C	C	C
JAX00059157	15	14026832	0	G	A	G	G	G	A	A	G	G	G	G	G	G	G	H	G	A	G	A	H	G	A	H	G	G	G	G	G	G	G	G	G	G	G	G	G	G	H	G	A	G	A	H	A	A	A
JAX00394135	15	14029035	0	T	C	T	T	T	T	T	T	C	T	H	T	T	T	H	C	T	T	T	T	T	T	T	T	T	T	T	T	T	H	C	T	T	T	T	T	C	H	T	T	T	T	T	T	T	T
JAX00394139	15	14061417	0	C	A	C	C	C	C	C	A	C	C	H	C	H	C	C	C	C	C	C	C	C	C	C	C	C	C	A	C	C	C	C	H	C	A	H	C	C	C	C	C	H	C	H	C	C	C
JAX00059160	15	14063998	0	G	T	G	G	G	T	T	G	G	G	G	G	G	G	T	G	T	G	T	H	G	T	H	G	G	G	G	G	G	G	G	G	G	G	G	G	G	T	G	T	G	T	T	T	T	T
JAX00206385	15	14068080	0	T	C	T	T	T	T	T	C	C	T	C	T	H	T	H	C	T	T	T	T	T	T	T	N	T	T	C	T	T	H	C	H	T	C	H	T	C	H	T	T	H	T	H	T	T	T
JAX00394144	15	14092009	0	T	C	T	T	T	T	T	T	C	T	H	T	T	T	H	C	T	T	T	T	T	T	T	T	T	T	T	T	T	H	C	T	T	T	T	T	C	H	T	T	T	T	T	T	T	T
JAX00394147	15	14102794	0	G	A	G	G	G	G	G	G	A	G	H	G	G	G	H	A	G	G	G	G	G	G	G	G	G	G	G	G	G	H	A	G	G	G	G	G	A	H	G	G	G	G	G	G	G	G
JAX00394156	15	14163915	0	C	A	C	C	C	A	A	A	C	C	H	C	H	C	H	C	A	C	A	H	C	A	H	C	C	C	A	C	C	C	C	H	C	A	H	C	C	H	C	A	H	A	A	A	A	A
JAX00394159	15	14168438	0	C	T	C	C	C	C	C	T	T	C	T	C	H	C	H	T	C	C	C	C	C	C	C	C	C	C	T	C	C	H	T	H	C	T	H	C	T	N	C	C	H	C	H	C	C	C
JAX00394160	15	14173578	0	A	G	G	A	A	A	A	A	A	A	A	A	G	A	A	A	A	A	A	A	A	A	A	A	A	H	A	G	A	A	A	A	A	A	A	A	A	A	H	A	A	A	A	A	A	A
JAX00394162	15	14174252	0	A	G	A	A	A	A	A	G	G	A	G	A	H	A	H	G	A	A	A	A	A	A	A	A	A	A	G	A	A	H	G	H	A	G	H	A	G	H	A	A	H	A	H	A	A	A
JAX00059170	15	14195965	0	C	T	C	C	C	T	T	T	C	C	N	C	C	C	H	C	T	C	T	N	C	T	H	C	C	C	H	C	C	C	C	C	C	T	C	C	C	N	C	T	C	T	T	T	H	T
JAX00059171	15	14196030	0	C	T	C	C	C	T	T	C	C	C	C	C	C	C	H	C	T	C	T	H	C	T	H	C	C	C	C	C	C	C	C	C	C	C	C	C	C	H	C	T	C	T	H	T	T	T
JAX00059173	15	14207122	0	G	A	G	G	G	A	A	G	A	A	H	G	G	G	A	A	A	G	A	A	G	A	H	G	A	G	G	G	G	H	A	G	G	G	G	A	A	A	G	A	H	A	H	A	A	A
JAX00394163	15	14263476	0	T	G	T	T	G	T	T	G	G	T	G	T	T	T	H	G	T	G	T	T	T	T	T	H	T	H	H	T	G	H	G	G	H	G	G	T	G	H	H	T	T	T	T	T	T	T
JAX00059175	15	14265544	0	C	T	C	C	C	T	T	C	C	C	C	C	C	C	H	C	T	C	T	H	C	T	H	C	C	C	C	C	C	C	C	C	C	C	C	C	C	H	C	T	C	T	N	T	T	T
JAX00059177	15	14265728	0	T	C	T	T	T	C	C	C	T	T	H	T	H	T	H	T	C	T	C	H	T	C	H	T	T	T	C	T	T	T	T	H	T	C	H	T	T	H	T	C	H	C	C	C	C	C
JAX00394164	15	14266013	0	A	C	A	A	A	C	C	A	A	A	A	A	A	A	H	A	C	A	C	H	A	C	H	A	A	A	A	A	A	A	A	A	A	A	A	A	A	H	A	C	A	C	H	C	C	C
JAX00394165	15	14268213	0	C	T	C	C	C	T	T	C	C	C	C	C	C	C	H	C	T	C	T	H	C	T	N	C	C	C	C	C	C	C	C	C	C	C	C	C	C	C	C	T	C	T	N	T	T	T
JAX00394169	15	14283797	0	C	A	C	C	C	A	A	A	C	C	N	C	H	C	H	C	A	C	A	H	C	A	H	C	C	C	A	C	C	C	C	H	C	A	H	C	C	N	C	A	H	A	A	A	A	A
JAX00394170	15	14284390	0	G	A	G	G	G	G	G	A	G	G	H	G	H	G	G	G	G	G	G	G	G	G	G	G	G	G	A	G	G	G	G	H	G	A	H	G	G	G	G	G	H	G	A	G	G	G
JAX00394177	15	14293094	0	A	G	A	A	G	A	A	A	A	A	A	A	A	A	A	A	A	G	A	A	A	A	A	N	A	H	A	A	G	A	A	N	N	A	H	A	A	A	G	A	A	A	A	A	N	A
JAX00059179	15	14298104	0	A	G	A	A	A	G	G	G	A	A	H	A	H	A	A	A	G	A	G	H	A	G	H	A	A	A	G	A	A	A	A	H	A	G	H	A	A	A	A	G	H	G	G	G	G	G
JAX00394178	15	14305400	0	A	G	A	A	A	G	G	A	A	A	A	A	A	A	N	A	G	A	G	H	A	G	H	A	A	A	A	A	A	A	A	A	A	A	A	A	A	N	A	G	A	G	H	G	G	G
JAX00059181	15	14324613	0	A	G	A	A	A	G	G	A	A	A	A	A	A	A	H	A	G	A	G	H	A	G	H	A	A	A	A	A	A	A	A	A	A	A	A	A	A	H	A	G	A	G	H	G	G	G
JAX00394180	15	14331890	0	C	A	C	C	A	A	A	C	A	C	A	C	C	C	A	A	A	A	A	H	C	A	H	H	C	H	N	C	A	H	A	H	H	H	N	C	A	A	H	A	C	A	A	A	A	A
JAX00394181	15	14351324	0	T	A	T	T	T	T	T	T	T	A	T	T	T	T	T	T	T	T	T	H	T	T	T	T	A	T	T	T	N	T	T	T	T	T	T	A	T	T	T	T	N	T	T	T	N	T
JAX00394182	15	14364839	0	T	A	T	T	A	T	T	A	T	T	T	T	N	T	T	T	T	A	T	T	T	T	T	H	T	H	H	T	A	T	T	A	H	A	A	T	T	T	H	T	H	T	N	T	T	T
JAX00394202	15	14435707	0	G	A	G	G	G	A	A	G	A	G	H	G	G	G	A	A	A	G	A	H	G	A	H	G	G	G	G	G	G	H	A	G	G	G	G	G	A	A	G	A	G	A	H	A	A	A
JAX00394207	15	14475151	0	A	C	A	A	C	A	A	A	A	A	A	A	A	A	A	A	A	C	A	A	A	A	A	H	A	H	A	A	C	A	A	H	H	A	H	A	A	A	N	A	A	A	A	A	A	A
JAX00394213	15	14487719	0	A	T	A	A	A	T	T	A	A	A	A	A	A	A	H	A	T	A	T	H	A	T	H	A	A	A	A	A	A	A	A	A	A	A	A	A	A	H	A	T	A	T	H	T	T	T
JAX00394214	15	14491500	0	A	T	A	A	T	T	T	A	A	A	A	A	A	A	T	A	T	T	T	H	A	T	H	H	A	H	A	A	T	A	A	H	H	A	H	A	A	H	H	T	A	T	H	T	T	T
JAX00394216	15	14492453	0	G	A	G	G	A	A	A	G	G	G	G	G	G	G	H	G	A	A	A	H	G	A	H	H	G	H	G	G	A	G	G	H	H	G	H	G	G	H	H	A	G	A	H	A	A	A
JAX00059194	15	14502057	0	T	C	T	T	C	C	C	C	T	T	H	T	H	T	H	T	C	C	C	H	T	C	H	H	T	H	C	T	C	T	T	C	H	C	C	T	T	H	H	C	H	C	C	C	C	C
JAX00394219	15	14504041	0	A	C	A	A	C	C	C	C	C	A	C	A	H	A	C	C	C	C	C	H	A	C	H	H	A	H	C	N	C	H	C	C	H	C	C	A	C	C	A	C	H	C	C	C	C	C
JAX00059195	15	14504817	0	G	T	G	G	G	T	T	G	G	G	G	G	G	G	H	G	T	G	T	N	G	T	H	G	G	G	G	G	G	G	G	G	G	G	G	G	G	H	G	H	G	T	H	H	H	N
JAX00394228	15	14533410	0	C	A	C	C	C	C	C	A	C	C	H	C	H	C	C	C	C	C	C	C	C	C	C	C	C	C	A	C	C	C	C	H	C	A	H	C	C	C	C	C	H	C	H	C	C	C
JAX00394229	15	14539635	0	C	G	C	C	C	C	C	G	C	C	H	C	H	C	C	C	C	C	C	C	C	C	C	C	C	C	G	C	C	C	C	H	C	G	H	C	C	C	C	C	H	C	H	C	C	C
JAX00059197	15	14540817	0	T	C	T	T	C	C	C	T	T	T	T	T	T	T	H	T	C	C	C	H	T	C	H	H	T	H	T	T	C	T	T	H	H	T	H	T	T	H	N	C	T	C	H	C	C	C
JAX00394237	15	14586329	0	G	T	G	G	G	G	G	G	T	G	T	G	G	G	H	T	G	G	G	G	G	G	G	G	G	G	G	G	G	H	T	G	G	G	G	G	T	H	G	G	G	G	G	G	G	G
JAX00394239	15	14612417	0	C	T	C	C	T	T	T	T	C	C	H	C	H	C	N	C	N	T	N	H	C	H	H	H	C	H	H	C	T	C	C	T	H	T	T	C	C	H	H	T	H	T	T	T	T	T
JAX00394240	15	14612453	0	A	G	A	A	G	G	G	G	A	A	H	A	H	A	H	A	G	G	G	H	A	G	H	H	A	H	G	A	G	A	A	G	H	G	G	A	A	H	H	G	H	G	G	G	G	G
JAX00394241	15	14612618	0	A	C	A	A	A	A	A	A	C	A	H	A	A	A	H	C	A	A	A	A	A	A	A	A	A	A	A	A	A	H	C	A	A	A	A	A	C	H	A	A	A	A	A	A	A	A
JAX00059206	15	14657294	0	C	T	C	C	C	T	T	C	C	C	C	C	C	C	H	C	T	C	T	H	C	T	H	C	C	C	C	C	C	C	C	C	C	C	C	C	C	C	C	T	C	T	H	T	T	T
JAX00059209	15	14689384	0	T	C	T	T	C	C	C	T	C	T	H	T	T	T	C	C	C	C	C	H	T	C	H	H	T	H	T	T	C	H	C	H	H	T	H	T	C	C	N	C	T	C	N	C	C	C
JAX00059210	15	14707299	0	G	A	G	G	A	A	A	G	G	G	G	G	G	G	H	G	A	A	A	H	G	A	H	H	G	H	G	G	A	G	G	H	H	G	H	G	G	H	H	A	G	A	H	A	A	A
JAX00394254	15	14712148	0	C	T	C	C	T	T	T	C	T	C	H	C	C	C	T	T	T	T	T	H	C	T	H	H	C	H	C	C	T	H	T	H	H	C	N	C	T	T	N	T	C	T	H	T	T	T
JAX00394260	15	14739277	0	C	G	C	C	C	C	C	C	G	C	H	C	C	C	H	G	C	C	C	C	C	C	C	C	C	C	C	C	C	H	G	C	C	C	C	C	G	H	C	C	C	C	C	C	C	C
JAX00394263	15	14742075	0	G	A	G	G	G	G	G	A	G	G	H	G	H	G	G	G	G	G	G	G	G	G	G	G	G	G	A	G	G	G	G	H	G	A	H	G	G	G	G	G	H	G	H	G	G	G
JAX00059214	15	14773251	0	C	T	T	C	T	C	C	T	T	T	T	C	T	C	H	T	C	T	C	H	C	C	C	H	T	T	T	T	T	H	T	T	H	T	T	T	T	H	T	C	T	C	H	C	C	C
JAX00394269	15	14782907	0	A	T	A	A	A	A	A	T	A	A	H	A	H	A	A	A	A	A	A	A	A	A	A	A	A	A	T	A	A	A	A	H	A	T	H	A	A	A	A	A	H	A	H	A	A	A
JAX00059226	15	14926374	0	G	C	C	G	C	G	G	C	C	C	C	G	C	G	N	C	G	C	G	N	G	G	G	N	C	C	C	C	C	H	C	C	N	C	C	C	C	N	C	G	C	G	G	G	G	G
JAX00394285	15	14965589	0	C	T	C	C	C	C	C	T	C	C	H	C	H	C	C	C	C	C	C	C	C	C	C	C	C	C	T	C	C	C	C	H	C	T	H	C	C	C	C	C	H	C	H	C	C	C
JAX00059240	15	15104380	0	A	G	G	A	G	A	A	G	A	A	A	A	G	A	A	A	A	G	A	A	A	A	A	H	A	G	G	G	G	A	A	G	H	N	G	A	A	A	G	A	A	A	A	A	A	A
JAX00394306	15	15115362	0	C	G	C	C	C	C	C	C	G	C	H	C	C	C	H	G	C	C	C	C	C	C	C	C	C	C	C	C	C	H	G	C	C	C	C	C	G	H	C	C	C	C	C	C	C	C
JAX00394307	15	15122931	0	C	T	C	C	C	C	C	C	T	T	H	C	C	C	N	T	C	C	C	H	C	C	C	C	T	C	C	C	C	N	T	C	C	C	C	T	T	N	C	C	H	C	C	C	C	C
JAX00059241	15	15134922	0	T	A	A	T	A	T	T	T	T	T	T	T	H	T	T	T	T	A	T	T	T	T	T	H	T	A	T	A	A	T	T	H	H	T	H	T	T	T	A	T	T	T	T	T	T	T
JAX00059243	15	15139825	0	A	T	T	A	T	A	A	A	A	A	A	A	H	A	A	A	A	T	A	A	A	A	A	H	A	T	A	T	T	A	A	H	H	A	H	A	A	A	H	A	A	A	A	A	A	A
JAX00394315	15	15170780	0	G	A	A	G	A	G	G	G	G	G	G	G	H	G	G	G	G	A	G	G	G	G	G	H	G	A	G	A	A	G	G	H	N	G	N	G	G	G	A	G	G	G	G	G	G	G
JAX00394320	15	15185123	0	A	G	A	A	A	A	A	G	A	A	H	A	H	A	A	A	A	A	A	A	A	A	A	A	A	A	G	A	A	A	A	H	A	G	N	A	A	A	A	A	H	A	H	A	A	A
JAX00059244	15	15189806	0	G	A	A	G	A	G	G	G	G	G	G	G	H	G	G	G	G	A	G	G	G	G	G	H	G	A	G	A	A	G	G	H	H	G	G	G	G	G	A	G	G	G	G	G	G	G
JAX00059249	15	15221189	0	C	T	T	C	T	C	C	C	C	C	C	C	H	C	C	C	C	T	C	C	C	C	C	N	C	T	C	T	T	C	C	N	H	C	H	C	C	C	T	C	C	C	C	C	C	C
JAX00059251	15	15254913	0	C	T	T	C	T	C	C	C	C	C	C	C	H	C	C	C	C	T	C	C	C	C	C	H	C	T	C	T	T	C	C	H	H	C	H	C	C	C	T	C	C	C	C	C	C	C
JAX00394328	15	15270874	0	C	T	C	C	C	C	C	T	C	C	H	C	H	C	C	C	C	C	C	C	C	C	C	C	C	C	T	C	C	C	C	H	C	T	H	C	C	C	C	C	H	C	H	C	C	C
JAX00206417	15	15277724	0	C	T	C	C	C	C	C	T	C	C	H	C	H	C	C	C	C	C	C	C	C	C	C	C	C	C	T	C	C	C	C	C	C	T	H	C	C	C	C	C	H	C	H	C	C	C
JAX00394331	15	15289654	0	T	G	T	T	T	T	T	G	T	T	T	T	H	T	T	T	T	T	T	T	T	T	T	T	T	T	G	T	T	T	T	H	T	G	H	T	T	T	T	T	H	T	H	T	T	T
JAX00059254	15	15297221	0	G	C	C	G	C	G	G	G	G	G	G	G	H	G	G	G	G	C	G	G	G	G	G	H	G	C	G	C	C	G	G	H	H	G	H	G	G	G	C	G	G	G	G	G	G	G
JAX00059255	15	15307709	0	A	C	C	A	C	A	A	C	C	A	C	A	C	A	H	C	A	C	A	A	A	A	A	H	A	C	C	C	C	H	C	C	H	C	C	A	C	H	C	A	H	A	H	A	A	A
JAX00394340	15	15326858	0	A	G	A	A	A	A	A	G	A	A	H	A	H	A	A	A	A	A	A	A	A	A	A	A	A	A	G	A	A	A	A	H	A	G	H	A	A	A	A	A	H	A	H	A	A	A
JAX00059257	15	15330084	0	T	A	A	T	A	T	T	A	T	A	H	T	A	T	T	T	T	A	T	H	T	T	T	H	A	A	A	A	A	T	T	A	H	A	A	A	T	T	A	T	A	T	T	T	T	T
JAX00059258	15	15345182	0	G	C	C	G	C	G	G	C	C	G	C	G	C	G	H	C	G	C	G	G	G	G	G	H	G	C	C	C	C	H	C	C	N	C	C	G	C	C	C	G	H	G	H	G	G	G
JAX00059259	15	15370892	0	A	C	C	A	C	A	A	C	C	A	C	A	C	A	H	C	A	C	A	A	A	A	A	H	A	C	N	C	C	H	C	C	H	C	C	A	C	H	C	A	A	A	A	A	A	A
JAX00059261	15	15371356	0	T	C	C	T	C	T	T	C	C	T	C	T	C	T	H	C	T	C	T	T	T	T	T	H	T	C	C	C	C	H	C	C	H	C	C	T	C	H	C	T	H	T	H	T	T	T
JAX00059264	15	15421174	0	T	G	G	T	G	T	T	G	G	G	G	T	G	T	H	G	T	G	T	H	T	T	T	H	G	G	G	G	G	H	G	G	H	G	G	G	G	H	G	T	G	T	H	T	T	T
JAX00394357	15	15442196	0	T	C	T	T	T	T	T	C	C	C	C	T	H	T	H	C	T	T	T	H	T	T	T	T	C	T	C	T	T	H	C	H	T	C	H	C	C	H	T	T	C	T	N	T	T	T
JAX00394363	15	15518321	0	G	A	G	G	G	G	G	G	A	A	H	G	G	G	H	A	G	G	G	H	G	G	G	G	A	G	G	G	G	H	A	G	G	G	G	A	A	H	G	G	H	G	G	G	G	G
JAX00394366	15	15524013	0	A	C	A	A	A	A	A	A	C	C	H	A	A	A	H	C	A	A	A	H	A	A	A	A	C	A	A	A	A	H	C	A	A	A	A	C	C	H	A	A	H	A	A	A	A	A
JAX00394369	15	15529176	0	T	C	T	T	T	T	T	C	C	C	C	T	N	T	C	C	T	T	T	H	T	T	T	T	C	T	C	T	T	N	C	H	T	C	N	C	C	N	T	T	C	T	N	T	T	T
JAX00059272	15	15537971	0	A	G	A	A	A	A	A	G	A	A	A	A	A	A	A	A	A	A	A	A	A	A	A	A	A	A	G	A	A	A	A	A	A	H	A	A	A	A	A	A	A	A	A	A	A	A
JAX00059275	15	15580229	0	G	A	G	G	G	G	G	A	G	G	H	G	H	G	G	G	G	G	G	G	G	G	G	G	G	G	A	G	G	G	G	H	G	A	H	G	G	G	G	G	H	G	H	G	G	G
JAX00059276	15	15580385	0	G	A	G	G	G	G	G	A	G	G	H	G	H	G	G	G	G	G	G	G	G	G	G	G	G	G	A	G	G	G	G	H	G	A	H	G	G	G	G	G	H	G	H	G	G	G
JAX00394374	15	15602126	0	C	T	C	C	C	C	C	T	T	C	T	C	H	C	H	T	C	C	C	C	C	C	C	C	C	C	T	C	C	H	T	H	C	T	H	C	T	N	C	C	H	C	H	C	C	C
JAX00059277	15	15608655	0	A	G	A	A	A	A	A	G	G	A	G	A	H	A	N	G	A	A	A	A	A	A	A	A	A	A	G	A	A	N	G	G	A	G	H	A	G	N	A	A	H	A	H	A	A	A
JAX00394376	15	15642277	0	G	A	G	G	G	G	G	G	A	G	H	G	G	G	H	A	G	G	G	G	G	G	G	G	G	G	G	G	G	H	A	N	G	G	G	G	N	H	G	G	G	G	G	G	G	G
JAX00059280	15	15644308	0	T	A	A	T	A	T	A	A	A	A	A	T	A	T	H	A	A	A	A	A	T	A	T	H	A	A	A	A	A	H	A	A	H	A	A	A	A	A	A	A	A	A	H	H	T	A
JAX00206427	15	15646032	0	C	T	C	C	C	C	C	C	T	C	N	C	C	C	H	T	C	C	C	C	C	C	C	C	C	C	C	C	C	H	T	C	C	C	C	C	T	H	C	C	C	C	C	C	C	C
JAX00394378	15	15651636	0	G	A	G	G	G	G	G	G	A	G	H	G	G	G	H	A	G	G	G	G	G	G	G	G	G	G	G	G	G	H	A	G	G	G	G	G	A	H	G	G	G	G	G	G	G	G
JAX00059283	15	15685305	0	C	T	C	C	C	C	C	T	T	C	T	C	H	C	N	T	C	C	C	C	C	C	C	C	C	C	T	C	C	H	T	H	C	T	H	C	N	H	N	C	H	C	T	C	C	C
JAX00059286	15	15740404	0	A	T	A	A	A	A	A	A	T	A	H	A	A	A	H	T	A	A	A	A	A	A	A	A	A	A	A	A	A	H	T	A	A	A	A	A	T	H	A	A	A	A	A	A	A	A
JAX00059287	15	15740547	0	G	T	G	G	G	G	G	T	T	G	T	G	H	G	H	T	G	G	G	G	G	G	G	G	G	G	T	G	G	H	T	H	G	T	H	G	T	H	G	G	H	G	H	G	G	G
JAX00394389	15	15768207	0	A	G	A	A	A	A	A	G	A	A	H	A	H	A	A	A	A	A	A	A	A	A	A	A	A	A	G	A	A	A	A	H	A	G	H	A	A	A	A	A	H	A	H	A	A	A
JAX00059289	15	15778030	0	G	C	G	G	G	G	G	C	C	G	C	G	G	G	G	C	G	G	G	G	G	G	G	G	G	G	C	G	G	G	C	G	G	C	G	G	C	G	G	G	G	G	G	G	G	G
JAX00059290	15	15778071	0	G	C	G	G	G	G	G	G	C	G	H	G	G	G	H	C	G	G	G	G	G	G	G	G	G	G	G	G	G	H	C	G	G	G	G	G	C	H	G	G	G	G	G	G	G	G
JAX00394393	15	15796494	0	T	C	T	T	T	T	T	T	C	T	T	T	T	T	T	C	T	T	T	T	T	T	T	T	T	T	T	T	T	T	C	T	T	T	T	T	C	T	T	T	T	T	T	T	T	T
JAX00206431	15	15800460	0	G	T	G	G	G	G	G	G	T	G	H	G	G	G	H	T	G	G	G	G	G	G	G	G	G	G	G	G	G	H	T	G	G	G	G	G	T	H	G	G	G	G	G	G	G	G
JAX00394395	15	15830061	0	G	A	G	G	G	G	G	A	A	G	A	G	H	G	H	A	G	G	G	G	G	G	G	G	G	G	A	G	G	H	A	H	G	A	H	G	A	H	G	G	H	G	H	G	G	G
JAX00059296	15	15858373	0	G	C	G	G	G	G	G	G	C	G	H	G	G	G	H	C	G	G	G	G	G	G	G	G	G	G	G	G	G	H	C	G	G	G	G	G	C	H	G	G	G	G	G	G	G	G
JAX00394402	15	15921075	0	G	C	G	G	G	G	G	C	C	G	C	G	H	G	C	C	G	G	G	G	G	G	N	G	G	G	C	G	G	C	C	H	G	C	H	G	C	C	G	G	H	G	H	G	G	G
JAX00394403	15	15984136	0	G	A	G	G	G	G	G	G	A	G	H	G	G	G	H	A	G	G	G	G	G	G	G	G	G	G	G	G	G	H	A	G	G	G	G	G	A	H	G	G	G	G	G	G	G	G
JAX00394404	15	15984340	0	T	C	T	T	T	T	T	C	C	T	C	T	H	T	H	C	T	T	T	T	T	T	T	T	T	T	C	T	T	H	C	N	T	C	H	T	C	H	T	T	H	T	H	T	T	T
JAX00394406	15	15988118	0	C	T	C	C	C	C	C	T	T	C	T	C	H	C	H	T	C	C	C	C	C	C	C	C	C	C	N	C	C	H	T	H	C	T	H	C	T	H	C	C	H	C	H	C	C	C
JAX00394407	15	16001345	0	C	A	C	C	C	C	C	A	C	C	H	C	H	C	C	C	C	C	C	C	C	C	C	C	C	C	A	C	C	C	C	H	C	A	H	C	C	C	C	C	H	C	H	C	C	C
JAX00394408	15	16004326	0	T	C	T	T	T	T	T	T	C	T	H	T	T	T	H	C	T	T	T	T	T	T	T	T	T	T	T	T	T	H	C	T	T	T	T	T	C	C	T	T	T	T	T	T	T	T
JAX00394413	15	16007404	0	T	C	T	T	T	T	T	T	C	T	H	T	T	T	H	C	T	T	T	T	T	T	T	T	T	T	T	T	T	H	C	T	T	T	T	T	C	H	T	T	T	T	T	T	N	T
JAX00059307	15	16022281	0	T	G	T	T	T	T	T	T	G	T	G	T	N	T	N	G	T	N	T	T	T	T	T	T	T	T	T	T	T	N	G	T	T	T	T	T	G	N	T	T	T	T	T	T	T	T
JAX00059308	15	16025861	0	C	A	A	C	A	C	A	C	C	A	C	C	H	C	C	C	A	A	A	A	C	A	C	H	A	A	C	A	A	C	C	H	H	C	H	A	C	H	A	A	H	A	C	H	C	A
JAX00206436	15	16049565	0	A	C	A	A	A	A	A	C	C	A	C	A	H	A	H	C	A	A	A	A	A	A	A	A	A	A	C	A	A	H	C	H	A	C	H	A	C	H	A	A	H	A	H	A	A	A
JAX00206437	15	16049600	0	G	A	G	G	G	G	G	A	A	G	A	G	H	G	H	A	G	G	G	G	G	G	G	G	G	G	A	G	G	H	A	H	G	A	H	G	A	H	G	G	H	G	H	G	G	G
JAX00394416	15	16067056	0	T	C	T	T	T	T	T	T	C	T	H	T	T	T	N	C	T	T	T	T	T	T	T	T	T	T	T	T	T	N	C	T	T	T	T	T	C	N	T	T	T	T	T	T	T	T
JAX00394421	15	16133852	0	T	C	T	T	T	T	T	T	C	T	H	T	T	T	H	C	T	T	T	T	T	T	T	T	T	T	T	T	T	H	C	T	T	T	T	T	C	H	T	T	T	T	T	T	T	T
JAX00394426	15	16174142	0	A	C	A	A	A	A	A	C	A	A	H	A	H	A	A	A	A	A	A	A	A	A	A	A	A	A	C	A	A	A	A	H	A	C	H	A	A	A	A	A	H	A	H	A	A	A
JAX00059320	15	16178156	0	T	C	T	T	T	T	T	C	T	T	H	T	H	T	T	T	T	T	T	T	T	T	T	T	T	T	C	T	T	T	T	H	T	C	H	T	T	T	T	T	H	T	H	T	T	T
JAX00394432	15	16200391	0	A	G	A	A	A	A	A	G	A	A	H	A	H	A	A	A	A	A	A	A	A	A	A	A	A	A	G	A	A	A	A	H	A	G	H	A	A	A	A	A	H	A	H	A	A	A
JAX00394439	15	16257295	0	A	T	A	A	A	A	A	T	T	A	T	A	H	N	H	T	A	A	A	A	A	A	A	A	A	A	T	A	A	H	T	H	A	T	H	A	T	N	A	A	N	A	H	A	A	A
JAX00394440	15	16257311	0	T	A	T	T	T	T	T	A	T	T	H	T	H	T	T	T	T	T	T	T	T	T	T	T	T	T	A	T	T	T	T	H	T	A	H	T	T	T	T	T	H	T	H	T	T	T
JAX00206442	15	16278208	0	C	T	C	C	C	C	C	C	T	C	H	C	C	C	H	T	C	C	C	C	C	C	C	C	C	C	C	C	C	H	T	C	C	C	C	C	T	H	C	C	C	C	C	C	C	C
JAX00394444	15	16316047	0	G	T	T	G	T	G	T	G	G	T	G	G	H	G	G	G	T	T	T	T	G	T	G	H	T	T	G	T	T	G	G	H	H	G	G	T	G	H	T	T	H	T	G	H	G	T
JAX00394445	15	16316432	0	A	C	C	A	C	A	C	A	A	C	A	A	H	A	A	A	C	C	C	C	A	C	A	H	C	C	A	C	C	A	A	H	H	A	H	C	A	H	C	C	H	C	A	H	A	C
JAX00059331	15	16326570	0	C	T	T	C	T	C	T	T	T	T	T	C	T	C	H	T	T	T	T	T	C	T	C	H	T	T	T	T	T	H	T	T	H	T	T	T	T	T	T	T	T	T	H	H	C	T
JAX00059332	15	16345204	0	G	A	A	G	A	G	A	G	G	A	G	G	H	G	G	G	A	A	A	A	G	A	G	H	A	A	G	A	A	G	G	H	H	G	H	A	G	H	A	A	H	A	G	H	G	A
JAX00394447	15	16346163	0	C	T	T	C	T	C	T	C	C	C	C	C	H	C	C	C	T	T	T	H	C	T	C	H	C	T	C	T	T	C	C	H	H	C	H	C	C	H	T	T	C	T	C	H	C	T
JAX00394457	15	16389676	0	T	C	T	T	T	T	T	C	T	T	C	T	C	T	T	T	T	T	T	T	T	T	T	T	T	T	C	T	T	T	T	C	T	C	C	T	T	T	T	T	C	T	C	T	T	T
JAX00394461	15	16410261	0	T	A	T	T	T	T	T	A	T	T	A	T	H	T	T	T	T	T	T	T	T	T	T	T	T	T	A	T	T	T	T	H	T	A	H	T	T	T	T	T	T	T	H	T	T	T
JAX00394466	15	16429817	0	A	T	A	A	A	A	A	T	T	A	T	A	H	A	H	T	A	A	A	A	A	A	A	A	A	A	T	A	A	H	T	H	A	T	H	A	T	H	A	A	H	A	H	A	A	A
JAX00059339	15	16433782	0	A	G	A	A	G	A	A	G	G	G	G	N	G	N	N	G	A	G	A	G	A	A	N	N	G	G	G	A	G	N	G	G	G	G	G	G	G	N	G	A	G	A	G	A	A	A
JAX00206445	15	16434413	0	T	C	T	T	T	T	T	C	C	T	C	T	H	T	H	C	T	T	T	T	T	T	T	T	T	T	C	T	T	H	C	H	T	C	H	T	C	H	T	T	H	T	H	T	T	T
JAX00206447	15	16438744	0	A	T	A	A	A	A	A	T	T	A	T	A	H	A	H	T	A	A	A	A	A	A	A	A	A	A	T	A	A	H	T	H	A	T	H	A	T	H	A	A	H	A	H	A	A	A
JAX00394467	15	16440271	0	T	C	T	T	T	T	T	T	C	T	H	T	T	T	H	C	T	T	T	T	T	T	T	T	T	T	T	T	T	H	C	T	T	T	T	T	C	H	T	T	T	T	T	T	T	T
JAX00059341	15	16459450	0	G	A	A	G	G	G	A	G	G	G	G	G	H	G	G	G	A	G	A	H	G	A	G	G	G	H	G	A	G	G	G	G	G	G	G	G	G	H	H	A	G	A	G	H	G	A
JAX00059342	15	16459514	0	T	A	T	T	T	T	T	T	A	T	H	T	T	T	H	A	T	T	T	T	T	T	T	T	T	T	T	T	T	H	A	T	T	T	T	T	A	H	T	T	T	T	T	T	T	T
JAX00394471	15	16467469	0	A	T	A	A	A	A	A	T	T	A	T	A	H	A	H	T	A	A	A	A	A	A	A	A	A	A	T	A	A	H	T	H	A	T	H	A	T	H	A	A	H	A	H	A	A	A
JAX00394472	15	16477748	0	A	G	A	A	A	A	A	A	A	G	A	A	A	A	A	A	A	A	A	H	A	A	A	A	G	A	A	A	A	A	A	A	A	A	A	G	A	A	A	A	H	A	A	A	A	A
JAX00394475	15	16484866	0	T	C	T	T	T	T	T	T	C	T	T	T	T	T	H	H	T	T	T	T	T	T	T	T	T	T	T	T	T	H	H	T	T	T	T	T	C	H	T	T	T	T	T	T	T	T
JAX00394479	15	16519360	0	C	A	C	C	C	C	C	A	C	C	H	C	H	C	C	C	C	C	C	C	C	C	C	C	C	C	A	C	C	C	C	H	C	A	H	C	C	C	C	C	H	C	H	C	C	C
JAX00059346	15	16520470	0	T	A	T	T	A	T	T	T	T	T	T	T	T	T	T	T	T	A	T	T	T	T	T	H	T	H	T	T	A	T	T	H	H	T	H	T	T	T	A	T	T	T	T	T	T	T
JAX00394483	15	16527396	0	G	C	G	G	G	G	G	G	C	G	H	G	G	G	H	C	G	G	G	G	G	G	G	G	G	G	G	G	G	C	C	G	G	G	G	G	C	H	G	G	G	G	G	G	G	G
JAX00394484	15	16539112	0	T	G	T	T	T	T	T	G	G	T	G	T	H	T	H	G	T	T	T	T	T	T	T	T	T	T	G	T	T	G	G	H	T	G	H	T	G	H	T	T	H	T	H	T	T	T
JAX00394486	15	16555690	0	A	G	A	A	A	A	A	G	G	A	G	A	H	A	N	G	A	A	A	A	A	A	A	A	A	A	G	A	A	G	G	A	A	G	N	A	G	H	A	A	A	A	A	A	A	A
JAX00059349	15	16561299	0	A	G	G	A	A	A	G	A	A	A	A	A	H	A	A	A	G	A	G	H	A	G	A	A	A	H	A	G	A	A	A	A	A	A	A	A	A	H	H	G	A	G	A	H	A	G
JAX00394492	15	16591388	0	G	A	A	G	G	G	A	A	A	A	A	G	A	G	H	A	A	G	A	A	G	A	G	G	A	N	A	A	G	A	A	H	G	A	H	A	A	A	H	A	A	A	H	N	G	A
JAX00394493	15	16591779	0	A	G	G	A	A	A	G	G	G	A	G	A	G	A	H	G	G	A	G	H	A	G	A	A	A	H	G	G	A	G	G	H	A	G	H	A	G	G	H	G	H	G	H	H	A	G
JAX00059352	15	16623603	0	G	T	T	G	T	G	T	T	T	G	T	G	T	G	G	T	T	T	T	H	G	T	G	H	G	T	T	T	T	T	T	T	N	T	T	G	T	T	T	T	H	T	N	N	G	T
JAX00059353	15	16623811	0	A	C	A	A	C	A	A	A	A	A	A	A	A	A	A	A	A	C	A	A	A	A	A	H	A	H	A	A	C	A	A	H	H	A	H	A	A	A	H	A	A	A	A	A	A	A
JAX00394495	15	16624288	0	C	T	C	C	C	C	C	C	T	C	H	C	C	C	N	T	C	C	C	C	C	C	C	C	C	C	C	C	C	T	T	C	C	C	C	C	T	N	C	C	C	C	C	C	C	C
JAX00394496	15	16625042	0	T	C	T	T	T	T	T	T	C	T	N	T	T	T	H	C	T	T	T	T	T	T	T	T	T	T	T	T	T	C	C	T	T	T	T	T	C	H	T	T	T	T	T	T	T	T
JAX00059354	15	16628379	0	C	T	T	C	T	C	T	T	T	C	T	C	T	C	H	T	T	T	T	H	C	T	C	H	C	T	T	T	T	T	T	T	H	T	T	C	T	T	N	T	H	T	N	H	C	T
JAX00394501	15	16657597	0	G	A	G	G	A	G	G	G	A	G	N	N	G	G	H	A	G	A	G	G	G	G	G	N	G	H	G	G	A	A	A	H	N	G	H	G	A	H	H	G	G	G	G	G	G	G
JAX00059356	15	16662563	0	T	G	G	T	G	T	G	G	G	T	G	T	G	T	H	G	G	G	G	H	T	G	T	H	T	G	G	G	G	G	G	G	H	G	G	T	G	G	G	G	H	G	H	H	T	G
JAX00394502	15	16662931	0	G	A	G	G	A	G	G	G	G	G	G	G	G	G	G	G	G	A	G	G	G	G	G	H	G	H	G	G	A	G	G	H	H	G	H	G	G	G	H	G	G	G	G	G	G	G
JAX00059357	15	16675928	0	C	G	G	C	G	C	G	G	G	C	G	N	G	C	G	G	G	G	G	C	C	G	C	H	C	G	G	G	G	G	G	G	N	G	G	C	G	G	G	G	H	G	N	H	C	G
JAX00394504	15	16698796	0	T	A	T	T	T	T	T	A	T	T	H	T	H	T	T	T	T	T	T	T	T	T	T	T	T	T	A	T	T	T	T	H	T	A	H	T	T	T	T	T	H	T	H	T	T	T
JAX00394506	15	16701456	0	G	A	A	G	G	G	A	G	G	G	G	G	H	G	G	G	A	G	A	H	G	A	G	G	G	H	G	A	G	G	G	G	G	G	G	G	G	H	N	A	G	A	G	H	G	A
JAX00394507	15	16702046	0	G	C	G	G	G	G	G	G	C	G	H	G	G	G	H	C	G	G	G	G	G	G	G	G	G	G	G	G	G	C	C	G	G	G	G	G	C	H	G	G	G	G	G	G	G	G
JAX00394512	15	16709271	0	C	G	C	C	G	C	C	C	G	C	H	C	C	C	H	G	C	G	C	C	C	C	C	H	C	H	C	C	G	G	G	G	H	C	G	C	G	H	H	C	C	C	C	C	C	C
JAX00394513	15	16709318	0	T	C	T	T	T	T	T	C	T	T	H	T	N	T	T	T	T	T	T	T	T	T	T	T	T	T	C	T	T	T	T	H	T	C	H	T	T	T	T	T	T	T	T	T	T	T
JAX00059359	15	16709691	0	C	T	T	C	T	C	T	T	T	C	T	C	T	C	H	T	T	T	T	H	C	T	C	H	C	T	N	T	T	T	T	T	H	N	T	C	T	T	T	T	C	T	C	H	C	T
JAX00394515	15	16719146	0	T	C	T	T	C	T	T	C	C	T	C	T	H	T	H	C	T	C	T	T	T	T	T	H	T	H	C	T	C	C	C	C	H	C	C	T	C	H	H	T	H	T	H	T	T	T
JAX00394516	15	16719184	0	T	C	T	T	T	T	T	C	T	T	H	T	H	T	T	T	T	T	T	T	T	T	T	T	T	T	C	T	T	T	T	H	T	C	H	T	T	T	T	T	H	T	H	T	T	T
JAX00394517	15	16719329	0	A	G	G	A	A	A	G	A	A	A	A	A	H	A	A	A	G	A	G	H	A	G	A	A	A	H	A	G	A	A	A	A	A	A	A	A	A	H	H	G	A	G	A	H	A	G
JAX00394518	15	16719368	0	C	G	C	C	C	C	C	G	C	C	H	C	H	C	C	C	C	C	C	C	C	C	C	C	C	C	G	C	C	C	C	H	C	G	H	C	C	C	C	C	H	C	H	C	C	C
JAX00059364	15	16776112	0	A	C	A	A	C	A	A	C	C	A	C	A	A	A	A	C	A	C	A	A	A	A	A	A	A	N	C	A	C	C	C	C	N	C	C	A	C	A	A	A	A	A	A	A	A	A
JAX00059365	15	16779003	0	T	A	T	T	A	T	T	T	T	T	T	T	T	T	T	T	T	A	T	T	T	T	T	H	T	H	T	T	A	T	T	N	N	T	H	T	T	T	H	T	T	T	T	T	T	T
JAX00394524	15	16796258	0	T	G	T	T	G	T	T	G	G	G	G	T	H	T	H	G	T	G	T	H	T	T	T	H	G	H	G	T	G	G	G	G	H	G	G	G	G	H	H	T	G	T	H	T	T	T
JAX00394529	15	16804378	0	G	T	G	G	G	G	G	T	G	G	H	G	H	G	G	G	G	G	G	G	G	G	G	G	G	G	T	G	G	G	G	H	G	T	H	G	G	G	G	G	H	G	H	G	G	G
JAX00059369	15	16823799	0	G	T	G	G	T	G	G	G	T	G	H	G	G	G	H	T	G	T	G	G	G	G	G	H	G	H	G	G	T	T	T	H	H	G	H	G	T	H	H	G	G	G	G	G	G	G
JAX00059372	15	16874779	0	A	G	A	A	G	A	A	G	G	G	G	A	G	A	H	G	A	G	A	H	A	A	A	H	G	H	G	A	G	G	G	G	H	G	G	G	G	N	H	A	G	A	H	A	A	A
JAX00394535	15	16890642	0	C	T	C	C	C	C	C	C	C	T	C	C	C	C	C	C	C	C	C	C	C	C	C	C	T	C	C	C	C	C	C	C	C	C	C	T	C	C	C	C	C	C	C	C	C	C
JAX00394536	15	16891074	0	T	A	T	T	A	T	T	A	A	A	A	T	H	T	H	A	T	A	T	H	T	T	T	H	A	H	A	T	A	A	A	A	H	A	A	A	A	H	H	T	A	T	H	T	T	T
JAX00394538	15	16901705	0	T	G	T	T	T	T	T	T	G	T	N	T	T	T	H	G	T	T	T	T	T	T	T	T	T	T	T	T	T	G	G	T	T	H	T	T	G	H	T	T	T	T	T	T	T	T
JAX00059374	15	16904265	0	G	A	G	G	A	G	G	G	G	G	G	G	G	G	G	G	G	A	G	G	G	G	G	H	G	H	G	G	A	G	G	H	H	G	H	G	G	G	N	G	G	G	G	G	G	G
JAX00394540	15	16913716	0	C	A	C	C	C	C	C	C	C	A	C	C	C	C	C	C	C	C	C	H	C	C	C	C	A	C	C	C	C	C	C	C	C	C	C	A	C	C	C	C	A	C	C	C	C	C
JAX00394547	15	16935275	0	A	C	A	A	C	A	A	C	C	C	C	A	H	A	H	C	A	C	A	H	A	A	A	H	C	H	C	A	C	C	C	C	H	C	C	C	C	H	H	A	C	A	H	A	A	A
JAX00059377	15	16936264	0	C	T	C	C	T	C	C	C	C	C	C	C	C	C	C	C	C	T	C	C	C	C	C	H	C	H	C	C	T	C	C	H	H	C	H	C	C	C	H	C	C	C	C	C	C	C
JAX00394559	15	16949562	0	G	A	G	G	A	G	G	G	A	G	H	G	G	G	H	A	G	A	G	G	G	G	G	H	G	H	G	G	A	A	A	H	H	G	H	G	A	H	H	G	G	G	G	G	G	G
JAX00394560	15	16949610	0	C	A	C	C	A	C	C	A	A	C	A	C	H	C	H	A	C	A	C	C	C	C	C	H	C	H	A	C	A	A	A	A	H	A	A	C	A	H	H	C	H	C	H	C	C	C
JAX00059381	15	16996326	0	A	C	A	A	C	A	A	A	A	A	A	A	A	A	A	A	A	C	A	A	A	A	A	H	A	H	A	A	C	A	A	H	H	A	H	A	A	A	H	A	A	A	A	A	A	A
JAX00394568	15	17002690	0	C	A	C	C	A	C	C	A	A	A	A	C	H	C	H	A	C	A	C	H	C	C	C	H	A	H	A	C	A	A	A	A	H	A	A	A	A	H	H	C	A	C	N	C	C	C
JAX00394569	15	17002864	0	T	A	T	T	A	T	T	A	A	A	A	T	H	T	H	A	T	A	T	H	T	T	T	H	A	H	A	T	A	A	A	A	H	A	A	A	A	H	H	T	A	T	H	T	T	T
JAX00394573	15	17015146	0	T	A	T	T	A	T	T	T	A	T	A	T	T	T	N	A	T	A	T	T	T	T	T	H	T	H	N	T	A	A	A	A	H	T	H	T	A	H	H	T	T	T	T	T	T	T
JAX00394574	15	17041737	0	T	C	T	T	C	T	T	C	C	T	C	T	H	T	H	C	T	C	T	T	T	T	T	H	T	H	C	T	C	C	C	C	H	C	C	T	C	H	H	T	H	T	H	T	T	T
JAX00394588	15	17081003	0	T	A	T	T	T	T	T	A	T	T	H	T	H	T	T	T	T	T	T	T	T	T	T	T	T	T	A	T	T	T	T	H	T	A	H	T	T	T	T	T	H	T	H	T	T	T
JAX00206453	15	17097191	0	G	A	A	G	A	G	A	A	A	A	A	G	A	G	H	A	A	A	A	A	G	A	G	H	A	A	A	A	A	A	A	A	N	A	A	A	A	A	A	A	A	A	H	H	G	A
JAX00394591	15	17166634	0	T	A	T	T	T	T	T	T	T	A	T	T	T	T	T	T	T	T	T	H	T	T	T	T	A	T	T	T	T	T	T	T	T	T	T	A	T	T	T	T	H	T	T	T	T	T
JAX00394592	15	17166719	0	G	A	G	G	G	G	G	A	G	G	H	G	H	G	G	G	G	G	G	G	G	G	G	G	G	G	A	G	G	G	G	N	G	A	H	G	G	G	G	G	H	G	H	G	G	G
JAX00059399	15	17236207	0	G	A	G	G	A	G	G	A	A	G	A	G	N	G	H	A	G	A	G	G	G	G	G	H	G	G	A	G	A	A	A	A	H	A	A	G	A	N	H	G	N	G	H	G	G	G
JAX00059403	15	17285986	0	T	C	T	T	C	T	T	T	C	T	H	T	T	T	H	C	T	C	T	T	T	T	T	H	T	H	T	T	C	C	C	H	H	T	H	T	C	H	H	T	T	T	T	T	T	T
JAX00394604	15	17318195	0	C	A	C	C	C	C	C	A	C	C	H	C	H	C	C	C	C	C	C	C	C	C	C	C	C	C	A	C	C	C	C	H	C	A	H	C	C	C	C	C	H	C	H	C	C	C
JAX00394607	15	17325068	0	C	T	C	C	C	C	C	T	C	C	H	C	H	C	C	C	C	C	C	C	C	C	C	C	C	C	T	C	C	C	C	H	C	T	H	C	C	C	C	C	H	C	H	C	C	C
JAX00394608	15	17326949	0	T	C	T	T	C	T	T	T	T	T	T	T	T	T	T	T	T	C	T	T	T	T	T	N	T	H	T	T	C	T	T	N	H	T	N	T	T	T	N	T	T	T	T	T	T	T
JAX00059413	15	17412780	0	T	G	G	T	G	T	G	G	G	T	G	T	G	T	H	G	G	G	G	H	T	G	T	H	T	G	G	G	G	G	G	G	H	G	G	T	G	G	G	G	H	G	H	H	T	G
JAX00394618	15	17413245	0	A	G	A	A	G	A	A	A	A	A	A	A	A	A	A	A	A	G	A	A	A	A	A	H	A	H	A	A	G	A	A	H	H	A	H	A	A	A	N	A	A	A	A	A	A	A
JAX00394621	15	17417121	0	T	C	T	T	T	T	T	T	C	T	H	T	T	T	H	C	T	T	T	T	T	T	T	T	T	T	T	T	T	C	C	T	T	T	T	T	C	H	T	T	T	T	T	T	T	T
JAX00394622	15	17417237	0	C	G	C	C	G	C	C	G	G	C	G	C	H	C	H	G	C	G	C	C	C	C	C	H	C	H	G	C	G	G	G	G	H	G	G	C	G	N	H	C	H	C	H	C	C	C
JAX00059415	15	17440829	0	T	C	C	T	T	T	C	T	T	T	T	T	H	T	T	T	C	T	C	H	T	C	T	T	T	H	T	C	T	T	T	T	T	T	T	T	T	H	H	C	T	C	T	H	T	C
JAX00394629	15	17457617	0	G	T	G	G	G	G	G	T	G	G	H	G	H	G	G	G	G	G	G	G	G	G	G	G	G	G	T	G	G	G	G	H	G	T	H	G	G	G	G	G	H	G	H	G	G	G
JAX00059418	15	17499467	0	T	G	T	T	G	T	T	T	G	T	H	T	T	T	H	G	T	G	T	T	T	T	T	H	T	H	T	T	G	G	G	H	N	T	H	T	G	G	H	T	T	T	T	T	T	T
JAX00394634	15	17540128	0	G	C	G	G	G	G	G	C	G	G	H	G	H	G	G	G	G	G	G	G	G	G	G	G	G	G	C	G	G	G	G	H	G	C	H	G	G	G	G	G	N	G	H	G	G	G
JAX00394638	15	17545123	0	G	A	G	G	A	G	G	G	G	G	G	G	G	G	G	G	G	A	G	G	G	G	G	H	G	H	G	G	A	G	G	H	H	G	H	G	G	G	H	G	G	G	G	G	G	G
JAX00394641	15	17546943	0	C	T	C	C	C	C	C	T	C	C	T	C	T	C	C	C	C	N	C	C	C	C	C	C	C	C	T	C	N	C	N	T	C	T	T	C	N	C	C	C	T	C	T	C	C	C
JAX00394642	15	17547423	0	A	G	A	A	A	A	A	A	G	A	N	A	A	A	N	G	A	A	A	A	A	A	A	A	A	A	A	A	A	G	G	A	A	A	A	A	G	H	A	A	A	A	A	A	A	A
JAX00394644	15	17549065	0	T	C	T	T	C	T	T	C	C	T	C	T	H	T	H	C	T	C	T	T	T	T	T	H	T	H	C	T	C	C	C	C	H	C	C	T	C	H	H	T	H	T	H	T	T	T
JAX00394646	15	17571324	0	A	T	A	A	T	A	A	T	T	A	T	A	H	A	H	T	A	T	A	A	A	A	A	H	A	H	T	A	T	T	T	T	H	T	T	A	T	H	H	A	H	A	H	A	A	A
JAX00394658	15	17614839	0	G	A	A	G	G	G	A	A	G	A	H	G	A	G	G	G	A	G	A	A	G	A	G	G	A	H	A	A	G	G	G	H	G	A	H	A	G	N	N	A	A	A	H	H	G	A
JAX00059430	15	17650984	0	G	A	A	G	A	G	A	A	A	A	A	G	A	G	H	A	A	A	A	A	G	A	G	H	A	A	A	A	A	A	A	A	H	A	A	A	A	A	A	A	A	A	H	H	G	A
JAX00394678	15	17657269	0	A	C	C	A	A	A	C	A	A	A	A	A	H	A	A	A	C	A	C	H	A	C	A	A	A	H	A	C	A	A	A	A	A	A	A	A	A	H	H	C	A	C	A	H	A	C
JAX00394679	15	17661533	0	A	T	A	A	A	A	A	T	A	A	H	A	N	A	A	A	A	A	A	A	A	A	A	A	A	A	T	A	A	A	A	H	A	T	H	A	A	A	A	A	H	A	H	A	A	A
JAX00394684	15	17682376	0	C	T	C	C	C	C	C	C	C	T	C	C	C	C	C	C	C	C	C	H	C	C	C	C	T	C	C	C	C	C	C	C	C	C	C	T	C	H	C	C	H	C	C	C	C	C
JAX00394685	15	17682554	0	G	C	C	G	C	G	C	C	C	C	C	G	C	G	N	C	C	C	C	C	G	C	G	H	C	C	C	C	C	C	C	C	H	C	C	C	C	C	C	C	C	C	H	H	G	C
JAX00394696	15	17745301	0	T	C	T	T	T	T	T	C	C	T	C	T	H	T	H	C	T	T	T	T	T	T	T	T	T	T	C	T	T	C	C	H	T	C	H	T	C	H	T	T	H	T	H	T	T	T
JAX00394697	15	17745323	0	C	T	C	C	C	C	C	T	T	C	T	C	H	C	N	T	C	C	C	C	C	C	C	C	C	C	T	C	C	T	T	H	C	T	H	C	T	H	C	C	H	C	H	C	C	C
JAX00394698	15	17745366	0	C	T	C	C	C	C	C	T	T	C	T	C	H	C	H	T	C	C	C	C	C	C	C	C	C	C	H	C	C	T	T	H	C	T	H	C	T	H	C	C	N	C	H	C	C	C
JAX00394704	15	17778876	0	A	C	A	A	A	A	A	A	C	C	H	A	A	A	H	C	A	A	A	H	A	A	A	A	C	A	A	A	A	C	C	A	A	A	A	C	C	N	A	A	H	A	A	A	A	A
JAX00059442	15	17807416	0	G	A	G	G	A	G	G	A	A	A	A	G	H	G	H	A	G	A	G	N	G	G	G	H	A	H	A	G	A	A	A	A	H	A	A	A	A	H	H	G	A	G	N	G	G	G
JAX00394711	15	17822006	0	T	A	T	T	T	T	T	T	A	T	H	T	T	T	H	A	T	T	T	T	T	T	T	T	T	T	T	T	T	A	A	T	T	T	T	T	A	H	T	T	T	T	T	T	T	T
JAX00206465	15	17830219	0	T	C	T	T	C	T	T	C	C	T	C	T	H	T	H	C	T	C	T	T	T	T	T	H	T	H	C	T	C	C	C	C	H	C	C	T	C	H	H	T	H	T	H	T	T	T
JAX00059445	15	17845902	0	A	G	A	A	G	A	A	A	A	G	A	A	A	A	A	A	A	G	A	H	A	A	A	H	G	H	A	A	G	A	A	H	H	A	N	G	A	A	N	A	H	A	A	A	A	A
JAX00394713	15	17846059	0	G	T	G	G	G	G	G	T	G	G	H	G	H	G	G	G	G	G	G	G	G	G	G	G	G	G	T	G	G	G	G	H	G	T	H	G	G	G	G	G	H	G	H	G	G	G
JAX00059446	15	17847010	0	C	A	C	C	A	C	C	C	C	C	C	C	C	C	C	C	C	A	C	C	C	C	C	H	C	H	C	C	A	C	C	H	H	C	H	C	C	C	H	C	C	C	C	C	C	C
JAX00394716	15	17873640	0	C	A	C	C	C	C	C	C	A	C	H	C	C	C	H	A	C	C	C	C	C	C	C	C	C	C	C	C	C	A	A	C	C	C	C	C	A	H	C	C	C	C	C	C	C	C
JAX00394718	15	17876866	0	G	T	G	G	G	G	G	T	G	G	H	G	H	G	G	G	G	G	G	G	G	G	G	G	G	G	T	G	G	G	G	H	G	T	H	G	G	G	G	G	H	G	H	G	G	G
JAX00394722	15	17898397	0	A	T	A	A	T	A	A	T	T	A	T	A	H	A	H	T	A	T	A	A	A	A	A	H	A	H	T	A	T	T	T	T	H	T	T	A	T	H	H	A	H	A	H	A	A	A
JAX00394727	15	17909781	0	T	C	T	T	T	T	T	C	T	T	H	T	H	T	T	T	T	T	T	T	T	T	T	T	T	T	C	T	T	T	T	H	T	C	H	T	T	T	T	T	H	T	H	T	T	T
JAX00394728	15	17910572	0	G	T	G	G	G	G	G	T	G	G	H	G	H	G	G	G	G	G	G	G	G	G	G	G	G	G	T	G	G	G	G	H	G	T	H	G	G	G	G	G	H	G	H	G	G	G
JAX00394729	15	17911261	0	T	C	T	T	C	T	T	T	C	T	H	T	T	T	H	C	T	C	T	T	T	T	T	H	T	H	T	T	C	C	C	H	H	T	H	T	C	H	H	T	T	T	T	T	T	T
JAX00394730	15	17914219	0	G	A	G	G	G	G	G	G	A	G	H	G	G	G	H	A	G	G	G	G	G	G	G	G	G	G	G	G	G	A	A	G	G	G	G	G	A	H	G	G	G	G	G	G	G	G
JAX00394733	15	17930758	0	C	T	C	C	C	C	C	T	C	C	H	C	H	C	C	C	C	C	C	C	C	C	C	C	C	C	T	C	C	C	C	H	C	T	H	C	C	C	C	C	H	C	H	C	C	C
JAX00394743	15	18028222	0	A	G	A	A	G	A	A	G	G	A	G	A	H	A	H	G	A	G	A	A	A	A	A	H	A	H	G	A	G	G	G	G	H	G	G	A	G	H	H	A	G	A	H	A	A	A
JAX00059461	15	18060451	0	A	G	G	A	G	A	G	G	G	G	G	A	G	A	G	G	G	G	G	G	A	G	A	G	G	G	G	G	G	G	G	G	G	G	G	G	G	G	G	G	G	G	G	G	A	G
JAX00394752	15	18092692	0	T	C	C	T	C	T	C	C	C	C	C	T	C	T	N	C	C	C	C	C	T	C	T	N	C	C	N	C	C	C	C	C	T	C	C	C	C	C	C	C	C	C	H	H	T	C
JAX00394753	15	18093804	0	A	G	A	A	G	A	A	G	A	A	H	A	H	A	A	A	A	G	A	A	A	A	A	N	A	H	G	A	G	A	A	G	H	G	G	A	A	A	H	A	H	A	H	A	A	A
JAX00059466	15	18125070	0	T	G	G	T	G	T	G	G	G	G	G	T	G	T	H	G	G	G	G	G	T	G	T	H	G	G	G	G	G	G	G	G	H	G	G	G	G	G	G	G	G	G	H	N	T	G
JAX00059469	15	18169204	0	T	G	G	T	G	T	G	G	G	G	G	T	G	T	H	G	G	G	G	G	T	G	T	H	G	G	G	G	G	G	G	G	H	G	G	G	G	G	G	G	G	G	G	H	T	G
JAX00394769	15	18181190	0	G	C	C	G	C	G	C	C	C	C	C	G	C	G	H	C	C	C	C	C	G	C	G	H	C	C	C	C	C	C	C	C	H	C	C	C	C	C	C	C	C	C	H	H	G	C
JAX00059470	15	18194066	0	A	G	G	A	G	A	G	G	G	G	G	A	G	A	H	G	G	G	G	G	A	G	A	H	G	G	G	G	G	G	G	G	N	G	G	G	G	G	G	G	G	G	H	N	A	G
JAX00394775	15	18243868	0	A	T	A	A	A	A	A	A	T	A	N	A	A	A	H	T	A	A	A	A	A	A	A	A	A	A	A	A	A	T	T	A	A	A	A	A	T	H	A	A	A	A	A	A	A	A
JAX00394778	15	18247445	0	A	C	A	A	C	A	A	C	C	A	C	A	A	A	C	C	A	C	A	A	A	A	A	N	A	A	C	A	C	C	C	N	H	C	C	A	C	H	A	A	A	A	A	A	A	A
JAX00059478	15	18300874	0	C	A	C	C	A	C	C	A	C	C	H	C	H	C	C	C	C	A	C	C	C	C	C	H	C	H	A	C	A	C	C	A	H	A	A	C	C	C	H	C	H	C	H	C	C	C
JAX00394785	15	18305492	0	C	T	C	C	C	C	C	C	T	C	H	C	C	C	H	T	C	C	C	C	C	C	C	C	C	C	C	C	C	T	T	C	C	C	C	C	T	H	C	C	C	C	C	C	C	C
JAX00059480	15	18310299	0	G	T	T	G	T	G	T	T	T	T	T	G	T	G	H	T	T	T	T	T	G	T	G	N	T	T	T	T	T	T	T	T	N	T	T	T	T	T	T	T	T	T	H	H	G	T
JAX00394786	15	18311756	0	G	A	G	G	A	G	G	A	G	G	N	G	N	G	G	G	G	A	G	G	G	G	G	N	G	G	A	G	A	G	G	A	G	A	A	G	G	G	G	G	G	G	N	G	G	G
JAX00394789	15	18322607	0	G	C	C	G	G	G	C	G	G	C	G	G	H	G	G	G	C	G	C	C	G	C	G	G	C	H	G	C	G	G	G	G	G	G	G	C	G	H	H	C	H	C	G	H	G	C
JAX00059481	15	18332406	0	T	G	T	T	G	T	T	G	T	T	H	T	H	T	T	T	T	G	T	T	T	T	T	H	T	H	G	T	G	T	T	G	H	G	G	T	T	T	H	T	H	T	H	T	T	T
JAX00059482	15	18337470	0	G	A	G	G	A	G	G	A	G	G	G	G	G	G	G	G	G	N	G	G	G	G	G	G	G	G	H	G	A	G	G	H	G	H	A	G	G	G	N	G	N	G	N	G	G	G
JAX00394792	15	18338006	0	A	G	G	A	A	A	G	A	A	G	A	A	H	A	A	A	G	A	G	G	A	G	A	A	G	H	A	G	A	A	A	A	A	A	A	G	A	H	H	G	H	G	A	H	A	G
JAX00394794	15	18340515	0	T	C	T	T	C	T	T	C	T	T	H	T	N	T	T	T	T	C	T	T	T	T	T	H	T	H	C	T	C	T	T	C	N	C	C	T	T	T	C	T	C	T	C	T	T	T
JAX00394801	15	18363804	0	G	C	G	G	C	G	G	C	C	G	C	G	H	G	H	C	G	C	G	G	G	G	G	H	G	H	C	G	C	C	C	C	H	C	C	G	C	H	H	G	H	G	H	G	G	G
JAX00394811	15	18404931	0	C	A	A	C	C	C	A	C	C	A	C	C	H	C	C	C	A	C	A	A	C	A	C	C	A	H	C	A	C	C	C	C	C	C	C	A	C	H	H	A	H	A	C	H	C	A
JAX00206477	15	18413938	0	G	A	G	G	G	G	G	G	A	G	H	G	G	G	H	A	G	G	G	G	G	G	G	G	G	G	G	G	G	A	A	G	G	G	G	G	A	H	G	G	G	G	G	G	G	G
JAX00394814	15	18425348	0	C	T	C	C	C	C	C	C	T	C	H	C	C	C	H	T	C	C	C	C	C	C	C	C	C	C	C	C	C	T	T	C	C	C	C	C	T	H	C	C	C	C	C	C	C	C
JAX00059488	15	18430972	0	A	G	G	A	G	A	G	G	G	G	G	A	G	A	H	G	G	G	G	G	A	G	A	H	G	G	G	G	G	G	G	G	H	G	G	G	G	G	G	G	G	G	A	H	A	G
JAX00394817	15	18433016	0	C	T	C	C	T	C	C	T	C	C	H	C	T	C	C	C	C	T	C	C	C	C	C	H	C	H	T	C	T	C	C	T	H	T	T	C	N	C	H	C	C	C	H	C	C	C
JAX00394824	15	18446215	0	C	T	C	C	T	C	C	T	T	C	T	C	H	C	H	T	C	T	C	C	C	C	C	H	C	H	T	C	T	T	T	T	H	T	T	C	T	H	H	C	H	C	H	C	C	C
JAX00394826	15	18449959	0	A	G	G	A	G	A	G	G	G	G	G	A	G	A	H	G	G	G	G	G	A	G	H	H	G	G	G	G	G	G	G	G	H	G	G	G	G	G	G	G	G	G	H	H	N	G
JAX00394829	15	18455413	0	G	A	G	G	A	G	G	A	A	G	A	G	H	G	H	A	G	A	G	G	G	G	G	H	G	H	A	G	A	A	A	A	H	A	A	G	A	N	N	G	H	G	H	G	G	G
JAX00394836	15	18473061	0	C	T	T	C	C	C	T	C	C	T	C	C	H	C	C	C	T	C	T	T	C	T	C	C	T	H	C	T	C	C	C	C	C	C	C	T	C	H	H	T	H	T	C	H	C	T
JAX00394837	15	18473603	0	A	G	A	A	G	A	A	G	A	A	H	A	H	A	A	A	A	G	A	A	A	A	A	H	A	H	G	A	G	A	A	G	H	G	G	A	A	A	H	A	H	A	H	A	A	A
JAX00059493	15	18486114	0	G	A	G	G	A	G	G	A	A	G	A	G	N	G	H	A	G	A	G	G	G	G	G	H	G	H	A	G	A	A	A	A	H	A	A	G	A	H	G	G	N	G	H	G	G	G
JAX00394843	15	18493734	0	T	C	C	T	C	T	C	C	C	C	C	T	C	T	H	C	C	C	C	C	T	C	T	H	C	C	C	C	C	C	C	C	H	C	C	C	C	C	C	C	C	C	H	H	T	C
JAX00059495	15	18517529	0	G	A	G	G	A	G	G	A	G	G	H	G	H	G	G	G	G	A	G	G	G	G	G	H	G	H	A	G	A	G	G	A	H	A	A	G	G	G	H	G	H	G	H	G	G	G
JAX00059496	15	18540392	0	C	T	C	C	T	C	C	T	T	C	T	C	N	C	H	T	C	T	C	C	C	C	C	H	C	H	T	C	T	T	T	T	H	T	T	C	T	H	H	C	N	C	H	C	C	C
JAX00394849	15	18542864	0	T	C	T	T	T	T	T	T	C	T	H	T	T	T	H	C	T	T	T	T	T	T	T	T	T	T	T	T	T	C	C	T	T	T	T	T	C	N	T	T	T	T	T	T	T	T
JAX00059497	15	18546273	0	G	C	C	G	C	G	C	C	C	G	C	G	C	G	H	C	C	C	C	H	G	C	G	H	G	C	C	C	C	C	C	C	H	C	C	G	C	C	C	C	H	C	H	H	G	C
JAX00394858	15	18604386	0	T	C	C	T	C	T	C	C	C	T	C	T	C	T	N	C	C	C	C	N	T	C	T	H	T	C	C	C	C	C	C	C	H	C	C	T	C	C	C	C	H	C	H	H	T	C
JAX00394859	15	18604729	0	A	C	C	A	C	A	C	C	C	A	C	A	C	A	N	C	C	C	C	H	A	C	A	H	A	C	N	C	C	C	C	N	N	N	C	A	C	C	N	C	H	C	N	H	A	C
JAX00394865	15	18637338	0	C	T	C	C	T	C	C	T	C	C	H	C	H	C	C	C	C	T	C	C	C	C	C	H	C	H	T	C	T	C	C	T	H	T	T	C	C	C	H	C	H	C	H	C	C	C
JAX00394866	15	18641264	0	G	A	G	G	A	G	G	A	G	G	H	G	H	G	G	G	G	A	G	G	G	G	G	H	G	H	A	G	A	G	G	A	H	A	A	G	G	G	H	G	H	G	H	G	G	G
JAX00394874	15	18688852	0	G	A	G	G	A	G	G	A	A	G	A	G	H	G	H	A	G	A	G	G	G	G	G	H	G	H	A	G	A	A	A	A	H	A	A	G	A	H	H	G	H	G	H	G	G	G
JAX00394875	15	18692821	0	C	T	C	C	T	C	C	T	C	C	H	C	H	C	C	C	C	T	C	C	C	C	C	H	C	H	T	C	T	C	C	T	H	T	T	C	C	C	H	C	H	C	H	C	C	C
JAX00394876	15	18706480	0	A	G	A	A	A	A	A	A	G	A	H	A	A	A	H	G	A	A	A	A	A	A	A	A	A	A	A	A	A	G	G	A	A	A	A	A	G	H	A	A	A	A	A	A	A	A
JAX00059508	15	18706931	0	C	T	C	C	T	C	C	T	T	C	T	C	H	C	H	T	C	T	C	C	C	C	C	H	C	H	T	C	T	T	T	T	H	T	T	C	T	H	H	C	H	C	H	C	C	C
JAX00394877	15	18708591	0	G	T	G	G	T	G	G	T	T	G	T	G	H	G	H	T	G	T	G	G	G	G	G	H	G	H	T	G	T	T	T	T	H	T	T	G	T	H	N	G	H	G	H	G	G	G
JAX00059510	15	18710603	0	G	A	G	G	A	G	G	A	G	G	H	G	H	G	G	G	G	A	G	G	G	G	G	H	G	H	A	G	A	G	G	A	H	A	A	G	G	G	H	G	H	G	H	G	G	G
JAX00394880	15	18728309	0	C	T	C	C	C	C	C	C	T	C	H	C	C	C	H	T	C	C	C	C	C	C	C	C	C	C	C	C	C	T	T	C	C	C	C	C	T	N	C	C	C	C	C	C	C	C
JAX00394882	15	18743348	0	T	A	T	T	T	T	T	T	A	T	H	T	T	T	H	A	T	T	T	T	T	T	T	T	T	T	T	T	T	A	A	T	T	T	T	T	A	H	T	T	T	T	T	T	T	T
JAX00059514	15	18764647	0	A	G	G	A	G	A	G	G	G	A	G	A	G	A	H	G	G	G	G	H	A	G	A	H	A	G	G	G	G	G	G	G	H	G	G	A	G	G	G	G	H	G	N	H	A	G
JAX00394886	15	18771575	0	C	T	T	C	C	C	T	C	C	C	C	C	H	C	C	C	T	N	T	H	C	T	C	C	C	H	N	T	C	C	C	N	C	C	C	C	C	H	H	T	C	T	C	H	C	T
JAX00394891	15	18800717	0	T	C	T	T	C	T	T	T	C	T	H	T	T	T	H	C	T	C	T	T	T	T	T	H	T	H	T	T	C	C	C	H	H	T	H	T	C	H	H	T	T	T	T	T	T	T
JAX00394892	15	18800873	0	C	T	C	C	C	C	C	C	T	C	H	C	C	C	H	T	C	C	C	C	C	C	C	C	C	C	C	C	C	T	T	C	C	C	C	C	T	H	C	C	C	C	C	C	C	C
JAX00394895	15	18805254	0	G	A	G	G	A	G	G	G	G	G	G	G	G	G	G	G	G	A	G	G	G	G	G	H	G	H	G	G	A	G	G	H	H	G	H	G	G	G	H	G	G	G	G	G	G	G
JAX00394897	15	18805876	0	A	G	A	A	G	A	A	A	G	A	N	A	A	A	N	G	A	G	A	A	A	A	A	H	A	H	A	A	G	G	G	H	H	A	H	A	G	G	H	A	A	A	A	A	A	A
JAX00394898	15	18806857	0	G	A	G	G	A	G	G	G	A	G	H	G	G	G	H	A	G	A	G	G	G	G	G	H	G	H	G	G	A	A	A	H	H	G	H	G	A	H	N	G	G	G	G	G	G	G
JAX00059518	15	18822364	0	C	T	C	C	C	C	C	C	T	C	H	C	C	C	H	T	C	C	C	C	C	C	C	C	C	C	C	C	C	T	T	C	C	C	C	C	T	H	C	C	C	C	C	C	C	C
JAX00059519	15	18822424	0	G	A	A	G	A	G	A	G	A	G	H	G	H	G	H	A	A	A	A	H	G	A	G	H	G	A	G	A	A	A	A	H	H	G	H	G	A	A	A	A	G	A	G	H	G	A
JAX00394899	15	18825021	0	G	A	G	G	A	G	G	G	A	G	H	G	G	G	H	A	G	A	G	G	G	G	G	H	G	H	G	G	A	A	A	H	H	G	H	G	A	H	H	G	G	G	G	G	G	G
JAX00394901	15	18826811	0	A	C	C	A	C	A	C	A	C	A	H	A	H	A	H	C	C	C	C	H	A	C	A	H	A	C	A	C	C	C	C	H	H	A	H	A	C	C	C	C	A	C	A	H	A	C
JAX00394902	15	18829218	0	G	A	G	G	A	G	G	G	G	G	G	G	G	G	G	G	G	A	G	G	G	G	G	H	G	H	G	G	A	G	G	H	H	G	H	G	G	G	H	G	G	G	G	G	G	G
JAX00394905	15	18838679	0	T	C	T	T	C	T	T	T	C	T	H	T	T	T	H	C	T	C	T	T	T	T	T	H	T	N	T	T	C	C	C	H	H	T	H	T	C	H	C	T	T	T	T	T	T	T
JAX00394911	15	18863798	0	C	T	T	C	C	C	T	C	C	C	C	C	H	C	C	C	T	C	T	H	C	T	C	C	C	H	C	T	C	C	C	C	C	C	C	C	C	H	H	T	C	T	C	H	C	T
JAX00059522	15	18869582	0	C	T	C	C	T	C	C	C	C	C	C	C	C	C	C	C	C	T	C	C	C	C	C	N	C	C	C	C	T	C	C	H	H	C	H	C	C	C	C	C	C	C	C	C	C	C
JAX00394915	15	18870807	0	T	A	T	T	A	T	T	T	T	T	T	T	T	T	T	T	T	A	T	T	T	T	T	H	T	H	T	T	A	T	T	H	H	T	H	T	T	T	H	T	T	T	T	T	T	T
JAX00059525	15	18888959	0	A	T	A	A	T	A	A	A	A	A	A	A	A	A	A	A	A	T	A	A	A	A	A	H	A	H	A	A	T	A	A	H	H	A	H	A	A	A	H	A	A	A	A	A	A	A
JAX00206484	15	18921434	0	C	T	C	C	C	C	C	C	T	C	H	C	C	C	H	T	C	C	C	C	C	C	C	C	C	C	C	C	C	T	T	C	C	C	C	C	T	H	C	H	C	C	C	C	C	T
JAX00059526	15	18930718	0	C	G	C	C	G	C	C	C	C	C	C	C	C	C	C	C	C	G	C	C	C	C	C	H	C	H	C	C	G	C	C	H	H	C	H	C	C	C	H	C	C	C	C	C	C	C
JAX00059527	15	18946106	0	C	T	C	C	T	C	C	C	C	C	C	C	C	C	C	C	C	T	C	C	C	C	C	N	C	H	C	C	T	C	C	N	H	C	C	C	C	C	H	C	C	C	C	C	C	C
JAX00059528	15	18946720	0	A	G	A	A	G	A	A	A	G	A	H	A	A	A	H	G	A	G	A	A	A	A	A	H	A	H	A	A	G	G	G	H	H	A	N	A	G	H	N	H	A	A	A	A	A	G
JAX00394923	15	18957852	0	T	C	T	T	C	T	T	T	C	C	H	T	T	T	H	C	T	C	T	H	T	T	T	H	C	H	T	T	C	C	C	H	H	T	H	C	C	H	H	H	T	T	T	T	T	C
JAX00188073	15	18988762	0	A	C	C	A	C	A	C	A	C	C	H	A	H	A	H	C	C	C	C	C	A	C	A	H	C	C	A	C	C	C	C	H	H	A	H	C	C	C	C	C	C	C	A	N	A	C
JAX00394934	15	19009449	0	C	A	C	C	C	C	C	C	A	C	H	C	C	C	H	A	C	C	C	C	C	C	C	C	C	C	C	C	C	A	A	C	C	C	C	C	A	H	C	H	C	C	C	C	C	A
JAX00059532	15	19014000	0	C	A	A	C	C	C	A	C	C	A	C	C	C	C	C	C	A	C	A	A	C	H	C	C	A	C	C	A	C	C	C	C	C	C	C	H	C	C	C	C	C	A	C	C	C	C
JAX00394940	15	19014237	0	C	T	T	C	C	C	T	C	C	C	C	C	H	C	C	C	T	C	T	H	C	T	C	C	C	H	C	T	C	C	C	C	C	C	C	C	C	H	H	H	H	T	C	H	C	C
JAX00394943	15	19014810	0	G	A	G	G	G	G	G	G	A	A	H	G	G	G	H	A	G	G	G	H	G	G	G	G	A	G	G	G	G	A	A	G	G	G	G	A	A	H	G	H	G	G	G	G	G	A
JAX00059533	15	19015972	0	C	A	A	C	A	C	A	C	A	A	H	C	H	C	H	A	A	A	A	A	C	A	C	H	A	A	C	A	A	A	A	H	H	C	H	A	A	A	A	A	H	A	C	H	C	A
JAX00059534	15	19025166	0	A	G	G	A	G	A	G	A	G	G	H	A	H	A	H	G	G	G	G	G	A	G	A	H	G	G	A	G	G	G	G	H	H	A	H	G	G	G	G	G	H	G	A	H	A	G
JAX00394948	15	19050313	0	T	C	T	T	C	T	T	T	T	T	T	T	T	T	T	T	T	C	T	T	T	T	T	H	T	H	T	T	C	T	T	H	H	T	H	T	T	T	H	T	T	T	T	T	T	T
JAX00206489	15	19058043	0	C	G	C	C	C	C	C	C	G	C	H	C	C	C	N	G	C	C	C	C	C	C	C	C	C	C	C	C	C	G	G	C	C	C	C	C	G	H	C	H	C	C	C	C	C	G
JAX00394950	15	19063353	0	A	G	A	A	A	A	A	A	G	A	H	A	A	A	H	G	A	A	A	A	A	A	A	A	A	A	A	A	A	G	G	A	A	A	A	A	G	H	A	H	A	A	A	A	A	G
JAX00059538	15	19105289	0	T	C	C	T	C	T	C	T	C	C	T	T	H	T	T	C	C	C	C	C	T	C	T	H	C	C	T	C	C	C	C	H	H	T	H	C	C	C	C	C	H	C	T	H	T	C
JAX00059539	15	19108091	0	T	C	C	T	C	T	C	T	C	C	H	T	H	T	H	C	C	C	C	C	T	C	T	H	C	C	T	C	C	C	C	H	H	T	H	C	C	C	C	C	H	C	T	H	T	C
JAX00059540	15	19118122	0	A	G	G	A	A	A	G	A	A	A	A	A	H	A	A	A	G	A	G	H	A	G	A	A	A	H	A	G	A	A	A	A	A	A	A	A	A	H	H	N	H	G	A	H	A	A
JAX00394958	15	19125117	0	A	G	A	A	G	A	A	A	G	A	H	A	A	A	H	G	A	G	A	A	A	A	A	H	A	H	A	A	G	G	G	H	H	A	H	A	G	H	H	H	A	A	A	A	A	G
JAX00059541	15	19128198	0	G	T	G	G	T	G	G	G	G	G	G	G	G	G	G	G	G	H	G	G	G	G	G	H	G	H	G	G	T	G	G	H	H	G	N	G	G	G	H	G	G	G	G	G	G	G
JAX00394964	15	19129988	0	T	C	T	T	C	T	T	T	C	T	T	T	T	T	T	C	T	C	T	T	T	T	T	N	T	H	T	T	C	C	C	H	H	T	H	T	C	T	C	T	T	T	T	T	T	C
JAX00394969	15	19152162	0	G	A	A	G	A	G	A	G	G	G	G	G	H	G	G	G	A	A	A	H	G	A	G	H	G	A	G	A	A	G	G	H	H	G	H	G	G	H	A	H	H	A	G	H	G	G
JAX00394972	15	19196486	0	C	T	C	C	T	C	C	C	C	C	C	C	C	C	C	C	C	T	C	C	C	C	C	H	C	H	C	C	T	C	C	H	H	C	H	C	C	C	H	C	C	C	C	C	C	C
JAX00394975	15	19196799	0	G	T	T	G	G	G	T	G	G	G	G	G	H	G	G	G	T	G	T	H	G	T	G	G	G	H	G	T	G	G	G	G	G	G	G	G	G	H	H	H	H	T	G	H	G	G
JAX00059546	15	19198490	0	A	G	A	A	G	A	A	A	A	A	A	A	A	A	A	A	A	G	A	A	A	A	A	H	A	H	A	A	G	A	A	H	H	A	H	A	A	A	H	A	A	A	A	A	A	A
JAX00059547	15	19203804	0	G	A	G	G	A	G	G	G	G	G	G	G	G	G	G	G	G	A	G	G	G	G	G	H	G	H	G	G	A	G	G	H	H	G	H	G	G	G	G	G	G	G	G	G	G	G
JAX00059549	15	19214609	0	A	T	T	A	A	A	T	T	T	A	T	A	T	A	H	T	T	A	T	H	A	T	A	A	A	H	T	T	A	T	T	H	A	T	H	A	T	T	H	T	T	T	H	H	A	T
JAX00394981	15	19238497	0	C	T	C	C	T	C	C	C	T	C	T	C	C	C	H	T	C	T	C	C	C	C	C	H	C	H	C	C	T	T	T	H	H	C	H	C	T	H	N	H	C	C	C	C	C	T
JAX00059551	15	19253660	0	C	T	T	C	T	C	T	T	T	C	T	C	T	C	H	T	T	T	T	H	C	T	C	H	C	T	T	T	T	T	T	T	H	T	T	C	T	T	T	T	T	T	H	H	C	T
JAX00394983	15	19261101	0	G	T	T	G	G	G	T	G	G	G	G	G	H	G	G	G	T	G	T	H	G	T	G	G	G	N	G	T	G	G	G	G	G	G	G	G	G	H	H	H	H	T	G	H	G	G
JAX00394989	15	19281657	0	T	C	C	T	C	T	C	T	C	T	H	T	H	T	H	C	C	C	C	H	T	C	T	H	T	C	T	C	C	C	C	H	H	T	H	T	C	C	C	C	H	C	T	H	T	C
JAX00394990	15	19287004	0	G	A	A	G	A	G	A	A	A	G	A	N	A	G	H	A	A	A	A	H	G	A	G	H	G	A	A	A	A	A	A	A	H	A	A	G	A	A	A	A	A	A	H	H	G	A
JAX00394992	15	19302099	0	G	A	A	G	A	G	A	G	G	G	G	G	H	G	G	G	A	A	A	H	G	A	G	H	G	A	G	A	A	G	G	H	H	G	H	G	G	H	A	H	H	A	G	H	G	G
JAX00394994	15	19318701	0	G	A	G	G	A	G	G	G	A	A	H	G	G	G	H	A	G	A	G	H	G	G	G	H	A	H	G	G	A	A	A	H	H	G	H	A	A	H	H	H	G	G	G	G	G	A
JAX00394995	15	19318740	0	C	T	C	C	T	C	C	C	T	C	H	C	C	C	H	T	C	T	C	C	C	C	C	N	C	H	C	C	T	T	T	H	H	C	H	C	T	N	C	H	C	C	C	C	C	T
JAX00394996	15	19318883	0	A	G	A	A	G	A	A	A	G	G	H	A	A	A	N	G	A	G	A	H	A	A	A	H	G	H	A	A	G	G	G	H	N	A	H	G	G	H	H	H	A	A	A	A	A	G
JAX00395011	15	19366886	0	G	A	A	G	A	G	A	G	G	G	G	G	H	G	G	G	A	A	A	H	G	A	G	H	G	A	G	A	A	G	G	H	H	G	H	G	G	H	A	H	H	A	G	H	G	G
JAX00059559	15	19367105	0	C	T	T	C	T	C	T	C	T	T	H	C	H	C	H	T	T	T	T	T	C	T	C	N	T	T	C	T	T	T	T	H	H	C	H	T	T	T	T	T	H	T	C	H	N	T
JAX00395015	15	19367435	0	T	C	T	T	T	T	T	T	C	C	H	T	T	T	H	C	T	T	T	H	T	T	T	T	C	T	T	T	T	C	C	T	T	T	T	C	C	H	T	H	N	T	T	T	T	C
JAX00395020	15	19382809	0	G	A	A	G	A	G	A	A	G	G	H	G	A	G	G	G	A	A	A	H	G	A	G	H	G	A	N	A	A	G	G	A	H	A	A	G	G	G	A	H	A	A	H	H	G	G
JAX00395022	15	19383410	0	C	T	C	C	C	C	C	C	T	C	H	C	C	C	H	T	C	C	C	C	C	C	C	C	C	C	C	C	C	T	T	C	C	C	C	C	T	C	C	H	C	C	C	C	C	T
JAX00395035	15	19526636	0	C	T	C	C	T	C	C	C	C	C	C	C	C	C	C	C	C	T	C	C	C	C	C	H	C	H	C	C	T	C	C	H	H	C	H	C	C	C	H	C	C	C	C	C	C	C
JAX00395036	15	19539654	0	C	T	C	C	C	C	C	C	T	C	C	C	C	C	N	T	C	C	C	C	C	C	C	C	C	C	C	C	C	T	T	C	C	C	C	C	T	H	N	H	C	C	C	C	C	T
JAX00059578	15	19634171	0	A	G	A	A	G	A	A	A	A	A	A	A	A	A	A	A	A	G	A	A	A	A	A	H	A	H	A	A	G	A	A	H	H	A	H	A	A	A	H	A	A	A	A	A	A	A
JAX00059579	15	19635246	0	G	C	G	G	C	G	G	G	G	G	G	G	G	G	G	G	G	C	G	G	G	G	G	H	G	H	G	G	C	G	G	H	H	G	H	G	G	G	H	G	G	G	G	G	G	G
JAX00395047	15	19652465	0	G	A	G	G	G	G	G	G	A	G	G	G	G	G	H	H	G	G	G	G	G	G	G	G	G	G	G	G	G	A	A	G	G	G	G	G	A	H	G	N	G	G	G	G	G	A
JAX00059582	15	19678248	0	C	A	C	C	A	C	C	C	C	C	C	C	C	C	C	C	C	N	C	C	C	C	C	C	C	C	C	C	N	C	C	C	C	C	C	C	C	C	C	C	C	C	C	C	C	H
JAX00395049	15	19695778	0	T	G	T	T	G	T	T	T	G	T	H	T	T	T	H	G	T	G	T	T	T	T	T	H	T	H	T	T	G	G	G	H	H	T	H	T	G	H	N	H	T	T	T	T	T	G
JAX00395052	15	19696236	0	A	G	A	A	G	A	A	A	G	A	H	A	A	A	H	G	A	G	A	A	A	A	A	A	A	N	A	A	G	G	N	N	N	A	A	A	G	H	N	A	A	A	A	A	A	N
JAX00395054	15	19696730	0	A	T	A	A	A	A	A	A	A	T	A	A	A	A	A	A	A	A	A	H	A	A	A	A	T	A	A	A	A	A	A	A	A	A	A	T	A	A	A	A	A	A	A	A	A	A
JAX00059585	15	19699571	0	A	G	A	A	G	A	A	A	G	A	H	A	A	A	H	G	A	G	A	A	A	A	A	H	A	H	A	A	G	G	G	H	H	A	H	A	G	H	H	H	A	A	A	A	A	G
JAX00395055	15	19706285	0	G	T	G	G	G	G	G	G	T	G	H	G	G	G	H	T	G	G	G	G	G	G	G	G	G	G	G	G	G	T	T	G	G	G	G	G	T	H	G	H	G	G	G	G	G	T
JAX00395057	15	19724673	0	A	G	A	A	G	A	A	A	G	G	H	A	A	A	H	G	A	G	A	H	A	A	A	H	G	H	A	A	G	G	G	H	H	A	H	G	G	H	H	H	A	A	A	A	A	G
JAX00395069	15	19759153	0	G	A	G	G	A	G	G	G	A	G	H	G	G	G	H	A	G	A	G	G	G	G	G	H	G	H	G	G	A	A	A	H	H	G	H	G	A	H	H	H	G	G	G	G	G	A
JAX00395071	15	19759396	0	A	C	A	A	C	A	A	A	C	A	H	A	A	A	H	C	A	C	A	A	A	A	A	N	A	H	A	A	C	C	C	H	N	A	H	A	C	H	H	H	A	A	A	A	A	C
JAX00059594	15	19817883	0	T	G	T	T	G	T	T	T	G	T	H	T	T	T	H	G	T	G	T	T	T	T	T	H	T	H	T	T	G	G	G	H	H	T	H	T	G	H	H	H	T	T	T	T	T	G
JAX00059595	15	19845178	0	C	T	C	C	T	C	C	C	T	C	H	C	C	C	H	T	C	T	C	C	C	C	C	H	N	H	C	C	T	T	T	H	H	C	H	C	T	H	N	H	C	C	C	C	C	T
JAX00059597	15	19852348	0	T	G	T	T	G	T	T	T	G	T	H	T	T	T	H	G	T	G	T	T	T	T	T	H	T	H	T	T	G	G	G	H	H	T	H	T	G	H	H	H	T	T	T	T	T	G
JAX00059598	15	19914747	0	A	G	A	A	G	A	A	A	G	A	N	A	A	A	G	G	A	G	A	A	A	A	A	H	A	H	A	A	G	G	G	H	H	A	H	A	G	H	N	H	A	A	A	A	A	G
JAX00059600	15	19915000	0	A	G	A	A	G	A	A	A	G	A	H	A	A	A	H	G	A	G	A	A	A	A	A	H	A	H	A	A	G	G	G	H	H	A	N	A	G	H	H	H	A	A	A	A	A	G
JAX00395100	15	20020531	0	A	G	A	A	G	A	A	A	G	A	H	A	A	A	H	G	A	G	A	A	A	A	A	H	A	H	A	A	G	G	G	H	H	A	H	A	G	N	N	H	A	A	A	A	A	G
JAX00059609	15	20038973	0	C	T	T	C	C	C	T	T	C	C	H	C	T	C	C	C	T	C	T	H	C	T	C	C	C	H	T	T	C	C	C	H	C	T	H	C	C	H	H	H	T	T	H	H	C	C
JAX00059611	15	20053782	0	T	C	T	T	C	T	T	T	C	T	H	T	T	T	H	C	T	C	T	T	T	T	T	H	T	H	T	T	C	C	C	H	H	T	H	T	C	H	H	H	T	T	T	T	T	C
JAX00206499	15	20057402	0	G	T	G	G	T	G	G	G	T	G	H	G	G	G	H	T	G	T	G	G	G	G	G	H	G	H	G	G	T	T	T	H	H	G	N	G	T	H	H	H	G	G	G	G	G	T
JAX00395102	15	20081257	0	T	G	T	T	G	T	T	T	G	T	H	T	T	T	N	G	T	G	T	T	T	T	T	H	T	H	T	T	G	G	G	H	H	T	H	T	G	N	H	G	T	T	T	T	T	G
JAX00059614	15	20084230	0	G	T	G	G	T	G	G	G	T	G	H	G	G	G	H	T	G	T	G	G	G	G	G	H	G	H	G	G	T	T	T	H	H	G	H	G	T	H	H	H	G	G	G	G	G	T
JAX00059616	15	20137627	0	T	G	G	T	G	T	G	G	G	G	G	T	G	T	H	G	G	G	G	G	T	G	T	H	G	G	G	G	G	G	G	G	H	G	G	G	G	G	G	G	G	G	H	H	T	G
JAX00395111	15	20139335	0	C	A	C	C	C	C	C	C	C	A	C	C	C	C	C	C	C	C	C	H	C	C	C	C	A	C	C	C	C	C	C	C	C	C	C	A	C	C	C	C	C	C	C	C	C	C
JAX00059619	15	20173008	0	A	T	T	A	T	A	T	T	T	T	T	A	T	A	H	T	T	T	T	T	N	T	A	H	T	T	T	T	T	T	T	T	H	T	T	T	T	T	T	T	T	T	H	H	A	T
JAX00395118	15	20173169	0	C	A	C	C	A	C	C	C	C	C	C	C	C	C	C	C	C	A	C	C	C	C	C	H	C	H	C	C	A	C	C	H	H	C	H	C	C	C	H	C	C	C	C	C	C	C
JAX00395119	15	20174128	0	C	G	C	C	C	C	C	C	G	C	H	C	C	C	H	G	C	C	C	C	C	C	C	C	C	C	C	C	C	G	G	C	C	C	C	C	G	H	C	H	C	C	C	C	C	G
JAX00395120	15	20174300	0	A	G	A	A	G	A	A	A	G	A	N	A	A	A	H	G	A	G	A	A	A	A	A	H	A	H	A	A	G	G	G	H	H	A	H	A	G	H	H	H	A	A	A	A	A	G
JAX00395122	15	20179518	0	T	G	G	T	T	T	G	G	T	T	H	T	G	T	T	T	G	T	G	H	T	G	T	T	T	H	G	G	T	T	T	H	T	G	H	T	T	H	H	H	G	G	H	N	T	T
JAX00059620	15	20182851	0	A	G	A	A	G	A	A	A	G	A	H	A	A	A	H	G	A	G	A	A	A	A	A	H	A	H	A	A	G	G	G	H	H	A	H	A	G	H	H	H	A	A	A	A	A	G
JAX00059621	15	20188197	0	T	C	T	T	C	T	T	T	C	T	H	T	T	T	H	C	T	C	T	T	T	T	T	H	T	H	T	T	C	C	C	H	H	T	H	T	C	H	H	H	T	T	T	T	T	C
JAX00059622	15	20200097	0	C	T	T	C	T	C	T	T	T	T	T	C	T	C	H	T	T	T	T	T	C	T	C	H	T	T	T	T	T	T	T	T	H	T	T	T	T	T	T	T	T	T	H	H	C	T
JAX00395125	15	20230497	0	C	A	C	C	C	C	C	C	C	A	C	C	C	C	C	C	C	C	C	H	C	H	C	C	A	C	C	C	C	C	C	C	C	C	C	N	C	C	C	C	C	C	C	C	C	C
JAX00395126	15	20238204	0	C	T	T	C	C	C	T	T	C	C	C	C	T	C	C	C	T	C	T	C	C	T	C	C	C	C	T	T	C	C	C	C	C	T	C	C	C	C	C	C	T	T	C	C	C	C
JAX00395128	15	20247387	0	T	C	C	T	T	T	C	C	T	T	H	T	C	T	T	T	C	T	C	H	T	C	T	T	T	H	C	C	T	T	T	H	T	C	H	T	T	H	H	N	C	C	H	H	T	T
JAX00395129	15	20250091	0	A	G	A	A	G	A	A	A	G	A	N	A	A	A	H	G	A	G	A	A	A	A	A	H	A	H	A	A	G	G	G	H	H	A	H	A	G	H	H	H	A	A	A	A	A	G
JAX00395131	15	20253027	0	T	C	T	T	C	T	T	T	C	T	H	T	T	T	C	C	T	C	T	T	T	T	T	H	T	H	T	T	C	C	C	H	H	T	H	T	C	C	H	H	T	T	T	T	T	C
JAX00395134	15	20254224	0	G	T	G	G	T	G	G	G	T	T	H	G	G	G	H	T	G	T	G	H	G	G	G	H	T	H	G	G	T	T	T	H	H	G	H	T	T	H	H	H	G	G	G	G	G	T
JAX00059630	15	20303291	0	T	A	T	T	A	T	T	T	A	A	H	T	N	T	H	A	T	A	T	N	T	H	T	H	A	H	T	T	A	A	A	H	H	T	H	A	A	H	H	H	T	T	T	T	T	A
JAX00395151	15	20357654	0	G	T	G	G	G	G	G	G	T	G	H	G	G	G	H	T	G	G	G	G	G	G	G	G	G	G	G	G	G	T	T	G	G	G	G	G	T	H	G	H	G	G	G	G	G	T
JAX00059634	15	20360120	0	T	C	T	T	C	T	T	T	C	T	H	T	T	T	N	C	T	C	T	T	T	T	T	H	T	H	T	T	C	C	C	H	H	T	H	T	C	H	H	H	T	T	T	T	T	C
JAX00395155	15	20367362	0	G	T	G	G	G	G	G	G	G	T	G	G	H	G	G	H	G	G	G	H	G	G	G	G	T	G	N	G	G	G	N	G	G	G	G	T	G	G	G	G	G	G	G	G	G	G
JAX00395156	15	20370899	0	G	A	G	G	A	G	G	G	G	G	G	G	G	G	G	G	G	A	G	G	G	G	G	H	G	H	G	G	A	G	G	H	H	G	H	G	G	G	H	G	G	G	G	G	G	G
JAX00059637	15	20409119	0	G	A	G	G	G	G	G	G	G	A	G	G	G	G	G	G	G	G	G	H	G	G	G	G	A	G	G	G	G	G	G	G	G	G	G	A	G	G	G	G	G	G	G	G	G	G
JAX00059640	15	20440213	0	A	G	A	A	G	A	A	A	G	A	H	A	A	A	H	N	A	G	A	A	A	A	A	H	A	H	A	A	G	G	G	H	H	A	H	A	G	H	G	H	A	A	A	A	A	G
JAX00395164	15	20484664	0	G	T	T	G	T	G	T	T	T	T	T	G	T	G	H	T	T	T	T	T	G	T	G	H	T	T	T	T	T	T	T	T	H	T	T	T	T	T	T	T	T	T	H	H	G	T
JAX00395171	15	20495140	0	T	C	C	T	T	T	C	C	T	T	H	T	C	T	T	T	C	T	C	H	T	C	T	T	T	H	C	C	T	T	T	H	T	C	H	T	T	H	H	H	C	C	H	H	T	T
JAX00059645	15	20511163	0	C	T	C	C	T	C	C	C	T	C	H	C	C	C	H	T	C	T	C	C	C	C	C	H	C	H	C	C	T	T	T	H	H	C	H	C	T	H	H	H	C	C	C	C	C	T
JAX00395176	15	20516779	0	G	A	G	G	A	G	G	G	G	G	G	G	G	G	G	G	G	H	G	G	G	G	G	N	G	N	N	G	N	G	G	N	G	G	N	G	G	H	N	G	G	G	G	G	G	G
JAX00059647	15	20543945	0	G	C	G	G	C	G	G	G	C	G	H	G	G	G	H	C	G	C	G	G	G	G	G	H	G	H	G	G	C	C	C	H	H	G	H	G	C	H	H	H	G	G	G	G	G	C
JAX00395181	15	20573837	0	C	T	C	C	T	C	C	C	T	C	H	C	C	C	H	T	C	T	C	C	C	C	C	H	C	N	C	C	T	T	T	H	H	C	H	C	T	H	H	H	C	C	C	C	C	T
JAX00059651	15	20583634	0	T	C	T	T	C	T	T	T	C	T	H	T	T	T	H	C	T	C	T	T	T	T	T	H	T	H	T	T	C	C	C	H	H	T	H	T	C	H	H	H	T	T	T	T	T	C
JAX00059652	15	20617570	0	G	T	G	G	T	G	G	G	T	G	H	G	G	G	N	T	G	T	G	G	G	G	G	N	G	T	G	G	T	T	T	N	H	G	H	G	T	T	T	T	G	G	G	G	G	T
JAX00395184	15	20639730	0	G	T	G	G	T	G	G	G	G	G	G	G	G	G	G	G	G	T	G	G	G	G	G	H	G	H	G	G	T	G	G	H	H	G	H	G	G	G	H	G	G	G	G	G	G	G
JAX00206507	15	20646776	0	C	T	C	C	T	C	C	C	T	C	H	C	C	C	H	T	C	T	C	C	C	C	C	H	C	H	C	C	T	T	T	H	N	C	H	C	T	H	H	N	C	C	C	C	C	T
JAX00206508	15	20646813	0	T	G	T	T	G	T	T	T	G	T	H	T	T	T	H	G	T	G	T	T	T	T	T	H	T	H	T	T	G	G	G	H	H	T	H	T	G	N	N	H	T	T	T	T	T	G
JAX00395186	15	20654825	0	A	G	A	A	G	A	A	A	G	A	H	A	A	A	H	G	A	G	A	A	A	A	A	H	A	H	A	A	G	G	G	N	H	A	H	A	G	N	H	H	A	A	A	A	A	G
JAX00059656	15	20664102	0	T	C	T	T	C	T	T	C	C	T	C	T	H	T	H	C	T	C	T	T	T	T	T	H	T	H	C	T	C	C	C	C	H	C	C	T	C	H	H	H	T	T	H	T	T	C
JAX00395191	15	20665240	0	T	G	T	T	G	T	T	T	G	T	H	T	T	T	H	G	T	G	T	T	T	T	T	H	T	H	T	T	G	G	G	H	H	T	H	T	G	H	H	H	T	T	T	T	T	G
JAX00395193	15	20673365	0	G	A	G	G	G	G	G	A	G	G	H	G	H	G	G	G	G	G	G	G	G	G	G	G	G	G	A	G	G	G	G	H	G	A	H	G	G	G	G	G	H	G	H	G	G	G
JAX00395194	15	20677492	0	G	A	G	G	G	G	G	A	G	G	N	G	H	G	G	G	G	G	G	G	G	G	G	G	G	G	A	G	G	G	G	H	G	A	G	G	G	G	G	G	N	G	G	G	N	G
JAX00395196	15	20679323	0	G	T	G	G	G	G	G	T	G	G	N	G	H	G	G	G	G	G	G	G	G	G	G	G	G	G	T	G	G	G	G	H	G	T	H	G	G	G	G	G	H	G	H	G	G	G
JAX00395198	15	20680168	0	G	C	G	G	C	G	G	G	C	G	H	G	G	G	H	C	G	C	G	G	G	G	G	H	G	H	G	G	C	C	C	H	H	G	H	G	C	H	H	H	G	G	G	G	G	C
JAX00059658	15	20681036	0	C	T	C	C	T	C	C	T	T	C	T	C	C	C	H	T	C	T	C	C	C	C	C	H	C	H	T	C	T	T	T	T	H	T	T	C	T	H	H	H	C	C	N	C	C	T
JAX00059659	15	20695856	0	T	C	T	T	C	T	T	C	C	T	C	T	H	T	H	C	T	C	T	T	T	T	T	H	T	H	C	T	C	C	C	C	H	C	C	T	C	H	H	H	H	T	H	T	T	C
JAX00059660	15	20700160	0	T	C	T	T	C	T	T	C	C	T	C	T	C	T	H	C	T	C	T	T	T	T	T	C	T	C	C	T	C	C	C	C	C	C	C	T	C	N	C	H	C	T	C	T	T	N
JAX00059662	15	20738847	0	C	T	C	C	T	C	C	T	T	C	T	C	H	C	H	T	C	T	C	C	C	C	C	H	C	H	T	C	T	T	T	T	H	T	T	C	T	H	H	H	H	C	H	C	C	T
JAX00059663	15	20739112	0	G	C	G	G	C	G	G	G	G	G	G	G	G	G	G	G	G	C	G	G	G	G	G	H	G	H	G	G	C	G	G	C	H	G	C	G	G	G	H	G	G	G	G	G	G	G
JAX00395214	15	20749078	0	T	C	T	T	C	T	T	C	C	T	C	T	H	T	H	C	T	C	T	T	T	T	T	H	T	H	C	T	C	C	C	C	H	C	C	T	C	H	H	H	H	T	H	T	T	C
JAX00395220	15	20757311	0	T	C	T	T	C	T	T	C	C	T	C	T	C	T	H	C	T	C	T	T	T	T	T	H	T	C	C	T	C	C	C	C	N	C	C	T	C	H	N	C	H	T	C	T	T	C
JAX00395222	15	20773028	0	C	T	C	C	C	C	C	C	C	T	C	C	C	C	C	C	C	C	C	H	C	C	C	C	T	C	C	C	C	C	C	C	C	C	C	T	C	C	C	C	C	C	C	C	C	C
JAX00059665	15	20774785	0	A	G	A	A	G	A	G	A	G	G	H	A	A	A	H	G	G	G	G	G	A	G	A	H	G	H	A	A	G	G	G	H	H	A	H	G	G	G	H	G	H	G	A	H	A	G
JAX00206511	15	20776181	0	T	C	T	T	T	T	T	T	C	T	H	T	T	T	H	C	T	T	T	T	T	T	T	T	T	T	T	T	T	C	C	T	T	T	T	T	C	H	T	H	T	T	T	T	T	C
JAX00395223	15	20792252	0	A	C	A	A	A	A	A	A	C	A	H	A	A	A	H	C	A	A	A	A	A	A	A	A	A	A	A	A	A	C	C	A	A	A	A	A	C	H	A	H	A	A	A	A	A	C
JAX00395226	15	20796411	0	C	T	C	C	C	C	C	C	T	T	H	C	C	C	H	T	C	C	C	H	C	C	C	C	T	C	C	C	C	T	T	C	C	C	C	T	T	H	C	H	C	C	C	C	C	T
JAX00395231	15	20826163	0	C	T	T	C	T	C	T	T	T	T	T	C	T	C	H	T	T	T	T	T	C	T	C	H	T	T	T	T	T	T	T	T	N	T	T	T	T	T	T	T	T	T	N	H	C	T
JAX00395232	15	20829819	0	T	A	T	T	T	T	T	T	A	T	H	T	T	T	H	A	T	T	T	T	T	T	T	T	T	T	T	T	T	A	A	T	T	T	T	T	A	H	T	H	T	T	T	T	T	A
JAX00059670	15	20847953	0	C	T	C	C	T	C	T	C	C	C	C	C	C	C	C	C	T	T	T	H	C	T	C	H	H	H	C	C	T	C	C	H	H	C	H	C	C	H	N	H	H	T	C	H	C	C
JAX00395233	15	20849100	0	C	T	C	C	T	C	T	T	C	T	H	C	H	C	C	C	T	T	T	T	C	T	C	H	T	H	T	C	T	C	C	T	H	T	T	T	C	N	H	H	T	T	H	H	C	C
JAX00059672	15	20856282	0	A	G	A	A	G	A	G	G	G	G	G	A	H	A	H	G	G	G	G	G	A	G	A	H	G	H	G	A	G	G	G	G	H	G	G	G	G	G	H	G	G	G	H	H	A	G
JAX00395237	15	20883977	0	A	C	C	A	A	A	A	C	A	C	C	A	C	A	A	A	A	A	A	C	A	A	A	A	C	C	C	C	A	A	A	C	A	C	C	C	A	A	C	A	C	A	C	A	A	A
JAX00395242	15	20892778	0	G	T	T	G	T	G	T	T	T	T	T	G	T	G	N	T	T	T	T	T	G	T	G	N	T	T	T	T	T	T	T	T	T	T	T	T	T	T	T	T	T	T	H	H	G	T
JAX00395245	15	20902740	0	A	C	C	A	C	A	C	C	C	C	C	A	C	A	H	C	C	C	C	C	A	C	A	H	C	C	C	C	C	C	C	C	H	C	C	C	C	C	C	C	C	C	H	H	A	C
JAX00395249	15	20910637	0	G	A	G	G	G	G	G	G	A	G	H	G	G	G	H	A	G	G	G	G	G	G	G	G	G	G	G	G	G	A	A	G	G	G	G	G	A	H	G	H	G	G	G	G	G	A
JAX00059678	15	20930797	0	C	T	C	C	T	C	T	C	C	C	C	C	C	C	C	C	T	T	T	H	C	T	C	H	H	H	C	C	T	C	C	H	H	C	H	C	C	H	H	H	H	T	C	H	C	C
JAX00395262	15	20960443	0	C	T	C	C	C	C	C	C	C	T	C	C	C	C	C	C	C	C	C	H	C	C	C	C	H	C	H	C	C	C	C	C	C	C	C	T	C	C	C	C	H	C	C	C	C	N
JAX00059679	15	20978406	0	C	A	C	C	C	C	C	C	C	A	C	C	C	C	C	C	C	C	C	H	C	C	C	C	H	C	C	C	C	C	C	C	C	C	C	A	C	C	C	C	C	C	C	C	C	C
JAX00395265	15	20989976	0	A	G	A	A	A	A	A	A	G	A	N	A	A	A	H	G	A	A	A	A	A	A	A	A	A	A	A	A	A	G	G	A	A	A	A	A	G	H	A	H	A	A	A	A	A	G
JAX00059683	15	21023093	0	C	G	C	C	C	C	C	C	G	G	H	C	C	C	H	G	C	C	C	H	C	C	C	C	H	C	C	C	C	G	G	C	C	C	C	G	G	H	C	H	C	C	C	C	C	G
JAX00395269	15	21035817	0	A	G	A	A	A	A	A	A	G	A	H	A	A	A	H	G	A	A	A	A	A	A	A	A	A	A	A	A	A	G	G	A	A	A	A	A	G	H	A	H	A	A	A	A	A	G
JAX00395270	15	21055770	0	A	G	A	A	A	A	A	A	A	G	A	A	A	A	A	A	A	A	A	H	A	A	A	A	H	A	A	A	A	A	A	A	A	A	A	G	A	A	A	A	A	A	A	A	A	A
JAX00059685	15	21060254	0	A	C	A	A	A	A	A	A	C	A	H	A	A	A	H	C	A	A	A	A	A	A	A	A	A	A	A	A	A	C	C	A	A	A	A	A	C	H	A	H	A	A	A	A	A	C
JAX00059687	15	21061050	0	C	T	C	C	C	C	C	C	C	T	C	C	C	C	C	C	C	C	C	H	C	C	C	C	H	C	C	C	C	C	C	C	C	C	C	T	C	C	C	C	C	C	C	C	C	C
JAX00395271	15	21068916	0	C	T	C	C	C	C	C	C	C	T	C	C	C	C	C	C	C	C	C	H	C	C	C	C	H	C	C	C	C	C	C	C	C	C	C	T	C	C	C	C	C	C	C	C	C	C
JAX00395273	15	21074646	0	G	A	G	G	G	G	G	G	A	G	H	G	G	G	A	A	G	G	G	G	G	G	G	G	G	G	G	G	G	A	A	G	G	G	G	G	A	H	G	H	G	G	G	G	G	A
JAX00395275	15	21082062	0	C	T	C	C	C	C	C	T	C	C	H	C	H	C	C	C	C	C	C	C	C	C	C	C	C	C	T	C	C	C	C	H	C	T	H	C	C	C	C	C	H	C	H	C	C	C
JAX00059689	15	21087534	0	C	T	T	C	T	C	T	C	T	C	H	C	H	C	T	T	T	T	T	H	C	T	C	H	H	T	C	T	T	T	T	H	H	C	H	C	T	T	T	T	H	T	C	H	C	T
JAX00059690	15	21099587	0	C	A	A	C	A	C	A	A	A	A	A	C	A	C	A	A	A	A	A	A	C	A	C	C	A	A	A	A	A	A	A	A	C	A	A	A	A	A	A	A	A	A	C	C	C	A
JAX00395282	15	21123305	0	T	C	T	T	T	T	T	C	C	C	C	T	H	T	C	C	T	T	T	H	T	T	T	T	H	T	C	T	T	C	C	H	T	C	H	C	C	H	T	H	N	T	H	T	T	C
JAX00059691	15	21123356	0	T	C	T	T	C	T	C	C	C	C	C	T	H	T	C	C	C	C	C	C	T	C	T	H	C	H	C	T	C	C	C	C	H	C	C	C	C	C	H	C	C	C	H	H	T	C
JAX00059692	15	21123503	0	A	G	A	A	G	A	G	A	A	A	A	A	A	A	A	A	G	G	G	H	A	G	A	H	H	H	A	A	G	A	A	H	H	A	H	A	A	H	H	H	H	G	A	H	A	A
JAX00395291	15	21201989	0	G	A	G	G	A	G	A	A	A	A	A	G	H	G	A	A	A	A	A	A	G	A	G	H	A	H	A	G	A	A	A	A	H	A	A	A	A	A	N	A	A	A	H	H	G	A
JAX00395293	15	21205441	0	A	G	A	A	G	A	G	G	G	G	G	A	H	A	G	G	G	G	G	G	A	G	A	H	G	H	G	A	G	G	G	G	H	G	G	G	G	G	H	G	G	G	H	H	A	G
JAX00395294	15	21205485	0	C	T	C	C	C	C	C	C	T	C	H	C	C	C	T	T	C	C	C	C	C	C	C	C	C	C	C	C	C	T	T	C	C	C	C	C	T	H	C	H	C	C	C	C	C	T
JAX00395301	15	21227648	0	A	G	A	A	G	A	G	A	G	A	H	A	A	A	G	G	G	G	G	H	A	G	A	H	H	H	A	A	G	G	G	H	H	A	H	A	G	G	H	G	H	G	A	H	A	G
JAX00395303	15	21228803	0	C	T	C	C	T	C	T	C	T	C	H	C	C	C	T	T	T	T	T	H	C	T	C	H	H	H	C	C	T	T	T	H	H	C	H	C	T	T	H	T	H	T	C	H	C	T
JAX00395304	15	21234186	0	A	T	T	A	A	A	A	A	A	A	A	A	H	A	A	A	A	A	A	A	A	A	A	A	A	H	A	T	A	A	A	A	A	A	A	A	A	A	H	A	A	A	A	A	A	A
JAX00059700	15	21254114	0	A	T	T	A	T	A	T	A	T	T	H	A	H	A	T	T	T	T	T	T	A	T	A	H	T	T	A	T	T	T	T	H	H	A	H	T	T	T	T	T	N	T	A	H	A	T
JAX00059705	15	21316765	0	T	G	G	T	T	T	T	T	T	T	T	T	G	T	T	T	T	T	T	T	T	T	T	T	T	G	T	G	T	T	T	T	T	T	T	T	T	T	G	T	T	T	T	T	T	T
JAX00059706	15	21328530	0	G	A	A	G	G	G	G	G	G	G	G	G	H	G	G	G	G	G	G	G	G	G	G	G	G	H	G	A	G	G	G	G	G	G	G	G	G	G	H	G	G	G	G	G	G	G
JAX00395314	15	21333721	0	G	A	A	G	A	G	A	A	A	A	A	G	A	G	A	A	A	A	A	A	G	A	G	H	A	A	A	A	A	A	A	A	H	A	A	A	A	A	A	A	A	A	H	H	G	A
JAX00395317	15	21341451	0	A	T	A	A	A	A	A	T	A	A	H	A	H	A	A	A	A	A	A	A	A	A	A	A	A	A	T	A	A	A	A	H	A	T	H	A	A	A	A	A	H	A	H	A	A	A
JAX00059707	15	21341481	0	A	C	A	A	C	A	C	C	C	C	C	A	N	A	C	C	C	C	C	C	A	C	A	H	C	H	C	A	C	C	C	C	H	C	C	C	C	C	C	C	C	C	C	H	A	C
JAX00059708	15	21352211	0	C	T	T	C	T	C	T	T	T	T	T	N	T	C	T	T	T	T	T	T	C	T	C	T	T	T	T	T	T	T	T	T	T	T	T	T	T	T	T	T	T	T	N	T	H	T
JAX00059709	15	21373280	0	C	T	C	C	T	C	T	C	T	T	H	C	C	C	T	T	T	T	T	T	C	T	C	H	T	H	C	C	T	T	T	H	H	C	H	T	T	T	H	T	H	T	C	H	C	T
JAX00395325	15	21383568	0	C	T	T	C	C	C	C	C	C	C	C	C	H	C	C	C	C	C	C	C	C	C	C	C	C	H	C	T	C	C	C	C	C	C	C	C	C	C	H	C	C	C	C	C	C	C
JAX00059713	15	21423998	0	T	C	C	T	C	T	C	C	C	C	C	T	C	T	C	C	C	C	C	C	T	C	T	H	C	C	C	C	C	C	C	C	N	C	C	C	C	C	C	C	C	C	N	H	T	C
JAX00059714	15	21433083	0	A	G	G	A	G	A	G	G	G	G	G	A	G	A	G	G	G	G	G	G	A	G	A	H	G	G	G	G	G	G	G	G	N	G	G	G	G	G	G	G	G	G	H	H	A	G
JAX00395334	15	21460207	0	C	T	T	C	C	C	C	C	C	C	C	C	H	C	C	C	C	C	C	C	C	C	C	C	C	H	C	T	C	C	C	C	C	C	C	C	C	C	N	C	C	C	C	C	C	C
JAX00059718	15	21485266	0	G	A	G	G	A	G	A	G	A	A	H	G	G	G	A	A	A	A	A	A	G	A	G	H	A	H	G	G	A	A	A	H	H	G	H	A	A	A	H	A	H	A	G	H	G	A
JAX00395337	15	21501998	0	T	A	T	T	T	T	T	A	T	T	H	T	H	T	T	T	T	T	T	T	T	T	T	T	T	T	A	T	T	T	T	H	T	A	H	T	T	T	T	T	N	T	H	T	T	T
JAX00059720	15	21510564	0	G	T	G	G	T	G	T	G	G	G	G	G	G	G	G	G	T	T	T	H	G	T	G	H	H	H	G	G	T	G	G	H	H	G	H	G	G	H	H	H	H	T	G	H	G	G
JAX00059721	15	21531687	0	G	A	A	G	G	G	G	G	G	G	G	N	H	G	G	G	G	G	G	G	G	G	G	G	G	H	G	A	G	G	G	G	G	G	G	G	G	G	H	G	G	G	G	G	G	G
JAX00395345	15	21556290	0	C	T	C	C	C	C	C	T	C	C	H	C	H	C	C	C	C	C	C	C	C	C	C	C	C	C	T	C	C	C	C	H	C	T	H	C	C	C	C	C	H	C	H	C	C	C
JAX00395348	15	21563082	0	C	T	T	C	C	C	C	C	C	C	C	C	H	C	C	C	C	C	C	C	C	C	C	C	C	H	C	T	C	C	C	C	C	C	C	C	C	C	N	C	C	C	C	C	C	C
JAX00395349	15	21576334	0	C	T	C	C	C	C	C	T	C	C	H	C	C	C	C	C	C	C	C	C	C	C	C	C	C	C	T	C	C	C	C	H	C	T	H	C	C	C	C	C	H	C	H	C	C	C
JAX00395356	15	21640525	0	C	T	T	C	C	C	C	T	C	C	H	C	N	C	C	C	C	C	C	C	C	C	C	C	C	H	T	T	C	C	C	H	C	T	H	C	C	C	H	C	H	C	H	C	C	C
JAX00395360	15	21658758	0	A	C	A	A	A	A	A	A	A	C	A	A	A	A	A	A	A	A	A	N	A	A	A	A	H	A	A	A	A	A	A	A	A	A	A	C	A	A	A	A	A	A	A	A	A	A
JAX00395361	15	21658864	0	G	A	G	G	G	G	G	G	G	A	G	G	G	G	G	G	G	G	G	H	G	G	G	G	N	G	G	G	G	G	G	G	G	G	G	A	G	G	G	G	G	G	G	G	G	G
JAX00059733	15	21684557	0	A	G	G	A	A	A	A	A	A	A	A	A	G	A	A	A	A	A	A	A	A	A	A	A	A	H	A	G	A	A	A	A	A	A	A	A	A	A	H	A	A	A	A	A	A	A
JAX00395368	15	21689086	0	C	A	C	C	C	C	C	C	C	A	C	C	C	C	C	C	C	C	C	H	C	C	C	C	H	C	C	C	C	C	C	C	C	C	C	A	C	C	C	C	C	C	C	C	C	C
JAX00395373	15	21729627	0	C	T	T	C	T	C	C	C	C	T	C	C	H	C	C	C	C	T	C	H	C	C	C	H	T	T	C	T	T	C	C	H	H	C	H	T	C	C	T	C	C	C	C	C	C	C
JAX00059736	15	21744921	0	C	T	T	C	T	C	C	C	C	C	C	C	H	C	C	C	C	T	C	C	C	C	C	H	H	T	C	T	T	C	C	H	H	C	H	C	C	C	T	C	C	C	C	C	C	C
JAX00395380	15	21766392	0	T	C	T	T	T	T	T	T	T	C	T	T	T	T	T	T	T	T	T	H	T	T	T	T	H	T	T	T	T	T	T	T	T	T	T	C	T	T	T	T	T	T	T	T	T	T
JAX00059739	15	21769187	0	G	A	A	G	A	G	G	G	G	G	G	G	H	G	G	G	G	A	G	G	G	G	G	H	H	A	G	A	A	G	G	H	H	G	H	G	G	G	A	G	G	G	G	G	G	G
JAX00395382	15	21769321	0	G	T	G	G	G	G	G	G	G	T	G	G	G	G	G	G	G	G	G	H	G	G	G	G	H	G	G	G	G	G	G	G	G	G	G	T	G	G	G	G	G	G	G	G	G	G
JAX00059740	15	21769379	0	A	G	G	A	G	A	A	G	G	G	G	A	G	A	G	G	A	G	A	A	A	A	A	H	G	G	G	G	G	G	G	G	H	G	G	G	G	H	G	H	H	A	H	A	A	G
JAX00395383	15	21769435	0	C	G	G	C	G	C	C	C	C	G	C	C	H	C	C	C	C	G	C	H	C	C	C	H	G	G	C	G	G	C	C	H	H	C	H	G	C	C	G	C	C	C	C	C	C	C
JAX00395385	15	21793251	0	G	T	T	G	T	G	G	G	G	G	G	G	H	G	G	G	G	T	G	G	G	G	G	H	H	T	G	T	T	G	G	H	H	G	H	G	G	G	T	G	G	G	G	G	G	G
JAX00059743	15	21800462	0	C	T	T	C	T	C	C	C	C	T	C	C	H	C	C	C	C	T	C	H	C	C	C	H	T	T	C	T	T	C	C	H	H	C	N	T	C	C	T	C	C	C	C	C	C	C
JAX00395387	15	21801945	0	A	T	A	A	A	A	T	A	A	A	A	A	A	A	A	A	T	A	T	H	A	T	A	A	A	A	A	A	A	A	A	A	A	A	A	A	A	H	A	H	H	T	A	H	A	A
JAX00059745	15	21843278	0	T	C	C	T	C	T	T	C	C	C	C	T	C	T	C	C	T	C	T	H	T	T	T	H	C	C	C	C	C	C	C	C	H	C	C	C	C	H	C	H	H	T	H	T	T	C
JAX00059756	15	21973305	0	C	T	C	C	C	C	C	C	C	T	C	C	C	C	C	C	C	C	C	H	C	C	C	C	H	C	C	C	C	C	C	C	C	C	C	T	C	C	C	C	C	C	C	C	C	C
JAX00395396	15	21990067	0	G	A	G	G	G	G	G	G	G	A	G	G	G	G	G	G	G	G	G	H	G	G	G	G	G	G	G	G	G	G	G	G	G	G	G	A	G	G	G	G	G	G	G	G	G	G
JAX00395399	15	21991671	0	C	T	C	C	C	C	C	C	C	T	C	C	C	C	H	H	C	C	C	C	C	C	C	C	C	C	C	C	C	H	H	C	C	C	C	H	H	C	C	C	C	C	C	C	C	H
JAX00395400	15	22000610	0	G	A	G	G	G	G	G	G	A	G	H	G	G	G	A	A	G	G	G	G	G	G	G	G	G	G	G	G	G	A	A	G	G	G	G	G	A	H	G	H	G	G	G	G	G	A
JAX00059759	15	22016793	0	A	C	A	A	A	A	A	A	C	C	H	A	A	A	C	C	A	A	A	H	H	A	A	A	H	A	A	A	A	C	C	A	A	A	A	C	C	H	A	H	A	A	A	A	A	C
JAX00059760	15	22058161	0	A	G	A	A	A	A	A	A	G	A	H	A	A	A	G	G	A	A	A	A	A	A	A	A	A	A	A	A	A	G	G	A	A	A	A	A	G	H	A	N	A	A	A	A	A	G
JAX00059762	15	22060074	0	C	T	T	C	T	C	C	T	T	T	T	C	T	C	T	T	C	T	C	H	C	C	C	H	T	T	T	T	T	T	T	T	H	T	T	T	T	H	T	H	H	C	H	C	C	T
JAX00395406	15	22080366	0	A	G	A	A	A	A	A	A	A	G	A	A	A	A	A	A	A	A	A	H	A	A	A	A	H	A	A	A	A	A	A	A	A	A	A	G	A	A	A	A	A	A	A	A	A	A
JAX00059763	15	22086409	0	A	C	C	A	C	A	C	C	C	C	C	A	C	A	C	C	C	C	C	C	A	C	A	H	C	C	C	C	C	C	C	C	H	C	C	C	C	C	C	C	C	C	H	H	A	C
JAX00395410	15	22089000	0	A	G	G	A	A	A	G	A	G	G	H	A	H	A	G	G	G	A	G	G	A	G	A	A	H	H	A	G	A	G	G	A	A	A	A	G	G	G	H	G	H	G	A	H	A	G
JAX00395411	15	22089105	0	G	A	G	G	G	G	G	G	A	A	H	G	G	G	A	A	G	G	G	H	G	G	G	G	H	G	G	G	G	A	A	G	G	G	G	A	A	H	G	H	G	G	G	G	G	A
JAX00395417	15	22146324	0	C	T	C	C	T	C	C	C	C	T	C	C	C	C	C	C	C	T	C	H	C	C	C	H	T	H	C	C	T	C	C	H	H	C	H	T	C	C	H	C	C	C	C	C	C	C
JAX00395419	15	22204113	0	A	C	C	A	A	A	A	A	A	A	A	A	H	A	A	A	A	A	A	A	A	A	A	A	A	H	A	C	A	A	A	A	A	A	A	A	A	A	N	A	A	A	A	A	A	A
JAX00395420	15	22204647	0	T	A	T	T	T	T	T	T	A	T	H	T	T	T	A	A	T	T	T	T	T	T	T	T	T	T	T	T	T	A	A	T	T	T	T	T	A	H	T	H	T	T	T	T	T	A
JAX00395421	15	22206991	0	T	C	T	T	T	T	C	T	T	T	T	T	T	T	T	T	C	T	C	H	T	C	T	T	T	T	T	T	T	T	T	T	T	T	T	T	T	T	T	H	H	C	T	H	T	T
JAX00395422	15	22207178	0	G	A	A	G	G	G	G	G	G	G	G	G	H	G	G	G	G	G	G	G	G	G	G	G	G	H	G	A	G	G	G	G	G	G	G	G	G	G	H	G	G	G	G	G	G	G
JAX00395425	15	22209489	0	T	C	C	T	C	T	C	T	T	C	T	T	H	T	T	T	C	C	C	C	T	C	T	H	C	C	T	C	C	T	T	H	H	T	H	C	T	H	C	H	H	C	T	H	T	T
JAX00395430	15	22225238	0	C	T	T	C	C	C	C	C	C	C	C	C	H	C	C	C	C	C	C	C	C	C	C	C	C	H	C	T	C	C	C	C	C	C	C	C	C	H	H	C	C	C	C	C	C	C
JAX00395431	15	22225343	0	A	G	G	A	G	A	G	A	G	G	H	A	H	A	G	G	G	G	G	G	A	G	A	H	G	G	A	G	G	G	G	H	H	A	H	G	G	G	G	G	H	G	A	H	A	G
JAX00395432	15	22246490	0	T	C	T	T	T	T	T	T	C	T	H	T	T	T	C	C	T	T	T	T	T	T	T	T	T	T	T	T	T	C	C	T	T	T	T	T	C	H	T	H	T	T	T	T	T	C
JAX00059775	15	22258029	0	C	T	C	C	T	C	T	C	C	T	C	C	C	C	C	C	T	T	T	T	C	T	C	H	T	H	C	C	T	C	C	H	H	C	H	T	C	H	H	H	H	T	C	H	C	C
JAX00395439	15	22277436	0	A	G	A	A	A	A	A	A	G	A	H	A	A	A	G	G	A	A	A	A	A	A	A	A	A	A	A	A	A	G	G	A	A	A	A	A	G	H	A	H	A	A	A	A	A	G
JAX00059780	15	22319992	0	A	T	T	A	A	A	T	T	T	T	T	A	T	A	T	T	T	A	T	T	A	T	A	A	H	H	T	T	A	T	T	H	A	T	H	T	T	T	T	T	T	T	H	H	A	T
JAX00206538	15	22327464	0	T	C	T	T	T	T	T	T	C	T	H	T	T	T	C	C	T	T	T	T	T	T	T	T	T	T	T	T	T	C	C	T	T	T	T	T	C	H	T	H	T	T	T	T	T	C
JAX00059783	15	22357905	0	T	A	T	T	T	T	A	T	T	T	T	T	T	T	T	T	A	T	A	H	T	A	T	T	T	T	T	T	T	T	T	T	T	T	T	T	T	H	T	A	H	A	T	H	T	T
JAX00395448	15	22358644	0	T	C	T	T	T	T	T	T	C	T	H	T	T	T	C	C	T	T	T	T	T	T	T	T	T	T	T	T	T	C	C	T	T	T	T	T	C	H	T	H	T	T	T	T	T	C
JAX00395452	15	22370038	0	A	C	A	A	A	A	A	A	C	A	H	A	A	A	C	C	A	A	A	A	A	A	A	A	A	A	A	A	A	C	C	A	A	A	A	A	C	H	A	H	A	A	A	A	A	C
JAX00059785	15	22387821	0	C	T	T	C	C	C	C	C	C	T	C	C	H	C	C	C	C	C	C	N	C	C	C	C	H	H	C	T	C	C	C	C	C	C	C	T	C	C	H	C	C	C	C	C	C	C
JAX00395455	15	22414554	0	T	G	T	T	G	T	T	T	T	T	T	T	T	T	T	T	T	G	T	T	T	T	T	H	H	H	T	T	G	T	T	H	H	T	H	T	T	T	H	T	T	T	T	T	T	T
JAX00395460	15	22427261	0	C	A	C	C	C	C	C	C	A	C	H	C	C	C	A	A	C	C	C	C	C	C	C	C	C	C	C	C	C	A	A	C	C	C	C	C	A	H	C	H	C	C	C	C	C	A
JAX00395468	15	22452553	0	G	A	G	G	A	G	G	G	G	G	G	G	G	G	G	G	G	A	G	G	G	G	G	H	H	H	G	G	A	G	G	H	H	G	H	G	G	G	N	G	G	G	G	G	G	G
JAX00059792	15	22474236	0	T	G	G	T	G	T	T	T	T	T	T	T	H	T	T	T	T	G	T	T	T	T	T	H	H	G	T	G	G	T	T	H	H	T	H	T	T	T	G	T	T	T	T	T	T	T
JAX00395473	15	22491102	0	G	A	G	G	G	G	G	G	G	A	G	G	G	G	G	G	G	G	G	H	G	G	G	G	H	G	G	G	G	G	G	G	G	G	G	A	G	G	G	G	G	G	G	G	G	G
JAX00059793	15	22492999	0	A	T	T	A	T	A	A	A	T	T	H	A	H	A	T	T	A	T	A	H	A	A	A	H	T	T	A	T	T	T	T	H	H	A	H	T	T	H	T	H	A	A	A	A	A	T
JAX00395480	15	22496440	0	C	A	A	C	C	C	C	C	A	A	H	C	H	C	A	A	C	C	C	H	C	C	C	C	H	H	C	A	C	A	A	C	C	C	C	A	A	H	H	H	C	C	C	C	C	A
JAX00395481	15	22496486	0	T	C	T	T	C	T	C	C	T	T	N	T	H	T	T	T	C	C	C	N	T	C	T	H	N	H	C	T	C	T	N	C	H	C	C	T	T	N	H	H	C	C	H	H	T	T
JAX00059794	15	22499128	0	A	C	C	A	C	A	C	C	A	A	H	A	C	A	A	A	C	C	C	H	A	C	A	H	H	C	C	C	C	A	A	C	H	C	C	A	A	H	C	H	C	C	H	H	A	A
JAX00188078	15	22514674	0	T	C	C	T	C	T	C	C	C	C	C	T	C	T	C	C	C	C	C	C	T	C	T	H	C	C	C	C	C	C	C	C	H	C	C	C	C	C	C	C	C	C	H	H	T	C
JAX00395487	15	22525703	0	C	T	T	C	T	C	T	T	C	C	H	C	T	C	C	C	T	T	T	H	C	T	C	H	H	T	T	T	T	C	C	T	H	T	T	C	C	N	T	H	T	T	H	H	C	C
JAX00059797	15	22537365	0	T	C	C	T	C	T	C	C	T	T	H	T	C	T	T	T	C	C	C	H	T	C	T	H	N	C	C	C	C	T	T	C	H	C	C	T	T	H	C	H	C	C	H	H	T	T
JAX00059799	15	22564504	0	T	A	T	T	A	T	A	T	T	T	T	T	T	T	T	T	A	A	A	H	T	A	T	H	H	H	T	T	A	T	T	H	H	T	H	T	T	T	H	H	H	A	T	H	T	T
JAX00395494	15	22583179	0	T	G	T	T	T	T	T	G	G	T	G	T	H	T	G	G	T	T	T	T	T	T	T	T	T	T	G	T	T	G	G	H	T	G	H	T	G	H	T	H	H	T	H	T	T	G
JAX00395499	15	22596543	0	C	T	T	C	C	C	C	C	T	T	H	C	H	C	T	T	C	C	C	H	C	C	C	C	H	H	C	T	C	T	T	C	C	C	C	T	T	H	H	H	C	C	C	C	C	T
JAX00395505	15	22614079	0	A	G	G	A	A	A	A	G	G	G	G	A	G	A	G	G	A	A	A	H	A	A	A	A	H	H	G	G	A	G	G	H	A	G	N	G	G	H	H	H	N	A	A	A	A	G
JAX00059803	15	22623924	0	C	A	C	C	A	C	A	C	C	C	C	C	C	C	C	C	A	A	A	H	C	A	C	H	H	H	C	C	A	C	C	H	H	C	H	C	C	H	H	H	H	A	C	H	C	C
JAX00395506	15	22624012	0	C	T	C	C	C	C	C	C	T	C	H	C	C	C	N	N	C	N	C	C	C	C	C	C	C	C	C	C	C	T	T	C	C	C	C	C	T	C	C	H	C	C	C	C	C	T
JAX00395510	15	22681598	0	G	A	G	G	G	G	G	G	A	G	H	G	G	G	A	A	G	G	G	G	G	G	G	G	G	G	G	G	G	A	A	G	G	G	G	G	A	H	G	H	G	G	G	G	G	A
JAX00059808	15	22682454	0	G	C	C	G	C	G	C	G	C	G	H	G	H	G	C	C	C	C	C	H	G	C	G	H	H	C	G	C	C	C	C	H	H	G	H	G	C	C	C	C	H	C	G	H	G	C
JAX00206548	15	22694087	0	C	T	C	C	C	C	C	T	T	C	T	C	C	C	T	T	C	C	C	C	C	C	C	C	C	C	T	C	C	T	T	C	C	N	C	C	T	C	C	C	C	C	C	C	C	T
JAX00059810	15	22705296	0	C	T	T	C	T	C	T	C	C	C	C	C	H	C	C	C	T	T	T	H	C	T	C	H	H	T	C	T	T	C	C	H	H	C	N	C	C	C	T	N	H	T	C	H	C	C
JAX00059813	15	22746657	0	C	T	T	C	T	C	T	T	T	T	T	C	T	C	T	T	T	T	T	T	C	T	C	H	T	T	T	T	T	T	T	T	H	T	T	T	T	T	T	T	T	T	H	H	C	N
JAX00395514	15	22764489	0	C	T	T	C	T	C	T	T	T	T	T	C	T	C	T	T	T	T	T	T	C	T	C	H	T	T	T	T	T	T	T	T	N	T	T	T	T	T	T	T	T	T	N	N	C	T
JAX00059814	15	22764513	0	T	C	C	T	C	T	C	C	C	C	C	T	C	T	C	C	C	C	C	C	T	C	T	H	C	C	C	C	C	C	C	C	H	C	C	C	C	C	C	C	C	C	H	H	T	C
JAX00395515	15	22765076	0	G	A	G	G	G	G	G	G	A	G	H	G	G	G	H	A	G	G	G	G	G	G	G	G	G	G	G	G	G	A	A	G	G	G	G	G	H	H	G	H	G	G	G	G	G	A
JAX00395519	15	22767086	0	G	A	G	G	A	G	A	G	G	G	G	G	G	G	G	G	A	A	A	H	G	A	G	H	H	H	G	G	A	G	G	H	H	G	H	G	G	H	H	A	H	A	G	H	G	G
JAX00395520	15	22767380	0	A	C	A	A	A	A	A	C	A	A	H	A	N	A	A	A	A	A	A	A	A	A	A	A	A	A	C	A	A	A	A	H	A	C	N	A	A	A	A	A	N	A	N	A	A	A
JAX00395522	15	22769930	0	C	T	C	C	C	C	C	C	C	T	C	C	C	C	C	C	C	C	C	H	C	C	C	C	H	C	C	C	C	C	C	C	C	C	C	T	C	C	C	C	C	C	C	C	C	C
JAX00395523	15	22770438	0	G	A	G	G	G	G	G	G	G	A	G	G	G	G	G	G	G	G	G	H	G	G	G	G	H	G	G	G	G	G	G	G	G	G	G	A	G	G	G	G	G	G	G	G	G	G
JAX00395530	15	22790928	0	A	G	G	A	G	A	G	G	A	G	H	A	G	A	A	A	G	G	G	G	A	G	A	H	G	G	G	G	G	A	A	G	H	G	G	G	A	H	G	H	G	G	H	H	A	A
JAX00206549	15	22794995	0	A	G	A	A	A	A	A	A	G	A	G	A	A	A	G	G	A	A	A	A	A	A	A	A	A	A	A	A	A	G	G	A	A	A	A	A	G	G	A	G	A	A	A	A	A	G
JAX00395531	15	22802787	0	G	A	G	G	G	G	G	G	A	G	H	G	G	G	A	A	G	G	G	G	G	G	G	G	G	G	G	G	G	A	A	G	G	G	G	G	A	H	G	G	G	G	G	G	G	A
JAX00395534	15	22803822	0	A	C	C	A	A	A	A	A	A	A	A	A	H	A	A	A	A	A	A	A	A	A	A	A	A	H	A	C	A	A	A	A	A	A	A	A	A	A	H	A	A	A	A	A	A	A
JAX00395535	15	22805125	0	T	C	T	T	C	T	C	T	C	T	H	T	T	T	C	C	C	C	C	H	T	C	T	H	H	H	T	T	C	C	C	H	H	T	H	T	C	C	H	C	H	C	T	H	T	C
JAX00395536	15	22807834	0	C	T	T	C	T	C	T	T	T	T	T	C	T	C	T	T	T	T	T	T	C	T	C	H	T	T	T	T	T	T	T	T	N	T	T	T	T	T	T	T	T	T	N	N	C	T
JAX00395539	15	22808189	0	C	T	C	C	C	C	C	C	T	T	H	C	C	C	T	T	C	C	C	H	C	C	C	C	H	C	C	C	C	T	T	C	C	C	C	T	T	H	C	H	C	C	C	C	C	T
JAX00395545	15	22851454	0	G	A	G	G	A	G	A	G	A	G	H	G	G	G	A	A	A	A	A	H	G	A	G	H	H	H	G	G	A	A	A	H	H	G	H	G	A	A	H	A	H	A	G	H	G	A
JAX00395548	15	22862000	0	T	C	C	T	C	T	C	T	T	C	T	T	H	T	T	T	C	C	C	C	T	C	T	H	C	C	T	C	C	T	T	H	H	T	H	C	T	H	C	H	N	C	T	H	T	T
JAX00395551	15	22868072	0	C	T	T	C	T	C	T	C	C	C	C	C	H	C	C	C	T	T	T	H	C	T	C	H	H	T	C	T	T	C	C	H	H	C	H	C	C	H	T	H	N	T	C	H	C	C
JAX00395553	15	22875411	0	G	C	G	G	G	G	G	G	C	G	N	G	G	G	C	C	G	G	G	G	G	G	G	G	G	G	G	G	G	C	C	G	G	G	G	G	C	G	G	G	G	G	G	G	G	C
JAX00395559	15	22933119	0	A	C	A	A	A	A	A	A	C	C	H	A	A	A	C	C	A	A	A	H	A	A	A	A	H	A	A	A	A	C	C	A	A	A	A	C	C	H	A	H	A	A	A	A	A	C
JAX00059827	15	22934684	0	A	T	T	A	T	A	T	T	T	T	T	A	T	A	T	T	T	T	T	T	A	T	A	H	T	T	T	T	T	T	T	T	H	T	T	T	T	T	T	T	T	T	H	H	A	T
JAX00206552	15	22941007	0	T	A	T	T	T	T	T	T	A	T	H	T	T	T	A	A	T	T	T	T	T	T	T	T	T	T	T	T	T	A	A	T	T	T	T	T	A	H	T	N	T	T	T	T	T	A
JAX00395562	15	22941551	0	T	C	T	T	T	T	T	T	C	T	H	T	T	T	C	C	T	T	T	T	T	T	T	T	T	T	T	T	T	C	C	T	T	T	T	T	C	H	T	H	T	T	T	T	T	C
JAX00395569	15	22977178	0	A	C	A	A	A	A	A	A	C	A	H	A	A	A	C	C	A	A	A	A	A	A	A	A	A	A	A	A	A	C	C	A	A	A	A	A	C	H	A	H	A	A	A	A	A	C
JAX00059833	15	23021761	0	T	C	C	T	C	T	C	C	C	C	C	T	C	T	C	C	C	C	C	C	T	C	T	H	C	C	C	C	C	C	C	C	N	C	C	C	C	C	C	C	C	C	H	H	T	C
JAX00395580	15	23057171	0	G	A	G	G	A	G	A	G	G	G	G	G	G	G	N	G	A	A	A	G	G	A	G	G	G	G	G	G	A	G	G	G	G	G	G	G	G	N	G	N	G	A	G	G	G	N
JAX00059837	15	23066747	0	A	T	A	A	T	A	T	A	T	A	H	A	N	A	T	T	T	T	T	N	A	T	A	H	H	N	A	A	T	T	T	H	N	A	H	A	T	T	H	T	N	T	A	A	A	N
JAX00395584	15	23118387	0	A	G	A	A	A	A	A	G	A	A	H	A	H	A	A	A	A	A	A	A	A	A	A	A	A	A	G	A	A	A	A	H	A	G	H	A	A	A	A	A	H	A	H	A	A	A
JAX00059841	15	23143645	0	C	T	T	C	T	C	T	C	C	T	C	C	H	C	C	C	T	T	T	T	C	T	C	H	T	T	C	T	T	C	C	H	H	C	H	T	C	H	T	N	H	T	C	H	C	C
JAX00059843	15	23154628	0	A	G	A	A	G	A	G	A	A	G	A	A	A	A	A	A	G	G	G	G	A	G	A	H	G	H	A	A	G	A	A	H	H	A	H	G	A	H	H	A	H	G	A	H	A	A
JAX00395590	15	23157974	0	T	C	C	T	C	T	C	C	T	C	H	T	C	T	T	T	C	C	C	C	T	C	T	H	C	C	C	C	C	T	T	C	H	C	C	C	T	H	C	H	C	C	H	H	T	T
JAX00059846	15	23167752	0	G	A	A	G	A	G	A	G	G	A	G	G	H	G	G	G	A	A	A	A	G	A	G	H	A	A	G	A	A	G	G	H	H	G	H	A	G	N	A	A	H	A	G	H	G	G
JAX00395591	15	23167925	0	C	T	T	C	C	C	C	C	C	C	C	C	N	C	C	C	C	C	C	C	C	C	C	C	C	C	C	T	C	C	C	C	C	C	C	C	C	C	H	C	C	C	C	C	H	C
JAX00395592	15	23175294	0	G	T	T	G	T	G	T	T	G	T	H	G	T	G	G	G	T	T	T	T	G	T	G	H	T	T	T	T	T	G	G	T	H	T	T	T	G	H	T	H	T	T	H	H	G	G
JAX00395595	15	23177567	0	G	A	G	G	G	G	G	G	A	G	H	G	G	G	A	A	G	G	G	G	G	G	G	G	G	G	G	G	G	A	A	G	G	G	G	G	A	H	G	H	G	G	G	G	G	A
JAX00395598	15	23181046	0	T	G	T	T	T	T	T	G	T	T	H	T	H	T	T	T	T	T	T	T	T	T	T	T	T	T	G	T	T	T	T	H	T	G	H	T	T	T	T	T	H	T	H	T	T	T
JAX00395603	15	23194741	0	A	G	G	A	G	A	G	A	G	G	H	A	H	A	G	G	G	G	G	G	A	G	A	H	G	G	A	G	G	G	G	H	H	A	H	G	G	G	G	G	H	G	A	H	A	G
JAX00206556	15	23212300	0	T	G	T	T	T	T	T	G	G	T	G	T	H	T	G	G	T	T	T	T	T	T	T	T	T	T	G	T	T	G	G	H	T	G	H	T	G	H	T	H	H	T	H	T	T	G
JAX00059847	15	23216729	0	A	G	A	A	G	A	G	A	A	G	A	A	A	A	A	A	G	G	G	G	A	G	A	H	G	H	A	A	G	A	A	H	H	A	H	G	A	H	H	H	H	G	A	H	A	A
JAX00395607	15	23216870	0	G	A	G	G	G	G	G	G	A	G	H	G	G	G	A	A	G	G	G	G	G	G	G	G	G	G	G	G	G	A	A	G	G	G	G	G	A	H	G	H	G	G	G	G	G	A
JAX00059848	15	23222556	0	A	G	G	A	G	A	G	A	A	G	A	A	H	A	A	A	G	G	G	G	A	G	A	H	G	G	A	G	G	A	A	H	H	A	H	G	A	H	G	H	H	G	A	H	A	A
JAX00059849	15	23223199	0	A	G	A	A	G	A	G	A	A	G	A	A	A	A	A	A	G	G	G	G	A	G	A	H	G	H	A	A	G	A	A	H	H	A	H	G	A	H	H	H	H	G	A	H	A	A
JAX00395612	15	23256797	0	C	T	T	C	C	C	C	T	C	C	H	C	T	C	C	C	C	C	C	C	C	C	C	C	C	H	T	T	C	C	C	H	C	T	H	C	C	C	H	C	H	C	H	C	C	C
JAX00395613	15	23256922	0	T	C	T	T	T	T	T	C	T	T	H	T	H	T	T	T	T	T	T	T	T	T	T	T	T	T	C	T	T	T	T	H	T	C	H	T	T	T	T	T	H	T	H	T	T	T
JAX00395615	15	23262694	0	A	G	A	A	A	A	A	G	A	A	H	A	H	A	A	A	A	A	A	A	A	A	A	A	A	A	G	A	A	A	A	H	A	G	H	A	A	A	A	A	A	A	N	A	A	A
JAX00395623	15	23277685	0	C	T	C	C	C	C	C	C	T	C	C	C	C	C	T	T	C	C	C	C	C	C	C	C	C	C	C	C	C	T	T	C	C	C	C	C	T	H	C	N	C	C	C	C	C	T
JAX00059852	15	23279295	0	A	T	T	A	T	A	T	T	A	T	H	A	T	A	A	A	T	T	T	T	A	T	A	H	T	T	T	T	T	A	A	T	N	T	T	T	A	N	T	N	T	T	H	N	A	A
JAX00059853	15	23321354	0	T	G	T	T	G	T	G	G	T	G	H	T	H	T	T	T	G	G	G	G	T	G	T	H	G	H	G	T	G	T	T	G	H	G	G	G	T	H	H	H	G	G	H	H	T	T
JAX00059854	15	23335107	0	T	G	T	T	G	T	G	T	T	G	T	T	T	T	T	T	G	G	G	G	T	G	T	H	G	H	T	T	G	T	T	H	H	T	H	G	T	H	H	H	H	G	T	H	T	T
JAX00395627	15	23369365	0	G	A	A	G	A	G	A	A	A	A	A	G	A	G	A	A	A	A	A	A	G	A	G	N	A	A	A	A	A	A	A	A	N	A	A	A	H	A	A	A	A	A	A	A	H	A
JAX00395629	15	23382470	0	C	T	C	C	C	C	C	T	C	C	N	C	H	C	C	C	C	C	C	C	C	C	C	C	C	C	T	C	C	C	C	N	C	N	C	C	C	C	C	C	C	C	N	C	C	C
JAX00395630	15	23382515	0	T	C	T	T	C	T	C	T	C	C	H	T	T	T	C	C	C	C	C	C	T	C	T	H	C	H	T	T	C	C	C	H	H	T	H	C	C	C	H	C	N	C	T	H	T	C
JAX00395631	15	23382722	0	C	G	C	C	G	C	G	C	G	G	H	N	N	C	G	G	G	G	G	G	C	G	C	H	G	N	C	C	G	G	G	H	H	C	H	G	G	G	N	G	H	G	N	H	C	G
JAX00059857	15	23393930	0	C	T	T	C	C	C	C	C	T	C	H	C	H	C	T	T	C	C	C	C	C	C	C	C	C	H	C	T	C	T	T	C	C	C	C	C	T	H	H	N	C	C	C	C	C	T
JAX00395636	15	23394010	0	C	A	C	C	A	C	A	C	A	A	H	C	C	C	A	A	A	A	A	A	C	A	C	H	A	H	C	C	A	A	A	H	H	C	H	A	A	A	H	A	H	A	C	H	C	A
JAX00206561	15	23395038	0	A	G	A	A	A	A	A	A	G	A	H	A	A	A	G	G	A	A	A	A	A	A	A	A	A	A	A	A	A	G	G	A	A	A	A	A	G	H	A	N	A	A	A	A	A	G
JAX00206563	15	23416580	0	G	A	G	G	G	G	G	G	A	G	H	G	G	G	A	A	G	G	G	G	G	G	G	G	G	G	G	G	G	A	A	G	G	G	G	G	A	H	G	H	G	G	G	G	G	A
JAX00059860	15	23416661	0	T	A	A	T	T	T	T	T	A	T	H	T	H	T	A	A	T	T	T	T	T	T	T	T	T	H	T	A	T	A	A	T	T	T	T	T	A	H	H	H	T	T	T	T	T	A
JAX00059861	15	23432383	0	T	C	C	T	C	T	C	T	T	C	T	T	H	T	T	T	C	C	C	C	T	C	T	H	C	C	T	C	C	T	T	H	H	T	H	C	T	H	C	H	H	C	T	H	T	T
JAX00395637	15	23443779	0	G	A	G	G	G	G	G	G	A	G	G	G	G	G	A	A	G	G	G	G	G	G	G	G	G	G	G	G	G	A	H	G	G	G	G	G	A	G	G	G	G	G	G	G	G	A
JAX00059862	15	23458868	0	C	T	T	C	T	C	T	C	C	T	C	C	H	C	C	C	T	T	T	T	C	T	C	H	T	T	C	T	T	C	C	H	H	C	H	T	C	H	T	H	H	T	C	H	C	C
JAX00395639	15	23459046	0	C	A	C	C	C	C	C	C	A	C	H	C	C	C	A	A	C	C	C	C	C	C	C	C	C	C	C	C	C	A	A	C	C	C	C	C	A	H	C	H	C	C	C	C	C	A
JAX00395640	15	23459161	0	T	C	T	T	T	T	T	T	C	T	H	T	T	T	C	C	T	T	T	T	T	T	T	T	T	T	T	T	T	C	C	T	T	T	T	T	C	H	T	H	T	T	T	T	T	C
JAX00395641	15	23459651	0	G	A	A	G	A	G	A	G	G	A	G	G	H	G	G	G	A	A	A	A	G	A	G	H	A	A	G	A	A	G	G	H	H	G	H	A	G	N	A	H	H	A	G	H	G	G
JAX00395644	15	23465511	0	T	C	T	T	T	T	T	T	C	T	N	T	T	T	N	C	T	T	T	T	T	T	T	T	T	T	T	T	T	C	C	T	T	T	T	T	C	N	T	H	T	T	T	T	T	H
JAX00059865	15	23500014	0	A	C	C	A	C	A	C	C	A	C	H	A	C	A	A	A	C	C	C	C	A	C	A	N	C	C	C	C	C	A	A	C	H	C	C	C	A	H	C	H	C	C	N	H	A	A
JAX00395647	15	23533170	0	T	C	T	T	T	T	T	T	C	T	H	T	T	T	C	C	T	T	T	T	T	T	T	T	T	T	T	T	T	C	C	T	T	T	T	T	C	H	T	H	T	T	T	T	T	C
JAX00395649	15	23549779	0	G	T	T	G	T	G	T	T	G	T	H	G	T	G	G	G	T	T	T	T	G	T	G	N	T	T	T	T	T	G	G	T	H	T	T	T	G	H	T	N	T	T	H	N	G	G
JAX00395650	15	23551142	0	T	A	A	T	A	T	A	A	T	A	H	T	A	T	T	T	A	A	A	A	T	A	T	H	A	A	A	A	A	T	T	A	H	A	A	A	T	H	A	H	A	A	H	H	T	T
JAX00059870	15	23551248	0	A	G	G	A	G	A	G	G	G	G	G	A	G	A	G	G	G	G	G	G	A	G	A	H	G	G	G	G	G	G	G	G	H	G	G	G	G	G	G	G	G	G	H	H	A	G
JAX00395658	15	23608299	0	C	T	C	C	C	C	C	C	T	C	N	C	C	C	T	T	C	C	C	C	C	C	C	C	C	C	C	C	C	T	T	C	C	C	C	C	T	H	C	H	C	C	C	C	C	T
JAX00059874	15	23609568	0	G	T	T	G	G	G	G	G	G	G	G	G	H	G	N	H	G	G	G	G	G	G	G	G	G	H	G	T	G	G	N	G	G	G	G	G	H	G	H	G	G	G	G	G	G	H
JAX00059875	15	23609656	0	C	T	C	C	T	C	T	T	C	T	H	C	H	C	C	C	T	T	T	T	C	T	C	H	T	H	T	C	T	C	C	T	H	T	T	T	C	H	H	H	T	T	H	H	C	C
JAX00395659	15	23617787	0	C	T	C	C	C	C	C	C	T	C	H	C	C	C	T	T	C	C	C	C	C	C	C	C	C	C	C	C	C	T	T	C	C	C	C	C	T	N	C	H	C	C	C	C	C	T
JAX00059877	15	23644864	0	T	G	G	T	T	T	T	T	G	G	H	T	H	T	G	G	T	T	T	H	T	T	T	T	H	H	T	G	T	G	G	T	T	T	T	G	G	H	H	H	T	T	T	T	T	G
JAX00206569	15	23707639	0	T	C	T	T	T	T	T	T	C	T	H	T	T	T	C	C	T	T	T	T	T	T	T	T	T	T	T	T	T	C	C	T	T	T	T	T	C	H	T	H	T	T	T	T	T	C
JAX00059881	15	23708826	0	C	T	T	C	C	C	C	C	C	T	C	C	H	C	C	C	C	C	C	H	C	C	C	C	H	H	C	T	C	C	C	C	C	C	C	T	C	C	C	C	C	C	C	C	C	C
JAX00059882	15	23709142	0	C	G	G	C	C	C	C	C	C	G	C	C	H	C	C	C	C	C	C	H	C	C	C	C	H	H	C	G	C	C	C	C	C	C	C	G	C	C	H	C	C	C	C	C	C	C
JAX00206570	15	23723323	0	T	C	T	T	T	T	T	T	C	T	H	T	T	T	C	C	T	T	T	T	T	T	T	T	T	T	T	T	T	C	C	T	T	T	T	T	C	H	T	H	T	T	T	T	T	C
JAX00395671	15	23734119	0	A	G	A	A	A	A	A	A	G	A	N	A	A	A	G	G	A	A	A	A	A	A	A	A	A	A	A	A	A	G	G	A	A	A	A	A	G	G	A	G	A	A	A	A	A	G
JAX00059885	15	23740169	0	G	A	G	G	G	G	G	G	A	G	H	G	G	G	A	A	G	G	G	G	G	G	G	G	G	G	G	G	G	A	A	G	G	G	G	G	A	H	G	H	G	G	G	G	G	A
JAX00395673	15	23759313	0	C	T	C	C	C	C	C	C	T	C	N	C	C	C	T	T	C	C	C	C	C	C	C	C	C	C	C	C	C	T	T	C	C	C	C	C	T	C	C	C	C	C	C	C	C	T
JAX00395677	15	23779803	0	A	C	A	A	A	A	A	A	C	A	H	A	A	A	C	C	A	A	A	A	A	A	A	A	A	A	A	A	A	C	C	A	A	A	A	A	C	C	A	H	A	A	A	A	A	C
JAX00395678	15	23780885	0	G	A	G	G	G	G	G	G	A	G	N	G	G	G	A	A	G	G	G	G	G	G	G	G	G	G	G	G	G	A	A	G	G	G	G	G	A	H	G	N	G	G	G	G	G	A
JAX00059887	15	23784425	0	A	G	G	A	A	A	A	A	G	G	H	A	H	A	G	G	A	A	A	H	A	A	A	A	H	H	A	G	A	G	G	A	A	A	A	G	G	H	H	H	A	A	A	A	A	G
JAX00059891	15	23824175	0	G	A	A	G	G	G	G	G	G	A	G	G	H	G	G	G	G	G	G	A	G	G	G	G	N	N	G	A	G	G	G	G	G	G	G	A	G	G	A	G	G	G	G	G	G	G
JAX00395682	15	23861311	0	G	A	G	G	G	G	G	G	A	G	G	G	G	G	H	H	G	G	G	G	G	G	G	G	G	G	G	G	G	A	N	G	G	G	G	G	H	G	G	G	G	G	G	G	G	A
JAX00059895	15	23898638	0	A	C	C	A	A	A	A	A	A	C	A	A	H	A	A	A	A	A	A	H	A	A	A	A	H	H	A	C	A	A	A	A	A	A	A	C	A	A	H	A	A	A	A	A	A	A
JAX00059897	15	23910639	0	C	G	G	C	C	C	C	C	C	G	C	C	H	C	C	C	C	C	C	H	C	C	C	C	H	H	C	G	C	C	C	C	C	C	C	G	C	C	H	C	C	C	C	C	C	C
JAX00395685	15	23962263	0	C	T	C	C	C	C	C	C	T	C	C	C	C	C	H	T	C	C	C	C	C	C	C	C	C	C	C	C	C	T	T	C	C	C	C	C	H	N	N	H	C	C	C	C	C	T
JAX00395687	15	23962365	0	T	A	A	T	A	T	A	T	A	A	N	T	H	T	A	A	A	A	A	A	T	A	T	H	A	A	T	A	A	A	A	H	H	T	H	A	A	A	A	A	H	A	T	H	T	A
JAX00395688	15	23967273	0	T	C	C	T	C	T	C	T	T	C	T	T	H	T	T	T	C	C	C	C	T	C	T	H	C	C	T	C	C	T	T	H	H	T	H	C	T	H	C	H	H	C	T	H	T	T
JAX00395691	15	23997730	0	A	G	A	A	A	A	A	A	G	A	H	A	A	A	G	G	A	A	A	A	A	A	A	A	A	A	A	A	A	G	G	A	A	A	A	A	G	H	A	H	A	A	A	A	A	G
JAX00395697	15	24036513	0	G	A	A	G	A	G	A	G	G	A	G	G	H	G	G	G	A	A	A	A	G	A	G	H	A	A	G	A	A	G	G	H	H	G	H	A	G	H	A	H	H	A	G	H	G	G
JAX00395698	15	24036560	0	G	A	G	G	G	G	G	G	A	G	H	G	G	G	A	A	G	G	G	G	G	G	G	G	G	G	G	G	G	A	A	G	G	G	G	G	A	H	G	H	G	G	G	G	G	A
JAX00395700	15	24037924	0	A	T	A	A	A	A	A	A	T	A	H	A	A	A	T	T	A	A	A	A	A	A	A	A	A	A	A	A	A	T	T	A	A	A	A	A	T	H	A	H	A	A	A	A	A	T
JAX00395705	15	24064766	0	T	G	T	T	T	T	T	T	G	T	H	T	T	T	G	G	T	T	T	T	T	T	T	T	T	T	T	T	T	G	G	T	T	T	T	T	G	H	T	H	T	T	T	T	T	G
JAX00395706	15	24074051	0	C	T	T	C	T	C	T	C	T	T	H	C	H	C	T	T	T	T	T	T	C	T	C	H	T	T	C	T	T	T	T	H	H	C	H	T	T	T	T	T	N	T	C	N	C	T
JAX00395707	15	24074135	0	G	A	G	G	G	G	A	G	A	G	H	G	G	G	A	A	A	G	A	H	G	A	G	G	G	G	G	G	G	A	A	G	G	G	G	G	A	A	G	A	H	A	G	H	G	A
JAX00059909	15	24074582	0	A	G	G	A	G	A	G	A	G	G	H	A	H	A	G	G	G	G	G	G	A	G	A	H	G	G	A	G	G	G	G	H	H	A	H	G	G	G	G	G	H	G	A	H	A	G
JAX00059910	15	24085655	0	A	G	G	A	G	A	A	A	A	G	A	A	H	A	A	A	A	G	A	H	A	A	A	H	G	G	A	G	G	A	A	H	H	A	H	G	A	A	G	A	A	A	A	A	A	A
JAX00395710	15	24100097	0	G	A	G	G	G	G	A	G	A	G	H	G	G	G	A	A	A	G	A	H	G	A	G	G	G	G	G	G	G	A	A	G	G	G	G	G	A	A	G	A	H	A	G	H	G	A
JAX00059912	15	24104339	0	C	A	A	C	A	C	C	C	C	A	C	C	H	C	C	C	C	A	C	H	C	C	C	H	A	A	C	A	A	C	C	H	H	C	H	A	C	C	A	C	C	C	C	C	C	N
JAX00395713	15	24114662	0	G	A	G	G	G	G	A	G	G	G	G	G	G	G	G	G	A	G	A	H	G	A	G	G	G	G	G	G	G	G	G	G	G	G	G	G	G	H	G	H	H	A	G	H	G	G
JAX00395714	15	24129801	0	T	A	T	T	A	T	T	T	T	A	T	T	T	T	T	T	T	A	T	H	T	T	T	H	A	H	T	T	A	T	T	H	H	T	H	A	T	T	H	T	T	T	T	T	T	T
JAX00395717	15	24144253	0	T	C	T	T	T	T	C	T	C	T	H	T	T	T	C	C	C	T	C	H	T	C	T	T	T	T	T	T	T	C	C	T	T	T	T	T	C	C	T	C	H	C	T	H	T	C
JAX00059915	15	24144413	0	G	A	A	G	A	G	A	G	A	A	H	G	H	G	A	A	A	A	A	A	G	A	G	H	A	A	G	A	A	A	A	H	H	G	H	A	A	A	A	A	H	A	G	H	G	A
JAX00395718	15	24155085	0	C	T	T	C	C	C	C	T	C	C	H	C	T	C	C	C	C	C	C	C	C	C	C	C	C	H	T	T	C	C	C	H	C	T	H	C	C	C	H	C	H	C	H	C	C	C
JAX00395719	15	24155140	0	G	A	G	G	G	G	A	G	G	G	G	G	G	G	G	G	A	G	A	H	G	A	G	G	G	G	G	G	G	G	G	G	G	G	G	G	G	H	G	H	H	A	G	H	G	G
JAX00395725	15	24201803	0	C	T	C	C	C	C	C	C	T	C	H	C	C	C	T	T	C	C	C	C	C	C	C	C	C	C	C	C	C	T	T	C	C	C	C	C	T	H	C	H	C	C	C	C	C	T
JAX00395726	15	24201885	0	C	A	A	C	C	C	C	C	C	C	C	C	H	C	C	C	C	C	C	C	C	C	C	C	C	H	C	A	C	C	C	C	C	C	C	C	C	C	H	C	C	C	C	C	C	C
JAX00059921	15	24219432	0	G	A	G	G	G	G	G	A	G	G	H	G	H	G	G	G	G	G	G	G	G	G	G	G	G	G	A	G	G	G	G	H	G	A	H	G	G	G	G	G	H	G	H	G	G	G
JAX00395736	15	24274635	0	G	A	G	G	G	G	A	G	G	G	G	G	G	G	G	G	A	G	A	H	G	A	G	G	G	G	G	G	G	G	G	G	G	G	G	G	G	H	G	H	H	A	G	H	G	G
JAX00059926	15	24299265	0	G	A	A	G	G	G	A	G	G	G	G	G	N	G	G	G	A	G	A	H	G	A	G	G	G	N	G	A	G	G	G	G	G	G	G	G	G	N	G	H	N	A	G	H	G	G
JAX00395749	15	24432754	0	G	T	G	G	G	G	G	G	T	G	H	N	G	G	T	T	G	G	G	G	G	G	G	G	G	G	G	G	G	T	T	G	G	G	G	G	T	H	G	H	G	G	G	G	G	T
JAX00059937	15	24445012	0	G	A	G	G	G	G	A	G	A	G	H	G	G	G	A	A	A	G	A	H	G	A	G	G	G	G	G	G	G	A	A	G	G	G	G	G	A	A	G	A	H	A	G	H	G	A
JAX00059939	15	24477194	0	G	T	G	G	T	G	G	T	G	T	H	G	H	G	G	G	G	T	G	H	G	G	G	H	T	H	T	G	T	G	G	T	H	T	T	T	G	G	H	G	H	G	H	G	G	G
JAX00206585	15	24483124	0	T	A	T	T	T	T	T	T	A	T	H	T	T	T	A	A	T	T	T	T	T	T	T	T	T	T	T	T	T	A	A	T	T	T	T	T	A	H	T	H	T	T	T	T	T	A
JAX00059940	15	24501712	0	C	T	C	C	C	C	T	C	T	C	H	C	C	C	T	T	T	C	T	H	C	T	C	C	C	C	C	C	C	T	T	C	C	C	C	C	T	T	C	T	H	T	C	H	C	T
JAX00059941	15	24501943	0	C	T	C	C	C	C	T	C	C	C	C	C	C	C	C	C	T	C	T	T	C	T	C	C	C	C	C	C	C	C	C	C	C	C	C	C	C	T	C	N	H	T	C	N	C	C
JAX00059942	15	24501970	0	T	C	T	T	T	T	C	T	C	T	H	T	T	T	C	C	C	T	C	C	T	C	T	T	T	T	T	T	T	C	C	T	T	T	T	T	C	C	T	C	C	C	T	C	T	H
JAX00395756	15	24504624	0	C	T	C	C	C	C	C	C	T	C	H	C	C	C	T	T	C	C	C	C	C	C	C	C	C	C	C	C	C	T	T	C	C	C	C	C	T	H	C	T	C	C	C	C	C	T
JAX00395763	15	24570081	0	G	A	A	G	A	G	A	G	G	A	G	G	N	G	G	G	A	A	A	A	G	A	G	N	A	A	G	A	A	G	G	H	A	G	H	A	G	H	A	H	A	A	G	H	G	G
JAX00395774	15	24605629	0	A	C	A	A	A	A	C	A	C	A	A	A	A	A	C	C	C	A	C	H	A	C	A	A	A	A	A	A	A	C	C	A	A	A	A	A	C	C	A	C	H	C	A	H	A	C
JAX00059949	15	24621225	0	G	A	A	G	A	G	G	G	G	A	G	G	H	G	G	G	G	A	G	A	G	G	G	N	A	A	G	A	A	G	G	H	N	G	H	A	G	G	A	G	G	G	G	G	G	G
JAX00395778	15	24626858	0	G	T	G	G	G	G	T	G	T	G	H	G	G	G	T	T	T	G	T	H	G	T	G	G	G	G	G	G	G	T	T	G	G	G	G	G	T	T	G	T	H	T	G	H	G	T
JAX00395780	15	24627590	0	T	C	T	T	T	T	T	C	T	T	H	T	H	T	T	T	T	T	T	T	T	T	T	T	T	T	C	T	T	T	T	H	T	C	H	T	T	T	T	T	H	T	N	T	T	T
JAX00395781	15	24669019	0	C	T	C	C	C	C	T	C	C	C	C	C	C	C	C	C	T	C	T	H	C	T	C	C	C	C	C	C	C	C	C	C	C	C	C	C	C	H	C	H	H	T	C	H	C	C
JAX00395786	15	24678592	0	T	C	T	T	T	T	C	T	T	T	T	T	T	T	T	T	C	T	C	H	T	C	T	T	T	T	T	T	T	T	T	T	T	T	T	T	T	H	T	H	H	C	T	H	T	T
JAX00395787	15	24678610	0	C	A	C	C	C	C	C	C	A	C	H	C	C	C	A	A	C	C	C	C	C	C	C	C	C	C	C	C	C	A	A	C	C	C	C	C	A	H	C	H	C	C	C	C	C	A
JAX00059955	15	24696908	0	T	C	C	T	C	T	C	C	C	C	C	T	C	T	C	C	C	C	C	C	T	C	T	H	C	C	C	C	C	C	C	C	H	C	C	C	C	C	C	C	C	C	H	N	T	C
JAX00059956	15	24697039	0	T	C	C	T	C	T	T	C	T	C	H	T	C	T	T	T	T	C	T	H	T	T	T	H	C	C	C	C	C	T	T	C	H	C	C	C	T	T	C	T	H	T	H	T	T	T
JAX00059957	15	24697398	0	G	A	A	G	A	G	A	A	A	A	A	G	A	G	A	A	A	A	A	A	G	A	G	H	A	A	A	A	A	A	A	A	N	A	A	A	A	A	A	A	A	A	H	H	G	A
JAX00395791	15	24718445	0	C	T	C	C	C	C	C	C	T	C	H	C	C	C	T	T	C	C	C	C	C	C	C	C	C	C	C	C	C	T	T	C	C	C	C	C	T	C	C	H	C	C	C	C	C	T
JAX00395793	15	24721233	0	C	T	C	C	C	C	C	T	C	C	H	C	H	C	C	C	C	C	C	C	C	C	C	C	C	C	T	C	C	C	C	H	C	T	H	C	C	C	C	C	H	C	H	C	C	C
JAX00059958	15	24726026	0	T	G	G	T	G	T	G	G	G	G	G	T	G	T	G	G	G	G	G	G	T	G	T	H	G	G	G	G	G	G	G	G	N	G	G	G	G	G	G	G	G	G	N	H	T	G
JAX00395797	15	24755053	0	G	A	G	G	G	G	A	G	G	G	G	G	G	G	G	G	A	G	A	N	G	H	G	G	G	G	G	G	G	G	G	G	G	G	G	G	G	N	N	G	H	N	G	H	G	G
JAX00395804	15	24804001	0	T	C	T	T	T	T	C	C	C	T	C	T	H	T	C	C	C	T	C	H	T	C	T	T	T	T	C	T	T	C	H	H	T	C	H	T	C	C	T	C	C	C	H	H	T	C
JAX00395805	15	24804052	0	T	C	T	T	T	T	C	T	T	T	T	T	T	T	T	T	C	T	C	H	T	C	T	T	T	T	T	T	T	T	T	T	T	T	T	T	T	H	T	H	H	C	T	H	T	T
JAX00395806	15	24806320	0	T	A	T	T	T	T	A	T	A	T	H	T	T	T	A	A	A	T	A	H	T	A	T	T	T	T	T	T	T	A	A	T	T	T	T	T	A	A	T	A	H	A	T	H	T	A
JAX00395810	15	24840643	0	C	G	C	C	C	C	C	C	G	C	G	C	C	C	G	G	N	C	C	C	C	C	C	C	C	C	C	C	C	G	G	C	C	C	C	C	G	G	C	N	C	C	C	C	C	G
JAX00395811	15	24844327	0	C	A	C	C	C	C	C	C	A	C	H	C	C	C	A	A	C	C	C	C	C	C	C	C	C	C	C	C	C	A	A	C	C	C	C	C	A	H	C	H	C	C	C	C	C	A
JAX00059968	15	24844699	0	C	T	C	C	T	C	C	C	C	T	C	C	C	C	C	C	C	T	C	H	C	C	C	H	T	H	C	C	T	C	C	H	H	C	H	T	C	C	H	C	C	C	C	C	C	C
JAX00395816	15	24862270	0	T	C	C	T	C	T	C	C	C	C	C	T	C	T	C	C	C	C	C	C	T	C	T	H	C	C	C	C	C	C	C	C	H	C	C	C	C	C	C	C	C	C	H	H	T	C
JAX00395823	15	24909462	0	G	A	G	G	G	G	G	G	A	G	H	G	G	G	A	A	G	G	G	G	G	G	G	G	G	G	G	G	G	A	A	G	G	G	G	G	A	H	G	H	G	G	G	G	G	A
JAX00395825	15	24928870	0	A	G	A	A	A	A	A	A	G	A	H	A	A	A	G	G	A	A	A	A	A	A	A	A	A	A	A	A	A	G	G	A	A	A	A	A	G	H	A	H	A	A	A	A	A	G
JAX00395827	15	24946394	0	G	C	C	G	C	G	G	G	G	G	G	G	H	G	G	G	G	C	G	G	G	G	G	H	H	C	G	C	C	G	G	H	N	G	H	G	G	G	C	G	G	G	G	G	G	G
JAX00395828	15	24946467	0	G	A	G	G	G	G	G	A	G	G	H	G	H	G	G	G	G	G	G	G	G	G	G	G	G	G	A	G	G	G	G	H	G	A	H	G	G	G	G	G	H	G	H	G	G	G
JAX00395836	15	24952338	0	T	C	C	T	C	T	T	C	C	C	C	T	C	T	C	C	T	C	T	H	T	T	T	H	C	C	C	C	C	C	C	C	H	C	C	C	C	H	C	H	H	T	H	T	T	C
JAX00395838	15	24952531	0	A	C	A	A	A	A	A	A	A	C	H	H	A	H	A	A	A	A	A	H	A	A	A	A	H	A	A	A	A	A	A	A	A	A	A	C	A	A	A	A	A	A	A	A	A	A
JAX00395841	15	24983137	0	T	C	T	T	T	T	T	T	T	C	T	T	T	T	T	T	T	T	T	H	T	T	T	T	H	T	T	T	T	T	T	T	T	T	T	C	T	T	N	T	T	T	T	T	T	T
JAX00395848	15	25023899	0	C	T	C	C	C	C	C	C	T	C	H	C	C	C	T	T	C	C	C	C	C	C	C	C	C	C	C	C	C	T	T	C	C	C	C	C	T	C	C	N	C	C	C	C	C	T
JAX00395849	15	25024042	0	G	A	G	G	G	G	A	G	G	G	G	G	G	G	G	G	A	G	A	H	G	A	G	G	G	G	G	G	G	G	G	G	G	G	G	G	G	A	G	H	N	A	G	N	G	G
JAX00059983	15	25062146	0	C	A	A	C	A	C	C	C	C	C	C	C	N	C	C	C	C	H	C	C	C	C	C	N	H	H	C	N	H	C	C	N	N	C	H	C	C	C	H	C	C	C	C	C	C	C
JAX00395856	15	25073267	0	C	T	C	C	C	C	C	T	C	T	H	C	H	C	C	C	C	C	C	H	C	C	C	C	H	C	T	C	C	C	C	H	C	T	H	T	C	C	C	C	H	C	H	C	C	C
JAX00395857	15	25073342	0	T	G	T	T	T	T	T	G	G	G	G	H	H	T	G	G	T	T	T	H	T	T	T	T	H	T	G	T	T	G	G	H	T	N	H	G	G	H	T	H	H	T	H	T	T	G
JAX00395858	15	25073545	0	G	C	G	G	G	G	G	C	C	C	C	N	N	G	C	C	G	G	G	H	G	G	G	G	H	G	C	G	G	C	C	H	G	C	H	C	C	H	G	H	H	G	H	G	G	C
JAX00395862	15	25081832	0	T	C	T	T	T	T	T	C	T	C	H	T	H	T	T	T	T	T	T	H	T	T	T	T	H	T	C	T	T	T	T	H	T	C	H	C	T	T	T	T	H	T	H	T	T	T
JAX00059985	15	25098147	0	G	T	T	G	T	G	T	T	T	G	T	G	T	G	T	T	T	T	T	H	G	T	G	H	H	T	T	T	T	T	T	T	H	T	T	G	T	T	T	T	T	T	H	H	G	T
JAX00059986	15	25102826	0	G	A	A	G	A	G	A	A	G	G	N	G	A	G	G	G	A	A	A	H	G	A	G	H	H	A	A	A	A	G	G	A	H	A	A	G	G	H	A	H	A	A	H	H	G	G
JAX00395874	15	25117553	0	G	A	A	G	A	G	A	G	G	A	G	G	H	G	G	G	A	A	A	A	G	A	G	H	A	A	G	A	A	G	G	H	H	G	H	A	G	H	A	H	H	A	G	H	G	G
JAX00059987	15	25118319	0	G	T	T	G	T	G	T	T	T	T	T	G	T	G	T	T	T	T	T	T	G	T	G	H	T	T	T	T	T	T	T	T	H	T	T	T	T	T	T	T	T	T	H	H	G	T
JAX00395877	15	25118901	0	C	T	T	C	T	C	T	T	T	T	T	C	T	C	T	T	T	T	T	T	C	T	C	H	T	T	T	T	T	T	T	T	H	T	T	T	T	T	T	T	T	T	H	H	C	T
JAX00059989	15	25150151	0	C	A	A	C	A	C	A	C	C	C	C	C	H	C	C	C	A	A	A	H	C	A	C	H	H	A	C	A	A	C	C	H	H	C	H	C	C	H	A	H	H	A	C	N	C	C
JAX00395881	15	25151385	0	A	G	A	A	A	A	A	A	G	A	H	A	A	A	G	G	A	A	A	A	A	A	A	A	A	A	A	A	A	G	G	A	H	A	A	A	G	H	A	H	A	A	A	A	A	G
JAX00395884	15	25154937	0	A	T	T	A	T	A	T	T	T	T	T	A	T	A	T	T	T	T	T	T	A	T	A	H	T	T	T	T	T	T	T	T	H	T	T	T	T	T	T	T	T	T	H	H	A	T
JAX00059991	15	25160673	0	A	G	G	A	G	A	G	A	G	G	H	A	H	A	G	G	G	G	G	G	A	G	A	H	G	G	A	G	G	G	G	H	H	A	H	G	G	G	G	G	H	G	A	H	A	G
JAX00395886	15	25173960	0	A	G	A	A	A	A	A	A	G	A	H	A	A	A	G	G	A	A	A	A	A	A	A	A	A	A	A	A	A	G	G	A	A	A	A	A	G	H	A	H	A	A	A	A	A	G
JAX00206599	15	25234338	0	G	T	G	G	G	G	G	G	T	G	H	G	G	G	T	T	G	G	G	G	G	G	G	G	G	G	G	G	G	T	T	G	G	G	G	G	T	H	G	G	G	G	G	G	G	H
JAX00395889	15	25264549	0	C	A	A	C	C	C	C	C	C	C	C	C	H	C	C	C	C	C	C	C	C	C	C	C	C	H	C	A	C	C	C	C	C	C	C	C	C	C	H	C	C	C	C	C	C	C
JAX00059998	15	25267300	0	C	T	C	C	T	C	T	C	C	C	C	C	C	C	C	C	T	T	T	H	C	T	C	H	H	H	C	C	T	C	C	H	N	C	H	C	C	H	H	H	N	T	C	H	C	C
JAX00395892	15	25280912	0	C	A	C	C	C	C	C	C	A	C	N	C	C	C	A	A	C	C	C	C	C	C	C	C	C	C	C	C	C	A	A	C	C	C	C	C	A	H	C	H	C	C	C	C	C	A
JAX00395894	15	25287061	0	C	A	C	C	A	C	A	A	C	C	H	C	H	C	C	C	A	A	A	H	C	A	C	H	H	H	A	C	A	C	C	A	H	A	A	C	C	H	H	N	A	A	H	H	C	C
JAX00395899	15	25289808	0	A	G	A	A	G	A	G	G	G	G	G	A	H	A	G	G	G	G	G	G	A	G	A	H	G	H	G	A	G	G	G	G	H	G	G	G	G	G	H	G	G	G	H	H	A	G
JAX00395912	15	25330474	0	A	T	A	A	A	A	T	A	A	A	A	A	A	A	A	A	T	A	T	H	A	T	A	A	A	A	A	A	A	A	A	A	A	A	A	A	A	H	A	H	H	T	A	H	A	A
JAX00395916	15	25331689	0	G	A	G	G	G	G	G	G	A	G	G	G	G	G	A	A	G	G	G	G	G	G	G	G	G	G	G	G	G	A	A	G	G	G	G	G	A	G	G	G	G	G	G	G	G	A
JAX00395922	15	25336209	0	C	T	C	C	C	C	C	T	T	C	T	C	H	C	T	T	C	C	C	C	C	C	C	C	C	C	T	C	C	T	T	H	C	T	H	C	T	H	C	H	H	C	H	C	C	T
JAX00395930	15	25338504	0	T	C	C	T	T	T	T	T	T	T	T	T	H	T	T	T	T	T	T	T	T	T	T	T	T	H	T	C	T	T	T	T	T	T	T	T	T	T	H	T	T	T	T	T	T	T
JAX00395932	15	25338679	0	C	T	C	C	C	C	C	T	C	C	H	C	H	C	C	C	C	C	C	C	C	C	C	C	C	C	T	C	C	C	C	H	C	T	H	C	C	C	C	C	H	C	H	C	C	C
JAX00395933	15	25338719	0	C	T	C	C	C	C	C	C	T	T	H	C	C	C	T	T	C	C	C	H	C	C	C	C	H	C	C	C	C	T	T	C	C	C	C	T	T	H	C	H	C	C	C	C	C	T
JAX00395936	15	25340102	0	G	T	T	G	T	G	T	G	G	T	G	G	N	G	G	G	T	T	T	T	G	T	G	H	T	T	G	T	T	G	G	H	H	G	H	T	G	H	T	H	H	T	G	H	G	G
JAX00395937	15	25340245	0	C	A	A	C	A	C	A	A	C	A	H	C	A	C	C	C	A	A	A	A	C	A	C	H	A	A	A	A	A	C	C	A	H	A	A	A	C	H	A	H	A	A	H	H	C	C
JAX00395939	15	25340658	0	G	A	G	G	G	G	G	A	A	G	A	G	N	G	A	A	G	G	G	G	G	G	G	G	G	G	A	G	G	A	A	H	G	A	N	G	A	H	G	H	H	G	H	G	G	A
JAX00395940	15	25340856	0	A	G	A	A	A	A	A	G	A	G	H	A	H	A	A	A	A	A	A	H	A	A	A	A	H	A	N	A	A	A	A	N	A	G	H	G	A	A	H	A	H	H	H	A	A	A
JAX00395952	15	25351832	0	G	A	G	G	A	G	A	G	G	A	G	G	G	G	G	G	A	A	A	A	G	A	G	H	A	H	G	G	A	G	G	H	H	G	H	A	G	H	H	H	H	A	G	H	G	G
JAX00395953	15	25352103	0	A	G	G	A	G	A	G	G	G	G	G	A	G	A	G	G	G	G	G	G	A	G	A	H	G	G	G	G	G	G	G	G	H	G	G	G	G	G	G	G	G	G	H	H	A	G
JAX00395954	15	25352385	0	T	G	T	T	T	T	T	T	G	T	H	T	T	T	G	G	T	T	T	T	T	T	T	T	T	T	T	T	T	G	G	T	T	T	T	T	G	H	T	H	T	T	T	T	T	G
JAX00395955	15	25394650	0	T	C	C	T	T	T	T	C	C	T	C	T	C	T	C	C	T	T	T	T	T	T	T	T	T	H	C	C	T	C	C	H	T	C	H	T	C	H	H	H	H	T	H	T	T	C
JAX00060009	15	25409486	0	T	G	G	T	T	T	T	G	G	T	G	T	G	T	G	G	T	T	T	T	T	T	T	T	T	H	G	G	T	G	G	H	T	G	H	T	G	H	H	H	H	T	H	T	T	G
JAX00395959	15	25417016	0	G	A	A	G	G	G	A	G	G	G	G	G	H	G	G	G	A	G	A	G	G	A	G	G	G	G	G	A	G	G	G	G	G	G	G	G	G	G	G	G	G	A	G	G	G	G
JAX00395969	15	25431172	0	A	G	A	A	A	A	A	A	G	A	H	A	A	A	G	G	A	A	A	A	A	A	A	A	A	A	A	A	A	G	G	A	A	A	A	A	G	H	A	H	A	A	A	A	A	G
JAX00395974	15	25439223	0	T	C	T	T	C	T	T	C	C	C	C	T	N	T	C	C	T	C	T	H	T	T	T	H	C	H	C	T	C	C	C	C	H	C	C	C	C	H	N	H	H	T	H	T	T	C
JAX00395978	15	25443202	0	A	C	C	A	A	A	C	C	C	A	C	A	C	A	C	C	C	A	C	H	A	C	A	A	A	N	C	C	A	C	C	H	A	C	H	A	C	C	H	C	C	C	H	H	A	C
JAX00395979	15	25443245	0	C	G	C	C	G	C	C	C	C	G	C	C	C	C	C	C	C	G	C	H	C	C	C	H	G	H	C	C	G	C	C	H	H	C	H	G	C	C	H	C	C	C	C	C	C	C
JAX00395980	15	25443597	0	T	C	C	T	C	T	C	C	C	C	C	T	C	T	C	C	C	C	C	C	T	C	T	H	C	C	C	C	C	C	C	C	H	C	C	C	C	C	C	C	C	C	H	T	T	C
JAX00395981	15	25451481	0	C	T	C	C	C	C	C	T	C	C	H	C	H	C	C	C	C	C	C	C	C	C	C	C	C	C	T	C	C	C	C	H	C	T	H	C	C	C	C	C	H	C	H	C	C	C
JAX00395983	15	25459822	0	A	G	A	A	G	A	A	G	A	G	H	A	N	A	A	A	A	G	A	H	A	A	A	H	G	H	G	A	G	A	A	G	H	G	G	G	A	A	H	A	H	A	H	A	A	A
JAX00395986	15	25463416	0	G	A	A	G	G	G	A	G	G	G	G	G	H	G	G	G	A	G	A	H	G	A	G	G	G	A	G	A	G	G	G	G	G	G	G	G	G	H	H	H	H	A	G	N	G	G
JAX00395993	15	25477565	0	C	T	C	C	C	C	C	C	T	C	H	C	C	C	T	T	C	C	C	C	C	C	C	C	C	C	C	C	C	T	T	C	C	C	C	C	T	H	C	H	C	C	C	C	C	T
JAX00060014	15	25478748	0	G	A	G	G	A	G	G	G	G	A	G	G	G	G	G	G	G	A	G	H	G	G	G	H	A	H	G	G	A	G	G	H	H	G	H	A	G	G	N	G	G	G	G	G	G	G
JAX00395996	15	25484373	0	A	G	G	A	A	A	G	G	A	A	N	A	G	A	A	A	G	A	G	N	A	G	A	A	A	N	G	G	A	A	A	H	A	G	H	A	A	H	H	H	G	G	G	G	A	A
JAX00395997	15	25486424	0	T	A	A	T	T	T	A	T	T	T	T	T	H	T	T	T	A	T	A	H	T	A	T	T	T	H	T	A	T	T	T	T	T	T	T	T	T	H	H	H	H	A	T	H	T	T
JAX00395998	15	25488590	0	C	A	C	C	A	C	C	A	A	A	A	C	H	C	A	A	C	A	C	H	C	C	C	H	A	H	A	C	A	A	A	A	N	A	A	A	A	H	H	N	H	C	H	C	C	A
JAX00396005	15	25505682	0	G	C	G	G	G	G	G	C	G	G	H	G	C	G	G	G	G	G	G	G	G	G	G	G	G	G	C	G	G	G	G	N	G	C	H	G	G	G	G	G	H	G	H	G	G	G
JAX00396008	15	25522541	0	G	A	G	G	A	G	G	G	G	A	G	G	G	G	G	G	G	A	G	H	G	G	G	H	A	H	G	G	A	G	G	H	H	G	H	A	G	G	H	G	G	G	G	G	G	G
JAX00396011	15	25531075	0	C	A	A	C	A	C	A	A	A	A	A	H	A	C	A	N	A	A	A	A	N	A	C	H	A	A	A	A	A	A	A	A	N	A	A	A	A	A	A	A	A	A	N	H	C	A
JAX00396016	15	25536936	0	T	C	T	T	C	T	T	T	T	T	T	T	T	T	T	T	T	C	T	T	T	T	T	H	N	H	T	T	C	T	T	H	H	T	H	T	T	T	H	T	T	T	T	T	T	T
JAX00396020	15	25541071	0	A	T	A	A	T	A	A	A	A	T	A	A	A	A	A	A	A	T	A	H	A	A	A	H	T	H	A	A	T	A	A	H	N	A	H	T	A	A	N	A	A	A	A	A	A	A
JAX00060019	15	25549697	0	A	T	T	A	T	A	T	A	A	T	A	A	H	A	A	A	T	T	T	T	A	T	A	H	T	T	A	T	T	A	A	H	H	A	H	T	A	T	T	T	H	T	A	H	A	A
JAX00396022	15	25553834	0	T	G	T	T	T	T	T	G	T	T	N	T	N	T	T	T	T	T	T	T	T	T	T	T	T	T	G	T	T	T	T	H	T	G	H	T	T	T	T	T	H	T	H	T	T	T
JAX00396025	15	25554320	0	G	A	G	G	G	G	G	G	A	G	N	G	G	G	A	A	G	G	G	G	G	G	G	G	G	G	G	G	G	A	A	G	G	G	G	G	A	H	G	H	G	G	G	G	G	A
JAX00396027	15	25554379	0	T	C	T	T	T	T	T	C	C	T	C	T	H	T	C	C	T	T	T	T	T	T	T	T	T	T	C	T	T	C	C	H	T	C	H	T	C	H	T	N	H	T	H	T	T	C
JAX00206606	15	25565451	0	G	A	G	G	G	G	G	A	A	G	A	G	G	G	A	A	G	G	G	G	G	G	G	G	G	G	A	G	G	A	A	G	G	A	G	G	A	H	G	N	G	G	G	G	G	A
JAX00396035	15	25578801	0	T	G	G	T	T	T	T	G	G	T	G	T	G	T	G	G	T	T	T	T	T	T	T	T	T	T	G	H	T	G	G	H	T	G	H	T	G	N	T	N	H	T	H	T	T	G
JAX00060022	15	25581125	0	A	G	G	A	A	A	A	G	G	A	G	A	G	A	G	G	A	A	A	A	A	A	A	A	A	H	G	G	A	G	G	H	A	G	H	A	G	H	H	H	H	A	H	A	A	G
JAX00396038	15	25584080	0	C	T	C	C	C	C	C	C	T	C	N	N	C	C	T	T	C	C	C	C	C	C	C	C	C	C	C	C	C	T	T	C	C	C	C	C	T	H	C	H	C	C	C	C	C	T
JAX00396042	15	25604728	0	C	T	C	C	C	C	C	C	T	C	T	C	C	C	T	T	C	C	C	C	C	C	C	C	C	C	C	C	C	T	T	C	C	C	C	C	T	N	C	T	C	C	C	C	C	T
JAX00396051	15	25654030	0	C	T	T	C	T	C	T	C	C	T	C	C	H	C	C	C	T	H	H	T	C	T	C	H	T	T	C	T	C	C	C	H	H	C	H	T	C	H	T	H	H	T	C	H	C	C
JAX00396054	15	25655946	0	C	T	T	C	T	C	T	C	C	T	C	C	H	C	C	C	T	T	T	T	C	T	C	H	T	T	C	T	C	C	C	H	H	C	H	T	C	H	T	H	H	T	C	H	C	C
JAX00060027	15	25663533	0	G	A	A	G	G	G	A	G	A	A	H	G	H	G	A	A	A	G	A	A	G	A	G	G	H	H	G	A	G	A	A	G	G	G	G	A	A	A	H	A	A	A	G	A	G	A
JAX00396055	15	25664079	0	A	G	G	A	A	A	G	A	G	G	H	A	H	A	G	G	G	A	G	G	A	G	A	A	H	H	A	G	A	G	G	A	A	A	A	G	G	G	H	G	H	G	A	N	A	G
JAX00396058	15	25665199	0	T	C	C	T	T	T	C	C	C	C	C	T	C	T	C	C	C	T	C	C	T	C	T	T	H	H	C	C	T	C	C	H	T	C	H	C	C	C	H	C	C	C	H	H	T	C
JAX00396067	15	25706581	0	G	A	G	G	G	G	G	A	G	G	H	G	H	G	G	G	G	G	G	G	G	G	G	G	G	G	A	G	G	G	G	H	G	A	H	G	G	G	G	G	H	G	H	G	G	G
JAX00060031	15	25706677	0	G	A	G	G	A	G	G	G	G	G	G	G	G	G	G	G	G	A	G	G	G	G	G	H	H	H	G	G	G	G	G	H	H	G	H	G	G	G	H	G	G	G	G	G	G	G
JAX00396069	15	25708811	0	A	G	A	A	G	A	A	G	G	A	G	A	N	A	G	G	A	G	A	A	A	A	A	H	H	H	G	A	A	G	G	G	N	G	G	A	G	N	N	N	N	A	N	A	A	G
JAX00396072	15	25728276	0	T	C	T	T	T	T	T	T	T	C	T	T	T	T	T	T	T	T	T	T	T	T	T	T	H	T	T	T	T	T	T	T	T	T	T	C	T	T	T	T	T	T	T	T	T	T
JAX00396074	15	25728468	0	A	T	A	A	A	A	A	A	T	T	H	A	A	A	T	T	A	A	A	A	A	A	A	A	H	A	A	A	A	T	T	A	A	A	A	T	T	H	A	H	A	A	A	A	A	T
JAX00396075	15	25734103	0	G	C	G	G	G	G	G	G	C	G	H	G	G	G	C	C	G	G	G	G	G	G	G	G	G	G	G	G	G	C	C	G	G	G	G	G	C	H	G	H	G	G	G	G	G	C
JAX00396076	15	25734428	0	C	T	C	C	T	C	C	C	T	T	H	C	C	C	T	T	C	T	C	C	C	C	C	H	T	H	C	C	C	T	T	H	H	C	H	T	T	H	H	H	C	C	C	C	C	T
JAX00396077	15	25737564	0	G	A	G	G	A	G	G	G	G	A	G	G	G	G	G	G	G	A	G	G	G	G	G	H	A	H	G	G	G	G	G	H	H	G	H	A	G	G	H	G	G	G	G	G	G	G
JAX00396081	15	25743937	0	G	A	G	G	G	G	G	G	A	A	H	G	G	G	A	A	G	G	G	G	G	G	G	G	H	G	G	G	G	A	A	G	G	G	G	A	A	H	G	H	G	G	G	G	G	A
JAX00396082	15	25746136	0	C	T	C	C	C	C	C	T	C	C	H	C	H	C	C	C	C	C	C	C	C	C	C	C	C	C	T	C	C	C	C	H	C	T	H	C	C	C	C	C	H	C	H	C	C	C
JAX00396083	15	25747990	0	G	A	G	G	A	G	G	G	A	G	H	G	G	G	A	A	G	A	G	G	G	G	G	H	H	H	G	G	G	A	A	H	H	G	H	G	A	H	H	H	G	G	G	G	G	A
JAX00396087	15	25761997	0	C	A	C	C	C	C	C	C	C	A	C	C	C	C	C	C	C	C	C	C	C	C	C	C	H	C	C	C	C	C	C	C	C	C	C	A	C	C	C	C	C	C	C	C	C	C
JAX00060036	15	25768455	0	T	A	T	T	A	T	T	A	A	A	A	T	H	T	A	A	T	A	T	T	T	T	T	H	A	H	A	T	T	A	A	A	H	A	A	A	A	H	H	H	H	T	H	T	T	A
JAX00396089	15	25768496	0	G	C	G	G	C	G	G	G	G	G	G	G	G	G	G	G	G	C	G	G	G	G	G	H	H	H	G	G	G	G	G	H	H	G	H	G	G	G	H	G	G	G	G	G	G	G
JAX00396090	15	25768557	0	C	T	C	C	C	C	C	C	T	C	H	C	C	C	T	T	C	C	C	C	C	C	C	C	C	C	C	C	C	T	T	C	C	C	C	C	T	N	C	N	C	C	C	C	C	T
JAX00060037	15	25769680	0	A	T	A	A	T	A	A	A	A	A	A	A	A	A	A	A	A	T	A	A	A	A	A	H	H	H	A	A	A	A	A	H	H	A	H	A	A	A	H	A	A	A	A	A	A	A
JAX00206612	15	25773066	0	A	T	A	A	A	A	A	T	T	A	T	A	H	A	T	T	A	A	A	A	A	A	A	A	A	A	T	A	A	T	T	H	A	T	H	A	T	N	A	H	H	A	H	A	A	T
JAX00060039	15	25819213	0	T	C	T	T	T	T	T	T	C	T	T	T	T	T	C	C	T	T	T	T	T	T	T	T	T	T	T	T	T	C	C	T	T	T	T	T	C	T	T	T	T	T	T	T	T	H
JAX00396099	15	25828825	0	G	A	G	G	G	G	G	A	G	G	N	G	N	G	G	G	G	G	G	G	G	G	G	G	G	G	A	G	G	G	G	G	G	A	G	G	G	G	G	G	N	G	H	G	G	G
JAX00396101	15	25831772	0	C	T	C	C	C	C	C	C	T	T	H	C	C	C	T	T	C	C	C	C	C	C	C	C	H	C	C	C	C	T	T	C	C	C	C	T	T	H	C	H	C	C	C	C	C	T
JAX00396108	15	25881611	0	G	T	G	G	G	G	G	G	T	T	H	G	G	G	T	T	G	G	G	G	G	G	G	G	H	G	G	G	G	T	T	G	G	G	G	T	T	H	G	H	G	G	G	G	G	T
JAX00396111	15	25884499	0	G	A	G	G	G	G	G	A	A	G	A	G	H	G	A	A	G	G	G	G	G	G	G	G	G	G	A	G	G	A	A	H	G	A	H	G	A	H	G	H	H	G	H	G	G	A
JAX00396112	15	25896911	0	G	A	G	G	G	G	G	A	G	G	H	G	N	G	G	G	G	G	G	G	G	G	G	G	G	G	A	G	G	G	G	N	G	A	H	G	G	G	G	G	N	G	H	G	G	G
JAX00396114	15	25908880	0	G	T	G	G	G	G	G	G	T	G	H	G	G	G	T	T	G	G	G	G	G	G	G	G	G	G	G	G	G	T	T	G	G	G	G	G	T	H	G	H	G	G	G	G	G	T
JAX00396115	15	25946098	0	A	T	A	A	A	A	A	A	T	A	H	A	A	A	T	T	A	A	A	A	A	A	A	A	A	A	A	A	A	T	T	A	A	A	A	A	T	H	A	H	A	A	A	A	A	T
JAX00060049	15	25953478	0	C	T	C	C	C	C	C	T	T	C	T	C	H	C	T	T	C	C	C	C	C	C	C	C	C	C	T	C	C	T	T	N	C	T	N	C	T	H	C	H	H	C	H	C	C	T
JAX00396119	15	25976280	0	A	C	A	A	A	A	A	A	C	A	H	A	A	A	C	C	A	A	A	A	A	A	A	A	A	A	A	A	A	C	C	A	A	A	A	A	C	H	A	H	A	A	A	A	A	C
JAX00060051	15	25995958	0	C	T	T	C	T	C	C	C	T	T	H	C	H	C	T	T	C	T	C	C	C	C	C	H	T	T	C	T	C	T	T	H	H	C	H	T	T	H	T	H	C	C	C	C	C	T
JAX00396121	15	25996278	0	A	T	A	A	A	A	A	T	A	A	H	A	H	A	A	A	A	A	A	A	A	A	A	A	A	A	T	A	A	A	A	H	A	T	H	A	A	A	A	A	H	A	H	A	A	A
JAX00396124	15	26001826	0	A	G	G	A	G	A	A	A	G	G	H	A	H	A	G	G	A	G	A	A	A	A	A	H	G	G	A	G	A	G	G	H	H	A	H	G	G	H	G	H	A	A	A	A	A	G
JAX00396125	15	26002320	0	G	T	T	G	T	G	G	T	T	T	T	G	T	G	T	T	G	T	G	G	G	G	G	H	T	T	T	T	G	T	T	T	H	T	T	T	T	H	T	H	H	G	H	G	G	T
JAX00396126	15	26002425	0	T	C	C	T	C	T	T	C	C	C	C	T	C	T	C	C	T	C	T	T	T	T	T	H	C	C	C	C	T	C	C	C	H	C	C	C	C	H	C	H	H	T	H	T	T	C
JAX00396130	15	26034420	0	A	G	A	A	A	A	A	G	G	A	G	A	H	A	G	G	A	A	A	A	A	A	A	A	A	A	G	A	A	G	G	N	A	G	H	A	G	H	A	H	H	A	H	A	A	G
JAX00396131	15	26034487	0	A	G	A	A	A	A	A	G	G	A	G	A	H	A	G	G	A	A	A	A	A	A	A	A	A	A	G	A	A	G	G	H	A	G	H	A	G	H	A	H	H	A	H	A	A	G
JAX00396132	15	26034988	0	T	C	T	T	T	T	T	C	C	T	C	T	C	T	C	C	T	T	T	T	T	T	T	T	T	T	C	T	T	C	C	C	T	C	C	T	C	H	T	H	C	T	C	T	T	C
JAX00060058	15	26044956	0	A	G	G	A	G	A	A	A	A	G	A	A	H	A	A	A	A	G	A	A	A	A	A	H	G	G	A	G	A	A	A	N	H	A	N	G	A	A	G	A	A	A	A	A	A	A
JAX00396137	15	26096121	0	A	G	A	A	A	A	A	G	G	A	G	A	H	A	G	G	A	A	A	A	A	A	A	A	A	A	G	A	A	G	G	H	A	G	H	A	G	H	A	H	H	A	H	A	A	G
JAX00060062	15	26105356	0	A	G	G	A	G	A	A	A	A	G	A	A	H	A	A	A	A	G	A	A	A	A	A	H	G	G	A	G	A	A	A	H	H	A	H	G	A	A	G	A	A	A	A	A	A	A
JAX00396143	15	26125858	0	T	C	T	T	T	T	T	T	C	T	H	T	T	T	C	C	T	T	T	T	T	T	T	T	T	T	T	T	T	C	C	T	T	T	T	T	C	H	T	H	T	T	T	T	T	C
JAX00206619	15	26148639	0	A	G	A	A	A	A	A	G	G	A	G	A	H	A	G	G	A	A	A	A	A	A	A	A	A	A	G	A	A	G	G	H	A	G	H	A	G	H	A	H	H	A	H	A	A	G
JAX00060066	15	26170970	0	C	T	T	C	T	C	C	C	C	T	C	C	H	C	C	C	C	T	C	C	C	C	C	H	T	T	C	T	C	C	C	H	H	C	H	T	C	C	T	C	C	C	C	C	C	C
JAX00396153	15	26183375	0	G	A	G	G	G	G	G	A	G	G	G	G	H	G	G	G	G	G	G	G	G	G	G	G	G	G	A	G	G	G	G	H	G	A	H	G	G	G	G	G	H	G	H	G	G	G
JAX00396155	15	26184775	0	T	C	T	T	T	T	T	C	C	T	C	T	H	T	C	C	T	T	T	T	T	T	T	T	T	T	C	T	T	C	C	H	T	C	H	T	C	H	T	H	H	T	H	T	T	C
JAX00396161	15	26223792	0	C	T	C	C	C	C	C	T	C	C	C	C	C	C	C	C	C	C	C	C	C	C	C	C	C	C	H	C	C	C	C	C	C	H	C	C	C	C	C	C	C	C	C	C	C	C
JAX00396167	15	26238226	0	T	C	C	T	C	T	T	C	C	C	C	T	C	T	C	C	T	C	T	T	T	T	T	H	C	C	C	C	T	C	C	C	H	C	C	C	C	H	C	H	H	T	N	T	T	C
JAX00396172	15	26258831	0	A	G	A	A	A	A	A	G	G	A	G	A	H	A	G	G	A	A	A	A	A	A	A	A	A	A	G	A	A	G	G	H	A	G	H	A	G	H	A	H	H	A	H	A	A	G
JAX00060076	15	26293572	0	G	C	C	G	C	G	G	C	C	C	C	G	C	G	C	C	G	C	G	G	G	G	G	H	C	C	C	C	G	C	C	C	H	C	C	C	C	H	C	H	H	G	N	G	G	C
JAX00060077	15	26298111	0	G	A	A	G	A	G	G	G	G	A	G	G	H	G	G	G	G	A	G	G	G	G	G	H	A	A	G	A	G	G	G	H	H	G	H	A	G	G	A	G	G	G	G	G	G	G
JAX00396180	15	26307675	0	T	G	G	T	G	T	T	T	T	G	T	T	H	T	T	T	T	G	T	T	T	T	T	H	G	G	T	G	T	T	T	N	H	T	H	G	T	T	G	T	T	T	T	T	T	T
JAX00396185	15	26337215	0	C	T	C	C	C	C	C	C	T	C	N	C	C	C	T	T	C	C	C	C	C	C	C	C	C	C	C	C	C	T	T	C	C	C	C	C	T	H	C	H	C	C	C	C	C	T
JAX00396190	15	26365116	0	C	T	C	C	C	C	C	C	T	C	H	C	C	C	T	T	C	C	C	C	C	C	C	C	C	C	C	C	C	T	T	C	C	C	C	C	T	H	C	H	C	C	C	C	C	T
JAX00060082	15	26381434	0	T	A	A	T	A	T	T	A	A	A	A	T	A	T	A	A	T	A	T	T	T	T	T	H	A	A	A	A	T	A	A	A	H	A	A	A	A	H	A	H	H	T	H	T	T	A
JAX00188080	15	26385163	0	T	C	C	T	C	T	T	C	C	C	C	T	C	T	C	C	T	C	T	T	T	T	T	H	C	C	C	C	T	C	C	C	H	C	C	C	C	H	C	H	H	T	H	T	T	C
JAX00396192	15	26400616	0	T	G	T	T	T	T	T	G	T	T	H	T	H	T	T	T	T	T	T	T	T	T	T	T	T	T	G	T	T	T	T	H	T	G	H	T	T	T	T	T	H	T	H	T	T	T
JAX00060085	15	26421516	0	C	T	C	C	C	C	C	C	T	C	H	C	C	C	T	T	C	C	C	C	C	C	C	C	C	C	C	C	C	T	T	C	C	C	C	C	T	H	C	H	C	C	C	C	C	T
JAX00396194	15	26445385	0	G	A	G	G	G	G	G	A	A	G	A	G	H	G	A	A	G	G	G	G	G	G	G	G	G	G	A	G	G	A	A	H	G	A	H	G	A	H	G	N	H	G	H	G	G	A
JAX00060089	15	26465363	0	G	A	G	G	G	G	G	A	G	G	N	G	H	G	G	G	G	G	G	G	G	G	G	G	G	G	A	G	G	G	G	H	G	A	H	G	G	G	G	G	H	G	H	G	G	G
JAX00396196	15	26474123	0	G	T	G	G	G	G	G	G	T	G	H	G	G	G	T	T	G	G	G	G	G	G	G	G	G	G	G	G	G	T	T	G	G	G	G	G	T	H	G	H	G	G	G	G	G	T
JAX00396200	15	26493317	0	A	T	A	A	T	A	A	A	A	A	A	A	A	A	A	A	A	T	A	A	A	A	A	H	H	H	A	A	A	A	A	H	H	A	H	A	A	A	H	A	A	A	A	A	A	A
JAX00396202	15	26494567	0	C	T	C	C	T	C	C	C	C	C	C	C	C	C	C	C	C	T	C	C	C	C	C	H	H	H	C	C	C	C	C	N	H	C	N	C	C	C	H	C	C	C	C	C	C	C
JAX00206626	15	26496095	0	G	T	G	G	G	G	G	G	T	G	H	G	G	G	T	T	G	G	G	G	G	G	G	G	G	G	G	G	G	T	T	G	G	G	G	G	T	H	G	H	G	G	G	G	G	T
JAX00396205	15	26504750	0	T	C	T	T	C	T	T	C	C	T	C	T	H	T	C	C	T	C	T	T	T	T	T	N	H	H	C	T	T	C	C	C	H	C	C	T	C	H	H	H	H	T	N	T	T	C
JAX00396207	15	26507630	0	G	A	G	G	G	G	G	G	G	A	G	G	G	G	G	G	G	G	G	G	G	G	G	G	H	G	G	G	G	G	G	G	G	G	G	A	G	G	G	G	G	G	G	G	G	G
JAX00396211	15	26525946	0	A	C	A	A	A	A	A	A	A	C	A	A	A	A	A	A	A	A	A	A	A	A	A	A	H	A	A	A	A	A	A	A	A	A	A	C	A	A	A	A	A	A	A	A	A	A
JAX00396212	15	26526293	0	T	C	T	T	T	T	T	C	C	T	C	T	H	T	C	C	T	T	T	T	T	T	T	T	T	T	C	T	T	C	C	H	T	C	H	T	C	H	T	H	H	T	H	T	T	C
JAX00396220	15	26538264	0	A	C	A	A	A	A	A	A	A	C	A	A	A	A	A	A	A	A	A	A	A	A	A	A	H	A	A	A	A	A	A	A	A	A	A	C	A	A	A	A	A	A	A	A	A	A
JAX00396221	15	26539059	0	C	T	C	C	C	C	C	T	C	C	C	C	N	C	C	C	C	C	C	C	C	C	C	C	C	C	T	C	C	C	C	C	C	T	C	C	C	C	C	C	C	C	H	C	C	C
JAX00396225	15	26543629	0	A	G	G	A	G	A	A	A	A	G	A	A	H	A	A	A	A	G	A	A	A	A	A	H	G	G	A	G	A	A	A	H	H	A	H	G	A	A	G	A	A	A	A	A	A	A
JAX00396233	15	26563010	0	T	C	C	T	C	T	T	C	T	C	H	T	C	T	T	T	T	C	T	T	T	T	T	H	C	C	C	C	T	T	T	C	H	C	C	C	T	T	C	T	H	T	H	T	T	T
JAX00396235	15	26566943	0	G	A	A	G	A	G	G	G	G	G	G	G	H	G	G	G	G	A	G	G	G	G	G	H	H	A	G	A	G	G	G	H	H	G	H	G	G	G	A	G	G	G	G	G	G	G
JAX00396236	15	26569720	0	G	T	T	G	T	G	G	G	T	G	H	G	N	G	T	T	G	T	G	G	G	G	G	H	H	T	G	T	G	T	T	N	H	G	N	G	T	G	T	H	G	G	G	G	G	T
JAX00060098	15	26572624	0	T	C	C	T	C	T	T	C	C	T	C	T	C	T	C	C	T	C	T	T	T	T	T	H	H	C	C	C	T	C	C	C	H	C	C	T	C	H	C	H	H	T	H	T	T	C
JAX00396240	15	26585975	0	G	T	G	G	G	G	G	G	T	G	H	G	G	G	T	T	G	G	G	G	G	G	G	G	G	G	G	G	G	T	T	G	G	G	G	G	T	H	G	H	G	G	G	G	G	T
JAX00060099	15	26603405	0	G	T	T	G	G	G	G	G	G	G	G	G	H	G	G	G	G	G	G	G	G	G	G	G	G	H	G	T	G	G	G	G	G	G	G	G	G	G	H	G	G	G	G	G	G	G
JAX00396242	15	26626794	0	C	T	C	C	C	C	C	C	T	C	C	C	C	C	T	T	C	C	C	C	C	C	C	C	C	C	C	C	C	T	T	C	C	C	C	C	T	H	C	H	C	C	C	C	C	T
JAX00060101	15	26638088	0	A	T	T	A	A	A	A	A	T	A	H	A	H	A	T	T	A	A	A	A	A	A	A	A	A	H	A	T	A	T	T	A	A	A	A	A	T	H	H	H	A	A	A	A	A	T
JAX00396247	15	26650039	0	A	G	A	A	A	A	A	G	A	A	H	A	N	A	A	A	A	A	A	A	A	A	A	A	A	A	G	A	A	A	A	H	A	G	H	A	A	A	A	A	H	A	H	A	A	A
JAX00060102	15	26658439	0	A	G	G	A	A	A	A	G	G	A	G	A	G	A	G	G	A	A	A	A	A	A	A	A	A	H	G	G	A	G	G	H	A	G	H	A	G	H	H	H	H	A	H	A	A	G
JAX00060103	15	26660402	0	G	T	T	G	G	G	G	T	T	G	T	G	T	G	T	T	G	G	G	G	G	G	G	G	G	H	T	T	G	T	T	H	G	T	H	G	T	H	H	H	T	G	H	G	G	T
JAX00060104	15	26664710	0	T	G	G	T	T	T	T	G	G	T	G	T	G	T	G	G	T	T	T	T	T	T	T	T	T	H	G	G	T	G	G	H	T	G	H	T	G	H	H	H	H	T	H	T	T	G
JAX00396249	15	26678353	0	T	C	T	T	T	T	T	T	C	T	H	T	T	T	C	C	T	T	T	T	T	T	T	T	T	T	T	T	T	C	C	T	T	T	T	T	C	H	T	H	T	T	T	T	T	C
JAX00206633	15	26719936	0	T	G	T	T	T	T	T	G	G	T	G	T	H	T	G	G	T	T	T	T	T	T	T	T	T	T	G	T	T	G	G	H	T	G	H	T	G	H	T	H	H	T	H	T	T	G
JAX00060111	15	26768838	0	A	T	T	A	A	A	A	A	A	A	A	A	H	A	A	A	A	A	A	A	A	A	A	A	A	H	A	T	A	A	A	A	A	A	A	A	A	A	H	A	A	A	A	A	A	A
JAX00060112	15	26772426	0	T	C	C	T	T	T	T	T	T	T	T	T	H	T	T	T	T	T	T	T	T	T	T	T	T	H	T	C	T	T	T	T	T	T	T	T	T	T	H	T	T	T	T	T	T	T
JAX00396259	15	26804310	0	T	G	T	T	T	T	T	T	G	T	H	T	T	T	G	G	T	T	T	T	T	T	T	T	T	T	T	T	T	G	G	T	T	T	T	T	G	H	T	H	T	T	T	T	T	G
JAX00060116	15	26823215	0	G	A	G	G	A	G	G	G	G	G	G	G	G	G	G	G	G	A	G	G	G	G	G	H	H	H	G	G	G	G	G	H	H	G	H	G	G	G	H	G	G	G	G	G	G	G
JAX00060119	15	26861333	0	A	G	G	A	A	A	A	G	G	G	G	A	G	A	G	G	A	A	A	A	A	A	A	A	H	H	G	G	A	G	G	N	A	G	H	G	G	H	H	H	H	A	N	A	A	G
JAX00396266	15	26876328	0	A	G	A	A	A	A	A	A	G	A	H	A	A	A	G	G	A	A	A	A	A	A	A	A	A	A	A	A	A	G	G	A	A	A	A	A	G	N	A	H	A	A	A	A	A	G
JAX00060121	15	26899892	0	A	C	A	A	C	A	A	C	C	C	C	A	H	A	C	C	A	C	A	A	A	A	A	H	C	H	C	A	A	C	C	C	H	C	C	C	C	H	H	H	N	A	H	A	A	C
JAX00396267	15	26900123	0	T	A	T	T	T	T	T	A	T	T	T	T	T	T	T	T	T	T	T	T	T	T	T	T	T	T	H	T	T	T	T	T	T	H	T	T	T	T	T	T	T	T	T	T	T	T
JAX00396269	15	26905114	0	C	T	C	C	T	C	C	C	C	T	C	C	C	C	C	C	C	T	C	C	C	C	C	H	T	H	C	C	C	C	C	H	H	C	H	T	C	C	H	C	C	C	C	C	C	C
JAX00060122	15	26907831	0	T	C	T	T	C	T	T	C	C	C	C	T	H	T	C	C	T	C	T	T	T	T	T	H	C	H	C	T	T	C	C	C	H	C	C	C	C	H	H	H	H	T	H	T	T	C
JAX00396272	15	26923258	0	G	A	G	G	G	G	G	A	A	G	A	G	H	G	A	A	G	G	G	G	G	G	G	G	G	G	A	G	G	A	A	H	G	A	H	G	A	H	G	H	H	G	N	G	G	A
JAX00396275	15	26952322	0	G	T	T	G	T	G	G	G	G	T	G	G	H	G	G	G	G	T	G	G	G	G	G	H	T	T	G	T	G	G	G	N	H	G	N	T	G	G	T	G	G	G	G	G	G	G
JAX00396276	15	26973514	0	A	G	G	A	G	A	A	G	G	G	G	H	G	A	G	G	A	G	A	A	A	A	A	H	G	G	G	G	A	G	G	G	H	G	G	G	G	H	G	H	H	A	H	A	A	G
JAX00396280	15	26978711	0	G	T	T	G	T	G	G	G	T	G	H	G	H	G	T	T	G	T	G	G	G	G	G	H	H	T	G	T	G	T	T	H	H	G	H	G	T	H	T	H	G	G	G	G	G	T
JAX00206641	15	26979994	0	C	A	C	C	C	C	C	C	A	C	H	C	C	C	A	A	C	C	C	C	C	C	C	C	C	C	C	C	C	A	A	C	C	C	C	C	A	H	C	H	C	C	C	C	C	A
JAX00396281	15	26986725	0	T	C	C	T	C	T	T	C	T	T	H	T	C	T	T	T	T	C	T	T	T	T	T	H	H	C	C	C	T	T	T	C	H	C	C	T	T	T	C	T	H	T	H	T	T	T
JAX00396286	15	26995622	0	C	A	C	C	C	C	C	A	C	C	H	C	H	C	C	C	C	C	C	C	C	C	C	C	C	C	A	C	C	C	C	H	C	A	H	C	C	C	N	C	N	C	H	C	C	C
JAX00396288	15	27019344	0	G	T	G	G	G	G	G	G	T	G	H	G	G	G	T	T	G	G	G	G	G	G	G	G	G	G	G	G	G	T	T	G	G	G	G	G	T	H	G	H	G	G	G	G	G	T
JAX00396292	15	27034415	0	T	A	A	T	T	T	T	T	T	T	T	T	H	T	T	T	T	T	T	T	T	T	T	T	T	H	T	A	T	T	T	T	T	T	T	T	T	T	H	T	T	T	T	T	T	T
JAX00060132	15	27041165	0	C	G	G	C	G	C	C	C	C	C	C	C	N	C	C	C	C	G	C	C	C	C	C	H	H	G	C	G	C	C	C	G	H	C	G	C	C	C	G	C	C	C	C	C	C	C
JAX00396299	15	27082764	0	T	G	T	T	T	T	T	G	G	T	G	T	H	T	G	G	T	T	T	T	T	T	T	T	T	T	G	T	T	G	G	H	T	G	H	T	G	H	T	H	H	T	H	T	T	G
JAX00060135	15	27086594	0	G	T	T	G	T	G	G	T	T	T	T	G	T	G	T	T	G	T	G	G	G	G	G	G	T	T	T	T	G	T	T	T	G	T	T	T	T	G	T	G	N	G	G	G	G	T
JAX00060138	15	27134294	0	A	G	A	A	A	A	A	A	A	G	A	A	A	A	A	A	A	A	A	A	A	A	A	A	H	A	A	A	A	A	A	A	A	A	A	G	A	A	A	A	A	A	A	A	A	A
JAX00396304	15	27153463	0	G	A	G	G	G	G	G	G	A	G	H	G	G	G	A	A	G	G	G	G	G	G	G	G	G	G	G	G	G	A	A	G	G	G	G	G	A	H	G	H	G	G	G	G	G	A
JAX00396307	15	27198618	0	T	C	T	T	T	T	T	T	T	C	T	T	T	T	T	T	T	T	T	T	T	T	T	T	H	T	T	T	T	T	T	T	T	T	T	C	T	T	T	T	T	T	T	T	T	T
JAX00060145	15	27218438	0	T	A	T	T	T	T	T	A	T	A	H	T	H	T	T	T	T	T	T	T	T	T	T	T	H	T	A	T	T	T	T	H	T	A	N	A	T	T	T	T	H	T	H	T	T	T
JAX00396312	15	27228674	0	A	G	A	A	A	A	A	G	G	G	G	A	H	A	G	G	A	A	A	A	A	A	A	A	H	A	N	A	A	G	G	H	A	G	H	G	G	H	A	H	H	A	H	A	A	G
JAX00060147	15	27262208	0	C	T	C	C	C	C	C	T	T	C	T	C	H	C	T	T	C	C	C	C	C	C	C	C	C	C	T	C	C	T	T	H	C	T	H	C	T	H	C	H	H	C	H	C	C	T
JAX00060149	15	27275585	0	G	T	G	G	G	G	G	G	T	G	H	G	G	G	T	T	G	G	G	G	G	G	G	G	G	G	G	G	G	T	T	G	G	G	G	G	T	H	G	H	G	G	G	G	G	T
JAX00060151	15	27285812	0	C	T	C	C	C	C	C	T	T	C	T	C	H	C	T	T	C	C	C	C	C	C	C	C	C	C	T	C	C	T	T	H	C	T	H	C	T	H	C	H	H	C	H	C	C	T
JAX00396320	15	27321633	0	T	A	T	T	T	T	T	T	T	A	T	T	T	T	N	T	T	T	T	T	T	T	T	T	H	T	T	T	T	T	T	T	T	T	T	H	T	T	T	T	T	T	T	T	T	T
JAX00206650	15	27339599	0	A	G	A	A	A	A	A	A	G	A	H	A	A	A	G	G	A	A	A	A	A	A	A	A	A	A	A	A	A	G	G	A	A	A	A	A	G	H	A	H	A	A	A	A	A	G
JAX00060155	15	27350023	0	T	C	C	T	C	T	T	C	T	C	H	T	C	T	T	T	T	C	T	T	T	T	T	H	C	C	C	C	T	T	T	C	H	C	C	C	T	T	C	T	H	T	H	T	T	T
JAX00396327	15	27356600	0	G	A	A	G	A	G	G	G	A	A	H	G	H	G	A	A	G	A	G	G	A	G	G	H	A	A	G	A	G	A	A	H	H	G	H	A	A	H	A	H	G	G	G	G	G	A
JAX00396328	15	27361353	0	A	C	C	A	C	A	A	C	C	C	C	A	C	A	C	C	A	C	A	A	C	A	A	H	C	C	C	C	A	C	C	C	H	C	C	C	C	H	C	H	H	A	H	A	A	C
JAX00060157	15	27370781	0	T	C	C	T	C	T	T	C	C	C	C	T	C	T	C	C	T	C	T	T	C	T	T	H	C	C	H	C	T	C	C	C	H	H	C	C	C	H	C	H	T	T	T	T	T	C
JAX00396336	15	27435082	0	C	A	A	C	A	C	C	C	C	C	C	C	A	C	C	C	C	A	C	C	C	C	C	N	N	A	C	A	C	C	C	A	N	C	N	C	C	C	A	C	C	C	C	C	C	C
JAX00396338	15	27438939	0	T	C	C	T	C	T	T	C	C	T	C	T	C	T	C	C	T	C	T	T	T	T	T	H	H	C	C	C	T	C	C	C	H	C	C	T	C	H	C	H	H	T	H	T	T	C
JAX00060162	15	27440136	0	T	C	C	T	C	T	T	C	C	T	C	T	C	T	C	C	T	C	T	T	T	T	T	H	H	C	C	C	T	C	C	C	H	C	C	T	C	H	C	H	H	T	H	T	T	C
JAX00060163	15	27449049	0	C	T	T	C	T	C	C	C	C	C	C	C	H	C	C	C	C	T	C	C	C	C	C	H	H	T	C	T	C	C	C	H	H	C	H	C	C	C	T	C	C	C	C	C	C	C
JAX00396342	15	27460017	0	A	G	G	A	G	A	A	G	G	A	G	A	G	A	G	G	A	G	A	A	A	A	A	H	H	G	G	G	A	G	G	G	H	G	G	A	G	H	G	H	H	A	H	A	A	G
JAX00396344	15	27467083	0	C	G	G	C	G	C	C	C	C	C	C	C	H	C	C	C	C	H	C	C	C	C	C	H	H	G	C	G	C	C	C	H	H	C	H	C	C	C	G	C	C	C	C	C	C	C
JAX00396345	15	27470730	0	C	T	C	C	C	C	C	T	T	T	T	N	H	C	T	T	C	C	C	C	T	C	C	C	H	C	T	C	C	T	T	H	C	T	H	T	T	H	C	H	H	C	H	C	C	T
JAX00396347	15	27475761	0	T	C	T	T	T	T	T	C	C	T	C	T	N	T	C	C	T	T	T	T	T	T	T	T	T	T	C	T	T	C	C	H	T	H	N	T	C	H	T	H	H	T	H	T	T	C
JAX00060167	15	27499528	0	A	C	A	A	A	A	A	C	C	C	C	A	A	A	C	C	A	A	A	A	C	A	A	A	A	A	C	A	A	C	N	A	A	C	N	C	C	N	A	A	A	A	A	A	A	C
JAX00060168	15	27529260	0	A	G	A	A	A	A	A	G	G	A	G	A	H	A	G	G	A	A	A	A	A	A	A	A	A	A	G	A	A	G	G	H	A	G	H	A	G	H	A	H	H	A	H	A	A	G
JAX00396358	15	27534347	0	A	G	G	A	A	A	A	G	G	A	G	A	G	A	G	G	A	A	A	A	A	A	A	A	A	N	G	G	A	G	G	H	A	G	N	A	G	A	N	A	H	A	H	A	A	G
JAX00396364	15	27558049	0	T	G	G	T	T	T	T	T	T	T	T	T	H	T	T	T	T	T	T	T	T	T	T	T	T	H	T	G	T	T	T	T	T	T	T	T	T	T	H	T	T	T	T	T	T	T
JAX00060171	15	27568873	0	G	A	G	G	A	G	G	G	G	G	G	G	G	G	G	G	G	A	G	G	G	G	G	H	H	H	G	G	G	G	G	H	H	G	H	G	G	G	H	G	G	G	G	G	G	G
JAX00396367	15	27588429	0	G	T	G	G	G	G	G	G	G	T	G	G	G	G	G	G	G	G	G	G	T	G	G	G	H	G	G	G	G	G	G	G	G	G	G	T	G	G	G	G	G	G	G	G	G	G
JAX00396375	15	27614075	0	A	G	A	A	A	A	A	G	A	G	H	A	H	A	A	A	A	A	A	A	G	A	A	A	H	A	G	A	A	A	A	H	A	G	H	G	A	A	A	A	H	A	H	A	A	A
JAX00060175	15	27618257	0	G	T	G	G	T	G	G	G	G	T	G	G	G	G	G	G	G	T	G	G	T	G	G	H	T	H	G	G	G	G	G	N	H	G	H	T	G	G	H	G	G	G	G	G	G	G
JAX00206654	15	27642318	0	A	C	A	A	A	A	A	A	C	A	H	A	A	A	C	C	A	A	A	A	A	A	A	A	A	A	A	A	A	C	C	A	A	A	A	A	C	H	A	H	A	A	A	A	A	C
JAX00396381	15	27652908	0	T	C	T	T	T	T	T	C	C	T	C	T	H	T	C	C	T	T	T	T	T	T	T	T	T	T	C	T	T	C	C	N	T	C	T	T	C	H	T	H	T	T	T	T	T	C
JAX00206656	15	27654967	0	G	A	G	G	G	G	G	A	A	G	A	G	H	G	A	A	G	G	G	G	G	G	G	G	G	G	A	G	G	A	A	H	G	A	H	G	A	H	G	H	H	G	N	G	G	A
JAX00060178	15	27671231	0	T	C	T	T	T	T	T	C	C	C	C	T	H	T	C	C	T	T	T	T	C	T	T	T	H	T	C	T	T	C	C	H	T	C	H	C	C	H	T	H	H	T	H	T	T	C
JAX00396383	15	27696542	0	A	C	A	A	A	A	A	C	C	A	C	A	H	A	C	C	A	A	A	A	A	A	A	A	A	A	C	A	A	C	C	H	A	C	H	A	C	H	A	H	H	A	H	A	A	C
JAX00396384	15	27699478	0	A	G	A	A	A	A	A	A	A	G	A	A	A	A	A	A	A	A	A	A	G	A	A	A	G	A	A	A	A	A	A	A	A	A	A	G	A	A	A	A	A	A	A	A	A	A
JAX00060180	15	27700973	0	T	C	T	T	C	T	T	C	C	C	C	T	H	T	C	C	T	C	T	T	C	T	T	H	C	H	C	T	T	C	C	C	H	C	C	C	C	H	H	H	H	T	H	T	T	C
JAX00060181	15	27701183	0	G	C	G	G	C	G	G	C	C	C	C	G	H	G	C	C	G	C	G	G	C	G	G	H	C	H	C	G	G	C	C	C	H	C	C	C	C	G	H	G	H	G	H	G	G	C
JAX00060182	15	27703096	0	T	C	T	T	C	T	T	C	C	C	C	T	H	T	C	C	T	C	T	T	C	T	T	H	C	H	C	T	T	C	C	C	H	C	C	C	C	H	N	H	H	T	N	T	T	C
JAX00396386	15	27711958	0	T	C	T	T	T	T	T	C	C	C	C	T	H	T	C	C	T	T	T	T	C	T	T	T	H	T	C	T	T	C	C	H	T	C	H	C	C	N	T	T	H	T	H	T	T	C
JAX00396388	15	27716619	0	G	A	G	G	A	G	G	G	G	G	G	G	G	G	G	G	G	A	G	G	G	G	G	H	H	H	G	G	G	G	G	H	H	G	H	G	G	G	H	G	G	G	G	G	G	G
JAX00396389	15	27718587	0	C	T	C	C	C	C	C	C	T	C	H	C	C	C	T	T	C	C	C	C	C	C	C	C	C	C	C	C	C	T	T	C	C	C	C	C	T	H	C	H	C	C	C	C	C	T
JAX00396390	15	27728154	0	C	G	C	C	C	C	C	G	C	C	H	C	H	C	C	C	C	C	C	C	C	C	C	C	C	C	G	C	C	C	C	H	C	G	H	C	C	C	C	C	H	C	H	C	C	C
JAX00396394	15	27747215	0	A	G	A	A	G	A	A	G	G	G	G	A	H	A	G	G	A	G	A	A	G	A	A	H	G	H	G	A	A	G	G	G	H	G	G	G	G	H	H	H	H	A	H	A	A	G
JAX00396398	15	27753087	0	T	C	T	T	C	T	T	C	C	C	C	T	H	T	C	C	T	C	T	T	C	T	T	H	C	H	C	T	T	C	C	C	H	C	C	C	C	H	H	H	H	T	H	T	T	C
JAX00060185	15	27753212	0	T	C	T	T	C	T	T	C	C	C	C	T	C	T	C	C	T	C	T	T	C	T	T	C	C	C	C	T	T	C	C	C	C	C	C	C	C	C	C	C	C	T	C	T	T	C
JAX00396399	15	27761396	0	A	G	A	A	G	A	A	G	G	A	G	A	H	A	G	G	A	G	A	A	A	A	A	H	H	H	G	A	A	G	G	G	H	G	G	A	G	N	H	H	H	A	H	A	A	G
JAX00396400	15	27761863	0	C	G	C	C	C	C	C	G	C	C	G	C	H	C	C	C	C	C	C	C	C	C	C	C	C	C	G	C	C	C	C	H	C	G	H	C	C	C	C	C	H	C	H	C	C	C
JAX00060186	15	27783197	0	C	T	C	C	T	C	C	C	C	T	C	C	C	C	C	C	C	T	C	C	T	C	C	H	T	H	C	C	C	C	C	H	H	C	H	T	C	C	H	C	C	C	C	C	C	C
JAX00060188	15	27794232	0	A	G	A	A	G	A	A	G	G	G	G	A	H	A	G	G	A	G	A	A	G	A	A	H	G	H	G	A	A	G	G	G	H	G	G	G	G	A	H	A	H	A	H	A	A	G
JAX00396411	15	27825037	0	C	T	C	C	C	C	C	T	C	C	H	C	C	C	C	C	C	C	C	C	C	C	C	C	C	C	T	C	C	C	C	N	C	T	H	C	C	C	C	C	H	C	N	C	C	C
JAX00396416	15	27851329	0	A	T	A	A	A	A	A	A	T	A	H	A	A	A	T	T	A	A	A	A	A	A	A	A	A	A	A	A	A	T	T	A	A	A	A	A	T	H	A	H	A	A	A	A	A	T
JAX00396420	15	27873971	0	A	G	A	A	A	A	A	G	G	A	G	A	H	A	G	G	A	A	A	A	A	A	A	A	A	A	G	A	A	G	G	H	A	G	H	A	G	H	A	H	H	A	H	A	A	G
JAX00396421	15	27895098	0	G	A	G	G	G	G	G	A	A	G	A	G	H	G	A	A	G	G	G	G	G	G	G	G	G	G	A	G	G	A	A	H	G	A	H	G	A	H	G	H	H	G	H	G	G	A
JAX00060196	15	27899704	0	G	A	G	G	G	G	G	A	A	G	A	G	H	G	A	A	G	G	G	G	G	G	G	G	G	G	A	G	G	A	A	G	G	A	G	G	A	H	G	H	H	G	H	G	G	A
JAX00060199	15	27939805	0	T	C	T	T	T	T	T	C	C	T	C	T	H	T	C	C	T	T	T	T	T	T	T	T	T	T	C	T	T	C	C	N	T	C	H	T	C	H	T	H	H	T	H	T	T	C
JAX00060200	15	27939828	0	C	G	C	C	C	C	C	G	G	C	G	C	H	C	G	G	C	C	C	C	C	C	C	C	C	C	G	C	C	G	G	H	C	G	H	C	G	H	C	H	H	C	H	C	C	G
JAX00396427	15	27950157	0	G	A	G	G	G	G	G	G	A	G	H	G	G	G	A	A	G	G	G	G	G	G	G	G	G	G	G	G	G	A	A	G	G	G	G	G	A	G	G	H	G	G	G	G	G	A
JAX00396429	15	27966979	0	G	A	G	G	G	G	G	G	A	G	H	G	G	G	A	A	G	G	G	G	G	G	G	G	G	G	G	G	G	A	A	G	G	G	G	G	A	H	G	H	G	G	G	G	G	A
JAX00060201	15	27981903	0	A	C	A	A	A	A	A	C	A	A	H	A	H	A	A	A	A	A	A	A	A	A	A	A	A	A	C	A	A	A	A	H	A	C	H	A	A	A	A	A	H	A	N	A	A	A
JAX00060202	15	27982553	0	C	G	C	C	C	C	C	G	G	C	G	C	H	C	G	G	C	C	C	C	C	C	C	C	C	C	G	C	C	G	G	H	C	G	H	C	G	H	C	H	H	C	H	C	C	G
JAX00060203	15	27982572	0	C	A	C	C	C	C	C	C	A	C	H	C	C	C	A	A	C	C	C	C	C	C	C	C	C	C	C	C	C	A	A	C	C	C	C	C	A	A	C	H	C	C	C	C	C	A
JAX00396430	15	27985158	0	G	A	G	G	G	G	G	A	A	G	A	G	G	G	A	A	G	G	G	G	G	G	G	G	G	G	A	G	G	A	A	G	G	A	G	G	A	G	G	G	G	G	G	G	G	A
JAX00396431	15	28005653	0	A	G	A	A	A	A	A	A	G	A	H	A	A	A	G	G	A	A	A	A	A	A	A	A	A	A	A	A	A	G	G	A	A	A	A	A	G	H	A	H	A	A	A	A	A	G
JAX00206664	15	28019382	0	T	C	T	T	T	T	T	C	C	T	C	T	H	T	C	C	T	T	T	T	T	T	T	T	T	T	C	T	T	C	C	H	T	C	T	T	C	N	T	N	H	T	H	T	T	C
JAX00396438	15	28053170	0	T	C	T	T	T	T	T	T	T	C	T	T	T	T	T	T	T	T	T	T	C	T	T	T	H	T	T	T	T	T	T	T	T	T	T	C	T	T	T	T	T	T	T	T	T	T
JAX00396439	15	28057677	0	T	C	T	T	T	T	T	C	C	C	C	T	H	T	C	C	T	T	T	T	C	T	T	T	H	T	C	T	T	C	C	H	T	C	H	C	C	T	T	N	H	T	H	T	T	C
JAX00396440	15	28058191	0	T	C	T	T	T	T	T	T	T	C	T	T	T	T	T	T	T	T	T	T	C	T	T	T	H	T	T	T	T	T	T	T	T	T	T	C	T	T	T	T	T	T	T	T	T	T
JAX00060207	15	28059533	0	C	T	C	C	C	C	C	T	C	T	C	C	C	C	C	C	C	C	C	C	T	C	C	C	C	C	T	C	C	C	C	C	C	H	C	T	C	C	C	C	C	C	C	C	C	C
JAX00060209	15	28068464	0	C	T	C	C	C	C	C	T	T	C	T	C	H	C	T	T	C	C	C	C	C	C	C	C	C	C	T	C	C	T	T	H	C	T	H	C	T	H	C	H	H	C	H	C	C	T
JAX00396442	15	28085101	0	A	G	A	A	A	A	A	G	G	A	G	A	H	A	G	G	A	A	A	A	A	A	A	A	A	A	G	A	A	G	G	H	A	G	H	A	G	H	A	H	H	A	H	A	A	G
JAX00060212	15	28101747	0	T	C	T	T	T	T	T	C	C	T	C	T	H	T	C	C	T	T	T	T	T	T	T	T	T	T	C	T	T	C	C	H	T	C	H	T	C	T	T	T	H	T	H	T	T	C
JAX00396446	15	28116179	0	G	T	G	G	G	G	G	T	G	G	H	G	H	G	G	G	G	G	G	G	G	G	G	G	G	G	T	G	G	G	G	H	G	T	H	G	G	G	G	G	H	G	H	G	G	G
JAX00396448	15	28151049	0	C	T	C	C	C	C	C	C	T	C	H	C	C	C	T	T	C	C	C	C	C	C	C	C	C	C	C	C	C	T	T	C	C	C	C	C	T	H	C	H	C	C	C	C	C	T
JAX00396452	15	28194295	0	A	C	A	A	A	A	A	C	C	A	C	A	H	A	C	C	A	A	A	A	A	A	A	A	A	A	C	A	A	C	C	H	A	C	N	A	C	N	A	H	A	A	A	A	A	N
JAX00060219	15	28218110	0	A	C	A	A	A	A	C	A	A	A	A	A	A	A	A	A	C	A	C	C	A	C	A	A	A	A	A	A	A	A	A	A	A	A	A	A	A	H	A	H	H	C	A	H	A	A
JAX00060220	15	28218218	0	G	T	G	G	G	G	T	T	T	G	T	G	H	G	T	T	T	G	T	T	G	T	G	G	G	G	T	G	G	T	T	H	G	T	H	G	T	T	G	T	T	T	H	H	G	T
JAX00396454	15	28223612	0	G	C	G	G	G	G	C	C	C	G	C	G	H	G	C	C	C	G	C	C	G	C	G	G	G	G	C	G	G	C	C	H	G	C	H	G	C	C	G	C	C	C	H	N	G	C
JAX00396455	15	28233213	0	A	G	A	A	A	A	A	G	A	A	H	A	H	A	A	A	A	A	A	A	A	A	A	A	A	A	G	A	A	A	A	N	A	G	H	A	A	A	A	A	H	A	H	A	A	A
JAX00396456	15	28234783	0	G	T	G	G	G	G	G	G	T	G	H	G	G	G	T	T	G	G	G	G	G	G	G	G	G	G	G	G	G	T	T	G	G	G	G	G	T	H	G	N	G	G	G	G	G	T
JAX00206669	15	28239550	0	G	A	G	G	G	G	G	A	A	G	A	G	H	G	A	A	G	G	G	G	G	G	G	G	G	G	N	G	G	A	A	H	G	A	H	G	A	H	G	H	N	G	H	G	G	A
JAX00396459	15	28247747	0	T	C	T	T	T	T	C	C	C	C	C	T	H	T	C	C	C	T	C	C	C	C	T	T	H	T	C	T	T	C	C	H	T	C	H	C	C	C	T	C	C	C	H	H	T	C
JAX00396467	15	28311365	0	C	T	C	C	C	C	C	C	C	T	C	C	C	C	C	C	C	C	C	C	T	C	C	C	H	C	C	C	C	C	C	C	C	C	C	T	C	C	C	C	C	C	C	C	C	C
JAX00396468	15	28316996	0	T	C	T	T	T	T	T	T	C	T	H	T	T	T	C	C	T	T	T	T	T	T	T	T	T	T	T	T	T	C	C	T	T	T	T	T	C	H	T	H	T	T	T	T	T	C
JAX00060228	15	28339905	0	C	T	C	C	C	C	C	C	C	T	C	C	C	C	C	C	C	C	C	C	T	C	C	C	H	C	C	C	C	C	C	C	C	C	C	T	C	C	C	C	C	C	C	C	C	C
JAX00396473	15	28384488	0	C	T	C	C	C	C	C	T	T	T	T	C	H	C	T	T	C	C	C	C	T	C	C	C	H	C	T	C	C	T	T	H	C	T	H	T	T	H	C	H	H	C	H	C	C	T
JAX00396474	15	28384860	0	A	G	A	A	A	A	A	G	G	G	G	A	H	A	G	G	A	A	A	A	G	A	A	A	N	A	G	A	A	G	G	H	A	G	H	G	G	H	A	N	N	A	H	A	A	G
JAX00396477	15	28415477	0	G	T	G	G	G	G	T	T	G	T	H	G	H	G	G	G	T	G	T	T	T	T	G	G	H	G	T	G	G	G	G	H	G	T	H	T	G	N	G	N	T	T	H	H	G	G
JAX00060236	15	28420210	0	G	A	G	G	G	G	A	A	A	A	A	G	H	G	A	A	A	G	A	A	A	A	G	G	H	G	A	G	G	A	A	H	G	A	H	A	A	A	G	A	A	A	H	H	G	A
JAX00396483	15	28459330	0	A	G	A	A	A	A	A	A	G	A	H	A	A	A	G	G	A	A	A	A	A	A	A	A	A	A	A	A	A	G	G	A	A	A	A	A	G	H	A	H	A	A	A	A	A	G
JAX00396484	15	28461421	0	C	T	C	C	C	C	C	C	T	C	H	C	C	C	T	T	C	C	C	C	C	C	C	C	C	C	C	C	C	T	T	C	C	C	C	C	T	C	C	C	C	C	C	C	C	T
JAX00396486	15	28461894	0	A	C	A	A	A	A	C	C	C	C	C	A	H	A	C	C	C	A	C	C	C	C	A	A	H	A	C	A	A	C	C	H	A	C	H	C	C	C	A	C	C	C	H	H	A	C
JAX00060239	15	28464832	0	G	A	G	G	G	G	A	G	G	A	G	G	G	H	G	G	A	G	A	A	A	A	G	G	H	G	G	G	G	G	G	G	G	G	G	A	G	H	G	H	H	A	G	H	G	G
JAX00396488	15	28472112	0	C	T	C	C	C	C	T	C	C	T	C	C	C	C	C	C	T	C	T	T	T	T	C	C	H	C	C	C	C	C	C	C	C	C	C	T	C	N	C	H	H	T	C	H	C	C
JAX00396490	15	28487288	0	T	C	T	T	T	T	C	C	C	C	C	T	T	T	C	C	C	T	C	C	C	C	T	T	H	T	C	T	T	C	C	T	T	C	T	C	C	C	T	C	C	C	T	H	T	C
JAX00060242	15	28507411	0	C	A	C	C	C	C	A	C	C	A	C	C	C	C	C	C	A	C	A	A	A	A	C	C	H	C	C	C	C	C	C	C	C	C	C	A	C	H	C	H	H	A	C	H	C	C
JAX00396497	15	28570524	0	G	A	G	G	G	G	G	G	A	G	H	G	G	G	A	A	G	G	G	G	G	G	G	G	G	G	G	G	G	A	A	G	G	G	G	G	A	H	G	H	G	G	G	G	G	A
JAX00060250	15	28631077	0	C	T	C	C	C	C	T	C	C	C	C	C	C	C	C	C	T	C	T	T	C	T	C	C	C	C	C	C	C	C	C	C	C	C	C	C	C	H	C	H	H	T	C	H	C	C
JAX00396509	15	28631654	0	T	G	T	T	T	T	G	G	G	T	G	T	H	T	G	G	G	T	G	G	T	G	T	T	T	T	G	T	T	G	G	H	T	G	H	T	G	G	T	G	G	G	H	H	T	G
JAX00060252	15	28661606	0	T	C	T	T	T	T	T	T	C	T	H	T	T	T	C	C	T	T	T	T	T	T	T	T	T	T	T	T	T	C	C	T	T	T	T	T	C	H	T	H	T	T	T	T	T	C
JAX00396515	15	28675659	0	G	C	G	G	G	G	G	C	C	G	C	G	H	G	C	C	G	G	G	G	G	G	G	G	G	G	C	G	G	C	C	H	G	C	H	G	C	H	G	H	H	G	H	G	G	C
JAX00396518	15	28693581	0	A	C	A	A	A	A	A	A	C	A	H	A	A	A	C	C	A	A	A	A	A	A	A	A	A	A	A	A	A	C	C	A	A	A	A	A	C	H	A	N	A	A	A	A	A	C
JAX00060256	15	28696418	0	G	A	G	G	G	G	A	G	G	G	G	G	G	G	G	G	A	G	A	A	G	A	G	G	G	G	G	G	G	G	G	G	G	G	G	G	G	H	G	H	H	A	G	H	G	G
JAX00060259	15	28741554	0	C	T	C	C	C	C	C	T	T	T	T	C	H	C	T	T	C	C	C	C	T	C	C	C	H	C	T	C	C	T	T	N	C	T	H	T	T	N	C	H	H	C	H	C	C	T
JAX00060260	15	28741713	0	C	T	C	C	C	C	C	C	C	T	C	C	C	C	C	C	C	C	C	C	T	C	C	C	C	C	C	C	C	C	C	C	C	C	C	T	C	C	C	C	C	C	C	C	C	C
JAX00396523	15	28746065	0	T	C	T	T	T	T	T	C	T	T	H	T	H	T	T	T	T	T	T	T	T	T	T	T	T	T	C	T	T	T	T	H	T	C	H	T	T	T	T	T	H	T	H	T	T	T
JAX00396525	15	28746459	0	A	G	A	A	A	A	A	A	G	G	H	A	A	A	G	G	A	A	A	A	G	A	A	A	H	A	A	A	A	G	G	A	A	A	A	G	G	H	A	H	A	A	A	A	A	G
JAX00396529	15	28755403	0	G	A	G	G	G	G	G	G	A	G	H	G	G	G	A	A	G	G	G	G	G	G	G	G	G	G	G	G	G	A	A	G	G	G	G	G	A	H	G	H	G	G	G	G	G	A
JAX00060262	15	28783739	0	C	A	C	C	C	C	C	A	A	C	A	C	H	C	A	A	C	C	C	C	C	C	C	C	C	C	A	C	C	A	A	H	C	A	H	C	A	H	C	H	H	C	H	C	C	A
JAX00060264	15	28816810	0	G	A	G	G	G	G	G	A	G	G	H	G	H	G	G	G	G	G	G	G	G	G	G	G	G	G	A	G	G	G	G	N	G	A	N	G	G	G	H	G	H	G	N	G	G	G
JAX00060265	15	28819161	0	G	A	G	G	G	G	G	A	G	G	A	G	H	G	G	G	G	G	G	G	G	G	G	G	G	G	A	G	G	G	G	H	G	A	H	G	G	G	G	G	H	G	H	G	G	G
JAX00060266	15	28819318	0	G	C	G	G	G	G	G	C	G	G	H	G	H	G	G	G	G	G	G	G	G	G	G	G	G	G	C	G	G	G	G	H	G	C	H	G	G	G	G	G	H	G	H	G	G	G
JAX00206686	15	28840125	0	G	A	G	G	G	G	G	A	A	G	A	G	H	G	A	A	G	G	G	G	G	G	G	G	G	G	A	G	G	A	A	H	G	A	H	G	A	H	G	H	H	G	H	G	G	A
JAX00396532	15	28840243	0	G	A	G	G	G	G	G	G	A	G	H	G	G	G	A	A	G	G	G	G	G	G	G	G	G	G	G	G	G	A	A	G	G	G	G	G	A	H	G	H	G	G	G	G	G	A
JAX00396535	15	28847201	0	C	A	C	C	C	C	C	A	A	C	A	C	H	C	A	A	C	C	C	C	C	C	C	C	C	C	A	C	C	A	A	H	C	A	H	C	A	H	C	C	H	C	H	C	C	A
JAX00060267	15	28861976	0	A	C	A	A	A	A	A	C	C	A	C	A	H	A	C	C	A	A	A	A	A	A	A	A	A	A	C	A	A	C	C	H	A	C	H	A	C	H	A	H	H	A	H	A	A	C
JAX00396539	15	28877367	0	G	C	G	G	G	G	G	G	G	C	G	G	G	G	G	G	G	G	G	G	C	G	G	G	H	G	G	G	G	G	G	G	G	G	G	C	G	G	G	G	G	G	G	G	G	G
JAX00396543	15	28888148	0	C	A	C	C	C	C	C	C	A	C	H	C	C	C	A	A	C	C	C	C	C	C	C	C	C	C	C	C	C	A	A	C	C	C	C	C	A	H	C	H	C	C	C	C	C	A
JAX00396544	15	28901614	0	C	A	C	C	C	C	C	A	C	C	A	C	N	C	H	H	C	C	C	C	C	C	C	C	C	C	A	C	C	H	H	N	C	A	N	C	H	C	C	C	H	C	H	C	C	H
JAX00060272	15	28914032	0	G	T	G	G	G	G	G	T	T	T	T	G	H	G	T	T	G	G	G	G	T	G	G	G	H	G	T	G	G	T	T	H	G	T	H	T	T	H	G	H	H	G	H	G	G	T
JAX00396547	15	28935461	0	G	A	G	G	G	G	G	A	A	G	A	G	H	G	A	A	G	G	G	G	G	G	G	G	G	G	A	G	G	A	A	H	G	A	H	G	A	H	G	G	H	G	H	G	G	A
JAX00060273	15	28939374	0	T	C	T	T	T	T	C	T	T	T	T	T	T	T	T	T	C	T	C	C	T	C	T	T	T	T	T	T	T	T	T	T	T	T	T	T	T	H	T	N	H	C	T	N	T	T
JAX00060276	15	28977585	0	A	G	A	A	A	A	G	A	G	G	H	A	A	A	G	G	G	A	G	G	G	G	A	A	G	A	A	A	A	G	G	A	A	A	A	G	G	G	A	G	N	G	A	N	A	G
JAX00060278	15	28993808	0	A	C	A	A	A	A	C	A	A	C	A	A	A	A	A	A	C	A	C	C	C	C	A	A	H	A	A	A	A	A	A	A	A	A	A	C	A	H	A	H	H	C	A	H	A	A
JAX00060281	15	29032759	0	A	G	A	A	A	A	G	G	G	G	G	A	A	A	G	G	G	A	G	G	G	G	A	A	H	A	G	A	A	G	G	A	A	G	A	G	G	G	A	G	G	G	A	H	A	G
JAX00396556	15	29040334	0	A	G	A	A	A	G	G	A	A	G	A	A	A	A	A	A	G	A	G	G	G	G	H	A	H	A	A	A	G	A	A	A	A	A	A	G	A	H	A	H	H	G	H	G	H	A
JAX00396561	15	29045800	0	G	A	G	G	G	A	A	G	G	A	G	G	G	G	G	G	A	G	A	A	A	A	H	G	H	G	G	G	A	G	G	G	G	G	G	A	G	H	G	H	H	A	A	A	H	G
JAX00396563	15	29046111	0	G	A	G	G	G	G	G	G	A	G	H	G	G	G	A	A	G	G	G	G	G	G	G	G	G	G	G	G	G	A	A	G	G	G	G	G	A	H	G	H	G	G	G	G	G	A
JAX00396564	15	29047352	0	A	T	A	A	A	A	A	T	T	A	T	A	H	A	T	T	A	A	A	A	A	A	A	A	A	A	T	A	A	T	T	H	A	T	H	A	T	H	A	H	H	A	H	A	A	T
JAX00060284	15	29049227	0	C	G	C	C	C	G	G	G	G	G	G	C	H	C	G	G	G	C	G	G	G	G	H	C	H	C	G	C	G	G	G	H	C	G	H	G	G	G	C	G	G	G	G	G	H	G
JAX00396568	15	29091858	0	A	G	A	A	A	A	A	G	A	A	G	A	G	A	A	A	A	A	A	A	A	A	A	A	A	A	G	A	A	A	A	G	A	G	G	A	A	A	A	A	G	A	G	A	A	A
JAX00396580	15	29136140	0	A	G	A	A	A	G	G	G	G	G	G	A	H	A	G	G	G	A	G	G	G	G	H	A	H	A	G	A	G	G	G	H	A	G	H	G	G	G	A	G	G	G	G	G	H	G
JAX00396582	15	29138253	0	G	A	G	G	G	G	G	G	G	A	G	G	G	G	G	G	G	G	G	G	A	G	G	G	H	G	G	G	G	G	G	G	G	G	G	A	G	G	G	G	G	G	G	G	G	G
JAX00396584	15	29149941	0	T	G	T	T	T	G	G	T	T	G	T	T	T	T	T	T	G	T	G	G	G	G	N	T	N	T	T	T	G	T	T	T	T	T	T	G	T	T	T	T	T	G	T	G	H	T
JAX00396585	15	29150111	0	C	G	C	C	C	C	C	C	C	G	C	C	C	C	C	C	C	C	C	C	G	C	C	C	G	C	C	C	C	C	C	C	C	C	C	G	C	C	C	C	C	C	C	C	C	C
JAX00060290	15	29151966	0	A	C	A	A	A	C	C	C	C	C	C	A	H	A	C	C	C	A	C	C	C	C	H	A	H	A	C	A	C	C	C	H	A	C	H	C	C	C	A	C	C	C	C	C	H	C
JAX00396592	15	29160748	0	T	A	T	T	T	A	A	T	A	A	H	T	T	T	A	A	A	T	A	A	A	A	H	T	H	T	T	T	A	A	A	N	N	T	T	A	A	A	T	A	H	A	H	A	H	A
JAX00396595	15	29179657	0	G	A	G	G	G	G	G	A	G	G	G	G	G	G	G	G	G	G	G	G	G	G	G	G	G	G	H	G	G	G	G	G	G	H	G	G	G	G	G	G	G	G	H	G	G	G
JAX00396603	15	29221930	0	T	C	T	T	T	T	T	C	T	T	H	T	H	T	T	T	T	T	T	T	T	T	T	T	T	T	C	T	T	T	T	H	T	C	H	T	T	T	T	T	H	T	H	T	T	T
JAX00396609	15	29244990	0	A	G	A	A	A	G	G	G	G	A	G	A	H	A	G	G	G	A	G	G	A	G	H	A	A	A	G	A	G	G	G	H	A	G	H	A	G	G	A	G	G	G	G	G	H	G
JAX00396611	15	29250275	0	T	C	T	T	T	T	T	T	C	T	H	T	T	T	C	C	T	T	T	T	T	T	T	T	T	T	T	T	T	C	C	T	T	T	T	T	C	H	T	H	T	T	T	T	T	C
JAX00060297	15	29254266	0	T	C	T	T	T	C	C	T	T	T	T	T	T	T	T	T	C	T	C	C	T	C	H	T	T	T	T	T	C	T	T	T	T	T	T	T	T	H	T	H	C	C	C	C	H	T
JAX00396612	15	29254648	0	T	C	T	T	T	C	C	T	T	T	T	T	T	T	T	T	C	T	C	C	T	C	N	T	T	T	H	T	C	T	T	T	T	T	T	T	T	H	T	H	N	C	C	C	H	T
JAX00396615	15	29280747	0	C	T	C	C	C	C	C	T	T	C	T	H	H	C	T	T	C	C	C	C	C	C	C	C	C	C	T	C	C	T	T	H	C	T	H	C	T	H	C	H	H	C	H	C	C	T
JAX00396618	15	29302240	0	G	A	G	G	G	A	G	G	G	G	G	G	G	G	G	G	G	G	G	G	G	G	H	G	G	G	G	G	A	G	G	G	G	G	G	G	G	G	G	G	G	G	H	H	H	G
JAX00396621	15	29304618	0	C	T	C	C	C	C	C	T	T	C	T	C	H	C	T	T	C	C	C	C	C	C	C	C	C	C	T	C	C	T	T	H	C	T	N	C	T	H	C	H	H	C	N	C	C	T
JAX00396624	15	29328975	0	A	G	A	A	A	A	A	G	A	A	G	A	G	A	A	A	A	A	A	A	A	A	A	A	A	A	G	A	A	A	A	G	A	G	G	A	A	A	A	A	G	A	G	A	A	A
JAX00396626	15	29365368	0	A	C	A	A	A	A	A	C	C	A	C	A	H	A	C	C	A	A	A	A	A	A	A	A	A	A	C	A	A	C	C	H	A	C	H	A	C	H	A	H	H	A	H	A	A	C
JAX00396627	15	29373983	0	C	T	C	C	C	C	C	T	T	C	T	C	N	C	T	T	C	C	C	C	C	C	C	C	C	C	T	C	C	T	T	H	C	T	H	C	T	H	C	H	H	C	H	C	C	T
JAX00396630	15	29395392	0	G	A	G	G	G	G	G	G	G	A	G	G	G	G	G	G	G	A	G	G	A	G	G	G	H	G	G	G	G	G	G	G	G	G	G	A	G	G	G	G	G	G	G	G	G	G
JAX00060310	15	29424850	0	C	T	C	C	C	C	C	T	T	C	T	C	H	C	T	T	C	C	C	C	C	C	C	C	C	C	T	C	C	T	T	H	C	T	N	C	T	N	C	C	H	C	H	C	C	T
JAX00396634	15	29428332	0	T	A	T	T	T	T	T	T	A	T	H	T	T	T	A	A	T	T	T	T	T	T	T	T	T	T	T	T	T	A	A	T	T	T	T	T	A	H	T	H	T	T	T	T	T	A
JAX00396636	15	29436269	0	G	C	G	G	G	G	G	G	C	G	H	G	G	G	C	C	G	G	G	G	G	G	G	G	G	G	G	G	G	C	C	G	G	G	G	G	C	N	G	N	G	G	G	G	G	C
JAX00396637	15	29436921	0	T	C	T	T	T	T	T	T	C	T	H	T	T	T	C	C	T	T	T	T	T	T	T	T	T	T	T	T	T	C	C	T	T	T	T	T	C	H	T	H	T	T	T	T	T	C
JAX00396638	15	29458003	0	G	A	G	G	G	G	G	G	G	A	G	G	G	G	H	G	G	A	G	G	A	G	G	G	H	G	G	G	G	G	G	G	G	G	G	A	G	G	G	G	G	G	G	G	G	G
JAX00396640	15	29475689	0	T	C	T	T	T	T	T	C	T	T	C	T	C	T	T	T	T	T	T	T	T	T	T	T	T	T	C	T	T	T	T	C	T	C	C	T	T	T	T	T	H	T	N	T	T	T
JAX00396644	15	29510870	0	G	C	G	G	G	G	G	G	G	C	G	G	G	G	G	G	G	C	G	G	C	G	G	G	H	G	G	G	G	G	G	G	G	G	G	C	G	G	G	G	G	G	G	G	G	G
JAX00396645	15	29510993	0	T	C	T	T	T	T	T	C	T	C	H	T	H	T	T	T	T	C	T	T	C	T	T	T	H	T	C	T	T	T	T	H	T	C	H	C	T	T	T	T	H	T	H	T	T	T
JAX00396647	15	29518654	0	T	C	T	T	T	T	T	C	T	T	H	T	H	T	T	T	T	T	T	T	T	T	T	T	T	T	N	T	T	T	T	H	T	C	H	T	T	T	T	T	H	T	H	T	T	T
JAX00060318	15	29532392	0	T	C	C	T	T	T	T	C	C	C	C	T	C	T	C	C	T	C	T	T	C	T	T	T	H	H	C	C	T	C	C	H	T	C	H	C	C	H	H	H	H	T	H	T	T	C
JAX00396651	15	29534623	0	C	T	C	C	C	C	C	C	C	T	C	C	C	C	C	C	C	T	C	C	T	C	C	C	H	C	C	C	C	C	C	C	C	C	C	T	C	C	C	C	C	C	C	C	C	C
JAX00396653	15	29556784	0	C	G	G	C	C	C	C	C	C	G	C	C	H	C	C	C	C	G	C	C	G	C	C	C	H	H	C	G	C	C	C	C	C	C	C	G	C	C	H	C	C	C	C	C	C	C
JAX00396655	15	29558228	0	C	T	C	C	C	C	C	C	C	T	C	C	C	C	C	C	C	T	C	C	T	C	C	C	H	C	C	C	C	C	C	C	C	C	C	T	C	C	C	C	C	C	C	C	C	C
JAX00396660	15	29560598	0	G	A	A	G	G	G	G	G	G	G	G	G	H	G	G	G	G	G	G	G	G	G	G	G	G	G	G	A	G	G	G	G	G	G	G	G	G	G	G	G	G	G	G	G	G	G
JAX00396662	15	29576407	0	G	C	G	G	G	G	G	C	G	G	H	G	H	G	G	G	G	G	G	G	G	G	G	G	G	G	C	G	G	G	G	H	G	C	H	G	G	G	G	G	H	G	H	G	G	G
JAX00396664	15	29577011	0	T	C	C	T	T	T	T	C	C	C	C	T	C	T	C	C	T	C	T	T	C	T	T	T	H	H	C	C	T	C	C	H	T	C	H	C	C	H	C	C	H	T	H	T	T	C
JAX00060322	15	29579695	0	G	T	G	G	G	G	G	G	T	G	H	G	G	G	T	T	G	G	G	G	G	G	G	G	G	G	G	G	G	T	T	G	G	G	G	G	T	G	G	H	G	G	G	G	G	T
JAX00396668	15	29631118	0	C	T	C	C	C	C	C	C	T	C	H	C	C	C	T	T	C	C	C	C	C	C	C	C	C	C	C	C	C	T	T	C	C	C	C	C	T	H	C	H	C	C	C	C	C	T
JAX00396671	15	29637127	0	T	C	C	T	T	T	T	C	T	C	H	T	C	T	T	T	T	C	T	T	C	T	T	T	H	H	C	C	T	T	T	H	T	C	H	C	T	T	H	T	H	T	H	T	T	T
JAX00396672	15	29637641	0	A	C	C	A	A	A	A	C	C	C	C	A	C	A	C	C	A	C	A	A	C	A	A	A	H	H	C	C	A	C	C	H	A	C	H	C	C	H	H	H	H	A	H	A	A	C
JAX00060327	15	29660181	0	G	C	C	G	G	G	G	G	G	C	G	G	H	G	G	G	G	C	G	G	C	G	G	G	H	H	G	C	G	G	G	G	G	G	G	H	G	G	H	G	G	G	G	G	G	G
JAX00060328	15	29660474	0	A	G	A	A	A	A	A	A	G	A	H	A	A	A	G	G	A	A	A	A	A	A	A	A	A	A	A	A	A	G	G	A	A	A	A	A	G	H	A	N	A	A	A	A	A	G
JAX00060330	15	29700391	0	A	G	G	A	A	A	A	G	G	G	G	A	G	A	G	G	A	G	A	A	G	A	A	A	H	H	G	G	A	G	G	H	A	G	H	G	G	H	H	H	H	A	H	A	A	G
JAX00396683	15	29771476	0	C	T	C	C	C	C	C	C	T	C	H	N	N	C	T	T	C	N	C	C	C	C	C	C	C	C	C	C	C	T	T	C	C	C	C	C	T	N	C	H	C	C	C	C	C	T
JAX00396684	15	29776132	0	G	T	G	G	G	G	G	T	G	G	H	G	H	G	G	G	G	G	G	G	G	G	G	G	G	G	T	G	G	G	G	H	G	T	H	G	G	G	G	G	H	G	G	G	G	G
JAX00060338	15	29778994	0	T	G	T	T	T	T	T	G	G	T	G	T	H	T	G	G	T	T	T	T	T	T	T	T	T	T	G	T	T	G	G	H	T	G	H	T	G	H	T	H	N	T	H	T	T	G
JAX00396690	15	29808222	0	G	A	A	G	G	G	G	G	G	G	G	G	H	G	G	G	G	G	G	G	G	G	G	G	G	H	G	A	G	G	G	G	G	G	G	G	G	G	H	G	G	G	G	G	G	G
JAX00060339	15	29808337	0	A	C	C	A	A	A	A	C	C	C	C	A	C	A	C	C	A	C	A	A	C	A	N	A	C	C	C	C	A	C	C	C	A	C	C	C	C	C	C	C	C	A	C	A	A	C
JAX00060342	15	29858067	0	T	A	T	T	T	T	T	T	A	T	N	T	T	T	A	A	T	T	T	T	T	T	T	T	T	T	T	T	T	A	A	T	T	T	T	T	A	H	T	H	T	T	T	T	T	A
JAX00060343	15	29861936	0	T	G	G	T	T	T	T	G	G	G	G	T	G	T	G	G	T	G	T	T	G	T	T	T	G	H	G	G	T	G	G	T	T	N	T	G	G	H	N	N	T	T	T	T	T	G
JAX00060345	15	29902057	0	G	A	A	G	G	G	G	G	G	A	G	G	H	G	G	G	G	A	G	G	A	G	G	G	A	H	G	A	G	G	G	G	G	G	G	A	G	G	H	G	G	G	G	G	G	G
JAX00396702	15	29935794	0	G	A	G	G	G	G	G	G	A	G	H	G	G	G	A	A	G	G	G	G	G	G	G	G	G	G	G	G	G	A	A	G	G	G	G	G	A	H	G	H	G	G	G	G	G	A
JAX00060349	15	29949444	0	T	C	C	T	T	T	T	C	C	C	C	T	C	T	C	C	T	C	T	T	C	T	T	T	C	H	C	C	T	C	C	H	T	C	H	C	C	H	H	H	H	T	H	T	T	C
JAX00060355	15	30002970	0	T	G	T	T	T	T	T	T	G	T	H	T	T	T	G	N	T	T	T	T	T	T	T	T	T	T	T	T	T	G	G	T	T	T	T	T	G	H	T	H	T	T	T	T	T	G
JAX00060356	15	30006576	0	C	T	C	C	C	T	T	C	C	C	C	C	C	C	C	C	T	C	T	T	C	T	H	C	C	C	N	C	T	C	C	C	C	C	C	C	N	N	C	T	T	T	T	T	H	C
JAX00396710	15	30040692	0	G	A	G	G	G	G	G	A	A	G	A	G	H	G	A	A	G	G	G	N	G	G	G	G	G	G	A	G	N	A	A	N	G	A	N	G	A	N	G	N	H	G	N	G	G	A
JAX00396713	15	30046883	0	T	C	T	T	T	T	T	C	C	T	C	T	H	T	C	C	T	T	T	T	T	T	T	T	T	T	C	T	T	C	C	H	T	C	H	T	C	H	T	H	H	T	H	T	T	C
JAX00060357	15	30061411	0	G	T	G	G	G	G	G	G	T	G	H	G	G	G	T	T	G	G	G	G	G	G	G	G	G	G	G	G	G	T	T	G	G	G	G	G	T	H	G	H	G	G	G	G	G	T
JAX00396715	15	30083364	0	C	T	C	C	C	C	C	C	T	C	C	C	C	C	T	T	C	C	C	C	C	C	C	C	C	C	C	C	C	T	T	C	C	C	C	C	T	C	C	C	C	C	C	C	C	T
JAX00060361	15	30088940	0	C	A	C	C	C	A	A	C	C	C	N	C	C	C	H	C	A	C	H	A	C	A	C	C	C	C	C	C	A	C	C	C	C	C	C	C	C	H	C	A	A	A	A	A	H	H
JAX00060362	15	30099639	0	A	G	A	A	A	A	A	G	A	A	H	A	H	A	A	A	A	A	A	A	A	A	A	A	A	A	G	A	A	A	A	G	A	G	H	A	A	A	A	A	H	A	H	A	A	A
JAX00396719	15	30130078	0	C	T	C	C	T	C	C	C	T	C	H	C	C	C	T	T	C	C	C	C	C	C	C	H	C	N	C	C	C	T	H	C	T	C	H	C	T	H	H	H	C	C	C	C	C	T
JAX00396720	15	30130233	0	C	T	C	C	C	C	C	T	C	C	H	C	H	C	C	C	C	C	C	C	C	C	C	C	C	C	T	C	C	C	C	T	C	T	H	C	C	C	C	C	T	C	T	C	C	C
JAX00396721	15	30130908	0	C	T	C	C	C	T	T	C	C	T	C	C	C	C	C	C	T	T	T	T	T	T	H	C	T	C	C	C	T	C	H	C	C	C	C	T	C	H	C	H	H	T	H	T	H	C
JAX00396725	15	30135786	0	T	C	T	T	C	C	C	C	C	C	C	T	H	T	C	C	C	C	C	C	C	C	H	H	C	H	C	T	C	C	C	C	C	C	C	C	C	C	H	C	C	C	C	C	H	C
JAX00396726	15	30135972	0	A	T	A	A	T	A	A	T	T	A	T	A	H	A	T	T	A	A	A	A	A	A	A	H	A	H	T	A	A	T	H	T	T	T	T	A	T	H	H	H	H	A	H	A	A	T
JAX00396731	15	30138373	0	C	T	C	C	C	C	C	T	C	C	N	C	N	C	C	C	C	C	C	C	C	C	C	C	C	C	T	C	C	C	C	T	C	T	T	C	C	C	C	C	N	C	N	C	C	N
JAX00060364	15	30146690	0	C	A	C	C	A	C	C	A	A	C	A	C	H	C	A	A	C	C	C	C	C	C	C	H	C	H	A	C	C	A	H	A	A	A	A	C	A	H	H	H	H	C	H	C	C	A
JAX00396733	15	30150270	0	C	T	C	C	T	C	C	T	T	C	T	C	H	C	T	T	C	C	C	C	C	C	C	H	C	H	T	C	C	T	H	T	T	T	T	C	T	H	H	H	N	C	T	C	C	T
JAX00396737	15	30152574	0	C	A	C	C	C	A	A	C	C	A	C	C	C	C	C	C	A	A	A	A	A	A	H	C	A	C	C	C	A	C	H	C	C	C	C	A	C	N	C	H	H	A	H	A	H	C
JAX00396738	15	30158974	0	G	A	G	G	A	G	G	A	A	G	A	G	H	G	A	A	G	G	G	G	G	G	G	H	G	N	A	G	G	A	H	A	A	A	A	G	A	H	H	H	H	G	H	G	G	A
JAX00396740	15	30159847	0	A	G	A	A	G	G	G	G	G	G	G	A	H	A	G	G	G	G	G	G	G	G	H	H	G	H	G	A	G	G	G	G	G	G	G	G	G	G	H	G	G	G	G	G	H	G
JAX00396741	15	30160413	0	G	C	G	G	G	G	G	C	G	G	H	G	H	G	G	G	G	G	G	G	G	G	G	G	G	G	C	G	G	G	G	C	G	C	H	G	G	G	G	G	H	G	H	G	G	G
JAX00396743	15	30175868	0	G	T	G	G	G	G	G	G	T	G	G	G	G	G	H	T	G	G	G	G	G	G	G	G	G	G	G	G	G	T	H	G	G	G	G	G	T	G	G	H	G	G	G	G	G	T
JAX00396745	15	30178568	0	T	C	T	T	C	T	T	C	T	T	H	T	H	T	T	T	T	T	T	T	T	T	T	H	T	H	C	T	T	T	T	C	C	C	C	T	T	T	H	T	H	T	H	T	T	T
JAX00396746	15	30182102	0	G	T	G	G	G	T	T	T	G	T	G	G	H	G	G	G	T	T	T	T	T	T	H	G	T	G	T	G	T	G	H	T	G	T	G	T	G	N	G	G	T	T	T	T	H	G
JAX00060366	15	30182194	0	T	C	T	T	C	C	C	C	C	C	C	T	H	T	C	C	C	C	C	C	C	C	N	N	C	H	C	T	C	C	C	C	C	C	C	C	C	C	H	C	C	C	C	C	H	C
JAX00396749	15	30203956	0	C	T	C	C	C	T	T	C	C	T	C	C	C	C	C	C	T	T	T	T	T	T	H	C	T	C	C	C	T	C	C	C	C	C	C	T	C	H	C	N	N	T	N	T	N	C
JAX00396750	15	30205229	0	C	T	C	C	T	C	C	C	T	C	H	C	C	C	T	T	C	C	C	C	C	C	C	T	C	H	C	C	C	T	H	C	T	C	H	C	T	H	T	T	C	C	C	C	C	T
JAX00060369	15	30221946	0	G	C	G	G	C	G	G	G	C	G	H	G	G	G	C	C	G	G	G	G	G	G	G	H	G	H	G	G	G	C	H	G	C	G	H	G	C	H	H	H	G	G	G	G	G	C
JAX00060370	15	30222023	0	A	G	A	A	G	A	A	A	G	A	H	A	A	A	G	G	A	A	A	A	A	A	A	H	A	H	A	A	A	G	H	A	G	A	H	A	G	N	N	H	A	A	A	A	A	G
JAX00396753	15	30222233	0	C	T	C	C	T	C	C	T	C	C	H	C	H	C	C	C	C	C	C	C	C	C	C	H	C	H	T	C	C	C	C	T	T	T	T	C	C	C	H	C	H	C	H	C	C	C
JAX00396754	15	30223419	0	G	A	A	G	G	G	G	G	G	G	G	G	H	G	G	G	G	G	G	G	G	G	G	G	G	H	G	A	G	G	G	G	G	G	G	G	G	G	H	G	G	G	G	G	G	G
JAX00396756	15	30224742	0	G	A	G	G	G	G	G	G	G	A	G	G	G	G	N	G	G	A	G	G	A	G	G	G	A	G	G	G	G	G	G	G	G	G	G	A	G	G	G	G	G	G	G	G	G	G
JAX00396758	15	30229213	0	A	G	A	A	G	A	A	A	G	A	H	A	A	A	G	G	A	A	A	A	A	A	A	H	A	H	A	A	A	G	H	A	G	A	H	A	G	H	N	H	A	A	A	A	A	G
JAX00396760	15	30233101	0	C	T	C	C	T	C	C	T	T	C	T	C	H	C	T	T	C	C	C	C	C	C	C	H	C	H	T	C	C	T	H	T	T	T	T	C	T	H	H	C	H	C	H	C	C	T
JAX00396762	15	30240195	0	A	T	T	A	A	T	T	A	A	T	A	A	H	A	A	A	T	T	T	T	T	T	H	A	T	H	A	T	T	A	H	A	A	A	A	T	A	H	N	H	H	T	H	T	H	A
JAX00396764	15	30244379	0	A	C	C	A	C	C	C	A	C	C	H	A	H	A	C	C	C	C	C	C	C	C	H	H	C	C	A	C	C	C	C	A	C	A	H	C	C	C	C	C	H	C	H	C	N	C
JAX00396772	15	30260899	0	G	A	A	G	G	G	G	G	G	A	G	G	H	G	G	G	G	A	G	G	A	G	G	G	A	H	G	A	G	G	G	G	G	G	G	A	G	N	H	G	G	G	G	G	G	G
JAX00060374	15	30264114	0	C	T	C	C	T	C	C	T	T	T	T	C	H	C	T	T	C	T	C	C	T	C	C	H	N	N	T	C	C	T	H	T	T	T	T	T	H	H	H	H	N	C	N	C	C	N
JAX00396775	15	30266869	0	T	C	C	T	C	C	C	C	C	C	C	T	C	T	C	C	C	C	C	C	C	C	C	H	C	C	C	C	C	C	C	C	C	C	C	C	C	C	C	C	C	C	C	C	N	C
JAX00396782	15	30280694	0	T	A	T	T	A	A	T	A	A	A	A	T	H	T	A	A	T	A	T	T	A	T	H	H	A	H	A	T	A	A	A	A	A	A	A	A	A	H	H	H	H	T	A	H	H	A
JAX00396787	15	30283170	0	T	A	T	T	T	T	T	T	A	T	H	T	T	T	A	A	T	T	T	T	T	T	T	T	T	T	T	T	T	A	H	T	T	T	T	T	A	H	T	N	T	T	T	T	T	A
JAX00396789	15	30287916	0	G	A	G	G	A	G	G	G	G	G	G	G	G	G	G	G	G	G	G	G	G	G	G	H	G	H	G	G	G	G	G	G	A	G	H	G	G	G	H	G	G	G	G	G	G	G
JAX00396791	15	30289463	0	A	G	A	A	G	A	A	G	G	G	G	A	G	A	G	G	A	G	A	A	G	A	A	G	G	G	G	A	A	G	G	G	G	G	G	G	G	G	G	G	G	A	G	A	A	G
JAX00060377	15	30303882	0	G	C	G	G	C	C	G	G	C	G	C	G	G	G	C	C	G	H	G	G	H	G	C	C	H	C	G	G	C	C	C	G	C	G	C	H	C	C	C	C	G	G	C	C	C	C
JAX00060379	15	30324897	0	G	A	G	G	A	G	G	G	G	G	G	G	G	G	G	G	G	G	G	G	G	G	G	H	G	H	G	G	G	G	G	G	A	G	H	G	G	G	G	G	G	G	G	G	G	G
JAX00396804	15	30355854	0	T	C	T	T	T	T	T	T	T	C	T	T	T	T	T	T	T	C	T	T	C	T	T	T	C	T	T	T	T	T	T	T	T	T	T	C	T	T	T	T	T	T	T	T	T	T
JAX00396805	15	30355975	0	G	A	G	G	G	G	G	A	G	A	H	G	H	G	G	G	G	A	G	G	A	G	G	G	A	G	A	G	G	G	G	A	G	A	H	A	G	G	G	G	H	G	H	G	G	G
JAX00396807	15	30360901	0	A	G	A	A	A	G	A	A	A	A	A	A	A	A	A	A	A	A	A	A	A	A	H	A	A	A	A	A	G	A	N	A	A	A	A	A	A	A	A	A	A	A	H	H	H	A
JAX00396808	15	30361746	0	T	C	T	T	T	C	T	T	T	C	T	T	T	T	T	T	T	C	T	T	C	T	H	T	C	T	T	T	C	T	N	T	T	T	T	C	T	T	T	T	T	T	H	H	H	T
JAX00396809	15	30366094	0	T	G	T	T	G	G	T	G	G	G	G	T	T	T	G	G	T	G	T	T	G	T	H	H	G	H	G	T	G	G	G	G	G	G	G	G	G	H	N	H	T	T	G	H	H	G
JAX00396818	15	30395844	0	C	T	C	C	T	T	C	T	T	C	T	C	H	C	T	T	C	C	C	C	C	C	H	N	C	N	T	C	T	T	T	T	T	T	T	C	T	N	H	C	H	C	T	H	H	T
JAX00060384	15	30407952	0	C	A	C	C	A	C	C	C	A	C	H	C	C	C	A	A	C	C	C	C	C	C	C	H	C	H	C	C	C	A	H	C	A	C	H	C	A	H	H	H	C	C	C	C	C	A
JAX00396822	15	30419314	0	T	G	T	T	T	T	T	T	T	G	T	T	T	T	T	T	T	G	T	T	G	T	T	T	G	T	T	T	T	T	T	T	T	T	T	G	T	T	T	T	T	T	T	T	T	T
JAX00060386	15	30419613	0	C	T	C	C	T	C	C	C	T	C	H	C	C	C	T	T	C	C	C	C	C	C	C	H	C	H	C	C	C	T	H	C	T	C	H	C	T	H	H	H	C	C	C	C	C	T
JAX00396824	15	30426290	0	C	G	C	C	C	C	C	C	C	G	C	C	C	C	C	C	C	G	C	C	G	C	C	C	G	C	C	C	C	C	C	C	C	C	C	G	C	C	C	C	C	C	C	C	C	C
JAX00396826	15	30445853	0	A	C	A	A	C	A	A	A	C	A	H	A	A	A	C	C	A	A	A	A	A	A	A	H	A	H	A	A	A	C	H	A	C	A	H	A	C	H	H	H	A	A	A	A	A	C
JAX00396827	15	30448838	0	T	C	T	T	T	T	T	C	T	C	H	T	H	T	T	T	T	C	T	T	C	T	T	T	C	T	C	T	T	T	T	C	T	C	H	C	T	T	T	T	H	T	C	T	T	T
JAX00396828	15	30449020	0	C	T	C	C	C	C	C	C	C	T	C	C	C	C	C	C	C	T	C	C	T	C	C	C	T	C	C	C	C	C	C	C	C	C	C	T	C	C	C	C	C	C	C	C	C	C
JAX00396830	15	30449414	0	G	A	G	G	A	G	G	G	A	G	H	G	G	G	A	A	G	G	G	G	G	G	G	H	G	H	G	G	G	A	H	G	A	G	H	G	A	H	H	H	G	G	G	G	G	A
JAX00060387	15	30449572	0	A	G	A	A	G	A	A	G	G	A	G	A	H	A	G	G	A	A	A	A	A	A	A	H	A	H	G	A	A	G	H	G	G	G	G	A	G	H	H	H	H	A	G	A	A	G
JAX00396831	15	30453714	0	C	T	C	C	C	C	C	C	T	C	H	C	C	C	T	T	C	C	C	C	C	C	C	C	C	C	C	C	C	T	N	C	C	C	C	C	T	H	C	H	C	C	C	C	C	T
JAX00396840	15	30512622	0	A	G	G	A	G	A	A	G	G	G	G	A	G	A	G	G	A	G	A	A	G	A	A	H	G	G	G	G	A	G	H	G	G	G	G	G	G	H	G	H	H	A	G	A	A	G
JAX00396841	15	30513205	0	A	C	A	A	A	A	A	A	A	C	A	A	A	A	A	A	A	C	A	A	C	A	A	A	C	A	A	A	A	A	A	A	A	A	A	C	A	A	A	A	A	A	A	A	A	A
JAX00060392	15	30514743	0	G	A	G	G	A	G	G	A	A	G	A	G	H	G	A	A	G	G	G	G	G	G	G	H	G	H	A	G	G	A	H	A	A	A	A	G	A	H	H	H	H	G	A	G	G	A
JAX00396846	15	30523216	0	A	T	A	A	T	A	A	A	T	A	H	A	A	A	T	T	A	A	A	A	A	A	A	N	A	H	A	A	A	T	T	A	T	A	H	A	T	T	H	N	A	A	A	A	A	T
JAX00396850	15	30533785	0	C	G	C	C	G	C	C	C	G	G	H	C	C	C	G	G	C	G	C	C	G	C	C	H	G	H	C	C	C	G	H	C	G	C	H	G	G	H	H	H	C	C	C	C	C	G
JAX00060394	15	30535676	0	A	G	A	A	G	A	A	G	G	A	G	A	N	A	G	G	A	A	A	A	A	A	A	H	A	N	G	A	A	G	H	G	G	G	G	A	G	N	H	H	H	A	G	A	A	G
JAX00396851	15	30535847	0	T	C	C	T	T	T	T	C	C	C	C	T	C	T	C	C	T	C	T	T	C	T	T	T	C	H	C	C	T	C	H	C	T	C	H	C	C	H	H	H	H	T	C	T	T	C
JAX00396852	15	30538420	0	C	T	C	C	C	C	C	C	C	T	C	C	C	C	C	C	C	T	C	C	T	C	C	C	T	C	C	C	C	C	C	C	C	C	C	T	C	C	C	C	C	C	C	C	C	C
JAX00396857	15	30547850	0	C	A	C	C	A	C	A	A	A	A	A	C	H	C	A	A	A	A	A	A	A	A	C	H	A	H	A	C	C	A	H	A	A	A	A	A	A	N	H	A	A	A	A	H	C	A
JAX00396858	15	30547970	0	A	C	A	A	C	A	A	A	A	A	A	A	A	A	A	A	A	A	A	A	A	A	A	H	A	H	A	A	A	A	A	A	C	A	H	A	A	A	H	A	A	A	A	A	A	A
JAX00396864	15	30557041	0	T	C	T	T	T	T	T	C	T	T	H	T	H	T	T	T	T	T	T	T	T	T	T	T	T	T	C	T	T	T	T	C	T	C	H	T	T	T	T	T	H	T	C	T	T	T
JAX00396865	15	30557074	0	C	T	C	C	T	C	T	T	T	T	T	C	H	C	T	T	T	T	T	T	T	T	C	H	T	H	T	C	C	T	H	T	T	T	T	T	T	T	H	T	T	T	T	H	C	T
JAX00396868	15	30559459	0	A	G	A	A	A	A	G	G	A	A	H	A	N	A	N	A	G	A	G	G	A	N	A	A	A	A	G	A	A	A	A	N	A	N	N	A	A	H	A	N	G	G	G	H	A	A
JAX00396871	15	30560805	0	G	T	G	G	G	G	G	G	G	T	G	G	G	G	G	G	G	T	G	G	T	G	G	G	N	G	G	G	G	G	G	G	G	G	G	T	G	G	G	G	G	G	G	G	G	G
JAX00060398	15	30581807	0	A	C	C	A	C	A	C	C	C	C	C	A	C	A	C	C	C	C	C	C	C	C	A	H	C	C	C	C	A	C	H	C	C	C	C	C	C	C	C	C	C	C	C	H	A	C
JAX00206712	15	30594154	0	A	C	A	A	C	A	A	A	A	A	A	A	A	A	A	A	A	A	A	A	A	A	A	C	A	C	A	A	A	A	A	A	C	A	C	A	A	A	C	A	A	A	A	A	A	A
JAX00206713	15	30594226	0	T	A	T	T	A	T	A	A	A	T	A	T	H	T	A	A	A	T	A	A	T	A	T	H	T	H	A	T	T	A	H	A	A	A	A	T	A	A	H	A	A	A	A	N	T	A
JAX00396882	15	30609568	0	T	C	C	T	C	T	C	C	C	T	C	T	C	T	C	C	C	T	C	C	T	C	T	H	T	C	C	C	T	C	H	C	C	C	C	T	C	C	C	C	C	C	C	H	T	C
JAX00396884	15	30610557	0	C	T	C	C	C	C	T	C	C	C	C	C	C	C	C	C	T	C	T	T	C	T	C	C	C	C	C	C	C	C	C	C	C	C	C	C	C	H	C	H	H	T	C	H	C	C
JAX00396887	15	30610817	0	G	A	G	G	A	G	G	G	A	G	N	G	G	G	A	A	G	G	G	G	G	G	G	N	G	H	G	G	G	A	H	G	A	G	N	G	A	H	H	G	G	G	G	G	G	A
JAX00396892	15	30618285	0	T	C	T	T	T	T	C	T	C	T	H	T	T	T	C	C	C	T	C	C	T	C	T	T	T	T	T	T	T	C	H	T	T	T	T	T	C	C	T	C	H	C	T	H	T	C
JAX00060399	15	30618380	0	A	G	A	A	G	A	G	A	G	A	H	A	A	A	G	G	G	A	G	G	A	G	A	H	A	H	A	A	A	G	H	A	G	A	H	A	G	G	H	G	H	G	A	H	A	G
JAX00060400	15	30619530	0	A	T	A	A	T	A	A	T	T	A	T	A	H	A	T	T	A	A	A	A	A	A	A	H	A	H	T	A	A	T	H	T	T	T	T	A	T	H	H	H	H	A	T	A	A	T
JAX00396893	15	30630935	0	A	C	A	A	C	A	A	A	C	A	H	A	A	A	C	C	A	A	A	A	A	A	A	H	A	H	A	A	A	C	H	A	C	A	H	A	C	H	H	H	A	A	A	A	A	C
JAX00396894	15	30631100	0	T	C	T	T	T	T	T	C	T	T	H	T	H	T	T	T	T	T	T	T	T	T	T	T	T	T	C	T	T	T	T	C	T	C	H	T	T	T	T	T	H	T	C	T	T	T
JAX00396895	15	30631188	0	C	T	C	C	C	C	C	T	C	C	H	C	H	C	C	C	C	C	C	C	C	C	C	C	C	C	T	C	C	C	C	T	C	T	H	C	C	N	C	C	T	C	T	C	C	C
JAX00396898	15	30637106	0	G	T	G	G	T	G	G	G	G	G	G	G	G	G	G	G	G	G	G	G	G	G	G	N	G	N	G	G	G	G	G	G	T	G	H	G	G	G	G	G	G	G	G	G	G	G
JAX00396899	15	30637180	0	C	T	C	C	T	C	C	C	C	C	C	C	C	C	C	C	C	C	C	C	C	C	C	H	C	H	C	C	C	C	C	C	T	C	H	C	C	C	H	C	C	C	C	C	C	C
JAX00396900	15	30637877	0	C	A	C	C	A	C	C	A	A	C	A	C	H	C	A	A	C	C	C	C	C	C	C	H	C	H	A	C	C	A	H	A	A	A	A	C	A	H	H	H	H	C	A	C	C	A
JAX00396906	15	30662156	0	A	C	A	A	A	A	A	A	C	A	H	A	A	A	C	C	A	A	A	A	A	A	A	A	A	A	A	A	A	C	H	A	A	A	A	A	C	H	A	H	A	A	A	A	A	C
JAX00396910	15	30687987	0	C	T	C	C	C	C	T	C	C	T	C	C	C	C	C	C	T	T	T	T	T	T	C	C	T	C	C	C	C	C	C	C	C	C	C	T	C	H	C	H	H	T	C	H	C	C
JAX00396917	15	30704368	0	G	A	G	G	A	G	G	A	G	G	H	G	H	G	G	G	G	G	G	G	G	G	G	H	G	H	A	G	G	G	G	A	A	A	A	G	G	G	N	G	H	G	A	G	G	G
JAX00396921	15	30723940	0	T	C	C	T	T	T	T	T	T	T	T	T	H	T	T	T	T	T	T	T	T	T	T	T	T	H	T	C	T	T	T	T	T	T	T	T	T	T	H	T	T	T	T	T	T	T
JAX00396925	15	30727044	0	G	A	G	G	G	G	G	G	A	G	H	G	G	G	A	A	G	G	G	G	G	G	G	G	G	G	G	G	G	A	H	G	G	G	G	G	A	H	G	H	G	G	G	G	G	A
JAX00060408	15	30744016	0	C	T	C	C	T	C	C	C	T	C	H	C	C	C	T	T	C	C	C	C	C	C	C	H	C	H	C	C	C	T	H	C	T	C	H	C	T	H	H	C	C	C	C	C	C	T
JAX00060409	15	30744071	0	A	G	A	A	G	A	G	G	G	A	G	A	H	A	G	G	G	A	G	G	A	G	A	H	A	H	G	A	A	G	H	G	G	G	G	A	G	G	H	G	G	G	G	H	A	G
JAX00396927	15	30760200	0	G	T	G	G	G	G	T	G	G	G	G	G	G	G	G	G	T	G	T	T	G	T	G	G	G	G	G	G	G	G	G	G	G	G	G	G	G	H	G	H	H	T	G	H	G	G
JAX00396931	15	30764605	0	G	A	G	G	A	G	G	G	G	G	G	G	G	G	G	G	G	G	G	G	G	G	G	H	G	H	G	G	G	G	G	G	A	G	H	G	G	G	H	G	G	G	G	G	G	G
JAX00060411	15	30766854	0	G	C	G	G	C	G	G	C	C	G	C	G	H	G	C	C	G	G	G	G	G	G	G	H	G	H	C	G	G	C	H	C	C	C	C	G	C	H	H	H	H	G	C	G	G	C
JAX00060412	15	30776733	0	G	A	G	G	A	G	G	A	A	G	A	G	H	G	A	A	G	G	G	G	G	G	G	H	G	H	A	G	G	A	H	A	A	A	A	G	A	H	H	H	H	G	A	G	G	A
JAX00060415	15	30808293	0	G	T	G	G	T	G	G	G	T	G	H	G	G	G	T	T	G	G	G	G	G	G	G	H	G	H	G	G	G	T	H	G	T	G	H	G	T	H	H	H	G	G	G	G	G	T
JAX00396940	15	30809270	0	A	G	A	A	G	A	A	A	G	A	N	A	A	A	G	G	A	A	A	A	A	A	A	A	A	A	A	A	A	G	A	A	G	A	A	A	G	A	A	A	A	A	A	A	A	G
JAX00396941	15	30809673	0	G	T	G	G	T	G	G	G	T	G	H	G	G	G	T	T	G	G	G	G	G	G	G	H	G	H	G	G	G	T	H	G	T	G	N	G	T	H	T	T	G	G	G	G	G	T
JAX00396942	15	30814307	0	T	C	T	T	C	T	T	C	T	T	H	T	C	T	T	T	H	T	T	T	T	T	T	H	T	H	C	T	T	T	T	C	C	C	C	T	T	T	H	T	H	T	C	T	T	T
JAX00396944	15	30815279	0	T	C	T	T	C	T	T	T	T	T	T	T	T	T	T	T	T	T	T	T	T	T	T	H	T	H	T	T	T	T	T	T	C	T	H	T	T	T	N	T	T	T	T	T	T	T
JAX00396945	15	30828883	0	G	T	G	G	G	G	G	G	T	G	H	G	G	G	T	T	G	G	G	G	G	G	G	G	G	G	G	G	G	T	H	G	G	G	G	G	T	H	G	H	G	G	G	G	G	T
JAX00396947	15	30838800	0	C	T	T	C	C	C	C	C	C	C	C	C	H	C	C	C	C	C	C	C	C	C	C	C	C	H	C	T	C	C	C	C	C	C	C	C	C	C	H	C	C	C	C	C	C	C
JAX00396948	15	30852012	0	C	T	C	C	T	C	C	C	C	C	C	C	C	C	C	C	C	C	C	C	C	C	C	H	C	H	C	C	C	C	C	C	T	H	H	C	C	C	H	C	C	C	C	C	N	C
JAX00396949	15	30853667	0	G	A	G	G	G	G	G	G	A	G	H	G	G	G	A	A	G	G	G	G	G	G	G	G	G	G	G	G	G	A	H	G	G	G	G	G	A	H	G	H	G	G	G	G	G	A
JAX00060420	15	30901912	0	C	T	C	C	T	C	C	C	C	C	C	C	C	C	C	C	C	C	C	C	C	C	C	H	C	H	C	C	C	C	C	C	T	C	N	C	C	C	C	C	C	C	C	C	C	C
JAX00060421	15	30909054	0	T	A	T	T	A	T	T	T	A	T	H	T	T	T	A	A	T	T	T	T	T	T	T	H	T	H	T	T	T	A	H	T	A	T	H	T	A	H	H	H	T	T	T	T	T	A
JAX00396953	15	30920340	0	G	A	G	G	G	G	G	A	G	G	H	G	H	G	G	G	G	G	G	G	G	G	G	G	G	G	A	G	G	G	G	A	G	A	H	G	G	G	G	G	H	G	A	G	G	G
JAX00396957	15	30928522	0	A	G	A	A	A	A	A	G	G	A	G	A	H	A	G	G	A	A	A	A	A	A	A	A	A	A	G	A	A	G	H	G	A	G	H	A	G	H	A	H	H	A	G	A	A	G
JAX00060425	15	30953710	0	C	T	C	C	T	C	C	T	T	C	T	C	H	C	T	T	C	C	C	C	C	C	C	H	C	H	T	C	C	T	H	T	T	T	T	C	T	H	H	H	H	C	T	C	C	T
JAX00396962	15	30953779	0	G	A	G	G	A	G	G	G	G	G	G	G	G	G	G	G	G	G	G	G	G	G	G	H	G	H	G	G	G	G	G	G	A	G	H	G	G	G	A	G	G	G	G	G	G	G
JAX00060427	15	30980262	0	A	T	A	A	T	A	A	T	T	A	T	A	H	A	T	T	A	A	A	A	A	A	A	H	A	H	T	A	A	T	H	T	T	T	T	A	T	H	H	H	H	A	T	A	A	T
JAX00060428	15	30987036	0	T	C	T	T	C	T	T	C	C	T	C	T	H	T	C	C	T	T	T	T	T	T	T	H	T	H	C	T	T	C	H	C	C	C	C	T	C	H	H	H	H	T	C	T	T	C
JAX00396966	15	30987832	0	T	G	T	T	T	T	T	T	T	G	T	T	T	T	T	T	T	G	T	T	G	T	T	T	G	T	T	T	T	T	T	T	T	T	T	G	T	T	T	T	T	T	T	T	T	T
JAX00060429	15	31015097	0	A	G	G	A	G	A	A	G	G	G	G	A	G	A	G	G	A	G	A	A	G	A	A	H	G	G	G	G	A	G	H	G	G	G	G	G	G	H	G	H	A	A	G	A	A	G
JAX00396976	15	31049497	0	A	G	G	A	A	A	A	G	A	G	H	A	G	A	A	A	A	G	A	A	G	A	A	A	G	H	G	G	A	A	A	G	A	G	H	G	A	A	H	A	H	A	G	A	A	A
JAX00396981	15	31073565	0	C	T	C	C	T	C	C	C	C	C	C	C	C	C	C	C	C	C	C	C	C	C	C	H	C	H	C	C	C	C	C	C	T	C	H	C	C	C	H	C	C	C	C	C	C	C
JAX00396985	15	31089131	0	T	C	C	T	T	T	T	T	T	C	T	T	H	T	T	T	T	C	T	T	C	T	T	T	C	H	T	C	T	T	T	T	T	T	T	C	T	T	H	T	T	T	T	T	T	T
JAX00060435	15	31094256	0	C	T	T	C	T	C	C	T	T	T	T	C	T	C	T	T	C	T	C	C	T	C	C	H	T	T	T	T	C	T	H	T	T	T	T	T	T	H	T	H	H	C	T	C	C	T
JAX00396989	15	31097919	0	C	T	C	C	C	C	C	T	C	C	H	C	H	C	C	C	C	C	C	C	C	C	C	C	C	C	T	C	C	C	C	T	C	T	H	C	C	C	C	C	H	C	T	C	C	C
JAX00060439	15	31144677	0	C	A	A	C	A	C	C	C	A	A	A	C	A	C	A	A	C	A	C	C	A	C	C	A	A	A	C	A	C	A	N	N	A	C	A	A	A	N	A	A	C	C	N	C	C	A
JAX00396998	15	31177382	0	T	C	C	T	T	T	T	T	T	C	T	T	N	T	T	T	T	C	T	T	C	T	T	T	C	T	T	C	T	T	T	T	T	T	T	C	T	T	T	T	T	T	T	T	T	T
JAX00397003	15	31177861	0	A	G	G	A	A	A	A	A	A	A	A	A	H	A	A	A	A	A	A	A	A	A	A	A	A	H	A	G	A	A	A	A	A	A	A	A	A	A	N	A	A	A	A	A	A	A
JAX00397010	15	31188917	0	C	T	T	C	C	C	C	T	C	C	H	C	T	C	C	C	C	C	C	C	C	C	C	C	C	H	T	T	C	C	C	T	C	T	H	C	C	C	H	C	H	C	T	C	C	C
[truncated: 5,611 more rows]
[truncated: 119 more columns]
