# Supplementary material for: Modeling Host Genetic Regulation of Influenza Pathogenesis in the Collaborative Cross
Source: PLoS Pathog. 2013 Feb 28;9(2):e1003196. doi: 10.1371/journal.ppat.1003196 (PMC3585141; doi:10.1371/journal.ppat.1003196)
Supplement: Dataset S2 — Genotypes of Pre-CC animals. (ZIP) [file ppat.1003196.s002.zip › chr16.csv]

						A	B	C	D	E	F	G	H	GDACBHFE	DHGFEBCA	DFBHAECG	AEHGDCFB	BGAFDECH	FCEHGDAB	EBDGAFCH	CFEDHABG	GHBDCAFE	DHBGAFCE	AEDGBHFC	EDFCBHGA	EDAFGCBH	EBAFCGDH	CGDEFBHA	EDBGCHAF	CEBHDFAG	AEBGDFCH	BEHDFACG	HCDBAEFG	AEFGDBHC	BHCEAFDG	BGFEHDAC	EAFCDHGB	EBGAFDHC	CHAEDGBF	BFDGAECH	EAGBHCFD	ECBFAGDH	FCBHAEDG	CAFGEHDB	BHDFAGCE	GFEBCHAD	AFECDHGB	AFDGEBHC	EDFGABHC
id	chr	position	array	call0	call2	A/J	C57Bl/6J	129SvlmJ	NOD/LtJ	NZO/HlLtJ	CAST/EiJ	PWK/PhJ	WSB/EiJ	OR157f52	OR941f70	OR3467f46	OR4251f139	OR5415f124	OR2291f89	OR3087f42	OR739f146	OR867f169	OR3548f45	OR3007f48	OR3078f48	OR3291f40	OR3358f52	OR692f155	OR3207f45	OR3426f49	OR3168f55	OR780f63	OR3370f40	OR3154f39	OR3389f49	OR291f146	OR3181f47	OR3289f54	OR3076f38	OR3061f41	OR3067f39	OR3594f40	OR5019f133	OR5049f136	OR5118f134	OR4587f141	OR5091f130	OR5612f134	OR3584f50
JAX00412462	16	3450037	0	G	A	G	G	G	G	G	G	A	G	G	G	G	A	G	H	G	G	G	G	G	G	G	G	G	G	G	G	G	H	G	H	H	H	G	G	A	A	G	G	G	G	G	G	G	G
JAX00412474	16	3604070	0	G	A	G	G	G	G	G	A	G	G	A	G	A	G	G	G	G	G	G	G	G	G	G	A	G	G	G	G	G	G	G	G	G	G	H	G	G	G	G	G	A	G	G	G	H	G
JAX00412475	16	3604291	0	A	G	G	A	A	A	A	G	G	A	G	A	G	G	A	G	A	A	A	A	H	A	A	G	A	A	A	A	A	H	H	G	G	G	G	A	G	G	A	A	G	A	A	A	H	A
JAX00412476	16	3615325	0	C	G	G	C	C	C	C	G	G	C	G	C	G	G	C	G	C	C	C	C	H	C	C	G	C	C	C	C	C	H	N	G	G	G	G	C	G	G	C	C	G	C	C	C	H	C
JAX00412477	16	3616068	0	C	T	C	C	C	C	C	T	C	C	T	C	T	C	C	C	C	C	C	C	C	C	C	T	C	C	C	C	C	C	C	C	C	C	H	C	C	C	C	C	T	C	C	C	H	C
JAX00065890	16	3622059	0	A	G	G	A	A	A	A	A	G	A	A	A	A	G	A	G	A	A	A	A	H	A	A	A	A	A	A	A	A	H	H	G	G	G	H	A	G	G	A	A	A	A	A	A	A	A
JAX00065892	16	3622783	0	A	G	G	A	A	A	A	G	G	G	G	A	G	G	A	G	A	A	A	H	H	A	A	G	A	G	A	A	G	H	H	G	G	G	G	A	G	G	H	A	G	A	A	G	H	G
JAX00412478	16	3623156	0	G	T	G	G	G	G	G	T	G	G	T	G	T	G	G	G	G	G	G	G	G	G	G	T	G	G	G	G	G	G	G	G	G	G	H	G	G	G	G	G	T	G	G	G	H	G
JAX00412482	16	3667232	0	C	T	T	C	C	C	C	C	C	T	C	C	C	C	C	T	C	C	C	H	H	C	C	C	C	T	C	C	T	C	H	T	T	T	H	C	C	C	H	C	C	C	C	T	C	T
JAX00412484	16	3689976	0	G	A	G	G	G	G	G	G	A	G	G	G	G	A	G	G	G	G	G	G	G	G	G	G	G	G	G	G	G	H	G	G	G	G	G	G	A	A	G	G	G	G	G	G	G	G
JAX00065897	16	3692330	0	A	G	G	A	A	A	A	G	G	G	G	A	G	G	A	G	A	A	A	H	H	A	A	G	A	G	A	A	G	H	H	G	G	G	G	A	G	G	H	A	G	A	A	G	H	G
JAX00412486	16	3698222	0	T	C	C	T	T	T	T	C	C	C	C	T	C	C	T	C	T	T	T	H	H	T	T	C	T	C	T	T	C	H	H	C	C	C	C	T	C	C	H	T	C	T	T	C	H	C
JAX00412487	16	3698316	0	G	A	G	G	G	G	G	G	A	G	G	G	G	A	G	G	G	G	G	G	G	G	G	G	G	G	G	G	G	H	G	G	G	G	G	G	A	A	G	G	G	G	G	G	G	G
JAX00412488	16	3698598	0	G	T	G	G	G	G	G	T	G	G	T	G	T	G	G	G	G	G	G	G	G	G	G	T	G	G	G	G	G	G	G	G	G	G	H	G	G	G	G	G	T	G	G	G	H	G
JAX00412490	16	3731270	0	C	T	C	C	C	C	C	T	C	C	T	C	T	C	C	C	C	C	C	C	C	C	C	T	C	C	C	C	C	C	C	C	C	C	H	C	C	C	C	C	T	C	C	C	H	C
JAX00412491	16	3731598	0	A	T	T	A	A	A	A	A	T	T	A	A	A	T	A	T	A	A	A	H	H	A	A	A	A	T	A	A	T	H	H	T	T	T	H	A	T	T	H	A	A	A	A	T	A	T
JAX00412496	16	3781995	0	A	G	A	A	A	A	A	G	G	A	G	A	G	G	A	A	A	A	A	A	A	A	A	G	A	A	A	A	A	H	A	A	A	A	H	A	G	G	A	A	G	A	A	A	H	A
JAX00412497	16	3784912	0	G	A	G	G	G	G	G	A	A	G	A	G	A	A	G	G	G	G	G	G	G	G	G	A	G	G	G	G	G	H	G	G	G	G	H	G	A	A	G	G	A	G	G	G	H	G
JAX00065903	16	3791523	0	T	C	C	T	T	T	T	T	T	T	T	T	T	T	T	C	T	T	T	T	H	T	T	T	T	T	T	T	T	T	H	C	H	C	H	T	T	T	T	T	T	T	T	T	T	T
JAX00065904	16	3792184	0	A	C	C	A	A	A	A	C	C	C	C	A	C	H	A	C	A	A	A	H	H	A	A	C	A	C	A	A	C	A	H	C	C	C	C	A	C	H	H	A	C	A	A	C	H	C
JAX00412500	16	3797495	0	G	A	G	G	G	G	G	G	A	G	G	G	G	A	G	G	G	G	G	G	G	G	G	G	G	G	G	G	G	H	G	G	G	G	G	G	A	A	G	G	G	G	G	G	G	G
JAX00412502	16	3816585	0	G	A	G	G	G	G	G	A	A	G	A	G	A	A	G	G	G	G	G	G	G	G	G	A	G	G	G	G	G	H	G	G	G	G	H	G	A	A	G	G	A	G	G	G	H	G
JAX00412505	16	3844054	0	C	T	C	C	C	C	C	T	C	C	T	C	T	C	C	C	C	C	C	C	C	C	C	T	C	C	C	C	C	C	C	C	C	C	H	C	C	C	C	C	T	C	C	C	H	C
JAX00412515	16	3893975	0	A	G	A	A	A	A	A	G	G	G	G	A	G	G	A	A	A	A	A	H	A	A	A	G	A	G	A	A	G	H	A	A	A	A	H	A	G	G	H	A	G	A	A	G	N	G
JAX00412518	16	3897184	0	T	A	A	T	T	T	T	A	A	A	A	T	A	A	T	A	T	T	T	N	H	T	T	A	T	A	T	T	A	H	H	A	A	A	A	T	A	A	H	T	A	T	T	A	H	A
JAX00412521	16	3905373	0	C	T	T	C	C	C	C	C	C	T	C	C	C	C	C	T	C	C	C	H	H	C	C	C	C	T	C	C	T	C	H	T	T	T	H	C	C	C	H	C	C	C	C	T	C	T
JAX00412524	16	3916603	0	A	G	G	A	A	A	A	G	G	G	G	A	G	G	A	G	A	A	A	H	H	A	A	G	A	G	A	A	G	H	H	G	G	G	G	A	G	G	H	A	G	A	A	G	H	G
JAX00412527	16	3958732	0	T	G	T	T	T	T	T	G	T	T	G	T	G	T	T	T	T	T	T	T	T	T	T	G	T	T	T	T	T	T	T	T	T	T	N	T	T	T	T	T	G	T	T	T	H	T
JAX00412529	16	3964001	0	T	G	T	T	T	T	T	G	G	T	G	T	G	G	T	T	T	T	T	T	T	T	T	G	T	T	T	T	T	H	T	T	T	T	H	T	G	G	T	T	G	T	T	T	H	T
JAX00412534	16	4009337	0	A	T	A	A	A	A	A	T	T	A	T	A	T	T	A	A	A	A	A	A	A	A	A	T	A	A	A	A	A	H	A	A	A	A	H	A	T	T	A	A	T	A	A	A	H	A
JAX00412540	16	4051306	0	G	C	G	G	G	G	G	C	G	G	C	G	C	G	G	G	G	G	G	G	G	G	G	C	G	G	G	G	G	G	G	G	G	G	H	G	G	G	G	G	C	G	G	G	N	G
JAX00412541	16	4051375	0	C	T	C	C	C	C	C	C	C	T	C	C	C	C	C	C	C	C	C	H	C	C	C	C	C	T	C	C	T	C	C	C	C	C	C	C	C	C	H	C	C	C	C	T	C	T
JAX00065924	16	4063397	0	C	T	T	C	C	C	C	C	C	T	C	C	C	C	C	T	C	C	C	H	H	C	C	C	C	T	C	C	T	C	H	T	T	T	H	C	C	C	H	C	C	C	C	T	C	T
JAX00412547	16	4074154	0	A	G	A	A	A	A	A	A	G	A	A	A	A	G	A	A	A	A	A	A	A	A	A	A	A	A	A	A	A	H	A	A	A	A	A	A	G	G	A	A	A	A	A	A	A	A
JAX00412548	16	4085049	0	T	A	T	T	T	T	T	A	T	T	A	T	A	T	T	T	T	T	T	T	T	T	T	A	T	T	T	T	T	T	T	T	T	T	H	T	T	T	T	T	A	T	T	T	H	T
JAX00412549	16	4101757	0	C	T	C	C	C	C	C	T	C	C	T	C	T	C	C	C	C	C	C	C	C	C	C	T	C	C	C	C	C	C	C	C	C	C	H	C	C	C	C	C	T	C	C	C	H	C
JAX00208195	16	4135068	0	A	G	A	A	A	A	A	G	G	G	G	A	G	G	A	A	A	A	A	A	A	A	A	G	A	G	A	A	G	H	A	A	A	A	H	A	G	G	H	A	G	A	A	G	G	G
JAX00065930	16	4140943	0	A	T	T	A	A	A	A	T	T	T	T	A	T	T	A	T	A	A	A	H	H	A	A	T	A	T	A	A	T	H	H	T	T	T	T	A	T	T	H	A	T	A	A	T	H	T
JAX00412556	16	4169122	0	T	C	T	T	T	T	T	C	C	T	C	T	C	C	T	T	T	N	T	T	T	T	T	C	T	T	T	T	T	H	T	T	T	T	H	T	N	C	T	T	C	T	T	T	H	T
JAX00412559	16	4175807	0	G	A	G	G	G	G	G	A	G	G	A	G	A	G	G	G	G	G	G	G	G	G	G	A	G	G	G	G	G	G	G	G	G	G	H	G	G	G	G	G	A	G	G	G	H	G
JAX00065932	16	4177427	0	T	C	C	T	T	T	T	C	C	C	C	T	C	C	T	C	T	T	T	H	H	T	T	C	T	C	T	T	C	H	H	C	C	C	C	T	C	C	H	T	C	T	T	C	H	C
JAX00065933	16	4185250	0	C	T	T	C	C	C	C	T	C	T	T	C	T	C	C	T	C	C	C	H	H	C	C	T	C	T	C	C	T	C	H	T	T	T	T	C	C	C	H	C	T	C	C	T	H	T
JAX00412561	16	4198667	0	C	A	A	C	C	C	C	C	C	C	C	C	C	C	C	A	C	C	C	C	H	C	C	C	C	C	C	C	C	C	H	A	A	A	H	C	C	C	C	C	C	C	C	C	C	C
JAX00065936	16	4221370	0	G	A	A	G	G	G	G	A	A	A	A	G	A	A	G	A	G	G	G	H	H	G	G	A	G	A	G	N	A	H	H	A	A	A	A	G	A	A	H	G	A	G	G	H	H	A
JAX00412570	16	4229954	0	T	A	A	T	T	T	T	A	T	A	A	T	A	T	T	A	T	T	T	H	H	T	T	A	T	A	T	T	A	T	H	A	A	A	A	T	T	T	H	T	A	T	T	A	H	A
JAX00412572	16	4232557	0	T	C	C	T	T	T	T	C	C	C	C	T	C	C	T	C	T	T	T	H	H	T	T	C	T	C	T	T	C	H	H	C	C	C	C	T	C	C	H	T	C	T	T	C	H	C
JAX00412573	16	4232692	0	T	C	C	T	T	T	T	T	C	C	T	T	T	C	T	C	T	T	T	H	H	T	T	T	T	C	T	T	C	H	H	C	C	C	H	T	C	C	H	T	T	T	T	C	T	C
JAX00065940	16	4251376	0	T	C	C	T	T	T	T	C	C	C	C	T	C	C	T	C	T	T	T	H	H	T	T	C	T	C	T	T	C	H	H	C	C	C	C	T	C	C	H	T	C	T	T	C	H	C
JAX00412578	16	4253770	0	C	T	C	C	C	C	C	T	T	C	T	C	T	T	C	C	C	C	C	C	C	C	C	T	C	C	C	C	C	H	C	C	C	C	H	C	T	T	C	C	T	C	C	C	H	C
JAX00208198	16	4295657	0	T	C	T	T	T	T	T	C	C	T	C	T	C	C	T	T	T	T	T	T	T	T	T	C	T	T	T	T	T	H	T	T	T	T	H	T	C	C	T	T	C	T	T	T	H	T
JAX00412583	16	4296855	0	C	T	C	C	C	C	C	C	T	C	C	C	C	T	C	C	C	C	C	C	C	C	C	C	C	C	C	C	C	H	C	C	C	C	C	C	T	T	C	C	C	C	C	C	C	C
JAX00065942	16	4299260	0	T	C	T	T	T	T	T	T	C	T	T	T	N	C	T	T	T	T	T	T	T	T	T	T	T	T	T	T	T	H	T	T	T	T	T	T	C	C	T	T	T	T	T	T	T	T
JAX00412586	16	4312611	0	C	T	T	C	C	C	C	C	C	T	C	C	C	C	C	T	C	C	C	N	N	C	C	C	C	T	C	C	T	C	T	T	T	T	H	C	C	C	T	C	C	C	C	T	C	T
JAX00065944	16	4338365	0	G	C	C	G	G	G	G	G	G	C	G	G	G	G	G	C	G	G	G	N	N	G	G	G	G	C	G	G	C	G	N	C	C	C	C	G	G	G	C	G	G	G	G	C	G	C
JAX00412595	16	4341303	0	T	C	T	T	T	T	T	C	C	T	C	T	C	C	T	T	T	T	T	T	T	T	T	C	T	T	T	T	T	H	T	T	T	T	H	T	C	C	T	T	C	T	T	T	H	T
JAX00412596	16	4342673	0	C	T	C	C	C	C	C	T	T	C	T	C	T	T	C	C	C	C	C	C	C	C	C	T	C	C	C	C	C	H	C	C	C	C	H	C	T	T	C	C	T	C	C	C	H	C
JAX00412602	16	4354176	0	G	A	A	G	G	G	G	G	A	A	G	G	G	A	G	A	G	G	G	H	N	G	G	G	G	A	G	G	A	H	H	A	A	A	H	G	A	A	H	G	G	G	G	A	G	A
JAX00412605	16	4370536	0	C	T	C	C	C	C	C	T	C	C	T	C	T	C	C	C	C	C	C	C	C	C	C	T	C	C	C	C	C	C	C	C	C	C	H	C	C	C	C	C	T	C	C	C	H	C
JAX00065948	16	4372374	0	C	T	C	C	C	T	C	C	C	T	C	C	C	C	C	C	H	C	C	H	C	H	C	C	C	T	C	C	T	C	C	C	C	C	C	C	C	C	H	C	C	T	C	T	C	T
JAX00065952	16	4413571	0	T	C	T	T	T	C	T	T	T	T	T	T	T	T	T	T	H	T	T	T	T	H	T	T	T	T	T	T	T	T	T	T	T	T	T	T	T	T	T	T	T	C	T	T	T	T
JAX00208202	16	4429674	0	T	C	T	T	T	T	T	T	C	T	T	T	T	C	T	T	T	T	T	T	T	T	T	T	T	T	T	T	T	H	T	T	T	T	T	T	C	C	T	T	T	T	T	T	T	T
JAX00412620	16	4461279	0	A	G	A	A	A	A	A	G	G	G	G	A	G	G	A	A	A	A	A	H	A	A	A	G	A	G	A	A	G	H	A	A	A	A	H	A	G	G	H	A	G	A	A	G	H	G
JAX00412622	16	4467268	0	G	A	G	G	G	G	G	A	G	G	A	G	A	G	G	G	G	G	G	G	G	G	G	A	G	G	G	G	G	G	G	G	G	G	H	G	G	G	G	G	A	G	G	G	H	G
JAX00412623	16	4479174	0	T	G	T	T	T	T	T	T	T	G	T	T	T	T	T	T	T	T	T	H	T	T	T	T	T	G	T	T	G	T	T	T	T	T	T	T	T	T	H	T	T	T	T	G	T	G
JAX00412625	16	4502894	0	G	A	G	G	G	G	G	G	A	G	G	G	G	A	G	G	G	G	G	G	G	G	G	G	G	G	G	G	G	N	G	G	G	G	G	G	A	A	G	G	G	G	G	G	G	G
JAX00412626	16	4511584	0	T	C	T	T	T	T	T	C	C	C	C	T	C	C	T	T	T	T	T	T	T	T	T	C	T	C	T	T	C	T	T	T	T	T	T	T	C	C	H	T	C	T	T	C	H	C
JAX00065959	16	4542964	0	C	T	T	C	C	C	C	C	C	C	C	C	C	C	C	T	C	C	C	C	H	C	C	C	C	C	C	C	C	C	H	T	T	T	H	C	C	C	C	C	C	C	C	C	C	C
JAX00065960	16	4544258	0	A	C	A	A	A	C	A	A	A	A	A	A	A	A	A	A	H	A	A	A	A	H	A	A	A	A	A	A	A	A	A	A	A	A	A	A	A	A	A	A	A	C	A	A	A	A
JAX00208206	16	4580360	0	C	A	C	C	C	C	C	C	A	C	C	C	C	A	C	C	C	C	C	C	C	C	C	C	C	C	C	C	C	H	C	C	C	C	C	C	A	A	C	C	C	C	C	C	C	C
JAX00412638	16	4591306	0	G	A	G	G	G	G	G	G	G	A	G	G	G	G	G	G	G	G	G	H	G	G	G	G	G	A	G	G	A	G	G	G	G	G	G	G	G	G	H	G	G	G	G	A	G	A
JAX00208209	16	4617701	0	A	G	A	A	A	A	A	G	G	A	G	A	G	G	A	A	H	H	A	A	A	A	A	G	H	A	H	A	A	H	A	A	A	A	H	A	G	G	A	A	G	A	A	A	H	A
JAX00412640	16	4620309	0	T	C	T	T	T	T	T	C	C	T	C	T	C	C	T	T	T	T	T	T	T	T	T	C	T	T	T	T	T	T	T	T	T	T	H	T	C	C	T	T	C	T	T	T	H	T
JAX00065969	16	4656044	0	T	C	T	T	T	T	T	C	C	T	C	T	C	C	T	T	T	T	T	T	T	T	T	C	T	T	T	T	T	H	T	T	T	T	H	T	C	C	T	T	C	T	T	T	H	T
JAX00065971	16	4699344	0	G	A	G	G	G	G	G	A	G	G	A	G	A	G	G	G	G	G	G	G	G	G	G	A	G	G	G	G	G	G	G	G	G	G	H	G	G	G	G	G	A	G	G	G	H	G
JAX00412643	16	4699938	0	T	C	T	T	T	T	T	T	C	T	T	T	T	C	T	T	T	T	T	T	T	T	T	T	T	T	T	T	T	H	T	T	T	T	T	T	C	C	T	T	T	T	T	T	T	T
JAX00412647	16	4749423	0	A	G	A	A	A	A	A	A	G	A	A	A	A	G	A	A	A	A	A	A	A	A	A	A	A	A	A	A	A	H	A	A	A	A	A	A	G	G	A	A	A	A	A	A	A	A
JAX00065975	16	4754060	0	A	G	G	A	A	G	A	G	G	A	G	A	G	G	A	G	H	A	A	A	H	H	A	G	A	A	A	A	A	H	H	G	G	G	G	A	G	G	A	A	G	G	A	A	H	A
JAX00065976	16	4759441	0	G	A	A	G	G	A	G	G	G	G	G	G	G	G	G	A	H	G	G	G	H	H	G	G	G	G	G	G	G	G	H	A	A	A	H	G	G	G	G	G	G	A	G	G	G	G
JAX00412649	16	4765362	0	C	T	C	C	C	C	C	T	C	C	T	C	T	C	N	C	C	C	C	C	C	C	C	H	C	C	N	C	C	C	C	C	C	C	C	C	C	C	C	C	T	C	C	C	H	C
JAX00065978	16	4779080	0	A	G	G	A	A	G	A	A	G	A	A	A	A	G	A	G	H	A	A	A	H	H	A	A	A	A	A	A	A	H	H	G	G	G	H	A	G	G	A	A	A	G	A	A	A	A
JAX00412652	16	4780818	0	T	A	T	T	T	T	T	A	T	T	A	T	A	T	T	T	T	T	T	T	T	T	T	A	T	T	T	T	T	T	T	T	T	T	H	T	T	T	T	T	A	T	T	T	N	T
JAX00412653	16	4783459	0	A	G	A	A	A	A	A	A	G	A	A	A	A	G	A	A	A	A	A	A	A	A	A	A	A	A	A	A	A	H	A	A	A	A	A	A	G	G	A	A	A	A	A	A	A	A
JAX00412654	16	4810712	0	C	G	C	C	C	C	C	C	C	G	C	C	C	C	C	C	C	C	C	H	C	C	C	C	C	G	C	C	G	C	C	C	C	C	C	C	C	C	H	C	C	C	C	G	C	G
JAX00065980	16	4818098	0	G	A	G	G	G	G	G	A	A	G	A	G	A	A	G	G	G	G	G	G	G	G	G	A	G	G	G	G	G	H	G	G	G	G	H	G	A	A	G	G	A	G	G	G	H	G
JAX00065981	16	4818610	0	T	C	T	T	T	T	T	T	C	T	T	T	T	C	T	T	T	T	T	T	T	T	T	T	T	T	T	T	T	H	T	T	T	T	T	T	C	C	T	T	T	T	T	T	T	T
JAX00412656	16	4822035	0	A	G	A	A	A	A	A	G	G	G	G	A	G	G	A	A	A	A	A	H	A	A	A	G	A	G	A	A	G	H	A	A	A	A	H	A	G	G	H	A	G	A	A	G	H	G
JAX00412662	16	4854494	0	A	T	A	A	A	A	A	A	T	A	A	A	A	T	A	A	A	A	A	A	A	A	A	A	A	A	A	A	A	H	A	A	A	A	A	A	T	T	A	A	A	A	A	A	A	A
JAX00208214	16	4855219	0	G	A	G	G	G	G	G	G	A	G	G	G	G	A	G	G	G	G	G	G	G	G	G	G	G	G	G	G	G	A	G	G	G	G	G	G	A	A	G	G	G	G	G	G	G	G
JAX00208215	16	4855338	0	G	C	G	G	G	G	G	G	C	G	G	G	G	C	G	G	G	G	G	G	G	G	G	G	G	G	G	G	G	H	G	G	G	G	G	G	C	C	G	G	G	G	G	G	G	G
JAX00065985	16	4875554	0	G	A	A	G	G	G	G	G	G	G	G	G	G	G	G	A	G	G	G	G	H	G	G	G	G	G	G	G	G	G	H	A	A	A	H	G	G	G	G	G	G	G	G	G	G	G
JAX00065988	16	4909366	0	G	A	G	G	G	G	G	G	A	G	G	G	G	A	G	G	G	G	G	G	G	G	G	G	G	G	G	G	G	H	G	G	G	G	G	G	A	A	G	G	G	G	G	G	G	G
JAX00065989	16	4940981	0	T	A	A	T	T	A	T	A	A	T	A	T	A	A	T	A	H	T	T	T	H	H	T	A	T	T	T	T	T	H	H	A	A	A	A	T	A	A	T	T	A	A	T	T	H	T
JAX00065990	16	4941248	0	T	C	C	T	T	C	T	C	C	T	C	T	C	C	T	C	H	T	T	T	H	H	T	C	T	T	T	T	T	H	H	C	C	C	C	T	C	C	T	T	C	C	T	T	H	T
JAX00065991	16	4944771	0	T	C	C	T	T	C	T	C	C	T	C	T	C	C	T	C	H	T	T	T	H	H	T	C	T	T	T	T	T	H	H	C	C	C	C	T	C	C	T	T	C	C	T	T	H	T
JAX00412674	16	4974298	0	G	A	G	G	G	G	G	G	A	G	G	G	G	A	G	G	G	G	G	G	G	G	G	G	G	G	G	G	G	A	G	G	G	G	G	G	A	A	G	G	G	G	G	G	G	G
JAX00208219	16	4983381	0	G	A	G	G	G	G	G	A	A	G	A	G	A	A	G	G	G	G	G	G	G	G	G	A	G	G	G	G	G	H	G	G	G	G	H	G	A	A	G	G	A	G	G	G	H	G
JAX00412685	16	5027604	0	A	C	A	A	A	A	A	C	C	A	C	A	C	C	A	A	A	A	A	A	A	A	A	C	A	A	A	A	A	H	A	A	A	A	H	A	C	C	A	A	C	A	A	A	H	A
JAX00208222	16	5047306	0	G	A	G	G	G	G	G	G	A	G	G	G	G	A	G	G	G	G	G	G	G	G	G	G	G	G	G	G	G	H	G	G	G	G	G	G	A	A	G	G	G	G	G	G	G	G
JAX00412687	16	5059345	0	C	A	C	C	C	C	C	A	C	C	A	C	A	C	C	C	C	C	C	C	C	C	C	A	C	C	C	C	C	C	C	C	C	C	H	C	C	C	C	C	A	C	C	C	H	C
JAX00065998	16	5061129	0	G	A	G	G	G	G	G	G	A	G	G	G	G	A	G	G	G	G	G	G	G	G	G	G	G	G	G	G	G	H	G	G	G	G	G	G	A	A	G	G	G	G	G	G	G	G
JAX00066001	16	5092808	0	A	C	A	A	A	C	A	A	A	A	A	A	A	A	A	A	C	A	A	A	A	C	A	A	A	A	A	A	A	A	A	A	A	A	A	A	A	A	A	A	A	C	A	A	A	A
JAX00066003	16	5097545	0	A	G	A	A	A	G	A	G	G	A	G	A	G	G	A	A	H	A	A	A	A	H	A	G	A	A	A	A	A	H	A	A	A	A	H	A	G	G	A	A	G	G	A	A	H	A
JAX00412696	16	5134457	0	T	A	T	T	T	T	T	T	A	T	T	T	T	A	T	T	T	T	T	T	T	T	T	T	T	T	T	T	T	H	T	T	T	T	T	T	A	A	T	T	T	T	T	T	T	T
JAX00412699	16	5158261	0	G	A	G	G	G	A	G	G	G	G	G	G	G	G	G	G	N	G	G	G	G	H	G	G	G	G	G	G	G	G	G	G	G	G	G	G	G	G	G	G	G	H	G	G	G	G
JAX00412702	16	5162835	0	A	G	A	A	A	G	A	A	A	A	A	A	A	A	A	A	H	A	A	A	A	H	A	A	A	A	A	A	A	A	A	A	A	A	A	A	A	A	A	A	A	G	A	A	A	A
JAX00412703	16	5163468	0	G	T	G	G	G	G	G	T	T	G	T	G	T	T	G	G	G	G	G	G	G	G	G	T	G	G	G	G	G	H	G	G	G	G	H	G	T	T	G	G	T	G	G	G	H	G
JAX00066008	16	5164792	0	C	G	C	C	C	G	C	G	C	C	G	C	G	C	C	C	H	C	C	C	C	H	C	G	C	C	C	C	C	C	C	C	C	C	C	C	C	C	C	C	G	G	C	C	C	C
JAX00066009	16	5164854	0	T	C	T	T	T	C	T	C	C	T	C	T	C	C	T	T	H	T	T	T	T	H	T	C	T	T	T	T	T	T	T	T	T	T	T	T	C	C	T	T	C	C	T	T	T	T
JAX00412707	16	5224328	0	G	A	G	G	G	G	G	G	A	G	G	G	G	A	G	G	G	G	G	G	G	G	G	G	G	G	G	G	G	H	G	G	G	G	G	G	A	A	G	G	G	G	G	G	G	G
JAX00412711	16	5231442	0	G	A	A	G	G	G	G	G	A	G	G	G	G	A	G	A	G	A	G	G	H	G	G	G	G	G	G	G	G	H	H	A	A	A	H	G	A	A	G	G	G	G	G	G	G	G
JAX00412713	16	5250147	0	C	T	C	C	C	C	C	T	C	C	T	C	H	C	C	C	C	C	C	C	C	C	C	T	C	C	C	C	C	C	C	C	C	C	H	C	C	C	N	C	T	C	C	C	H	C
JAX00412714	16	5265791	0	A	G	A	A	A	A	A	G	G	G	G	A	G	G	A	A	A	A	A	H	A	A	A	G	A	G	A	A	G	H	A	A	A	A	H	A	G	G	H	A	G	A	A	G	H	G
JAX00412716	16	5273275	0	G	A	G	G	G	G	G	G	G	A	G	G	G	G	G	G	G	G	G	H	G	G	G	G	G	A	G	G	A	G	G	G	G	G	G	G	G	G	H	G	G	G	G	A	G	A
JAX00412718	16	5286275	0	T	C	T	T	T	T	T	C	C	C	C	T	C	C	T	T	T	T	T	H	T	T	T	C	T	C	T	T	C	N	T	T	T	T	H	T	C	C	H	T	C	T	T	C	H	C
JAX00412719	16	5290335	0	C	T	T	C	C	T	C	C	C	C	C	C	C	C	C	T	H	T	C	C	H	T	C	C	C	C	C	C	C	C	H	T	T	T	H	C	C	C	C	C	C	T	C	C	C	C
JAX00412720	16	5292662	0	C	T	T	C	C	T	C	C	C	C	C	C	C	C	C	T	H	T	C	C	H	T	C	C	C	C	C	C	C	C	H	T	T	T	H	C	C	C	C	C	C	T	C	C	C	C
JAX00066016	16	5293193	0	T	G	G	T	T	G	T	G	G	T	G	T	G	G	T	G	H	G	T	T	H	G	T	G	T	T	T	T	T	N	H	G	G	G	G	T	G	G	T	T	G	G	T	T	H	T
JAX00066017	16	5299308	0	G	A	A	G	G	A	G	G	G	G	G	G	G	G	G	A	H	A	G	G	H	A	G	G	G	G	G	G	G	G	N	A	A	A	H	G	G	G	G	G	G	A	G	G	G	G
JAX00412723	16	5300020	0	G	T	G	G	G	G	G	T	G	G	T	G	H	G	G	G	G	G	G	G	G	G	G	T	G	G	G	G	G	G	G	G	G	G	H	G	G	G	G	G	T	G	G	G	H	G
JAX00066021	16	5333302	0	T	C	C	T	T	C	T	C	C	C	C	T	C	C	T	C	H	C	T	H	H	C	T	C	T	C	T	T	C	H	H	C	C	C	C	T	C	C	H	T	C	C	T	C	H	C
JAX00412727	16	5334089	0	C	G	G	C	C	G	C	C	C	G	C	C	C	C	C	G	H	G	C	H	H	G	C	C	C	G	C	C	G	C	H	G	G	G	H	C	C	C	H	C	C	G	C	G	C	G
JAX00412728	16	5334434	0	G	C	G	G	G	G	G	G	C	G	G	G	H	C	G	G	G	G	G	G	G	G	G	G	G	G	G	G	G	H	G	G	G	G	G	G	C	C	G	G	G	G	G	G	G	G
JAX00412733	16	5380951	0	G	A	G	G	G	G	G	G	A	G	G	G	H	A	G	G	G	G	G	G	G	G	G	G	G	G	G	G	G	H	G	G	G	G	G	G	A	A	G	G	G	G	G	G	G	G
JAX00066023	16	5380965	0	C	T	C	C	C	C	C	T	C	C	T	C	T	C	C	C	C	C	C	C	C	C	C	T	C	C	C	C	C	C	C	C	C	C	H	C	C	C	C	C	T	C	C	C	H	C
JAX00412738	16	5418983	0	G	A	G	G	G	G	G	G	A	G	G	G	H	A	G	G	G	G	G	G	G	G	G	G	G	G	G	G	G	A	G	G	G	G	G	G	A	A	G	G	G	G	G	G	G	G
JAX00412739	16	5422041	0	T	C	T	T	T	T	T	T	C	T	T	T	H	C	T	T	T	T	T	T	T	T	T	T	T	T	T	T	T	H	T	T	T	T	T	T	C	C	T	T	T	T	T	T	T	T
JAX00066028	16	5454344	0	A	G	A	A	A	A	A	A	G	A	A	H	N	G	A	A	A	A	A	A	A	A	A	A	A	A	A	A	A	H	A	A	A	A	A	A	G	G	A	A	A	A	A	A	A	A
JAX00412742	16	5479172	0	A	G	A	A	A	A	A	G	G	A	G	A	G	G	A	A	A	A	A	A	A	A	A	G	A	A	A	A	A	H	A	A	A	A	H	A	G	G	A	A	G	A	A	A	H	A
JAX00412747	16	5511824	0	T	C	T	T	T	T	T	C	C	T	C	T	C	C	T	T	T	T	T	T	T	T	T	C	T	T	T	T	T	H	T	T	T	T	H	T	C	C	T	T	C	T	T	T	H	T
JAX00412750	16	5519230	0	T	C	T	T	T	T	T	C	T	T	C	T	H	T	T	T	T	T	T	T	T	T	T	C	T	T	T	T	T	T	T	T	T	T	H	T	T	T	T	T	C	T	T	T	H	T
JAX00412751	16	5523642	0	C	T	T	C	T	T	T	C	C	T	C	T	C	C	T	T	T	T	T	T	T	T	T	C	T	T	T	T	T	H	T	T	T	T	H	H	C	C	T	C	C	T	T	T	C	T
JAX00412755	16	5548368	0	G	A	G	G	G	G	G	A	G	G	A	G	H	G	G	G	G	G	G	G	G	G	G	A	G	G	G	G	G	G	G	G	G	G	H	G	G	G	G	G	A	G	G	G	H	G
JAX00412759	16	5581673	0	T	C	T	T	T	T	T	T	C	T	T	T	H	C	T	T	T	T	T	T	T	T	T	T	T	T	T	T	T	H	T	T	T	T	T	T	C	C	T	T	T	T	T	T	T	T
JAX00066039	16	5583956	0	A	G	G	A	G	G	G	G	G	G	G	G	G	G	N	N	G	G	G	G	G	N	G	G	G	G	N	G	G	N	G	G	G	G	G	N	G	G	G	A	G	G	G	G	H	G
JAX00412763	16	5613478	0	T	C	C	T	C	C	C	C	C	C	C	C	C	C	C	C	C	C	C	C	C	C	C	C	C	C	C	C	C	C	C	C	C	C	C	H	C	C	C	T	C	C	C	C	H	C
JAX00066040	16	5616281	0	C	T	C	C	T	C	T	C	C	C	C	T	C	C	T	C	H	C	T	H	H	C	T	C	T	C	T	T	C	H	H	C	C	C	C	H	C	C	H	C	C	C	T	C	C	C
JAX00412765	16	5619556	0	A	G	G	A	G	G	G	A	A	G	A	G	A	A	G	G	G	G	G	G	G	G	G	A	G	G	G	G	G	H	G	G	G	G	H	H	A	A	G	A	A	G	G	G	A	G
JAX00412767	16	5627241	0	C	T	T	C	C	T	C	C	C	T	C	C	C	C	C	T	N	T	C	H	H	T	C	C	C	T	C	C	T	C	H	T	T	T	H	C	C	C	H	C	C	T	C	T	C	T
JAX00066042	16	5629313	0	T	A	T	T	A	T	A	T	T	T	T	A	T	T	A	T	H	T	A	H	H	T	A	T	A	T	A	A	T	H	H	T	T	T	T	H	T	T	H	T	T	T	A	T	T	T
JAX00412768	16	5651441	0	T	C	T	T	T	T	T	C	T	T	C	T	H	T	T	T	T	T	T	T	T	T	T	C	T	T	T	T	T	T	T	T	T	T	H	T	T	T	T	T	C	T	T	T	H	T
JAX00412770	16	5658993	0	C	G	G	C	G	G	G	G	G	G	G	G	G	G	G	G	G	G	G	G	G	G	G	G	G	G	G	G	G	G	G	G	G	G	G	H	G	G	G	C	G	G	G	G	H	G
JAX00412782	16	5715675	0	G	A	G	G	G	G	G	G	G	A	G	G	G	G	G	G	G	G	G	H	G	G	G	G	G	A	G	G	A	G	G	G	G	G	G	G	G	G	H	G	G	G	G	A	G	A
JAX00412784	16	5717129	0	T	C	C	T	T	C	T	C	T	C	C	T	H	T	T	C	H	C	T	H	H	C	T	C	T	C	T	T	C	T	H	C	C	C	C	T	T	T	H	T	C	C	T	C	N	C
JAX00412785	16	5718752	0	T	C	C	T	C	C	C	C	T	C	C	C	N	T	C	C	C	C	C	C	C	C	C	C	C	C	C	C	C	H	C	C	C	C	C	H	T	T	C	T	C	C	C	C	H	C
JAX00412786	16	5719832	0	C	A	A	C	C	A	C	A	C	A	A	C	H	C	C	A	H	A	C	H	H	A	C	A	C	A	C	C	A	C	H	A	A	A	A	C	C	C	H	C	A	A	C	A	H	A
JAX00412788	16	5733448	0	G	A	A	G	G	A	G	G	G	G	G	G	G	G	G	A	H	A	G	G	H	A	G	G	G	G	G	G	G	G	H	A	A	A	H	G	G	G	G	G	G	A	G	G	G	G
JAX00412789	16	5736390	0	T	C	T	T	T	T	T	T	C	T	T	T	T	C	T	T	T	T	T	T	T	T	T	T	T	T	T	T	T	H	T	T	T	T	T	T	C	C	T	T	T	T	T	T	T	T
JAX00066049	16	5736637	0	T	A	T	T	A	T	A	A	T	A	A	A	H	T	A	T	H	T	A	A	H	T	A	A	A	A	A	A	A	H	H	T	T	T	H	H	T	T	A	T	A	T	A	A	H	A
JAX00412795	16	5763389	0	T	C	C	T	T	C	T	T	T	C	T	T	T	T	T	C	H	C	T	H	H	C	T	T	T	C	T	T	C	T	H	C	C	C	H	T	T	T	H	T	T	C	T	C	T	C
JAX00412796	16	5766613	0	G	A	G	G	G	G	G	G	A	G	G	G	G	A	G	G	G	G	G	G	G	G	G	G	G	G	G	G	G	H	G	G	G	G	G	G	A	H	G	G	G	G	G	G	G	G
JAX00412797	16	5770423	0	C	T	T	C	T	T	T	T	C	T	T	T	H	C	T	T	T	T	T	T	T	T	T	T	T	T	T	T	T	N	T	T	T	T	T	H	C	C	T	C	T	T	T	T	H	T
JAX00412800	16	5773800	0	A	C	C	A	C	C	C	C	C	C	C	C	C	H	C	C	C	C	C	C	C	C	C	C	C	C	C	C	C	C	C	C	C	C	C	H	C	C	C	A	C	C	C	C	H	C
JAX00412801	16	5779151	0	C	T	T	C	T	T	T	C	C	C	C	T	C	C	T	T	T	T	T	N	T	T	T	C	T	C	T	T	C	H	T	T	T	T	H	H	C	C	H	C	C	T	T	C	C	C
JAX00412806	16	5796259	0	C	T	C	C	C	C	C	T	C	C	T	H	H	C	C	C	C	C	C	C	C	C	C	T	C	C	C	C	C	C	C	C	C	C	H	C	C	C	C	C	T	C	C	C	H	C
JAX00066056	16	5813653	0	G	T	T	G	T	T	T	T	T	T	T	T	T	T	T	T	T	T	T	T	T	T	T	T	T	T	T	T	T	T	T	T	T	T	T	H	T	T	T	G	T	T	T	T	H	T
JAX00412808	16	5823052	0	G	A	G	G	G	G	G	G	A	G	G	G	H	A	G	G	G	G	G	G	G	G	G	G	G	G	G	G	G	H	G	G	G	G	G	G	A	A	G	G	G	G	G	G	G	G
JAX00412809	16	5823252	0	A	G	G	A	G	G	G	G	G	G	G	G	G	G	G	G	G	G	G	G	G	G	G	G	G	G	G	G	G	G	G	G	G	G	G	H	G	G	G	A	G	G	G	G	H	G
JAX00066057	16	5825489	0	C	A	A	C	C	A	C	C	C	C	C	C	C	C	C	A	H	A	C	C	H	A	C	C	C	C	C	C	C	C	H	A	A	A	H	C	C	C	C	C	C	A	C	C	C	C
JAX00412811	16	5832910	0	C	T	T	C	T	T	T	C	C	T	C	T	C	C	T	T	T	T	T	T	T	T	T	C	T	T	T	T	T	H	T	T	T	T	H	H	C	C	T	C	C	T	T	T	C	T
JAX00066058	16	5861405	0	G	T	T	G	T	T	T	T	G	T	T	T	H	G	T	T	T	T	T	T	T	T	T	T	T	T	T	T	T	G	T	T	T	T	T	N	G	G	T	G	T	T	T	T	H	T
JAX00066060	16	5868421	0	C	T	C	C	T	C	T	C	C	C	C	T	C	C	T	C	H	C	T	H	H	C	T	C	T	C	T	T	C	H	H	C	C	C	C	H	C	C	H	C	C	C	T	C	C	C
JAX00412825	16	5868828	0	C	T	C	C	C	C	C	T	C	C	T	C	H	C	C	C	C	C	C	C	C	C	C	T	C	C	C	C	C	C	C	C	C	C	H	C	C	C	C	C	T	C	C	C	H	C
JAX00412827	16	5878755	0	G	A	G	G	G	G	G	G	A	G	G	G	H	A	G	G	G	G	G	G	G	G	G	G	G	G	G	G	G	H	G	G	G	G	G	G	A	A	G	G	G	G	G	G	G	G
JAX00412829	16	5881149	0	T	C	C	T	C	C	C	C	C	C	C	C	C	C	C	C	C	C	C	C	C	C	C	C	C	C	C	C	C	C	C	C	C	C	C	H	C	C	C	T	C	C	C	C	H	C
JAX00066061	16	5890329	0	C	A	C	C	A	C	A	C	C	A	C	A	C	C	A	C	H	C	A	A	H	C	A	C	A	A	A	A	A	H	H	C	C	C	C	H	C	C	A	C	C	C	A	A	C	A
JAX00412830	16	5894387	0	C	T	C	C	C	C	C	T	C	C	T	C	T	N	C	C	C	C	C	C	C	C	C	T	C	C	C	C	N	C	C	C	N	C	T	C	C	C	C	C	T	C	C	C	T	C
JAX00412831	16	5894685	0	C	T	C	C	C	C	C	C	C	T	C	C	C	C	C	C	C	C	C	H	C	C	C	C	C	T	C	C	T	C	C	C	C	C	C	C	C	C	H	C	C	C	C	T	C	T
JAX00412834	16	5901959	0	C	T	C	C	C	C	C	T	C	C	T	C	H	C	C	C	C	C	C	C	C	C	C	T	C	C	C	C	C	C	C	C	C	C	H	C	C	C	C	C	H	C	C	C	H	C
JAX00066063	16	5910593	0	C	T	C	C	T	C	T	C	C	T	C	T	C	C	T	C	H	C	T	T	H	C	T	C	T	T	T	T	T	H	H	C	C	C	C	H	C	C	T	C	C	C	T	T	C	T
JAX00412837	16	5917242	0	G	A	G	G	A	G	A	A	G	A	A	A	H	G	A	G	H	G	A	A	H	G	A	A	A	A	A	A	A	H	H	G	G	G	H	H	G	G	A	G	A	G	A	N	H	A
JAX00412840	16	5918335	0	A	G	G	A	G	G	G	G	A	G	G	G	H	A	G	G	G	G	G	G	G	G	G	G	G	G	G	G	G	H	G	G	G	G	G	H	A	A	G	A	G	G	G	G	H	G
JAX00412841	16	5964122	0	T	G	G	T	G	G	G	G	T	G	G	G	H	T	G	G	G	G	G	G	G	G	G	G	G	G	G	G	G	H	G	G	G	G	G	H	T	T	G	T	G	G	G	G	H	G
JAX00412847	16	5987933	0	G	A	A	G	G	A	G	G	G	G	G	G	G	G	G	A	H	A	G	G	H	A	G	G	G	G	G	G	G	G	H	A	A	A	H	G	G	G	G	G	G	A	G	G	G	G
JAX00412848	16	6000125	0	C	T	C	C	C	C	C	T	C	C	T	C	H	C	C	C	C	C	C	C	C	C	C	T	C	C	C	C	C	C	C	C	C	C	H	C	C	C	C	C	T	C	C	C	H	C
JAX00066071	16	6014518	0	G	A	G	G	A	G	A	G	G	G	N	A	G	G	A	G	H	G	A	H	H	G	A	G	A	G	A	A	G	H	H	G	G	G	G	H	G	G	H	G	G	G	A	G	G	G
JAX00412859	16	6032503	0	T	A	T	T	T	T	T	T	A	T	T	T	H	A	T	T	T	T	T	T	T	T	T	T	T	T	T	T	T	H	T	T	T	T	T	T	A	A	T	T	T	T	T	T	T	T
JAX00412863	16	6053383	0	G	A	A	G	G	A	G	G	G	G	G	G	G	G	G	A	H	A	G	G	H	A	G	G	G	G	G	G	G	G	H	A	A	A	H	G	G	G	G	G	G	A	G	G	G	G
JAX00412864	16	6053682	0	G	A	A	G	A	A	A	A	G	G	A	A	H	G	A	A	A	A	A	H	A	A	A	A	A	G	A	A	G	H	A	A	A	A	A	H	G	G	H	G	A	A	A	G	H	G
JAX00066075	16	6066537	0	G	T	T	G	G	T	G	G	G	G	G	G	G	G	G	T	H	T	G	G	H	T	G	G	G	G	G	G	G	G	H	T	T	T	H	G	G	G	G	G	G	T	G	G	G	G
JAX00412867	16	6069081	0	T	C	C	T	C	C	C	C	T	C	C	C	N	T	C	C	C	C	C	C	C	C	C	C	C	C	C	C	C	C	C	C	C	C	C	N	T	T	C	T	C	C	C	C	N	C
JAX00412868	16	6069937	0	C	T	C	C	C	C	C	C	C	T	C	C	C	C	C	C	C	C	C	H	C	C	C	C	C	T	C	C	T	C	C	C	C	C	C	C	C	C	H	C	C	C	C	T	C	T
JAX00412871	16	6095408	0	A	G	A	A	A	A	A	G	A	A	G	A	H	A	A	A	A	A	A	A	A	A	A	G	A	A	A	A	A	A	A	A	A	A	H	A	A	A	A	A	G	A	A	A	H	A
JAX00412875	16	6125200	0	G	C	C	G	C	C	C	C	G	C	C	N	H	H	C	C	C	C	C	C	C	C	C	C	C	C	C	C	C	N	C	C	C	C	C	H	G	G	C	G	C	C	C	C	H	C
JAX00412878	16	6132355	0	T	C	C	T	C	C	C	C	T	C	C	C	H	T	C	C	C	C	C	C	C	C	C	C	C	C	C	C	C	H	C	C	C	C	C	H	T	T	C	T	C	C	C	C	H	C
JAX00412879	16	6132737	0	T	C	C	T	C	C	C	T	C	T	T	C	H	C	C	C	C	C	C	H	C	C	C	T	C	T	C	C	T	C	C	C	C	C	H	H	C	C	H	T	T	C	C	T	T	T
JAX00412882	16	6136918	0	T	G	T	T	T	T	T	G	T	G	G	T	H	T	T	T	T	T	T	H	T	T	T	G	T	G	T	T	G	T	T	T	T	T	H	T	T	T	H	T	G	T	T	G	H	G
JAX00412884	16	6149163	0	G	A	A	G	G	A	G	G	G	A	G	G	G	G	G	A	H	A	G	H	H	A	G	G	G	A	G	G	A	G	N	A	A	A	H	G	G	G	H	G	G	A	G	A	G	A
JAX00066079	16	6150070	0	C	A	C	C	A	C	A	C	C	C	C	A	C	C	A	C	H	C	A	H	H	C	A	C	A	C	A	A	C	H	H	C	C	C	C	H	C	C	H	C	C	C	A	C	C	C
JAX00066080	16	6151472	0	C	T	C	C	T	C	T	C	C	C	C	T	C	C	T	C	H	C	T	H	H	C	T	C	T	C	T	T	C	H	H	C	C	C	C	H	C	C	H	C	C	C	T	C	C	C
JAX00412885	16	6154881	0	A	G	G	A	G	G	G	G	G	G	G	G	G	G	G	G	G	G	G	G	G	G	G	G	G	G	G	G	G	G	G	G	G	G	G	H	G	G	G	A	G	G	G	G	H	G
JAX00412886	16	6181386	0	T	C	T	T	T	T	T	T	C	T	T	T	H	C	T	T	T	T	T	T	T	T	T	T	T	T	T	T	T	H	T	T	T	T	T	T	C	C	T	T	T	T	T	T	T	T
JAX00066084	16	6188057	0	C	T	C	C	T	C	T	C	C	C	C	T	C	C	T	C	H	C	T	H	H	C	T	C	T	C	T	T	C	H	H	C	C	C	C	H	C	C	H	C	C	C	T	C	C	C
JAX00412892	16	6218425	0	G	A	G	G	G	G	G	G	G	A	G	G	G	G	G	G	G	G	G	H	G	G	G	G	G	A	G	G	A	G	G	G	G	G	G	G	G	G	H	G	G	G	G	A	G	A
JAX00066087	16	6218825	0	C	T	T	C	T	T	T	C	C	T	C	T	C	C	T	T	T	T	T	T	T	T	T	C	T	T	T	T	T	H	T	T	T	T	H	H	C	C	T	C	C	T	T	T	C	T
JAX00412895	16	6237137	0	G	T	T	G	G	T	G	G	G	G	G	G	G	G	G	T	H	T	G	G	H	T	G	G	G	G	G	G	G	G	H	T	T	T	H	G	G	G	G	G	G	T	G	G	G	G
JAX00412896	16	6239116	0	T	C	C	T	C	C	C	C	T	C	C	C	H	T	C	C	C	C	C	C	C	C	C	C	C	C	C	C	C	H	C	C	C	C	C	H	T	T	C	T	C	C	C	C	H	C
JAX00412897	16	6243016	0	A	G	G	A	G	G	G	G	G	G	G	G	G	G	G	G	G	G	G	G	G	G	G	G	G	G	G	G	G	G	G	G	G	G	G	H	G	G	G	A	G	G	G	G	H	G
JAX00412899	16	6250471	0	G	A	G	G	G	G	G	A	G	G	A	G	H	G	G	G	G	G	G	G	G	G	G	A	G	G	G	G	G	G	G	G	G	G	H	G	G	G	G	G	A	G	G	G	H	G
JAX00412901	16	6251827	0	G	T	T	G	G	T	G	G	G	T	G	G	G	G	G	T	H	T	G	H	H	T	G	G	G	T	G	G	T	G	H	T	T	T	H	G	G	G	H	G	G	T	G	T	G	T
JAX00066089	16	6265984	0	C	T	C	C	T	C	T	T	C	T	T	T	H	C	T	C	H	C	T	T	H	C	T	T	T	T	T	T	T	H	H	C	C	C	H	H	C	C	T	C	T	C	T	T	H	T
JAX00412905	16	6280739	0	A	G	A	A	A	A	A	G	G	A	G	A	G	G	A	A	A	A	A	A	A	A	A	G	A	A	A	A	A	H	A	A	A	A	H	A	G	G	A	A	G	A	A	A	H	A
JAX00412906	16	6288934	0	A	T	A	A	A	A	A	A	T	A	A	A	H	T	A	A	A	A	A	A	A	A	A	A	A	A	A	A	A	H	A	A	A	A	A	A	T	T	A	A	A	A	A	A	A	A
JAX00066091	16	6295883	0	A	G	A	A	G	A	G	A	A	A	A	G	A	A	G	A	G	A	G	H	N	A	G	A	G	A	G	G	A	H	N	A	A	A	A	H	A	A	H	A	A	A	G	A	A	A
JAX00412917	16	6335175	0	G	T	T	G	G	T	G	G	G	T	G	G	G	G	G	T	H	T	G	H	H	T	G	G	G	T	G	G	T	G	H	T	T	T	H	G	G	G	H	G	G	T	G	T	G	T
JAX00066094	16	6338024	0	A	G	A	A	G	A	G	A	A	A	A	G	A	A	G	A	H	A	G	H	H	A	G	A	G	A	G	G	A	H	H	A	A	A	A	H	A	A	H	A	A	A	G	A	A	A
JAX00412918	16	6338468	0	T	G	G	T	T	G	T	G	T	G	G	T	G	T	T	G	H	G	T	H	H	G	T	G	T	G	T	T	G	T	H	G	G	G	G	T	T	T	H	T	G	G	T	G	H	G
JAX00412921	16	6341712	0	C	T	T	C	C	T	C	C	C	C	C	C	C	C	C	T	H	T	C	C	H	T	C	C	C	C	C	C	C	C	H	T	T	T	H	C	C	C	C	C	C	T	C	C	C	C
JAX00412927	16	6354228	0	T	C	T	T	T	T	T	C	T	T	C	T	C	T	T	T	T	T	T	T	T	T	T	C	T	T	T	T	T	T	T	T	T	T	H	T	T	T	T	T	C	T	T	T	H	T
JAX00412928	16	6368453	0	G	T	T	G	T	T	T	T	G	T	T	T	T	G	T	T	T	T	T	T	T	T	T	T	T	T	T	T	T	H	T	T	T	T	T	H	G	G	T	G	T	T	T	T	H	T
JAX00412929	16	6372147	0	T	C	C	T	C	C	C	C	T	C	C	C	C	T	C	C	C	C	C	C	C	C	C	C	C	C	C	C	C	H	C	C	C	C	C	H	T	T	C	T	C	C	C	C	H	C
JAX00066098	16	6372637	0	A	C	A	A	C	A	C	A	A	A	A	C	A	A	C	A	H	A	C	H	H	A	C	A	C	A	C	C	A	H	H	A	A	A	A	H	A	A	H	A	A	A	C	A	A	A
JAX00412930	16	6379848	0	C	T	C	C	C	C	C	T	C	C	T	C	T	C	C	C	C	C	C	C	C	C	C	T	C	C	C	C	C	C	C	C	C	C	H	C	C	C	C	C	T	C	C	C	H	C
JAX00412931	16	6379905	0	G	A	A	G	A	A	A	G	G	G	G	A	G	G	A	A	H	A	A	H	A	A	A	G	A	G	A	A	G	H	A	A	A	A	H	H	G	G	H	G	G	A	A	G	G	G
JAX00412932	16	6383008	0	A	G	G	A	G	G	G	G	G	G	G	G	G	G	G	G	G	G	G	G	G	G	G	G	G	G	G	G	G	G	G	G	G	G	G	N	G	G	G	A	G	G	G	G	N	G
JAX00412933	16	6389235	0	G	C	G	G	G	G	G	G	C	G	G	G	G	C	G	G	G	G	G	G	G	G	G	G	G	G	G	G	G	H	G	G	G	G	G	G	C	C	G	G	G	G	G	G	G	G
JAX00412936	16	6397599	0	G	T	T	G	T	T	T	T	T	T	T	T	T	T	T	T	T	T	T	T	T	T	T	T	T	T	T	T	T	T	T	T	T	T	T	H	T	T	T	G	T	T	T	T	H	T
JAX00412937	16	6397968	0	A	T	T	A	A	T	A	A	A	T	A	A	A	A	A	T	H	T	A	H	H	T	A	A	A	T	A	A	T	A	H	T	T	T	H	A	A	A	H	A	A	T	A	T	A	T
JAX00412938	16	6399113	0	C	G	G	C	G	G	G	C	C	G	C	G	C	C	G	G	G	G	G	G	G	G	G	C	G	G	G	G	G	H	G	G	G	G	H	H	C	C	G	C	C	G	G	G	C	G
JAX00412941	16	6410205	0	T	A	T	T	T	T	T	A	T	A	A	T	A	T	T	T	H	T	T	H	T	T	T	A	T	A	T	T	A	T	T	T	T	T	H	T	T	T	H	T	A	T	T	A	H	A
JAX00412942	16	6410581	0	G	A	A	G	A	A	A	A	G	G	A	A	A	G	A	A	N	A	A	N	A	A	A	A	A	H	A	A	H	N	A	A	A	A	A	N	G	G	N	G	A	A	A	G	N	G
JAX00412943	16	6416164	0	C	T	C	C	C	C	C	C	C	T	C	C	C	C	C	C	H	C	C	H	C	C	C	C	C	T	C	C	T	C	C	C	C	C	C	C	C	C	H	C	C	C	C	T	C	T
JAX00066102	16	6419775	0	A	G	A	A	G	A	G	A	A	A	A	G	A	A	G	A	H	A	G	H	H	A	G	A	G	A	G	G	A	H	H	A	A	A	A	H	A	A	H	A	A	A	G	A	A	A
JAX00412950	16	6448315	0	G	C	G	G	G	G	G	G	C	G	G	G	G	C	G	G	G	G	G	G	G	G	G	G	G	G	G	G	G	H	G	G	G	G	G	G	C	C	G	G	G	G	G	G	G	G
JAX00412951	16	6449685	0	G	C	C	G	C	C	C	G	G	C	G	C	G	G	C	C	C	C	C	C	C	C	C	G	C	C	C	C	C	H	C	C	C	C	H	H	G	G	C	G	G	C	C	C	G	C
JAX00412955	16	6467659	0	G	A	A	G	A	A	A	A	A	A	A	A	A	A	A	A	A	A	A	A	A	A	A	A	A	A	A	A	A	A	A	A	A	A	A	H	A	A	A	G	A	A	A	A	H	A
JAX00066103	16	6467766	0	G	A	G	G	A	G	A	G	G	G	G	A	G	G	A	G	H	G	A	H	H	G	A	G	A	G	A	A	G	H	H	G	G	G	G	H	G	G	H	G	G	G	A	G	G	G
JAX00066104	16	6467801	0	A	G	A	A	G	A	G	A	A	A	A	G	A	A	G	A	H	A	G	H	H	A	G	A	G	A	G	G	A	H	H	A	A	A	A	H	A	A	H	A	A	A	G	A	A	A
JAX00412956	16	6468334	0	T	A	A	T	A	A	A	A	T	A	A	A	A	T	A	A	A	A	A	A	A	A	A	A	A	A	A	A	A	H	A	A	A	A	A	H	T	T	A	T	A	A	A	A	H	A
JAX00412957	16	6468879	0	A	G	A	A	A	A	A	A	G	A	A	A	A	G	A	A	A	A	A	A	A	A	A	A	A	A	A	A	A	H	A	A	A	A	A	A	G	G	A	A	A	A	A	A	A	A
JAX00412958	16	6469826	0	T	G	G	T	G	G	G	G	G	G	G	G	G	G	G	G	G	G	G	G	G	G	G	G	G	G	G	G	G	G	G	G	G	G	G	H	G	G	G	T	G	G	G	G	H	G
JAX00412960	16	6479350	0	C	T	T	C	C	T	C	T	C	T	T	C	T	C	C	T	H	T	C	H	H	T	C	T	C	T	C	C	T	C	H	T	T	T	T	C	C	C	H	C	T	T	C	T	T	T
JAX00412961	16	6480399	0	G	A	A	G	G	A	G	A	G	A	A	G	A	G	G	A	H	A	G	H	H	A	G	A	G	A	G	G	A	G	H	A	A	A	A	G	G	G	H	G	A	A	G	A	H	A
JAX00412964	16	6490326	0	G	A	A	G	G	A	G	G	G	A	G	G	G	G	G	A	H	A	G	H	H	A	G	G	G	A	G	G	A	G	H	A	A	A	H	G	G	G	H	G	G	A	G	A	G	A
JAX00188194	16	6500582	0	C	T	T	C	T	T	T	T	T	T	T	T	T	T	T	T	T	T	T	T	T	T	T	T	T	T	T	T	T	T	T	T	T	T	T	H	T	T	T	C	T	T	T	T	H	T
JAX00412966	16	6504730	0	T	C	C	T	C	C	C	C	T	C	C	C	C	T	C	C	C	C	C	C	C	C	C	C	C	C	C	C	C	N	C	C	C	C	C	H	T	N	C	T	C	C	C	C	T	C
JAX00412968	16	6506704	0	G	A	G	G	G	G	G	G	G	A	G	G	G	G	G	G	H	G	G	H	G	G	G	G	G	A	G	G	A	G	G	G	G	G	G	G	G	G	H	G	G	G	G	A	G	A
JAX00412969	16	6507049	0	A	T	A	A	A	A	A	T	A	A	T	A	T	A	A	A	A	A	A	A	A	A	A	T	A	A	A	A	A	A	A	A	A	A	H	A	A	A	A	A	T	A	A	A	H	A
JAX00412970	16	6511621	0	A	C	C	A	A	C	A	A	A	A	A	A	A	A	A	C	A	C	A	A	H	C	A	A	A	A	A	A	A	A	H	C	C	C	H	A	A	A	A	A	A	C	A	A	A	A
JAX00066111	16	6539093	0	A	T	A	A	T	A	T	A	A	A	A	T	A	A	T	A	H	A	T	H	H	A	T	A	T	A	T	T	A	H	H	A	A	A	A	H	A	A	H	A	A	A	T	A	A	A
JAX00412975	16	6540227	0	T	C	C	T	C	C	C	T	T	C	T	C	T	T	C	C	C	C	C	C	C	C	C	T	C	C	C	C	C	H	C	C	C	C	H	H	T	T	C	T	T	C	C	C	T	C
JAX00412976	16	6540330	0	T	A	A	T	A	A	A	T	T	A	T	A	T	T	A	A	A	A	A	A	A	A	A	T	A	A	A	A	A	H	A	A	A	A	H	H	T	T	A	T	T	A	A	A	T	A
JAX00412977	16	6542259	0	C	T	T	C	C	T	C	C	C	T	C	C	C	C	C	T	H	T	C	H	H	T	C	C	C	T	C	C	T	C	H	T	T	T	H	C	C	C	H	C	C	T	C	T	C	T
JAX00412979	16	6560316	0	G	A	G	G	G	G	G	A	A	G	A	G	A	A	G	G	G	G	G	G	G	G	G	A	G	G	G	G	G	H	G	G	G	G	H	G	A	A	G	G	A	G	G	G	H	G
JAX00066113	16	6569497	0	T	C	C	T	C	C	C	T	T	C	T	C	T	T	C	C	C	C	C	C	C	C	C	T	C	C	C	C	C	H	C	C	C	C	H	H	T	T	C	T	T	C	C	C	T	C
JAX00066114	16	6576037	0	G	A	A	G	G	A	G	G	G	G	G	G	G	G	G	A	G	A	G	G	H	A	G	G	G	G	G	G	G	G	H	A	A	A	H	G	G	G	G	G	G	A	G	G	G	G
JAX00412983	16	6576142	0	T	C	C	T	C	C	C	C	C	C	C	C	C	C	C	C	C	C	C	C	C	C	C	C	C	C	C	C	C	C	C	C	C	C	C	H	C	C	C	H	C	C	C	C	N	C
JAX00412984	16	6597621	0	G	A	A	G	A	A	A	G	G	A	G	A	G	G	A	A	A	A	A	A	A	A	A	G	A	A	A	A	A	H	A	A	A	A	H	H	G	G	A	G	G	A	A	A	G	A
JAX00412989	16	6604855	0	A	G	A	A	A	A	A	A	G	A	A	A	A	G	A	A	A	A	A	A	A	A	A	A	A	A	A	A	A	H	A	A	A	A	A	A	G	G	A	A	A	A	A	A	A	A
JAX00412992	16	6648098	0	A	C	C	A	C	C	C	A	C	C	A	C	A	C	C	C	C	C	C	C	C	C	C	A	C	C	C	C	C	C	C	C	C	C	H	H	C	C	C	A	A	C	C	C	A	C
JAX00412994	16	6656299	0	C	A	C	C	C	C	C	A	C	C	A	C	H	C	C	C	C	C	C	C	C	C	C	A	C	C	C	C	C	C	C	C	C	C	H	C	C	C	C	C	A	C	C	C	H	C
JAX00412995	16	6656426	0	G	A	G	G	G	G	G	A	G	G	H	G	N	G	G	G	G	G	G	G	G	G	G	H	G	G	G	G	G	G	G	G	G	G	H	G	G	G	G	G	H	G	G	G	H	G
JAX00412996	16	6656447	0	T	C	T	T	T	T	T	C	T	T	C	T	C	T	T	T	T	T	T	T	T	T	T	C	T	T	T	T	T	T	T	T	T	T	H	T	T	T	T	T	C	T	T	T	H	T
JAX00413000	16	6678267	0	T	C	C	T	T	C	T	T	T	T	T	T	T	T	T	C	T	C	T	T	H	C	T	T	T	T	T	T	T	T	H	C	C	C	H	T	T	T	T	T	T	C	T	T	T	T
JAX00413003	16	6684727	0	G	A	G	G	G	G	G	G	A	G	G	G	G	A	G	G	G	G	G	G	G	G	G	G	G	G	G	G	G	H	G	G	G	G	G	G	A	A	G	G	G	G	G	G	G	G
JAX00413004	16	6692452	0	T	C	C	T	T	C	T	T	T	C	T	T	T	T	T	C	H	C	T	H	H	C	T	T	T	C	T	T	C	T	H	C	C	C	H	T	T	T	H	T	T	C	T	C	T	C
JAX00413005	16	6695123	0	A	C	A	A	A	A	A	C	C	A	C	A	C	C	A	A	A	A	A	A	A	A	A	C	A	A	A	A	A	H	A	A	A	A	A	A	C	C	A	A	C	A	A	A	A	A
JAX00066121	16	6698132	0	G	A	G	G	A	G	A	G	A	G	G	A	G	A	A	G	H	G	A	H	H	G	A	G	A	G	A	A	G	A	H	G	G	G	G	H	A	A	H	G	G	G	A	G	G	G
JAX00413006	16	6698665	0	T	C	C	T	T	C	T	C	C	C	C	T	C	C	T	C	H	C	T	H	H	C	T	C	T	C	T	T	C	H	H	C	C	C	C	T	C	C	H	T	C	C	T	C	H	C
JAX00066122	16	6707096	0	G	A	G	G	A	G	A	G	G	G	G	A	G	G	A	G	H	G	A	H	H	G	A	G	A	G	A	A	G	H	H	G	G	G	G	H	G	G	H	G	G	G	A	G	G	G
JAX00413013	16	6713684	0	T	A	T	T	T	T	T	T	A	T	T	T	T	A	T	T	T	T	T	T	T	T	T	T	T	T	T	T	T	H	T	T	T	T	T	T	A	A	T	T	T	T	T	T	T	T
JAX00413014	16	6725127	0	G	A	A	G	A	A	A	A	G	A	A	A	A	G	A	A	A	A	A	A	A	A	A	A	A	A	A	A	A	H	A	A	A	A	A	H	G	G	A	G	A	A	A	A	H	A
JAX00066124	16	6725603	0	G	A	G	G	A	G	A	G	G	G	G	A	G	G	A	G	H	G	A	H	H	G	A	G	A	G	A	A	G	H	H	G	G	G	G	H	G	G	H	G	G	G	A	G	G	G
JAX00413019	16	6741804	0	G	A	A	G	G	A	G	A	G	G	A	G	A	G	G	A	G	A	G	G	H	A	G	A	G	G	G	G	G	G	H	A	A	A	A	G	G	G	G	G	A	A	G	G	H	G
JAX00413020	16	6752598	0	C	T	C	C	C	C	C	C	T	C	C	C	C	T	C	C	C	C	C	C	C	C	C	C	C	C	C	C	C	H	C	C	C	C	C	C	T	T	C	C	C	C	C	C	C	C
JAX00413024	16	6771925	0	A	G	G	A	A	G	A	A	A	G	A	A	A	A	A	G	H	G	A	H	H	G	A	A	A	G	A	A	G	A	H	G	G	G	N	A	A	A	H	A	A	G	A	G	A	G
JAX00066128	16	6773091	0	C	A	C	C	A	C	A	C	C	C	C	A	C	C	A	C	H	C	A	H	H	C	A	C	A	C	A	A	C	N	H	C	C	C	C	H	C	C	H	C	C	C	A	C	C	C
JAX00413026	16	6783046	0	G	A	A	G	G	A	G	G	G	A	G	G	G	G	G	A	H	A	G	H	H	A	G	G	G	A	G	G	A	G	H	A	A	A	H	G	G	G	H	G	G	A	G	A	G	A
JAX00066129	16	6792094	0	C	T	C	C	T	C	T	C	C	C	C	T	C	C	T	C	H	C	T	H	H	C	T	C	T	C	T	T	C	H	H	C	C	C	C	H	C	C	H	C	C	C	T	C	C	C
JAX00413030	16	6799509	0	G	A	G	G	G	G	G	A	G	G	A	G	A	G	G	G	G	G	G	G	G	G	G	A	G	G	G	G	G	G	G	G	G	G	H	G	G	G	G	G	A	G	G	G	H	G
JAX00413031	16	6803212	0	A	G	G	A	G	G	G	A	A	G	A	G	A	A	G	G	G	G	G	G	G	G	G	A	G	G	G	G	G	H	G	G	G	G	H	H	A	A	G	A	A	G	G	G	A	G
JAX00413035	16	6814906	0	T	C	C	T	T	C	T	T	T	C	T	T	T	T	T	C	H	C	T	H	H	C	T	T	T	C	T	T	C	T	H	C	C	C	H	T	T	T	H	T	T	C	T	C	T	C
JAX00066130	16	6815096	0	T	C	T	T	C	T	C	T	T	T	T	C	T	T	C	T	H	T	C	H	H	T	C	T	C	T	C	C	T	H	H	T	T	T	T	H	T	T	H	T	T	T	C	T	T	T
JAX00413036	16	6827250	0	A	T	T	A	T	T	T	T	T	T	T	T	T	T	T	T	T	T	T	T	T	T	T	T	T	T	T	T	T	T	T	T	T	T	T	H	T	T	T	A	T	T	T	T	H	T
JAX00066131	16	6833197	0	C	T	C	C	T	C	T	C	C	C	C	T	C	C	T	C	H	C	T	H	N	C	T	C	T	C	T	T	C	H	H	C	C	C	C	H	C	C	H	C	C	C	T	C	C	C
JAX00413037	16	6833218	0	C	T	C	C	C	C	C	C	T	C	C	C	C	T	C	C	C	C	C	C	C	C	C	C	C	C	C	C	C	H	C	C	C	C	C	C	T	T	C	C	C	C	C	C	C	C
JAX00066132	16	6833293	0	G	A	G	G	A	G	A	G	G	G	G	A	G	G	A	G	H	G	A	H	H	G	A	G	A	G	A	A	G	H	H	G	G	G	G	H	G	G	H	G	G	G	A	G	G	G
JAX00413038	16	6836480	0	T	C	C	T	C	C	C	T	T	T	T	C	T	T	C	C	H	C	C	H	C	C	C	T	C	T	C	C	T	H	C	C	C	C	H	H	T	T	H	T	T	C	C	T	T	T
JAX00413044	16	6850116	0	C	T	C	C	C	C	C	C	C	T	C	C	C	C	C	C	H	C	C	H	C	C	C	C	C	T	C	C	T	C	C	C	C	C	C	C	C	C	H	C	C	C	C	T	C	T
JAX00066133	16	6857819	0	T	C	C	T	C	C	C	C	C	C	C	C	C	C	C	C	C	C	C	C	C	C	C	C	C	C	C	C	C	C	C	C	C	C	C	H	C	C	C	T	C	C	C	C	H	C
JAX00066134	16	6862493	0	C	T	T	C	T	T	T	C	C	T	C	T	C	C	T	T	T	T	T	T	T	T	T	C	T	T	T	T	T	H	T	T	T	T	N	N	C	C	T	C	C	T	T	T	C	T
JAX00066135	16	6863039	0	A	G	G	A	G	G	G	A	A	G	A	G	A	A	G	G	G	G	G	G	G	G	G	A	G	G	G	G	G	H	G	G	G	G	H	H	A	A	G	A	A	G	G	G	A	G
JAX00066136	16	6891902	0	C	G	G	C	G	G	G	C	C	G	C	G	C	C	G	G	G	G	G	G	G	G	G	C	G	G	G	G	G	H	G	G	G	G	H	H	C	C	G	C	C	G	G	G	C	G
JAX00413054	16	6894261	0	A	G	G	A	G	G	G	G	A	G	G	G	G	A	G	G	G	G	G	G	G	G	G	G	G	G	G	G	G	H	G	G	G	G	G	H	A	A	G	A	G	G	G	G	H	G
JAX00066137	16	6907552	0	T	C	C	T	C	C	C	T	T	C	T	C	T	T	C	C	C	C	C	C	C	C	C	T	C	C	C	C	C	H	C	C	C	C	H	H	T	T	C	T	T	C	C	C	T	C
JAX00066139	16	6944111	0	T	G	G	T	G	G	G	G	T	G	G	G	G	T	G	G	G	G	G	G	G	G	G	G	G	G	G	G	G	H	G	G	G	G	G	H	T	T	G	T	G	G	G	G	T	G
JAX00413064	16	6948577	0	A	G	A	A	A	A	A	A	G	A	A	A	A	G	A	A	A	A	A	A	A	A	A	A	A	A	A	A	A	H	A	A	A	A	A	A	G	G	A	A	A	A	A	A	A	A
JAX00066145	16	7011650	0	C	T	T	C	T	T	T	C	C	T	C	T	C	C	T	T	T	T	T	T	T	T	T	C	T	T	T	T	T	H	T	T	T	T	H	H	C	C	T	C	C	T	T	T	C	T
JAX00413076	16	7011900	0	C	G	C	C	C	C	C	C	G	C	C	C	C	G	C	C	C	C	C	C	C	C	C	C	C	C	C	C	C	H	C	C	C	C	C	C	G	G	C	C	C	C	C	C	C	C
JAX00413077	16	7034614	0	C	T	T	C	T	T	T	C	C	T	C	T	C	C	T	T	T	T	T	T	T	T	T	C	T	T	T	T	T	H	T	T	T	T	H	H	C	C	T	C	C	T	T	T	C	T
JAX00413079	16	7042614	0	G	A	G	G	G	G	G	G	G	A	G	G	G	G	G	G	H	G	G	H	G	G	G	G	G	A	G	G	A	G	G	G	G	G	G	G	G	G	H	G	G	G	G	A	G	A
JAX00413081	16	7045081	0	C	T	C	C	C	C	C	T	C	C	T	C	T	C	C	C	C	C	C	C	C	C	C	T	C	C	C	C	C	C	C	C	C	C	H	C	C	C	C	C	T	C	C	C	H	C
JAX00413083	16	7080701	0	C	T	C	C	C	C	C	C	T	C	C	C	C	T	C	C	C	C	C	C	C	C	C	C	C	C	C	C	C	H	C	C	C	C	C	C	T	T	C	C	C	C	C	C	C	C
JAX00413084	16	7081284	0	T	C	C	T	C	C	C	C	C	C	C	C	C	C	C	C	C	C	C	C	C	C	C	C	C	C	C	C	C	C	C	C	C	C	C	H	C	C	C	T	C	C	C	C	H	C
JAX00413085	16	7081450	0	T	C	T	T	T	T	T	C	T	C	C	T	C	T	T	T	H	T	T	H	T	T	T	C	T	C	T	T	C	T	T	T	T	T	H	T	T	T	H	T	C	T	T	C	H	C
JAX00413086	16	7081581	0	G	A	G	G	G	G	G	G	G	A	G	G	G	G	G	G	H	G	G	H	G	G	G	G	G	A	G	G	A	G	G	G	G	G	G	G	G	G	H	G	G	G	G	A	G	A
JAX00413089	16	7095213	0	G	A	G	G	G	G	G	A	G	G	A	G	A	G	G	G	G	G	G	G	G	G	G	A	G	G	G	G	G	G	G	G	G	G	H	G	G	G	G	G	A	G	G	G	H	G
JAX00066153	16	7111028	0	C	A	A	C	A	A	A	C	C	A	C	A	C	C	A	A	A	A	A	A	A	A	A	C	A	A	A	A	A	H	A	A	A	A	H	H	C	C	A	C	C	A	A	A	C	A
JAX00066154	16	7125454	0	T	G	G	T	G	G	G	G	T	G	G	G	G	T	G	G	G	G	G	G	G	G	G	G	G	G	G	G	G	H	G	G	G	G	G	H	T	T	G	T	G	G	G	G	N	G
JAX00413091	16	7125596	0	G	A	A	G	A	A	A	A	G	A	A	A	A	G	A	A	A	A	A	A	A	A	A	A	A	A	A	A	A	H	A	A	A	A	A	H	G	H	A	N	A	A	A	A	A	A
JAX00066156	16	7126572	0	A	T	T	A	T	T	T	T	A	T	T	T	T	A	T	T	T	T	T	T	T	T	T	T	T	T	T	T	T	H	T	T	T	T	T	H	A	A	T	A	T	T	T	T	H	T
JAX00066157	16	7162200	0	A	G	G	A	G	G	G	G	A	G	G	G	G	A	G	G	G	G	G	G	G	G	G	G	G	G	G	G	G	H	G	G	G	G	G	H	A	A	G	A	G	G	G	G	N	G
JAX00066158	16	7162222	0	C	T	T	C	T	T	T	C	C	T	C	T	C	C	T	T	T	T	T	T	T	T	T	C	T	T	T	T	T	H	T	T	T	T	C	H	C	C	T	C	C	T	T	T	C	T
JAX00413099	16	7165361	0	A	T	A	A	A	A	A	A	A	T	A	A	A	A	A	A	N	A	A	H	A	A	A	A	A	T	A	A	T	A	A	A	A	A	A	A	A	A	H	A	A	A	A	T	A	T
JAX00066159	16	7169082	0	C	T	T	C	T	T	T	C	C	C	C	T	C	C	T	T	H	T	T	H	T	T	T	C	T	C	T	T	C	H	T	T	T	T	H	H	C	C	H	C	C	T	T	C	C	C
JAX00413103	16	7176345	0	C	G	G	C	G	G	G	C	C	G	C	G	C	C	G	G	G	G	G	G	G	G	G	C	G	G	G	G	G	H	G	G	G	G	N	H	C	C	G	C	C	G	G	G	C	G
JAX00413104	16	7176368	0	A	G	G	A	G	G	G	G	G	G	G	G	G	G	G	G	G	G	G	G	G	G	G	G	G	G	G	G	G	G	G	G	G	G	G	H	G	G	G	A	G	G	G	G	H	G
JAX00413106	16	7198721	0	G	C	G	G	G	G	G	C	G	G	C	G	C	G	G	G	G	G	G	G	G	G	G	C	G	G	G	G	G	G	G	G	G	G	H	G	G	G	G	G	C	G	G	G	H	G
JAX00413111	16	7248700	0	C	T	C	C	T	T	T	C	C	C	C	T	C	C	T	C	H	C	T	H	H	T	T	C	T	C	T	T	C	H	H	C	C	C	C	H	C	C	H	C	C	T	T	C	C	C
JAX00413112	16	7251818	0	A	G	A	A	A	A	A	A	G	A	A	A	A	G	A	A	A	A	A	A	A	A	A	A	A	A	A	A	A	H	A	A	A	A	A	A	G	G	A	A	A	A	A	A	A	A
JAX00066163	16	7254703	0	T	A	A	T	A	A	A	A	T	A	A	A	A	T	A	A	A	A	A	A	A	A	A	A	A	A	A	A	A	H	A	A	A	A	A	H	T	T	A	T	A	A	A	A	H	A
JAX00413117	16	7271174	0	G	A	G	G	G	G	G	G	G	A	G	G	G	G	G	G	H	G	G	H	G	G	G	G	G	A	G	G	A	G	G	G	G	G	G	G	G	G	H	G	G	G	G	A	G	A
JAX00413119	16	7273668	0	T	G	T	T	G	G	G	T	T	G	T	G	T	T	G	T	G	T	G	G	H	G	G	T	G	G	G	G	G	H	H	T	T	T	T	H	T	T	G	T	T	G	G	G	T	G
JAX00413121	16	7282102	0	A	G	G	A	G	G	G	G	A	A	G	G	G	A	G	G	N	G	G	N	G	G	G	G	G	A	G	G	A	G	G	G	G	G	G	H	A	A	H	A	G	G	G	A	N	A
JAX00066166	16	7309041	0	C	T	T	C	T	T	T	T	C	C	T	T	T	C	T	T	C	T	T	C	T	T	T	T	T	C	T	T	C	C	T	T	T	T	T	C	C	C	C	C	T	T	T	C	N	C
JAX00066168	16	7311539	0	T	C	C	T	C	C	C	C	T	C	C	C	C	T	C	C	C	C	C	C	C	C	C	C	C	C	C	C	C	H	C	C	C	C	C	H	T	T	C	T	C	C	C	C	H	C
JAX00413128	16	7333718	0	C	A	C	C	C	C	C	C	C	A	C	C	C	C	C	C	H	C	C	H	C	C	C	C	C	A	C	C	A	C	C	C	C	C	C	C	C	C	H	C	C	C	C	A	C	A
JAX00413129	16	7337507	0	T	C	T	T	T	T	T	T	C	T	T	T	T	C	N	T	T	T	T	T	T	T	T	T	T	T	T	T	T	H	T	T	T	T	T	T	C	C	T	T	T	T	T	T	T	T
JAX00413131	16	7363446	0	G	A	G	G	A	A	A	A	G	G	A	A	A	G	A	G	H	G	A	H	H	A	A	A	A	G	A	A	G	H	H	G	G	G	H	H	G	G	H	G	A	A	A	G	H	G
JAX00413138	16	7381806	0	A	G	A	A	A	A	A	A	A	G	A	A	A	A	A	A	H	A	A	H	A	A	A	A	A	G	A	A	G	A	A	A	A	A	A	A	A	A	H	A	A	A	A	G	A	G
JAX00413140	16	7387196	0	G	A	A	G	G	G	G	G	G	G	G	G	G	G	G	A	G	A	G	G	H	G	G	G	G	G	G	G	G	G	H	A	A	A	H	G	G	G	G	G	G	G	G	G	G	G
JAX00413141	16	7387290	0	A	G	G	A	G	G	G	G	A	A	G	G	G	A	G	G	H	G	G	H	G	G	G	G	G	A	G	G	A	H	G	G	G	G	G	H	A	A	H	A	G	G	G	A	H	A
JAX00413144	16	7392879	0	C	T	T	C	C	C	C	C	C	T	C	C	C	C	C	T	H	T	C	H	H	C	C	C	C	T	C	C	T	C	H	T	T	T	H	C	C	C	H	C	C	C	C	T	C	T
JAX00413149	16	7409193	0	T	C	T	T	C	C	C	T	T	C	T	C	T	T	C	T	C	T	C	C	H	C	C	T	C	C	C	C	C	H	H	T	T	T	T	C	T	T	C	T	T	C	C	C	T	C
JAX00413150	16	7409556	0	A	G	A	A	G	G	G	A	A	G	A	G	A	A	G	A	G	A	G	G	H	G	G	A	G	G	G	G	G	H	H	A	A	A	A	H	A	A	G	A	A	G	G	G	A	G
JAX00066175	16	7420295	0	T	A	A	T	A	A	A	A	T	A	A	A	A	T	A	A	A	A	A	A	A	A	A	A	A	A	A	A	A	H	A	A	A	A	A	H	T	T	A	T	A	A	A	A	H	A
JAX00066177	16	7436754	0	A	G	A	A	G	G	G	A	A	A	A	G	A	A	G	A	H	A	G	H	H	G	G	A	G	A	G	G	A	H	H	A	A	A	A	H	A	A	H	A	A	G	G	A	A	A
JAX00066179	16	7455092	0	T	C	C	T	C	C	C	C	T	C	C	C	C	T	C	C	C	C	C	C	C	C	C	C	C	C	C	C	C	H	C	C	C	C	C	H	T	T	C	T	C	C	C	C	H	C
JAX00413158	16	7468253	0	T	C	C	T	C	C	C	T	T	C	T	C	T	T	C	C	C	C	C	C	C	C	C	T	C	C	C	C	C	H	C	C	C	C	H	H	T	T	C	T	T	C	C	C	T	C
JAX00413159	16	7470826	0	T	C	C	T	C	C	C	T	T	C	T	C	T	T	C	C	C	C	C	C	C	C	C	T	C	C	C	C	C	H	C	C	C	C	H	H	T	T	C	T	T	C	C	C	T	C
JAX00413161	16	7478311	0	C	T	T	C	C	C	C	C	C	T	C	C	C	C	C	N	H	T	C	H	H	C	C	C	C	T	C	N	T	C	H	N	T	T	T	C	C	C	C	C	C	C	C	T	C	T
JAX00066181	16	7488143	0	G	A	A	G	A	A	A	G	G	A	G	A	G	G	A	A	A	A	A	A	A	A	A	G	A	A	A	A	A	H	A	A	A	A	H	H	G	G	A	G	G	A	A	A	G	A
JAX00066182	16	7488160	0	T	C	C	T	C	C	C	T	T	C	T	C	T	T	C	C	C	C	C	C	C	C	C	T	C	C	C	C	C	H	C	C	C	C	H	H	T	T	C	T	T	C	C	C	T	C
JAX00413165	16	7489216	0	C	T	C	C	C	C	C	C	T	C	C	C	C	T	C	C	C	C	C	C	C	C	C	C	C	C	C	C	C	H	C	C	C	C	C	C	T	T	C	C	C	C	C	C	C	C
JAX00413166	16	7489632	0	C	T	T	C	T	T	T	T	T	T	T	T	T	T	T	T	T	T	T	T	T	T	T	T	T	T	T	T	T	T	T	T	T	T	T	H	T	T	T	C	T	T	T	T	H	T
JAX00413169	16	7501803	0	G	T	T	G	G	G	G	G	G	G	G	G	G	G	G	T	G	T	G	G	H	G	G	G	G	G	G	G	G	G	H	T	T	T	H	G	G	G	G	G	G	G	G	G	G	G
JAX00413173	16	7523684	0	G	A	A	G	A	A	A	A	G	A	A	A	A	G	A	A	A	A	A	A	A	A	A	A	A	A	A	A	A	H	A	A	A	A	A	H	G	G	A	G	A	A	A	A	H	A
JAX00066185	16	7539429	0	A	G	G	A	G	G	G	G	A	G	G	G	G	A	G	G	G	G	G	G	G	G	G	G	G	G	G	G	G	H	G	G	G	G	G	H	A	A	G	A	G	G	G	G	H	G
JAX00413177	16	7546174	0	C	T	T	C	C	C	C	C	C	C	C	C	C	C	C	T	C	T	C	C	H	C	C	C	C	C	C	C	C	C	H	T	T	T	H	C	C	C	C	C	C	C	C	C	C	C
JAX00413179	16	7548792	0	A	G	G	A	A	A	A	A	A	G	A	A	A	A	A	G	H	G	A	N	N	A	A	A	A	G	A	A	G	A	H	G	G	G	H	A	A	A	H	A	A	A	A	G	A	G
JAX00413184	16	7556059	0	A	G	A	A	A	A	A	A	A	G	A	A	A	A	A	A	H	A	A	H	A	A	A	A	A	G	A	A	G	A	A	A	A	A	A	A	A	A	H	A	A	A	A	G	A	G
JAX00188196	16	7561965	0	C	A	A	C	A	A	A	A	A	A	A	A	A	A	A	A	A	A	A	A	A	A	A	A	A	A	A	A	A	A	A	A	A	A	A	H	A	A	A	C	A	A	A	A	H	A
JAX00066188	16	7572157	0	C	A	C	C	A	A	A	C	C	C	C	A	C	C	A	C	H	C	A	H	H	A	A	C	A	C	A	A	C	H	N	C	C	C	C	H	C	C	N	C	C	A	A	N	C	C
JAX00413188	16	7597009	0	T	C	C	T	C	C	C	C	C	C	N	C	C	C	C	C	C	C	C	C	C	C	C	H	C	C	C	C	C	C	C	C	C	C	C	H	C	C	C	T	C	C	C	C	T	C
JAX00413193	16	7610851	0	T	C	C	T	C	C	C	C	T	C	C	C	C	T	C	C	C	C	C	C	C	C	C	C	C	C	C	C	C	T	C	C	C	C	C	H	T	H	C	H	C	C	C	C	H	C
JAX00066191	16	7624976	0	C	T	T	C	T	T	T	T	C	T	T	T	T	C	T	T	T	T	T	T	T	T	T	T	T	T	T	T	T	N	T	T	T	T	T	H	C	C	T	C	T	T	T	T	N	T
JAX00066192	16	7625080	0	A	G	G	A	G	G	G	G	A	G	G	G	G	A	G	G	G	G	G	G	G	G	G	G	G	G	G	G	G	H	G	G	G	G	G	H	A	A	G	A	G	G	G	G	H	G
JAX00066193	16	7642795	0	C	T	T	C	T	T	T	C	C	T	C	T	C	C	T	T	T	T	T	T	T	T	T	C	T	T	T	T	T	H	T	T	T	T	H	H	C	C	T	C	C	T	T	T	C	T
JAX00066194	16	7643107	0	G	A	A	G	A	A	A	G	G	A	G	A	G	G	A	A	A	A	A	A	A	A	A	G	A	A	A	A	A	H	A	A	A	A	H	H	G	G	A	G	G	A	A	A	G	A
JAX00413196	16	7644418	0	A	G	G	A	G	G	G	G	G	G	G	G	G	G	G	G	G	G	G	G	G	G	G	G	G	G	G	G	G	G	G	G	G	G	G	H	G	G	G	A	G	G	G	G	H	G
JAX00413197	16	7649708	0	T	C	T	T	T	T	T	C	C	T	C	T	C	C	T	T	T	T	T	T	T	T	T	C	T	T	T	T	T	H	T	T	T	T	H	T	C	C	T	T	C	T	T	T	H	T
JAX00413198	16	7682323	0	A	T	T	A	T	T	T	T	T	T	T	T	T	T	T	T	T	T	T	T	T	T	T	T	T	T	T	T	T	T	T	T	T	T	T	H	T	T	T	A	T	T	T	T	H	T
JAX00413199	16	7682843	0	G	A	A	G	G	G	G	G	G	A	G	G	G	G	G	A	H	A	G	H	H	G	G	G	G	A	G	G	A	G	H	A	A	A	H	G	G	G	H	G	G	G	G	A	G	A
JAX00413202	16	7710322	0	C	T	T	C	T	T	T	C	C	C	C	T	C	C	T	T	H	T	T	H	T	T	T	C	T	C	T	T	C	H	T	T	T	T	H	H	C	C	H	C	C	T	T	C	C	C
JAX00413205	16	7718762	0	G	A	G	G	G	G	G	A	G	G	A	G	A	G	G	G	G	G	G	G	G	G	G	A	G	G	G	G	G	G	G	G	G	G	H	G	G	G	G	G	A	G	G	G	H	G
JAX00413206	16	7719868	0	T	C	T	T	T	T	T	T	T	C	T	T	T	T	T	T	N	T	T	H	T	T	T	T	T	C	T	T	C	T	T	T	T	T	T	T	T	T	H	T	T	T	T	C	T	C
JAX00066200	16	7736284	0	T	G	G	T	G	G	G	T	T	G	T	G	T	T	G	G	G	G	G	G	G	G	G	T	G	G	G	G	G	H	G	G	G	G	H	H	T	T	G	T	T	G	G	G	T	G
JAX00413219	16	7779219	0	T	C	C	T	C	C	C	T	C	C	T	C	T	C	C	C	C	C	C	C	C	C	C	T	C	C	C	C	C	C	C	C	C	C	H	H	C	C	C	T	T	C	C	C	T	C
JAX00066203	16	7779285	0	T	C	C	T	C	C	C	T	C	C	T	C	T	C	C	C	C	C	C	C	C	C	C	T	C	C	C	C	C	C	C	C	C	C	H	H	C	C	C	T	T	C	C	C	T	C
JAX00413220	16	7791010	0	G	A	G	G	G	G	G	G	G	A	G	G	G	G	G	G	H	G	G	H	G	G	G	G	G	A	G	G	A	G	G	G	G	G	G	G	G	G	H	G	G	G	G	A	G	A
JAX00066205	16	7803959	0	A	C	C	A	C	C	C	C	C	C	C	C	C	C	C	C	C	C	C	C	C	C	C	C	C	C	C	C	C	C	C	C	C	C	C	N	C	C	C	A	C	C	C	C	A	C
JAX00413229	16	7841652	0	G	A	G	G	A	G	G	G	G	G	G	G	G	G	A	G	G	G	A	H	H	G	H	G	G	G	A	G	G	H	H	G	G	G	G	H	G	G	G	G	G	G	G	G	G	G
JAX00413230	16	7841746	0	G	A	A	G	A	A	A	G	G	G	G	A	G	G	A	A	H	A	A	H	A	A	A	G	A	G	A	A	G	H	A	A	A	A	H	H	G	G	H	G	G	A	A	G	G	G
JAX00413234	16	7849759	0	A	C	A	A	A	A	A	C	A	A	C	A	C	A	A	A	A	A	A	A	A	A	A	C	A	A	A	A	A	A	A	A	A	A	H	A	A	A	A	A	C	A	A	A	H	A
JAX00066209	16	7865250	0	C	T	C	C	T	T	T	C	C	T	C	T	C	C	T	C	T	C	T	T	H	T	T	C	T	T	T	T	T	H	H	C	C	C	C	H	C	C	T	C	C	T	T	T	C	T
JAX00413241	16	7875193	0	T	C	C	T	C	C	C	T	T	C	T	C	T	T	C	C	C	C	C	C	C	C	C	T	C	C	C	C	C	H	C	C	C	C	H	N	T	T	C	T	T	C	C	C	T	C
JAX00413243	16	7884029	0	G	A	G	G	G	G	G	G	G	A	G	G	G	G	G	G	N	G	G	H	G	G	G	G	G	A	G	G	A	G	G	G	G	G	G	G	G	G	H	G	G	G	G	A	G	H
JAX00413244	16	7892188	0	A	T	A	A	A	A	A	T	A	A	T	A	T	A	A	A	A	A	A	A	A	A	A	T	A	A	A	A	A	A	A	A	A	A	H	A	A	A	A	A	T	A	A	A	H	A
JAX00208252	16	7939226	0	T	C	T	T	T	T	T	T	C	T	T	T	T	C	T	T	T	T	T	T	T	T	T	T	T	T	T	T	T	H	T	T	T	T	T	T	C	C	T	T	T	T	T	T	T	T
JAX00413245	16	7959638	0	G	A	G	G	G	G	G	A	A	G	A	G	A	A	G	G	G	G	G	G	G	G	G	A	G	G	G	G	G	H	G	G	G	G	H	G	A	A	G	G	A	G	G	G	H	G
JAX00413249	16	7964034	0	A	C	A	A	A	A	A	C	A	A	C	A	C	A	A	A	A	A	A	A	A	A	A	C	A	A	A	A	A	A	A	A	A	A	C	A	A	A	A	A	C	A	A	A	N	A
JAX00413251	16	7965295	0	T	C	T	T	T	T	T	C	T	T	C	T	C	T	T	T	T	T	T	T	T	T	T	C	T	T	T	T	T	T	T	T	T	T	H	T	T	T	T	T	C	T	T	T	H	T
JAX00413252	16	7965840	0	A	G	A	A	A	A	A	A	A	G	A	A	A	A	A	A	H	A	A	H	A	A	A	A	A	G	A	A	G	A	A	A	A	A	A	A	A	A	H	A	A	A	A	G	A	G
JAX00413253	16	7966103	0	T	C	T	T	T	T	T	C	T	T	C	T	C	T	T	T	T	T	T	T	T	T	T	C	T	T	T	T	T	T	T	T	T	T	H	T	T	T	N	T	C	T	T	T	H	T
JAX00413255	16	7971760	0	T	C	C	T	T	T	T	C	C	C	C	T	C	C	T	C	H	C	T	H	H	T	T	C	T	C	T	T	C	H	H	C	C	C	C	T	C	C	H	T	C	T	T	C	H	C
JAX00413256	16	7971797	0	A	G	A	A	A	A	A	A	A	G	A	A	A	A	A	A	H	A	A	H	A	A	A	A	A	G	A	A	G	A	A	A	A	A	A	A	A	A	H	A	A	A	A	G	A	G
JAX00413260	16	7990649	0	A	C	A	A	A	A	A	C	A	A	C	A	C	A	A	A	A	A	A	A	A	A	A	C	A	A	A	A	A	A	A	A	A	A	H	A	A	A	A	A	C	A	A	A	H	A
JAX00066220	16	8005283	0	T	C	T	T	T	T	T	C	C	T	C	T	C	C	T	T	T	T	T	T	T	T	T	C	T	T	T	T	T	H	T	T	T	T	N	T	C	C	T	T	C	T	T	T	H	T
JAX00413261	16	8015903	0	G	C	G	G	G	G	G	C	C	G	C	G	C	C	G	G	G	G	G	G	G	G	G	C	G	G	G	G	G	H	G	G	G	G	H	G	C	C	G	G	C	G	G	G	H	G
JAX00413264	16	8036388	0	A	G	A	A	A	A	A	G	G	A	G	A	G	G	A	A	A	A	A	A	A	A	A	G	A	A	A	A	A	H	A	A	A	A	H	A	G	G	A	A	G	A	A	A	H	A
JAX00413265	16	8036547	0	T	C	C	T	T	T	T	T	T	T	T	T	T	T	T	C	T	C	T	T	H	T	T	T	T	T	T	T	T	T	H	C	C	C	H	T	T	T	T	T	T	T	T	T	T	T
JAX00066224	16	8061864	0	T	C	C	T	T	T	T	T	C	C	T	T	T	C	T	C	H	C	T	H	H	T	T	T	T	C	H	T	C	H	N	C	C	C	C	T	C	C	H	T	T	T	T	C	T	C
JAX00066225	16	8061972	0	C	T	C	C	C	C	C	C	T	C	C	C	C	T	C	C	C	C	C	C	C	C	C	C	C	C	C	C	C	N	C	C	C	C	C	C	T	T	C	C	C	C	C	C	C	C
JAX00413272	16	8063410	0	T	C	C	T	T	T	T	T	T	C	T	T	T	T	T	C	H	C	T	H	H	T	T	T	T	C	H	T	C	T	H	C	C	C	H	T	T	T	H	T	T	T	T	C	T	C
JAX00413273	16	8063605	0	T	G	G	T	T	T	T	T	G	G	T	T	T	G	T	G	H	G	T	H	H	T	T	T	T	G	H	T	G	H	H	G	G	G	H	T	G	G	H	T	T	T	T	G	T	G
JAX00413278	16	8073223	0	T	G	G	T	T	T	T	T	T	G	T	T	T	T	T	G	H	G	T	H	H	T	T	T	T	G	H	T	G	T	H	G	G	G	H	T	T	T	H	T	T	T	T	G	T	G
JAX00066226	16	8096947	0	G	A	A	G	G	G	G	G	G	G	G	G	G	G	G	A	G	A	G	G	H	G	G	G	G	G	G	G	G	G	H	A	A	A	H	G	G	G	G	G	G	G	G	G	G	G
JAX00413292	16	8149496	0	T	C	T	T	T	T	T	C	T	T	C	T	C	T	T	T	T	T	T	T	T	T	T	C	T	T	T	T	T	T	T	T	T	T	H	T	T	T	T	T	C	T	T	T	H	T
JAX00413293	16	8153384	0	C	A	A	C	C	C	C	A	A	C	A	C	A	A	C	A	C	A	C	C	C	C	C	A	C	C	C	C	C	C	C	A	A	A	A	C	A	A	C	C	A	C	C	C	C	C
JAX00413297	16	8161958	0	C	A	C	C	C	C	C	C	A	C	C	C	C	A	C	C	C	C	C	C	C	C	C	C	C	C	C	C	C	H	C	C	C	C	C	C	A	A	C	C	C	C	C	C	C	C
JAX00413307	16	8243319	0	C	T	C	C	C	C	C	T	T	C	T	C	T	T	C	C	C	C	C	C	C	C	C	T	C	C	C	C	C	H	C	C	C	C	H	C	T	T	C	C	T	C	C	C	H	C
JAX00413308	16	8243777	0	A	G	G	A	A	A	A	G	G	G	G	A	G	G	A	G	H	G	A	H	H	A	A	G	A	G	H	A	G	H	H	G	G	G	G	A	G	G	H	A	G	A	A	G	H	G
JAX00413312	16	8249909	0	G	A	A	G	G	G	G	A	A	A	A	G	A	A	G	A	H	A	G	H	H	G	G	A	G	A	H	G	A	H	H	A	A	A	A	G	A	A	H	G	A	G	G	A	H	A
JAX00066238	16	8256292	0	T	C	C	T	T	T	T	T	T	T	T	T	T	T	T	C	T	C	T	T	H	T	T	T	T	T	T	T	T	T	H	C	C	C	H	T	T	H	T	T	T	T	T	T	T	T
JAX00066239	16	8271012	0	G	A	G	G	G	G	G	A	A	G	A	G	A	A	G	G	G	G	G	G	G	G	G	A	G	N	G	G	G	H	G	G	G	G	H	G	A	A	G	G	A	G	G	N	H	G
JAX00066241	16	8295103	0	T	C	T	T	T	T	T	C	C	T	C	T	C	C	T	T	T	T	T	T	T	T	T	C	T	T	T	T	T	H	T	T	T	T	H	T	C	C	T	T	C	T	T	T	H	T
JAX00066243	16	8300947	0	T	C	T	T	T	T	T	T	C	T	T	T	T	C	T	T	T	T	T	T	T	T	T	T	T	T	T	T	T	H	T	T	T	T	T	T	C	C	T	T	T	T	T	T	T	T
JAX00413319	16	8305732	0	A	G	A	A	A	A	A	G	A	A	G	A	G	A	A	A	A	A	A	A	A	A	A	G	A	A	A	A	A	A	A	A	A	A	H	A	A	A	A	A	G	A	A	A	H	A
JAX00413321	16	8332996	0	T	C	T	T	T	T	T	C	C	C	C	T	C	C	T	T	H	T	T	H	T	T	T	C	T	C	H	T	C	N	T	T	T	T	H	T	C	C	H	T	C	T	T	C	N	C
JAX00413325	16	8362363	0	G	A	G	G	G	G	G	A	A	G	A	G	A	A	G	G	G	G	G	G	G	G	G	A	G	G	G	G	G	H	G	G	G	G	N	G	A	A	G	G	A	G	G	G	H	G
JAX00413326	16	8363942	0	T	C	T	T	T	T	T	C	T	T	C	T	C	T	T	T	T	T	T	T	T	T	T	C	T	T	T	T	T	T	T	T	T	T	T	T	T	T	T	T	C	T	T	T	H	T
JAX00413328	16	8374069	0	G	A	G	G	G	G	G	G	A	A	G	G	G	A	G	G	H	G	G	H	G	G	G	G	G	A	H	G	A	H	G	G	G	G	G	G	A	A	H	G	G	G	G	A	G	A
JAX00066248	16	8383590	0	A	T	A	A	A	A	A	A	T	A	A	A	A	T	A	A	A	A	A	A	A	A	A	A	A	A	A	A	A	H	A	A	A	A	A	A	T	T	A	A	A	A	A	A	A	A
JAX00413335	16	8385675	0	A	G	A	A	A	A	A	G	G	G	G	A	G	G	A	A	H	A	A	H	A	A	A	G	A	G	H	A	G	H	A	A	A	A	H	A	G	G	H	A	G	A	A	G	H	G
JAX00208263	16	8423766	0	T	C	T	T	T	T	T	C	C	T	C	T	C	C	T	T	T	T	T	T	T	T	T	C	T	T	T	T	T	H	T	T	T	T	H	T	C	C	T	T	C	T	T	T	H	T
JAX00413344	16	8436866	0	C	G	C	C	C	C	C	C	C	G	C	C	C	C	C	C	H	C	C	H	C	C	C	C	C	G	H	C	G	C	C	C	C	C	C	C	C	C	H	C	C	C	C	G	C	G
JAX00066257	16	8498817	0	A	T	A	A	A	A	A	T	A	A	T	A	T	A	A	A	A	A	A	A	A	A	A	T	A	A	A	A	A	A	A	A	A	A	H	A	A	A	A	A	T	A	A	A	H	A
JAX00066258	16	8499331	0	T	C	T	T	T	T	T	C	C	T	C	T	C	C	T	T	T	T	T	T	T	T	T	C	T	T	T	T	T	N	T	T	T	T	N	T	C	C	T	T	C	T	T	T	N	T
JAX00413353	16	8541466	0	G	A	G	G	G	G	G	G	G	A	G	G	G	G	G	G	H	G	G	H	G	G	G	G	G	A	H	G	A	G	G	G	G	G	G	G	G	G	H	G	G	G	G	A	G	A
JAX00208266	16	8542658	0	A	G	A	A	A	A	A	A	A	G	A	A	A	A	A	A	H	A	A	H	A	A	A	A	A	G	H	A	G	A	A	A	A	A	A	A	A	A	N	A	A	A	A	G	A	G
JAX00413355	16	8542952	0	A	C	A	A	A	A	A	C	A	C	C	A	C	A	A	A	H	A	A	H	A	A	A	C	A	C	H	A	C	A	A	A	A	A	H	A	A	A	H	A	C	A	A	C	H	C
JAX00413357	16	8545024	0	A	G	A	A	A	A	A	G	G	G	G	A	G	G	A	A	H	A	A	H	A	A	A	G	A	G	H	A	G	H	A	A	A	A	H	A	G	G	H	A	G	A	A	G	H	G
JAX00066261	16	8546632	0	T	C	C	T	T	T	T	C	C	C	C	T	C	C	T	C	H	C	T	H	H	T	T	C	T	C	N	T	C	H	H	C	C	C	C	T	C	C	H	T	C	T	T	C	H	C
JAX00413358	16	8551189	0	T	C	T	T	T	T	T	C	C	C	C	T	C	C	T	T	H	T	T	N	T	T	T	C	T	C	H	T	C	H	T	T	T	T	H	T	C	C	N	T	C	T	T	C	H	C
JAX00413363	16	8561606	0	G	A	A	G	G	G	G	G	G	A	G	G	G	G	G	H	G	A	G	G	G	G	G	G	G	H	G	G	H	G	G	H	N	H	G	G	G	G	N	G	G	G	G	H	G	H
JAX00066262	16	8565098	0	A	G	G	A	A	A	A	G	G	G	G	A	G	G	A	G	H	G	A	H	H	A	A	G	A	G	H	A	G	H	H	G	G	G	G	A	G	G	H	A	G	A	A	G	H	G
JAX00066264	16	8572703	0	G	A	A	G	G	G	G	G	G	G	G	G	G	G	G	A	G	A	G	G	H	G	G	G	G	G	G	G	G	G	H	A	A	A	H	G	G	G	G	G	G	G	G	G	G	G
JAX00413372	16	8606367	0	C	G	C	C	C	C	C	G	G	C	G	C	G	G	C	C	C	C	C	C	C	C	C	G	C	C	C	C	C	H	C	C	C	C	H	C	G	G	C	C	G	C	C	C	H	C
JAX00413379	16	8628691	0	G	C	C	G	G	G	G	G	G	G	G	G	G	G	G	C	G	C	G	G	H	G	G	G	G	G	G	G	G	G	H	C	C	C	H	G	G	G	G	G	G	G	G	G	G	G
JAX00413382	16	8670880	0	C	A	C	C	C	C	C	A	A	C	A	C	A	A	C	C	C	C	C	C	C	C	C	A	C	C	C	C	C	H	C	C	C	C	H	C	A	A	C	C	A	C	C	C	H	C
JAX00413384	16	8673525	0	A	G	G	A	A	A	A	A	A	A	A	A	A	A	A	G	A	G	A	A	H	A	A	A	A	A	A	A	A	A	H	G	G	G	H	A	A	A	A	A	A	A	A	A	A	A
JAX00413386	16	8678227	0	T	C	T	T	T	T	T	T	T	C	T	T	T	T	T	T	H	T	T	H	T	T	T	T	T	C	H	T	C	T	T	T	T	T	T	T	T	T	H	T	T	T	T	C	T	C
JAX00413387	16	8679271	0	G	A	G	G	G	G	G	G	A	G	G	G	G	A	G	G	G	G	G	G	G	G	G	G	G	G	G	G	G	H	G	G	G	G	G	G	A	A	G	G	G	G	G	G	G	G
JAX00066271	16	8684567	0	G	C	C	G	G	G	G	G	G	G	G	G	G	G	G	C	G	C	G	G	H	G	G	G	G	G	G	G	G	G	H	C	C	C	H	G	G	G	G	G	G	G	G	G	G	G
JAX00413392	16	8701161	0	C	T	C	C	C	C	C	T	T	C	T	C	T	T	C	C	C	C	C	C	C	C	C	T	C	C	C	C	C	H	C	C	C	C	H	C	T	T	C	C	T	C	C	C	H	C
JAX00413396	16	8728130	0	T	C	C	T	T	T	T	C	C	C	C	T	C	C	T	C	H	C	T	H	H	T	T	C	T	C	H	T	C	H	H	C	C	C	C	T	C	C	H	T	C	T	T	C	H	C
JAX00413397	16	8733180	0	C	T	T	C	C	C	C	T	C	T	T	C	T	C	C	T	H	T	C	H	H	C	C	T	C	T	H	C	T	C	H	T	T	T	T	C	C	C	T	C	T	C	C	T	H	T
JAX00066274	16	8743532	0	A	G	G	A	A	A	A	A	A	G	A	A	A	A	A	G	H	G	A	H	H	A	A	A	A	G	H	A	G	A	H	G	G	G	H	A	A	A	H	A	A	A	A	G	A	G
JAX00413405	16	8780981	0	T	G	G	T	G	T	T	G	G	G	G	T	G	G	G	G	H	G	G	G	G	T	H	G	T	G	G	T	G	G	G	G	G	G	G	H	G	G	H	T	G	T	T	G	H	G
JAX00066279	16	8781440	0	A	G	G	A	G	A	A	A	A	G	A	A	A	A	G	G	H	G	G	G	G	A	H	A	A	G	G	A	G	H	G	G	G	G	G	H	A	A	H	A	N	A	A	G	A	G
JAX00413406	16	8784150	0	A	G	G	A	A	A	A	G	A	G	G	A	G	A	A	G	H	G	A	H	H	A	A	G	A	G	H	A	G	A	H	G	G	G	G	A	A	A	H	A	G	A	A	G	H	G
JAX00066281	16	8817021	0	T	C	T	T	T	T	T	T	C	T	T	T	T	C	T	T	T	T	T	T	T	T	T	T	T	T	T	T	T	C	T	T	T	T	T	T	C	C	T	T	T	T	T	T	T	T
JAX00413410	16	8832670	0	G	A	G	G	G	G	G	A	G	G	A	G	A	G	G	G	G	G	G	G	G	G	G	A	G	G	G	G	G	G	G	G	G	G	H	G	G	G	G	G	A	G	G	G	H	G
JAX00413415	16	8846786	0	T	C	T	T	T	T	T	C	C	C	C	T	C	C	T	T	T	T	T	T	T	T	T	C	T	C	T	T	C	H	T	T	T	T	H	T	C	C	T	T	C	T	T	C	H	C
JAX00413418	16	8848987	0	C	T	C	C	C	C	C	T	C	C	T	C	T	C	C	C	C	C	C	C	C	C	C	T	C	C	C	C	C	C	C	C	C	C	H	C	C	C	C	C	T	C	C	C	H	C
JAX00066283	16	8850844	0	C	T	C	C	T	C	C	T	T	T	T	C	T	T	T	C	H	C	T	T	H	C	H	T	C	T	T	C	T	T	H	C	C	C	H	H	T	T	H	C	T	C	C	T	H	T
JAX00413421	16	8851042	0	T	C	T	T	T	T	T	C	T	C	N	T	N	T	T	T	N	T	T	N	T	T	T	C	T	C	T	T	H	T	T	T	T	T	N	T	T	T	N	T	C	T	T	C	N	C
JAX00413422	16	8851299	0	C	T	C	C	C	C	C	C	T	C	C	C	C	T	C	C	C	C	C	C	C	C	C	C	C	C	C	C	C	H	C	C	C	C	C	C	T	T	C	C	C	C	C	C	C	C
JAX00413426	16	8898930	0	C	T	C	C	C	C	C	C	T	C	C	C	C	T	C	C	C	C	C	C	C	C	C	C	C	C	C	C	C	N	C	C	C	C	C	C	T	T	C	C	C	C	C	C	C	C
JAX00413429	16	8908601	0	C	T	C	C	C	C	C	T	C	C	T	C	T	C	C	C	C	C	C	C	C	C	C	T	C	C	C	C	C	C	C	C	C	C	H	C	C	C	C	C	T	C	C	C	H	C
JAX00413432	16	8915624	0	T	C	C	T	T	T	T	C	C	C	C	T	C	C	T	C	H	C	T	H	H	T	T	C	T	C	H	T	C	H	H	C	C	C	C	T	C	C	H	T	C	T	T	C	H	C
JAX00413435	16	8917842	0	G	A	G	G	G	G	G	A	G	G	A	G	A	G	G	G	G	G	G	G	G	G	G	A	G	G	G	G	G	G	G	G	G	G	H	G	G	G	G	G	A	G	G	G	H	G
JAX00066290	16	8940874	0	G	C	C	G	C	G	G	C	C	G	C	G	C	C	C	C	G	C	C	H	C	G	H	C	G	G	H	G	G	C	C	C	C	C	C	H	C	C	G	G	C	G	G	G	H	G
JAX00208276	16	8945699	0	T	C	T	T	T	T	T	T	C	T	T	T	T	C	T	T	T	T	T	T	T	T	T	T	T	T	T	T	T	N	T	T	T	T	T	T	C	H	T	T	T	T	T	T	T	T
JAX00413442	16	8958556	0	C	T	T	C	C	C	C	C	T	C	C	C	C	T	C	T	C	T	C	C	H	C	C	C	C	C	C	C	C	H	H	T	T	T	N	C	T	T	C	C	C	C	C	C	C	C
JAX00413446	16	8959539	0	A	C	C	A	A	A	A	C	C	A	C	A	C	C	A	C	A	C	A	A	H	A	A	C	A	A	A	A	A	H	H	C	C	C	C	A	C	C	A	A	C	A	A	A	H	A
JAX00413447	16	8959652	0	G	A	A	G	G	G	G	G	G	G	G	G	G	G	G	A	G	A	G	G	H	G	G	G	G	G	G	G	G	G	H	A	A	A	H	G	G	G	G	G	G	G	G	G	G	G
JAX00413451	16	8962379	0	G	A	A	G	G	G	G	A	G	G	A	G	A	G	G	A	G	A	G	G	G	G	G	A	G	G	G	G	G	G	G	A	A	A	A	G	G	G	G	G	A	G	G	G	G	G
JAX00066293	16	8971956	0	C	T	C	C	T	C	C	T	T	C	T	C	T	T	T	C	C	C	T	C	C	C	C	T	C	C	C	C	C	T	C	C	C	C	H	C	T	T	C	C	T	C	C	C	H	C
JAX00413454	16	8976271	0	C	T	C	C	T	C	C	T	T	C	T	C	T	T	T	C	C	C	T	H	H	C	H	T	C	C	H	C	C	T	H	C	C	C	H	H	T	T	C	C	T	C	C	C	H	C
JAX00413456	16	8976919	0	C	T	C	C	T	C	C	C	C	C	C	C	C	C	T	C	C	C	T	H	H	C	H	C	C	C	H	C	C	H	H	C	C	C	C	H	C	C	C	C	C	C	C	C	C	C
JAX00413459	16	8985341	0	G	A	G	G	G	G	G	A	G	G	A	G	A	G	G	G	G	G	G	G	G	G	G	A	G	G	G	G	G	G	G	G	G	G	H	G	G	G	G	G	A	G	G	G	H	G
JAX00413460	16	8986353	0	C	A	C	C	C	C	C	A	C	C	A	C	A	C	C	C	C	C	C	C	C	C	C	A	C	C	C	C	C	C	C	C	C	C	H	C	C	C	C	C	A	C	C	C	H	C
JAX00413465	16	8998110	0	A	G	A	A	A	A	A	G	A	A	G	A	G	A	A	A	A	A	A	A	A	A	A	G	A	A	A	A	A	A	A	A	A	A	H	A	A	A	A	A	G	A	A	A	H	A
JAX00413466	16	9031752	0	G	A	G	G	G	G	G	G	A	G	G	G	G	A	G	G	G	G	G	G	G	G	G	G	G	G	G	G	G	H	G	G	G	G	G	G	A	A	G	G	G	G	G	G	G	G
JAX00413469	16	9038286	0	T	C	T	T	T	T	T	C	C	T	C	T	C	C	T	T	T	T	T	T	T	T	T	C	T	T	T	T	T	T	T	T	T	T	T	T	C	C	T	T	C	T	T	T	T	T
JAX00066299	16	9054380	0	G	A	G	G	A	G	G	G	G	G	G	G	G	G	A	G	G	G	A	H	H	G	H	G	G	G	H	G	G	H	H	G	G	G	G	H	G	G	G	G	G	G	G	G	G	G
JAX00413477	16	9069805	0	G	C	G	G	C	G	G	C	G	G	C	G	C	G	C	G	G	G	C	H	H	G	H	C	G	G	H	G	G	H	H	G	G	G	H	H	G	G	G	G	C	G	G	G	H	G
JAX00413478	16	9074821	0	C	T	C	C	T	C	C	T	C	C	T	C	T	C	T	C	C	C	T	H	H	C	H	T	C	C	H	C	C	H	H	C	C	C	H	H	C	C	C	C	T	C	C	C	H	C
JAX00413483	16	9085748	0	C	T	T	C	C	C	C	C	C	C	C	C	C	C	C	T	C	T	C	C	H	C	C	C	C	C	C	C	C	C	H	T	T	T	H	C	C	C	C	C	C	C	C	C	C	C
JAX00413486	16	9091748	0	A	G	G	A	A	A	A	G	G	A	G	A	G	G	A	G	A	G	A	A	H	A	A	G	A	A	A	A	A	H	H	G	G	G	G	A	G	G	A	A	G	A	A	A	H	A
JAX00066302	16	9113256	0	C	G	G	C	C	C	C	C	C	C	C	C	C	C	C	G	C	G	C	C	H	C	C	C	C	C	C	C	C	C	H	G	G	G	H	C	C	C	C	C	C	C	C	C	C	C
JAX00413493	16	9129354	0	G	A	A	G	G	G	G	A	G	G	A	G	A	G	G	A	G	A	G	G	H	G	G	A	G	G	G	G	G	G	H	A	A	A	A	G	G	G	G	G	A	G	G	G	H	G
JAX00413495	16	9158131	0	C	T	C	C	C	C	C	C	T	C	C	C	C	T	C	C	C	C	C	C	C	C	C	C	C	C	C	C	C	H	C	C	C	C	C	C	T	T	C	C	C	C	C	C	C	C
JAX00413496	16	9158521	0	A	G	A	A	A	A	A	G	A	A	G	A	G	A	A	A	A	A	A	A	A	A	A	G	A	A	A	A	A	A	A	A	A	A	H	A	A	A	A	A	G	A	A	A	H	A
JAX00413499	16	9169474	0	A	G	A	A	A	A	A	G	G	A	G	A	G	G	A	A	A	A	A	A	A	A	A	G	A	A	A	A	A	H	A	A	A	A	H	A	G	G	A	A	G	A	A	A	H	A
JAX00066308	16	9181315	0	A	T	A	A	A	A	A	T	T	A	T	A	T	T	A	A	A	A	A	A	A	A	A	T	A	A	A	A	A	H	A	A	A	A	H	A	T	T	A	A	T	A	A	A	N	A
JAX00066310	16	9220323	0	A	G	A	A	A	A	A	G	G	A	G	A	G	G	A	A	A	A	A	A	A	A	A	G	A	A	A	A	A	H	A	A	A	A	H	A	G	G	A	A	H	A	A	A	H	A
JAX00066312	16	9220878	0	A	G	A	A	A	A	A	A	G	A	A	A	A	G	A	A	A	A	A	A	A	A	A	A	A	A	A	A	A	H	A	A	A	A	A	A	G	G	A	A	A	A	A	A	A	A
JAX00413506	16	9226831	0	G	A	G	G	G	G	G	A	A	G	A	G	A	A	G	G	G	G	G	G	G	G	G	A	G	G	G	G	G	A	G	G	G	G	H	G	A	A	G	G	A	G	G	G	H	G
JAX00413510	16	9235618	0	A	C	A	A	C	A	A	C	C	C	C	A	C	C	C	A	H	A	C	C	H	A	H	C	A	C	C	A	C	C	H	A	A	A	H	H	C	C	N	A	C	A	A	C	H	C
JAX00413512	16	9240492	0	G	A	G	G	A	G	G	A	A	A	A	G	A	A	A	G	H	G	A	A	H	G	H	A	G	A	A	G	A	A	H	G	G	G	H	H	A	A	H	G	A	G	G	A	H	A
JAX00413513	16	9252711	0	C	T	C	C	C	C	C	C	T	C	C	C	C	T	C	C	C	C	C	C	C	C	C	C	C	C	C	C	C	H	C	C	C	C	C	C	T	T	C	C	C	C	C	C	C	C
JAX00413515	16	9254220	0	T	C	T	T	T	T	T	C	T	T	C	T	C	T	T	T	T	T	T	T	T	T	T	C	T	T	T	T	T	T	T	T	T	T	N	T	T	T	T	T	C	T	T	T	H	T
JAX00413521	16	9298517	0	T	C	T	T	C	T	T	C	C	C	C	T	C	C	C	T	H	T	C	C	H	T	H	C	T	C	C	T	C	C	H	T	T	T	H	H	C	C	H	T	C	T	T	C	H	C
JAX00413522	16	9299681	0	C	A	C	C	C	C	C	A	C	C	A	C	A	C	C	C	C	C	C	C	C	C	C	A	C	C	C	C	C	C	C	C	C	C	N	C	C	C	C	C	A	C	C	C	H	C
JAX00413523	16	9306979	0	T	A	T	T	T	T	T	A	T	T	A	T	A	T	T	T	T	T	T	T	T	T	T	A	T	T	T	T	T	T	T	T	T	T	H	T	T	T	T	T	A	T	T	T	H	T
JAX00413524	16	9309119	0	A	C	A	A	C	A	A	C	C	C	C	N	C	C	C	A	H	A	C	C	H	A	H	C	A	C	C	A	C	C	H	A	A	A	H	H	C	C	H	A	C	A	A	C	H	C
JAX00413526	16	9322290	0	T	G	T	T	T	T	T	T	G	T	T	T	T	G	T	T	T	T	T	T	T	T	T	T	T	T	T	T	T	H	T	T	T	T	T	T	G	G	T	T	T	T	T	T	T	T
JAX00413532	16	9373452	0	C	A	C	C	C	C	C	A	A	C	A	C	A	A	C	C	C	C	C	C	C	C	C	A	C	C	C	C	C	H	C	C	C	C	H	C	A	A	C	C	A	C	C	C	H	C
JAX00413533	16	9374036	0	C	T	C	C	C	C	C	C	T	C	C	C	C	T	C	C	C	C	C	C	C	C	C	C	C	C	C	C	C	H	C	C	C	C	C	C	T	T	C	C	C	C	C	C	C	C
JAX00413536	16	9397586	0	T	C	T	T	T	T	T	C	C	T	C	T	C	C	T	T	T	T	T	T	T	T	T	C	T	T	T	T	T	H	T	T	T	T	H	T	C	C	T	T	C	T	T	T	H	T
JAX00413537	16	9399096	0	C	T	C	C	C	C	C	T	C	C	T	C	T	C	C	C	C	C	C	C	C	C	C	T	C	C	C	C	C	C	C	C	C	C	H	C	C	C	C	C	T	C	C	C	H	C
JAX00066326	16	9419086	0	G	C	G	G	G	G	G	C	C	G	C	G	C	C	G	G	G	G	G	G	G	G	G	C	G	G	G	G	G	N	G	G	G	G	H	G	C	C	G	G	C	G	G	G	H	G
JAX00066330	16	9460738	0	A	G	A	A	A	A	A	G	G	A	G	A	G	G	A	A	A	A	A	A	A	A	A	G	A	A	A	A	A	H	A	A	A	A	H	H	G	G	A	A	G	A	A	A	H	A
JAX00066332	16	9493262	0	T	G	T	T	T	T	T	T	G	T	T	T	T	G	T	T	T	T	T	T	T	T	T	T	T	T	T	T	T	N	T	T	T	T	T	T	G	G	T	T	T	T	T	T	T	T
JAX00413550	16	9496274	0	C	T	C	C	C	C	C	T	C	C	T	C	T	C	C	C	C	C	C	C	C	C	C	T	C	C	C	C	C	C	C	C	C	C	H	H	C	C	C	C	T	C	C	C	H	C
JAX00413554	16	9530726	0	C	T	C	C	C	C	C	T	T	C	T	C	T	T	C	C	C	C	C	C	C	C	C	T	C	C	C	C	C	H	C	C	C	C	H	H	T	T	C	C	T	C	C	C	H	C
JAX00413555	16	9530803	0	A	G	A	A	A	A	A	G	G	G	G	A	G	G	A	A	H	A	A	N	A	A	A	G	A	G	H	A	G	N	A	A	A	A	H	H	G	G	H	A	G	A	A	G	H	G
JAX00413561	16	9537275	0	T	G	T	T	T	T	T	T	T	G	T	T	T	T	T	T	G	T	T	G	T	T	T	T	T	G	G	T	G	T	T	T	T	T	T	T	T	T	G	T	T	T	T	G	T	G
JAX00413562	16	9543340	0	T	A	T	T	T	T	T	T	A	T	T	T	T	A	T	T	T	T	T	T	T	T	T	T	T	T	T	T	T	H	T	T	T	T	T	T	A	A	T	T	T	T	T	T	T	T
JAX00413563	16	9543712	0	T	C	T	T	T	T	T	C	T	T	C	T	C	T	T	T	T	T	T	T	T	T	T	C	T	T	T	T	T	T	T	T	T	T	T	H	H	T	T	T	C	T	T	T	H	T
JAX00413564	16	9549886	0	A	G	A	A	A	A	A	G	A	A	G	A	G	A	A	A	A	A	A	A	A	A	A	G	A	A	A	A	A	A	A	A	A	A	H	H	A	A	A	A	G	A	A	A	H	A
JAX00066336	16	9557641	0	T	C	T	T	C	T	T	C	C	C	C	T	C	C	C	T	H	T	C	C	H	T	H	C	T	C	C	T	C	C	H	T	T	T	H	C	C	C	H	T	C	T	T	C	H	C
JAX00066338	16	9563856	0	A	G	A	A	G	A	A	G	G	G	G	A	G	G	G	A	H	A	G	G	A	A	A	G	A	G	G	A	G	G	A	A	A	A	H	G	G	G	A	A	G	A	A	G	H	G
JAX00066339	16	9571067	0	T	A	T	T	A	T	T	T	T	A	T	T	T	T	A	T	H	T	A	A	H	T	H	T	T	A	A	T	A	H	H	T	T	T	T	H	T	T	H	T	T	T	T	A	T	A
JAX00413565	16	9572990	0	A	G	A	A	A	A	A	G	G	A	G	A	G	G	A	A	A	A	A	A	A	A	A	G	A	A	A	A	A	H	A	A	A	A	H	H	G	G	A	A	G	A	A	A	H	A
JAX00413567	16	9574443	0	A	G	A	A	A	A	A	G	A	A	G	A	G	A	A	A	A	A	A	A	A	A	A	G	A	A	A	A	A	A	A	A	A	A	H	G	A	A	A	A	G	A	A	A	H	A
JAX00413568	16	9575272	0	C	T	C	C	C	C	C	T	C	C	T	C	T	C	C	C	C	C	C	C	C	C	C	T	C	C	C	C	C	C	C	C	C	C	N	H	C	C	C	C	T	C	C	C	C	C
JAX00413574	16	9623277	0	C	T	C	C	C	C	C	C	T	C	C	C	C	T	C	C	C	C	C	C	C	C	C	C	C	C	C	C	C	H	C	C	C	C	C	C	T	T	C	C	C	C	C	C	C	C
JAX00413576	16	9628060	0	G	A	G	G	G	G	G	G	A	G	G	G	G	A	G	G	G	G	G	G	G	G	G	G	G	G	G	G	G	H	G	G	G	G	G	G	A	A	G	G	G	G	G	G	G	G
JAX00413578	16	9630431	0	T	G	G	T	G	T	T	G	G	G	G	T	G	G	G	G	H	G	G	G	G	T	H	G	T	G	G	T	G	G	G	G	G	G	G	G	G	G	H	T	G	T	T	G	H	G
JAX00413585	16	9636199	0	A	G	A	A	A	A	A	G	G	G	G	A	G	G	A	A	H	A	A	H	A	A	A	G	A	G	H	A	G	H	A	A	A	A	H	H	G	G	H	A	G	A	A	G	H	G
JAX00413586	16	9637947	0	G	C	G	G	G	G	G	C	C	G	C	G	C	C	G	G	G	G	G	G	G	G	G	C	G	G	G	G	G	H	G	G	G	G	H	H	C	C	G	G	C	G	G	G	H	G
JAX00066345	16	9662219	0	T	A	T	T	T	T	T	A	A	T	A	T	A	A	T	T	T	T	T	T	T	T	T	A	T	T	T	T	T	H	T	T	T	T	N	H	A	A	T	T	A	T	T	T	H	T
JAX00208290	16	9667899	0	G	A	G	G	G	G	G	G	A	G	G	G	G	A	G	G	G	G	G	G	G	G	G	G	G	G	G	G	G	H	G	G	G	G	G	G	A	A	G	G	G	G	G	G	G	G
JAX00413596	16	9676395	0	C	T	C	C	C	C	C	C	T	C	C	C	C	T	C	C	C	C	C	C	C	C	C	C	C	C	C	C	C	H	C	C	C	C	C	C	T	T	C	C	C	C	C	C	C	C
JAX00413598	16	9680996	0	A	G	A	A	A	A	A	G	G	A	G	A	G	G	A	A	A	A	A	A	A	A	A	G	A	A	A	A	A	H	A	A	A	A	H	H	G	G	A	A	G	A	A	A	H	A
JAX00413599	16	9681152	0	C	T	C	C	C	C	C	T	T	T	T	C	T	T	C	C	C	C	C	N	C	C	C	T	C	T	C	C	T	N	C	C	C	C	H	H	T	T	N	C	T	C	C	T	H	T
JAX00413601	16	9682812	0	A	T	A	A	A	A	A	T	A	A	T	A	T	A	A	A	A	A	A	A	A	A	A	T	A	A	A	A	A	A	A	A	A	A	H	H	A	A	A	A	T	A	A	A	H	A
JAX00413604	16	9694433	0	T	G	T	T	T	T	T	G	T	T	G	T	G	T	T	T	T	T	T	T	T	T	T	G	T	T	T	T	T	T	T	T	T	T	N	H	T	T	T	T	G	T	T	T	H	T
JAX00413607	16	9707074	0	G	A	G	G	G	G	G	G	A	G	G	G	G	G	G	G	G	G	G	G	G	G	G	G	G	G	G	G	G	H	G	G	G	G	G	G	A	A	G	G	G	G	G	G	G	G
JAX00413609	16	9722332	0	G	A	G	G	G	G	G	A	A	G	A	G	A	G	G	G	G	G	G	G	G	G	G	A	G	G	G	G	G	H	G	G	G	G	H	H	A	A	G	G	A	G	G	G	H	G
JAX00413611	16	9734911	0	A	G	G	A	A	A	A	G	A	A	G	A	G	A	A	G	A	G	A	A	H	A	A	G	A	A	A	A	A	A	H	G	G	G	G	H	A	A	A	A	G	A	A	A	H	A
JAX00413619	16	9751812	0	T	C	T	T	T	T	T	C	T	T	C	T	C	T	T	T	T	T	T	T	T	T	T	C	T	T	T	T	T	T	T	T	T	T	H	H	T	T	T	T	C	T	T	T	H	T
JAX00413621	16	9755809	0	A	G	G	A	A	A	A	G	G	A	G	A	G	A	A	G	A	G	A	A	H	A	A	G	A	A	A	A	A	H	H	G	G	G	G	H	G	G	A	A	G	A	A	A	H	A
JAX00413626	16	9789904	0	C	G	C	C	C	C	C	G	G	C	G	C	G	C	C	C	C	C	C	C	C	C	C	G	C	C	C	C	C	N	C	C	C	C	N	H	G	G	C	C	G	C	C	C	H	C
JAX00413630	16	9791948	0	A	G	G	A	A	A	A	G	A	G	G	A	G	A	A	G	H	G	A	H	H	A	A	G	A	G	H	A	G	A	H	G	G	G	G	H	A	A	H	A	G	A	A	G	H	G
JAX00066353	16	9792281	0	A	T	T	A	A	A	A	T	T	T	T	N	T	N	A	T	H	T	A	H	H	A	A	T	A	T	H	A	T	H	H	T	T	T	T	H	T	T	N	A	T	A	A	T	H	T
JAX00066354	16	9792322	0	C	T	C	C	C	C	C	C	T	C	C	C	C	C	C	C	C	C	C	C	C	C	C	C	C	C	C	C	C	H	C	C	C	C	C	C	T	T	C	C	C	C	C	C	C	C
JAX00413631	16	9802841	0	A	C	A	A	A	A	A	C	A	A	C	A	C	A	A	A	A	A	A	A	A	A	A	C	A	A	A	A	A	A	A	A	A	A	H	H	A	A	A	A	C	A	A	A	H	A
JAX00413635	16	9817511	0	A	G	A	A	A	A	A	G	G	A	G	A	G	A	A	A	A	A	A	A	A	A	A	G	A	A	A	A	A	H	A	A	A	A	H	H	G	G	A	A	G	A	A	A	H	A
JAX00208295	16	9875102	0	G	A	G	G	G	G	G	G	A	G	G	G	G	G	G	G	G	G	G	G	G	G	G	G	G	G	G	G	G	H	G	G	G	G	G	G	A	A	G	G	G	G	G	G	G	G
JAX00413638	16	9883023	0	T	C	C	T	C	T	T	T	T	T	T	T	T	T	C	C	T	C	C	H	C	T	N	T	T	T	H	T	T	H	C	C	C	C	H	H	T	T	T	T	T	T	T	T	T	T
JAX00413639	16	9884203	0	T	C	T	T	T	T	T	C	C	T	C	T	C	T	T	T	T	T	T	T	T	T	T	C	T	T	T	T	T	C	T	T	T	T	H	H	C	C	T	T	C	T	T	T	H	T
JAX00066362	16	9899482	0	G	A	A	G	A	G	G	G	G	G	G	G	G	G	A	A	G	A	A	H	A	G	H	G	G	G	H	G	G	H	A	A	A	A	H	H	G	G	G	G	G	G	G	G	G	G
JAX00413641	16	9904158	0	C	T	C	C	C	C	C	C	T	C	C	C	C	C	C	C	C	C	C	C	C	C	C	C	C	C	C	C	C	H	C	C	C	C	C	C	T	T	C	C	C	C	C	C	C	C
JAX00413643	16	9906553	0	C	T	C	C	C	C	C	C	T	C	C	C	C	C	C	C	C	C	C	C	C	C	C	C	C	C	C	C	C	H	C	C	C	C	C	C	T	T	C	C	C	C	C	C	C	C
JAX00208299	16	9927465	0	C	T	C	C	C	C	C	C	T	C	C	C	C	C	C	C	C	C	C	C	C	C	C	C	C	C	C	C	C	H	C	C	C	C	C	C	T	T	C	C	C	C	C	C	C	C
JAX00066364	16	9938356	0	T	C	T	T	T	T	T	C	C	T	C	T	C	T	T	T	T	T	T	T	T	T	T	C	T	T	T	T	T	H	T	T	T	T	H	H	C	C	T	T	C	T	T	T	H	T
JAX00413647	16	9949337	0	G	A	G	G	G	G	G	A	A	G	A	G	A	G	G	G	G	G	G	G	G	G	G	A	G	G	G	G	G	H	G	G	G	G	H	H	A	A	G	G	A	G	G	G	H	G
JAX00413652	16	9965381	0	C	G	C	C	C	C	C	G	C	C	G	C	G	C	C	C	C	C	C	C	C	C	C	G	C	C	C	C	C	C	C	C	C	C	H	H	C	C	C	C	G	C	C	C	H	C
JAX00066367	16	9976064	0	T	C	C	T	C	T	T	C	C	C	C	T	C	T	C	C	H	C	C	C	C	T	H	C	T	C	C	T	C	C	C	C	C	C	C	C	C	C	H	T	C	T	T	C	H	C
JAX00066369	16	9990537	0	C	T	T	C	T	C	C	T	T	T	T	C	T	C	T	T	H	T	T	T	T	C	N	T	C	T	T	C	T	T	T	T	T	T	T	T	T	T	H	C	T	C	C	T	N	T
JAX00066370	16	10018923	0	C	T	C	C	C	C	C	T	T	C	T	C	T	C	C	C	C	C	C	C	C	C	C	T	C	C	C	C	C	H	C	C	C	C	N	H	T	T	C	C	T	C	C	C	H	C
JAX00413657	16	10019317	0	T	C	T	T	T	T	T	T	T	C	T	T	T	T	T	T	H	T	T	H	T	T	T	T	T	C	H	T	C	T	T	T	T	T	T	T	T	T	H	T	T	T	T	C	T	C
JAX00413661	16	10053995	0	T	C	T	T	T	T	T	C	C	C	C	T	C	T	T	T	H	T	T	H	T	T	T	C	T	C	H	T	C	H	T	T	T	T	H	H	C	C	N	T	C	T	T	C	H	C
JAX00066379	16	10126919	0	C	T	C	C	C	C	C	T	T	C	T	C	T	C	C	C	C	C	C	C	C	C	C	T	C	C	C	C	C	H	C	C	C	C	H	H	T	T	C	C	T	C	C	C	H	C
JAX00066383	16	10184760	0	C	T	C	C	C	C	C	T	C	C	T	C	T	C	C	C	C	C	C	C	C	C	C	T	C	C	C	C	C	C	C	C	C	C	H	N	C	C	C	C	T	C	C	C	H	C
JAX00413677	16	10186120	0	T	A	T	T	T	T	T	T	A	T	T	T	T	T	T	T	T	T	T	T	T	T	T	T	T	T	T	T	T	H	T	T	T	T	T	T	A	A	T	T	T	T	T	T	T	T
JAX00066384	16	10190060	0	G	A	G	G	A	G	G	G	G	G	G	G	G	G	N	G	G	G	A	H	H	G	H	G	G	G	N	G	G	H	H	G	G	G	G	H	G	G	G	G	G	G	G	G	G	G
JAX00413684	16	10209240	0	C	T	C	C	T	C	C	C	C	C	C	C	C	C	T	C	C	C	T	H	H	C	H	C	C	C	H	C	C	H	H	C	C	C	C	H	C	C	C	C	C	C	C	C	C	C
JAX00413685	16	10211269	0	C	T	C	C	C	C	C	C	C	T	C	C	C	C	C	C	H	C	C	H	C	C	C	C	C	T	H	C	T	C	C	C	C	C	C	C	C	C	H	C	C	C	C	T	C	T
JAX00066386	16	10221670	0	C	A	C	C	C	C	C	A	A	C	A	C	A	C	C	C	C	C	C	C	C	C	C	A	C	C	C	C	C	H	C	C	C	C	H	H	A	N	C	C	A	C	C	C	H	C
JAX00066388	16	10261033	0	C	A	C	C	C	C	C	A	C	C	A	C	A	C	C	C	C	C	C	C	C	C	C	A	C	C	C	C	C	C	C	C	C	C	H	H	C	C	C	C	A	C	C	C	H	C
JAX00413695	16	10280741	0	A	G	A	A	G	A	A	A	A	G	A	A	A	A	G	A	H	A	G	G	H	A	H	A	A	G	G	A	G	H	H	A	A	A	A	H	A	A	H	A	A	A	A	G	A	G
JAX00066392	16	10293356	0	A	G	G	A	G	A	A	G	G	G	G	A	G	A	G	G	H	G	G	G	G	A	H	G	A	G	G	A	G	G	G	G	G	G	G	G	G	G	H	A	G	A	A	G	H	G
JAX00413701	16	10296014	0	G	A	G	G	G	G	G	G	A	G	G	G	G	G	G	G	G	G	G	G	G	G	G	G	G	G	G	G	G	H	G	G	G	G	G	G	A	A	G	G	G	G	G	G	G	G
JAX00413705	16	10323166	0	T	C	T	T	T	T	T	C	T	T	C	T	C	T	T	T	T	T	T	T	T	T	T	C	T	T	T	T	T	T	T	T	T	T	H	H	T	T	T	T	C	T	T	T	H	T
JAX00208308	16	10332637	0	G	A	G	G	G	G	G	G	A	G	G	G	G	G	G	G	G	G	G	G	G	G	G	G	G	G	G	G	G	H	G	G	G	G	G	G	A	A	G	G	G	G	G	G	G	G
JAX00208309	16	10332938	0	C	T	C	C	C	C	C	C	T	C	C	C	C	C	C	C	C	C	C	C	C	C	C	C	C	C	C	C	C	H	C	C	C	C	C	C	T	T	C	C	C	C	C	C	C	C
JAX00066395	16	10333414	0	T	C	C	T	T	T	T	T	T	T	T	T	T	T	T	C	T	C	T	T	H	T	T	T	T	T	T	T	T	T	H	C	C	C	H	T	T	T	T	T	T	T	T	T	T	T
JAX00413709	16	10333848	0	T	C	T	T	C	T	T	C	C	C	C	T	C	T	C	T	H	T	C	C	H	T	H	C	T	C	C	T	C	C	H	T	T	T	H	C	C	C	H	T	C	T	T	C	H	C
JAX00413711	16	10335090	0	T	C	T	T	T	T	T	C	T	C	C	T	C	T	T	T	H	T	T	H	T	T	T	C	T	C	H	T	C	T	T	T	T	T	H	H	T	T	H	T	C	T	T	C	H	C
JAX00413716	16	10358641	0	T	C	T	T	C	T	T	C	C	C	C	T	C	T	C	T	H	T	C	C	H	T	H	C	H	C	C	T	C	C	H	T	T	T	H	C	C	C	H	T	C	T	T	C	H	C
JAX00413718	16	10360459	0	G	A	G	G	G	G	G	G	G	A	G	G	G	G	G	G	H	G	G	H	G	G	G	G	G	A	H	G	A	G	G	G	G	G	G	G	G	G	H	G	G	G	G	A	G	A
JAX00413722	16	10374068	0	C	T	C	C	C	C	C	T	C	C	T	C	T	C	C	C	C	C	C	C	C	C	C	T	C	C	C	C	C	C	C	C	C	C	H	H	C	C	C	C	T	C	C	C	H	C
JAX00413724	16	10376694	0	T	G	T	T	T	T	T	G	G	T	G	T	G	T	T	T	T	T	T	T	T	T	T	G	T	T	T	T	T	H	T	T	T	T	H	H	G	G	T	T	G	T	T	T	H	T
JAX00413725	16	10377199	0	G	A	G	G	G	G	G	G	A	G	G	G	G	G	G	G	G	G	G	G	G	G	G	G	G	G	G	G	G	H	G	G	G	G	G	G	A	A	G	G	G	G	G	G	G	G
JAX00066399	16	10393851	0	T	C	T	T	C	T	T	C	C	C	C	T	C	T	C	T	H	T	H	C	C	T	H	C	T	C	C	T	C	C	H	T	T	T	H	C	C	C	H	T	C	T	T	C	H	C
JAX00208311	16	10402595	0	A	C	A	A	A	A	A	C	C	A	C	A	C	A	A	A	A	A	A	A	A	A	A	C	A	A	A	A	A	H	A	A	A	A	H	H	C	C	A	A	C	A	A	A	H	A
JAX00413733	16	10408241	0	T	C	T	T	T	T	T	C	C	T	C	T	C	T	T	T	T	T	T	T	T	T	T	C	T	T	T	T	T	H	T	T	T	T	N	H	C	C	T	T	C	T	T	T	H	T
JAX00413739	16	10421686	0	A	T	A	A	A	A	A	A	T	A	A	A	A	A	A	A	A	A	A	A	A	A	A	A	A	A	A	A	A	H	A	A	A	A	A	A	T	T	A	A	A	A	A	A	A	A
JAX00413740	16	10422054	0	T	C	T	T	T	T	T	C	T	T	C	T	C	T	T	T	T	T	T	T	T	T	T	C	T	T	T	T	T	T	T	T	T	T	H	H	T	T	T	T	C	T	T	T	H	T
JAX00413744	16	10438125	0	C	T	C	C	C	C	C	T	C	C	T	C	T	C	C	C	C	C	C	C	C	C	C	T	C	C	C	C	C	C	C	C	C	C	H	H	C	C	C	C	T	C	C	C	H	C
JAX00413749	16	10473208	0	A	G	A	A	A	A	A	G	A	A	G	N	G	H	A	N	H	H	A	A	A	N	N	G	A	A	A	N	A	A	A	A	N	A	H	H	A	A	A	A	G	A	A	A	H	A
JAX00413754	16	10511316	0	T	C	T	T	T	T	T	C	T	T	C	T	C	T	T	T	T	T	T	T	T	T	T	C	T	T	T	T	T	T	T	T	T	T	H	H	T	T	T	T	C	T	T	T	H	T
JAX00208314	16	10528242	0	T	C	T	T	T	T	T	T	C	T	T	T	T	T	T	T	T	T	T	T	T	T	T	T	T	T	T	T	T	H	T	T	T	T	T	T	C	C	T	T	H	T	T	T	N	T
JAX00413760	16	10540024	0	G	A	G	G	G	G	G	G	A	G	G	G	G	G	G	G	G	G	G	G	G	G	G	G	G	G	G	G	G	H	G	G	G	G	G	G	A	A	G	G	G	G	G	G	G	G
JAX00413761	16	10541045	0	G	A	G	G	G	G	G	G	G	A	G	G	G	G	G	G	A	G	G	A	G	G	G	G	G	A	A	G	A	G	G	G	G	G	G	G	G	G	A	G	G	G	G	A	G	A
JAX00413765	16	10557744	0	A	T	A	A	A	A	A	T	A	A	T	A	T	A	A	A	A	A	A	A	A	A	A	T	A	A	A	A	A	A	A	A	A	A	H	H	A	A	A	A	T	A	A	A	H	A
JAX00413766	16	10560267	0	G	A	G	G	G	G	G	G	A	G	G	G	G	G	G	G	G	G	G	G	G	G	G	G	G	G	G	G	G	H	G	G	G	G	G	G	A	A	G	G	G	G	G	G	G	G
JAX00413769	16	10569320	0	A	C	A	A	A	A	A	C	C	A	C	A	C	A	A	A	A	A	A	A	A	A	A	C	A	A	A	A	A	H	A	A	A	A	H	H	C	C	A	A	C	A	A	A	H	A
JAX00066413	16	10587209	0	G	A	G	G	G	G	G	G	A	G	G	G	G	G	G	G	G	G	G	G	G	G	G	G	G	G	G	G	G	H	G	G	G	G	G	G	A	A	G	G	G	G	G	G	G	G
JAX00066416	16	10614493	0	T	C	T	T	T	T	T	C	C	T	C	T	C	T	T	T	T	T	T	T	T	T	T	C	T	T	T	T	T	H	T	T	T	T	H	N	C	C	H	T	C	N	T	T	C	T
JAX00413770	16	10618186	0	A	G	A	A	A	A	A	G	A	A	G	A	G	A	A	A	A	A	A	A	A	A	A	G	A	A	A	A	A	A	A	A	A	A	H	H	A	A	A	A	G	A	A	A	H	A
JAX00066417	16	10633292	0	A	G	A	A	A	A	A	G	G	A	G	A	G	A	A	A	A	A	A	A	A	A	A	G	A	A	A	A	A	H	A	A	A	A	H	H	G	G	A	A	G	A	A	A	N	A
JAX00413773	16	10652742	0	G	A	G	G	G	G	G	A	A	G	A	G	A	G	G	G	G	G	G	G	G	G	G	A	G	G	G	G	G	H	G	G	G	G	H	H	A	A	G	G	A	G	G	G	H	G
JAX00413784	16	10714890	0	G	T	G	G	G	G	G	G	T	G	G	G	G	G	G	G	G	G	G	G	G	G	G	G	G	G	G	G	G	H	G	G	G	G	G	G	T	T	G	G	G	G	G	G	G	G
JAX00413790	16	10731306	0	G	A	G	G	G	G	G	A	G	G	A	G	A	G	G	G	G	G	G	G	G	G	G	A	G	G	G	G	G	G	G	G	G	G	N	H	G	G	G	G	A	G	G	G	H	G
JAX00413795	16	10738963	0	T	C	T	T	C	T	T	C	C	C	C	T	C	T	C	T	H	T	H	C	C	T	H	C	T	C	C	T	C	C	H	T	T	T	H	C	C	C	H	T	C	T	T	C	H	C
JAX00066425	16	10750714	0	C	T	C	C	C	C	C	T	T	C	T	C	T	C	C	C	C	C	C	C	C	C	C	T	C	C	C	C	C	H	C	C	C	C	C	C	T	T	C	C	T	C	C	C	C	C
JAX00413800	16	10786205	0	G	A	G	G	G	G	G	G	G	A	G	G	G	G	G	G	H	G	G	H	G	G	G	G	G	A	H	G	A	G	G	G	G	G	G	G	G	G	H	G	G	G	G	A	G	A
JAX00413806	16	10798365	0	C	A	C	C	A	C	C	C	C	C	C	C	C	C	A	C	C	C	H	H	A	C	N	C	C	C	N	C	C	H	H	C	C	C	C	H	N	C	C	C	C	C	C	C	C	C
JAX00413809	16	10811935	0	C	T	C	C	T	C	C	C	C	C	C	C	C	C	T	C	C	C	H	H	T	C	N	C	C	C	H	C	C	H	H	C	C	C	C	H	C	C	C	C	C	C	C	C	C	C
JAX00413817	16	10841684	0	G	A	G	G	G	G	G	G	G	A	G	G	G	G	G	G	H	G	G	H	G	G	G	G	G	A	H	G	A	G	G	G	G	G	G	G	G	G	H	G	G	G	G	A	G	A
JAX00413818	16	10844556	0	C	T	C	C	C	C	C	C	C	T	C	C	C	C	C	C	H	C	C	H	C	C	C	C	C	T	N	C	T	C	C	C	C	C	C	C	C	C	H	C	C	C	C	H	C	H
JAX00413819	16	10844753	0	G	A	G	G	G	G	G	G	A	G	G	G	G	G	G	G	G	G	G	G	G	G	G	G	G	G	G	G	G	H	G	G	G	G	G	G	A	A	G	G	G	G	G	G	G	G
JAX00066433	16	10849756	0	T	C	T	T	T	T	T	C	C	T	C	T	C	T	T	T	T	T	T	T	T	T	T	C	T	T	T	T	T	H	T	T	T	T	H	H	C	C	T	T	C	T	T	T	H	T
JAX00413823	16	10856471	0	A	G	A	A	A	A	A	G	G	G	G	A	G	A	A	A	H	A	A	H	A	A	A	G	A	G	H	A	G	H	A	A	A	A	H	H	G	G	H	A	G	A	A	G	H	G
JAX00413824	16	10859175	0	T	C	T	T	T	T	T	C	C	C	C	T	C	T	T	T	H	T	T	H	T	T	T	C	T	C	H	T	C	H	T	T	T	T	N	H	C	C	H	T	C	T	T	C	H	C
JAX00066437	16	10911002	0	A	G	A	A	A	A	A	G	G	G	G	A	G	A	A	A	H	A	A	H	A	A	A	G	A	G	H	A	G	H	A	A	A	A	A	A	G	G	H	A	G	A	A	G	A	G
JAX00413839	16	10924807	0	T	C	T	T	T	T	T	C	C	T	C	T	C	T	T	T	T	T	T	T	T	T	T	C	T	T	T	T	T	H	T	T	T	T	H	H	C	C	T	T	C	T	T	T	H	T
JAX00413841	16	10939955	0	C	G	C	C	C	C	C	C	G	C	C	C	C	C	C	C	C	C	C	C	C	C	C	C	C	C	C	C	C	H	C	C	C	C	C	C	G	G	C	C	C	C	C	C	C	C
JAX00413846	16	10984901	0	A	G	A	A	A	A	A	G	G	A	G	A	G	A	A	A	A	A	A	A	A	A	A	G	A	A	A	A	A	H	A	A	A	A	H	H	G	G	A	A	G	A	A	A	H	A
JAX00413850	16	10991222	0	T	C	T	T	T	T	T	T	C	T	T	T	T	T	T	T	T	T	T	T	T	T	T	T	T	T	T	T	T	C	T	T	T	T	T	T	C	C	T	T	T	T	T	T	T	T
JAX00413851	16	10991285	0	C	T	C	C	C	C	C	C	T	C	C	C	C	C	C	C	C	C	C	C	C	C	C	C	C	C	C	C	C	H	C	C	C	C	C	C	T	T	C	C	C	C	C	C	C	C
JAX00066442	16	10991545	0	C	A	C	C	C	C	C	A	A	C	A	C	A	C	C	C	C	C	C	C	C	C	C	A	C	C	C	C	C	H	C	C	C	C	H	H	A	A	C	C	A	C	C	C	H	C
JAX00413854	16	10999651	0	A	C	A	A	A	A	A	A	C	A	A	A	A	A	A	A	A	A	A	A	A	A	A	A	A	A	A	A	A	H	A	A	A	A	A	A	C	C	A	A	A	A	A	A	A	A
JAX00413857	16	11010726	0	T	C	T	T	T	T	T	C	C	T	C	T	C	T	T	T	T	T	T	T	T	T	T	C	T	T	T	T	T	H	T	T	T	T	H	H	C	C	T	T	C	T	T	T	H	T
JAX00413859	16	11014959	0	T	C	T	T	T	T	T	C	C	T	C	T	C	T	T	T	T	T	T	T	T	T	T	C	T	T	T	T	T	H	T	T	T	T	H	H	C	C	T	T	C	T	T	T	H	T
JAX00066446	16	11023476	0	C	T	C	C	C	C	C	C	T	C	C	C	C	C	C	C	C	C	C	C	C	C	C	C	C	C	C	C	C	H	C	C	C	C	C	C	T	T	C	C	C	C	C	C	C	C
JAX00066449	16	11059419	0	A	G	A	A	A	A	A	G	G	G	G	A	G	A	A	A	H	A	A	H	A	A	A	G	A	G	H	A	G	N	A	A	A	A	H	H	G	G	H	A	G	A	A	G	H	G
JAX00413864	16	11062245	0	T	C	T	T	T	T	T	C	C	C	C	T	C	T	T	T	H	T	T	H	T	T	T	C	T	C	H	T	C	H	T	T	T	T	H	H	C	C	H	T	C	T	T	C	H	C
JAX00413866	16	11073441	0	G	A	G	G	G	G	G	G	A	G	G	G	G	G	G	G	G	G	G	G	G	G	G	G	G	G	G	G	G	H	G	G	G	G	G	G	A	A	G	G	G	G	G	G	G	G
JAX00413868	16	11081662	0	T	A	T	T	T	T	T	A	A	T	A	T	A	T	T	T	T	T	T	T	T	T	T	A	T	T	T	T	T	H	T	T	T	T	H	H	A	A	T	T	A	T	T	T	H	T
JAX00413871	16	11119361	0	A	C	A	A	A	A	A	C	C	A	C	A	C	A	A	A	A	A	A	A	A	A	A	C	A	A	A	A	A	H	A	A	A	A	H	H	C	C	A	A	C	A	A	A	H	A
JAX00066453	16	11138387	0	T	G	T	T	T	T	T	T	G	T	T	T	T	T	T	T	T	T	T	T	T	T	T	T	T	T	T	T	T	H	T	T	T	T	T	T	G	G	T	T	T	T	T	T	T	T
JAX00066455	16	11141342	0	A	G	A	A	A	A	A	G	G	G	G	A	G	A	A	A	H	A	A	H	A	A	A	G	A	G	N	A	G	H	A	A	A	A	H	H	G	G	H	A	G	A	A	G	H	G
JAX00413874	16	11161266	0	T	C	T	T	T	T	T	C	T	T	C	T	C	T	T	T	T	T	T	T	T	T	T	C	T	T	T	T	T	T	T	T	T	T	H	H	T	T	T	T	C	T	T	T	H	T
JAX00413875	16	11164349	0	G	A	G	G	G	G	G	A	A	A	A	G	A	N	G	G	H	G	G	H	G	G	G	A	G	A	H	G	A	H	G	G	G	G	H	H	A	A	H	G	A	G	G	A	H	A
JAX00066456	16	11164565	0	A	G	A	A	A	A	A	G	G	G	G	A	G	A	A	A	H	A	A	H	A	A	A	G	A	G	H	A	G	H	A	A	A	A	H	H	G	G	H	A	G	A	A	G	H	G
JAX00413879	16	11197838	0	A	T	A	A	A	A	A	A	T	A	A	A	A	A	A	A	A	A	A	A	A	A	A	A	A	A	A	A	A	H	A	A	A	A	A	A	T	T	A	A	A	A	A	A	A	A
JAX00066459	16	11201479	0	T	C	T	T	T	T	T	C	C	C	C	T	C	T	T	T	H	T	T	H	T	T	T	C	T	C	H	T	C	C	T	T	T	T	N	T	C	C	N	T	C	T	T	C	H	C
JAX00413884	16	11223459	0	G	A	G	G	G	G	G	G	G	A	G	G	G	G	G	G	H	G	G	H	G	G	G	G	G	A	H	G	A	G	G	G	G	G	G	G	G	G	H	G	G	G	G	A	G	A
JAX00413885	16	11227886	0	C	A	C	C	C	C	C	C	A	C	C	C	C	C	C	C	C	C	C	C	C	C	C	C	C	C	C	C	C	H	C	C	C	C	C	C	A	A	C	C	C	C	C	C	C	C
JAX00413886	16	11231967	0	C	A	C	C	C	C	C	C	C	A	C	C	C	C	C	C	H	C	C	H	C	C	C	C	C	A	H	C	A	C	C	C	C	C	C	C	C	C	H	C	C	C	C	A	C	A
JAX00066463	16	11260381	0	A	G	A	A	A	A	A	G	G	A	G	A	G	A	A	A	A	A	A	A	A	A	A	G	A	A	A	A	A	H	A	A	A	A	H	H	G	G	A	A	G	A	A	A	H	A
JAX00208328	16	11288810	0	A	G	A	A	A	A	A	G	G	A	G	A	G	A	A	A	A	A	A	A	A	A	A	G	A	A	A	A	A	H	A	A	A	A	H	H	G	G	A	A	G	A	A	A	H	A
JAX00413899	16	11300099	0	A	T	A	A	A	A	A	T	A	A	T	A	T	A	A	A	A	A	A	A	A	A	A	T	A	A	A	A	A	A	A	A	A	A	H	H	A	A	A	A	T	A	A	A	H	A
JAX00413910	16	11343776	0	C	A	C	C	A	C	C	C	C	C	C	C	C	C	H	C	C	C	H	H	A	C	H	C	C	C	H	C	C	H	H	C	C	C	C	H	C	C	C	C	C	C	C	C	C	C
JAX00413912	16	11355446	0	C	G	C	C	C	C	C	G	G	C	G	C	G	C	C	C	C	C	C	C	C	C	C	G	C	C	C	C	C	H	C	C	C	C	H	H	G	G	C	C	G	C	C	C	H	C
JAX00066471	16	11374276	0	T	C	T	T	C	T	T	T	T	C	T	T	T	T	C	T	H	T	H	C	C	T	H	T	T	C	C	T	C	H	H	T	T	T	T	H	T	T	T	T	T	T	T	C	T	C
JAX00413924	16	11426422	0	C	T	C	C	C	C	C	T	C	C	T	C	T	C	C	C	C	C	C	C	C	C	C	T	C	C	C	C	C	C	C	C	C	C	H	H	C	C	C	C	T	C	C	C	H	C
JAX00413927	16	11434575	0	A	G	A	A	A	A	A	G	G	A	G	A	G	A	A	A	A	A	A	A	A	A	A	G	A	A	A	A	A	H	A	A	A	A	H	H	G	G	A	A	G	A	A	A	H	A
JAX00413932	16	11471160	0	G	T	G	G	G	G	G	T	T	T	T	G	T	G	G	G	H	G	G	H	G	G	G	T	G	T	H	G	T	H	G	G	G	G	H	H	T	T	H	G	T	G	G	T	H	T
JAX00066479	16	11473779	0	T	A	T	T	T	T	T	T	A	T	T	T	T	T	T	T	T	T	T	T	T	T	T	T	T	T	T	T	T	H	T	T	T	T	T	T	A	A	T	T	T	T	T	T	T	T
JAX00413936	16	11476887	0	A	T	A	A	A	A	A	T	T	A	T	A	H	A	A	A	A	A	A	A	A	A	A	N	A	A	A	A	A	H	A	A	A	A	N	H	T	T	A	A	T	A	A	A	H	A
JAX00413939	16	11495184	0	C	T	C	C	C	C	C	C	T	C	C	C	C	C	C	C	C	C	C	C	C	C	C	C	C	C	C	C	C	H	C	C	C	C	C	C	T	T	C	C	C	C	C	C	C	C
JAX00413945	16	11517452	0	A	G	A	A	A	A	A	A	G	G	A	A	A	A	A	A	H	A	A	G	A	A	A	A	A	G	H	A	G	A	A	A	A	A	A	A	G	A	H	A	G	A	A	G	A	G
JAX00066487	16	11578594	0	C	A	C	C	C	C	C	C	A	C	C	C	C	C	C	C	C	C	C	C	C	C	C	C	C	C	C	C	C	H	C	C	C	C	C	C	A	A	C	C	C	C	C	C	C	C
JAX00413963	16	11602179	0	T	A	T	T	A	T	T	A	A	T	A	T	A	T	A	T	T	T	H	H	A	T	H	A	T	T	H	T	T	A	H	T	T	T	H	A	A	A	T	T	A	T	T	T	H	T
JAX00413964	16	11602439	0	T	C	T	T	T	T	T	T	C	T	T	T	T	T	T	T	T	T	T	T	T	T	T	T	T	T	T	T	T	T	T	T	T	T	T	T	C	C	T	T	T	T	T	T	T	T
JAX00066491	16	11625901	0	C	T	C	C	T	C	C	C	C	C	C	C	C	C	T	C	C	C	H	H	T	C	H	C	C	C	H	C	C	H	N	C	C	C	C	H	C	C	C	C	C	C	C	C	C	C
JAX00413968	16	11626453	0	G	T	G	G	T	G	G	G	G	G	G	G	G	G	T	G	G	G	H	H	T	G	H	G	G	G	H	G	G	H	H	G	G	G	G	H	G	G	G	G	G	G	G	G	G	G
JAX00066495	16	11704234	0	C	T	C	C	T	C	C	C	C	C	C	C	C	C	T	C	C	C	H	H	T	C	H	C	C	C	H	C	C	H	H	C	C	C	C	H	C	C	C	C	C	C	C	C	C	C
JAX00413993	16	11717343	0	T	C	T	T	T	T	T	T	C	T	T	T	T	T	T	T	T	T	T	T	T	T	T	T	T	T	T	T	T	H	T	T	T	T	T	T	C	C	T	T	T	T	T	T	T	T
JAX00413995	16	11717652	0	C	T	C	C	C	C	C	T	C	C	H	C	H	C	C	C	C	C	C	C	C	C	C	H	C	C	C	C	C	C	C	C	C	C	C	C	C	C	C	C	H	C	C	C	C	C
JAX00414003	16	11734228	0	G	T	G	G	G	G	G	G	T	T	G	G	G	G	G	G	H	G	G	H	G	G	G	G	G	T	H	G	T	H	G	G	G	G	G	G	T	T	H	G	G	G	G	T	G	T
JAX00414005	16	11735207	0	A	G	A	A	A	A	A	G	G	G	G	A	G	A	A	A	H	A	A	H	A	A	A	G	A	G	H	A	G	N	A	A	A	A	H	H	G	G	N	A	G	A	A	G	N	G
JAX00414006	16	11735619	0	G	A	G	G	G	G	G	G	G	A	G	G	G	G	G	G	H	G	G	H	G	G	G	G	G	A	H	G	A	G	G	G	G	G	G	G	G	G	H	G	G	G	G	A	G	A
JAX00414011	16	11737982	0	T	C	T	T	T	T	T	T	T	C	T	T	T	T	T	T	T	T	T	T	T	T	T	T	T	C	T	T	C	T	T	T	T	T	T	T	T	T	T	T	T	T	T	C	T	C
JAX00066498	16	11751032	0	A	G	A	A	G	A	A	A	A	G	A	A	A	A	G	A	H	A	H	G	G	A	H	A	A	G	G	A	G	H	H	A	A	A	A	H	A	A	H	A	A	A	A	G	A	G
JAX00414014	16	11751530	0	T	C	T	T	T	T	T	T	C	T	T	T	T	T	T	T	T	T	T	T	T	T	T	T	T	T	T	T	T	H	T	T	T	T	T	T	C	C	T	T	T	T	T	T	T	T
JAX00066500	16	11754406	0	C	T	C	C	T	C	C	C	C	C	C	C	C	C	T	C	C	C	H	H	T	C	H	C	C	C	N	C	C	H	H	C	C	C	C	T	C	C	C	C	C	C	C	C	C	C
JAX00414018	16	11768748	0	A	G	A	A	A	A	A	A	G	A	A	A	A	A	A	A	A	A	A	A	A	A	A	A	A	A	A	A	A	H	A	A	A	A	A	A	G	G	A	A	A	A	A	A	A	A
JAX00414021	16	11772599	0	C	T	C	C	C	C	C	T	T	C	T	C	T	C	C	C	C	C	C	C	C	C	C	T	C	C	C	C	C	H	C	C	C	C	H	H	T	T	C	C	T	C	C	C	H	C
JAX00414024	16	11794421	0	G	T	G	G	G	G	G	T	G	G	T	G	T	G	G	G	G	G	G	G	G	G	G	T	G	G	G	G	G	G	G	G	G	G	H	H	G	G	G	G	T	G	G	G	H	G
JAX00066505	16	11821542	0	T	C	T	T	T	T	T	C	C	C	C	T	C	T	T	T	C	T	T	H	T	T	T	C	T	C	H	T	C	H	T	T	T	T	H	H	C	C	H	T	C	T	T	C	H	C
JAX00414026	16	11826889	0	G	A	G	G	G	G	G	G	G	A	G	G	G	G	G	G	A	G	G	H	G	G	G	G	G	A	H	G	A	G	G	G	G	G	G	G	G	G	H	G	G	G	G	A	G	A
JAX00414030	16	11848825	0	T	G	T	T	T	T	T	G	T	T	G	T	G	T	T	T	T	T	T	T	T	T	T	G	T	T	T	T	T	T	T	T	T	T	N	H	T	T	T	T	G	T	T	T	H	T
JAX00414031	16	11849225	0	A	C	A	A	A	A	A	C	C	A	H	A	H	A	A	A	A	A	A	A	A	A	A	H	A	A	A	A	A	N	A	A	A	A	A	N	C	C	A	A	N	A	A	A	A	A
JAX00414040	16	11887988	0	G	C	G	G	C	G	G	C	C	C	C	G	C	G	C	G	C	G	G	C	C	G	H	C	G	C	C	G	C	C	H	G	G	G	H	C	C	C	H	G	C	G	G	C	H	C
JAX00414041	16	11888994	0	C	T	C	C	C	C	C	C	T	C	C	C	C	C	C	C	C	C	C	C	C	C	C	C	C	C	C	C	C	H	C	C	C	C	C	C	T	T	C	C	C	C	C	C	C	C
JAX00414043	16	11890615	0	G	C	G	G	C	G	G	G	G	G	G	G	G	G	C	G	G	G	G	H	C	G	H	G	G	G	H	G	G	H	H	G	G	G	G	H	G	G	G	G	G	G	G	G	G	G
JAX00066512	16	11904838	0	A	T	A	A	T	A	A	A	A	A	A	A	A	A	T	A	A	A	A	H	T	A	H	A	A	A	H	A	A	H	H	A	A	A	A	H	A	A	A	A	A	A	A	A	A	A
JAX00414046	16	11923233	0	T	A	T	T	T	T	T	A	A	T	A	T	A	T	T	T	T	T	T	T	T	T	T	A	T	T	T	T	T	H	T	T	T	T	H	H	A	A	T	T	A	T	T	T	T	T
JAX00414048	16	11924038	0	T	C	T	T	T	T	T	T	C	C	T	T	T	T	T	T	C	T	T	H	T	T	T	T	T	C	H	T	C	H	T	T	T	T	T	T	C	C	H	T	T	T	T	C	T	C
JAX00414049	16	11925638	0	A	G	A	A	A	A	A	G	G	G	G	A	G	A	A	A	G	A	A	H	A	A	A	G	A	G	H	A	G	H	A	A	A	A	H	H	G	G	H	A	G	A	A	G	H	G
JAX00414053	16	11941733	0	C	T	C	C	C	C	C	C	T	C	C	C	C	C	C	C	C	C	C	C	C	C	C	C	C	C	C	C	C	N	C	C	C	C	C	C	T	H	C	C	C	C	C	C	C	C
JAX00414059	16	11960057	0	C	T	C	C	C	C	C	C	T	T	C	C	H	C	C	C	T	C	C	H	C	C	C	H	C	T	H	C	T	C	C	C	C	C	C	C	T	T	H	C	N	C	C	T	C	T
JAX00414061	16	11968447	0	C	T	C	C	T	C	C	C	C	C	C	C	C	C	T	C	C	C	C	H	T	C	H	C	C	C	H	C	C	H	H	C	C	C	C	H	C	C	C	C	C	C	C	C	C	C
JAX00414065	16	11971144	0	C	G	C	C	C	C	C	G	G	C	G	C	G	C	C	C	C	C	C	C	C	C	C	G	C	C	C	C	C	H	C	C	C	C	H	H	G	G	C	C	G	C	C	C	H	C
JAX00208338	16	11973958	0	T	C	T	T	T	T	T	T	C	T	T	T	T	T	T	T	T	T	T	T	T	T	T	T	T	T	T	T	T	C	T	T	T	T	T	T	C	C	T	T	T	T	T	T	T	T
JAX00414067	16	11983621	0	G	A	G	G	A	G	G	G	G	A	G	G	G	G	A	G	A	G	G	A	A	G	H	G	G	A	A	G	A	H	H	G	G	G	G	H	G	G	H	G	G	G	G	A	G	A
JAX00414069	16	11985411	0	C	G	C	C	C	C	C	G	G	C	G	C	G	C	C	C	C	C	C	C	C	C	C	G	C	C	C	C	C	H	C	C	C	C	H	H	G	G	C	C	G	C	C	C	H	C
JAX00414074	16	11992288	0	A	G	A	A	A	A	A	G	A	A	G	A	G	A	A	A	A	A	A	A	A	A	A	G	A	A	A	A	A	A	A	A	A	A	H	G	A	A	A	A	G	A	A	A	H	A
JAX00066521	16	12002678	0	T	C	T	T	C	T	T	C	C	T	C	T	C	T	C	T	T	T	T	H	C	T	H	C	T	T	H	T	T	C	H	T	T	T	H	C	C	C	T	T	C	T	T	T	H	T
JAX00414081	16	12023270	0	C	G	C	C	C	C	C	C	G	C	C	C	C	C	C	C	C	C	C	C	C	C	C	C	C	C	C	C	C	H	C	C	C	C	C	C	G	G	C	C	C	C	C	C	C	C
JAX00414083	16	12023703	0	T	G	T	T	T	T	T	G	T	T	G	T	G	T	T	T	T	T	T	T	T	T	T	G	T	T	T	T	T	T	T	T	T	T	H	H	T	T	T	T	G	T	T	T	H	T
JAX00414084	16	12023716	0	A	G	A	A	A	A	A	G	A	A	G	A	G	A	A	A	A	A	A	A	A	A	A	G	A	A	A	A	A	A	A	A	A	A	H	H	A	A	A	A	G	A	A	A	H	A
JAX00414085	16	12023840	0	G	A	G	G	G	G	G	G	G	A	G	G	G	G	G	G	A	G	G	H	G	G	G	G	G	A	H	G	A	G	G	G	G	G	G	G	G	G	H	G	G	G	G	A	G	A
JAX00414086	16	12041871	0	A	G	A	A	A	A	A	A	A	G	A	A	A	A	A	A	G	A	A	H	A	A	A	A	A	G	H	A	G	A	A	A	A	A	A	A	A	A	H	A	A	A	A	G	A	G
JAX00414094	16	12065528	0	T	G	T	T	T	T	T	G	G	G	G	T	G	T	T	T	G	T	T	H	T	T	T	G	T	G	H	T	G	H	T	T	T	T	H	H	G	G	H	T	G	T	T	G	H	G
JAX00066525	16	12081172	0	G	A	G	G	A	G	G	G	G	A	G	G	G	G	A	G	A	G	G	A	A	G	H	G	G	A	A	G	A	H	H	G	G	G	G	H	G	G	H	G	G	G	G	A	G	A
JAX00414100	16	12092300	0	T	C	T	T	C	T	T	C	C	T	C	T	C	T	C	T	T	T	T	H	C	T	H	C	T	T	H	T	T	C	H	T	T	T	H	C	C	C	T	T	C	T	T	T	H	T
JAX00414101	16	12099957	0	T	C	T	T	T	T	T	T	C	T	T	T	T	T	T	T	T	T	T	T	T	T	T	T	T	T	T	T	T	H	T	T	T	T	T	T	C	C	T	T	T	T	T	T	T	T
JAX00066527	16	12114610	0	T	C	T	T	C	T	T	T	T	T	T	T	T	T	C	T	T	T	T	H	C	T	H	T	T	T	H	T	T	H	H	T	T	T	T	H	T	T	T	T	T	T	T	T	T	T
JAX00066528	16	12123046	0	G	A	G	G	A	G	G	A	A	G	A	G	A	G	A	G	G	G	G	H	A	G	H	A	G	G	H	G	G	A	H	G	G	G	H	A	A	A	G	G	A	G	G	G	H	G
JAX00414115	16	12140335	0	A	C	A	A	A	A	A	C	C	C	C	A	C	A	A	A	C	A	A	H	A	A	A	C	A	C	H	A	C	H	A	A	A	A	H	H	C	C	H	A	C	A	A	C	H	C
JAX00414118	16	12156501	0	T	C	T	T	C	T	T	T	T	T	T	T	T	T	C	T	T	T	T	H	C	T	H	T	T	T	H	T	T	H	H	T	T	T	T	H	T	T	T	T	T	T	T	T	T	T
JAX00414120	16	12160630	0	G	A	G	G	G	G	G	G	A	G	G	G	G	G	G	G	G	G	G	G	G	G	G	G	G	G	G	G	G	H	G	G	G	G	G	G	A	A	G	G	G	G	G	G	G	G
JAX00066531	16	12162333	0	A	G	A	A	G	A	A	G	G	G	G	A	G	A	G	A	G	A	A	N	G	A	H	G	A	G	G	A	G	G	H	A	A	A	H	G	G	N	H	A	G	A	A	G	H	G
JAX00414123	16	12165226	0	A	G	A	A	A	A	A	G	G	A	G	A	G	A	A	A	A	A	A	A	A	A	A	G	A	A	A	A	A	H	A	A	A	A	H	H	G	G	A	A	G	A	A	A	H	A
JAX00414126	16	12172488	0	A	G	A	A	G	A	A	A	A	A	A	A	A	A	G	A	A	A	A	H	G	A	H	A	A	H	H	A	A	H	H	A	A	A	A	H	A	A	A	A	A	A	A	A	N	A
JAX00414128	16	12177016	0	C	T	C	C	C	C	C	T	T	C	T	C	T	C	C	C	C	C	C	C	C	C	C	T	C	C	C	C	C	H	C	C	C	C	H	H	T	T	C	C	T	C	C	C	H	C
JAX00414132	16	12185801	0	G	A	G	G	A	G	G	A	G	G	A	G	A	G	A	G	G	G	G	H	A	G	H	A	G	G	H	G	G	H	H	G	G	G	H	A	G	G	G	G	A	G	G	G	H	G
JAX00414133	16	12186014	0	A	C	A	A	A	A	A	A	C	C	A	A	A	A	A	A	C	A	A	A	A	A	A	A	A	C	A	A	C	A	A	A	A	A	A	A	C	C	A	A	A	A	A	C	A	C
JAX00414135	16	12190467	0	C	T	C	C	C	C	C	C	T	C	C	C	C	C	C	C	C	C	C	C	C	C	C	C	C	C	C	C	C	H	C	C	C	C	C	C	T	T	C	C	C	C	C	C	C	C
JAX00066534	16	12208743	0	T	C	T	T	C	T	T	C	T	T	C	T	C	T	C	T	T	T	T	H	C	T	H	C	T	T	H	T	T	H	H	T	T	T	H	C	T	T	T	T	C	T	T	T	H	T
JAX00414138	16	12209399	0	C	T	C	C	C	C	C	T	C	C	T	C	T	C	C	C	C	C	C	C	C	C	C	T	C	C	C	C	C	C	C	C	C	C	C	C	C	C	C	C	T	C	C	C	H	C
JAX00066535	16	12219042	0	G	A	G	G	G	G	G	G	A	G	G	G	G	G	G	G	G	G	G	G	G	G	G	G	G	G	G	G	G	G	G	G	G	G	G	G	A	A	G	G	G	G	G	G	G	G
JAX00414145	16	12237600	0	C	T	C	C	C	C	C	C	T	C	C	C	C	C	C	C	C	C	C	C	C	C	C	C	C	C	C	C	C	H	C	C	C	C	C	C	T	T	C	C	C	C	C	C	C	C
JAX00066537	16	12270097	0	T	C	T	T	C	T	T	C	C	C	C	T	C	T	C	T	C	T	T	C	C	T	H	C	T	C	C	T	C	C	H	T	T	T	H	C	C	C	H	T	C	T	T	C	H	C
JAX00414147	16	12270712	0	G	A	G	G	G	G	G	G	A	G	G	G	G	G	G	G	G	G	G	G	G	G	G	G	G	G	G	G	G	H	G	G	G	G	G	G	A	A	G	G	G	G	G	G	G	G
JAX00066538	16	12270776	0	A	G	A	A	G	A	A	G	G	G	G	A	G	A	G	A	G	A	A	G	G	A	H	G	A	G	G	A	G	G	H	A	A	A	H	G	G	G	H	A	G	A	A	G	H	G
JAX00066539	16	12278539	0	C	T	C	C	T	C	C	C	C	T	C	C	C	C	T	C	T	C	C	T	T	C	H	C	C	T	T	C	T	H	H	C	C	C	C	H	C	C	H	C	C	C	C	T	C	T
JAX00414150	16	12281933	0	A	C	A	A	A	A	A	A	C	A	A	A	A	A	A	A	A	A	A	A	A	A	A	A	A	A	A	A	A	H	A	A	A	A	A	A	C	C	A	A	A	A	A	A	A	A
JAX00066543	16	12341171	0	T	C	T	T	C	T	T	T	T	T	T	T	T	T	C	T	T	T	T	H	C	T	H	T	T	T	H	T	T	H	H	T	T	T	T	H	T	T	T	T	T	T	T	T	T	T
JAX00414158	16	12341217	0	C	T	C	C	C	C	C	C	T	T	C	C	C	C	C	C	T	C	C	C	C	C	C	C	C	T	C	C	T	C	C	C	C	C	C	C	T	T	C	C	C	C	C	T	C	T
JAX00414160	16	12348590	0	A	T	A	A	T	A	A	T	T	T	T	A	T	A	T	A	T	A	A	T	T	A	H	T	A	T	T	A	T	T	H	A	A	A	H	T	T	T	H	A	T	A	A	T	H	T
JAX00066545	16	12348997	0	T	G	T	T	G	T	T	G	G	G	G	T	G	T	G	T	G	T	T	G	G	T	H	G	T	G	G	T	G	G	H	T	T	T	H	G	G	G	N	T	G	T	T	G	H	G
JAX00414162	16	12350335	0	C	T	C	C	C	C	C	T	C	C	T	C	T	C	C	C	C	C	C	C	C	C	C	T	C	C	C	C	C	C	C	C	C	C	T	T	C	C	C	C	T	C	C	C	N	C
JAX00414166	16	12363579	0	A	T	A	A	A	A	A	T	T	T	T	A	T	A	A	A	T	A	A	H	A	A	A	T	A	T	H	A	T	H	A	A	A	A	H	H	T	T	H	A	T	A	A	T	H	T
JAX00414168	16	12368719	0	A	T	A	A	T	A	A	T	T	A	T	A	T	A	T	A	A	A	A	H	T	A	H	T	A	A	H	A	A	T	H	A	A	A	H	T	T	T	A	A	T	A	A	A	H	A
JAX00414170	16	12374806	0	T	G	T	T	T	T	T	G	G	T	G	T	G	T	T	T	T	T	T	T	T	T	T	G	T	T	T	T	T	H	T	T	T	T	H	H	G	G	T	T	G	T	T	T	H	T
JAX00066547	16	12386084	0	G	A	G	G	A	G	G	A	A	G	A	G	A	G	A	G	G	G	G	H	A	G	H	A	G	G	H	G	G	A	H	G	G	G	H	A	A	A	G	G	A	G	G	G	H	G
JAX00066549	16	12403607	0	A	T	A	A	T	A	A	A	T	A	A	H	A	A	T	A	A	A	A	H	T	A	H	A	A	A	H	A	A	T	H	A	A	A	A	H	T	T	A	A	A	A	A	A	A	A
JAX00414179	16	12405003	0	C	A	C	C	C	C	C	C	A	C	C	C	C	C	C	C	C	C	C	C	C	C	C	C	C	C	C	C	C	H	C	C	C	C	C	C	A	A	C	C	C	C	C	C	C	C
JAX00414184	16	12408528	0	A	C	A	A	A	A	A	A	A	C	A	A	A	A	A	A	C	A	A	H	A	A	A	A	A	C	H	A	C	A	A	A	A	A	A	A	A	A	H	A	A	A	A	C	A	C
JAX00414185	16	12411732	0	G	A	G	G	G	G	G	A	A	G	A	G	A	G	G	G	G	G	G	G	G	G	G	A	G	G	G	G	G	H	G	G	G	G	H	H	A	A	G	G	A	G	G	G	H	G
JAX00414189	16	12438930	0	A	G	A	A	A	A	A	G	A	A	G	A	G	A	A	A	A	A	A	A	A	A	A	G	A	A	A	A	A	A	A	A	A	A	H	H	A	A	A	A	G	A	A	A	H	A
JAX00414190	16	12477497	0	C	T	C	C	C	C	C	C	T	C	C	C	C	C	C	C	C	C	C	C	C	C	C	C	C	C	C	C	C	H	C	C	C	C	C	C	T	T	C	C	C	C	C	C	C	C
JAX00414193	16	12484513	0	T	C	T	T	T	T	T	T	T	C	T	T	T	T	T	T	C	T	T	H	T	T	T	T	T	C	H	T	C	T	T	T	T	T	T	T	T	T	H	T	T	T	T	C	T	C
JAX00066556	16	12497613	0	A	G	A	A	G	A	A	G	G	G	G	A	G	A	G	A	G	A	A	G	G	A	H	G	A	G	G	A	G	G	H	A	A	A	A	G	G	G	H	A	G	A	A	G	A	G
JAX00414197	16	12501501	0	C	T	C	C	C	C	C	T	T	T	T	C	T	C	C	C	T	C	C	H	C	C	C	T	C	T	H	C	T	H	C	C	C	C	H	H	T	T	H	C	T	C	C	T	H	T
JAX00414198	16	12513345	0	T	C	T	T	C	T	T	T	T	T	T	T	T	T	C	T	T	T	T	H	C	T	H	T	T	T	H	T	T	N	H	T	T	T	T	H	T	T	T	T	T	T	T	T	T	T
JAX00414207	16	12544440	0	G	A	G	G	G	G	G	G	G	A	G	G	G	G	G	G	A	G	G	H	G	G	G	G	G	A	H	G	A	G	G	G	G	G	G	G	G	G	H	G	G	G	G	A	G	A
JAX00414208	16	12546476	0	T	A	T	T	T	T	T	A	T	T	A	T	A	T	T	T	T	T	T	T	T	T	T	A	T	T	T	T	T	T	T	T	T	T	H	H	T	T	T	T	A	T	T	T	H	T
JAX00414215	16	12554493	0	G	T	G	G	T	G	G	G	G	G	G	G	G	G	T	G	G	G	G	G	T	G	G	G	G	G	G	G	G	G	G	G	G	G	G	G	G	G	G	G	G	G	G	G	G	G
JAX00414217	16	12558236	0	G	T	G	G	T	G	G	T	G	G	T	G	T	G	T	G	G	G	G	H	T	G	H	T	G	G	H	G	G	H	H	G	G	G	H	T	G	G	G	G	T	G	G	G	H	G
JAX00414218	16	12558523	0	C	T	C	C	T	C	C	C	C	C	C	C	C	C	T	C	C	C	C	H	T	C	H	C	C	C	H	C	C	H	H	C	C	C	C	H	C	C	C	C	C	C	C	C	C	C
JAX00414221	16	12559311	0	A	G	A	A	G	A	A	G	G	A	G	A	G	A	G	A	N	A	A	H	G	A	H	G	A	A	H	A	H	G	H	A	A	A	H	G	G	G	A	A	G	A	A	A	G	A
JAX00414223	16	12567078	0	T	A	T	T	T	T	T	T	T	A	T	T	T	T	T	T	A	T	T	H	T	T	T	T	T	A	H	T	A	T	T	T	T	T	T	T	T	T	A	T	T	T	T	A	N	A
JAX00414229	16	12584001	0	G	A	G	G	G	G	G	G	A	G	G	G	G	G	G	G	G	G	G	G	G	G	G	G	G	G	G	G	G	H	G	G	G	G	G	G	A	A	G	G	G	G	G	G	G	G
JAX00414230	16	12584166	0	A	C	A	A	A	A	A	A	C	A	A	A	A	A	A	A	A	A	A	A	A	A	A	A	A	A	A	A	A	N	A	A	A	A	A	A	C	C	A	A	A	A	A	A	A	A
JAX00066562	16	12589714	0	G	A	G	G	A	G	G	G	A	G	G	G	G	G	A	G	G	G	G	H	A	G	H	G	G	G	H	G	G	A	H	G	G	G	G	H	A	A	G	G	G	G	G	G	G	G
JAX00066563	16	12591129	0	A	G	A	A	G	A	A	G	G	G	G	A	G	A	G	A	G	A	A	G	G	A	H	G	A	G	G	A	G	G	H	A	A	A	H	G	G	G	H	A	G	A	A	G	H	G
JAX00414233	16	12605892	0	G	A	G	G	G	G	G	G	A	G	G	G	G	G	G	G	G	G	G	G	G	G	G	G	G	G	G	G	G	G	G	G	G	G	G	G	A	H	G	G	G	G	G	G	G	G
JAX00414235	16	12607517	0	G	A	G	G	G	G	G	A	A	A	A	G	A	G	G	G	A	G	G	H	G	G	G	A	G	A	H	G	A	H	G	G	G	G	A	N	A	A	H	G	A	G	G	A	H	A
JAX00066566	16	12619843	0	C	T	C	C	C	C	C	C	T	C	C	C	C	C	C	C	C	C	C	C	C	C	C	C	C	C	C	C	C	H	C	C	C	C	C	C	T	T	C	C	C	C	C	C	C	C
JAX00414240	16	12653908	0	T	G	T	T	T	T	T	T	G	T	T	N	N	T	T	T	T	T	T	T	T	T	T	T	T	T	T	T	T	G	T	T	T	T	T	T	G	G	T	T	T	T	T	T	T	T
JAX00414243	16	12679032	0	C	T	C	C	C	C	C	C	C	T	C	C	C	C	C	C	T	C	C	H	C	C	C	C	C	T	H	C	T	C	C	C	C	C	C	C	C	C	H	C	C	C	C	T	C	T
JAX00414245	16	12681256	0	C	T	C	C	C	C	C	T	C	C	T	C	T	C	C	C	C	C	C	C	C	C	C	T	C	C	C	C	C	C	C	C	C	C	H	H	C	C	C	C	T	C	C	C	H	C
JAX00414246	16	12684489	0	G	T	G	G	G	G	G	G	T	G	G	G	G	G	G	G	G	G	G	G	G	G	G	G	G	G	G	G	G	H	G	G	G	G	G	G	T	T	G	G	G	G	G	G	G	G
JAX00414248	16	12708496	0	T	G	T	T	T	T	T	G	T	T	G	T	G	T	T	T	T	T	T	T	T	T	T	G	T	T	T	T	T	T	T	T	T	T	H	H	T	N	T	T	G	T	T	T	H	T
JAX00414250	16	12712367	0	T	C	T	T	T	T	T	C	C	T	C	T	C	T	T	T	T	T	T	T	T	T	T	C	T	T	T	T	T	H	T	T	T	T	N	H	C	C	T	T	C	T	T	T	H	T
JAX00414254	16	12725543	0	G	C	G	G	G	G	G	G	C	G	G	G	G	G	G	N	G	G	G	G	G	G	G	G	G	G	N	G	G	H	G	G	G	G	G	G	C	C	G	G	G	G	G	G	G	G
JAX00414257	16	12760412	0	T	C	T	T	T	T	T	C	C	T	C	T	C	T	T	T	T	T	T	T	T	T	T	C	T	T	T	T	T	H	T	T	T	T	H	H	C	C	T	T	C	T	T	T	H	T
JAX00414267	16	12778982	0	A	G	A	A	A	A	A	G	G	A	G	A	G	A	A	A	A	A	A	A	A	A	A	G	A	A	A	A	A	H	A	A	A	A	H	H	G	G	A	A	G	A	A	A	H	A
JAX00066576	16	12779443	0	T	C	C	T	C	T	C	C	C	C	C	C	C	H	C	C	C	C	C	C	C	T	C	C	C	C	C	C	C	C	C	C	C	C	C	C	C	C	C	T	C	T	C	C	H	C
JAX00414271	16	12795523	0	A	G	A	A	G	A	A	A	G	A	A	A	A	A	G	A	A	A	A	H	G	A	H	A	A	A	H	A	A	G	H	A	A	A	A	H	G	N	A	A	A	A	A	A	A	A
JAX00414274	16	12800367	0	T	C	T	T	T	T	T	C	T	T	C	T	C	T	T	T	T	T	T	T	T	T	T	C	T	T	T	T	T	T	T	T	T	T	H	H	T	T	T	T	C	T	T	T	H	T
JAX00066580	16	12801438	0	G	A	G	G	A	G	G	G	G	G	G	G	G	G	A	G	G	G	G	H	A	G	H	G	G	G	H	G	G	H	H	G	G	G	G	H	G	G	G	G	G	G	G	G	G	G
JAX00066581	16	12801542	0	T	C	T	T	C	T	T	T	T	T	T	T	T	T	C	T	T	T	T	H	C	T	H	T	T	T	H	T	T	H	H	T	T	T	T	H	T	T	T	T	T	T	T	T	T	T
JAX00414275	16	12801583	0	A	G	A	A	A	A	A	A	G	G	A	A	A	A	A	A	G	A	A	H	A	A	A	A	A	G	H	A	G	H	A	A	A	A	A	A	G	G	H	A	A	A	A	G	A	G
JAX00414283	16	12836711	0	A	T	A	A	A	A	A	T	T	T	T	A	T	H	A	A	T	A	A	H	A	A	A	T	A	T	H	A	T	N	A	A	A	A	H	H	T	T	H	A	T	A	A	T	H	T
JAX00414284	16	12837384	0	C	T	C	C	C	C	C	T	C	T	T	C	T	C	C	C	T	C	C	H	C	C	C	T	C	T	H	C	T	C	C	C	C	C	H	H	C	C	H	C	T	C	C	T	H	T
JAX00414289	16	12867745	0	A	C	A	A	A	A	A	C	C	A	C	A	C	A	A	A	A	A	A	A	A	A	A	C	A	A	A	A	A	H	A	A	A	A	A	A	C	C	A	A	C	A	A	A	A	A
JAX00066584	16	12869065	0	G	A	G	G	G	G	G	G	A	G	G	G	G	G	G	G	G	G	G	G	G	G	G	G	G	G	G	G	G	H	G	G	G	G	G	G	A	A	G	G	G	G	G	G	G	G
JAX00414294	16	12930096	0	A	G	A	A	A	A	A	G	A	G	G	A	G	A	A	A	G	A	A	H	A	A	A	G	A	G	H	A	G	A	A	A	A	A	H	H	A	A	H	A	G	A	A	G	H	G
JAX00414296	16	12931589	0	A	G	A	A	A	A	A	G	A	A	G	A	G	A	A	A	A	A	A	A	A	A	A	G	A	A	A	A	A	A	A	A	A	A	H	H	A	A	A	A	G	A	A	A	N	A
JAX00414297	16	12933857	0	G	A	G	G	G	G	G	G	A	G	G	G	G	G	G	G	G	G	G	G	G	G	G	G	G	G	G	G	G	H	G	G	G	G	G	G	A	A	G	G	G	G	G	G	G	G
JAX00066589	16	12938753	0	G	A	G	G	G	G	G	A	A	G	A	G	A	G	G	G	G	G	G	G	G	G	G	A	G	G	G	G	G	H	G	G	G	G	H	H	A	A	G	G	A	G	G	G	H	G
JAX00414300	16	12939520	0	T	C	T	T	T	T	T	C	C	T	C	T	C	T	T	T	T	T	T	T	T	T	T	C	T	T	T	T	T	H	T	T	T	T	H	H	C	C	T	T	C	T	T	T	N	T
JAX00414310	16	12991003	0	A	G	A	A	A	A	A	G	A	A	G	A	G	A	A	A	A	A	A	A	A	A	A	G	A	A	A	A	A	A	A	A	A	A	H	H	A	A	A	A	G	A	A	A	A	A
JAX00414315	16	13012518	0	C	A	C	C	C	C	C	A	A	C	A	C	A	C	C	C	C	C	C	C	C	C	C	A	C	C	C	C	C	H	C	C	C	C	H	H	A	A	C	C	A	C	C	C	H	C
JAX00414316	16	13012682	0	C	G	C	C	C	C	C	C	G	C	C	C	C	C	C	C	C	C	C	C	C	C	C	C	C	C	C	C	C	H	C	C	C	C	C	C	G	G	C	C	C	C	C	C	C	C
JAX00066594	16	13023412	0	T	C	T	T	T	T	T	C	C	T	C	T	C	T	T	T	T	T	T	T	T	T	T	C	T	T	T	T	T	H	T	T	T	T	H	H	C	C	T	T	C	T	T	T	H	T
JAX00414319	16	13043507	0	A	G	A	A	A	A	A	G	G	A	G	A	G	A	A	A	A	A	A	A	A	A	A	G	A	A	A	A	A	H	A	A	A	A	H	H	G	G	A	A	G	A	A	A	H	A
JAX00066601	16	13099741	0	T	A	T	T	T	T	T	A	A	T	A	T	A	T	T	T	T	T	T	T	T	T	T	A	T	T	T	T	T	H	T	T	T	T	H	H	A	A	T	T	A	T	T	T	H	T
JAX00414333	16	13126217	0	C	T	C	C	C	C	C	T	C	C	H	C	H	C	C	C	C	C	C	C	C	C	C	H	C	C	C	C	C	C	C	C	C	C	C	C	C	C	C	C	T	C	C	C	C	C
JAX00414334	16	13126645	0	C	T	C	C	C	C	C	T	C	C	T	C	T	C	C	C	C	C	C	C	C	C	C	T	C	C	C	C	C	C	C	C	C	C	H	H	C	C	C	C	T	C	C	C	H	C
JAX00066605	16	13136999	0	C	G	C	C	C	C	C	C	G	C	C	C	C	C	C	C	C	C	C	C	C	C	C	C	C	C	C	C	C	H	C	C	C	C	C	C	G	G	C	C	C	C	C	C	C	C
JAX00414338	16	13173316	0	T	G	T	T	T	T	T	G	T	T	G	T	G	T	T	T	T	T	T	T	T	T	T	G	T	T	T	T	T	T	T	T	T	T	H	H	T	T	T	T	G	T	T	T	H	T
JAX00208367	16	13177449	0	A	G	A	A	A	A	A	G	G	A	G	A	G	A	A	A	A	A	A	A	A	A	A	G	A	A	A	A	A	H	A	A	A	A	H	H	G	G	A	A	G	A	A	A	H	A
JAX00066606	16	13178357	0	G	A	G	G	G	G	G	A	G	G	A	G	A	G	G	G	G	G	G	G	G	G	G	A	G	G	G	G	G	G	G	G	G	G	H	H	G	G	G	G	A	G	G	G	H	G
JAX00066608	16	13189266	0	A	C	A	A	A	A	A	C	C	C	C	A	C	A	A	A	C	A	A	H	A	A	A	C	A	C	H	A	C	H	A	A	A	A	H	H	C	C	H	A	C	A	A	C	H	H
JAX00414345	16	13205309	0	A	C	A	A	A	A	A	C	C	A	C	A	C	A	A	A	A	A	A	A	A	A	A	C	A	A	A	A	A	H	A	A	A	A	H	H	C	C	A	A	C	A	A	A	H	A
JAX00414351	16	13239529	0	C	G	C	C	C	C	C	C	G	C	C	C	C	C	C	C	C	C	C	C	C	C	C	C	C	C	C	C	C	H	C	C	C	C	C	C	G	G	C	C	C	C	C	C	C	C
JAX00066612	16	13240140	0	C	A	C	C	C	C	C	C	A	A	C	C	C	C	C	C	A	C	C	H	C	C	C	C	C	A	H	C	A	H	C	C	C	C	C	C	A	A	H	C	C	C	C	A	C	H
JAX00414358	16	13244620	0	T	C	T	T	T	T	T	C	C	C	C	T	C	T	T	T	C	T	T	H	T	T	T	C	T	C	H	T	C	H	T	T	T	T	H	N	C	C	H	T	C	T	T	C	H	H
JAX00414363	16	13267285	0	T	A	T	T	T	T	T	T	T	A	T	T	T	T	T	T	A	T	T	H	T	T	T	T	T	A	H	T	A	T	T	T	T	T	T	T	T	T	H	T	T	T	T	A	T	H
JAX00414364	16	13270645	0	C	T	C	C	C	C	C	C	C	T	C	C	C	C	C	C	T	C	C	H	C	C	C	C	C	T	H	C	T	C	C	C	C	C	C	C	C	C	H	C	C	C	C	T	C	H
JAX00414375	16	13305393	0	C	T	C	C	C	C	C	C	C	T	C	C	C	C	C	C	T	C	C	H	C	C	C	C	C	T	H	C	T	C	C	C	C	C	C	C	C	C	H	C	C	C	C	T	C	H
JAX00414377	16	13311648	0	C	A	C	C	C	C	C	C	A	C	C	C	C	C	C	C	C	C	C	C	C	C	C	C	C	C	C	C	C	H	C	C	C	C	C	C	A	A	C	C	C	C	C	C	C	C
JAX00414383	16	13336758	0	C	T	C	C	C	C	C	C	T	C	C	C	C	C	C	C	C	C	C	C	C	C	C	C	C	C	C	C	C	H	C	C	C	C	C	C	T	T	C	C	C	C	C	C	C	C
JAX00208369	16	13337228	0	A	G	A	A	A	A	A	G	G	A	G	A	G	A	A	A	A	A	A	A	A	A	A	G	A	A	A	A	A	H	A	A	A	A	H	H	G	N	A	A	G	A	A	A	H	A
JAX00414387	16	13367804	0	C	A	C	C	C	C	C	C	C	A	C	C	C	C	C	C	A	C	C	H	C	C	C	C	C	A	H	C	A	C	C	C	C	C	C	C	C	C	H	C	C	C	C	A	C	H
JAX00414391	16	13380280	0	A	G	A	A	A	A	A	G	A	A	G	A	G	A	A	A	A	A	A	A	A	A	A	G	A	A	A	A	A	A	A	A	A	A	H	H	A	A	A	A	G	A	A	A	H	A
JAX00414392	16	13380308	0	G	T	G	G	G	G	G	T	G	G	T	G	T	G	G	G	G	G	G	G	G	G	G	T	G	G	G	G	G	G	G	G	G	G	H	H	G	G	G	G	T	G	G	G	H	G
JAX00066624	16	13407000	0	A	G	A	A	A	A	A	G	G	G	G	A	G	A	A	A	G	A	A	H	A	A	A	G	A	G	N	A	G	A	A	A	A	A	H	H	G	G	H	A	G	A	A	G	H	H
JAX00414406	16	13423646	0	C	G	C	C	C	C	C	C	G	C	C	C	C	C	C	C	C	C	C	C	C	C	C	C	C	C	C	C	C	H	C	C	C	C	C	C	G	G	C	C	C	C	C	C	C	C
JAX00066627	16	13445009	0	A	G	A	A	A	A	A	G	G	G	G	A	G	A	A	A	G	A	A	H	A	A	A	G	A	G	H	A	G	A	A	A	A	A	H	H	G	G	H	A	G	A	A	G	H	H
JAX00414412	16	13458590	0	T	G	T	T	T	T	T	T	T	G	T	T	T	T	T	T	N	T	T	G	T	T	T	T	T	G	H	T	G	T	T	T	T	T	T	T	T	T	H	T	T	T	T	G	T	N
JAX00414415	16	13468581	0	T	A	T	T	T	T	T	T	A	T	T	T	T	T	T	T	T	T	T	T	T	T	T	T	T	T	T	T	T	H	T	T	T	T	T	T	A	A	T	T	T	T	T	T	T	T
JAX00066633	16	13542611	0	C	T	C	C	C	C	C	C	C	T	C	C	C	C	C	C	T	C	C	H	C	C	C	C	C	T	H	C	T	C	C	C	C	C	C	C	C	C	H	C	C	C	C	T	C	H
JAX00414426	16	13550214	0	T	A	T	T	T	T	T	T	A	T	T	T	T	T	T	T	T	T	T	T	T	T	T	T	T	T	T	T	T	H	T	T	T	T	T	T	A	A	T	T	T	T	T	T	T	T
JAX00066635	16	13552799	0	G	T	G	G	G	G	G	T	T	T	T	G	T	G	G	G	T	G	G	H	G	G	G	T	G	T	H	G	T	H	G	G	G	G	H	H	T	T	H	G	T	G	G	T	H	H
JAX00414427	16	13557709	0	T	C	T	T	T	T	T	T	T	C	T	T	T	T	T	T	C	T	T	H	T	T	T	T	T	C	H	T	C	T	T	T	T	T	T	T	T	T	H	T	T	T	T	C	T	H
JAX00414433	16	13574280	0	G	A	G	G	G	G	G	G	G	A	G	G	G	G	G	G	A	G	G	H	G	G	G	G	G	A	H	G	A	G	G	G	G	G	G	G	G	G	N	G	G	G	G	A	G	H
JAX00066636	16	13578616	0	T	C	T	T	T	T	T	T	C	T	T	T	T	T	T	T	T	T	T	T	T	T	T	T	T	T	T	T	T	H	T	T	T	T	T	T	C	C	T	T	T	T	T	T	T	T
JAX00066637	16	13578662	0	T	C	T	T	T	T	T	T	C	T	T	T	T	T	T	T	T	T	T	T	T	T	T	T	T	T	T	T	T	H	T	T	T	T	T	T	C	C	T	T	T	T	T	T	T	T
JAX00414437	16	13591821	0	A	G	A	A	A	A	A	A	G	A	A	A	A	A	A	A	A	A	A	A	A	A	A	A	A	A	A	A	A	N	A	A	A	A	A	A	G	G	A	A	A	A	A	A	A	A
JAX00066639	16	13604498	0	G	T	G	G	G	G	G	T	T	G	T	G	T	G	G	G	G	G	G	G	G	G	G	T	G	G	G	G	G	H	G	G	G	G	H	H	T	T	G	G	T	G	G	G	H	G
JAX00414442	16	13638411	0	C	A	C	C	C	C	C	A	C	A	A	C	A	C	C	C	A	C	C	H	C	C	C	A	C	A	H	C	A	C	C	C	C	C	H	H	C	C	H	C	A	C	C	A	H	H
JAX00414443	16	13638528	0	C	G	C	C	C	C	C	G	G	C	G	C	G	C	C	C	C	C	C	C	C	C	C	G	C	C	C	C	C	C	C	C	C	C	H	H	G	G	C	C	G	C	C	C	H	C
JAX00414444	16	13638569	0	T	C	T	T	T	T	T	C	C	T	C	T	C	T	T	T	T	T	T	T	T	T	T	C	T	T	T	T	T	H	T	T	T	T	H	H	C	C	T	T	C	T	T	T	H	T
JAX00414447	16	13642338	0	G	A	G	G	G	G	G	G	A	G	G	G	G	G	G	G	G	G	G	G	G	G	G	G	G	G	G	G	G	H	G	G	G	G	G	G	A	A	G	G	G	G	G	G	G	G
JAX00066645	16	13692783	0	G	A	G	G	G	G	G	G	A	G	G	G	G	G	G	G	G	G	G	G	G	G	G	G	G	G	G	G	G	H	G	G	G	G	G	G	A	A	G	G	G	G	G	G	G	G
JAX00414450	16	13699453	0	T	C	T	T	T	T	T	C	T	T	C	T	C	T	T	T	T	T	T	T	T	T	T	C	T	T	T	T	T	T	T	T	T	T	H	H	T	T	T	T	C	T	T	T	H	T
JAX00414452	16	13706154	0	T	C	T	T	T	T	T	C	C	T	C	T	N	T	T	T	T	T	T	T	T	T	T	C	T	T	T	T	T	H	T	T	T	T	T	H	C	C	T	T	C	T	T	T	T	T
JAX00414453	16	13712740	0	A	G	A	A	A	A	A	G	G	A	G	N	G	A	A	A	A	A	A	A	A	A	A	G	A	A	A	A	A	H	A	A	A	A	H	H	G	G	A	A	G	A	A	A	H	A
JAX00414454	16	13725533	0	A	G	A	A	A	A	A	G	G	A	G	A	G	A	A	A	A	A	A	A	A	A	A	G	A	A	A	A	A	H	A	A	A	A	H	H	G	G	A	A	G	A	A	A	H	A
JAX00414458	16	13743067	0	A	G	A	A	A	A	A	G	A	G	G	A	G	A	A	A	G	A	A	G	A	A	A	G	A	G	G	A	G	A	A	A	A	A	H	H	A	A	N	A	G	A	A	G	H	G
JAX00414459	16	13747962	0	T	A	A	T	A	T	T	A	A	A	A	T	A	T	A	A	A	A	A	A	A	T	H	A	T	A	A	T	A	A	A	A	A	A	A	A	A	A	H	T	A	T	T	A	H	H
JAX00066649	16	13751789	0	A	G	A	A	A	A	A	G	G	G	G	A	G	A	A	A	G	A	A	H	A	A	A	G	A	G	H	A	G	H	A	A	A	A	H	H	G	G	H	A	G	A	A	G	H	H
JAX00414465	16	13758265	0	T	A	T	T	T	T	T	T	A	T	T	T	T	T	T	T	T	T	T	T	T	T	T	T	T	T	T	T	T	H	T	T	T	T	T	T	A	A	T	T	T	T	T	T	T	T
JAX00414466	16	13758937	0	G	C	G	G	G	G	G	G	G	C	G	G	G	G	G	G	C	G	G	H	G	G	G	G	G	C	H	G	C	G	G	G	G	G	G	G	G	G	H	G	G	G	G	C	G	H
JAX00414468	16	13775809	0	T	A	T	T	T	T	T	A	A	T	A	T	A	T	T	T	T	T	T	T	T	T	T	A	T	T	T	T	T	H	T	T	T	T	H	H	A	A	T	T	A	T	T	T	H	T
JAX00066653	16	13776890	0	T	G	T	T	T	T	T	G	G	G	G	T	G	T	T	T	G	T	T	H	T	T	T	G	T	G	H	T	G	H	T	T	T	T	H	H	G	G	H	T	G	T	T	G	H	H
JAX00414473	16	13806587	0	A	C	A	A	A	A	A	C	C	A	C	A	C	A	A	A	A	A	A	A	A	A	A	C	A	A	A	A	A	H	A	A	A	A	H	N	C	C	A	A	C	A	A	A	H	A
JAX00066655	16	13817169	0	G	A	G	G	G	G	G	A	A	A	A	G	A	G	G	G	A	G	G	H	G	G	G	A	G	A	H	G	A	H	G	G	G	G	N	H	A	H	H	G	H	G	G	A	H	H
JAX00066656	16	13817279	0	C	G	C	C	C	C	C	G	G	G	G	C	G	C	C	C	G	C	C	H	C	C	C	G	C	G	H	C	G	H	C	C	C	C	H	H	G	G	H	C	G	C	C	G	H	H
JAX00414475	16	13833470	0	G	A	G	G	G	G	G	A	G	G	A	G	A	G	G	G	G	G	G	G	G	G	G	A	G	G	G	G	G	G	G	G	G	G	H	H	G	G	G	G	A	G	G	G	H	G
JAX00066657	16	13844485	0	A	T	A	A	A	A	A	T	T	T	T	A	T	A	A	A	T	A	A	H	A	A	A	T	A	T	H	A	T	H	A	A	A	A	H	H	T	T	H	A	T	A	A	T	H	H
JAX00066661	16	13898607	0	G	A	G	G	G	G	G	G	G	A	G	G	G	G	G	G	A	G	G	H	G	G	G	G	G	A	H	G	A	G	G	G	G	G	G	G	G	G	H	G	G	G	G	A	G	H
JAX00414487	16	13914766	0	G	A	G	G	G	G	G	A	G	A	A	G	A	G	G	G	A	G	G	H	G	G	G	A	G	A	H	G	A	G	G	G	G	G	H	H	G	G	H	G	A	G	G	A	H	H
JAX00414488	16	13915034	0	C	G	C	C	C	C	C	G	C	C	G	C	G	C	C	C	C	C	C	C	C	C	C	G	C	C	C	C	C	C	C	C	C	C	H	H	C	C	C	C	G	C	C	C	H	C
JAX00066665	16	13930117	0	T	C	T	T	T	T	T	C	C	C	C	T	C	T	T	T	C	T	T	H	T	T	T	C	T	C	C	T	C	H	T	T	T	T	H	H	C	C	H	T	C	T	T	C	H	H
JAX00414492	16	13940534	0	C	T	C	C	C	C	C	T	T	C	T	C	T	C	C	C	C	C	C	C	C	C	C	T	C	C	C	C	C	H	C	C	C	C	H	H	T	T	C	C	T	C	C	C	H	C
JAX00414496	16	13946722	0	C	A	C	C	C	C	C	A	C	C	A	C	A	C	C	C	C	C	C	C	C	C	C	A	C	C	C	C	C	C	C	C	C	C	H	H	C	C	C	C	A	C	C	C	H	C
JAX00414501	16	13985073	0	T	C	T	T	T	T	T	T	C	T	T	T	T	T	T	T	T	T	T	T	T	T	T	T	T	T	T	T	T	H	T	T	T	T	T	T	C	C	T	T	T	T	T	T	T	T
JAX00414502	16	13987735	0	C	G	C	C	C	C	C	C	G	C	C	N	C	C	C	C	C	C	C	C	C	C	C	C	C	C	C	C	C	H	C	C	C	C	C	C	G	H	C	C	C	C	C	C	C	C
JAX00414503	16	13999315	0	T	A	T	T	T	T	T	A	A	T	A	T	A	T	T	T	T	T	T	T	T	T	T	A	T	T	T	T	T	H	T	T	T	T	H	H	A	A	T	T	A	T	T	T	H	T
JAX00414506	16	14001790	0	T	C	T	T	T	T	T	C	C	T	C	T	C	T	T	T	T	T	T	T	T	T	T	C	T	T	T	T	T	H	T	T	T	T	H	N	C	C	T	T	C	T	T	T	H	T
JAX00414510	16	14012193	0	T	A	T	T	T	T	T	T	A	T	T	T	T	T	T	T	T	T	T	T	T	T	T	T	T	T	T	T	T	H	T	T	T	T	T	T	A	A	T	T	T	T	T	T	T	T
JAX00066669	16	14012892	0	A	G	A	A	A	A	A	G	G	A	G	A	G	A	A	A	A	A	A	A	A	A	A	G	A	A	A	A	A	H	A	A	A	A	N	N	G	G	A	A	G	A	A	A	N	A
JAX00414512	16	14017605	0	T	A	T	T	T	T	T	A	A	T	A	T	A	T	T	T	T	T	T	T	T	T	T	A	T	T	T	T	T	A	T	T	T	T	H	H	A	A	T	T	A	T	T	T	H	T
JAX00414514	16	14022430	0	C	T	C	C	C	C	C	T	T	C	T	C	T	C	C	C	C	C	C	C	C	C	C	T	C	C	C	C	C	H	C	C	C	C	H	H	T	T	C	C	T	C	C	C	H	C
JAX00066672	16	14060533	0	G	C	G	G	G	G	G	C	G	G	C	G	C	G	G	G	G	G	G	G	G	G	G	C	G	G	G	G	G	G	G	G	G	G	H	H	G	G	G	G	C	G	G	G	H	G
JAX00066673	16	14060634	0	T	C	T	T	T	T	T	C	T	T	C	T	C	T	T	T	T	T	T	T	T	T	T	C	T	T	T	T	T	T	T	T	T	T	T	T	T	T	T	T	N	T	T	T	N	T
JAX00414519	16	14065379	0	C	G	C	C	C	C	C	G	C	C	G	C	G	C	C	C	C	C	C	C	C	C	C	G	C	C	C	C	C	C	C	C	C	C	H	H	C	C	C	C	G	C	C	C	H	C
JAX00414522	16	14081039	0	C	T	C	C	C	C	C	C	T	C	C	C	C	C	C	C	C	C	C	C	C	C	C	C	C	C	C	C	C	H	C	C	C	C	C	C	T	T	C	C	C	C	C	C	C	C
JAX00414523	16	14082761	0	T	C	T	T	T	T	T	C	C	T	C	T	C	T	T	T	T	T	T	T	T	T	T	C	T	T	T	T	T	H	T	T	T	T	H	H	C	C	T	T	C	T	T	T	H	T
JAX00414525	16	14087657	0	T	C	T	T	T	T	T	C	C	T	C	T	C	T	T	T	T	T	T	T	T	T	T	C	T	T	T	T	T	H	T	T	T	T	H	H	C	C	T	T	C	T	T	T	H	T
JAX00414527	16	14105201	0	G	A	G	G	G	G	G	G	A	G	G	G	G	G	G	G	G	G	G	G	G	G	G	G	G	G	G	G	G	H	G	G	G	G	G	G	A	A	G	G	G	G	G	G	G	G
JAX00414530	16	14116423	0	T	C	T	T	T	T	T	C	C	T	C	T	C	T	T	T	T	T	T	T	T	T	T	C	T	T	T	T	T	H	T	T	T	T	H	H	C	C	T	T	C	T	T	T	H	T
JAX00414537	16	14159763	0	C	A	C	C	C	C	C	C	A	C	C	C	C	C	C	C	C	C	C	C	C	C	C	C	C	C	C	C	C	H	C	C	C	C	C	C	A	A	C	C	C	C	C	C	C	C
JAX00208387	16	14176208	0	C	T	C	C	C	C	C	C	T	C	C	C	C	C	C	C	C	C	C	C	C	C	C	C	C	C	C	C	C	H	C	C	C	C	C	C	T	T	C	C	C	C	C	C	C	C
JAX00208388	16	14176222	0	C	T	C	C	C	C	C	C	T	C	C	C	C	C	C	C	C	C	C	C	C	C	C	C	C	C	C	C	C	H	C	C	C	C	C	C	T	T	C	C	C	C	C	C	C	C
JAX00208389	16	14176240	0	A	C	A	A	A	A	A	A	C	A	A	A	A	A	A	A	A	A	A	A	A	A	A	A	A	A	A	A	A	H	A	A	A	A	A	A	C	C	A	A	A	A	A	A	A	A
JAX00066681	16	14182994	0	A	G	A	A	A	A	A	G	A	A	G	A	G	A	A	A	A	A	A	A	A	A	A	G	A	A	A	A	A	A	A	A	A	A	H	H	A	A	A	A	G	A	A	A	H	A
JAX00414544	16	14190529	0	A	G	A	A	A	A	A	A	A	G	A	A	A	A	A	A	G	A	A	H	A	A	A	A	A	G	H	A	G	A	A	A	A	A	A	A	A	A	H	A	A	A	A	G	A	H
JAX00066683	16	14197547	0	T	G	T	T	T	T	T	G	G	G	G	T	G	T	T	T	G	T	T	H	T	T	T	G	T	G	H	T	G	H	T	T	T	T	H	H	G	G	H	T	G	T	T	G	H	H
JAX00414547	16	14208055	0	C	G	C	C	C	C	C	G	G	C	G	C	G	C	C	C	C	C	C	C	C	C	C	G	C	C	C	C	C	H	C	C	C	C	H	H	G	G	C	C	G	C	C	C	H	C
JAX00066686	16	14229754	0	T	C	T	T	T	T	T	C	C	C	C	T	C	T	T	T	C	T	T	H	T	T	T	C	T	C	H	T	C	H	T	T	T	T	H	H	C	C	H	T	C	T	T	C	H	H
JAX00414556	16	14230133	0	C	T	C	C	C	C	C	T	C	T	T	C	T	C	C	C	T	C	C	H	C	C	C	T	C	T	H	C	T	C	C	C	C	C	H	H	C	C	H	C	T	C	C	T	H	H
JAX00066689	16	14261934	0	G	A	G	G	G	G	G	G	G	A	G	G	G	G	G	G	A	G	G	H	G	G	G	G	G	A	H	G	A	G	G	G	G	G	G	G	G	G	H	G	G	G	G	A	G	H
JAX00066690	16	14286717	0	C	T	C	C	C	C	C	T	T	T	T	C	T	C	C	C	T	C	C	H	C	C	C	T	C	T	H	C	T	H	C	C	C	C	H	H	T	T	H	C	T	C	C	T	H	H
JAX00414564	16	14317650	0	G	T	G	G	G	G	G	G	G	T	G	G	G	G	G	G	T	G	G	H	G	G	G	G	G	T	H	G	T	G	G	G	G	G	G	G	G	G	H	G	G	G	G	T	G	H
JAX00414569	16	14327644	0	G	C	G	G	G	G	G	C	C	G	C	G	C	G	G	G	G	G	G	G	G	G	G	C	G	G	G	G	G	H	G	G	G	G	H	H	C	C	G	G	C	G	G	G	H	G
JAX00066694	16	14332055	0	A	G	A	A	A	A	A	G	A	G	G	A	G	A	A	A	G	A	A	H	A	A	A	G	A	G	H	A	G	A	A	A	A	A	H	H	A	A	H	A	G	A	A	G	H	H
JAX00414574	16	14350374	0	C	T	C	C	C	C	C	T	C	C	T	C	T	C	C	C	C	C	C	C	C	C	C	T	C	C	C	C	C	C	C	C	C	C	H	H	C	C	C	C	T	C	C	C	H	C
JAX00208392	16	14354669	0	T	C	T	T	T	T	T	T	C	T	T	T	T	T	T	T	T	T	T	T	T	T	T	T	T	T	T	T	T	T	T	T	T	T	T	T	C	C	T	T	T	T	T	T	T	T
JAX00414578	16	14356714	0	C	T	C	C	C	C	C	T	T	C	T	C	T	C	N	C	C	C	C	C	C	C	C	T	C	C	C	C	C	H	C	C	C	C	H	H	T	T	C	C	T	C	C	C	H	C
JAX00066696	16	14363031	0	T	C	T	T	T	T	T	C	C	C	C	T	C	T	T	T	C	T	T	H	T	T	T	C	T	C	H	T	C	H	T	T	T	T	H	H	C	C	H	T	C	T	T	C	H	H
JAX00414581	16	14374588	0	T	C	T	T	T	T	T	T	C	C	T	T	T	T	T	T	C	T	T	H	T	T	T	T	T	C	H	T	C	H	T	T	T	T	T	T	C	C	H	T	T	T	T	C	T	H
JAX00066697	16	14378555	0	C	T	C	C	C	C	C	T	T	T	T	C	T	C	C	C	T	C	C	H	C	C	C	T	C	T	H	C	T	H	C	C	C	C	H	H	T	T	H	C	T	C	C	T	H	H
JAX00414586	16	14379682	0	G	A	G	G	G	G	G	G	G	A	G	G	G	G	G	G	A	G	G	H	G	G	G	G	G	A	H	G	A	G	G	G	G	G	G	G	G	G	H	G	G	G	G	A	G	H
JAX00414590	16	14380867	0	C	T	C	C	C	C	C	C	C	T	C	C	C	C	C	C	T	C	C	H	C	C	C	C	C	T	N	C	T	C	C	C	C	C	C	C	C	C	H	C	C	C	C	T	C	H
JAX00414592	16	14397401	0	A	G	A	A	A	A	A	G	G	A	G	A	G	A	A	A	A	A	A	A	A	A	A	G	A	A	A	A	A	H	A	A	A	A	H	H	G	G	A	A	G	A	A	A	H	A
JAX00414594	16	14397586	0	G	A	G	G	G	G	G	A	G	G	A	G	A	G	G	G	G	G	G	G	G	G	G	A	G	G	G	G	G	G	G	G	G	G	H	H	G	G	G	G	A	G	G	G	H	G
JAX00414596	16	14404082	0	A	C	A	A	A	A	A	C	A	A	C	A	C	A	A	A	A	A	A	A	A	A	A	C	A	A	A	A	A	A	A	A	A	A	H	H	A	A	A	A	C	A	A	A	H	A
JAX00414600	16	14426540	0	C	A	C	C	C	C	C	A	C	C	A	C	A	C	C	C	C	C	C	C	C	C	C	A	C	C	C	C	C	C	C	C	C	C	H	H	C	C	C	C	A	C	C	C	H	C
JAX00066702	16	14443289	0	A	G	A	A	A	A	A	G	G	G	G	A	G	A	A	A	G	A	A	H	A	A	A	G	A	G	H	A	G	H	A	A	A	A	H	H	G	G	H	A	G	A	A	G	H	H
JAX00066704	16	14443883	0	G	A	G	G	G	G	G	G	G	A	G	G	G	G	G	G	A	G	G	H	G	G	G	G	G	A	H	G	A	G	G	G	G	G	G	G	G	G	H	G	G	G	G	A	G	H
JAX00066705	16	14494695	0	C	T	C	C	C	C	C	T	C	C	T	C	T	C	C	C	C	C	C	C	C	C	C	T	C	C	C	C	C	C	C	C	C	C	H	H	C	C	C	C	T	C	C	C	H	C
JAX00414604	16	14543001	0	A	G	A	A	A	A	A	G	A	A	G	A	G	A	A	A	A	A	A	A	A	A	A	G	A	A	A	A	A	A	A	A	A	A	H	H	A	A	A	A	G	A	A	A	H	A
JAX00414606	16	14546562	0	G	A	G	G	G	G	G	G	A	G	G	G	G	G	G	G	G	G	G	G	G	G	G	G	G	G	G	G	G	H	G	G	G	G	G	G	A	A	G	G	G	G	G	G	G	G
JAX00414607	16	14546928	0	G	A	G	G	G	G	G	A	A	G	A	G	A	G	G	G	G	G	G	G	G	G	G	A	G	G	G	G	G	H	G	G	G	G	H	H	A	A	G	G	A	G	G	G	H	G
JAX00414609	16	14548128	0	C	T	C	C	C	C	C	C	C	T	C	C	C	C	C	C	T	C	C	H	C	C	C	C	C	T	H	C	T	C	C	C	C	C	C	C	C	C	H	C	C	C	C	T	C	H
JAX00414610	16	14549572	0	A	G	A	A	A	A	A	G	G	A	G	A	G	A	A	A	A	A	A	A	A	A	A	G	A	A	A	A	A	H	A	A	A	A	H	H	G	G	A	A	G	A	A	A	H	A
JAX00066713	16	14584928	0	T	A	T	T	T	T	T	T	A	T	T	T	T	T	T	T	T	T	T	T	T	T	T	T	T	T	T	T	T	H	T	T	T	T	T	T	A	A	T	T	T	T	T	T	T	T
JAX00414618	16	14617559	0	T	G	T	T	T	T	T	G	T	T	G	T	G	T	T	T	T	T	T	T	T	T	T	G	T	T	T	T	T	T	T	T	T	T	H	H	T	T	T	T	G	T	T	T	H	T
JAX00066716	16	14620996	0	T	G	T	T	T	T	T	G	G	G	G	T	G	T	T	T	G	T	T	H	T	T	T	G	T	G	H	T	G	H	T	T	T	T	H	H	G	G	H	T	G	T	T	G	H	H
JAX00066719	16	14673133	0	C	T	C	C	C	C	C	T	C	C	T	C	T	C	C	C	C	C	C	C	C	C	C	T	C	C	C	C	C	C	C	C	C	C	H	H	C	C	C	C	T	C	C	C	H	C
JAX00066722	16	14707172	0	G	A	G	G	G	G	G	A	A	A	A	G	A	G	G	G	A	G	G	H	G	G	G	A	G	A	H	G	A	H	G	G	G	G	H	H	A	A	H	G	A	G	G	A	H	H
JAX00414625	16	14709973	0	C	T	C	C	C	C	C	T	C	C	T	C	H	C	C	C	C	C	C	C	C	C	C	H	C	C	C	C	C	C	C	C	C	C	C	H	C	C	C	C	H	C	C	C	C	C
JAX00414626	16	14714807	0	A	G	A	A	A	A	A	G	A	A	G	A	G	A	A	A	A	A	A	A	A	A	A	G	A	A	A	A	A	A	A	A	A	A	H	H	A	A	A	A	G	A	A	A	H	A
JAX00414629	16	14733215	0	G	A	G	G	G	G	G	G	A	G	G	G	G	G	G	G	G	G	G	G	G	G	G	G	G	G	G	G	G	G	G	G	G	G	G	G	A	A	G	G	G	G	G	G	G	G
JAX00414639	16	14756788	0	G	A	G	G	G	G	G	A	A	A	A	G	A	G	G	G	A	G	G	H	G	G	G	A	G	A	H	G	A	H	G	G	G	G	H	H	A	A	H	G	A	G	G	A	H	H
JAX00414642	16	14773762	0	C	T	C	C	C	C	C	T	C	T	T	C	T	C	C	C	T	C	C	H	C	C	C	T	C	T	H	C	T	C	C	C	C	C	N	N	C	C	H	C	T	C	C	T	C	H
JAX00414644	16	14774031	0	C	T	C	C	C	C	C	T	C	C	T	C	T	C	C	C	C	C	C	C	C	C	C	T	C	C	C	C	C	C	C	C	C	C	C	C	C	C	C	C	T	C	C	C	C	C
JAX00066728	16	14775457	0	G	A	G	G	G	G	G	G	G	A	G	G	G	G	G	G	A	G	G	N	G	G	G	G	G	A	H	G	A	G	G	G	G	G	G	G	G	G	H	G	G	G	G	A	G	H
JAX00414645	16	14785515	0	T	C	T	T	T	T	T	T	C	T	T	T	T	T	T	T	T	T	T	T	T	T	T	T	T	T	T	T	T	H	T	T	T	T	T	T	C	C	T	T	T	T	T	T	T	T
JAX00414650	16	14803770	0	T	C	T	T	T	T	T	C	C	T	C	T	C	T	T	T	T	T	T	T	T	T	T	C	T	T	T	T	T	H	T	T	T	T	H	H	C	C	T	T	C	T	T	T	H	T
JAX00066729	16	14804708	0	G	A	A	G	G	G	G	G	G	G	G	G	G	G	G	A	G	A	H	G	G	G	G	G	G	G	G	G	G	G	H	A	A	A	H	G	G	G	G	G	G	G	G	G	G	G
JAX00414654	16	14843492	0	T	A	T	T	T	T	T	A	T	T	A	T	A	T	T	T	T	T	T	T	T	T	T	A	T	T	T	T	T	T	T	T	T	T	H	N	T	T	T	T	A	T	T	T	H	T
JAX00414660	16	14874126	0	A	G	A	A	A	A	A	G	A	A	G	A	G	A	A	A	A	A	A	A	A	A	A	G	A	A	A	A	A	A	A	A	A	A	H	H	A	A	A	A	G	A	A	A	N	A
JAX00414661	16	14885523	0	C	T	C	C	C	C	C	C	T	C	C	C	C	C	C	C	C	C	C	C	C	C	C	C	C	C	C	C	C	H	C	C	C	C	C	C	T	T	C	C	C	C	C	C	C	C
JAX00066738	16	14943568	0	C	G	C	C	C	C	C	G	C	C	G	C	G	C	C	C	C	C	C	C	C	C	C	G	C	C	C	C	C	C	C	C	C	C	H	H	C	C	C	C	G	C	C	C	H	C
JAX00066739	16	14943651	0	C	G	C	C	C	C	C	G	C	C	G	C	G	C	C	C	C	C	C	C	C	C	C	G	C	C	C	C	C	C	C	C	C	C	H	H	C	C	C	C	G	C	C	C	H	C
JAX00066740	16	14943809	0	C	T	C	C	C	C	C	C	T	C	C	C	C	C	C	C	N	C	C	C	C	C	C	C	C	C	C	C	C	H	C	C	C	C	C	C	T	H	C	C	C	C	C	C	C	C
JAX00414669	16	14978834	0	C	T	C	C	C	C	C	C	T	C	C	C	C	C	C	C	C	C	C	C	C	C	C	C	C	C	C	C	C	H	C	C	C	C	C	C	T	T	C	C	C	C	C	C	C	C
JAX00414677	16	15000786	0	C	A	C	C	C	C	C	C	A	C	C	C	C	C	C	C	C	C	C	C	C	C	C	C	C	C	C	C	C	H	C	C	C	C	C	C	A	A	C	C	C	C	C	C	C	C
JAX00414679	16	15001158	0	G	A	G	G	G	G	G	A	A	G	A	G	A	G	G	G	G	G	G	G	G	G	G	A	G	G	G	G	G	N	G	G	G	G	H	H	A	A	G	G	A	G	G	G	H	G
JAX00414680	16	15001277	0	A	G	A	A	A	A	A	A	G	A	A	A	A	A	A	A	A	A	A	A	A	A	A	A	A	A	A	A	A	H	A	A	A	A	A	A	G	G	A	A	A	A	A	A	A	A
JAX00414685	16	15021490	0	G	C	G	G	G	G	G	C	C	G	C	G	C	G	G	G	G	G	G	G	G	G	G	C	G	G	G	G	G	H	G	G	G	G	H	H	C	C	G	G	C	G	G	G	H	G
JAX00066749	16	15059568	0	A	G	A	A	A	A	A	G	A	A	G	A	G	A	A	A	A	A	A	A	A	A	A	G	A	A	A	A	A	A	A	A	A	A	H	H	A	A	A	A	G	A	A	A	N	A
JAX00414688	16	15063921	0	C	G	C	C	C	C	C	G	C	C	G	C	G	C	C	C	C	C	C	C	C	C	C	G	C	C	C	C	C	C	C	C	C	C	H	H	C	C	C	C	G	C	C	C	H	C
JAX00414689	16	15066520	0	A	C	A	A	A	A	A	C	A	A	C	A	C	A	A	A	A	A	A	A	A	A	A	C	A	A	A	A	A	A	A	A	A	A	A	A	A	A	A	A	C	A	A	A	A	A
JAX00414692	16	15083145	0	G	A	G	G	G	G	G	A	G	G	A	G	A	G	G	G	G	G	G	G	G	G	G	A	G	G	G	G	G	G	G	G	G	G	G	G	G	G	G	G	A	G	G	G	H	G
JAX00066751	16	15098382	0	C	T	C	C	C	C	C	T	T	T	T	C	T	C	C	C	T	C	C	H	C	C	C	T	C	T	H	C	T	H	C	C	C	C	H	H	T	T	H	C	T	C	C	T	H	H
JAX00066752	16	15101263	0	C	T	C	C	C	C	C	T	T	T	T	C	T	C	C	C	T	C	C	H	C	C	C	T	C	T	H	C	T	H	C	C	C	C	H	H	T	T	H	C	T	C	C	T	H	H
JAX00208407	16	15113287	0	G	A	G	G	G	G	G	A	A	G	A	G	A	G	G	G	G	G	G	G	G	G	G	A	G	G	G	G	G	H	G	G	G	G	H	H	A	A	G	G	A	G	G	G	H	G
JAX00208408	16	15113582	0	G	A	G	G	G	G	G	G	A	G	G	G	H	G	G	G	G	G	G	G	G	G	G	G	G	G	G	G	G	H	G	G	G	G	G	G	A	A	G	G	N	G	G	G	G	G
JAX00066754	16	15134617	0	C	G	C	C	C	C	C	G	G	C	G	C	G	C	C	C	C	C	C	C	C	C	C	G	C	C	C	C	C	H	C	C	C	C	H	H	G	G	C	C	G	C	C	C	H	C
JAX00066755	16	15134673	0	T	C	T	T	T	T	T	C	C	T	C	T	C	T	T	T	T	T	T	T	T	T	T	C	T	T	T	T	T	H	T	T	T	T	H	H	C	C	T	T	C	T	T	T	H	T
JAX00208409	16	15157475	0	T	C	T	T	T	T	T	C	C	T	C	T	C	T	T	T	T	T	T	T	T	T	T	C	T	T	T	T	T	N	T	T	T	T	H	H	C	C	T	T	C	T	T	T	H	T
JAX00414700	16	15187477	0	A	G	A	A	A	A	A	G	A	A	G	A	G	A	A	A	A	A	A	A	A	A	A	G	A	A	A	A	A	A	A	A	A	A	H	H	A	A	A	A	G	A	A	A	H	A
JAX00414705	16	15208699	0	G	A	G	G	G	G	G	A	A	G	A	G	A	G	G	G	G	G	G	G	G	G	G	A	G	G	G	G	G	H	G	G	G	G	H	H	A	A	G	G	A	G	G	G	H	G
JAX00414707	16	15213226	0	T	C	T	T	T	T	T	T	C	T	N	N	N	T	T	T	T	T	T	T	T	T	T	T	T	T	T	T	T	H	T	T	T	T	T	T	C	C	T	T	T	T	T	T	T	T
JAX00066760	16	15222005	0	A	G	A	A	A	A	A	G	G	A	G	A	G	A	A	A	A	A	A	A	A	A	A	G	A	A	A	A	A	H	A	A	A	A	H	H	G	G	A	A	G	A	A	A	N	A
JAX00414708	16	15224733	0	T	A	T	T	T	T	T	A	T	T	A	T	A	T	T	T	T	T	T	T	T	T	T	A	T	T	T	T	T	T	T	T	T	T	H	H	T	T	T	T	A	T	T	T	H	T
JAX00414710	16	15239411	0	C	T	C	C	C	C	C	C	T	C	C	C	C	C	C	C	C	C	C	C	C	C	C	C	C	C	C	C	C	H	C	C	C	C	C	C	T	T	C	C	C	C	C	C	C	C
JAX00066763	16	15261786	0	A	G	A	A	A	A	A	A	A	G	A	A	A	A	A	A	G	A	A	H	A	A	A	A	A	G	H	A	G	A	A	A	A	A	A	A	A	A	H	A	A	A	A	G	A	H
JAX00414711	16	15263053	0	C	T	C	C	C	C	C	T	T	T	T	C	N	C	C	C	N	C	C	H	C	C	C	T	C	N	H	C	T	H	C	C	C	C	H	H	T	T	H	C	T	C	C	T	H	H
JAX00414712	16	15263421	0	T	C	T	T	T	T	T	C	C	C	C	T	C	T	T	T	C	T	T	H	T	T	T	C	T	C	H	T	C	H	T	T	T	T	H	H	C	C	H	T	C	T	T	C	H	H
JAX00066767	16	15304589	0	C	T	C	C	T	C	C	C	C	T	C	C	C	C	H	C	T	C	C	T	T	C	H	C	C	T	T	C	T	T	H	C	C	C	C	H	C	C	H	C	C	C	C	T	C	H
JAX00414720	16	15317385	0	A	G	A	A	A	A	A	G	G	A	G	A	G	A	A	A	A	A	A	A	A	A	A	G	A	A	A	A	A	H	A	A	A	A	H	N	G	G	A	A	G	A	A	A	H	A
JAX00414721	16	15340388	0	G	A	G	G	G	G	G	G	G	A	G	G	G	G	G	G	A	G	G	H	G	G	G	G	G	A	H	G	A	G	G	G	G	G	G	G	G	G	H	G	G	G	G	A	G	H
JAX00414723	16	15404509	0	G	A	G	G	G	G	G	A	A	G	A	G	A	G	G	G	G	G	G	G	G	G	G	A	G	G	G	G	G	H	G	G	G	G	H	H	A	A	G	G	A	G	G	G	H	G
JAX00414725	16	15430908	0	T	C	T	T	T	T	T	C	T	T	C	T	C	T	T	T	T	T	T	T	T	T	T	C	T	T	T	T	T	T	T	T	T	T	H	H	T	T	T	T	C	T	T	T	C	T
JAX00414732	16	15468978	0	G	A	G	G	A	G	G	A	A	A	A	N	A	G	N	G	A	G	G	A	A	G	N	A	G	A	A	G	A	A	H	G	G	G	H	A	A	A	N	G	A	G	G	A	N	G
JAX00066781	16	15499843	0	C	T	C	C	T	C	C	C	C	T	C	C	C	C	H	C	T	C	C	T	T	C	H	C	C	T	T	C	T	H	H	C	C	C	C	H	C	C	H	C	C	C	C	T	C	N
JAX00414743	16	15545553	0	G	C	G	G	G	G	G	C	G	G	C	G	C	G	G	G	G	G	G	G	G	G	G	C	G	G	G	G	G	G	G	G	G	G	H	H	G	G	G	G	C	G	G	G	H	G
JAX00414746	16	15567914	0	T	A	T	T	T	T	T	A	T	T	A	T	A	T	T	T	T	T	T	T	T	T	T	A	T	T	T	T	T	T	T	T	T	T	T	T	T	T	T	T	A	T	T	T	N	T
JAX00066788	16	15583009	0	T	A	T	T	T	T	T	A	A	T	A	T	N	T	T	T	T	T	T	T	T	T	T	A	T	T	T	T	T	H	T	T	T	T	H	H	A	A	T	T	A	T	T	T	H	T
JAX00208415	16	15588255	0	G	A	G	G	G	G	G	G	A	G	G	G	G	G	G	G	G	G	G	G	G	G	G	G	G	G	G	G	G	G	G	G	G	G	G	G	A	A	G	G	G	G	G	G	G	G
JAX00208416	16	15588286	0	G	A	G	G	G	G	G	G	A	G	G	G	G	G	G	G	G	G	G	G	G	G	G	G	G	G	G	G	G	N	G	G	G	G	G	G	H	A	G	G	G	G	G	G	G	G
JAX00414747	16	15602651	0	G	A	G	G	G	G	G	A	A	G	A	G	A	G	G	G	G	G	G	G	G	G	G	A	G	G	G	G	G	H	G	G	G	G	H	H	A	A	G	G	A	G	G	G	H	G
JAX00414748	16	15611456	0	A	T	A	A	A	A	A	T	T	A	T	A	T	A	A	A	A	A	A	A	A	A	A	T	A	A	A	A	A	H	A	A	A	A	H	H	T	T	A	A	T	A	A	A	H	A
JAX00066791	16	15629380	0	G	A	G	G	G	G	G	G	A	G	G	G	G	G	G	G	G	G	G	G	G	G	G	G	G	G	G	G	G	H	G	G	G	G	G	G	A	A	G	G	G	G	G	G	G	G
JAX00414753	16	15631427	0	G	A	G	G	G	G	G	G	A	G	G	G	G	G	G	G	G	G	G	G	G	G	G	G	G	G	G	G	G	H	G	G	G	G	G	G	A	A	G	G	G	G	G	G	G	G
JAX00414754	16	15652033	0	T	A	T	T	T	T	T	A	T	T	A	T	A	T	T	T	T	T	T	T	T	T	T	A	T	T	T	T	T	T	T	T	T	T	T	T	T	T	T	T	A	T	T	T	T	T
JAX00414757	16	15683567	0	A	G	A	A	A	A	A	A	G	A	H	A	A	A	A	A	A	A	A	A	A	A	A	H	A	A	A	A	A	H	A	A	A	A	A	A	G	G	A	A	A	A	A	A	A	A
JAX00066796	16	15698722	0	T	C	T	T	T	T	T	C	T	T	C	T	C	T	T	T	T	T	T	T	T	T	T	C	T	T	T	T	T	T	T	T	T	T	H	H	T	T	T	T	C	T	T	T	H	T
JAX00066797	16	15698848	0	A	G	A	A	A	A	A	G	A	A	G	A	G	A	A	A	A	A	A	A	A	A	A	G	A	A	A	A	A	A	A	A	A	A	H	H	A	A	A	A	G	A	A	A	N	A
JAX00414759	16	15699775	0	A	G	A	A	A	A	A	G	A	A	G	A	G	A	A	A	A	A	A	A	A	A	A	G	A	A	A	A	A	A	A	A	A	A	N	H	A	A	A	A	G	A	A	A	H	A
JAX00414760	16	15705477	0	A	G	A	A	A	A	A	G	G	A	G	A	G	A	A	A	A	A	A	A	A	A	A	G	A	A	A	A	A	G	A	A	A	A	N	A	G	G	A	A	G	A	A	A	H	A
JAX00414763	16	15713431	0	G	A	G	G	G	G	G	G	A	G	G	G	G	G	G	G	G	G	G	G	G	G	G	G	G	G	G	G	G	H	G	G	G	G	G	G	A	A	G	G	G	G	G	G	G	G
JAX00414765	16	15743401	0	G	A	G	G	G	G	G	G	A	G	G	G	G	G	G	G	G	G	G	G	G	G	G	G	G	G	G	G	G	H	G	G	G	G	G	G	A	A	G	G	G	G	G	G	G	G
JAX00414766	16	15751625	0	A	G	A	A	A	A	A	G	A	A	G	A	G	A	A	A	A	A	A	A	A	A	A	G	A	A	A	A	A	A	A	A	A	A	H	H	A	A	A	A	G	A	A	A	H	A
JAX00208419	16	15771652	0	G	A	G	G	G	G	G	A	A	G	A	G	A	G	G	G	G	G	G	G	G	G	G	A	G	G	G	G	G	H	G	G	G	G	H	H	A	A	G	G	A	G	G	G	H	G
JAX00066802	16	15778912	0	G	A	G	G	G	G	G	A	G	G	A	G	A	G	G	G	G	G	G	G	G	G	G	A	G	G	G	G	G	G	G	G	G	G	G	G	G	G	G	G	A	G	G	G	G	G
JAX00414770	16	15787117	0	G	T	G	G	G	G	G	T	T	G	T	G	T	G	G	G	G	G	G	G	G	G	G	T	G	G	G	G	G	H	G	G	G	G	H	H	T	T	G	G	T	G	G	G	H	G
JAX00066804	16	15806043	0	G	A	G	G	A	G	G	G	G	G	G	G	G	G	H	G	G	G	G	H	A	G	G	G	G	G	H	G	G	H	G	G	G	G	G	N	G	G	G	G	G	G	G	G	G	G
JAX00414779	16	15825013	0	T	C	T	T	C	T	T	C	C	T	C	T	C	T	H	T	T	T	T	H	C	T	H	C	T	T	H	T	T	C	H	T	T	T	H	C	C	C	T	T	C	T	T	T	H	T
JAX00414780	16	15825050	0	C	T	C	C	C	C	C	T	C	C	T	C	T	C	C	C	C	C	C	C	C	C	C	T	C	C	C	C	C	C	C	C	C	C	H	H	C	C	C	C	T	C	C	C	H	C
JAX00414784	16	15852159	0	G	C	G	G	G	G	G	G	C	G	G	G	G	G	G	G	G	G	G	G	G	G	G	G	G	G	G	G	G	H	G	G	G	G	G	G	C	C	G	G	G	G	G	G	G	G
JAX00066807	16	15861650	0	G	A	G	G	G	G	G	A	A	G	A	G	A	G	G	G	G	G	G	G	G	G	G	A	G	G	G	G	G	H	G	G	G	G	H	H	A	A	G	G	A	G	G	G	H	G
JAX00066813	16	15925092	0	A	G	A	A	A	A	A	A	G	A	A	A	A	A	A	A	A	A	A	A	A	A	A	A	A	A	A	A	A	H	A	A	A	A	A	A	G	N	A	A	A	A	A	A	A	A
JAX00066814	16	15925279	0	T	A	T	T	T	T	T	A	T	T	A	T	A	T	T	T	T	T	T	T	T	T	T	A	T	T	T	T	T	T	T	T	T	T	H	H	T	T	H	T	A	T	T	T	H	T
JAX00414794	16	15974164	0	T	C	T	T	T	T	T	C	T	T	C	T	C	T	T	T	T	T	T	T	T	T	T	C	T	T	T	T	T	T	T	T	T	T	H	H	T	T	T	T	C	T	T	T	H	T
JAX00414800	16	16018644	0	T	A	T	T	T	T	T	T	A	T	T	T	T	T	T	T	T	T	T	T	T	T	T	T	T	T	T	T	T	N	T	T	T	T	T	T	A	N	N	T	T	T	T	T	T	T
JAX00414802	16	16022206	0	T	A	T	T	T	T	T	T	A	T	T	T	T	T	T	T	T	T	T	T	T	T	T	T	T	T	T	T	T	H	T	T	T	T	T	T	A	A	T	T	T	T	T	T	T	T
JAX00414805	16	16050773	0	C	T	C	C	C	C	C	T	T	C	T	C	T	C	C	C	C	C	C	C	C	C	C	T	C	C	C	C	C	H	C	C	C	C	H	H	T	T	C	C	T	C	C	C	H	C
JAX00414822	16	16227476	0	C	T	C	C	C	C	C	C	T	C	C	C	C	C	C	C	C	C	C	C	C	C	C	C	C	C	C	C	C	H	C	C	C	C	C	C	T	T	C	C	C	C	C	C	C	C
JAX00414823	16	16236133	0	T	C	T	T	T	T	T	C	C	T	C	T	C	T	T	T	T	T	T	T	T	T	T	C	T	T	T	T	T	H	T	T	T	T	H	H	C	C	T	T	C	T	T	T	H	T
JAX00414824	16	16239185	0	T	C	T	T	T	T	T	T	T	C	T	T	T	T	T	T	C	T	T	C	T	T	T	T	T	C	C	T	C	T	T	T	T	T	T	T	T	T	C	T	T	T	T	C	T	C
JAX00066840	16	16296721	0	T	C	T	T	T	T	T	C	C	T	C	T	C	T	T	T	T	T	T	T	T	T	T	C	T	T	T	T	T	C	T	T	T	T	C	C	C	C	T	T	C	T	T	T	N	T
JAX00066843	16	16330393	0	A	G	A	A	A	A	A	G	G	A	G	A	G	A	A	A	A	A	A	A	A	A	A	G	A	A	A	A	A	H	A	A	A	A	H	H	G	G	A	A	G	A	A	A	H	A
JAX00066845	16	16338153	0	G	A	G	G	G	G	G	G	A	G	G	G	G	G	G	G	G	G	G	G	G	G	G	G	G	G	G	G	G	H	G	G	G	G	G	G	A	A	G	G	G	G	G	G	G	G
JAX00414841	16	16341895	0	G	A	G	G	G	G	G	A	G	G	H	G	H	G	G	G	G	G	G	G	G	G	G	A	G	G	G	G	G	G	G	G	G	G	H	N	G	G	G	G	A	G	G	G	H	G
JAX00208432	16	16356057	0	A	G	A	A	A	A	A	A	G	A	A	A	A	A	A	A	A	A	A	A	A	A	A	A	A	A	A	A	A	H	A	A	A	A	A	A	G	G	A	A	A	A	A	A	A	A
JAX00414842	16	16390298	0	T	C	T	T	T	T	T	T	C	T	T	T	T	T	T	T	T	T	T	T	T	T	T	T	T	T	T	T	T	N	T	T	T	T	T	T	C	C	T	T	T	T	T	T	T	T
JAX00414845	16	16398684	0	T	C	T	T	T	T	T	C	C	T	C	T	C	T	T	T	T	T	T	T	T	T	T	C	T	T	T	T	T	H	T	T	T	T	H	H	C	C	T	T	C	T	T	T	H	T
JAX00414849	16	16438012	0	T	C	T	T	T	T	T	C	C	T	C	N	C	N	T	N	T	T	T	T	T	N	T	C	T	T	T	T	T	N	T	T	N	T	H	H	C	C	T	T	C	T	T	T	H	T
JAX00066852	16	16440893	0	A	T	A	A	A	A	A	T	T	A	T	A	T	A	A	A	A	A	A	A	A	A	A	T	A	A	A	A	A	H	A	A	A	A	H	H	T	T	A	A	T	A	A	A	H	A
JAX00414852	16	16470184	0	C	T	C	C	C	C	C	C	T	C	C	C	C	C	C	C	C	C	C	C	C	C	C	C	C	C	C	C	C	H	C	C	C	C	C	C	T	T	C	C	C	C	C	C	C	C
JAX00414854	16	16498197	0	T	C	T	T	T	T	T	C	T	T	C	T	C	T	T	T	T	T	T	T	T	T	T	C	T	T	T	T	T	T	T	T	T	T	H	H	T	T	T	T	C	T	T	T	H	T
JAX00066860	16	16540174	0	G	A	G	G	G	G	G	G	A	G	G	G	G	G	G	G	G	G	G	G	G	G	G	G	G	G	G	G	G	H	G	G	G	G	G	G	A	A	G	G	G	G	G	G	G	G
JAX00066869	16	16658592	0	T	C	T	T	T	T	T	C	T	T	C	T	C	T	T	T	T	T	T	T	T	T	T	C	T	T	T	T	T	T	T	T	T	T	H	H	T	T	T	T	C	T	T	T	H	T
JAX00414872	16	16673105	0	T	C	T	T	T	T	T	T	C	T	T	T	T	T	T	T	T	T	T	T	T	T	T	T	T	T	T	T	T	H	T	T	T	T	T	T	C	C	T	T	T	T	T	T	T	T
JAX00414876	16	16680580	0	G	A	G	G	G	G	G	G	A	G	G	G	G	G	G	G	G	G	G	G	G	G	G	G	G	G	G	G	G	H	G	G	G	G	G	G	A	A	G	G	G	G	G	G	G	G
JAX00066870	16	16699261	0	G	A	G	G	G	G	G	A	A	G	A	G	A	G	G	G	G	G	G	G	G	G	G	A	G	G	G	G	G	H	G	G	G	G	H	N	A	A	G	G	A	G	G	G	H	G
JAX00414878	16	16707436	0	T	G	T	T	T	T	T	G	T	T	G	T	G	T	T	T	T	T	T	T	T	T	T	G	T	T	T	T	T	T	T	T	T	T	H	H	T	T	T	T	G	T	T	T	H	T
JAX00414879	16	16707634	0	C	T	C	C	C	C	C	C	T	C	C	C	C	C	C	C	C	C	C	C	C	C	C	C	C	C	C	C	C	H	C	C	C	C	C	C	T	T	C	C	C	C	C	C	C	C
JAX00414881	16	16708145	0	C	T	C	C	C	C	C	C	T	C	C	C	C	C	C	C	C	C	C	C	C	C	C	C	C	C	C	C	C	H	C	C	C	C	C	C	T	T	C	C	C	C	C	C	C	C
JAX00414887	16	16800265	0	C	T	C	C	C	C	C	C	C	T	C	C	C	C	C	C	T	C	C	H	C	C	C	C	C	T	H	C	T	C	C	C	C	C	C	C	C	C	H	C	C	C	C	T	C	H
JAX00414888	16	16800953	0	A	G	A	A	A	A	A	G	G	A	G	A	G	A	A	A	A	A	A	A	A	A	A	G	A	A	A	A	A	H	A	A	A	A	H	H	G	G	A	A	G	A	A	A	H	A
JAX00414892	16	16844816	0	A	G	A	A	A	A	A	G	A	A	G	A	G	A	A	A	A	A	A	A	A	A	A	G	A	A	A	A	A	A	A	A	A	A	H	H	A	A	A	A	G	A	A	A	N	A
JAX00066883	16	16853867	0	G	A	G	G	G	G	G	A	A	G	A	G	A	G	G	G	G	G	G	G	G	G	G	A	G	G	G	G	G	G	G	G	G	G	N	N	A	A	G	G	A	G	G	G	H	G
JAX00414895	16	16892087	0	C	A	C	C	C	C	C	A	A	C	A	C	A	C	C	C	C	C	C	C	C	C	C	A	C	C	C	C	C	H	C	C	C	C	H	H	A	A	C	C	A	C	C	C	H	C
JAX00066885	16	16899617	0	A	T	A	A	A	A	A	T	T	A	T	A	T	A	A	A	A	A	A	A	A	A	A	T	A	A	A	A	A	T	A	A	A	A	N	H	T	T	A	A	T	A	A	A	H	A
JAX00066887	16	16902697	0	T	C	T	T	T	T	T	C	C	T	C	T	C	T	T	T	T	T	T	T	T	T	T	C	T	T	T	T	T	H	T	T	T	T	H	H	C	C	T	T	C	T	T	T	H	T
JAX00414900	16	16930025	0	C	T	C	C	C	C	C	C	T	C	C	C	C	C	C	C	C	C	C	C	C	C	C	C	C	C	C	C	C	H	C	C	C	C	C	C	T	T	C	C	C	C	C	C	C	C
JAX00414902	16	16951787	0	G	A	G	G	G	G	G	A	G	G	A	G	A	G	G	G	G	G	G	G	G	G	G	A	G	G	G	G	G	G	G	G	G	G	H	H	G	G	G	G	A	G	G	G	H	G
JAX00414905	16	16968560	0	A	G	A	A	A	A	A	G	G	A	G	A	G	A	A	A	A	A	A	A	A	A	A	G	A	A	A	A	A	H	A	A	A	A	H	H	G	G	A	A	G	A	A	A	H	A
JAX00414906	16	16969317	0	C	T	C	C	C	C	C	T	C	C	T	C	T	C	C	C	C	C	C	C	C	C	C	T	C	C	C	C	C	C	C	C	C	C	H	H	C	C	C	C	T	C	C	C	H	C
JAX00066891	16	16974460	0	A	G	A	A	A	A	A	G	G	A	G	A	G	A	A	A	A	A	A	A	A	A	A	G	A	A	A	A	A	H	A	A	A	A	H	H	G	G	H	A	G	A	A	A	H	A
JAX00414909	16	16986003	0	C	T	C	C	C	C	C	C	T	C	C	C	C	C	C	C	C	C	C	C	C	C	C	C	C	C	C	C	C	N	C	C	C	C	C	C	T	T	C	C	C	C	C	C	C	C
JAX00414911	16	16991412	0	A	G	A	A	A	A	A	G	G	A	G	A	G	A	A	A	A	A	A	A	A	A	A	G	A	A	A	A	A	H	A	A	A	A	H	H	G	G	A	A	G	A	A	A	H	A
JAX00066892	16	16995542	0	A	G	A	A	A	A	A	G	G	A	G	A	G	A	A	A	A	A	A	A	A	A	A	G	A	A	A	A	A	H	A	A	A	A	H	H	G	G	A	A	G	A	A	A	H	A
JAX00066894	16	17019723	0	G	A	G	G	G	G	G	G	A	G	G	G	G	G	G	G	G	G	G	G	G	G	G	G	G	G	G	G	G	H	G	G	G	G	G	G	A	A	G	G	G	G	G	G	G	G
JAX00066895	16	17022770	0	A	C	A	A	A	A	A	A	C	A	A	A	A	A	A	A	A	A	A	A	A	A	A	A	A	A	A	A	A	H	A	A	A	A	A	A	C	C	A	A	N	A	A	A	A	A
JAX00066896	16	17023153	0	G	T	G	G	G	G	G	G	T	G	G	G	G	G	G	G	G	G	G	G	G	G	G	G	G	G	G	G	G	H	G	G	G	G	G	G	T	T	G	G	G	G	G	G	G	G
JAX00066898	16	17067096	0	T	C	T	T	T	T	T	C	C	T	C	T	C	T	T	T	T	T	T	T	T	T	T	C	T	T	T	T	T	H	T	T	T	T	H	H	C	C	T	T	C	T	T	T	H	T
JAX00414916	16	17072493	0	A	C	A	A	A	A	A	C	C	A	C	A	C	A	A	A	A	A	A	A	A	A	A	C	A	A	A	A	A	H	A	A	A	A	H	H	C	C	A	A	C	A	A	A	H	A
JAX00414919	16	17080559	0	A	C	A	A	A	A	A	C	C	A	C	A	C	A	A	A	A	A	A	A	A	A	A	C	A	A	A	A	A	H	A	A	A	A	A	A	C	C	A	A	C	A	A	A	A	A
JAX00066901	16	17100991	0	T	C	T	T	T	T	T	C	T	T	C	T	C	T	T	T	T	T	T	T	T	T	T	C	T	T	T	T	T	T	T	T	T	T	H	H	T	T	T	T	C	T	T	T	C	T
JAX00414923	16	17126274	0	C	T	C	C	C	C	C	C	T	C	C	C	C	C	C	C	C	C	C	C	C	C	C	C	C	C	C	C	C	H	C	C	C	C	C	C	T	T	C	C	C	C	C	C	C	C
JAX00414925	16	17163486	0	A	G	A	A	A	A	A	A	G	A	A	A	A	A	A	A	A	A	A	A	A	A	A	A	A	A	A	A	A	H	A	A	A	A	A	A	G	G	A	A	A	A	A	A	A	A
JAX00208451	16	17169217	0	T	C	T	T	T	T	T	T	C	T	T	T	T	T	T	T	T	T	T	T	T	T	T	T	T	T	T	T	T	H	T	T	T	T	T	T	C	C	T	T	T	T	T	T	T	T
JAX00066909	16	17219184	0	T	C	T	T	T	T	T	T	C	T	T	T	T	T	T	T	T	T	T	T	T	T	T	T	T	T	T	T	T	H	T	T	T	T	T	T	C	C	T	T	T	T	T	T	T	T
JAX00414933	16	17226404	0	G	A	G	G	G	G	G	A	A	G	A	G	A	G	G	G	G	G	G	G	G	G	G	A	G	G	G	G	G	H	G	G	G	G	H	H	A	A	G	G	A	G	G	G	H	G
JAX00414935	16	17237666	0	C	A	C	C	C	C	C	C	A	C	C	C	C	C	C	C	C	C	C	C	C	C	C	C	C	C	C	C	C	H	C	C	C	C	C	C	A	A	C	C	C	C	C	C	C	C
JAX00414938	16	17285187	0	T	C	T	T	T	T	T	C	C	C	C	T	C	T	T	T	C	T	T	H	T	T	T	C	T	C	H	T	C	H	T	T	T	T	H	H	C	C	H	T	C	T	T	C	H	H
JAX00414940	16	17305567	0	T	C	T	T	T	T	T	C	C	T	C	T	C	T	T	T	T	T	T	T	T	T	T	C	T	T	T	T	T	H	T	T	T	T	H	T	C	C	T	T	C	T	T	T	H	T
JAX00414948	16	17361621	0	C	T	C	C	C	C	C	C	T	C	C	C	C	C	C	C	C	C	C	C	C	C	C	C	C	C	C	C	C	H	C	C	C	C	C	C	T	T	C	C	C	C	C	C	C	C
JAX00414949	16	17364190	0	C	T	C	C	C	C	C	C	T	C	C	C	C	C	C	C	C	C	C	C	C	C	C	C	C	C	C	C	C	H	C	C	C	C	C	C	T	T	C	C	C	C	C	C	C	C
JAX00208455	16	17369261	0	C	T	C	C	C	C	C	C	T	C	C	C	C	C	C	C	C	C	C	C	C	C	C	C	C	C	C	C	C	H	C	C	C	C	C	C	T	T	C	C	C	C	C	C	C	C
JAX00414950	16	17377329	0	T	C	T	T	T	T	T	C	C	T	C	T	C	T	T	T	T	T	T	T	T	T	T	C	T	T	T	T	T	H	T	T	T	T	H	H	C	C	T	T	C	T	T	T	H	T
JAX00414952	16	17409689	0	C	T	C	C	C	C	C	C	C	T	C	C	C	C	C	C	T	C	C	H	C	C	C	C	C	T	H	C	T	C	C	C	C	C	C	C	C	C	H	C	C	C	C	T	C	H
JAX00414953	16	17423961	0	C	T	C	C	C	C	C	T	C	C	T	C	T	C	C	C	C	C	C	C	C	C	C	T	C	C	C	C	C	C	C	C	C	C	H	T	C	C	C	C	T	C	C	C	H	C
JAX00066926	16	17425650	0	T	C	T	T	T	T	T	C	C	T	C	T	C	T	T	T	T	T	T	T	T	T	T	C	T	T	T	T	T	H	T	T	T	T	H	H	C	C	T	T	C	T	T	T	H	T
JAX00414955	16	17445831	0	C	T	C	C	C	C	C	C	T	C	C	C	C	C	C	C	C	C	C	C	C	C	C	C	C	C	C	C	C	H	C	C	C	C	C	C	T	T	C	C	C	C	C	C	C	C
JAX00414962	16	17483951	0	C	T	C	C	C	C	C	C	C	T	C	C	C	C	N	C	T	C	C	H	C	C	C	C	C	T	H	C	T	C	C	C	C	C	C	C	C	C	H	C	C	C	C	T	C	N
JAX00414967	16	17531980	0	T	C	T	T	T	T	T	T	C	T	T	T	T	T	T	T	T	T	T	T	T	T	T	T	T	T	T	T	T	T	T	T	T	T	T	T	C	C	T	T	T	T	T	T	T	T
JAX00414968	16	17537406	0	A	G	A	A	A	A	A	G	G	A	G	A	G	A	A	A	A	A	A	A	A	A	A	G	A	A	A	A	A	H	A	A	A	A	H	H	G	G	A	A	G	A	A	A	H	A
JAX00414977	16	17631093	0	A	C	A	A	A	A	A	C	C	A	C	A	C	A	A	A	A	A	A	A	A	A	A	C	A	A	A	A	A	H	A	A	A	A	H	H	C	C	A	A	C	A	A	A	H	A
JAX00066945	16	17698271	0	A	G	A	A	A	A	A	G	A	A	G	A	G	A	A	A	A	A	A	A	A	A	A	G	A	A	A	A	A	A	A	A	A	A	H	N	A	A	A	A	G	A	A	A	H	A
JAX00066947	16	17700960	0	A	G	A	A	A	A	A	G	A	A	G	A	G	A	A	A	A	A	A	A	A	A	A	G	A	A	A	A	A	A	A	A	A	A	N	H	A	A	A	A	G	A	A	A	H	A
JAX00066951	16	17777941	0	C	T	C	C	C	C	C	T	T	C	T	C	T	C	C	C	C	C	C	C	C	C	C	T	C	C	C	C	C	H	C	C	C	C	H	H	T	T	C	C	T	C	C	C	H	C
JAX00414985	16	17785741	0	G	A	G	G	G	G	G	A	G	G	A	G	A	G	G	G	G	G	G	G	G	G	G	A	G	G	G	G	G	G	G	G	G	G	H	H	G	G	G	G	A	G	G	G	H	G
JAX00066954	16	17818240	0	T	A	T	T	T	T	T	T	A	T	T	T	T	T	T	T	T	T	T	T	T	T	T	T	T	T	T	T	T	H	T	T	T	T	T	T	A	A	T	T	T	T	T	T	T	T
JAX00414990	16	17857749	0	C	T	C	C	C	C	C	C	T	C	C	C	C	C	C	C	C	C	C	C	C	C	C	C	C	C	C	C	C	H	C	C	C	C	C	C	T	T	C	C	C	C	C	C	C	C
JAX00414992	16	17863398	0	T	C	T	T	T	T	T	C	T	T	C	T	C	T	T	T	T	T	T	T	T	T	T	C	T	T	T	T	T	T	T	T	T	T	H	H	T	T	T	T	C	T	T	T	H	T
JAX00414996	16	17884514	0	C	T	C	C	C	C	C	T	C	T	T	C	T	C	C	C	T	C	C	H	C	C	C	T	C	T	H	C	T	C	C	C	C	C	H	H	C	C	H	C	T	C	C	T	H	H
JAX00066962	16	17898548	0	T	C	T	T	T	T	T	C	T	T	C	T	C	T	T	T	T	T	T	T	T	T	T	C	T	T	T	T	T	T	T	T	T	T	H	H	T	T	T	T	C	T	T	T	H	T
JAX00415002	16	17921995	0	A	T	A	A	A	A	A	T	T	T	T	A	T	A	A	A	T	A	A	H	A	A	A	T	A	T	H	A	T	N	A	A	A	A	H	H	T	T	H	A	T	A	A	T	H	N
JAX00415006	16	17970228	0	T	C	T	T	T	T	T	C	T	T	C	T	C	T	T	T	T	T	T	T	T	T	T	C	T	T	T	T	T	T	T	T	T	T	H	H	T	T	T	T	C	T	T	T	H	T
JAX00066966	16	17982348	0	C	T	C	C	C	C	C	T	C	C	T	C	T	C	C	C	C	C	C	C	C	C	C	T	C	C	C	C	C	C	C	C	C	C	H	H	C	C	C	C	T	C	C	C	H	C
JAX00415009	16	17996852	0	C	T	C	C	C	C	C	C	T	C	C	C	C	C	C	C	C	C	C	C	C	C	C	C	C	C	C	C	C	H	C	C	C	C	C	C	T	T	C	C	C	C	C	C	C	C
JAX00415012	16	18001293	0	G	A	G	G	G	G	G	A	G	G	A	G	A	G	G	G	G	G	G	G	G	G	G	A	G	G	G	G	G	G	G	G	G	G	H	H	G	G	G	G	A	G	G	G	H	G
JAX00066971	16	18024715	0	A	G	A	A	A	A	A	G	G	A	G	A	G	A	A	A	A	A	A	A	A	A	A	G	A	A	A	A	A	H	A	A	A	A	H	H	G	G	A	A	G	A	A	A	H	A
JAX00415016	16	18067077	0	G	A	G	G	G	G	G	A	G	G	A	G	A	G	G	G	G	G	G	G	G	G	G	A	G	G	G	G	G	G	G	G	G	G	H	H	G	G	G	G	A	G	G	G	H	G
JAX00415018	16	18072650	0	C	T	C	C	C	C	C	T	C	C	H	C	H	C	C	C	C	C	C	C	C	C	C	T	C	C	C	C	C	C	C	C	C	C	H	N	C	C	C	C	T	C	C	C	H	C
JAX00415019	16	18074043	0	C	A	C	C	C	C	C	A	A	C	A	C	A	C	C	C	C	C	C	C	C	C	C	A	C	C	C	C	C	H	C	C	C	C	H	H	A	A	C	C	A	C	C	C	H	C
JAX00415021	16	18079712	0	C	G	C	C	C	C	C	G	G	C	G	C	G	C	C	C	C	C	C	C	C	C	C	G	C	C	C	C	C	H	C	C	C	C	H	H	G	G	C	C	G	C	C	C	H	C
JAX00066975	16	18098604	0	C	T	C	C	C	C	C	T	T	C	T	C	T	C	C	C	C	C	C	C	C	C	C	T	C	C	C	C	C	H	C	C	C	C	H	H	T	T	C	C	T	C	C	C	H	C
JAX00415031	16	18128112	0	C	T	C	C	C	C	C	C	C	T	C	C	C	C	C	C	T	C	C	H	C	C	C	C	C	T	H	C	T	C	C	C	C	C	C	C	C	C	H	C	C	C	C	T	C	H
JAX00066982	16	18181400	0	C	T	C	C	C	C	C	C	T	C	C	C	C	C	C	C	C	C	C	C	C	C	C	C	C	C	C	C	C	H	C	C	C	C	C	C	T	T	C	C	C	C	C	C	C	C
JAX00415033	16	18186676	0	A	T	A	A	A	A	A	T	T	T	T	A	T	A	A	A	T	A	A	H	A	A	A	T	A	T	H	A	T	H	A	A	A	A	H	H	T	T	H	A	T	A	A	T	H	H
JAX00415035	16	18191525	0	G	A	G	G	G	G	G	A	G	G	A	G	A	G	G	G	G	G	G	G	G	G	G	A	G	G	G	G	G	G	G	G	G	G	H	H	G	G	G	G	A	G	G	G	N	G
JAX00066984	16	18214476	0	C	A	C	C	C	C	C	C	A	C	C	C	C	C	C	C	C	C	C	C	C	C	C	C	C	C	C	C	C	N	C	C	C	C	C	C	N	H	C	C	C	N	C	C	C	C
JAX00415039	16	18217901	0	T	C	T	T	T	T	T	C	T	C	C	T	C	T	T	T	C	T	T	H	T	T	T	C	T	C	H	T	C	T	T	T	T	T	H	H	N	T	H	T	C	T	T	C	H	N
JAX00415042	16	18232783	0	A	G	A	A	A	A	A	G	G	A	G	A	G	A	A	A	A	A	A	A	A	A	A	G	A	A	A	A	A	H	A	A	A	A	H	H	G	G	A	A	G	A	A	A	H	A
JAX00066989	16	18256642	0	G	A	G	G	G	G	G	A	A	G	A	G	A	G	G	G	G	G	G	G	G	G	G	A	G	G	G	G	G	H	G	G	G	G	H	H	A	A	G	G	A	G	G	G	H	G
JAX00415048	16	18267781	0	T	C	T	T	T	T	T	T	C	C	T	T	T	T	T	T	C	T	T	H	T	T	T	T	T	C	H	T	C	H	T	T	T	T	T	T	C	C	H	T	T	T	T	C	T	H
JAX00415049	16	18268594	0	C	T	C	C	C	C	C	T	T	T	T	C	T	C	C	C	T	C	C	H	C	C	C	T	C	T	H	C	T	N	C	C	C	C	H	H	T	T	H	C	T	C	C	T	H	H
JAX00415054	16	18331602	0	G	A	G	G	G	G	G	G	A	G	G	G	G	G	G	G	G	G	G	G	G	G	G	G	G	G	G	G	G	H	G	G	G	G	G	G	A	A	G	G	G	G	G	G	G	G
JAX00208471	16	18334162	0	A	G	A	A	A	A	A	G	G	A	G	A	G	A	A	A	A	A	A	A	A	A	A	G	A	A	A	A	A	H	A	A	A	A	H	H	G	G	A	A	G	A	A	A	H	A
JAX00066996	16	18378388	0	C	T	C	C	C	C	C	T	C	C	T	C	T	C	C	C	C	C	C	C	C	C	C	T	C	C	C	C	C	C	C	C	C	C	H	H	C	C	C	C	T	C	C	C	H	C
JAX00415062	16	18385069	0	G	C	G	G	G	G	G	C	C	G	C	G	C	G	G	G	G	G	G	G	G	G	G	C	G	G	G	G	G	H	G	G	G	G	H	H	C	C	G	G	C	G	G	G	H	G
JAX00067001	16	18421590	0	C	T	C	C	C	C	C	C	T	C	C	C	C	C	C	C	C	C	C	C	C	C	C	C	C	C	C	C	C	H	C	C	C	C	C	C	T	T	C	C	C	C	C	C	C	C
JAX00415065	16	18454518	0	C	T	C	C	C	C	C	T	T	C	T	C	T	C	C	C	C	C	C	C	C	C	C	T	C	C	C	C	C	H	C	C	C	C	H	N	T	T	C	C	T	C	C	C	H	C
JAX00415066	16	18457435	0	A	G	A	A	A	A	A	G	A	A	G	A	G	A	A	A	A	A	A	A	A	A	A	G	A	A	A	A	A	A	A	A	A	A	H	H	A	A	A	A	G	A	A	A	H	A
JAX00415068	16	18470925	0	A	T	A	A	A	A	A	T	T	T	T	A	T	A	A	A	T	A	A	H	A	A	A	T	A	T	H	A	T	H	A	A	A	A	H	H	T	T	H	A	T	A	A	T	H	H
JAX00415083	16	18562363	0	A	G	A	A	A	A	A	G	A	A	G	A	G	A	A	A	A	A	A	A	A	A	A	G	A	A	A	A	A	A	A	A	A	A	H	H	A	A	A	A	G	A	A	A	H	A
JAX00415084	16	18562642	0	G	A	G	G	G	G	G	G	G	A	G	G	G	G	G	G	A	G	G	H	G	G	G	G	G	A	H	G	A	G	G	G	G	G	G	G	G	G	H	G	G	G	G	A	G	H
JAX00415088	16	18605279	0	C	T	C	C	C	C	C	T	T	C	T	C	T	C	C	C	C	C	C	C	C	C	C	T	C	C	C	C	C	H	C	C	C	C	H	H	T	T	C	C	T	C	C	C	H	C
JAX00067016	16	18621169	0	A	T	A	A	A	A	A	T	T	A	T	A	T	A	A	A	A	A	A	A	A	A	A	T	A	A	A	A	A	H	A	A	A	A	H	H	T	T	A	A	T	A	A	A	H	A
JAX00415089	16	18627918	0	T	G	T	T	T	T	T	T	G	T	T	T	T	T	T	T	T	T	T	T	T	T	T	T	T	T	T	T	T	N	T	T	T	T	T	T	G	G	T	T	T	T	T	T	T	T
JAX00415092	16	18631961	0	A	G	A	A	A	A	A	G	G	G	G	A	G	A	A	A	G	A	A	H	A	A	A	G	A	G	H	A	G	H	A	A	A	A	H	H	G	G	H	A	G	A	A	G	H	H
JAX00067017	16	18659224	0	A	G	A	A	A	A	A	G	G	A	G	A	G	A	A	A	A	A	A	A	A	A	A	G	A	A	A	A	A	A	A	A	A	A	H	H	G	G	A	A	G	A	A	A	H	A
JAX00415093	16	18667405	0	G	T	G	G	G	G	G	T	G	G	T	G	T	G	G	G	G	G	G	G	G	G	G	T	G	G	G	G	G	G	G	G	G	G	H	H	G	H	G	G	T	G	G	G	H	G
JAX00208479	16	18707557	0	G	A	G	G	G	G	G	A	A	A	A	G	N	G	G	G	A	G	G	H	G	G	G	A	G	A	H	G	A	H	G	G	G	G	H	H	A	A	N	G	A	G	G	A	N	H
JAX00067026	16	18778455	0	G	A	G	G	G	G	G	G	A	G	G	G	G	G	G	G	G	G	G	G	G	G	G	G	G	G	G	G	G	H	G	G	G	G	G	G	A	A	G	G	G	G	G	G	G	G
JAX00415106	16	18785375	0	T	C	T	T	T	T	T	C	C	T	C	T	C	T	T	T	T	T	T	T	T	T	T	C	T	T	T	T	T	H	T	T	T	T	T	T	C	C	T	T	C	T	T	T	T	T
JAX00067030	16	18818640	0	T	G	T	T	T	T	T	T	G	T	T	T	T	T	T	T	T	T	T	T	T	T	T	T	T	T	T	T	T	H	T	T	T	T	T	T	G	G	T	T	T	T	T	T	T	T
JAX00067031	16	18821177	0	C	T	C	C	C	C	C	C	T	C	C	C	C	C	C	C	C	C	C	C	C	C	C	C	C	C	C	C	C	T	C	C	C	C	C	C	T	T	C	C	C	C	C	C	C	C
JAX00415110	16	18835658	0	A	C	A	A	A	A	A	A	A	C	A	A	A	A	A	A	C	A	A	H	A	A	A	A	A	C	H	A	C	A	A	A	A	A	A	A	A	A	H	A	A	A	A	C	A	H
JAX00067034	16	18854618	0	C	A	C	C	C	C	C	C	A	C	C	C	C	C	C	C	C	C	C	C	C	C	C	C	C	C	C	C	C	H	C	C	C	C	C	C	A	A	C	C	C	C	C	C	C	C
JAX00415122	16	18942977	0	T	C	T	T	T	T	T	C	C	T	C	T	C	T	T	T	T	T	T	T	T	T	T	C	T	T	T	T	T	H	T	T	T	T	H	H	C	C	T	T	C	T	T	T	H	T
JAX00415129	16	18966291	0	C	T	C	C	C	C	C	T	C	C	T	C	T	C	C	C	C	C	C	C	C	C	C	T	C	C	C	C	C	C	C	C	C	C	H	H	H	H	C	C	T	C	C	C	H	C
JAX00415132	16	18976934	0	A	C	A	A	A	A	A	C	A	C	C	A	C	A	A	A	C	A	A	H	A	A	A	C	A	C	H	A	C	A	A	A	A	A	C	C	A	A	H	A	C	A	A	C	C	H
JAX00067042	16	18980632	0	G	A	G	G	G	G	G	A	G	G	A	G	A	G	G	G	G	G	G	G	G	G	G	A	G	G	G	G	G	G	G	G	G	G	G	G	G	G	G	G	A	G	G	G	G	G
JAX00415136	16	19067980	0	T	C	T	T	T	T	T	C	C	C	C	T	C	T	T	T	C	T	T	H	T	T	T	C	T	C	H	T	C	H	T	T	T	T	H	H	C	C	H	T	C	T	T	C	H	H
JAX00415141	16	19144839	0	C	G	C	C	C	C	C	G	C	C	G	C	G	C	C	C	C	C	C	C	C	C	C	G	C	C	C	C	C	C	C	C	C	C	H	H	C	C	C	C	G	C	C	C	H	C
JAX00415144	16	19145591	0	G	A	G	G	G	G	G	G	G	A	G	G	G	G	G	G	A	G	G	A	G	G	G	G	G	A	A	G	A	G	G	G	G	G	G	G	G	G	A	G	G	G	G	A	G	A
JAX00415155	16	19176566	0	G	A	G	G	G	G	G	A	A	G	A	G	A	G	G	G	G	G	G	G	G	G	G	A	G	G	G	G	G	H	G	G	G	G	H	H	A	A	G	G	A	G	G	G	H	G
JAX00067057	16	19178313	0	G	A	G	G	G	G	G	A	A	G	A	G	A	G	G	G	G	G	G	G	G	G	G	A	G	G	G	G	G	N	G	G	G	G	H	H	N	A	G	G	N	G	G	G	H	G
JAX00067061	16	19221591	0	A	T	A	A	A	A	A	T	A	A	T	A	T	A	A	A	A	A	A	A	A	A	A	T	A	A	A	A	A	A	A	A	A	A	H	H	A	A	A	A	T	A	A	A	H	A
JAX00415156	16	19221608	0	G	A	G	G	G	G	G	A	G	G	A	G	A	G	G	G	G	G	G	G	G	G	G	A	G	G	G	G	G	G	G	G	G	G	H	H	G	G	G	G	A	G	G	G	H	G
JAX00067063	16	19265207	0	G	A	G	G	G	G	G	A	G	G	A	G	A	G	G	G	G	G	G	G	G	G	G	A	G	G	G	G	G	G	G	G	G	G	H	H	G	G	G	G	A	G	G	G	H	G
JAX00415158	16	19265316	0	T	C	T	T	T	T	T	C	C	T	C	T	C	T	T	T	T	T	T	T	T	T	T	C	T	T	T	T	T	H	T	T	T	T	H	H	N	C	T	T	C	T	T	T	H	T
JAX00415159	16	19265637	0	G	T	G	G	G	G	G	T	G	G	T	G	T	G	G	G	G	G	G	G	G	G	G	T	G	G	G	G	G	G	G	G	G	G	H	H	G	G	G	G	T	G	G	G	N	G
JAX00067065	16	19298049	0	G	A	G	G	G	G	G	G	A	G	G	G	G	G	G	G	G	G	G	G	G	G	G	G	G	G	G	G	G	H	G	G	G	G	G	G	A	A	G	G	G	G	G	G	G	G
JAX00208499	16	19415025	0	A	G	A	A	A	A	A	G	G	A	G	A	G	A	A	A	A	A	A	A	A	A	A	G	A	A	A	A	A	H	A	A	A	A	H	H	G	G	A	A	G	A	A	A	H	A
JAX00415180	16	19431761	0	C	T	C	C	C	C	C	C	T	C	C	C	C	C	C	C	C	C	C	C	C	C	C	C	C	C	C	C	C	C	C	C	C	C	C	C	H	H	C	C	C	C	C	C	C	C
JAX00415181	16	19443514	0	A	G	A	A	A	A	A	G	G	A	G	A	G	A	A	A	A	A	A	A	A	A	A	G	A	A	A	A	A	H	A	A	A	A	H	H	G	G	A	A	G	A	A	A	H	A
JAX00415182	16	19447673	0	T	A	T	T	T	T	T	A	A	T	A	T	A	T	T	T	T	T	T	T	T	T	T	A	T	T	T	T	T	N	T	T	T	T	H	H	A	A	T	T	A	T	T	T	H	T
JAX00415199	16	19613315	0	G	T	G	G	G	G	G	T	T	G	T	G	T	G	G	G	G	G	G	G	G	G	G	T	G	G	G	G	G	H	G	G	G	G	H	H	T	T	G	G	T	G	G	G	H	G
JAX00067090	16	19619434	0	A	G	A	A	A	A	A	G	G	A	G	A	G	A	A	A	A	A	A	A	A	A	A	G	A	A	A	A	A	H	A	A	A	A	H	H	G	G	A	A	G	A	A	A	G	A
JAX00415203	16	19640862	0	T	C	T	T	T	T	T	C	C	T	C	T	C	T	T	T	T	T	T	T	T	T	T	C	T	T	T	T	T	N	T	T	T	T	H	H	C	C	T	T	C	T	T	T	H	T
JAX00415206	16	19671734	0	T	C	T	T	T	T	T	C	T	T	C	T	C	T	T	T	T	T	T	T	T	T	T	C	T	T	T	T	T	T	T	T	T	T	H	H	T	T	T	T	C	T	T	T	H	T
JAX00415208	16	19679981	0	C	T	C	C	C	C	C	T	T	C	T	C	T	C	C	C	C	C	C	C	C	C	C	T	C	C	C	C	C	H	C	C	C	C	H	H	T	T	C	C	T	C	C	C	H	C
JAX00415212	16	19681814	0	C	T	C	C	C	C	C	C	C	T	C	C	C	C	C	C	T	C	C	H	C	C	C	C	C	T	H	C	T	C	C	C	C	C	C	C	C	C	H	C	C	C	C	T	C	H
JAX00415213	16	19682651	0	T	C	T	T	T	T	T	C	T	T	C	T	C	T	T	T	T	T	T	T	T	T	T	C	T	T	T	T	T	T	T	T	T	T	H	H	T	T	T	T	C	T	T	T	H	T
JAX00415215	16	19682980	0	T	C	T	T	T	T	T	T	C	C	T	T	T	T	T	T	C	T	T	H	T	T	T	T	T	C	H	T	C	H	T	T	T	T	T	T	C	C	H	T	T	T	T	C	T	H
JAX00415219	16	19684507	0	C	T	C	C	C	C	C	T	T	T	T	C	T	C	C	C	T	C	C	H	C	C	C	T	C	T	H	C	T	H	C	C	C	C	H	H	T	T	H	C	T	C	C	T	H	H
JAX00067100	16	19744883	0	T	A	T	T	T	T	T	A	A	A	A	T	A	T	T	T	A	T	T	H	T	T	T	A	T	A	N	T	A	H	T	T	T	T	H	H	A	A	H	T	A	T	T	A	H	H
JAX00415227	16	19749218	0	A	G	A	A	A	A	A	G	G	G	G	A	G	A	A	A	G	A	A	H	A	A	A	G	A	G	H	A	G	H	A	A	A	A	H	H	G	G	H	A	G	A	A	G	H	H
JAX00415229	16	19785616	0	C	T	C	C	C	C	C	C	C	T	C	C	C	C	C	C	T	C	C	H	C	C	C	C	C	T	H	C	T	C	C	C	C	C	C	C	C	C	H	C	C	C	C	T	C	H
JAX00415231	16	19793515	0	G	A	G	G	G	G	G	G	A	G	G	G	G	G	G	G	G	G	G	G	G	G	G	G	G	G	G	G	G	H	G	G	G	G	G	G	A	A	G	G	G	G	G	G	G	G
JAX00415235	16	19815038	0	G	A	G	G	G	G	G	G	A	G	G	G	G	G	G	G	G	G	G	G	G	G	G	G	G	G	G	G	G	H	G	G	G	G	G	G	A	A	G	G	G	G	G	G	G	G
JAX00067104	16	19816963	0	G	A	G	G	G	G	G	A	G	G	A	G	A	G	G	G	G	G	G	G	G	G	G	A	G	G	G	G	G	G	G	G	G	G	H	H	H	H	G	G	A	G	G	G	H	G
JAX00067107	16	19860010	0	C	T	C	C	C	C	C	T	C	C	T	C	T	C	C	C	C	C	C	C	C	C	C	T	C	C	C	C	C	C	C	C	C	C	N	N	C	C	C	C	T	C	C	C	N	C
JAX00067109	16	19861898	0	A	G	A	A	A	A	A	G	G	A	G	A	G	A	A	A	A	A	A	A	A	A	A	G	A	A	A	A	A	H	A	A	A	A	H	H	G	G	A	A	G	A	A	A	H	A
JAX00415244	16	19890146	0	C	T	C	C	C	C	C	T	C	C	T	C	T	C	C	C	C	C	C	C	C	C	C	T	C	C	C	C	C	C	C	C	C	C	H	H	C	C	C	C	T	C	C	C	H	C
JAX00415246	16	19897711	0	T	C	T	T	T	T	T	C	C	T	C	T	C	T	T	T	T	T	T	T	T	T	T	C	T	T	T	T	T	H	T	T	T	T	T	H	C	C	T	T	C	T	T	T	H	T
JAX00208511	16	19929241	0	A	T	A	A	A	A	A	A	T	A	A	A	A	A	A	A	A	A	A	A	A	A	A	A	A	A	A	A	A	H	A	A	A	A	A	A	T	T	A	A	A	A	A	A	A	A
JAX00067114	16	19937281	0	G	A	G	G	G	G	G	G	A	G	G	G	G	G	G	G	G	G	G	G	G	G	G	G	G	G	G	G	G	H	G	G	G	G	G	G	A	A	G	G	G	G	G	G	G	G
JAX00067115	16	19937368	0	C	T	C	C	C	C	C	C	T	C	C	C	C	C	C	C	C	C	C	C	C	C	C	C	C	C	C	C	C	H	C	C	C	H	C	C	H	H	C	C	C	C	C	C	C	C
JAX00415249	16	19945488	0	G	A	G	G	G	G	G	G	A	G	G	G	G	G	G	G	G	G	G	G	G	G	G	G	G	G	G	G	G	A	G	G	G	G	G	G	A	A	G	G	G	G	G	G	G	G
JAX00415256	16	20005315	0	C	T	C	C	C	C	C	T	T	C	T	C	T	C	C	C	C	C	C	C	C	C	C	T	C	C	C	C	C	H	C	C	C	C	H	H	T	T	C	C	T	C	C	C	H	C
JAX00067120	16	20026846	0	C	T	C	C	C	C	C	C	T	C	C	C	C	C	C	C	C	C	C	C	C	C	C	C	C	C	C	C	C	H	C	C	C	C	C	C	T	T	C	C	C	C	C	C	C	C
JAX00415262	16	20064224	0	C	T	C	C	C	C	C	C	T	C	C	C	C	C	C	C	C	C	C	C	C	C	C	C	C	C	C	C	C	H	C	C	C	C	C	C	T	T	C	C	C	C	C	C	C	C
JAX00415264	16	20072991	0	C	T	C	C	C	C	C	C	T	C	C	C	C	C	C	C	C	C	C	C	C	C	C	C	C	C	C	C	C	H	C	C	C	C	C	C	T	T	C	C	C	C	C	C	C	C
JAX00415265	16	20082607	0	C	T	C	C	C	C	C	C	T	C	C	C	C	C	C	C	C	C	C	C	C	C	C	C	C	C	C	C	C	H	C	C	C	C	C	C	T	T	C	C	C	C	C	C	C	C
JAX00067127	16	20103323	0	G	T	G	G	G	G	G	G	T	T	G	G	G	G	G	G	T	G	G	H	G	G	G	G	G	T	H	G	T	H	G	G	G	G	G	G	T	T	H	G	G	G	G	T	G	H
JAX00415270	16	20104094	0	A	G	A	A	A	A	A	G	A	A	G	A	G	A	A	A	A	A	A	A	A	A	A	G	A	A	A	A	A	A	A	A	A	A	H	H	A	A	A	A	G	A	A	A	H	A
JAX00415271	16	20108220	0	G	A	G	G	G	G	G	G	G	A	G	G	G	G	G	G	A	G	G	H	G	G	G	G	G	A	H	G	A	G	G	G	G	G	G	G	G	G	N	G	G	G	G	A	G	H
JAX00208514	16	20142666	0	T	A	T	T	T	T	T	T	A	T	T	T	T	T	T	T	T	T	T	T	T	T	T	T	T	T	T	T	T	T	T	T	T	T	T	T	A	H	T	T	T	T	T	T	T	T
JAX00208516	16	20198771	0	T	C	T	T	T	T	T	T	C	T	T	T	T	T	T	T	T	T	T	T	T	T	T	T	T	T	T	T	T	H	T	T	T	T	T	T	C	C	T	T	T	T	T	T	T	T
JAX00415278	16	20198874	0	C	T	C	C	C	C	C	C	T	C	C	C	C	C	C	C	C	C	C	C	C	C	C	C	C	C	C	C	C	C	C	C	C	C	C	C	T	T	C	C	C	C	C	C	C	C
JAX00208519	16	20216024	0	C	T	C	C	C	C	C	T	T	C	T	C	T	C	C	C	C	C	C	C	C	C	C	T	C	C	C	C	C	H	C	C	C	C	H	H	T	T	C	C	T	C	C	C	H	C
JAX00067140	16	20300093	0	A	G	A	A	A	A	A	G	A	A	G	A	G	A	A	A	A	A	A	A	A	A	A	G	A	A	A	A	A	A	A	A	A	A	H	N	A	A	A	A	G	A	A	A	H	A
JAX00415287	16	20310477	0	A	G	A	A	A	A	A	G	G	A	G	A	G	A	A	A	A	A	A	A	A	A	A	G	A	A	A	A	A	H	A	A	A	A	H	H	G	G	A	A	G	A	A	A	H	A
JAX00415288	16	20311110	0	C	T	C	C	C	C	C	C	T	C	C	C	C	C	C	C	C	C	C	C	C	C	C	C	C	C	C	C	C	H	C	C	C	C	C	C	T	T	C	C	C	C	C	C	C	C
JAX00067145	16	20342605	0	T	C	T	T	T	T	T	C	T	T	C	T	C	T	T	T	T	T	T	T	T	T	T	C	T	T	T	T	T	T	T	T	T	T	H	H	T	T	T	T	C	T	T	T	H	T
JAX00415290	16	20360103	0	G	A	G	G	G	G	G	A	G	G	A	G	A	G	G	G	G	G	G	G	G	G	G	A	G	G	G	G	G	G	G	G	G	G	H	H	G	G	G	G	A	G	G	G	H	G
JAX00415291	16	20360177	0	C	A	C	C	C	C	C	C	A	C	C	C	C	C	C	C	C	C	C	C	C	C	C	C	C	C	C	C	C	H	C	C	C	C	C	C	A	A	C	C	C	C	C	C	C	C
JAX00067149	16	20412379	0	C	A	A	C	C	C	C	C	C	A	C	C	C	C	H	A	A	A	H	H	C	C	C	C	C	A	H	C	A	C	H	A	A	C	H	C	C	C	H	C	C	C	C	A	C	H
JAX00067150	16	20415565	0	A	C	C	A	A	A	A	A	A	C	A	A	A	A	H	C	C	C	H	H	A	A	A	A	A	C	H	A	C	A	H	C	C	A	H	A	A	A	H	A	A	A	A	C	A	H
JAX00067151	16	20419888	0	G	A	A	G	G	G	G	G	G	A	G	G	G	G	G	G	A	A	H	G	G	G	G	G	G	A	N	G	A	G	G	A	A	G	G	G	G	G	G	G	G	G	G	A	G	G
JAX00415298	16	20456545	0	C	T	C	C	C	C	C	C	T	C	C	C	C	C	C	H	C	C	C	C	C	C	C	C	C	C	C	C	C	H	C	C	C	C	C	C	T	T	C	C	C	C	C	C	C	C
JAX00067152	16	20459272	0	T	C	T	T	T	T	T	T	C	T	T	T	T	T	T	H	T	T	T	T	T	T	T	T	T	T	T	T	T	H	T	T	T	T	T	T	C	C	T	T	T	T	T	T	T	T
JAX00415299	16	20461645	0	G	A	G	G	G	G	G	A	G	G	A	G	A	G	G	G	G	G	G	G	G	G	G	A	G	G	G	G	G	G	G	G	G	G	H	H	G	G	G	G	A	G	G	G	H	G
JAX00067157	16	20509734	0	G	A	A	G	G	G	G	G	G	G	G	G	G	G	H	H	G	A	H	G	G	G	G	G	G	G	G	G	G	G	H	A	A	G	H	G	G	G	G	G	G	G	G	G	G	G
JAX00415307	16	20521537	0	C	T	C	C	C	C	C	T	T	C	T	C	T	C	C	H	C	C	C	C	C	C	C	T	C	C	C	C	C	H	C	C	C	C	H	H	T	T	C	C	T	C	C	C	H	C
JAX00415310	16	20523057	0	T	C	T	T	T	T	T	T	C	T	T	T	T	T	T	H	T	T	T	T	T	T	T	T	T	T	T	T	T	H	T	T	T	T	T	T	C	C	T	T	T	T	T	T	T	T
JAX00415312	16	20553913	0	T	C	T	T	T	T	T	C	T	T	C	T	C	T	T	T	T	T	T	T	T	T	T	C	T	T	T	T	T	T	T	T	T	T	H	H	T	T	T	T	C	T	T	T	H	T
JAX00415313	16	20564790	0	G	T	G	G	G	G	G	G	T	G	G	G	G	G	G	H	G	G	G	G	G	G	G	G	G	G	G	G	G	H	G	G	G	G	G	G	N	T	G	G	G	G	G	G	G	G
JAX00415314	16	20571380	0	A	G	A	A	A	A	A	G	G	A	G	A	G	A	A	H	A	A	A	A	A	A	A	G	A	A	A	A	A	H	A	A	A	A	H	H	G	G	A	A	G	A	A	A	H	A
JAX00415323	16	20622066	0	C	T	C	C	C	C	C	T	T	C	T	C	T	C	C	H	C	C	C	C	C	C	C	T	C	C	C	C	C	H	C	C	C	C	H	H	T	T	C	C	T	C	C	C	H	C
JAX00415325	16	20627323	0	G	A	G	G	G	G	G	G	A	G	G	G	G	G	G	H	G	G	G	G	G	G	G	G	G	G	G	G	G	H	G	G	G	G	G	G	A	A	G	G	G	G	G	G	G	G
JAX00067168	16	20650976	0	T	C	C	T	T	T	T	C	C	T	C	T	C	T	N	C	T	C	H	T	T	T	T	C	T	T	T	T	T	N	H	C	C	T	C	H	C	C	T	T	C	T	T	T	H	T
JAX00415331	16	20660014	0	C	T	T	C	C	C	C	C	C	C	C	C	C	C	H	H	C	T	H	C	C	C	C	C	C	C	C	C	C	C	H	T	T	C	H	C	C	C	C	C	C	C	C	C	C	C
JAX00208525	16	20678033	0	G	C	G	G	G	G	G	C	C	C	C	G	C	G	H	H	C	G	G	H	G	H	G	C	G	C	N	G	C	H	G	G	G	G	H	H	C	C	H	G	C	G	G	C	H	H
JAX00208527	16	20678095	0	G	A	G	G	G	G	G	G	A	G	G	G	G	G	G	H	G	G	G	G	G	G	G	G	G	G	G	G	G	H	G	G	G	G	G	G	A	H	G	G	G	G	G	G	G	G
JAX00067170	16	20698714	0	T	C	T	T	T	T	T	C	T	C	C	T	C	T	T	T	C	T	T	H	T	T	T	C	T	C	H	T	C	T	T	T	T	T	H	H	T	T	H	T	C	T	T	C	H	H
JAX00067171	16	20700103	0	C	A	C	C	C	C	C	A	A	A	A	C	A	C	C	H	A	C	C	H	C	C	C	A	C	A	H	C	A	H	C	C	C	C	H	H	A	A	H	C	A	C	C	A	H	H
JAX00067172	16	20701409	0	T	C	T	T	T	T	T	C	C	C	C	N	C	T	T	H	C	T	T	H	T	T	T	C	T	C	H	T	C	H	T	T	T	T	H	H	C	C	H	T	C	T	T	C	H	H
JAX00415341	16	20717800	0	A	G	A	A	A	A	A	G	A	G	G	A	G	A	A	A	G	A	A	N	A	A	A	G	A	G	H	A	G	A	A	A	A	A	H	H	A	A	N	A	G	A	A	G	H	N
JAX00415343	16	20719989	0	G	A	G	G	G	G	G	G	G	A	G	G	G	G	G	G	A	G	G	H	G	G	G	G	G	A	H	G	A	G	G	G	G	G	G	G	G	G	H	G	G	G	G	A	G	A
JAX00067173	16	20728234	0	A	C	A	A	A	A	A	C	C	A	C	A	C	A	A	H	A	A	A	A	A	A	A	C	A	A	A	A	A	H	A	A	A	A	H	H	C	C	A	A	C	A	A	A	N	A
JAX00415344	16	20733922	0	A	T	A	A	A	A	A	T	A	A	T	A	T	A	A	A	A	A	A	A	A	A	A	T	A	A	A	A	A	A	A	A	A	A	H	H	A	A	A	A	T	A	A	A	H	A
JAX00415352	16	20750487	0	C	T	C	C	C	C	C	C	T	C	C	C	C	C	C	H	C	C	C	C	C	C	C	C	C	C	C	C	C	H	C	C	C	C	C	C	T	T	C	C	C	C	C	C	C	C
JAX00415356	16	20845896	0	A	T	A	A	A	A	A	T	A	A	T	A	T	A	A	A	A	A	A	A	A	A	A	T	A	A	A	A	A	A	A	A	A	A	H	H	A	A	A	A	T	A	A	A	H	A
JAX00415361	16	20873459	0	C	T	C	C	C	C	C	T	T	C	T	C	T	C	C	T	C	C	C	C	C	C	C	T	C	C	C	C	C	T	C	C	C	C	N	T	T	T	C	C	T	C	C	C	T	C
JAX00415362	16	20874059	0	T	C	T	T	T	T	T	T	C	T	T	T	T	T	T	C	T	T	T	T	T	T	T	T	T	T	T	T	T	C	T	T	T	T	T	T	C	C	T	T	T	T	T	T	T	T
JAX00067187	16	20906282	0	C	T	C	C	C	C	C	T	C	C	N	C	T	C	C	C	C	C	C	C	C	C	C	T	C	C	C	C	C	C	C	C	C	C	H	H	C	C	C	C	H	C	C	C	N	C
JAX00415366	16	20928422	0	G	T	G	G	G	G	G	G	T	G	G	G	G	G	G	G	G	G	G	G	G	G	G	G	G	G	G	G	G	N	G	G	G	G	G	G	T	T	G	G	G	G	G	G	G	G
JAX00067199	16	21065165	0	T	A	T	T	T	T	T	A	A	T	A	T	A	T	T	N	T	T	T	T	T	T	T	A	N	N	N	T	T	H	T	T	T	T	H	H	A	A	N	T	A	T	T	N	H	T
JAX00415378	16	21065836	0	G	A	G	G	G	G	G	A	A	G	A	G	A	G	G	H	G	G	G	G	G	G	G	A	G	G	G	G	G	H	G	G	G	G	H	H	A	A	G	G	A	G	G	G	H	G
JAX00415381	16	21067348	0	C	T	C	C	C	C	C	T	T	C	T	C	T	C	C	H	C	C	C	C	C	C	C	T	C	C	C	C	C	H	C	C	C	C	H	H	T	T	C	C	T	C	C	C	H	C
JAX00067201	16	21089057	0	C	T	C	C	C	C	C	C	T	C	C	C	C	C	C	N	C	C	C	C	C	C	C	C	C	C	C	C	C	H	C	C	C	C	C	C	T	T	C	C	C	C	C	C	C	C
JAX00208536	16	21106038	0	G	A	G	G	G	G	G	G	A	G	G	G	G	G	G	H	G	G	G	G	G	G	G	G	G	G	G	G	G	H	G	G	G	G	G	G	A	A	G	G	G	G	G	G	G	G
JAX00415396	16	21174360	0	A	T	A	A	A	A	A	T	T	A	T	A	T	A	A	H	A	A	A	A	A	A	A	T	A	A	A	A	A	H	A	A	A	A	H	H	T	T	A	A	T	A	A	A	H	A
JAX00415398	16	21178432	0	T	C	T	T	T	T	T	T	C	T	T	T	T	T	T	H	T	T	T	T	T	T	T	T	T	T	T	T	T	H	T	T	T	T	T	T	C	C	T	T	T	T	T	T	T	T
JAX00415403	16	21234884	0	C	T	C	C	C	C	C	C	C	T	C	C	C	C	C	C	T	C	C	H	C	C	C	C	C	T	H	C	T	C	C	C	C	C	C	C	C	C	H	C	C	C	C	T	C	H
JAX00415407	16	21250616	0	A	C	A	A	A	A	A	C	C	A	C	A	C	A	A	N	A	A	A	A	A	A	A	C	A	A	A	A	A	A	A	A	A	A	A	N	C	C	A	A	C	A	A	A	N	A
JAX00067212	16	21252987	0	A	G	G	A	G	G	G	G	G	G	G	G	G	G	G	G	G	G	G	G	G	G	G	G	G	G	G	G	G	G	G	G	G	G	G	G	G	G	G	N	G	G	G	G	N	G
JAX00067213	16	21260230	0	T	C	T	T	T	T	T	T	T	C	T	T	T	T	T	T	C	T	T	H	T	T	T	T	T	C	H	T	C	T	T	T	T	T	T	T	T	T	N	T	T	T	T	C	T	H
JAX00067214	16	21261059	0	C	A	C	C	C	C	C	A	A	C	A	C	A	C	C	H	C	C	C	C	C	C	C	A	C	C	C	C	C	H	C	C	C	C	H	H	A	A	C	C	A	C	C	C	H	C
JAX00067217	16	21298009	0	T	C	T	T	T	T	T	C	C	T	C	T	C	T	T	C	T	T	T	T	T	T	T	C	T	T	T	T	T	N	T	T	T	T	H	H	C	C	T	T	C	T	T	T	H	T
JAX00415412	16	21331986	0	C	T	C	C	C	C	C	C	C	T	C	C	C	C	C	C	T	C	C	H	C	C	C	C	C	T	H	C	T	C	C	C	C	C	C	C	C	C	H	C	C	C	C	T	C	H
JAX00067219	16	21338094	0	G	T	G	G	G	G	G	T	T	G	T	G	T	G	G	H	G	G	G	G	G	G	G	T	G	G	G	G	G	H	G	G	G	G	H	H	T	T	G	G	T	G	G	G	H	G
JAX00415423	16	21353116	0	G	A	G	G	G	G	G	A	G	G	A	G	A	G	G	G	G	G	G	G	G	G	G	A	G	G	G	G	G	G	G	G	G	G	H	H	G	G	G	G	A	G	G	G	H	G
JAX00067222	16	21378349	0	T	C	T	T	T	T	T	C	C	T	C	T	C	T	T	H	T	T	T	T	T	T	T	C	T	T	T	T	T	H	T	T	T	T	H	H	C	C	T	T	C	T	T	T	H	T
JAX00415429	16	21391258	0	A	C	A	A	A	A	A	C	C	C	C	A	C	A	A	H	C	A	A	H	A	A	A	C	A	C	H	A	C	H	A	A	A	A	H	H	C	C	H	A	C	A	A	C	H	H
JAX00415433	16	21406973	0	G	C	G	G	G	G	G	C	C	C	C	G	C	G	G	H	C	G	G	H	G	G	G	C	G	C	H	G	C	N	G	G	G	G	H	H	C	C	H	G	C	G	G	C	C	N
JAX00415436	16	21424932	0	C	G	C	C	C	C	C	G	G	C	G	C	G	C	C	H	C	C	C	C	C	C	C	G	C	C	C	C	C	H	C	C	C	C	N	N	G	G	C	C	G	C	C	C	N	C
JAX00415437	16	21424997	0	A	C	A	A	A	A	A	A	C	A	A	A	A	A	A	H	A	A	A	A	A	A	A	A	A	A	A	A	A	H	A	A	A	A	A	A	C	C	A	A	A	A	A	A	A	A
JAX00415438	16	21425157	0	T	C	T	T	T	T	T	C	C	C	C	T	C	T	T	C	C	T	T	C	T	T	T	C	T	C	C	T	C	C	T	T	T	T	H	H	C	C	C	T	C	T	T	C	H	N
JAX00415440	16	21432942	0	G	T	G	G	G	G	G	T	G	G	T	G	T	G	G	G	G	G	G	G	G	G	G	T	G	G	G	G	G	G	G	G	G	G	H	H	G	G	G	G	T	G	G	G	H	G
JAX00415442	16	21438434	0	G	A	G	G	G	G	G	G	G	A	G	G	G	G	G	G	A	G	G	H	G	G	G	G	G	A	H	G	A	G	G	G	G	G	G	G	G	G	G	G	G	G	G	A	G	H
JAX00415445	16	21441542	0	C	T	C	C	C	C	C	C	T	T	C	C	C	C	C	H	T	C	C	H	C	C	C	C	C	T	H	C	T	H	C	C	C	C	C	C	T	H	H	C	C	C	C	N	C	H
JAX00415446	16	21449440	0	G	T	G	G	G	G	G	T	G	G	T	G	T	G	G	G	G	G	G	G	G	G	G	T	G	G	G	G	G	G	G	G	G	G	H	H	G	G	G	G	T	G	G	G	H	G
JAX00067228	16	21463881	0	G	A	G	G	G	G	G	G	A	G	G	G	G	G	G	G	G	G	G	G	G	G	G	G	G	G	G	G	G	G	G	G	G	G	G	G	A	A	G	G	G	G	G	G	G	G
JAX00415449	16	21468333	0	T	C	T	T	T	T	T	C	T	T	H	T	H	T	T	T	T	T	T	T	T	T	T	C	T	T	T	T	T	T	T	T	T	T	H	H	T	T	T	T	C	T	T	T	H	T
JAX00067230	16	21488677	0	A	G	A	A	A	A	A	G	G	A	G	A	G	A	A	H	A	A	A	A	A	A	A	G	A	A	A	A	A	H	A	A	A	A	H	H	G	G	A	A	G	A	A	A	H	A
JAX00067231	16	21501724	0	A	G	A	A	A	A	A	G	G	A	G	A	G	A	A	H	A	A	A	A	A	A	A	G	A	A	A	A	A	H	A	A	A	A	H	H	G	G	A	A	G	A	A	A	H	A
JAX00415451	16	21507911	0	A	G	A	A	A	A	A	G	A	A	G	A	G	A	A	A	A	A	A	A	A	A	A	G	A	A	A	A	A	A	A	A	A	A	H	H	A	A	A	A	G	A	A	A	H	A
JAX00415454	16	21508785	0	T	C	T	T	T	T	T	T	C	T	T	T	T	T	T	H	T	T	T	T	T	T	T	T	T	T	T	T	T	H	T	T	T	T	T	T	C	C	T	T	T	T	T	T	T	T
JAX00415455	16	21525967	0	G	A	G	G	G	G	G	G	A	G	G	G	G	G	G	H	G	G	G	G	G	G	G	G	G	G	G	G	G	H	G	G	G	G	G	G	A	A	G	G	G	G	G	G	G	G
JAX00415457	16	21530058	0	A	G	A	A	A	A	A	A	G	A	A	A	A	A	A	H	A	A	A	A	A	A	A	A	A	A	A	A	A	H	A	A	A	A	A	A	G	G	A	A	A	A	A	A	A	A
JAX00415458	16	21534735	0	C	T	C	C	C	C	C	T	T	C	T	C	T	C	C	H	C	C	C	C	C	C	C	T	C	C	C	C	C	H	C	C	C	C	H	H	T	T	C	C	T	C	C	C	H	C
JAX00067235	16	21542352	0	G	A	G	G	G	G	G	A	A	G	A	G	A	G	G	H	G	G	G	G	G	G	G	A	G	G	G	G	G	H	G	G	G	G	H	H	A	A	G	G	A	G	G	G	H	G
JAX00415460	16	21569324	0	T	A	T	T	T	T	T	A	T	T	A	T	A	T	T	T	T	T	T	T	T	T	T	A	T	T	T	T	T	T	T	T	T	T	H	H	T	T	T	T	A	T	T	T	H	T
JAX00067237	16	21578467	0	T	C	T	T	T	T	T	C	C	T	C	T	C	T	T	H	T	T	T	T	T	T	T	C	T	T	T	T	T	H	T	T	T	T	H	H	C	C	T	T	C	T	T	T	H	T
JAX00067238	16	21578496	0	G	T	G	G	G	G	G	T	T	G	T	G	T	G	G	H	G	G	G	G	G	G	G	T	G	G	G	G	G	H	G	G	G	G	G	H	T	T	G	G	T	G	G	G	G	G
JAX00415476	16	21636211	0	G	T	G	G	G	G	G	T	T	G	T	G	T	G	G	H	G	G	G	G	G	G	G	T	G	G	G	G	G	H	G	G	G	G	H	H	T	T	G	G	T	G	G	G	H	G
JAX00415477	16	21656315	0	G	A	G	G	G	G	G	G	A	G	G	G	G	G	G	H	G	G	G	G	G	G	G	G	G	G	G	G	G	G	G	G	G	G	G	G	A	A	G	G	G	G	G	G	G	G
JAX00067244	16	21668411	0	T	C	T	T	T	T	T	C	C	C	C	T	C	T	T	H	C	T	T	H	T	T	T	C	T	C	H	T	C	H	T	T	T	T	H	H	C	C	H	T	C	T	T	C	H	H
JAX00067245	16	21698244	0	A	T	A	A	A	A	A	T	T	A	T	A	T	A	A	H	A	A	A	A	A	A	A	T	A	A	A	A	A	H	A	A	A	A	H	H	T	T	A	A	T	A	A	A	N	A
JAX00415484	16	21716858	0	C	G	C	C	C	C	C	G	C	C	G	C	G	C	C	C	C	C	C	C	C	C	C	G	C	C	C	C	C	C	C	C	C	C	H	N	C	C	C	C	G	C	C	C	N	C
JAX00415489	16	21748129	0	T	C	T	T	T	T	T	C	C	C	C	T	C	T	T	H	C	T	T	H	T	T	T	C	T	C	H	T	C	H	T	T	T	T	H	H	C	C	H	T	C	T	T	C	H	H
JAX00415490	16	21760338	0	T	C	T	T	T	T	T	C	C	C	C	T	C	T	T	H	C	T	T	H	T	T	T	C	T	C	H	T	C	H	T	T	T	T	H	H	C	C	H	T	C	T	T	C	H	H
JAX00415493	16	21764363	0	A	G	A	A	A	A	A	G	G	G	G	A	G	A	A	G	G	N	A	N	A	A	A	G	A	G	G	A	G	G	A	A	A	A	A	N	G	G	G	A	G	A	A	G	N	N
JAX00415502	16	21805274	0	G	A	G	G	G	G	G	G	A	A	G	G	G	G	G	H	A	G	G	H	G	G	G	G	G	A	H	G	A	H	G	G	G	G	G	G	A	A	H	G	G	G	G	A	G	H
JAX00415503	16	21809618	0	A	G	A	A	A	A	A	G	G	G	G	A	G	A	A	N	G	A	A	H	A	A	A	G	A	G	H	A	G	N	A	A	A	A	H	H	G	G	H	A	G	A	A	G	H	H
JAX00415505	16	21814961	0	C	G	C	C	C	C	C	C	G	C	C	C	C	C	C	C	C	C	C	C	C	C	C	C	C	C	C	C	C	C	C	C	C	C	C	C	G	G	C	C	C	C	C	C	C	C
JAX00415506	16	21825608	0	A	G	A	A	A	A	A	G	G	A	G	A	G	A	A	H	A	A	A	A	A	A	A	G	A	A	A	A	A	H	A	A	A	A	N	H	G	G	A	A	G	A	A	A	H	A
JAX00067258	16	21859699	0	C	A	C	C	C	C	C	C	A	C	C	C	C	C	C	C	C	C	C	C	C	C	C	C	C	C	C	C	C	C	C	C	C	C	C	C	A	A	C	C	C	C	C	C	C	C
JAX00067259	16	21859746	0	C	T	C	C	C	C	C	C	T	C	C	C	C	C	C	H	C	C	C	C	C	C	C	C	C	C	C	C	C	H	C	C	C	C	C	C	T	T	C	C	C	C	C	C	C	C
JAX00415510	16	21871908	0	G	C	G	G	G	G	G	G	C	G	G	G	G	G	G	C	G	G	G	G	G	G	G	G	G	G	G	G	G	C	G	G	G	G	G	G	C	C	G	G	G	G	G	G	G	G
JAX00415511	16	21873661	0	A	C	A	A	A	A	A	C	C	A	C	A	C	A	A	H	A	A	A	A	A	A	A	C	A	A	A	A	A	H	A	A	A	A	H	H	C	C	A	A	C	A	A	A	H	A
JAX00415512	16	21885196	0	A	G	A	A	A	A	A	A	G	A	A	A	A	A	A	H	A	A	A	A	A	A	A	A	A	A	A	A	A	H	A	A	A	A	A	A	G	G	A	A	A	A	A	A	A	A
JAX00067263	16	21938608	0	C	A	C	C	C	C	C	A	A	C	A	C	A	C	C	H	C	C	C	C	C	C	C	A	C	C	C	C	C	H	C	C	C	C	H	H	A	A	C	C	A	C	C	C	H	C
JAX00067264	16	21938670	0	A	G	A	A	A	A	A	G	G	A	G	A	G	A	A	H	A	A	A	A	A	A	A	G	A	A	A	A	A	H	A	A	A	A	H	H	G	G	A	A	G	A	A	A	H	A
JAX00208557	16	21983227	0	G	A	G	G	G	G	G	A	A	G	A	G	A	G	G	H	G	G	G	G	G	G	G	A	G	G	G	G	G	H	G	G	G	G	H	H	A	A	G	G	A	G	G	G	H	G
JAX00415525	16	21994035	0	A	G	A	A	A	A	A	G	G	A	G	A	G	A	A	H	A	A	A	A	A	A	A	G	A	A	A	A	A	H	A	A	A	A	H	H	G	G	A	A	G	A	A	A	H	A
JAX00067271	16	22019889	0	A	T	A	A	A	A	A	T	A	A	T	A	T	A	A	A	A	A	A	A	A	A	A	T	A	A	A	A	A	A	A	A	A	A	H	H	A	A	A	A	T	A	A	A	H	A
JAX00415527	16	22020825	0	T	C	T	T	T	T	T	C	C	T	C	T	C	T	T	H	T	T	T	T	T	T	T	C	T	T	T	T	T	H	T	T	T	T	H	H	C	C	T	T	C	T	T	T	H	T
JAX00067274	16	22060940	0	T	A	T	T	T	T	T	A	A	T	A	T	A	T	T	H	T	T	T	T	T	T	T	A	T	T	T	T	T	H	T	T	T	T	H	H	A	A	T	T	A	T	T	T	H	T
JAX00415535	16	22116477	0	T	C	T	T	T	T	T	C	C	T	C	T	C	T	T	H	T	T	T	T	T	T	T	C	T	T	T	T	T	H	T	T	T	T	N	H	C	C	T	T	C	T	T	T	H	T
JAX00415538	16	22118011	0	G	T	G	G	G	G	G	T	T	G	T	G	T	G	G	H	G	G	G	G	G	G	G	T	G	G	G	G	G	H	G	G	G	G	H	H	T	T	G	G	T	G	G	G	H	G
JAX00067280	16	22157024	0	C	T	T	C	C	C	C	C	C	C	C	C	C	C	H	H	C	T	H	C	C	C	C	C	C	C	C	C	C	C	H	T	C	C	H	C	C	C	C	C	C	C	C	C	C	C
JAX00415545	16	22175037	0	C	T	C	C	C	C	C	C	T	C	C	C	C	C	C	H	C	C	C	C	C	C	C	C	C	C	C	C	C	H	C	C	C	C	C	C	T	T	C	C	C	C	C	C	C	C
JAX00415546	16	22206345	0	A	T	A	A	A	A	A	T	T	A	T	A	T	A	A	H	A	A	A	A	A	A	A	T	A	A	A	A	A	H	A	A	A	A	H	H	T	T	A	A	T	A	A	A	H	A
JAX00415547	16	22217124	0	C	T	C	C	C	C	C	T	T	C	T	C	T	C	C	N	C	C	C	C	C	C	C	T	C	C	C	C	C	H	C	C	C	C	N	N	T	T	C	C	T	C	C	C	H	C
JAX00067291	16	22299462	0	T	C	T	T	T	T	T	C	T	T	C	T	C	T	T	T	T	T	T	T	T	T	T	C	T	T	T	T	T	T	T	T	T	T	H	H	T	T	T	T	C	T	T	T	H	T
JAX00067292	16	22301279	0	A	G	A	A	A	A	A	A	G	A	A	A	A	A	A	H	A	A	A	A	A	A	A	H	A	A	A	A	A	H	A	A	A	A	A	A	G	G	A	A	A	A	A	A	A	A
JAX00415566	16	22391957	0	G	T	G	G	G	G	G	G	T	G	G	G	G	G	G	H	G	G	G	G	G	G	G	G	G	G	G	G	G	H	G	G	G	G	G	G	T	T	G	G	G	G	G	G	G	G
JAX00415567	16	22394016	0	G	C	G	G	G	G	G	G	C	G	G	G	G	G	G	H	G	G	G	G	G	G	G	G	G	G	G	G	G	H	G	G	G	G	G	G	C	C	G	G	G	G	G	G	G	G
JAX00415571	16	22398678	0	T	C	T	T	T	T	T	C	T	T	C	T	C	T	T	T	T	T	T	T	T	T	T	C	T	T	T	T	T	T	T	T	T	T	H	H	T	T	T	T	C	T	T	T	H	T
JAX00415572	16	22407087	0	T	C	T	T	T	T	T	T	C	C	T	T	T	T	T	H	C	T	T	H	T	T	T	T	T	C	H	T	C	H	T	T	T	T	T	T	C	C	H	T	T	T	T	C	T	H
JAX00067300	16	22413555	0	T	A	T	T	T	T	T	T	A	T	T	T	T	T	T	H	T	T	T	T	T	T	T	T	T	T	T	T	T	H	T	T	T	T	T	T	A	A	T	T	T	T	T	T	T	T
JAX00415574	16	22415285	0	T	C	T	T	T	T	T	C	C	T	C	T	C	T	T	H	T	T	T	T	T	T	T	C	T	T	T	T	T	H	T	T	T	T	H	H	C	C	T	T	C	T	T	T	H	T
JAX00067302	16	22458280	0	G	C	G	G	G	G	G	C	G	G	C	G	C	G	G	G	G	N	G	G	G	G	G	C	G	G	G	G	G	G	G	G	G	G	H	H	G	G	G	G	C	G	G	G	H	G
JAX00415583	16	22462059	0	G	A	G	G	G	G	G	G	G	A	N	G	G	G	G	G	A	G	G	H	G	G	G	G	G	A	H	G	A	G	G	G	G	G	G	G	G	G	H	G	G	G	G	A	G	H
JAX00415593	16	22527421	0	G	A	G	G	G	G	G	G	G	A	G	G	G	G	G	G	A	G	G	H	G	G	G	G	G	A	H	G	A	G	G	G	G	G	G	G	G	G	H	G	G	G	G	A	G	H
JAX00415605	16	22605567	0	G	A	G	G	G	G	G	A	A	G	N	G	A	N	G	H	G	G	G	G	G	G	G	A	G	G	G	G	G	H	G	G	G	G	H	H	A	A	G	G	A	G	G	G	H	G
JAX00415612	16	22646937	0	T	C	T	T	T	T	T	C	T	T	C	T	C	T	T	T	T	T	T	T	T	T	T	C	T	T	T	T	T	T	T	T	T	T	H	H	T	T	T	T	C	T	T	T	H	T
JAX00415616	16	22680137	0	G	A	G	G	G	G	G	A	G	G	A	G	A	G	G	G	G	G	G	G	G	G	G	A	G	G	G	G	G	G	G	G	G	G	H	H	G	G	G	G	A	G	G	G	H	G
JAX00067322	16	22701891	0	G	A	G	G	G	G	G	A	G	G	A	G	A	G	G	G	G	G	G	G	G	G	G	A	G	G	G	G	G	G	G	G	G	G	H	H	G	G	G	G	A	G	G	G	H	G
JAX00415622	16	22702810	0	G	A	G	G	G	G	G	G	A	G	G	G	G	G	G	H	G	G	G	G	G	G	G	G	G	G	G	G	G	H	G	G	G	G	G	G	A	A	G	G	G	G	G	G	G	G
JAX00415625	16	22725040	0	G	A	G	G	G	G	G	G	A	G	G	G	G	G	G	H	G	G	G	G	G	G	G	G	G	G	H	G	G	H	G	G	G	G	G	G	A	G	G	G	G	G	G	G	G	G
JAX00415626	16	22725921	0	A	C	A	A	A	A	A	C	C	C	C	A	C	A	A	A	C	A	A	A	A	A	A	C	A	C	C	A	C	A	A	A	A	A	A	A	C	A	A	A	C	C	A	C	A	A
JAX00415632	16	22759832	0	G	C	G	G	G	G	G	G	C	G	G	G	G	G	G	H	G	G	G	G	G	G	G	G	G	G	H	G	G	H	G	G	G	G	G	G	C	G	G	G	G	G	G	G	G	G
JAX00415633	16	22768895	0	G	A	G	G	G	G	G	A	A	G	A	G	A	G	G	H	G	G	G	G	G	G	H	A	G	G	H	G	G	H	G	G	G	G	H	H	A	G	G	G	A	G	G	G	H	G
JAX00415635	16	22784005	0	C	T	C	C	C	C	C	C	C	T	C	C	C	C	C	C	T	C	C	H	C	C	C	C	C	T	H	C	T	C	C	C	C	C	C	C	C	C	H	C	C	T	C	T	C	H
JAX00067331	16	22819746	0	C	T	C	C	C	C	C	T	T	T	T	C	T	C	C	H	T	C	C	H	C	C	H	T	C	T	T	C	T	H	C	C	C	C	H	H	T	C	H	C	T	T	C	T	H	H
JAX00415642	16	22820048	0	G	A	G	G	G	G	G	A	A	G	A	G	A	G	G	H	G	G	G	G	G	G	H	A	G	G	H	G	G	H	G	G	G	G	H	H	A	G	G	G	A	G	G	G	H	G
JAX00415643	16	22820157	0	G	A	G	G	G	G	G	A	G	G	A	G	A	G	G	G	G	G	G	G	G	G	H	A	G	G	G	G	G	G	G	G	G	G	H	H	G	G	G	G	A	G	G	G	H	G
JAX00415644	16	22820175	0	C	T	C	C	C	C	C	T	C	C	T	C	T	C	C	C	C	C	C	C	C	C	H	T	C	C	C	C	C	C	C	C	C	C	H	H	C	C	C	C	T	C	C	C	H	C
JAX00415654	16	22875286	0	A	G	A	A	A	A	A	A	G	A	A	A	A	A	A	H	A	A	A	A	A	A	A	A	A	A	H	A	A	H	A	A	A	A	A	A	G	A	A	A	A	A	A	A	A	A
JAX00415655	16	22875585	0	T	C	T	T	T	T	T	T	C	T	T	T	T	T	T	H	T	T	T	T	T	T	T	T	T	T	H	T	T	H	T	T	T	T	T	T	C	T	T	T	T	T	T	T	T	T
JAX00067335	16	22883834	0	C	T	C	C	C	C	C	T	T	T	T	C	T	C	C	H	T	C	C	H	C	C	H	T	C	T	T	C	T	H	C	C	C	C	H	H	T	C	H	C	T	T	C	T	H	H
JAX00415660	16	22903397	0	C	T	C	C	C	C	C	C	C	T	C	C	C	C	C	C	T	C	C	H	C	C	C	C	C	T	H	C	T	C	C	C	C	C	C	C	C	C	H	C	C	T	C	T	C	H
JAX00067338	16	22938252	0	A	G	A	A	A	A	A	G	G	A	G	A	G	A	A	H	A	A	A	A	A	A	H	G	A	A	H	A	A	H	A	A	A	A	H	H	G	A	A	A	G	A	A	A	H	A
JAX00067339	16	22941735	0	C	A	C	C	C	C	C	A	A	C	A	C	A	C	C	H	C	C	C	C	C	C	H	A	C	C	H	C	C	H	C	C	C	C	H	H	A	C	C	C	A	C	C	C	H	C
JAX00067341	16	22965388	0	A	C	A	A	A	A	A	C	C	A	N	A	H	A	A	H	A	A	A	A	A	A	A	N	A	A	H	A	A	H	A	A	A	A	A	A	C	A	A	A	H	A	A	A	A	A
JAX00415674	16	22995396	0	G	A	A	A	A	A	A	G	G	G	G	A	G	A	A	H	G	A	A	A	A	A	H	G	A	G	G	A	G	N	A	A	A	A	H	H	G	A	N	A	G	G	A	N	H	H
JAX00415679	16	23005645	0	A	G	A	A	A	A	A	G	G	A	G	A	G	A	A	H	A	A	A	A	A	A	H	G	A	A	H	A	A	H	A	A	A	A	H	H	G	A	A	A	G	A	A	A	H	A
JAX00415684	16	23030076	0	G	A	G	G	G	G	G	G	A	G	G	G	G	G	G	H	G	G	G	G	G	G	G	G	G	G	H	G	G	H	G	G	G	G	G	G	A	G	G	G	G	G	G	G	G	G
JAX00067349	16	23061239	0	T	C	T	T	T	T	T	C	C	T	C	T	C	T	T	H	T	T	T	T	T	T	H	C	T	T	N	T	T	H	T	T	T	T	H	H	C	T	T	T	C	T	T	T	H	T
JAX00415693	16	23090482	0	G	A	G	G	G	G	G	G	A	G	G	G	G	G	G	H	G	G	G	G	G	G	G	G	G	G	H	G	G	H	G	G	G	G	G	G	A	G	G	G	G	G	G	G	G	G
JAX00067350	16	23098795	0	C	A	C	C	C	C	C	A	A	A	A	C	A	C	C	H	A	C	C	H	C	C	H	A	C	A	A	C	A	H	C	C	C	C	H	H	A	C	N	C	A	A	C	A	H	H
JAX00067351	16	23099092	0	C	T	C	C	C	C	C	T	T	C	T	C	T	N	C	H	C	C	C	C	C	C	H	T	C	C	H	C	C	H	C	C	C	C	H	H	T	N	C	C	T	C	C	C	H	C
JAX00415703	16	23117863	0	C	T	C	C	C	C	C	C	T	C	C	C	C	C	C	H	C	C	C	C	C	C	C	C	C	C	H	C	C	H	C	C	C	C	C	C	N	C	C	C	C	C	C	C	C	C
JAX00067353	16	23120609	0	T	C	T	T	T	T	T	C	C	T	C	T	C	T	T	H	T	T	T	T	T	T	H	C	T	T	H	T	T	H	T	T	T	T	H	H	C	T	T	T	C	T	T	T	H	T
JAX00067354	16	23120865	0	A	G	A	A	A	A	A	G	G	A	G	A	G	A	A	H	A	A	A	A	A	A	H	G	A	A	H	A	A	H	A	A	A	A	H	H	G	A	A	A	G	A	A	A	H	A
JAX00415705	16	23158322	0	G	A	G	G	G	G	G	G	G	A	G	G	G	G	G	G	A	G	G	H	G	G	G	G	G	A	H	G	A	G	G	G	G	G	G	G	G	G	H	G	G	A	G	A	G	H
JAX00415706	16	23165346	0	G	A	G	G	G	G	G	G	A	G	G	G	G	G	G	H	G	G	G	G	G	G	G	G	G	G	H	G	G	H	G	G	G	G	G	G	A	G	G	G	G	G	G	G	G	G
JAX00067357	16	23169255	0	A	G	A	A	A	A	A	G	A	A	H	A	H	A	A	A	A	A	A	A	A	A	A	G	A	A	A	A	A	A	A	A	A	A	A	A	A	A	A	A	G	A	A	A	A	A
JAX00415711	16	23201007	0	C	T	C	C	C	C	C	T	C	C	T	C	T	C	C	C	C	C	C	C	C	C	H	T	C	C	C	C	C	C	C	C	C	C	H	H	C	C	C	C	T	C	C	C	H	C
JAX00415712	16	23202069	0	G	A	G	G	G	G	G	G	G	A	G	G	G	G	G	G	A	G	G	H	G	G	G	G	G	A	H	G	A	G	G	G	G	G	G	G	G	G	H	G	G	A	G	A	G	H
JAX00067359	16	23218165	0	T	G	T	T	T	T	T	G	G	T	G	T	G	T	T	H	T	T	T	T	T	T	H	G	T	T	H	T	T	H	T	T	T	T	H	H	G	T	T	T	G	T	T	T	H	T
JAX00415718	16	23249208	0	C	T	C	C	C	C	C	T	C	C	T	C	T	C	C	C	C	C	C	C	C	C	H	T	C	C	C	C	C	C	C	C	C	C	H	H	C	C	C	C	T	C	C	C	H	C
JAX00415721	16	23274580	0	G	T	G	G	G	G	G	G	T	G	G	G	G	G	G	H	G	G	G	G	G	G	G	G	G	G	H	G	G	H	G	G	G	G	G	G	T	G	G	G	G	G	G	G	G	G
JAX00067365	16	23292280	0	T	A	T	T	T	T	T	A	A	T	A	T	A	T	T	H	T	T	T	T	T	T	H	A	T	T	H	T	T	H	T	T	T	T	H	H	A	T	T	T	A	T	T	T	H	T
JAX00067366	16	23295036	0	G	A	G	G	G	G	G	G	A	G	G	G	G	G	G	H	G	G	G	G	G	G	G	G	G	G	H	G	G	G	G	G	G	G	G	G	A	G	G	G	G	G	G	G	G	G
JAX00208592	16	23312912	0	A	G	A	A	A	A	A	G	G	A	G	A	G	A	A	H	A	A	A	A	A	A	H	G	A	A	H	A	A	H	A	A	A	A	H	H	G	A	A	A	G	A	A	A	H	A
JAX00415722	16	23318690	0	C	A	C	C	C	C	C	C	A	C	C	C	C	C	C	H	C	C	C	C	C	C	C	C	C	C	H	C	C	H	C	C	C	C	C	C	A	C	C	C	C	C	C	C	C	C
JAX00415731	16	23389545	0	C	G	C	C	C	C	C	G	C	C	G	C	G	C	C	C	C	C	C	C	C	C	N	G	C	C	C	C	C	C	C	C	C	C	H	N	C	C	C	C	G	C	C	C	H	C
JAX00415733	16	23414133	0	C	G	C	C	C	C	C	G	G	G	G	C	G	C	C	H	G	C	C	H	C	C	H	G	C	G	G	C	G	H	C	C	C	C	H	H	G	C	H	C	G	G	C	G	H	H
JAX00415738	16	23422602	0	T	A	T	T	T	T	T	T	A	T	T	T	T	T	T	H	T	T	T	T	T	T	T	T	T	T	H	T	T	H	T	T	T	T	T	T	A	T	T	T	T	T	T	T	T	T
JAX00415739	16	23423147	0	T	C	T	T	T	T	T	T	C	C	T	T	T	T	T	H	C	T	T	H	T	T	T	T	T	C	C	T	C	H	T	T	T	T	T	T	C	T	H	T	T	C	T	C	T	H
JAX00415740	16	23425571	0	C	T	C	C	C	C	C	C	C	T	C	C	C	C	C	C	T	C	C	H	C	C	C	C	C	T	H	C	T	C	C	C	C	C	C	C	C	C	H	C	C	T	C	T	C	H
JAX00415744	16	23450099	0	G	A	G	G	G	G	G	A	G	G	A	G	A	G	G	G	G	G	G	G	G	G	H	A	G	G	G	G	G	G	G	G	G	G	H	H	G	G	G	G	A	G	G	G	H	G
JAX00415745	16	23474001	0	A	G	A	A	A	A	A	G	G	G	G	A	G	A	A	H	G	A	A	H	A	A	H	G	A	G	G	A	G	H	A	A	A	A	H	H	G	A	H	A	G	G	A	G	H	H
JAX00415746	16	23520151	0	C	T	C	C	C	C	C	T	C	C	T	C	T	C	C	C	C	C	C	C	C	C	T	T	C	C	C	C	C	C	C	C	C	C	H	T	C	C	C	C	T	C	C	C	H	C
JAX00208598	16	23539504	0	A	G	A	A	A	A	A	G	G	G	G	A	G	A	A	H	G	A	A	H	A	A	H	G	A	G	G	A	G	N	A	A	A	A	H	H	G	A	H	A	G	G	A	G	H	H
JAX00067384	16	23541144	0	G	A	G	G	G	G	G	A	G	G	A	G	A	G	G	G	G	G	G	G	G	G	H	A	G	G	G	G	G	G	G	G	G	G	H	H	G	G	G	G	A	G	G	G	H	G
JAX00415750	16	23549143	0	C	T	C	C	C	C	C	C	T	T	C	C	C	C	C	H	T	C	C	H	C	C	C	C	C	T	T	C	T	H	C	C	C	C	C	C	T	C	H	C	C	T	C	T	C	H
JAX00415753	16	23565088	0	T	C	T	T	T	T	T	C	C	C	C	T	C	T	T	H	C	T	T	H	T	T	H	C	T	C	C	T	C	H	T	T	T	T	H	H	C	T	H	T	C	C	T	C	H	H
JAX00415759	16	23591685	0	A	G	A	A	A	A	A	G	A	G	G	A	G	A	A	A	G	A	A	H	A	A	H	G	A	A	H	A	G	A	A	A	A	A	H	H	A	A	H	A	G	G	A	G	H	H
JAX00415762	16	23601047	0	C	T	C	C	C	C	C	T	C	C	T	C	T	C	C	C	C	C	C	C	C	C	H	T	C	C	C	C	C	C	C	C	C	C	H	H	C	C	C	C	T	C	C	C	H	C
JAX00415763	16	23606413	0	G	A	G	G	G	G	G	G	G	A	G	G	G	G	G	G	A	G	G	H	G	G	G	G	G	G	N	G	A	G	G	G	G	G	G	G	G	G	H	G	G	A	G	A	G	H
JAX00415767	16	23617461	0	C	T	C	C	C	C	C	T	C	C	T	C	T	C	C	C	C	C	C	C	C	C	H	T	C	C	C	C	C	C	C	C	C	C	H	H	C	C	C	C	T	C	C	C	T	C
JAX00067391	16	23627421	0	T	C	T	T	T	T	T	C	C	T	C	T	C	T	T	H	T	T	T	T	T	T	H	C	T	C	H	T	T	H	T	T	T	T	H	H	C	T	T	T	C	T	T	T	H	T
JAX00415770	16	23628845	0	T	C	T	T	T	T	T	C	C	T	C	T	C	T	T	H	T	T	T	T	T	T	H	C	T	C	N	T	T	H	T	T	T	T	H	H	C	T	T	T	C	T	T	T	H	T
JAX00415771	16	23632840	0	A	C	A	A	A	A	A	C	C	A	C	A	C	A	A	H	N	A	A	A	A	A	H	C	A	C	H	A	A	H	A	A	A	A	H	H	C	A	A	A	C	A	A	A	H	A
JAX00067392	16	23656404	0	A	G	A	A	A	A	A	G	A	A	G	A	G	A	A	A	A	A	A	A	A	A	H	G	A	A	A	A	A	A	A	A	A	A	N	H	A	A	A	A	G	A	A	A	N	A
JAX00415773	16	23676335	0	G	A	G	G	G	G	G	G	A	G	G	G	G	G	G	H	G	G	G	G	G	G	G	G	G	A	H	G	G	H	G	G	G	G	G	G	A	G	G	G	G	G	G	G	G	G
JAX00415778	16	23696980	0	G	A	G	G	G	G	G	G	A	G	G	G	G	G	G	H	G	G	G	G	G	G	G	G	G	A	H	G	G	H	G	G	G	G	G	G	A	G	G	G	G	G	G	G	G	G
JAX00415779	16	23697013	0	G	A	G	G	G	G	G	A	A	G	A	G	A	G	G	H	G	G	G	G	G	G	H	A	G	A	H	G	G	H	G	G	G	G	H	H	A	G	N	G	A	G	G	G	H	G
JAX00415782	16	23701787	0	A	G	A	A	A	A	A	G	A	A	G	A	G	A	A	A	A	A	A	A	A	A	H	G	A	A	A	A	A	A	A	A	A	A	H	H	A	A	A	A	G	A	A	A	H	A
JAX00415785	16	23703536	0	C	A	C	C	C	C	C	A	C	A	A	C	A	C	C	C	A	C	C	H	C	C	H	A	C	C	H	C	A	C	C	C	C	C	H	H	C	C	H	C	A	A	C	A	H	H
JAX00415787	16	23705026	0	T	C	T	T	T	T	T	C	C	C	C	T	C	T	T	H	C	T	T	H	T	T	H	C	T	C	C	T	C	H	T	T	T	T	H	H	C	T	H	T	C	C	T	C	H	H
JAX00415789	16	23720453	0	A	C	A	A	A	A	A	C	C	A	C	A	C	A	A	H	A	A	A	A	A	A	H	C	A	C	H	A	A	H	A	A	A	A	H	H	C	A	A	A	C	A	A	A	N	A
JAX00415791	16	23722812	0	G	C	G	G	G	G	G	C	C	C	C	G	C	G	G	H	C	G	G	H	G	G	H	C	G	C	C	G	C	H	G	G	G	G	H	H	C	G	H	G	C	C	G	C	H	H
JAX00415794	16	23729296	0	A	G	A	A	A	A	A	A	G	A	A	A	A	A	A	H	A	A	A	A	A	A	A	A	A	G	H	A	A	H	A	A	A	A	A	A	G	A	A	A	A	A	A	A	A	A
JAX00067398	16	23738014	0	G	C	G	G	G	G	G	G	C	G	G	G	G	G	G	H	G	G	G	G	G	G	G	G	G	C	H	G	G	H	G	G	G	G	G	G	C	G	G	G	G	G	G	G	G	G
JAX00415795	16	23757149	0	C	T	C	C	C	C	C	C	T	C	C	C	C	C	C	H	C	C	C	C	C	C	C	C	C	T	H	C	C	H	C	C	C	C	C	C	T	C	C	C	C	C	C	C	C	C
JAX00067405	16	23819473	0	G	A	G	G	G	G	G	A	G	G	A	G	A	G	G	G	G	G	G	G	G	G	H	A	G	G	G	G	G	G	G	G	G	G	H	H	G	G	G	G	A	G	G	G	H	G
JAX00415801	16	23845754	0	T	C	T	T	T	T	T	C	C	C	C	T	C	T	T	H	C	T	T	H	T	T	H	C	T	C	C	T	C	H	T	T	T	T	H	H	C	T	H	T	C	C	T	C	H	H
JAX00415803	16	23871603	0	A	G	A	A	A	A	A	G	G	A	G	A	G	A	A	N	A	A	A	A	A	A	H	G	A	G	H	A	A	H	A	A	A	A	H	H	G	A	A	A	G	A	A	A	H	A
JAX00415804	16	23871911	0	G	T	G	G	G	G	G	G	T	G	G	G	G	G	G	H	G	G	G	G	G	G	G	G	G	T	H	G	G	H	G	G	G	G	G	G	T	G	G	G	G	G	G	G	G	G
JAX00415810	16	23911235	0	G	A	G	G	G	G	G	G	G	A	G	G	G	G	G	G	A	G	G	H	G	G	G	G	G	G	H	G	A	G	G	G	G	G	G	G	G	G	H	G	G	A	G	A	G	H
JAX00415811	16	23911597	0	T	C	T	T	T	T	T	C	T	T	C	T	C	T	T	T	T	T	T	T	T	T	H	C	T	T	T	T	T	T	T	T	T	T	H	H	T	T	T	T	C	T	T	T	H	T
JAX00067414	16	23938084	0	T	G	T	T	T	T	T	G	T	T	G	T	G	T	T	T	T	T	T	T	T	T	H	G	T	T	T	T	T	T	T	T	T	T	H	H	T	T	T	T	G	T	T	T	H	T
JAX00415821	16	23960228	0	A	G	A	A	A	A	A	G	G	G	G	A	G	A	A	H	G	A	A	H	A	A	H	G	A	G	G	A	G	H	A	A	A	A	H	H	G	A	H	A	G	G	A	G	H	H
JAX00415825	16	23969025	0	C	T	C	C	C	C	C	C	C	T	C	C	C	C	C	C	T	C	C	H	C	C	C	C	C	C	H	C	T	C	C	C	C	C	C	C	C	C	H	C	C	T	C	T	C	H
JAX00208607	16	23992448	0	C	T	C	C	C	C	C	T	C	C	T	C	T	C	C	C	C	C	C	C	C	C	H	T	C	C	C	C	C	C	C	C	C	C	H	H	C	C	C	C	T	C	C	C	H	C
JAX00208608	16	23992481	0	A	C	A	A	A	A	A	C	A	A	C	A	C	A	A	A	A	A	A	A	A	A	H	C	A	A	A	A	A	A	A	A	A	A	H	N	A	A	A	A	C	A	A	A	H	A
JAX00415828	16	24019533	0	G	A	G	G	G	G	G	G	G	A	G	G	G	G	G	G	A	G	G	H	G	G	G	G	G	G	H	G	A	G	G	G	G	G	G	G	G	G	H	G	G	A	G	A	G	H
JAX00415829	16	24020907	0	G	A	G	G	G	G	G	G	A	G	G	G	G	G	G	H	G	G	G	G	G	G	G	G	G	A	H	G	G	H	G	G	G	G	G	G	A	G	G	G	G	G	G	G	G	G
JAX00067423	16	24060729	0	C	T	C	C	C	C	C	T	C	C	T	C	T	C	C	C	C	C	C	C	C	C	H	T	C	C	C	C	C	C	C	C	C	C	H	N	C	C	C	C	T	C	C	C	H	C
JAX00067425	16	24098200	0	G	A	G	G	G	G	G	A	G	G	A	G	A	G	G	G	G	G	G	G	G	G	H	A	G	G	G	G	G	G	G	G	G	G	H	H	G	G	G	G	A	G	G	G	H	G
JAX00067430	16	24138764	0	T	C	T	T	T	T	T	C	C	T	C	T	C	T	T	H	T	T	T	T	T	T	H	C	T	C	H	T	T	H	T	T	T	T	H	H	C	T	T	T	C	T	T	T	H	T
JAX00415844	16	24163224	0	G	C	G	G	G	G	G	G	C	G	G	G	G	G	G	H	G	G	G	G	G	G	G	G	G	C	H	G	G	H	G	G	G	G	G	G	C	G	G	G	G	G	G	G	G	G
JAX00415846	16	24173987	0	G	A	G	G	G	G	G	A	G	G	A	G	A	G	G	G	G	G	G	G	G	G	H	A	G	G	G	G	G	G	G	G	G	G	H	H	G	G	G	G	A	G	G	G	H	G
JAX00067434	16	24214135	0	A	T	A	A	A	A	A	T	A	A	T	A	T	A	A	A	A	A	A	A	A	A	H	T	A	A	A	A	A	A	A	A	A	A	H	H	A	A	A	A	T	A	A	A	H	A
JAX00067436	16	24221007	0	T	G	T	T	T	T	T	G	T	T	G	T	G	T	T	T	T	T	T	T	T	T	H	G	T	T	T	T	T	T	T	T	T	T	H	H	T	T	T	T	G	T	T	T	H	T
JAX00067438	16	24257115	0	A	G	A	A	A	A	A	A	G	A	A	A	A	A	A	H	A	A	A	A	A	A	A	A	A	G	H	A	A	N	A	A	A	A	A	A	G	A	A	A	A	A	A	A	A	A
JAX00415857	16	24280010	0	T	C	T	T	T	T	T	T	C	T	T	T	T	T	T	H	T	T	T	T	T	T	T	T	T	C	H	T	T	H	T	T	T	T	T	T	C	T	T	T	T	T	T	T	T	T
JAX00067440	16	24299269	0	A	G	A	A	A	G	A	G	G	G	G	A	G	H	A	H	G	A	N	H	A	A	H	G	A	G	G	H	G	H	A	A	A	A	H	H	G	A	H	H	G	G	A	G	H	H
JAX00415858	16	24299943	0	C	A	C	C	C	C	C	A	C	C	A	C	A	C	C	C	C	C	C	C	C	C	H	A	C	C	C	C	C	C	C	C	C	C	H	H	C	C	C	C	A	C	C	C	H	C
JAX00415861	16	24336097	0	G	A	G	G	G	G	G	A	G	G	A	G	A	G	G	G	G	G	G	G	G	G	H	A	G	G	G	G	G	G	G	G	G	G	H	H	G	G	G	G	A	G	G	G	H	G
JAX00415866	16	24338483	0	G	C	G	G	G	G	G	C	C	G	C	G	C	G	G	H	G	G	G	G	G	G	H	C	G	C	H	G	G	H	G	G	G	G	H	H	C	G	G	G	C	G	G	G	H	G
JAX00208617	16	24354903	0	C	T	C	C	C	C	C	T	T	C	T	C	T	C	C	H	C	C	C	C	C	C	H	T	C	T	H	C	C	H	C	C	C	C	H	H	T	C	C	C	T	C	C	C	H	C
JAX00415869	16	24366112	0	T	G	T	T	T	T	T	G	G	G	G	T	G	T	T	H	G	T	T	H	T	T	H	G	T	G	G	T	G	H	T	T	T	T	H	H	G	T	H	T	G	G	T	G	H	H
JAX00415870	16	24390222	0	T	C	T	T	T	T	T	C	C	T	C	T	C	T	T	H	T	T	T	T	T	T	H	C	T	C	H	T	T	H	T	T	T	T	H	H	C	T	T	T	C	T	T	T	H	T
JAX00415872	16	24398048	0	T	C	T	T	T	T	T	T	C	T	T	T	T	T	T	H	T	T	T	T	T	T	T	T	T	C	H	T	T	N	T	T	T	T	T	T	C	T	T	T	T	T	T	T	T	T
JAX00415874	16	24400258	0	G	A	G	G	G	G	G	A	G	G	A	G	A	G	G	G	G	G	G	G	G	G	H	A	G	G	G	G	G	G	G	G	G	G	H	H	G	G	G	G	A	G	G	G	H	G
JAX00067450	16	24419767	0	G	A	G	G	G	G	G	A	G	G	N	G	A	G	G	G	G	G	G	G	G	G	H	N	G	G	G	G	G	G	G	G	G	G	H	H	G	G	G	G	A	G	G	G	H	N
JAX00415886	16	24457089	0	C	T	C	C	C	C	C	C	C	T	C	C	C	C	C	C	T	C	C	H	C	C	C	C	C	C	H	C	T	C	C	C	C	C	C	C	C	C	H	C	C	T	C	T	C	H
JAX00067453	16	24476746	0	T	C	T	T	T	C	T	C	C	C	C	T	C	H	T	H	C	T	H	H	T	T	H	C	T	C	C	H	C	H	T	T	T	T	H	H	C	T	H	H	C	C	T	C	H	H
JAX00415890	16	24477748	0	T	G	T	T	T	G	T	G	G	T	G	T	G	H	T	H	T	T	H	T	T	T	H	G	T	G	H	H	T	H	T	T	T	T	H	H	G	T	T	H	G	T	T	T	N	T
JAX00067456	16	24492935	0	G	C	G	G	G	G	G	G	C	G	G	G	G	G	G	N	G	G	G	G	G	G	G	H	G	C	N	G	G	C	G	G	G	G	G	G	C	G	G	N	G	G	G	G	G	G
JAX00067457	16	24493068	0	A	G	A	A	A	A	A	G	G	A	G	A	G	A	A	G	A	A	A	A	A	A	G	G	A	G	G	A	A	G	A	A	A	A	G	G	G	A	A	A	G	A	A	A	G	A
JAX00415897	16	24536577	0	A	C	A	A	A	C	A	C	C	A	C	A	C	H	A	H	A	A	H	A	A	A	H	C	A	C	H	H	A	H	A	A	A	A	H	H	C	A	A	H	C	A	A	A	H	A
JAX00415900	16	24549466	0	G	A	G	G	G	G	G	A	G	G	A	G	A	G	G	G	G	G	G	G	G	G	H	H	G	G	G	G	G	G	G	G	G	G	H	H	G	G	G	G	A	G	G	G	A	G
JAX00415904	16	24567496	0	C	T	C	C	C	C	C	C	T	C	C	C	C	C	C	H	C	C	C	C	C	C	C	H	C	T	H	C	C	H	C	C	C	C	C	C	T	C	C	C	C	C	C	C	C	C
JAX00415905	16	24568723	0	T	C	T	T	T	T	T	C	T	T	C	T	C	T	T	T	T	T	T	T	T	T	H	H	T	T	T	T	T	T	T	T	T	T	H	H	T	T	T	T	C	T	T	T	H	T
JAX00415909	16	24591032	0	G	T	G	G	G	T	G	G	G	G	G	G	G	H	G	G	G	G	H	G	G	G	G	G	G	G	G	H	G	G	G	G	G	G	G	G	G	G	G	H	G	G	G	G	G	G
JAX00415911	16	24602820	0	A	G	A	A	A	A	A	A	G	A	A	A	A	A	A	H	A	A	A	A	A	A	A	H	A	G	H	A	A	H	A	A	A	A	A	A	G	A	A	A	A	A	A	A	A	A
JAX00208625	16	24603366	0	A	G	A	A	A	A	A	G	G	A	G	A	G	A	A	H	A	A	A	A	A	A	H	G	A	G	H	A	A	H	A	A	A	A	H	H	G	A	A	A	G	A	A	A	H	A
JAX00415914	16	24615137	0	G	A	G	G	G	A	G	G	G	G	G	G	G	H	G	G	G	G	H	G	G	G	G	G	G	G	G	H	G	G	G	G	G	G	G	G	G	G	G	H	G	G	G	G	G	G
JAX00415916	16	24622368	0	C	T	C	C	C	T	C	T	T	C	T	C	T	H	C	H	C	C	H	C	C	C	N	T	C	T	H	H	C	H	C	C	C	C	C	N	T	C	C	H	T	C	C	C	C	C
JAX00067467	16	24660090	0	T	A	T	T	T	T	T	A	T	T	A	T	A	T	T	T	T	T	T	T	T	T	H	H	T	T	T	T	T	T	T	T	T	T	H	H	T	T	T	T	A	T	T	T	H	T
JAX00067468	16	24660382	0	C	A	C	C	C	C	C	A	C	C	A	C	A	C	C	C	C	C	C	C	C	C	H	H	C	C	C	C	C	C	C	C	C	C	H	H	C	C	C	C	A	C	C	C	H	C
JAX00067469	16	24663955	0	T	C	T	T	T	T	T	C	C	T	C	T	C	T	T	H	T	T	T	T	T	T	H	C	T	C	H	T	T	H	T	T	T	T	H	H	C	T	T	T	C	T	T	T	H	T
JAX00415922	16	24692978	0	G	C	G	G	G	G	G	G	C	G	G	G	G	G	G	H	G	G	G	G	G	G	G	H	G	C	H	G	G	H	G	G	G	G	G	G	C	G	G	G	G	G	G	G	G	G
JAX00067470	16	24699913	0	C	T	C	C	C	C	C	T	T	C	T	C	T	C	C	N	C	C	C	C	C	C	H	T	C	T	N	C	C	T	C	C	C	C	H	H	T	C	C	C	T	C	C	C	H	C
JAX00067471	16	24699953	0	C	A	C	C	C	C	C	C	A	C	C	C	C	C	C	H	C	C	C	C	C	C	C	H	C	A	H	C	C	H	C	C	C	C	C	C	A	C	C	C	C	C	C	C	C	C
JAX00415924	16	24731568	0	A	G	A	A	A	A	A	A	G	A	A	A	A	A	A	H	A	A	A	A	A	A	A	H	A	G	H	A	A	H	A	A	A	A	A	A	G	A	A	A	A	A	A	A	A	A
JAX00067473	16	24738192	0	T	G	T	T	T	T	T	G	G	T	G	T	G	T	T	H	T	T	T	T	T	T	H	G	T	G	H	T	T	H	T	T	T	T	H	H	G	T	T	T	G	T	T	T	H	T
JAX00067474	16	24739441	0	A	G	A	A	A	A	A	G	G	A	G	A	G	A	A	H	A	A	A	A	A	A	H	G	A	G	H	A	A	H	A	A	A	A	H	H	G	A	A	A	G	A	A	A	H	A
JAX00415928	16	24759895	0	G	C	G	G	G	G	G	C	C	G	C	G	C	G	G	H	G	G	G	G	G	G	H	C	G	C	H	G	G	H	G	G	G	G	H	H	C	G	G	G	C	G	G	G	C	G
JAX00415929	16	24760697	0	C	T	C	C	C	C	C	T	T	C	T	C	T	C	C	H	C	C	C	C	C	C	H	T	C	T	N	C	C	H	C	C	C	C	H	H	T	C	C	C	T	C	C	C	H	C
JAX00415930	16	24785682	0	G	C	G	G	G	G	G	C	G	G	C	G	C	G	G	G	G	G	G	G	G	G	H	H	G	G	G	G	G	G	G	G	G	G	H	H	G	G	G	G	C	G	G	G	H	G
JAX00415932	16	24800610	0	A	G	A	A	A	A	A	G	A	A	G	A	G	A	A	A	A	A	A	A	A	A	H	H	A	A	A	A	A	A	A	A	A	A	H	H	A	A	A	A	G	A	A	A	H	A
JAX00067479	16	24818152	0	A	G	A	A	A	A	A	A	G	A	A	A	A	A	A	H	A	A	A	A	A	A	A	H	A	G	H	A	A	H	A	A	A	A	A	A	G	A	A	A	A	A	A	A	A	A
JAX00067480	16	24818169	0	C	A	C	C	C	C	C	A	A	C	A	C	A	C	C	H	C	C	C	C	C	C	H	A	C	A	H	C	C	H	C	C	C	C	H	H	A	C	C	C	A	C	C	C	H	C
JAX00067481	16	24819129	0	A	C	A	A	A	A	A	C	C	A	C	A	C	A	A	A	A	A	A	A	A	A	H	C	A	C	H	A	A	N	A	A	A	A	H	H	C	A	A	A	C	A	A	A	H	A
JAX00415934	16	24821388	0	T	A	T	T	T	T	T	A	A	T	A	T	A	T	T	H	T	T	T	T	T	T	H	A	T	A	H	T	T	H	T	T	T	T	H	H	A	T	T	T	A	T	T	T	H	T
JAX00415935	16	24821426	0	A	C	A	A	A	A	A	C	C	A	C	A	C	A	A	H	A	A	A	A	A	A	H	C	A	C	H	A	A	H	A	A	A	A	H	H	C	A	A	A	C	A	A	A	H	A
JAX00415943	16	24889346	0	T	C	T	T	T	C	T	C	C	C	C	T	C	H	T	H	C	T	H	H	T	T	H	C	T	C	C	H	C	H	T	T	T	T	H	H	C	T	H	H	C	C	T	C	H	H
JAX00067487	16	24901970	0	G	A	G	G	G	A	G	A	A	A	A	G	A	H	G	H	A	G	H	H	G	G	H	A	G	A	A	H	A	H	G	G	G	G	H	H	A	G	H	H	A	A	G	A	H	H
JAX00415944	16	24903368	0	A	C	A	A	A	A	A	A	C	A	A	A	A	A	A	H	A	A	A	A	A	A	A	H	A	C	H	A	A	H	A	A	A	A	A	A	C	A	A	A	A	A	A	A	A	A
JAX00415945	16	24907319	0	A	G	A	A	A	A	A	G	A	A	G	A	G	A	A	A	A	A	A	A	A	A	H	H	A	A	A	A	A	A	A	A	A	A	H	H	A	A	A	A	G	A	A	A	H	A
JAX00415946	16	24911890	0	A	C	A	A	A	C	A	A	C	C	A	A	A	H	A	H	C	A	H	H	A	A	A	H	A	C	C	N	C	H	A	A	A	A	A	A	C	A	H	N	A	C	A	C	A	H
JAX00415947	16	24912130	0	C	T	C	C	C	C	C	T	C	C	T	C	T	C	C	C	C	C	C	C	C	C	H	H	C	C	C	C	C	C	C	C	C	C	H	H	C	C	C	C	T	C	C	C	H	C
JAX00067488	16	24928347	0	C	T	C	C	C	T	C	C	T	T	C	C	C	H	C	H	T	C	H	H	C	C	C	H	C	T	T	H	T	H	C	C	C	C	C	C	T	C	H	H	C	T	C	T	C	H
JAX00208630	16	24942008	0	T	C	T	T	T	C	T	C	C	C	C	T	C	H	T	H	C	T	H	H	T	T	H	C	T	C	C	H	C	H	T	T	T	T	H	H	C	T	H	H	C	C	T	C	H	H
JAX00208632	16	24942219	0	G	A	G	G	G	G	G	A	A	G	A	G	A	G	G	N	G	G	G	G	G	G	H	A	G	A	H	G	G	H	G	G	G	G	H	H	A	G	G	G	A	G	G	G	H	G
JAX00415951	16	24944904	0	A	T	A	A	A	T	A	A	A	T	A	A	A	H	A	A	T	A	H	H	A	A	A	A	A	A	H	H	T	A	A	A	A	A	A	A	A	A	H	H	A	T	A	T	A	H
JAX00415953	16	24946408	0	C	T	C	C	C	C	C	T	C	C	T	C	T	C	C	C	C	C	C	C	C	C	H	H	C	C	C	C	C	C	C	C	C	C	H	H	C	C	C	C	T	C	C	C	H	C
JAX00415955	16	24957454	0	C	T	C	C	C	C	C	C	T	C	C	C	C	C	C	H	C	C	C	C	C	C	C	H	C	T	H	C	C	H	C	C	C	C	C	C	T	C	C	C	C	C	C	C	C	C
JAX00067491	16	24978109	0	C	T	C	C	C	T	C	C	C	T	C	C	C	H	C	C	T	C	H	H	C	C	C	C	C	C	H	H	T	C	C	C	C	C	C	C	C	C	H	H	C	T	C	T	C	H
JAX00067492	16	24979111	0	T	A	T	T	T	A	T	A	A	A	A	T	A	H	T	H	A	T	H	H	T	T	H	A	T	A	A	H	A	H	T	T	T	T	H	H	A	T	H	H	A	A	T	A	H	H
JAX00067493	16	24979232	0	C	T	C	C	C	T	C	T	T	T	T	C	T	H	C	H	T	C	H	H	C	C	H	T	C	T	T	H	T	H	C	C	C	C	H	H	T	C	H	H	T	T	C	T	H	H
JAX00415962	16	24990928	0	C	A	C	C	C	C	C	A	A	C	A	C	A	C	C	H	C	C	C	C	C	C	H	A	C	A	H	C	C	H	C	C	C	C	H	H	A	C	C	C	A	C	C	C	H	C
JAX00067495	16	25018045	0	C	T	C	C	C	C	C	C	T	C	C	C	C	C	C	H	C	C	C	C	C	C	C	H	C	T	H	C	C	H	C	C	C	C	C	C	T	C	C	C	C	C	C	C	C	C
JAX00415964	16	25019131	0	C	G	C	C	C	C	C	G	C	C	G	C	G	C	C	C	C	C	C	C	C	C	H	H	C	C	C	C	C	C	C	C	C	C	H	N	C	C	C	C	G	C	C	C	H	C
JAX00415965	16	25019584	0	T	A	T	T	T	T	T	A	T	T	A	T	A	T	T	T	T	T	T	T	T	T	H	H	T	T	T	T	T	T	T	T	T	T	H	H	T	T	T	T	A	T	T	T	H	T
JAX00415970	16	25080965	0	G	A	G	G	G	G	G	A	G	G	A	G	A	G	G	G	G	G	G	G	G	G	H	H	G	G	G	G	G	G	G	G	G	G	H	H	G	G	G	G	A	G	G	H	H	G
JAX00415972	16	25081702	0	T	G	T	T	T	T	T	G	G	G	G	T	G	T	T	N	G	T	T	H	T	T	H	G	T	G	G	T	G	H	T	T	T	T	H	H	G	T	H	T	G	G	T	G	H	H
JAX00067501	16	25097074	0	A	G	A	A	A	A	A	A	G	A	A	A	A	A	A	H	A	A	A	A	A	A	A	H	A	G	H	A	A	H	A	A	A	A	A	A	G	A	A	A	A	A	A	A	A	A
JAX00208633	16	25115193	0	T	G	T	T	T	T	T	G	G	T	G	T	G	T	T	H	T	T	T	T	T	T	H	G	T	G	H	T	T	H	T	T	T	T	H	H	G	T	T	T	G	T	T	H	H	T
JAX00208634	16	25115206	0	T	A	T	T	T	T	T	A	A	T	A	T	A	T	T	H	T	T	T	T	T	T	H	A	T	A	H	T	T	H	T	T	T	T	H	H	A	T	T	T	A	T	T	H	H	T
JAX00415977	16	25135416	0	G	A	G	G	G	G	G	G	G	A	G	G	G	G	G	G	A	G	G	H	G	G	G	G	G	G	H	G	A	G	G	G	G	G	G	G	G	G	H	G	G	A	G	H	G	H
JAX00415978	16	25136948	0	C	T	C	C	C	C	C	T	C	C	T	C	H	C	C	C	C	C	C	C	C	C	H	H	C	C	C	C	C	C	C	C	C	C	H	H	C	C	C	C	T	C	C	H	N	C
JAX00067506	16	25173820	0	A	G	A	A	A	A	A	G	G	G	G	A	G	A	A	H	G	A	A	H	A	A	H	G	A	G	G	A	G	H	A	A	A	A	H	H	G	A	H	A	G	G	A	G	H	H
JAX00208635	16	25174975	0	G	A	G	G	G	G	G	G	A	G	G	G	G	G	G	H	G	G	G	G	G	G	G	G	G	A	G	G	G	H	G	G	G	G	G	G	A	G	G	G	G	G	G	G	G	G
JAX00067507	16	25178892	0	T	A	T	T	T	T	T	T	A	T	T	T	T	T	T	H	T	T	T	T	T	T	T	H	T	A	H	T	T	H	T	T	T	T	T	T	A	T	T	T	T	T	T	T	T	T
JAX00415980	16	25182719	0	C	T	C	C	C	C	C	T	T	C	T	C	T	C	C	H	C	C	C	C	C	C	H	T	C	T	H	C	C	H	C	C	C	C	H	H	T	C	C	C	T	C	C	H	H	C
JAX00415983	16	25222943	0	C	T	C	C	C	C	C	C	T	C	C	C	C	C	C	H	C	C	C	C	C	C	C	H	C	T	H	C	C	H	C	C	C	C	C	C	T	C	C	C	C	C	C	C	C	C
JAX00067513	16	25258571	0	A	C	A	A	A	A	A	A	A	C	A	A	A	A	A	A	C	A	A	H	A	A	A	A	A	A	H	A	C	A	A	A	A	A	A	A	A	A	H	A	A	C	A	H	A	A
JAX00208636	16	25269040	0	T	A	T	T	T	T	T	A	A	A	A	T	A	T	T	H	A	T	T	H	T	T	H	A	T	A	A	T	A	H	T	T	T	T	H	H	A	T	H	T	A	A	T	A	H	H
JAX00416000	16	25309082	0	A	G	A	A	A	A	A	A	A	G	A	A	A	A	A	A	G	A	A	H	A	A	A	A	A	A	H	A	G	A	A	A	A	A	A	A	A	A	H	A	A	G	A	H	A	H
JAX00416007	16	25370308	0	T	A	T	T	T	T	T	A	T	T	A	T	A	T	T	T	T	T	T	T	T	T	N	H	T	T	T	T	T	T	T	T	T	T	H	H	T	T	T	T	A	T	T	H	T	T
JAX00416010	16	25384405	0	T	C	T	T	T	T	T	T	C	C	T	T	T	T	T	H	C	T	T	H	T	T	T	H	T	C	C	T	C	H	T	T	T	T	T	T	C	T	H	T	T	C	T	H	T	H
JAX00416022	16	25426706	0	C	G	C	C	C	C	C	C	C	G	C	C	C	C	C	C	G	C	C	H	C	C	C	C	C	C	H	C	G	C	C	C	C	C	C	C	C	C	H	C	C	G	C	H	C	H
JAX00416025	16	25447210	0	T	G	T	T	T	T	T	T	G	G	T	T	T	T	T	H	G	T	T	H	T	T	T	H	T	G	G	T	G	H	T	T	T	T	T	T	G	T	H	T	T	G	T	H	T	H
JAX00416026	16	25449905	0	T	C	T	T	T	T	T	T	C	T	T	T	T	T	T	H	T	T	T	T	T	T	T	H	T	C	H	T	T	H	T	T	T	T	T	T	C	T	T	T	T	T	T	T	T	T
JAX00067530	16	25496088	0	G	A	G	G	G	G	G	A	G	G	A	G	A	G	G	G	G	G	G	G	G	G	H	H	G	G	G	G	G	G	G	G	G	G	H	H	G	G	G	G	A	G	G	H	H	G
JAX00067531	16	25500026	0	T	C	T	T	T	T	T	C	C	T	C	T	C	T	T	H	T	T	T	T	T	T	H	C	T	C	H	T	T	H	T	T	T	T	H	H	C	T	T	T	C	T	T	H	H	T
JAX00416033	16	25524277	0	G	A	G	G	G	G	G	G	A	G	G	G	G	G	G	H	G	G	G	G	G	G	G	H	G	A	H	G	G	H	G	G	G	G	G	G	A	G	G	G	G	G	G	G	G	G
JAX00067533	16	25538694	0	T	C	T	T	T	T	T	C	C	T	C	T	C	T	T	H	T	T	T	T	T	T	H	C	T	C	H	T	T	H	T	T	T	T	H	H	C	T	T	T	C	T	T	H	H	T
JAX00067534	16	25538812	0	G	A	G	G	G	G	G	G	A	G	G	G	G	G	G	H	G	G	G	G	G	G	G	H	G	A	H	G	G	H	G	G	G	G	G	G	A	G	G	G	G	G	G	G	G	G
JAX00067536	16	25578055	0	T	G	T	T	T	T	T	G	G	G	G	T	G	T	T	H	G	T	T	H	T	T	H	G	T	G	G	T	G	H	T	T	T	T	H	H	G	T	H	T	G	G	T	G	H	H
JAX00067537	16	25578093	0	T	C	T	T	T	T	T	T	C	C	T	T	T	T	T	H	C	T	T	H	T	T	T	H	T	C	C	T	C	N	T	T	T	T	T	T	C	T	H	T	T	C	T	H	T	H
JAX00416043	16	25584959	0	A	G	A	A	A	A	A	A	A	G	A	A	A	A	A	A	G	A	A	H	A	A	A	A	A	A	H	A	G	A	A	A	A	A	A	A	A	A	H	A	A	G	A	H	A	H
JAX00416045	16	25603772	0	A	G	A	A	A	A	A	G	G	A	G	A	G	A	A	H	A	A	A	A	A	A	N	N	A	N	H	A	A	N	A	A	A	A	N	N	G	A	A	A	G	A	A	N	H	A
JAX00416053	16	25656616	0	G	A	G	G	G	G	G	G	A	G	G	G	G	G	G	H	G	G	G	G	G	G	G	H	G	A	H	G	G	H	G	G	G	G	G	G	A	G	G	G	G	G	G	G	G	G
JAX00416059	16	25680438	0	C	T	C	C	C	C	C	T	C	C	T	C	T	C	C	C	C	C	C	C	C	C	H	H	C	C	C	C	C	C	C	C	C	C	H	H	C	C	C	C	T	C	C	H	H	C
JAX00416060	16	25680651	0	T	C	T	T	T	T	T	C	C	T	C	T	C	T	T	H	T	T	T	T	T	T	H	C	T	C	H	T	T	H	T	T	T	T	H	H	C	T	T	T	C	T	T	H	H	T
JAX00067545	16	25698975	0	A	G	A	A	A	A	A	G	A	A	G	A	G	A	A	A	A	A	A	A	A	A	H	H	A	A	A	A	A	A	A	A	A	A	H	H	A	A	A	A	G	A	A	H	H	A
JAX00416066	16	25714595	0	A	C	A	A	A	A	C	A	A	A	A	A	A	A	A	A	A	A	A	A	A	A	A	A	A	A	A	H	A	A	A	A	C	C	A	A	A	A	H	A	A	A	C	A	A	H
JAX00416067	16	25714645	0	T	C	T	T	T	T	T	C	T	T	C	T	C	T	T	T	T	T	T	T	T	T	H	H	T	T	T	T	T	T	T	T	T	T	H	H	T	T	T	T	C	T	T	H	H	T
JAX00067549	16	25722646	0	G	C	G	G	G	G	G	C	G	C	C	G	C	G	G	G	C	G	G	H	G	G	H	H	G	G	H	G	C	G	G	G	G	G	H	H	G	G	H	G	C	C	G	C	H	H
JAX00416070	16	25726298	0	A	G	A	A	A	A	A	G	G	G	G	A	G	A	A	H	G	A	A	H	A	A	H	G	A	G	G	A	G	H	A	A	A	A	H	H	G	A	H	A	G	G	A	G	H	H
JAX00416071	16	25726726	0	T	C	T	T	T	T	T	T	C	C	T	T	T	T	T	N	C	T	T	N	T	T	T	H	T	C	C	T	C	H	T	T	T	T	T	T	C	T	H	T	T	C	T	N	T	N
JAX00067550	16	25738031	0	G	T	G	G	G	G	G	T	G	G	T	G	T	G	G	G	N	G	G	G	G	G	N	G	G	G	G	N	G	G	G	G	G	G	N	N	G	G	G	G	T	G	G	H	H	G
JAX00067551	16	25778386	0	C	T	C	C	C	C	C	T	C	C	T	C	T	C	C	C	C	C	C	C	C	C	H	H	C	C	C	C	C	C	C	C	C	C	H	H	C	C	C	C	T	C	C	H	H	C
JAX00067553	16	25781260	0	A	G	A	A	A	A	A	G	G	A	G	A	G	A	A	H	A	A	A	A	A	A	H	G	A	G	H	A	A	H	A	A	A	A	H	H	G	A	A	A	G	A	A	H	H	A
JAX00416075	16	25800767	0	T	C	T	T	T	T	T	C	T	T	C	T	C	T	T	T	T	T	T	T	T	T	H	H	T	T	T	T	T	T	T	T	T	T	H	H	T	T	T	T	C	T	T	H	H	T
JAX00416080	16	25803633	0	T	C	T	T	T	T	T	C	C	T	C	T	C	T	T	H	T	T	T	T	T	T	H	C	T	C	H	T	T	H	T	T	T	T	H	H	C	T	T	T	C	T	T	H	H	T
JAX00067554	16	25816407	0	C	T	C	C	C	C	C	T	T	C	T	C	T	C	C	H	C	C	C	C	C	C	H	T	C	T	H	C	C	H	C	C	C	C	H	H	T	C	C	C	T	C	C	H	H	C
JAX00067555	16	25816449	0	T	A	T	T	T	T	T	A	A	T	A	T	A	T	T	H	T	T	T	T	T	T	H	A	T	A	H	T	T	H	T	T	T	T	H	H	A	T	T	T	A	T	T	H	N	T
JAX00067556	16	25819923	0	T	C	T	T	T	T	T	C	C	C	C	T	C	T	T	T	C	T	T	H	T	T	T	C	N	C	C	T	C	T	T	T	N	T	T	T	C	T	N	T	C	C	T	H	T	H
JAX00416082	16	25845522	0	A	G	A	A	A	A	A	A	G	A	A	A	A	A	A	G	A	A	A	A	A	A	A	G	A	G	N	A	A	G	A	A	A	A	A	A	G	A	A	A	A	A	A	A	A	A
JAX00416083	16	25845608	0	C	T	C	C	C	C	C	T	C	T	T	C	T	C	C	C	T	C	C	H	C	C	H	H	C	C	H	C	T	C	C	C	C	C	H	H	C	C	H	C	T	T	C	T	H	H
JAX00416085	16	25855188	0	G	A	G	G	G	G	G	G	A	G	G	G	G	G	G	H	G	G	G	G	G	G	G	H	G	A	H	G	G	H	G	G	G	G	G	G	A	G	G	G	G	G	G	G	G	G
JAX00416087	16	25864464	0	T	C	T	T	T	T	T	T	T	C	T	T	T	T	T	T	C	T	T	H	T	T	T	T	T	T	H	T	C	T	T	T	T	T	T	T	T	T	H	T	T	C	T	H	T	H
JAX00067558	16	25864503	0	A	G	A	A	A	A	A	G	G	A	G	A	G	A	A	H	A	A	A	A	A	A	H	G	A	G	H	A	A	H	A	A	A	A	H	H	G	A	A	A	G	A	A	H	H	A
JAX00067562	16	25902077	0	T	C	T	T	T	T	T	C	C	T	C	T	C	T	T	H	T	T	T	T	T	T	H	C	T	C	H	T	T	H	T	T	T	T	H	H	C	T	T	T	C	T	T	H	H	T
JAX00416095	16	25921289	0	C	T	C	C	C	C	C	C	C	T	C	C	C	C	C	C	T	C	C	H	C	C	C	C	C	C	H	C	T	C	C	C	C	C	C	C	C	C	H	C	C	T	C	H	C	H
JAX00416097	16	25925482	0	G	A	G	G	G	G	G	G	A	G	G	G	G	G	G	H	G	G	G	G	G	G	G	A	G	A	H	G	G	H	G	G	G	G	G	G	A	G	G	G	G	G	G	G	G	G
JAX00416099	16	25934308	0	C	G	C	C	C	C	C	C	C	G	C	C	C	C	C	C	G	C	C	H	C	C	C	C	C	C	H	C	G	C	C	C	C	C	C	C	C	C	H	C	C	G	C	H	C	H
JAX00067565	16	25943753	0	C	T	C	C	C	C	C	T	T	T	T	C	T	C	C	H	T	C	C	H	C	C	H	T	C	T	T	C	T	N	C	C	C	C	H	H	T	C	H	C	T	T	C	T	H	H
JAX00416104	16	25955269	0	G	A	G	G	G	G	G	G	G	A	G	G	G	G	G	G	A	G	G	H	G	G	G	G	G	G	H	G	A	G	G	G	G	G	G	G	G	G	N	G	G	A	G	H	G	H
JAX00416105	16	25959553	0	G	A	G	G	G	G	G	A	G	G	A	G	A	G	G	G	G	G	G	G	G	G	H	H	G	G	G	G	G	G	G	G	G	G	H	H	G	G	G	G	A	G	G	G	G	G
JAX00416107	16	25973204	0	T	C	T	T	T	T	T	C	C	C	C	T	C	T	T	H	C	T	T	H	T	T	H	C	T	C	C	T	C	H	T	T	T	T	H	H	C	T	H	T	C	C	T	C	H	H
JAX00416109	16	25973676	0	C	T	C	C	C	C	C	C	T	C	C	C	C	C	C	H	C	C	C	C	C	C	C	H	C	T	N	C	C	H	C	C	C	C	C	C	T	C	C	C	C	C	C	C	C	C
JAX00067566	16	25976553	0	T	C	T	T	T	T	T	C	C	T	C	T	C	T	T	H	T	T	T	T	T	T	H	C	T	C	H	T	T	H	T	T	T	T	H	H	C	T	T	T	C	T	T	H	H	T
JAX00416111	16	25996426	0	T	A	T	T	T	T	T	T	A	T	T	T	T	T	T	H	T	T	T	T	T	T	T	H	T	A	H	T	T	H	T	T	T	T	T	T	A	T	T	T	T	T	T	T	T	T
JAX00208660	16	26019484	0	C	T	C	C	C	C	C	T	T	C	T	C	T	C	C	H	C	C	C	C	C	C	H	T	C	T	H	C	C	H	C	C	C	C	H	H	T	C	C	C	T	C	C	H	H	C
JAX00067570	16	26022708	0	G	A	G	G	G	G	G	G	A	G	G	G	G	G	G	G	G	G	G	G	G	G	G	G	G	A	G	G	G	G	G	G	G	G	G	G	A	G	G	G	G	G	G	G	G	G
JAX00416114	16	26048297	0	C	T	C	C	C	C	C	C	T	C	C	C	C	C	C	C	C	C	C	C	C	C	C	C	C	T	C	C	C	C	C	C	C	C	C	C	T	C	C	C	C	C	C	C	C	C
JAX00416115	16	26048325	0	C	T	C	C	C	C	C	T	C	C	T	C	T	C	C	C	C	C	C	C	C	C	H	H	C	C	C	C	C	C	C	C	C	C	H	H	C	C	C	C	T	C	C	H	H	C
JAX00067572	16	26060770	0	C	T	C	C	C	C	C	C	T	C	C	C	C	C	C	N	C	C	C	C	C	C	C	H	C	T	N	C	C	H	C	C	C	C	C	C	T	C	C	C	C	C	C	C	C	C
JAX00067574	16	26062594	0	G	A	G	G	G	G	G	G	A	G	G	G	G	G	G	H	G	G	G	G	G	G	G	H	G	A	H	G	G	H	G	G	G	G	G	G	A	G	G	G	G	G	G	G	G	G
JAX00416120	16	26078531	0	C	T	C	C	C	C	C	T	T	T	T	C	T	C	C	H	T	C	C	H	C	C	H	T	C	T	T	C	T	H	C	C	C	C	H	H	T	C	H	C	T	T	C	T	H	H
JAX00416125	16	26096891	0	G	A	G	G	G	G	G	G	G	A	G	G	G	G	G	G	A	G	G	H	G	G	G	G	G	G	H	G	A	G	G	G	G	G	G	G	G	G	H	G	G	A	G	G	G	H
JAX00067576	16	26098545	0	C	T	C	C	C	C	C	T	C	C	T	C	T	C	C	C	C	C	C	C	C	C	H	H	C	C	C	C	C	C	C	C	C	C	H	H	C	C	C	C	T	C	C	N	H	C
JAX00416126	16	26113872	0	G	T	G	G	G	G	G	T	T	T	T	G	T	G	G	H	T	G	G	H	G	G	H	T	G	T	T	G	T	H	G	G	G	G	H	H	T	G	H	G	T	T	G	T	H	H
JAX00416128	16	26119990	0	G	T	G	G	G	G	G	T	G	G	T	G	T	G	G	G	G	G	G	G	G	G	H	H	G	G	G	G	G	G	G	G	G	G	H	H	G	G	G	G	T	G	G	H	H	G
JAX00208664	16	26131084	0	C	T	C	C	C	C	C	C	T	C	C	C	C	C	C	H	C	C	C	C	C	C	C	H	C	T	H	C	C	H	C	C	C	C	C	C	T	C	C	C	C	C	C	C	C	C
JAX00416129	16	26147251	0	A	C	A	A	A	A	A	A	C	A	A	A	A	A	A	H	A	A	A	A	A	A	A	H	A	C	H	A	A	H	A	A	A	A	A	A	C	A	A	A	A	A	A	A	A	A
JAX00416131	16	26166858	0	C	T	C	C	C	C	C	C	C	T	C	C	C	C	C	C	T	C	C	H	C	C	C	C	C	C	H	C	T	C	C	C	C	C	C	C	C	C	H	C	C	T	C	T	C	H
JAX00416132	16	26169507	0	A	G	A	A	A	A	A	A	G	G	A	A	A	A	A	H	G	A	A	H	A	A	A	H	A	G	G	A	G	H	A	A	A	A	A	A	G	A	N	A	A	G	A	H	A	H
JAX00067588	16	26246857	0	G	A	G	G	G	G	G	G	A	G	G	G	G	G	G	H	G	G	G	G	G	G	G	H	G	A	H	G	G	H	G	G	G	G	G	G	A	G	G	G	G	G	G	G	G	G
JAX00416146	16	26294954	0	G	T	G	G	G	G	G	G	T	G	G	G	G	G	G	H	G	G	G	G	G	G	G	H	G	T	H	G	G	H	G	G	G	G	G	G	T	G	G	G	G	G	G	G	G	G
JAX00208668	16	26295436	0	A	G	A	A	A	A	A	G	G	A	G	A	G	A	A	H	A	A	A	A	A	A	H	G	A	G	N	A	A	H	A	A	A	A	H	H	G	A	A	A	G	A	A	H	H	A
JAX00416147	16	26301615	0	C	A	C	C	C	C	C	C	A	C	C	C	C	C	C	H	C	C	C	C	C	C	C	H	C	A	H	C	C	N	C	C	C	C	C	C	A	C	C	C	C	C	C	C	C	C
JAX00416149	16	26322305	0	C	T	C	C	C	C	C	T	C	C	T	C	T	C	C	C	C	C	C	C	C	C	H	H	C	C	C	C	C	C	C	C	C	C	H	H	C	C	C	C	T	C	C	H	H	C
JAX00416153	16	26345598	0	T	C	T	T	T	T	C	C	C	T	C	T	C	T	T	H	T	T	T	T	T	T	H	C	T	C	H	H	T	H	T	T	C	C	H	H	C	T	H	T	C	T	C	H	H	H
JAX00067595	16	26345628	0	A	G	A	A	A	A	A	G	G	A	G	A	G	A	A	H	A	A	A	A	A	A	H	G	A	G	H	A	A	H	A	A	A	A	H	H	G	A	A	A	G	A	A	H	H	A
JAX00416155	16	26350407	0	T	C	T	T	T	T	T	C	T	T	C	T	C	T	T	T	T	T	T	T	T	T	H	H	T	T	T	T	T	T	T	T	T	T	H	H	T	T	T	T	C	T	T	H	H	T
JAX00416160	16	26401315	0	T	A	T	T	T	T	T	T	A	T	T	T	T	T	T	H	T	T	T	T	T	T	T	H	T	A	H	T	T	H	T	T	T	T	T	T	A	T	T	T	T	T	T	T	T	T
JAX00416161	16	26405458	0	A	C	A	A	A	A	C	C	C	A	C	A	C	A	A	H	A	A	A	A	A	A	H	C	A	C	H	H	A	H	A	A	C	C	H	H	C	A	H	A	C	A	C	H	H	N
JAX00416162	16	26410998	0	T	A	T	T	T	T	A	A	T	T	A	T	A	T	T	T	T	T	T	T	T	T	H	H	T	T	T	H	T	T	T	T	A	A	H	H	T	T	T	T	A	T	A	H	H	N
JAX00416163	16	26411143	0	A	C	A	A	A	A	C	C	C	A	C	A	C	A	A	H	A	A	A	A	A	A	H	C	A	C	H	H	A	H	A	A	C	C	H	H	C	A	H	A	C	A	C	H	H	H
JAX00067599	16	26418767	0	C	T	C	C	C	C	T	C	C	C	C	C	C	C	C	C	C	C	C	C	C	C	C	C	C	C	C	H	C	C	C	C	T	T	C	C	C	C	H	C	C	C	T	C	C	H
JAX00067600	16	26418945	0	T	G	T	T	T	T	G	G	G	T	G	T	G	T	T	H	T	T	T	T	T	T	H	G	T	G	H	H	T	H	T	T	G	G	H	H	G	T	H	T	G	T	G	H	H	H
JAX00416166	16	26432693	0	T	A	T	T	T	T	T	A	A	T	A	T	A	T	T	H	T	T	T	T	T	T	H	A	T	A	H	T	T	H	T	T	T	T	H	H	A	T	T	T	A	T	T	H	H	T
JAX00416167	16	26432780	0	G	T	G	G	G	G	G	T	G	G	T	G	T	G	G	G	G	G	G	G	G	G	H	H	G	G	G	G	G	G	G	G	G	G	H	H	G	G	G	G	T	G	G	H	H	G
JAX00416177	16	26449141	0	A	T	A	A	A	A	A	A	T	A	A	A	A	A	A	H	A	A	A	A	A	A	A	H	A	T	H	A	A	H	A	A	A	A	A	A	T	A	A	A	A	A	A	A	A	A
JAX00416179	16	26461488	0	C	T	C	C	C	C	C	T	C	C	T	C	T	C	C	C	C	C	C	C	C	C	H	H	C	C	C	C	C	C	C	C	C	C	H	H	C	C	C	C	T	C	C	H	H	C
JAX00067606	16	26502952	0	T	C	T	T	T	T	T	C	C	C	C	T	C	T	T	H	C	T	T	H	T	T	H	C	T	C	C	T	C	H	T	T	T	T	H	H	C	T	H	T	C	C	T	C	H	H
JAX00416187	16	26523741	0	C	T	C	C	C	C	C	T	C	C	T	C	T	C	C	C	C	C	C	C	C	C	H	H	C	C	C	C	C	C	C	C	C	C	H	H	C	C	C	C	T	C	C	H	H	C
JAX00067608	16	26538151	0	T	C	T	T	T	T	T	T	C	T	T	T	T	T	T	N	T	T	T	T	T	T	T	C	T	C	H	T	T	H	T	T	T	T	T	T	C	T	T	T	T	T	T	T	T	T
JAX00067609	16	26538234	0	G	A	G	G	G	G	G	G	A	G	G	G	G	G	G	G	G	G	G	G	G	G	G	H	G	A	G	G	G	G	G	G	G	G	G	G	A	G	G	G	G	G	G	G	G	G
JAX00208677	16	26540173	0	A	G	A	A	A	A	A	A	G	A	A	A	A	A	A	H	A	A	A	A	A	A	A	H	A	G	H	A	A	H	A	A	A	A	A	A	G	A	A	A	A	A	A	A	A	A
JAX00416195	16	26546667	0	C	T	C	C	C	C	T	C	C	T	C	C	C	C	C	C	T	C	C	H	C	C	C	C	C	C	N	H	T	C	C	C	T	T	C	C	C	C	T	C	C	T	T	N	C	T
JAX00067612	16	26578707	0	T	C	T	T	T	T	T	T	C	T	T	T	T	T	T	H	T	T	T	T	T	T	T	H	T	C	H	T	T	H	T	T	T	T	T	T	C	T	T	T	T	T	T	T	T	T
JAX00416202	16	26582541	0	C	T	C	C	C	C	C	T	T	C	T	C	T	C	C	H	C	C	C	C	C	C	H	T	C	T	H	C	C	H	C	C	C	C	H	H	T	C	C	C	T	C	C	H	H	C
JAX00416203	16	26584313	0	C	G	C	C	C	C	G	G	G	G	G	C	G	C	C	H	G	C	C	H	C	C	H	G	C	G	G	H	G	H	C	C	G	G	H	H	G	C	G	C	G	G	G	G	H	G
JAX00416209	16	26619217	0	G	A	G	G	G	G	G	A	G	G	A	G	A	G	G	G	G	G	G	G	G	G	H	H	G	G	G	G	G	G	G	G	G	G	H	H	G	G	G	G	A	G	G	H	H	G
JAX00067615	16	26621534	0	G	C	G	G	G	G	C	C	G	G	C	G	C	G	G	G	G	G	G	G	G	G	H	H	G	G	G	N	G	G	G	G	C	C	H	H	G	H	H	G	C	G	C	H	H	C
JAX00416218	16	26638656	0	T	A	T	T	T	T	A	A	A	T	A	T	A	T	T	H	T	T	T	T	T	T	H	A	T	A	H	H	T	H	T	T	A	A	H	H	A	T	H	T	A	T	A	H	H	H
JAX00416221	16	26653519	0	C	A	C	C	C	C	C	C	C	A	C	C	C	C	C	C	A	C	C	H	C	C	C	C	C	C	H	C	A	C	C	C	C	C	C	C	C	C	C	C	C	A	C	C	C	C
JAX00067619	16	26653687	0	C	T	C	C	C	C	C	C	T	C	C	C	C	C	C	H	C	C	C	C	C	C	C	H	C	T	H	C	C	H	C	C	C	C	C	C	T	C	C	C	C	C	C	C	C	C
JAX00416222	16	26660779	0	T	A	T	T	T	T	A	A	A	T	A	T	A	T	T	H	T	T	T	T	T	T	T	A	T	A	H	H	T	H	T	T	A	A	T	T	A	T	H	T	A	T	A	T	T	H
JAX00416225	16	26669333	0	C	G	C	C	C	C	C	G	G	C	G	C	G	C	C	H	C	C	C	C	C	C	H	G	C	G	H	C	C	H	C	C	C	C	N	H	G	C	C	C	G	C	C	H	H	N
JAX00416226	16	26669400	0	C	T	C	C	C	C	C	T	C	C	T	C	T	C	C	C	C	C	C	C	C	C	H	H	C	C	C	C	C	C	C	C	C	C	H	H	C	C	C	C	T	C	C	H	H	C
JAX00416229	16	26691690	0	G	T	G	G	G	G	G	G	T	G	G	G	G	G	G	H	G	G	G	G	G	G	G	H	G	T	H	G	G	H	G	G	G	G	G	G	T	G	G	G	G	G	G	G	G	G
JAX00416231	16	26692081	0	G	A	G	G	G	G	A	G	G	G	G	G	G	G	G	G	G	G	G	G	G	G	G	G	G	G	G	H	G	G	G	G	A	A	G	G	G	G	H	G	G	G	A	G	G	H
JAX00416237	16	26700324	0	G	C	G	G	G	G	G	C	C	G	C	G	C	G	G	H	G	G	G	G	G	G	H	C	G	C	H	G	G	H	G	G	G	G	H	H	C	G	G	G	C	G	G	H	H	G
JAX00416238	16	26700406	0	C	T	C	C	C	C	T	T	T	C	T	C	T	H	C	H	C	C	C	C	C	C	H	T	C	T	H	H	C	H	C	C	T	T	H	H	T	C	H	C	T	C	T	H	H	H
JAX00416245	16	26739837	0	G	A	G	G	G	G	G	A	G	G	A	G	G	G	G	G	G	G	G	G	G	G	H	H	G	G	G	G	G	G	G	G	G	G	H	H	G	G	G	G	A	G	G	H	H	G
JAX00067625	16	26752386	0	A	G	A	A	A	A	A	G	G	A	G	A	A	A	A	H	A	A	A	A	A	A	H	G	A	G	H	A	A	H	A	A	A	A	H	H	G	A	A	A	G	A	A	H	H	A
JAX00416250	16	26755958	0	C	A	C	C	C	C	A	A	A	A	A	C	C	C	C	H	A	C	C	H	C	C	H	A	C	A	A	H	A	H	C	C	A	A	H	N	A	C	A	C	A	A	A	A	H	A
JAX00416252	16	26756574	0	A	G	A	A	A	A	A	G	A	A	G	A	A	A	A	A	A	A	A	A	A	A	H	H	A	A	A	A	A	A	A	A	A	A	H	H	A	A	A	A	G	A	A	H	H	A
JAX00416258	16	26802908	0	C	A	C	C	C	C	C	A	C	C	A	C	C	C	C	C	C	C	C	C	C	C	H	H	C	C	C	C	C	C	C	C	C	C	H	H	C	C	C	C	A	C	C	H	H	C
JAX00416260	16	26808061	0	G	A	G	G	G	G	A	A	A	G	A	G	N	G	G	H	G	G	G	G	G	G	H	A	G	A	H	H	G	H	G	G	A	A	H	H	A	G	H	G	A	G	A	H	H	H
JAX00416262	16	26808257	0	C	T	C	C	C	C	C	C	C	T	C	C	C	C	C	C	T	C	C	H	C	C	C	C	C	C	H	C	T	C	C	C	C	C	C	C	C	C	H	C	C	T	C	H	C	H
JAX00208681	16	26816550	0	G	A	G	G	G	G	G	A	A	G	A	G	G	G	G	H	G	G	G	G	G	G	H	A	G	A	H	G	G	H	G	G	G	G	H	H	A	G	G	G	A	G	G	H	H	G
JAX00067632	16	26860812	0	C	A	C	C	C	C	C	A	C	C	A	C	C	C	C	C	C	C	C	C	C	C	H	H	C	C	C	C	C	C	C	C	C	C	H	H	C	C	C	C	A	C	C	H	H	C
JAX00067633	16	26862427	0	G	A	G	G	G	G	G	A	G	G	A	G	G	G	G	G	G	G	G	G	G	G	N	N	G	G	G	G	G	G	G	G	G	G	G	N	G	G	G	G	A	G	G	H	N	G
JAX00416268	16	26864754	0	T	C	T	T	T	T	C	T	T	T	T	T	T	T	N	T	T	T	T	T	T	T	T	T	T	T	T	H	T	T	T	T	N	C	T	T	T	T	H	T	T	T	C	T	T	N
JAX00067634	16	26867509	0	G	A	A	G	G	A	G	G	G	G	G	A	G	A	H	G	G	A	A	G	G	G	G	G	G	G	G	H	G	G	H	A	G	G	H	G	G	H	G	N	G	G	G	G	G	G
JAX00416273	16	26873034	0	A	G	A	A	A	A	G	G	G	G	G	A	A	A	N	H	G	A	A	H	A	A	H	G	A	G	G	H	G	H	A	A	G	G	H	H	G	A	G	A	G	G	G	G	N	G
JAX00416275	16	26887133	0	G	A	G	G	G	G	A	G	G	G	G	G	G	G	G	G	G	G	G	G	G	G	G	G	G	G	G	H	G	G	G	G	A	A	G	G	G	G	H	G	G	G	A	G	G	H
JAX00416277	16	26897695	0	A	G	A	A	A	A	A	A	G	A	A	A	A	A	A	H	A	A	A	A	A	A	A	H	A	G	H	A	A	H	A	A	A	A	A	A	G	A	A	A	A	A	A	A	A	A
JAX00416278	16	26898071	0	T	A	T	T	T	T	T	A	A	T	H	T	T	T	T	N	T	T	T	T	T	T	N	A	T	A	H	T	T	H	T	T	T	T	T	N	A	T	T	T	N	T	T	T	T	T
JAX00416279	16	26899017	0	A	G	A	A	A	A	A	G	G	A	G	A	A	A	A	H	A	A	A	A	A	A	A	G	A	G	H	A	A	H	A	A	A	A	A	A	G	A	A	A	N	A	A	A	A	A
JAX00067636	16	26900704	0	A	G	A	A	A	A	G	A	A	A	A	A	A	A	A	A	A	A	A	A	A	A	A	A	A	A	A	H	A	A	A	A	G	G	A	A	A	A	H	A	A	A	G	A	A	H
JAX00067637	16	26900957	0	G	T	G	G	G	G	T	T	T	G	T	G	G	G	G	H	G	G	G	G	G	G	H	T	G	T	H	H	G	H	G	G	T	T	H	H	T	G	H	G	T	G	T	H	H	H
JAX00067640	16	26946488	0	G	A	G	G	G	G	G	G	A	G	G	G	G	G	G	N	G	G	G	G	G	G	G	H	G	A	H	G	G	H	G	G	G	G	G	G	A	G	G	G	G	G	G	G	G	G
JAX00416288	16	26965601	0	G	T	G	G	G	G	G	G	T	G	G	G	G	G	G	H	G	G	G	G	G	G	G	T	G	T	H	G	G	H	G	G	G	G	G	G	T	G	G	G	G	G	G	G	G	G
JAX00067642	16	26975356	0	T	C	T	T	T	T	T	C	C	T	C	T	T	T	T	H	T	T	T	T	T	T	H	C	T	C	H	T	T	H	T	T	T	T	N	N	C	T	T	T	C	T	T	H	H	T
JAX00067643	16	26978114	0	A	G	G	A	G	G	G	G	G	G	G	G	A	G	G	G	G	G	G	G	G	G	G	G	G	G	G	G	G	G	G	G	G	G	G	G	G	H	G	H	G	G	G	G	A	G
JAX00416311	16	27072114	0	C	T	C	C	C	C	C	C	T	C	C	C	C	C	C	H	C	C	C	C	C	C	C	H	C	T	H	C	C	H	C	C	C	C	C	C	T	C	C	C	C	C	C	C	C	C
JAX00416312	16	27072402	0	T	C	T	T	T	T	T	C	C	T	C	T	T	T	T	N	T	T	T	T	T	T	H	C	T	C	H	T	T	H	T	T	T	T	H	H	C	T	T	T	C	T	T	N	H	T
JAX00067650	16	27106624	0	A	G	A	A	A	A	A	A	G	G	A	A	A	A	A	H	G	A	A	H	A	A	A	H	A	G	G	A	G	H	A	A	A	A	A	A	G	A	H	A	A	G	A	H	A	H
JAX00067651	16	27107588	0	C	T	C	C	C	C	C	C	T	T	C	C	C	C	C	N	N	C	C	H	C	C	C	H	C	T	H	C	T	H	C	C	C	C	C	C	T	C	H	C	C	T	C	H	C	H
JAX00067652	16	27107661	0	G	A	G	G	G	G	G	G	G	A	G	G	G	G	G	G	A	G	G	H	G	G	G	G	G	G	H	G	A	G	G	G	G	G	G	G	G	G	H	G	G	A	G	H	G	H
JAX00067653	16	27138246	0	A	C	A	A	A	A	C	C	C	C	C	A	A	A	A	H	C	A	A	H	A	A	H	C	A	C	C	H	C	H	A	A	C	C	H	H	C	A	C	A	C	C	C	C	H	C
JAX00416317	16	27144666	0	G	T	G	G	G	G	G	T	G	G	T	G	G	G	G	G	G	G	G	G	G	G	H	H	G	G	G	G	G	G	G	G	G	G	H	H	G	G	G	G	T	G	G	H	H	G
JAX00416319	16	27153107	0	T	C	T	T	T	T	T	C	C	T	C	T	T	T	T	H	T	T	T	N	T	T	H	C	T	C	H	T	T	H	T	T	T	T	T	H	C	T	T	T	C	N	N	T	N	T
JAX00416329	16	27180567	0	G	C	G	G	G	G	G	C	G	G	C	G	G	G	G	G	G	G	G	G	G	G	H	H	G	G	G	G	G	G	G	G	G	G	H	H	G	G	G	G	C	G	G	H	H	G
JAX00416331	16	27223919	0	G	C	G	G	G	G	G	C	G	G	C	G	G	G	G	G	G	G	G	G	G	G	H	H	G	G	G	G	G	G	G	G	G	G	H	H	G	G	G	G	C	G	G	H	H	G
JAX00067661	16	27239192	0	C	G	C	C	C	C	C	C	G	C	C	C	C	C	C	H	C	C	C	C	C	C	C	H	C	G	H	C	C	H	C	C	C	C	C	C	H	C	C	C	C	C	C	C	C	C
JAX00067662	16	27259475	0	T	C	T	T	T	T	C	T	T	T	T	T	T	T	T	T	T	T	T	T	T	T	T	T	T	T	T	H	T	T	T	T	C	N	T	T	T	T	H	T	T	T	C	T	H	T
JAX00416339	16	27261941	0	G	A	G	G	G	G	A	A	A	G	A	G	G	G	G	H	G	G	G	G	G	G	H	A	G	A	H	H	G	H	G	G	A	A	H	H	A	G	H	G	A	G	A	H	H	H
JAX00067666	16	27297115	0	A	G	A	A	G	A	G	G	G	A	G	A	A	A	H	G	A	A	A	H	G	G	G	G	G	G	H	H	A	G	H	A	G	G	H	G	G	A	H	A	G	A	G	H	H	H
JAX00416345	16	27297733	0	A	G	A	A	G	A	G	G	G	A	G	A	A	A	H	G	A	A	A	H	G	G	G	G	G	G	H	H	A	G	H	A	G	G	H	G	G	A	H	A	G	A	G	H	H	H
JAX00416346	16	27328299	0	A	C	A	A	C	A	C	C	C	A	C	A	A	A	H	C	A	A	A	H	C	C	C	C	C	C	H	H	A	C	H	A	C	C	H	C	C	A	H	A	C	A	C	H	H	H
JAX00416348	16	27328779	0	T	C	T	T	T	T	T	C	T	T	C	T	T	T	T	T	T	T	T	T	T	T	H	H	T	T	T	T	T	T	T	T	T	T	H	H	T	T	T	T	C	T	T	H	H	T
JAX00067670	16	27358405	0	C	G	C	C	G	C	G	C	C	C	C	C	C	C	H	H	C	C	C	H	G	G	H	C	G	C	C	H	C	H	H	C	G	G	C	H	C	C	H	C	C	C	G	C	C	H
JAX00416359	16	27391075	0	C	T	C	C	C	C	C	T	T	C	T	C	C	C	C	C	C	C	C	C	C	C	C	T	C	T	C	C	C	C	C	C	C	C	C	C	T	C	C	C	T	C	C	C	C	C
JAX00416361	16	27392679	0	C	G	C	C	C	C	C	G	G	C	G	C	C	C	C	G	C	C	C	C	C	C	G	G	C	G	N	C	C	N	C	C	C	C	G	G	G	C	C	C	G	C	C	G	G	C
JAX00067673	16	27398413	0	T	G	T	T	G	T	G	T	T	T	T	T	T	T	H	H	T	T	T	H	G	G	H	T	G	T	T	H	T	H	H	T	G	G	T	H	T	T	H	T	T	T	G	T	T	H
JAX00416364	16	27400782	0	G	A	G	G	G	G	G	A	G	G	A	G	G	G	G	G	G	G	G	G	G	G	H	H	G	G	G	G	G	G	G	G	G	G	H	H	G	G	G	G	A	G	G	H	H	G
JAX00067674	16	27401318	0	G	A	G	G	A	G	A	G	G	G	G	G	G	G	H	H	G	G	G	H	A	A	H	G	A	G	G	H	G	H	H	G	A	A	G	H	G	G	H	G	G	G	A	G	G	H
JAX00416370	16	27439975	0	T	C	T	T	C	T	C	C	C	T	C	T	T	T	H	C	T	T	T	H	C	C	C	C	C	N	T	H	T	C	H	T	C	C	T	C	C	T	H	T	C	T	C	T	T	H
JAX00416372	16	27465252	0	C	G	C	C	G	C	G	C	C	C	C	C	C	C	H	H	C	C	C	H	G	G	G	C	G	C	C	H	C	H	H	C	G	G	C	G	C	C	H	C	N	C	G	C	C	H
JAX00067678	16	27466953	0	A	G	A	A	G	A	G	G	G	G	G	A	A	A	H	G	G	A	A	G	G	G	G	G	G	G	G	H	G	G	H	A	G	G	H	G	G	A	G	A	G	G	G	G	N	G
JAX00416374	16	27479000	0	G	T	G	G	G	G	G	G	T	G	G	G	G	G	G	H	G	G	G	G	G	G	G	H	G	T	H	G	G	H	G	G	G	H	G	G	T	G	G	G	G	G	G	G	G	G
JAX00416376	16	27479249	0	G	T	G	G	G	G	G	T	G	G	T	G	G	G	G	G	G	G	G	G	G	G	H	H	G	G	G	G	G	G	G	G	G	G	H	H	G	G	G	G	T	G	G	H	H	G
JAX00416378	16	27483877	0	T	G	T	T	T	T	T	G	T	T	G	T	T	T	T	T	T	T	T	T	T	T	H	N	T	T	T	T	T	T	T	T	T	T	N	H	T	T	T	T	G	T	T	N	N	T
JAX00416383	16	27493928	0	A	G	A	A	A	A	A	G	A	G	G	A	A	A	A	A	G	A	A	H	A	A	H	H	A	A	H	A	G	A	A	A	A	A	H	H	A	A	H	A	G	G	A	G	H	H
JAX00067680	16	27496958	0	G	A	G	G	A	G	A	G	G	G	G	G	G	G	H	A	G	G	G	H	A	A	H	G	A	N	G	H	G	A	H	G	A	A	G	H	N	G	H	G	G	G	A	G	G	H
JAX00416385	16	27497065	0	A	C	A	A	C	A	C	A	A	A	A	A	A	A	N	H	A	A	A	N	C	C	H	A	C	A	A	A	A	H	A	A	C	N	A	N	A	A	A	A	A	A	C	A	A	A
JAX00208700	16	27502241	0	G	A	G	G	G	G	G	A	A	A	A	G	G	G	G	H	A	G	G	H	G	G	H	A	G	A	A	G	A	H	G	G	G	H	H	H	A	G	H	G	A	A	G	A	N	H
JAX00416390	16	27504549	0	G	A	G	G	G	G	G	A	A	A	A	G	G	G	G	H	A	G	G	H	G	G	H	A	G	A	A	G	A	H	G	G	G	H	H	H	A	G	H	G	A	A	G	A	H	H
JAX00067681	16	27504687	0	A	G	A	A	G	A	G	G	G	G	G	A	A	A	H	G	G	A	A	G	G	G	G	G	G	G	G	H	G	G	H	A	G	G	H	G	G	A	G	A	G	G	G	G	H	G
JAX00067682	16	27505488	0	C	T	C	C	T	C	T	C	C	C	C	C	C	C	H	H	C	C	C	H	T	T	H	C	T	C	C	N	C	H	N	C	T	H	C	H	C	C	H	C	C	C	T	C	C	H
JAX00416393	16	27505972	0	G	A	G	G	G	G	G	A	G	G	A	G	G	G	G	G	G	G	G	G	G	G	H	H	G	G	G	G	G	G	G	G	G	G	H	H	G	G	G	G	A	G	G	H	H	G
JAX00416394	16	27506772	0	G	A	G	G	A	G	A	G	G	G	G	G	N	G	H	H	G	G	G	H	A	A	H	G	A	G	G	H	G	H	H	G	A	N	G	G	G	G	H	G	G	G	A	G	G	H
JAX00067688	16	27578664	0	C	T	C	C	T	C	T	C	C	C	C	C	C	C	H	H	C	C	C	H	T	T	H	C	T	C	C	H	C	H	H	C	T	H	C	C	C	C	N	C	C	C	T	C	C	H
JAX00416409	16	27623297	0	C	T	C	C	T	C	T	C	C	C	C	C	C	C	H	H	C	C	C	H	T	T	H	C	T	C	C	H	C	H	H	C	T	H	C	H	C	C	H	C	C	C	T	C	C	H
JAX00416416	16	27691954	0	A	G	A	A	A	A	A	A	G	A	A	A	A	A	A	H	A	A	A	A	A	A	A	H	A	G	H	A	A	H	A	A	A	H	A	A	G	A	A	A	A	A	A	A	A	A
JAX00067697	16	27700712	0	C	G	C	C	G	C	G	C	C	C	C	C	C	C	H	H	C	C	C	H	G	G	H	C	G	C	C	H	C	H	H	C	G	H	C	H	C	C	H	C	C	C	G	C	C	H
JAX00416427	16	27736384	0	T	G	T	T	T	T	T	G	G	T	G	T	T	T	T	H	T	T	T	T	T	T	H	G	T	G	H	T	T	H	T	T	T	H	H	H	G	T	T	T	G	T	T	H	H	T
JAX00067700	16	27744776	0	T	G	T	T	G	T	G	G	G	T	G	T	T	T	H	G	T	T	T	H	G	G	G	G	G	G	H	H	T	G	H	T	G	G	H	G	G	T	H	T	G	T	G	H	T	H
JAX00416432	16	27781379	0	T	G	T	T	T	T	T	G	T	G	G	T	T	T	T	T	G	T	T	H	T	T	T	T	T	T	H	T	G	T	T	T	T	T	T	T	T	T	H	T	G	G	T	G	T	H
JAX00416434	16	27787976	0	C	T	C	C	C	C	C	T	C	C	T	C	C	C	C	C	C	C	C	C	C	C	H	H	C	C	C	C	C	C	C	C	C	C	H	H	C	C	C	C	T	C	C	H	H	C
JAX00416437	16	27793556	0	G	A	G	G	G	G	G	A	A	A	A	G	G	G	G	H	A	G	G	H	G	G	H	A	G	A	A	G	A	H	G	G	G	H	H	H	A	G	H	G	A	A	G	A	H	H
JAX00416438	16	27793704	0	C	T	C	C	C	C	C	C	T	T	C	C	C	C	C	N	T	C	C	H	C	C	C	H	C	T	T	C	T	N	C	C	C	H	C	C	T	C	H	C	C	T	C	H	C	H
JAX00416439	16	27794182	0	C	G	C	C	C	C	C	G	G	C	G	C	C	C	C	H	C	C	C	C	C	C	H	G	C	G	H	C	C	H	C	C	C	H	H	H	G	C	C	C	G	C	C	H	H	C
JAX00416444	16	27800608	0	G	A	G	G	A	G	A	G	G	A	G	G	G	G	H	H	A	G	G	A	A	A	H	G	A	G	H	H	A	H	H	G	A	H	G	H	G	G	A	G	G	A	A	H	G	A
JAX00416446	16	27804906	0	C	T	C	C	C	C	C	C	T	C	C	C	C	C	C	H	C	C	C	C	C	C	C	H	C	T	H	C	C	H	C	C	C	H	C	C	T	C	C	C	C	C	C	C	C	C
JAX00067706	16	27811764	0	G	A	G	G	A	G	A	A	A	A	A	G	G	G	H	A	A	G	G	A	A	A	A	A	A	A	A	H	A	A	H	G	A	A	G	A	A	G	A	G	A	A	A	A	G	A
JAX00416452	16	27838178	0	A	C	A	A	C	A	C	A	A	C	A	A	N	A	H	H	C	A	A	C	C	C	H	A	C	A	H	H	N	H	H	A	C	H	A	H	A	A	C	A	A	C	C	H	A	C
JAX00067709	16	27852290	0	T	G	T	T	G	T	G	T	G	T	T	T	T	T	N	G	T	T	T	H	G	G	N	H	G	G	H	N	T	G	H	T	G	G	T	N	G	T	N	T	T	T	G	T	T	N
JAX00067710	16	27886161	0	A	G	A	A	G	A	G	G	G	G	G	A	A	A	H	G	G	A	A	G	G	G	G	G	G	G	G	H	G	G	H	A	G	G	H	G	G	A	G	A	G	G	G	G	H	G
JAX00416461	16	27895746	0	C	T	C	C	C	C	C	T	C	C	T	C	C	C	C	C	C	C	C	C	C	C	N	N	C	C	C	C	C	C	C	C	C	C	H	N	C	C	C	C	T	C	C	H	H	C
JAX00416464	16	27900377	0	T	C	T	T	T	T	T	T	T	C	T	T	T	T	T	T	C	T	T	C	T	T	T	T	T	T	N	T	C	T	T	T	T	T	T	T	T	T	C	T	T	C	T	C	T	C
JAX00416467	16	27930330	0	C	T	C	C	C	C	C	C	T	C	C	C	C	C	C	H	C	C	C	C	C	C	C	N	C	T	H	C	C	H	C	C	C	H	C	C	T	C	C	C	C	C	C	C	C	C
JAX00416471	16	27948989	0	A	G	A	A	A	A	A	G	G	A	G	A	A	A	A	G	A	A	A	A	A	A	H	G	A	G	H	A	A	N	A	A	A	H	H	H	G	A	A	A	G	A	A	H	N	A
JAX00416481	16	27998700	0	A	G	A	A	A	A	A	G	G	G	G	A	A	A	A	H	G	A	A	H	A	A	H	G	A	G	G	A	G	H	A	A	A	H	H	H	G	A	H	A	G	G	A	G	H	H
JAX00416485	16	28032345	0	G	A	G	G	G	G	G	G	A	G	G	G	G	G	G	H	G	G	G	G	G	G	G	H	G	A	N	G	G	H	G	G	G	H	G	G	A	G	G	G	G	G	G	G	G	G
JAX00067724	16	28062289	0	T	G	T	T	T	T	T	G	G	T	G	T	T	T	T	T	T	T	T	T	T	T	T	G	T	N	T	T	T	T	T	T	T	T	T	T	N	T	T	T	G	T	T	T	T	T
JAX00416498	16	28130239	0	T	C	T	T	T	T	T	T	C	T	T	T	T	T	T	H	T	T	T	T	T	T	T	H	T	C	H	T	T	H	T	T	T	H	T	T	C	T	T	T	T	T	T	T	T	T
JAX00067729	16	28147303	0	T	C	T	T	T	T	T	C	C	T	C	T	T	T	T	H	T	T	T	T	T	T	H	C	T	C	H	T	T	H	T	T	T	H	H	H	C	T	T	T	C	T	T	H	H	T
JAX00416508	16	28227571	0	A	G	A	A	A	A	A	A	A	G	A	A	A	A	A	A	G	A	A	H	A	A	A	A	A	A	H	A	G	A	A	A	A	A	A	A	A	A	H	A	A	G	A	H	A	H
JAX00416510	16	28227809	0	A	G	A	A	A	A	A	G	A	A	G	A	A	A	A	A	A	A	A	A	A	A	H	H	A	A	A	A	A	A	A	A	A	A	H	H	A	A	A	A	G	A	A	H	H	A
JAX00416518	16	28255194	0	A	G	A	A	A	A	A	G	G	G	G	A	A	A	A	H	G	A	A	H	A	A	H	G	A	G	G	A	G	H	A	A	A	H	H	H	G	A	H	A	G	G	A	G	H	H
JAX00067737	16	28255256	0	T	G	G	T	T	G	T	T	T	T	T	G	T	G	H	T	T	G	G	T	G	T	T	T	T	T	T	H	T	T	H	G	T	T	H	T	T	H	T	H	T	T	T	T	T	T
JAX00416522	16	28272823	0	A	G	A	A	A	A	A	A	G	A	A	A	A	A	A	G	A	A	A	A	A	A	A	H	A	G	G	A	A	G	A	A	A	N	A	A	G	A	A	A	A	A	A	A	A	A
JAX00416527	16	28307449	0	C	T	C	C	C	C	C	C	C	T	C	C	C	C	C	C	T	C	C	H	C	C	C	C	C	H	T	C	T	C	C	C	C	C	C	C	H	C	H	C	C	T	C	H	C	H
JAX00416528	16	28308236	0	T	C	T	T	T	T	T	C	C	T	C	T	T	T	T	H	T	T	T	T	T	T	H	C	T	C	H	T	T	H	T	T	T	H	H	H	C	T	T	T	C	T	T	H	H	T
JAX00067745	16	28341987	0	A	G	A	A	A	A	A	G	G	A	G	A	A	A	A	H	A	A	A	A	A	A	H	G	A	G	H	A	A	H	A	A	A	H	H	H	G	A	A	A	G	A	A	H	H	A
JAX00416540	16	28368396	0	G	A	G	G	G	G	G	G	A	G	G	G	G	G	G	H	G	G	G	G	G	G	G	H	G	A	H	G	G	H	G	G	G	H	G	G	A	G	G	G	G	G	G	G	G	G
JAX00416541	16	28368769	0	T	C	T	T	T	T	T	C	C	T	C	T	T	T	T	H	T	T	T	T	T	T	H	C	T	C	H	T	T	H	T	T	T	H	H	H	C	T	T	T	C	T	T	H	H	T
JAX00416544	16	28378469	0	C	T	C	C	C	C	C	T	T	C	T	C	C	C	C	H	C	C	C	C	C	C	H	T	C	T	N	C	C	H	C	C	C	H	H	H	T	C	C	C	T	C	C	H	H	C
JAX00416547	16	28391439	0	G	A	G	G	G	G	G	A	A	G	A	G	G	G	G	H	G	G	G	G	G	G	N	A	G	A	H	G	G	H	G	G	G	H	N	A	A	G	G	G	A	G	G	N	A	G
JAX00067746	16	28398858	0	C	T	T	C	C	T	T	C	C	T	C	T	C	T	H	C	T	T	T	H	T	C	C	C	C	C	H	T	T	C	H	T	T	H	H	C	C	H	T	H	C	T	T	H	C	T
JAX00067747	16	28399281	0	G	A	A	G	G	A	A	G	A	A	G	A	G	A	H	H	A	A	A	H	A	G	G	H	G	A	A	A	A	H	H	A	A	A	H	G	A	H	A	H	G	A	A	H	G	A
JAX00416550	16	28400119	0	C	T	C	C	C	C	C	T	C	C	T	C	C	C	C	C	C	C	C	C	C	C	H	H	C	C	C	C	C	C	C	C	C	C	H	H	C	C	C	C	T	C	C	N	H	C
JAX00416555	16	28435059	0	G	A	A	G	G	A	A	G	G	A	G	A	G	A	H	G	A	A	A	H	A	G	G	G	G	G	H	A	A	G	H	A	A	H	H	G	G	H	A	H	G	A	A	H	G	A
JAX00416556	16	28435736	0	A	G	A	A	A	A	A	G	G	A	G	A	A	A	A	G	A	A	A	A	A	A	N	G	A	G	G	A	A	G	A	A	A	G	H	H	G	A	A	A	G	A	A	H	H	A
JAX00416563	16	28452747	0	T	C	C	T	T	C	C	C	C	C	C	C	T	C	H	H	C	C	C	H	C	T	H	C	T	C	C	C	C	H	H	C	C	C	C	H	C	H	C	H	C	C	C	C	H	C
JAX00416564	16	28452928	0	C	G	C	C	C	C	C	G	C	C	G	C	C	C	C	C	C	C	C	C	C	C	H	H	C	C	C	C	C	C	C	C	C	C	H	H	C	C	C	C	G	C	C	H	H	C
JAX00067752	16	28453171	0	T	C	C	T	T	C	C	C	C	C	C	C	T	C	H	H	C	C	C	H	C	T	H	C	T	C	C	C	C	H	H	C	C	C	C	H	C	H	C	H	C	C	C	C	H	C
JAX00067753	16	28457321	0	C	T	T	C	C	C	T	C	C	C	C	C	C	H	H	C	H	T	H	C	T	C	C	N	C	H	C	H	C	C	N	T	T	N	N	C	H	H	H	C	C	C	T	C	C	H
JAX00416569	16	28458788	0	G	A	G	G	G	G	G	A	A	G	A	G	G	G	G	H	G	G	G	G	G	G	H	A	G	A	H	G	G	H	G	G	G	N	N	H	A	G	G	G	A	G	G	H	H	G
JAX00416570	16	28460836	0	T	C	C	T	T	T	C	C	C	T	C	T	T	H	H	H	H	C	H	T	C	T	H	C	T	C	H	H	T	H	H	C	C	C	C	H	C	H	H	T	C	T	C	H	H	H
JAX00416571	16	28461012	0	T	C	T	T	T	T	T	T	C	T	T	T	T	T	T	H	T	T	T	T	T	T	T	H	T	C	H	T	T	H	T	T	T	H	T	T	C	T	T	T	T	T	T	T	T	T
JAX00067755	16	28482625	0	G	A	A	G	G	G	A	G	G	G	G	G	G	H	H	G	H	A	H	G	A	G	G	G	G	G	G	H	G	G	H	A	A	H	H	G	G	H	H	G	G	G	A	G	G	H
JAX00416572	16	28495724	0	T	C	T	T	T	C	T	T	T	T	T	C	T	H	T	T	T	T	H	T	T	T	T	T	T	T	T	H	T	T	T	T	T	T	T	T	T	T	T	H	T	T	T	T	T	T
JAX00067756	16	28496272	0	G	C	G	G	G	C	G	G	G	G	G	C	G	H	G	G	G	G	H	G	G	G	G	G	G	G	G	H	G	G	G	G	G	G	G	G	G	G	G	H	G	G	G	G	G	G
JAX00416574	16	28496625	0	A	G	A	A	A	G	A	A	A	A	A	G	A	H	A	A	A	A	H	A	A	A	A	A	A	A	A	H	A	A	A	A	A	A	A	A	A	A	A	H	A	A	A	A	A	A
JAX00416575	16	28497008	0	G	A	G	G	G	G	G	G	A	G	G	G	G	G	G	H	G	G	G	G	G	G	G	H	G	A	N	G	G	H	G	G	G	N	G	G	A	G	G	G	G	G	G	G	G	G
JAX00416580	16	28513459	0	A	T	A	A	A	T	A	A	A	A	A	T	A	H	A	A	A	A	H	A	A	A	A	A	A	A	A	H	A	A	A	A	A	A	A	A	A	A	A	N	A	A	A	A	A	A
JAX00416587	16	28525064	0	G	C	G	G	G	G	G	G	C	G	G	G	G	G	G	H	G	G	G	G	G	G	G	H	G	C	H	G	G	H	G	G	G	H	G	G	C	G	G	G	G	G	G	G	G	G
JAX00416588	16	28525567	0	T	C	C	T	T	C	C	C	C	C	C	C	T	C	H	H	C	C	C	H	C	T	H	C	T	C	C	C	C	H	H	C	C	C	C	H	C	H	C	N	C	C	C	C	H	C
JAX00416599	16	28533574	0	G	A	A	G	G	G	A	G	A	G	G	G	G	H	H	H	H	A	H	G	A	G	G	N	G	A	H	N	G	H	N	A	A	A	H	G	A	N	G	G	G	G	A	G	G	G
JAX00416601	16	28535705	0	C	T	C	C	C	T	C	C	C	C	C	T	C	N	C	C	C	C	N	C	C	C	C	C	C	C	C	H	C	C	C	C	C	C	C	C	C	C	C	N	C	C	C	C	C	C
JAX00416606	16	28540564	0	G	A	A	G	G	G	A	G	G	G	G	G	G	H	H	G	H	A	H	G	A	G	G	G	G	G	G	H	G	G	H	A	A	H	H	G	G	H	H	G	G	G	A	G	G	H
JAX00416607	16	28540997	0	C	T	C	C	C	C	C	T	C	C	T	C	C	C	C	C	C	C	C	C	C	C	H	H	C	C	C	C	C	C	C	C	C	C	H	H	C	C	C	C	T	C	C	H	H	C
JAX00067758	16	28545592	0	G	A	A	G	G	G	A	A	A	G	A	G	G	H	H	H	H	A	H	G	A	G	H	A	G	A	H	H	G	H	H	A	A	A	A	H	A	H	H	G	A	G	A	H	H	H
JAX00067760	16	28552335	0	C	T	T	C	C	T	T	T	T	T	T	T	C	T	T	H	T	T	T	H	T	C	H	T	C	T	T	T	T	H	H	T	T	T	T	H	T	H	T	H	T	T	T	T	N	T
JAX00416608	16	28558919	0	G	A	A	G	G	A	A	G	G	A	G	A	G	A	H	G	A	A	A	H	A	G	G	G	G	G	N	A	A	G	H	A	A	H	N	G	G	H	A	H	G	A	A	H	G	A
JAX00416614	16	28580455	0	G	A	G	G	G	G	G	G	A	G	G	G	G	G	G	H	G	G	G	G	G	G	G	H	G	A	H	G	G	H	G	G	G	H	G	G	A	G	G	G	G	G	G	G	G	G
JAX00416618	16	28592123	0	G	A	A	G	G	A	A	A	G	G	A	A	G	A	H	G	H	A	A	G	A	G	H	H	G	G	G	A	G	G	H	A	A	H	A	H	G	H	H	H	A	G	A	H	H	H
JAX00067762	16	28592305	0	A	G	G	A	A	G	G	G	G	A	G	G	A	G	H	H	H	G	G	A	G	H	H	G	H	G	H	G	A	H	N	G	G	G	G	H	G	H	H	H	G	A	G	H	H	N
JAX00416622	16	28605850	0	T	A	T	T	T	T	T	T	A	T	T	T	T	T	T	H	T	T	T	T	T	T	T	H	T	A	H	T	T	H	T	T	T	H	T	T	A	T	T	T	T	T	T	T	T	T
JAX00416626	16	28609133	0	T	A	A	T	T	A	A	T	T	T	T	A	T	A	H	T	H	A	A	T	A	T	T	T	T	T	T	A	T	T	H	A	A	H	H	T	T	H	H	H	T	T	A	T	T	H
JAX00416630	16	28611826	0	G	T	G	G	G	G	G	T	T	T	T	G	G	G	G	H	H	G	G	H	G	G	H	T	G	T	T	G	T	H	G	G	G	H	H	H	T	G	H	G	T	T	G	T	H	H
JAX00416639	16	28618633	0	T	A	T	T	T	T	T	T	A	T	T	T	T	T	T	H	T	T	T	T	T	T	T	H	T	A	H	T	T	H	T	T	T	H	T	T	A	T	T	T	T	T	T	T	T	T
JAX00416649	16	28666483	0	G	A	G	G	G	G	G	G	A	G	G	G	G	G	G	H	G	G	G	G	G	G	G	H	G	A	H	G	G	H	G	G	G	H	G	G	A	G	G	G	G	G	G	G	G	G
JAX00416650	16	28678921	0	G	A	G	G	G	G	G	G	A	G	G	G	G	G	G	H	G	G	G	G	G	G	G	H	G	A	H	G	G	H	G	G	G	H	G	G	A	G	G	G	G	G	G	G	G	G
JAX00416651	16	28680205	0	C	T	C	C	C	C	C	C	T	C	C	C	C	C	C	H	C	C	C	C	C	C	C	H	C	T	H	C	C	H	C	C	C	H	C	C	T	C	C	C	C	C	C	C	C	C
JAX00416654	16	28684895	0	C	G	G	C	C	G	G	G	C	C	G	G	C	N	H	C	H	N	G	C	G	C	H	H	C	C	C	G	C	C	H	G	G	H	G	H	C	N	N	H	G	C	G	H	H	H
JAX00416655	16	28690306	0	T	C	C	T	T	C	C	C	T	T	C	C	T	C	C	T	C	C	C	T	C	T	C	C	T	T	T	C	T	T	N	C	C	C	C	C	T	C	C	C	C	T	C	N	C	C
JAX00067771	16	28697330	0	T	C	C	T	T	C	C	C	C	T	C	C	T	C	H	H	H	C	C	T	C	T	H	C	T	C	H	C	T	H	H	C	C	C	C	H	C	H	H	H	C	T	C	H	H	H
JAX00067772	16	28699076	0	A	T	T	A	A	T	T	T	T	A	T	T	A	T	H	H	H	T	T	A	T	A	H	T	A	T	H	T	A	H	H	T	T	T	T	H	T	H	H	H	T	A	T	H	H	H
JAX00416663	16	28717937	0	T	C	C	T	T	C	C	C	C	T	C	C	T	C	H	H	H	C	C	T	C	T	T	C	T	C	H	C	T	H	H	C	C	C	C	H	C	H	H	H	C	T	C	T	T	H
JAX00416670	16	28746146	0	C	A	A	C	C	A	A	C	C	A	C	A	C	A	H	C	A	A	A	H	A	C	C	C	C	C	H	A	A	C	H	A	A	H	H	C	C	H	A	H	C	A	A	H	C	A
JAX00416673	16	28748813	0	T	C	C	T	T	C	C	T	C	C	T	C	T	C	H	H	C	C	C	H	C	T	T	H	T	C	C	C	C	H	H	C	C	C	H	T	C	H	C	H	T	C	C	N	T	C
JAX00416675	16	28753248	0	G	C	C	G	G	C	C	C	C	C	C	C	G	C	H	H	C	C	C	H	C	G	N	C	G	C	C	C	C	H	H	C	C	C	C	H	C	H	C	N	C	C	C	C	H	C
JAX00067778	16	28778213	0	A	G	G	A	A	G	G	G	G	G	G	G	A	G	H	A	G	G	G	H	G	A	A	G	A	G	G	G	G	A	H	G	G	G	G	A	G	H	G	N	G	G	G	G	N	G
JAX00416685	16	28783513	0	C	T	T	C	C	C	T	C	C	T	C	C	C	H	H	C	T	T	H	H	T	C	C	C	C	C	H	H	T	C	H	T	T	H	H	C	C	H	T	C	C	T	T	H	C	T
JAX00416687	16	28783696	0	T	G	T	T	T	T	T	G	G	T	G	T	T	T	T	H	T	T	T	T	T	T	H	G	T	G	H	T	T	H	T	T	T	H	H	H	G	T	T	T	G	T	T	H	H	T
JAX00416688	16	28810208	0	T	A	T	T	T	T	T	A	A	T	A	T	T	T	T	H	T	T	T	T	T	T	H	A	T	A	H	T	T	H	T	T	T	H	H	H	A	T	T	T	A	T	T	H	H	T
JAX00067779	16	28818658	0	A	G	G	A	A	G	G	G	G	G	G	G	A	G	N	H	G	G	G	H	G	A	H	G	A	G	G	G	G	H	H	G	G	G	G	H	G	H	G	N	G	G	G	G	H	G
JAX00416693	16	28818675	0	T	C	T	T	T	T	T	C	C	T	C	T	T	T	T	H	T	T	T	T	T	T	H	C	T	C	H	T	T	H	T	T	T	H	H	H	C	T	T	T	C	T	T	H	H	T
JAX00416695	16	28826527	0	G	A	G	G	G	G	G	A	A	G	A	G	G	G	G	H	G	G	G	G	G	G	H	A	G	A	H	G	G	H	G	G	G	H	N	H	A	G	G	G	A	G	G	H	H	G
JAX00416700	16	28851588	0	A	C	A	A	A	A	A	A	C	A	A	A	A	A	A	C	A	A	A	A	A	A	A	C	A	C	C	A	A	C	A	A	A	C	A	A	C	A	A	A	A	A	A	A	A	A
JAX00416701	16	28858987	0	C	T	T	C	C	T	T	T	C	C	T	T	C	T	H	C	H	T	T	C	T	C	N	H	C	C	C	T	C	C	H	T	T	H	T	N	C	H	H	H	T	C	T	H	H	N
JAX00416712	16	28892650	0	C	G	C	C	G	C	C	G	G	C	G	C	C	C	N	G	C	C	C	N	C	G	G	G	G	G	H	C	C	G	C	C	C	H	H	G	G	C	C	C	G	C	C	H	H	C
JAX00416713	16	28894915	0	C	T	C	C	T	C	C	T	T	C	T	C	C	C	H	T	C	C	C	H	C	T	T	T	T	T	H	C	C	T	H	C	C	H	H	T	T	C	C	C	T	C	C	H	H	C
JAX00416717	16	28910408	0	C	T	C	C	T	C	C	C	C	C	C	C	C	C	N	H	C	C	C	N	C	T	H	C	T	C	C	C	C	H	N	C	C	C	C	H	C	C	C	C	C	C	C	C	C	C
JAX00188225	16	28955451	0	T	A	A	T	A	T	A	A	A	A	A	T	T	H	A	A	A	A	H	A	A	A	A	A	A	A	A	H	A	A	A	A	A	A	A	A	A	H	A	T	A	A	A	A	H	A
JAX00416721	16	28960380	0	G	A	A	G	A	G	A	G	G	G	G	G	G	H	A	H	H	A	H	H	A	A	H	G	A	G	G	H	G	H	A	A	A	H	H	H	G	H	A	G	G	G	A	G	G	H
JAX00208735	16	28977681	0	G	A	G	G	G	G	G	G	A	G	G	G	G	G	G	H	G	G	G	G	G	G	G	H	G	A	H	G	G	H	G	G	G	H	G	G	A	G	G	G	G	G	G	G	G	G
JAX00416736	16	28988841	0	A	T	T	A	T	T	T	T	T	T	T	T	A	T	T	T	T	T	T	T	T	T	T	T	T	T	T	T	T	T	T	T	T	T	T	T	T	H	N	T	T	T	T	T	H	T
JAX00067793	16	28990917	0	G	A	A	G	G	G	A	G	G	G	G	G	G	H	H	G	H	A	H	G	A	G	G	G	G	G	G	H	G	G	H	A	A	H	H	G	G	H	H	G	G	G	A	G	G	H
JAX00416738	16	28991317	0	T	G	T	T	T	T	T	T	G	T	T	T	T	T	T	H	T	T	T	T	T	T	T	H	T	G	H	T	T	H	T	T	T	H	T	T	G	T	T	T	T	T	T	T	T	T
JAX00416740	16	28992225	0	T	C	T	T	T	T	T	C	C	T	C	N	T	T	T	H	T	T	T	T	T	T	H	C	T	C	H	T	T	H	T	T	T	H	H	H	C	T	T	T	C	T	T	H	N	T
JAX00416741	16	28995494	0	A	G	A	A	A	A	A	G	G	A	G	A	A	A	A	H	A	A	A	A	A	A	H	G	A	G	H	A	A	H	A	A	A	H	H	H	G	A	A	A	G	A	A	N	H	A
JAX00416744	16	29003587	0	C	T	C	C	C	C	C	T	C	C	T	C	C	C	C	C	C	C	C	C	C	C	H	H	C	C	C	C	C	C	C	C	C	C	H	H	C	C	C	C	T	C	C	H	H	C
JAX00067796	16	29020003	0	T	C	T	T	T	T	T	C	C	T	C	T	T	T	T	H	T	T	T	T	T	T	H	C	T	C	H	T	T	H	T	T	T	H	H	H	C	T	T	T	C	T	T	H	H	T
JAX00416749	16	29031909	0	G	A	G	G	G	G	G	A	A	G	A	G	G	G	G	H	G	G	G	G	G	G	H	A	G	A	H	G	G	H	G	G	G	H	H	H	A	G	G	G	A	G	G	H	H	G
JAX00067797	16	29058766	0	A	G	A	A	A	A	A	A	A	G	A	A	A	A	A	A	H	A	A	H	A	A	A	A	A	A	A	A	G	A	A	N	A	A	A	A	A	N	H	A	A	G	A	H	A	H
JAX00067798	16	29058813	0	G	T	G	G	G	G	G	T	G	G	T	G	G	G	G	G	G	G	G	G	G	G	H	H	G	G	G	G	G	G	G	G	G	G	H	H	G	G	G	G	T	G	G	H	H	G
JAX00067799	16	29059035	0	A	C	A	A	A	A	A	A	C	A	A	A	A	A	A	H	A	A	A	A	A	A	A	H	A	C	H	A	A	H	A	A	A	H	A	A	C	A	A	A	A	A	A	A	A	A
JAX00416762	16	29083916	0	T	C	C	T	C	T	C	C	T	C	C	T	T	H	C	H	C	C	H	C	C	C	C	H	C	T	H	H	C	H	C	C	C	H	C	C	T	H	C	T	C	C	C	C	H	C
JAX00416764	16	29084922	0	T	C	C	T	C	T	C	C	C	C	C	T	T	H	C	C	C	C	H	C	C	C	C	C	C	C	C	H	C	C	C	C	C	C	C	C	C	H	C	T	C	C	C	C	H	C
JAX00416766	16	29091866	0	T	C	C	T	C	T	C	C	C	C	C	T	T	H	C	C	C	C	H	C	C	C	C	C	C	C	C	H	C	C	C	C	C	C	C	C	C	H	C	T	C	C	C	C	H	C
JAX00416767	16	29093342	0	G	A	A	G	A	G	A	G	G	A	G	G	G	H	A	A	A	A	H	A	A	A	H	G	A	N	A	H	A	A	A	A	A	A	H	H	G	H	A	G	G	A	A	H	G	A
JAX00416771	16	29095594	0	T	C	C	T	C	C	C	C	C	C	C	C	T	C	C	C	C	C	C	C	C	C	C	C	C	C	C	C	C	C	C	C	C	C	C	C	C	H	C	H	C	C	C	C	H	C
JAX00188226	16	29095664	0	A	G	G	A	G	G	G	G	G	G	G	G	N	G	G	G	G	G	G	G	G	G	G	G	G	G	G	G	G	G	G	G	G	G	G	G	G	H	G	H	G	G	G	G	H	G
JAX00416774	16	29099170	0	C	T	C	C	C	C	C	C	T	C	C	C	C	C	C	H	C	C	C	C	C	C	C	H	C	T	H	C	C	H	C	C	C	H	C	C	T	C	C	C	C	C	C	C	C	C
JAX00416775	16	29099754	0	G	A	A	G	A	A	A	G	A	A	G	A	G	A	A	A	A	A	A	A	A	A	H	H	A	A	A	A	A	A	A	A	A	A	H	H	A	H	A	H	G	A	A	H	G	A
JAX00416780	16	29100418	0	C	T	T	C	T	T	T	T	T	T	T	T	C	T	T	T	T	T	T	T	T	T	T	T	T	T	T	T	T	T	T	T	T	T	T	T	T	N	T	H	T	T	T	T	H	T
JAX00416788	16	29137730	0	G	A	G	G	G	A	G	A	G	G	A	A	G	H	G	G	G	G	H	G	G	G	H	H	G	G	G	H	G	G	G	G	G	G	H	H	G	G	G	H	A	G	G	H	N	G
JAX00416790	16	29138507	0	T	A	T	T	T	A	T	A	T	T	A	A	T	H	T	T	T	T	H	T	T	T	H	H	T	T	T	H	T	T	T	T	T	T	H	H	T	T	T	H	A	T	T	H	H	T
JAX00416791	16	29143402	0	G	A	G	G	G	A	G	G	G	A	G	A	G	H	G	G	H	G	H	H	G	G	G	G	G	G	H	H	A	G	G	G	G	G	G	G	G	G	H	H	G	A	G	H	G	H
JAX00416797	16	29171794	0	T	C	T	T	T	T	T	T	T	C	T	T	T	T	T	T	H	T	T	H	T	T	T	T	T	T	H	T	C	T	T	T	T	T	T	T	T	T	H	T	T	C	T	H	T	H
JAX00416798	16	29174099	0	G	A	G	G	G	G	G	G	A	G	G	G	G	G	G	G	G	G	G	G	G	G	G	G	G	A	G	G	G	G	G	G	G	G	G	G	A	G	G	G	G	G	G	G	G	G
JAX00416799	16	29178445	0	G	T	G	G	G	G	G	T	T	T	T	G	G	G	G	H	H	G	G	N	G	G	H	T	G	T	T	G	T	N	G	G	G	H	H	H	T	G	T	G	T	T	G	T	H	N
JAX00416803	16	29193736	0	G	A	G	G	G	A	G	A	G	A	A	A	G	H	G	G	H	G	H	H	G	G	H	H	G	G	H	H	A	G	G	G	G	G	H	H	G	G	H	H	A	A	G	A	H	H
JAX00416805	16	29193927	0	G	A	G	G	G	A	G	A	A	A	A	A	G	H	G	H	H	G	H	H	G	G	H	A	G	A	A	H	A	H	G	G	G	H	H	H	A	G	H	H	A	A	G	A	H	H
JAX00416810	16	29195048	0	A	G	A	A	A	G	A	A	G	G	A	G	A	H	A	H	H	A	H	H	A	A	A	H	A	G	G	H	G	H	A	A	A	H	A	A	G	A	H	H	A	G	A	H	A	H
JAX00416815	16	29233960	0	T	C	T	T	T	T	T	T	C	T	T	T	T	T	T	H	T	T	T	T	T	T	T	H	T	C	C	T	T	H	T	T	T	H	T	T	C	T	T	T	T	T	T	T	T	T
JAX00416816	16	29235793	0	G	T	G	G	G	G	G	G	G	T	G	G	G	N	G	G	H	G	G	N	G	G	G	G	G	G	H	N	N	G	G	G	G	G	G	G	G	G	H	G	G	N	G	H	G	H
JAX00416817	16	29235830	0	T	G	T	T	T	T	T	G	G	T	G	T	T	T	T	T	T	T	T	T	T	T	T	G	T	G	T	T	T	T	T	T	T	T	T	T	H	T	T	T	N	T	T	T	T	T
JAX00067812	16	29254842	0	C	A	C	C	A	C	C	C	C	C	C	C	C	C	H	H	C	C	C	H	C	A	H	C	A	C	C	C	C	H	H	C	C	C	C	H	C	C	C	C	C	C	C	C	C	C
JAX00067813	16	29259931	0	C	G	C	C	G	C	C	C	C	C	C	C	C	C	H	H	C	C	C	H	C	G	H	C	G	C	C	C	C	H	H	C	C	C	C	H	C	C	C	C	C	C	C	C	C	C
JAX00416819	16	29265125	0	T	C	T	T	T	T	T	T	C	T	T	T	T	T	T	H	T	T	T	T	T	T	T	H	T	C	H	T	T	H	T	T	T	H	T	T	C	T	T	T	T	T	T	T	T	T
JAX00416821	16	29267306	0	C	T	C	C	C	C	C	C	C	T	C	C	C	C	C	C	H	C	C	H	C	C	C	C	C	C	H	C	T	C	C	C	C	C	C	C	C	C	H	C	C	T	C	T	C	H
JAX00416822	16	29282250	0	C	T	C	C	C	C	C	T	T	C	T	C	C	C	C	H	C	C	C	C	C	C	H	T	C	T	H	C	C	H	C	C	C	H	H	H	T	C	C	C	T	C	C	H	H	C
JAX00416823	16	29282314	0	T	A	T	T	T	T	T	A	A	T	A	T	T	T	T	H	T	T	T	T	T	T	H	A	T	A	H	T	T	H	T	T	T	H	H	H	A	T	T	T	A	T	T	H	H	T
JAX00208741	16	29334430	0	C	T	C	C	C	C	C	T	T	C	T	C	C	C	C	H	C	C	C	C	C	C	N	T	C	T	H	C	C	C	C	C	C	H	H	H	T	C	C	C	T	C	C	C	C	C
JAX00067819	16	29340922	0	G	A	A	G	A	A	G	A	A	A	A	A	G	A	A	A	H	A	A	A	A	A	A	A	A	A	A	H	A	A	A	A	G	H	A	A	A	H	H	H	A	A	G	A	H	H
JAX00416830	16	29341176	0	G	A	A	G	A	A	G	G	G	A	G	A	G	A	A	H	N	A	A	A	A	A	H	G	A	G	H	H	A	H	A	A	G	G	H	H	G	H	N	H	G	A	G	H	G	H
JAX00416845	16	29397055	0	T	A	T	T	T	A	T	A	A	A	A	A	T	H	T	H	H	T	H	H	T	T	H	A	T	A	A	H	A	H	T	T	T	H	H	H	A	T	H	H	A	A	T	A	H	H
JAX00416851	16	29401826	0	G	A	G	G	G	A	G	G	G	G	G	A	G	H	G	G	G	G	H	G	G	G	G	G	G	G	G	H	G	G	G	G	G	G	G	G	G	G	G	H	G	G	G	G	G	G
JAX00416852	16	29408946	0	A	G	A	A	A	A	A	G	A	A	G	A	A	A	A	A	A	A	A	A	A	A	H	H	A	A	A	A	A	A	A	A	A	A	H	H	A	A	A	A	G	A	A	H	H	A
JAX00416857	16	29411545	0	T	C	T	T	T	T	T	T	C	T	T	T	T	T	T	H	T	T	T	T	T	T	T	N	T	C	H	T	T	H	T	T	T	H	T	T	C	T	T	T	T	T	T	T	T	T
JAX00416859	16	29411968	0	A	T	A	A	A	A	A	T	T	A	T	A	A	A	A	A	A	A	A	A	A	A	H	T	A	T	H	A	A	N	A	A	A	N	H	H	T	A	A	A	T	A	A	H	H	A
JAX00067825	16	29418974	0	G	T	T	G	T	T	G	G	G	G	G	T	G	T	T	H	G	T	T	H	T	T	T	G	T	G	G	H	G	H	T	T	G	G	T	T	G	H	G	H	H	G	G	G	G	G
JAX00067826	16	29419207	0	C	T	T	C	T	T	C	C	C	C	C	T	C	T	T	T	C	T	T	H	T	T	N	C	T	C	C	H	C	T	T	T	C	C	N	H	N	H	C	H	C	C	C	C	C	C
JAX00208744	16	29426972	0	C	T	C	C	C	C	C	T	T	C	T	C	C	C	C	H	C	C	C	C	C	C	H	T	C	T	H	C	C	H	C	C	C	H	H	H	T	C	C	C	T	C	C	H	H	H
JAX00416861	16	29427795	0	T	C	T	T	T	C	T	C	C	C	C	C	T	H	T	H	H	T	H	H	T	T	H	C	T	C	C	H	C	H	T	T	T	H	H	H	C	T	H	H	C	C	T	C	H	C
JAX00416864	16	29443704	0	A	G	A	A	A	A	A	A	A	G	A	A	A	A	A	A	H	A	A	H	A	A	A	A	A	A	H	A	G	A	A	A	A	A	A	A	A	A	H	A	A	G	A	H	A	H
JAX00416867	16	29446560	0	A	T	T	A	T	A	A	A	A	A	A	A	A	H	T	H	A	T	H	H	T	T	H	A	T	A	A	A	A	H	T	T	A	A	H	H	A	H	A	A	A	A	A	A	A	A
JAX00416868	16	29449089	0	G	A	G	G	G	G	G	A	G	G	A	G	G	G	G	G	G	G	G	G	G	G	H	H	G	G	G	G	G	G	G	G	G	G	H	H	G	G	G	G	A	G	G	H	H	G
JAX00416869	16	29449970	0	A	G	A	A	A	A	A	A	G	G	A	A	A	A	A	H	H	A	A	H	A	A	A	H	A	G	G	A	G	H	A	A	A	H	A	A	G	A	H	A	A	G	A	H	A	G
JAX00416873	16	29454042	0	A	C	A	A	A	A	A	A	C	C	A	A	A	A	A	H	H	A	A	H	A	A	A	H	A	C	C	A	C	H	A	A	A	H	A	A	C	A	H	A	H	C	A	N	A	C
JAX00067828	16	29456220	0	T	C	C	T	C	T	T	C	C	C	C	T	T	H	C	C	H	C	H	C	C	C	C	C	C	C	C	T	C	C	C	C	T	H	C	C	C	H	H	T	C	C	T	C	H	C
JAX00416885	16	29495681	0	A	G	A	A	A	A	A	G	A	A	G	N	A	A	A	A	A	A	A	A	A	A	G	G	A	A	A	A	A	A	A	A	A	A	G	G	A	A	N	A	G	A	A	G	G	A
JAX00067832	16	29500873	0	A	G	G	A	G	A	A	G	G	A	G	A	A	H	G	G	A	G	H	H	G	G	G	G	G	G	H	A	A	G	G	G	A	H	G	G	G	H	A	A	G	A	A	H	H	H
JAX00416886	16	29532278	0	C	A	C	C	C	C	C	A	A	C	A	C	C	C	C	H	C	C	C	C	C	C	H	A	C	A	H	C	C	H	C	C	C	H	H	H	A	C	C	C	A	C	C	H	H	H
JAX00416888	16	29538264	0	T	C	C	T	C	T	T	T	T	T	T	T	T	H	C	H	T	C	H	H	C	C	H	T	C	T	T	T	T	H	C	C	T	T	H	H	T	H	T	T	T	T	T	T	T	T
JAX00416889	16	29539456	0	T	A	T	T	T	T	T	A	T	T	A	T	T	T	T	T	T	T	T	T	T	T	A	A	T	T	T	T	T	T	T	T	T	T	A	A	T	T	T	T	A	T	T	A	A	T
JAX00067834	16	29551615	0	C	T	T	C	T	C	C	T	T	C	T	C	C	H	T	T	C	T	H	H	T	T	T	T	T	T	H	C	C	T	T	T	C	H	T	T	T	H	C	C	T	C	C	H	H	H
JAX00416890	16	29553173	0	G	A	A	G	A	G	G	G	G	G	G	G	G	H	A	H	G	A	H	H	A	A	H	G	A	G	G	G	G	N	A	A	G	G	H	N	G	G	G	G	G	G	G	G	G	G
JAX00416894	16	29556414	0	A	G	A	A	A	A	A	A	G	A	A	A	A	A	A	H	A	A	A	A	A	A	A	H	A	G	H	A	A	H	A	A	A	H	A	A	G	A	A	A	A	A	A	A	A	H
JAX00416896	16	29578406	0	G	A	G	G	G	G	G	G	A	G	G	G	G	G	G	H	G	G	G	G	G	G	G	H	G	A	H	G	G	H	G	G	G	H	G	G	A	G	G	G	G	G	G	G	G	H
JAX00416898	16	29579806	0	A	G	A	A	A	A	A	G	G	A	G	A	A	A	A	H	A	A	A	A	A	A	H	G	A	G	H	A	A	H	A	A	A	H	H	H	G	A	A	A	G	A	A	H	H	H
JAX00416908	16	29613559	0	C	T	C	C	C	C	C	T	T	C	T	C	C	C	C	H	C	C	C	C	C	C	H	T	C	T	H	C	C	H	C	C	C	H	H	H	T	C	C	C	T	C	C	H	H	H
JAX00067841	16	29620387	0	A	G	A	A	A	A	A	G	A	G	G	A	A	A	A	A	H	A	A	H	A	A	H	H	A	A	H	A	G	A	A	A	A	A	H	H	A	A	H	A	G	G	A	G	H	H
JAX00067842	16	29655900	0	A	C	C	A	C	A	A	A	A	A	A	A	A	H	C	H	A	C	H	H	C	C	H	A	C	A	A	A	A	H	C	C	A	A	H	H	A	H	A	A	A	A	C	A	A	A
JAX00067843	16	29656064	0	A	G	G	A	G	A	A	A	A	A	A	A	A	H	G	H	A	G	H	H	G	G	H	A	G	A	A	A	A	H	G	G	A	A	H	H	A	H	A	A	A	A	G	A	A	A
JAX00416915	16	29663287	0	C	A	C	C	C	C	C	C	A	C	C	C	C	C	C	C	C	C	C	C	C	C	C	C	C	A	C	C	C	C	C	C	C	N	C	C	A	C	C	C	C	C	C	C	C	H
JAX00416921	16	29680682	0	G	A	A	G	A	G	G	G	G	G	G	G	G	H	A	A	G	A	H	N	A	A	A	G	A	G	G	G	G	A	A	A	G	G	H	A	G	H	G	G	G	G	A	G	G	G
JAX00208750	16	29713858	0	C	G	C	C	C	C	C	C	G	C	C	C	C	C	C	H	C	C	C	C	C	C	C	H	C	G	H	C	C	H	C	C	C	H	C	C	G	C	C	C	C	C	C	C	C	H
JAX00067848	16	29741479	0	G	A	A	G	A	G	G	G	G	G	G	G	G	H	A	H	G	A	H	H	A	A	H	G	A	G	G	G	G	H	A	A	G	G	H	H	G	H	G	G	G	G	A	G	G	G
JAX00416924	16	29755127	0	G	A	G	G	G	G	G	G	G	A	G	G	G	G	G	G	H	G	G	H	G	G	G	G	G	G	A	G	A	G	G	G	G	G	G	G	G	G	N	G	G	A	G	H	G	H
JAX00416925	16	29755864	0	G	A	G	G	G	G	G	G	A	G	G	G	G	G	G	A	G	G	G	G	G	G	G	A	G	A	H	G	G	A	G	G	G	A	G	G	A	G	G	G	G	G	G	G	G	A
JAX00416929	16	29765275	0	G	A	A	G	A	G	A	G	G	G	G	G	G	H	A	H	H	A	H	H	A	A	H	G	A	G	G	H	G	H	A	A	A	H	H	H	G	H	H	G	G	G	A	G	G	G
JAX00416930	16	29765502	0	C	T	T	C	T	C	C	C	C	C	C	C	C	H	T	T	C	T	H	H	T	T	H	C	T	C	C	C	C	T	T	T	C	C	H	H	C	H	C	C	C	C	T	C	C	C
JAX00416937	16	29780615	0	T	G	T	T	T	T	G	G	G	G	G	T	T	T	T	H	G	T	T	H	T	T	H	G	T	G	G	H	G	H	T	T	G	G	H	H	G	T	G	T	G	G	T	G	H	G
JAX00416940	16	29785063	0	G	A	G	G	G	G	G	G	A	G	G	G	G	G	G	H	G	G	G	G	G	G	G	H	G	A	H	G	G	H	G	G	G	H	G	G	A	G	G	G	G	G	G	G	G	H
JAX00067855	16	29817886	0	T	C	C	T	C	T	C	C	C	C	C	T	T	H	C	C	C	C	H	C	C	C	C	C	C	C	C	H	C	C	C	C	C	C	C	C	C	H	C	T	C	C	C	C	H	C
JAX00416944	16	29824841	0	C	T	C	C	C	C	T	C	T	T	C	C	C	C	C	C	T	C	C	C	C	C	C	C	C	T	T	C	T	C	C	C	T	T	C	C	T	C	T	C	C	T	C	C	C	T
JAX00416945	16	29824900	0	G	A	G	G	G	G	A	G	G	A	G	G	G	G	G	G	A	G	G	H	G	G	G	G	G	G	H	H	A	G	G	G	A	H	G	G	G	G	A	G	G	A	G	H	G	H
JAX00416947	16	29825080	0	C	T	C	C	C	C	C	C	T	C	C	C	C	C	C	H	C	C	C	C	C	C	C	H	C	T	H	C	C	H	C	C	C	H	C	C	H	C	C	C	C	N	C	C	C	H
JAX00416949	16	29843367	0	G	A	A	G	A	G	G	A	A	G	A	G	G	H	A	A	G	A	N	H	A	A	A	A	A	A	H	G	G	A	A	A	G	H	A	A	A	H	G	G	A	G	A	H	H	H
JAX00416952	16	29848323	0	C	T	T	C	T	C	C	T	C	C	T	C	C	H	T	H	C	T	H	H	T	T	T	H	T	C	C	C	C	H	T	T	C	C	T	T	C	H	C	C	T	C	T	H	H	C
JAX00416953	16	29852830	0	C	A	A	C	A	C	C	A	A	C	A	C	C	H	A	A	C	A	H	H	A	A	A	A	A	A	C	C	C	A	A	A	C	N	A	A	A	H	C	C	A	C	A	H	H	N
JAX00416955	16	29858534	0	C	T	C	C	C	C	C	C	T	C	C	C	C	C	C	H	C	C	C	C	C	C	C	H	C	T	H	C	C	H	C	C	C	H	C	C	T	C	C	C	C	C	C	C	C	H
JAX00067862	16	29910799	0	G	A	A	G	A	G	G	G	G	G	G	G	G	H	A	H	G	A	H	H	A	A	H	G	A	G	G	G	G	N	A	A	G	G	H	H	G	H	G	G	G	G	A	G	G	G
JAX00416964	16	29940457	0	T	C	T	T	T	T	C	T	T	C	T	T	T	T	T	T	C	T	T	H	T	T	T	T	T	T	H	H	C	T	T	T	C	H	T	T	T	T	C	T	T	C	T	H	T	H
JAX00067864	16	29951452	0	G	A	A	G	A	G	G	G	G	G	G	G	G	H	A	H	G	A	H	H	A	A	H	G	A	G	G	G	G	H	A	A	G	G	H	H	G	H	G	G	G	G	A	G	G	G
JAX00067865	16	29955710	0	C	A	A	C	A	C	A	C	C	C	C	C	C	H	A	H	H	A	H	H	A	A	H	C	A	C	C	H	C	H	A	A	A	H	H	H	C	H	H	C	C	C	A	C	C	C
JAX00416969	16	29995383	0	T	A	T	T	T	T	T	T	A	A	T	T	T	T	T	H	H	T	T	H	T	T	T	H	T	A	A	T	A	H	T	T	T	H	T	T	A	T	H	T	T	A	T	H	T	A
JAX00416972	16	29999018	0	C	T	C	C	C	C	C	T	C	C	T	C	C	C	C	C	C	C	C	C	C	C	H	H	C	C	C	C	C	C	C	C	C	C	H	H	C	C	C	C	T	C	C	H	H	C
JAX00416973	16	30000771	0	G	A	G	G	G	G	G	G	G	A	G	G	G	G	G	G	H	G	G	H	G	G	G	G	G	G	H	G	A	G	G	G	G	G	G	G	G	G	H	G	G	A	G	H	G	N
JAX00416975	16	30000941	0	C	T	C	C	C	C	C	C	T	C	C	C	C	C	C	H	C	C	C	C	C	C	C	H	C	T	H	C	C	N	C	C	C	H	C	C	T	C	C	C	C	C	C	C	C	H
JAX00067870	16	30005176	0	C	T	T	C	T	T	T	T	C	C	T	T	C	T	T	H	H	T	T	H	T	T	T	H	T	C	C	T	C	H	T	T	T	H	T	T	C	H	H	H	T	C	T	H	H	C
JAX00416986	16	30019069	0	C	T	C	C	C	C	C	C	T	C	C	C	C	C	C	H	C	C	C	C	C	C	C	H	C	T	H	C	C	H	C	C	C	C	C	C	T	C	C	C	C	C	C	C	C	H
JAX00208758	16	30031805	0	C	T	C	C	C	C	C	C	T	C	C	C	C	C	C	H	C	C	C	C	C	C	C	H	C	T	H	C	C	H	C	C	C	C	C	C	T	C	C	C	C	C	C	C	C	H
JAX00067872	16	30049968	0	T	G	G	T	G	G	G	G	G	G	G	G	T	G	G	G	G	G	G	G	G	G	G	G	G	G	G	G	G	G	G	G	G	G	G	G	G	N	G	G	G	G	G	G	N	G
JAX00416990	16	30054203	0	A	G	A	A	A	A	A	A	A	G	A	A	A	A	A	A	H	A	A	H	A	A	A	A	A	A	H	A	G	A	A	A	A	A	A	A	A	A	H	A	A	G	A	H	A	H
JAX00416991	16	30054386	0	T	C	T	T	T	T	T	C	C	T	C	T	T	T	T	H	T	T	T	T	T	T	H	C	T	C	H	T	T	H	T	T	T	H	H	H	C	T	T	T	C	T	T	H	H	N
JAX00416992	16	30062078	0	C	G	C	C	C	C	C	G	G	C	G	C	C	C	C	H	C	C	C	C	C	C	H	G	C	G	G	C	C	H	C	C	C	H	H	H	G	C	C	C	G	C	C	N	H	G
JAX00416998	16	30089756	0	C	G	C	C	C	C	C	C	G	G	C	C	C	C	C	H	H	C	C	H	C	C	C	H	C	G	G	C	G	H	C	C	C	C	C	C	G	C	H	C	C	G	C	H	C	G
JAX00067877	16	30101749	0	T	A	T	T	T	T	T	T	A	A	T	T	T	T	T	H	H	T	T	H	T	T	T	H	T	A	A	T	A	H	T	T	T	T	T	T	A	T	H	T	T	A	T	H	T	A
JAX00417000	16	30102131	0	T	A	T	T	T	T	T	A	T	T	A	T	T	T	T	T	T	T	T	T	T	T	H	H	T	T	T	T	T	T	T	T	T	H	H	H	T	T	T	T	A	T	T	H	H	T
JAX00417002	16	30103312	0	A	G	A	A	A	A	A	G	G	G	G	A	A	A	A	H	H	A	A	H	A	A	H	G	A	G	G	A	G	N	A	A	A	H	H	H	G	A	H	A	G	G	A	G	H	G
JAX00417010	16	30116973	0	G	A	G	G	G	G	A	G	G	G	G	G	G	G	G	G	H	G	G	G	G	G	G	G	G	G	G	H	G	G	G	G	A	H	G	G	G	G	H	G	G	G	G	G	G	G
JAX00417011	16	30130686	0	A	G	A	A	A	A	A	A	G	A	A	A	A	A	A	H	A	A	A	A	A	A	A	H	A	G	H	A	A	H	A	A	A	A	A	A	G	A	A	A	A	A	A	A	A	H
JAX00067879	16	30142059	0	C	T	T	C	T	C	C	T	C	C	T	C	C	C	T	H	C	T	N	N	T	T	T	N	T	C	C	C	C	H	T	T	C	C	T	T	C	C	C	C	T	C	T	H	N	C
JAX00417015	16	30148551	0	C	T	C	C	C	C	C	T	C	C	T	C	C	C	C	C	C	C	C	C	C	C	H	H	C	C	C	C	C	C	C	C	C	H	H	H	C	C	C	C	T	C	C	H	H	C
JAX00208761	16	30157036	0	A	C	A	A	A	A	A	C	C	A	C	A	A	A	A	A	A	A	A	A	A	A	A	C	A	C	A	A	A	A	A	A	A	A	A	A	C	A	A	A	C	A	A	A	A	A
JAX00417018	16	30173585	0	A	G	A	A	A	A	G	G	G	A	G	A	A	A	A	H	H	A	A	A	A	A	H	G	A	G	H	H	A	H	A	A	G	G	H	H	G	A	H	A	G	A	A	H	N	H
JAX00417023	16	30182803	0	G	T	G	G	G	G	T	G	T	G	G	G	G	G	G	T	T	G	G	G	G	G	G	T	G	T	T	T	G	T	G	G	T	T	G	G	T	G	T	G	G	G	G	G	G	N
JAX00417024	16	30182854	0	A	G	A	A	A	A	G	G	G	A	G	A	A	A	A	H	H	A	A	A	A	A	N	G	A	G	H	H	A	N	A	A	G	G	A	A	G	A	H	A	G	A	A	N	A	H
JAX00417025	16	30189260	0	A	G	A	A	A	G	G	G	G	A	G	N	A	H	A	H	H	A	H	A	A	A	H	G	A	G	H	G	A	H	A	A	G	G	H	H	G	A	H	N	G	A	A	H	H	H
JAX00417026	16	30189361	0	C	T	C	C	C	C	T	C	C	C	C	C	C	C	C	C	H	C	C	C	C	C	C	C	C	C	C	H	C	C	C	C	T	H	C	C	C	C	H	C	C	C	C	C	C	C
JAX00417027	16	30189516	0	T	C	T	T	T	C	T	T	T	C	T	C	T	H	T	T	H	T	H	H	T	T	T	T	T	T	H	H	C	T	T	T	T	T	T	T	T	T	H	N	T	C	T	H	T	H
JAX00417028	16	30189701	0	T	C	T	T	T	C	T	T	T	C	T	C	T	H	T	T	H	T	H	H	T	T	T	T	T	T	H	H	C	T	T	T	T	T	T	T	T	T	H	H	T	C	T	H	T	H
JAX00417029	16	30190370	0	C	T	C	C	C	C	C	T	C	C	T	C	C	C	C	C	C	C	C	C	C	C	H	H	C	C	C	C	C	C	C	C	C	H	H	H	C	C	C	C	T	C	C	C	N	C
JAX00067887	16	30250822	0	C	T	T	C	T	T	T	T	T	C	T	T	C	T	T	T	H	T	T	H	T	T	T	T	T	T	H	T	C	T	T	T	T	T	T	T	T	H	H	H	T	C	T	H	H	H
JAX00417035	16	30261333	0	C	T	C	C	C	C	C	C	T	C	C	C	C	C	C	H	C	C	C	C	C	C	C	H	C	T	H	C	C	H	C	C	C	C	C	C	T	C	C	C	C	C	C	C	C	H
JAX00417037	16	30264651	0	T	C	C	T	C	C	C	T	T	T	T	C	T	C	C	H	H	C	C	H	C	C	H	T	C	T	T	C	T	H	C	C	C	H	H	H	T	H	H	H	T	T	C	T	T	T
JAX00417041	16	30296764	0	T	A	T	T	T	T	T	T	A	T	T	T	T	T	T	N	T	T	T	T	T	T	T	A	T	A	H	T	T	H	T	T	T	T	T	T	A	T	T	T	T	T	T	T	T	H
JAX00067891	16	30316981	0	C	A	A	C	A	A	A	C	C	C	C	A	C	A	A	H	H	A	A	H	A	A	N	C	A	C	C	A	C	H	A	A	A	N	H	N	C	H	H	N	C	C	A	C	C	C
JAX00067892	16	30318785	0	A	G	G	A	G	G	G	G	G	G	G	G	A	G	G	G	G	G	G	G	G	G	G	G	G	G	H	G	G	G	G	G	G	G	G	G	G	H	G	H	G	G	G	G	H	G
JAX00067893	16	30343019	0	C	G	C	C	C	C	C	G	G	C	G	C	C	C	C	H	C	C	C	C	C	C	H	G	C	G	H	C	C	H	C	C	C	H	H	H	G	C	C	C	G	C	C	H	H	H
JAX00417047	16	30367554	0	C	T	C	C	C	C	C	T	T	C	T	C	C	C	C	H	C	C	C	C	C	C	H	T	C	T	H	C	C	H	C	C	C	H	H	H	T	C	C	C	T	C	C	H	H	H
JAX00417049	16	30383914	0	C	A	C	C	C	C	C	C	C	A	C	C	C	C	C	C	H	C	C	H	C	C	C	C	C	C	C	C	A	C	C	C	C	C	C	C	C	C	H	C	C	A	C	H	C	H
JAX00417052	16	30407172	0	G	A	G	G	G	G	G	A	A	A	A	G	G	G	G	H	N	G	G	H	G	G	H	A	G	A	H	G	A	H	G	G	G	H	H	H	A	G	H	G	A	A	G	A	H	A
JAX00208769	16	30411130	0	C	T	C	C	C	C	C	C	T	C	C	C	C	C	C	H	C	C	C	C	C	C	C	H	C	T	H	C	C	H	C	C	C	C	C	C	T	C	C	C	C	C	C	C	C	N
JAX00417054	16	30411332	0	T	C	T	T	T	T	T	C	C	T	C	T	T	T	T	H	T	T	T	T	T	T	H	C	T	C	H	T	T	H	T	T	T	H	H	H	C	T	T	T	C	T	T	H	H	H
JAX00417059	16	30436125	0	C	T	T	C	C	T	T	C	C	C	C	T	C	T	H	C	H	T	T	C	T	C	C	C	C	C	C	T	C	C	H	T	T	H	H	C	C	H	H	H	C	C	C	C	C	C
JAX00067904	16	30468505	0	T	C	C	T	C	C	C	C	C	C	C	N	T	C	C	C	C	C	C	C	C	C	C	C	C	C	N	C	C	C	C	C	C	C	C	C	C	H	C	H	C	C	C	C	N	C
JAX00417065	16	30468674	0	G	A	G	G	A	G	A	A	A	A	A	G	G	G	H	A	A	G	G	A	G	A	A	A	A	A	H	H	A	A	H	G	A	A	H	A	A	G	A	G	A	A	A	A	H	A
JAX00417070	16	30493956	0	G	A	G	G	G	G	A	A	G	A	A	G	G	G	G	G	A	G	G	H	G	G	H	N	G	G	G	H	A	G	G	G	A	A	H	N	G	G	A	G	A	A	G	A	G	H
JAX00417072	16	30508026	0	C	T	C	C	C	C	T	C	C	C	C	C	C	C	C	C	H	C	C	C	C	C	C	C	C	C	C	H	C	C	C	C	T	H	C	C	C	C	H	C	C	C	C	C	C	C
JAX00417073	16	30512029	0	A	G	A	A	A	A	G	G	G	G	G	A	A	A	A	A	G	A	A	H	A	A	A	G	A	G	A	H	G	A	A	A	G	G	A	A	G	A	G	A	G	G	A	G	N	G
JAX00208771	16	30527597	0	C	T	C	C	C	C	C	T	T	C	T	C	C	C	C	H	C	C	C	C	C	C	H	T	C	T	H	C	C	H	C	C	C	H	H	H	T	C	N	C	T	C	C	H	H	H
JAX00417076	16	30528049	0	G	A	G	G	G	G	G	G	A	G	G	G	G	G	G	H	G	G	G	G	G	G	G	H	G	A	H	G	G	H	G	G	G	G	G	G	A	G	G	G	G	G	G	G	G	H
JAX00417077	16	30539333	0	G	A	G	G	G	G	A	A	G	G	A	G	G	G	G	G	H	G	G	G	G	G	H	H	G	G	G	H	G	G	G	G	A	A	H	H	G	G	H	G	A	G	G	H	H	G
JAX00067908	16	30543501	0	T	C	C	T	C	C	T	T	C	C	T	C	T	C	C	C	H	C	C	C	C	C	H	H	C	C	H	H	C	C	C	T	T	T	H	H	C	H	H	H	T	C	C	H	T	C
JAX00417081	16	30544273	0	A	G	A	A	A	A	A	G	A	A	G	A	A	A	A	A	A	A	A	A	A	A	H	H	A	A	A	A	A	A	A	A	A	H	H	H	A	A	A	A	G	A	A	H	H	A
JAX00067910	16	30559379	0	C	T	T	C	T	T	C	T	C	C	T	T	C	T	T	H	C	T	T	H	T	T	T	H	T	C	C	H	C	H	T	C	C	H	T	T	C	H	C	H	T	C	T	H	H	C
JAX00417088	16	30559710	0	C	T	T	C	T	T	C	T	C	C	T	T	C	T	T	H	C	T	T	H	T	T	T	H	T	C	C	H	C	H	T	C	C	H	T	T	C	H	C	C	T	C	T	H	H	C
JAX00417089	16	30559863	0	A	G	G	A	G	G	A	G	A	A	G	G	A	G	G	H	A	G	G	H	G	G	G	H	G	A	A	H	A	H	G	A	A	H	G	G	A	H	A	H	G	A	G	H	H	A
JAX00067911	16	30565433	0	T	C	C	T	C	C	C	T	C	C	T	C	T	C	C	C	C	C	C	C	C	C	H	H	C	C	H	C	C	C	C	T	C	H	H	H	C	H	C	H	T	C	C	H	T	C
JAX00067913	16	30567893	0	G	A	A	G	A	A	A	G	G	G	G	A	G	A	A	H	H	A	A	H	A	A	H	G	A	G	G	A	G	H	A	G	A	H	H	H	G	H	H	H	G	G	A	G	G	G
JAX00417097	16	30580640	0	A	G	A	A	G	A	G	A	G	G	A	A	A	A	G	G	G	A	A	G	A	G	G	G	G	G	G	H	G	G	G	A	G	H	A	N	G	A	G	A	A	G	G	H	A	G
JAX00417099	16	30582340	0	T	C	T	T	C	T	C	T	C	C	T	T	T	T	H	C	C	T	T	C	T	C	H	H	C	C	H	H	C	C	H	T	C	H	T	H	C	T	C	T	T	C	C	H	T	C
JAX00417100	16	30593299	0	G	A	A	G	G	A	G	G	G	G	G	A	G	A	H	G	G	A	A	G	A	G	G	G	G	G	G	H	G	G	H	G	G	G	H	G	G	H	G	H	G	G	G	G	G	G
JAX00417105	16	30615826	0	C	T	C	C	C	C	C	T	C	T	T	C	C	C	C	C	H	C	C	H	C	C	H	H	C	C	C	C	T	C	C	C	C	H	H	H	C	C	H	C	T	T	C	T	H	N
JAX00417106	16	30617813	0	G	A	A	G	A	A	G	A	A	A	A	A	G	A	A	A	H	A	A	A	A	A	A	A	A	A	H	H	A	A	A	G	G	H	A	A	A	H	H	H	A	A	A	A	H	A
JAX00417107	16	30619939	0	G	A	A	G	A	A	G	G	G	G	G	A	G	A	A	H	G	A	A	G	A	A	H	G	A	G	G	H	G	H	A	G	G	G	H	N	G	N	G	N	G	G	A	G	G	G
JAX00417108	16	30629633	0	G	A	G	G	G	G	A	A	G	G	A	G	G	G	G	G	H	G	G	G	G	G	H	H	G	G	G	H	G	G	G	G	A	A	H	H	G	G	H	G	A	G	G	H	H	G
JAX00417109	16	30642484	0	A	G	A	A	A	A	A	A	G	A	A	A	A	A	A	H	A	A	A	A	A	A	A	H	A	G	H	A	A	H	A	A	A	A	A	A	G	A	A	A	A	A	A	A	A	H
JAX00417113	16	30653255	0	G	A	G	G	G	G	G	G	A	G	G	G	G	G	G	N	G	G	G	G	G	G	G	H	G	A	H	G	G	N	G	N	G	G	G	G	A	G	G	G	G	G	G	G	G	H
JAX00417117	16	30656890	0	T	C	C	T	C	C	C	C	C	C	C	C	T	C	C	C	C	C	C	C	C	C	C	C	C	C	H	C	C	C	C	T	C	C	C	C	C	H	C	H	C	C	C	C	H	C
JAX00417123	16	30699926	0	A	G	A	A	A	A	A	A	G	A	A	A	A	A	A	H	A	A	A	A	A	A	A	H	A	G	H	A	A	H	A	A	A	A	A	A	G	A	A	A	A	A	A	A	A	H
JAX00417125	16	30703743	0	A	G	G	A	A	G	A	A	G	A	A	G	A	G	H	H	A	G	G	A	G	A	A	H	A	G	H	H	A	H	H	A	A	A	H	A	G	H	A	H	A	A	A	A	A	H
JAX00417129	16	30708527	0	G	A	G	G	A	G	A	A	G	A	A	G	G	G	H	H	A	G	G	A	G	A	A	H	A	G	G	H	A	H	H	G	A	A	H	A	G	G	A	G	A	A	A	A	H	H
JAX00208777	16	30739241	0	A	C	A	A	A	A	A	A	C	C	A	A	A	A	A	H	H	A	A	H	A	A	A	H	A	C	H	A	C	H	A	A	A	A	A	A	C	A	H	A	A	C	A	H	A	C
JAX00417138	16	30750201	0	G	T	G	G	G	G	G	G	T	G	G	G	G	G	G	H	G	G	G	G	G	G	G	H	G	T	H	G	G	H	G	G	G	G	G	G	T	G	G	G	G	G	G	G	G	H
JAX00417139	16	30781305	0	G	A	G	G	G	G	G	G	A	G	A	G	G	G	G	H	G	G	G	G	G	G	G	H	G	A	H	G	G	H	G	G	G	G	G	G	A	G	G	G	G	G	G	G	G	H
JAX00417144	16	30834370	0	C	T	C	C	T	C	C	C	T	C	T	C	C	C	H	T	C	C	C	H	C	T	H	H	T	T	H	C	C	T	H	C	C	C	C	H	T	C	C	C	C	C	T	C	C	H
JAX00417145	16	30834442	0	G	A	G	G	A	G	G	G	A	G	A	G	G	G	H	A	G	G	G	H	G	A	H	H	A	A	H	G	G	A	H	G	G	G	G	H	A	G	G	G	G	G	A	G	G	H
JAX00067931	16	30834940	0	A	G	G	A	G	G	G	G	G	G	G	G	A	G	G	G	G	G	G	G	G	G	G	G	G	G	H	G	G	G	G	A	G	G	G	G	G	H	G	H	G	G	G	G	H	G
JAX00417146	16	30841099	0	C	T	C	C	C	C	C	C	T	C	T	C	C	C	C	H	C	C	C	C	C	C	C	H	C	T	H	C	C	H	C	C	C	C	C	C	T	C	C	C	C	C	C	C	C	H
JAX00417147	16	30841538	0	T	C	T	T	T	T	T	T	C	T	C	T	T	T	T	H	T	T	T	T	T	T	T	H	T	C	H	T	T	H	T	T	T	T	T	T	C	T	T	T	T	T	T	T	T	H
JAX00417150	16	30861208	0	C	T	C	C	T	C	C	C	C	T	C	C	C	C	H	H	H	C	C	T	C	T	H	C	T	C	C	C	T	H	H	C	C	C	C	H	C	C	H	C	C	T	T	H	C	H
JAX00208781	16	30866951	0	T	G	T	T	T	T	T	T	G	T	G	T	T	T	T	H	T	T	T	T	T	T	T	H	T	G	H	T	T	H	T	T	T	T	T	T	G	T	T	T	T	T	T	T	T	H
JAX00417158	16	30900127	0	A	T	A	A	A	A	A	A	T	A	T	A	A	A	A	N	A	A	A	A	A	A	A	N	A	T	N	A	A	H	A	A	A	A	A	A	T	A	A	A	A	A	A	A	A	H
JAX00067936	16	30906229	0	C	A	A	C	C	A	A	A	C	C	C	A	C	A	H	C	H	A	A	C	A	C	H	H	C	C	C	A	C	C	H	C	A	A	A	H	C	H	H	H	A	C	C	H	H	C
JAX00417159	16	30914467	0	G	A	A	G	A	A	A	A	G	A	G	A	G	A	A	H	A	A	A	A	A	A	A	H	A	G	G	A	A	H	A	G	A	A	A	A	G	H	A	H	A	A	A	A	H	H
JAX00417160	16	30921256	0	A	G	G	A	A	G	G	G	G	G	G	G	A	G	H	A	G	G	G	H	G	A	H	G	A	G	A	G	G	A	H	A	G	G	G	H	G	H	G	H	G	G	A	G	H	G
JAX00417161	16	30922232	0	T	A	T	T	T	T	T	T	T	A	T	T	T	T	T	T	H	T	T	H	T	T	T	T	T	T	T	T	A	T	T	T	T	T	T	T	T	T	H	T	T	A	T	H	T	H
JAX00067938	16	30927236	0	A	G	G	A	A	G	G	G	G	G	G	G	A	G	H	H	G	G	G	H	G	A	H	G	A	G	H	G	G	H	H	A	G	G	G	H	G	H	G	H	G	G	A	G	H	G
JAX00417163	16	30927326	0	C	T	T	C	C	T	T	T	C	C	C	H	C	T	H	C	H	T	T	C	T	C	H	H	C	C	C	T	C	C	H	C	T	T	T	H	C	H	H	H	T	C	C	H	H	C
JAX00067940	16	30937971	0	A	G	G	A	A	G	G	G	G	A	G	G	A	G	H	A	H	G	G	A	G	A	H	G	A	G	A	G	A	A	H	A	G	G	G	H	G	H	H	H	G	A	A	H	H	A
JAX00417165	16	30943452	0	C	A	C	C	C	C	C	C	A	C	A	C	C	C	C	H	C	C	C	C	C	C	C	H	C	A	H	C	C	H	C	C	C	C	C	C	A	C	C	C	C	C	C	C	C	A
JAX00208782	16	30958251	0	C	A	C	C	C	C	C	C	A	C	A	C	C	C	C	H	C	C	C	C	C	C	C	H	C	A	N	C	C	H	C	C	C	C	C	C	A	C	C	C	C	C	C	C	C	H
JAX00067942	16	30973796	0	G	A	A	G	G	A	A	A	G	G	G	A	G	A	H	G	H	A	A	G	A	G	N	H	G	G	G	A	G	G	H	G	A	A	A	H	G	H	H	H	A	G	G	H	H	G
JAX00067943	16	30985939	0	T	C	C	T	C	C	C	C	C	C	C	C	T	C	C	C	C	C	C	C	C	C	C	C	C	C	H	C	C	C	C	T	C	C	C	C	C	H	C	H	C	C	C	C	H	C
JAX00417173	16	31014565	0	A	C	A	A	A	A	A	A	C	A	C	A	A	A	A	H	A	A	A	A	A	A	A	H	A	C	H	A	A	H	A	A	A	A	A	A	C	A	A	A	A	A	A	A	A	H
JAX00417182	16	31107818	0	C	A	C	C	C	C	C	C	A	C	A	C	C	C	C	H	C	C	C	C	C	C	C	H	C	A	H	C	C	H	C	C	C	C	C	C	A	C	C	C	C	C	C	C	C	H
JAX00067951	16	31108462	0	G	A	G	G	A	G	G	A	G	A	G	G	G	G	H	H	H	G	G	A	G	A	A	N	A	G	G	G	A	H	H	G	G	H	N	A	G	G	H	G	A	A	A	A	H	H
JAX00417184	16	31133308	0	T	C	T	T	T	T	T	T	C	T	C	T	T	T	T	H	T	T	T	T	T	T	T	H	T	C	H	T	T	H	T	T	T	T	T	T	C	T	T	T	T	T	T	T	T	H
JAX00417186	16	31176039	0	G	A	G	G	G	G	G	G	A	G	A	G	G	G	G	H	G	G	G	G	G	G	G	H	G	A	H	G	G	H	G	G	G	G	G	G	A	G	G	G	G	G	G	G	G	H
JAX00417188	16	31202167	0	G	A	G	G	G	G	G	G	A	G	A	G	G	G	G	H	G	G	G	G	G	G	G	N	G	A	H	G	G	H	G	G	G	G	G	G	A	G	G	G	G	G	G	G	G	N
JAX00417192	16	31233522	0	T	A	T	T	T	T	T	T	A	T	A	T	T	T	N	H	T	T	T	T	T	T	T	H	T	A	H	T	T	H	T	T	T	T	T	T	A	T	T	T	T	T	T	T	T	H
JAX00417193	16	31245830	0	T	C	C	T	C	C	C	C	C	C	C	C	T	C	C	C	C	C	C	C	C	C	C	C	C	C	H	C	C	C	C	T	C	C	C	C	C	H	C	H	C	C	C	C	H	C
JAX00417195	16	31250824	0	A	G	A	A	A	A	A	A	G	A	G	A	A	A	A	H	A	A	A	A	A	A	A	H	A	G	H	A	A	N	A	A	A	A	A	A	G	A	A	A	A	A	A	A	A	N
JAX00067963	16	31254445	0	A	G	G	A	G	G	G	G	A	G	A	G	A	G	G	H	G	G	G	G	G	G	G	H	G	A	A	G	G	H	G	A	G	G	G	G	A	H	G	H	G	G	G	G	H	H
JAX00417203	16	31274586	0	C	A	C	C	C	C	C	C	A	C	A	C	C	C	C	H	C	C	C	C	C	C	C	H	C	A	H	C	C	H	C	C	C	C	C	C	A	C	C	C	C	C	C	C	C	H
JAX00417206	16	31323483	0	C	T	C	C	C	C	C	C	T	C	T	C	C	C	C	H	C	C	C	C	C	C	C	H	C	T	H	C	C	H	C	C	C	C	C	C	T	C	C	C	C	C	C	C	C	H
JAX00417208	16	31328962	0	G	C	G	G	G	G	G	G	C	G	C	G	G	G	G	H	G	G	G	G	G	G	G	H	G	C	H	G	G	H	G	G	G	G	G	G	C	G	G	G	G	G	G	G	G	H
JAX00067970	16	31343200	0	C	G	G	C	G	G	G	G	C	C	C	G	C	G	G	G	G	G	G	G	G	G	G	N	G	C	C	G	C	G	G	C	G	G	G	G	C	H	G	G	G	C	G	G	G	C
JAX00417212	16	31351454	0	A	G	A	A	A	A	A	A	G	A	G	A	A	A	A	H	A	A	A	A	A	A	A	H	A	G	H	A	A	H	A	A	A	A	A	A	G	A	A	A	A	A	A	A	A	H
JAX00067971	16	31368347	0	G	A	A	G	A	A	A	G	A	G	A	A	G	A	A	A	H	A	A	H	A	A	H	H	A	A	H	A	G	A	A	G	A	H	H	H	A	H	H	H	G	G	A	G	G	H
JAX00417216	16	31414520	0	A	G	G	A	G	G	G	A	G	A	G	G	A	G	G	G	H	G	G	H	G	G	H	H	G	G	H	G	A	G	G	A	G	H	H	H	G	H	H	H	A	A	G	A	A	H
JAX00417218	16	31418991	0	A	G	G	A	G	G	G	A	G	A	G	G	A	G	G	G	H	G	G	H	G	G	H	H	G	G	H	G	A	G	G	A	G	H	H	H	G	H	H	H	A	A	G	A	A	H
JAX00417220	16	31420897	0	C	T	C	C	C	C	C	C	T	C	T	C	C	C	C	H	C	C	C	C	C	C	C	H	C	T	H	C	C	H	C	C	C	C	C	C	T	C	C	C	C	C	C	C	C	H
JAX00067974	16	31421004	0	T	C	C	T	C	C	C	C	T	C	T	C	T	C	C	N	C	C	C	C	C	C	C	C	C	T	T	C	C	C	C	T	C	C	C	C	T	H	C	H	C	C	C	C	H	C
JAX00208793	16	31447531	0	A	G	A	A	A	A	A	A	G	A	G	A	A	A	A	H	A	A	A	A	A	A	A	H	A	G	H	A	A	H	A	A	A	A	A	A	G	A	A	A	A	A	A	A	A	H
JAX00067977	16	31449399	0	T	C	C	T	C	C	C	C	C	C	C	C	T	C	C	C	C	C	C	C	C	C	C	C	C	C	H	C	C	C	C	T	C	C	C	C	C	H	C	H	C	C	C	C	H	C
JAX00067978	16	31451736	0	G	A	A	G	A	A	A	G	A	G	A	A	G	A	A	A	H	A	A	H	A	A	H	H	A	A	H	A	G	A	A	G	A	H	H	H	A	H	H	H	G	G	A	G	G	H
JAX00417224	16	31453083	0	C	T	C	C	C	C	C	T	C	T	C	C	C	C	C	C	H	C	C	H	C	C	H	H	C	C	C	C	T	C	C	C	C	H	H	H	C	C	H	C	T	T	C	T	H	H
JAX00417225	16	31453955	0	G	C	C	G	C	C	C	G	G	G	G	C	G	C	C	H	H	C	C	H	C	C	H	G	C	G	G	C	G	H	C	G	C	H	H	H	G	H	H	H	G	G	C	G	G	G
JAX00417228	16	31476847	0	T	C	T	T	T	T	T	C	T	T	T	T	T	T	T	T	T	T	T	T	T	T	H	H	T	T	T	T	T	T	T	T	T	H	H	H	T	T	T	T	C	T	T	H	N	T
JAX00417233	16	31490461	0	G	A	G	G	G	G	G	G	A	G	A	G	G	G	G	H	G	G	G	G	G	G	G	H	G	A	H	G	G	H	G	G	G	G	G	G	A	G	G	G	G	G	G	G	G	H
JAX00417237	16	31495132	0	G	C	G	G	G	G	G	C	C	G	C	G	G	G	G	N	G	G	G	G	G	G	N	C	G	C	H	G	G	N	G	G	G	H	H	N	C	G	G	G	C	G	G	C	C	C
JAX00067980	16	31496918	0	G	A	A	G	A	A	A	A	A	A	A	A	G	A	A	A	A	A	A	A	A	A	A	A	A	A	H	A	A	A	A	G	A	A	A	A	A	H	A	H	A	A	A	A	H	A
JAX00417241	16	31502414	0	C	T	C	C	C	C	C	C	T	C	T	C	C	C	C	H	C	C	C	C	C	C	C	H	C	T	H	C	C	H	C	C	C	C	C	C	T	C	C	C	C	C	C	C	C	H
JAX00067981	16	31502639	0	C	T	T	C	T	T	T	T	T	T	T	T	C	T	T	T	T	T	T	T	T	T	T	T	T	T	H	T	T	T	T	C	T	T	T	T	T	H	T	H	T	T	T	T	H	T
JAX00417243	16	31510882	0	C	T	T	C	T	T	T	T	C	T	C	T	C	T	T	H	T	T	T	T	T	T	T	H	T	C	C	T	T	H	T	C	T	T	T	T	C	H	T	H	T	T	T	T	H	H
JAX00067983	16	31532804	0	G	A	G	G	G	A	A	G	G	G	G	A	G	H	G	G	N	G	H	G	G	G	G	G	G	G	G	A	G	G	G	G	A	H	G	G	G	G	H	G	G	G	G	G	G	G
JAX00417248	16	31548912	0	C	A	C	C	C	A	A	A	A	C	A	A	C	H	C	H	H	C	H	C	C	C	H	A	C	A	H	A	C	H	C	C	A	A	H	H	A	C	H	C	A	C	C	H	H	H
JAX00067985	16	31551080	0	A	G	A	A	A	G	G	G	A	A	A	G	A	H	A	A	H	A	H	A	A	A	H	H	A	A	A	G	A	A	A	A	G	G	H	H	A	A	H	A	G	A	A	H	H	A
JAX00417251	16	31551593	0	A	G	A	A	A	G	G	G	G	A	G	G	A	H	A	H	H	A	H	A	A	A	H	G	A	G	H	G	A	H	A	A	G	G	H	H	G	A	H	A	G	A	A	H	H	H
JAX00067986	16	31571920	0	G	A	G	G	G	A	A	G	G	G	G	A	G	H	G	G	H	G	H	G	G	G	G	G	G	G	G	A	G	G	G	G	A	H	G	G	G	G	H	G	G	G	G	G	G	G
JAX00417255	16	31572266	0	C	T	C	C	C	T	T	T	C	T	C	T	C	H	C	C	T	C	H	H	C	C	H	H	C	C	C	T	T	C	C	C	T	T	H	H	C	C	T	C	T	T	C	T	H	H
JAX00417260	16	31598715	0	G	A	G	G	G	G	G	G	A	G	A	G	G	G	G	H	G	G	G	G	G	G	G	H	G	A	H	G	G	H	G	G	G	G	G	G	A	G	G	G	G	G	G	G	G	H
JAX00067989	16	31609065	0	A	G	A	A	A	G	G	G	G	G	G	G	A	H	A	N	G	A	H	H	A	A	H	G	A	G	H	G	G	N	A	A	G	G	H	H	G	A	G	A	G	G	A	G	H	G
JAX00417267	16	31618924	0	G	A	G	G	G	G	G	G	A	G	A	G	G	G	G	H	G	G	G	G	G	G	G	H	G	A	H	G	G	H	G	G	G	G	G	G	A	G	G	G	G	G	G	G	G	H
JAX00417270	16	31639812	0	A	G	A	A	A	G	G	G	G	G	G	G	A	N	A	H	G	A	H	H	A	A	H	G	A	G	H	G	G	H	A	A	G	G	H	H	G	A	G	A	G	G	A	G	H	G
JAX00417271	16	31642356	0	C	T	C	C	C	T	T	C	T	C	T	T	C	H	C	H	H	C	H	C	C	C	C	H	C	T	H	T	C	H	C	C	T	H	C	C	T	C	H	C	C	C	C	C	C	H
JAX00417274	16	31678783	0	A	G	A	A	A	A	A	G	A	A	A	A	A	A	A	A	A	A	A	A	A	A	H	H	A	A	A	A	A	A	A	A	A	H	H	H	A	A	A	A	G	A	A	H	H	A
JAX00417275	16	31680433	0	T	C	T	T	T	C	C	C	C	C	C	C	T	H	T	H	C	T	H	H	T	T	H	C	T	C	H	C	C	H	T	T	C	C	H	H	C	T	N	T	C	C	T	C	N	C
JAX00417276	16	31686236	0	T	A	T	T	T	A	A	T	T	A	T	A	T	H	T	T	A	T	H	H	T	T	T	T	T	T	T	A	A	T	T	T	A	H	T	T	T	T	A	T	T	A	T	H	T	H
JAX00067995	16	31707671	0	A	G	A	A	A	A	A	G	A	A	A	A	A	A	A	A	A	A	A	A	A	A	H	H	A	A	A	A	A	A	A	A	A	H	H	H	A	A	A	A	G	A	A	H	H	A
JAX00067996	16	31709360	0	A	G	A	A	A	G	G	G	G	G	G	G	A	H	A	H	G	A	H	H	A	A	H	G	A	G	H	G	G	H	A	A	G	G	H	H	G	A	G	A	G	G	A	G	H	G
JAX00067997	16	31711766	0	C	T	C	C	C	T	T	C	C	T	C	T	C	H	C	C	T	C	H	H	C	C	C	C	C	C	C	T	T	C	C	C	T	H	C	C	C	C	T	C	C	T	C	H	C	H
JAX00417282	16	31727973	0	T	C	T	T	T	T	T	C	C	T	C	T	T	T	T	H	T	T	T	T	T	T	H	C	T	C	H	T	T	H	T	T	T	H	H	H	C	T	T	T	C	T	T	H	H	H
JAX00417288	16	31764685	0	A	G	A	A	A	G	G	G	G	G	G	G	A	H	A	H	G	A	H	H	A	A	H	G	A	G	H	G	G	H	A	A	G	G	H	H	G	A	G	A	G	G	A	G	H	G
JAX00417289	16	31764921	0	C	T	C	C	C	C	C	C	T	C	T	C	C	C	C	H	C	C	C	C	C	C	C	H	C	H	H	C	C	H	C	C	C	C	C	C	T	C	C	C	C	C	C	C	C	H
JAX00068001	16	31766857	0	A	G	A	A	A	G	G	G	A	G	A	G	A	H	A	A	G	A	H	H	A	A	H	H	A	A	A	G	G	A	A	A	G	G	H	H	A	A	G	A	G	G	A	G	H	H
JAX00068003	16	31793720	0	A	G	A	A	A	G	G	G	G	G	G	N	A	H	A	H	G	A	H	H	A	A	H	G	A	G	H	G	G	H	A	A	G	G	H	H	G	A	G	A	G	G	A	G	H	G
JAX00208796	16	31840870	0	T	C	T	T	T	T	T	T	C	T	C	T	T	T	T	H	T	T	T	T	T	T	T	H	T	C	H	T	T	N	T	T	T	T	T	T	C	T	T	T	T	T	T	T	T	C
JAX00417315	16	31879522	0	C	A	C	C	C	C	C	A	C	C	C	C	C	C	C	C	C	C	C	C	C	C	H	H	C	C	C	C	C	C	C	C	C	H	H	H	C	C	C	C	A	C	C	H	H	C
JAX00417316	16	31879684	0	C	A	C	C	C	C	C	A	A	A	A	C	C	C	C	H	H	C	C	H	C	C	H	A	C	A	H	C	A	H	C	C	C	H	H	H	A	C	H	C	A	A	C	A	H	A
JAX00417319	16	31906395	0	C	T	C	C	C	C	C	C	T	C	T	C	C	C	C	H	C	C	C	C	C	C	C	H	C	T	H	C	C	H	C	C	C	C	C	C	T	C	C	C	C	C	C	C	C	H
JAX00068011	16	31912401	0	C	T	C	C	C	C	C	T	C	C	C	C	C	C	C	C	C	C	C	C	C	C	H	H	C	C	C	C	C	C	C	C	C	H	H	H	C	C	C	C	T	C	C	H	H	C
JAX00068013	16	31925219	0	C	T	C	C	C	C	C	T	T	C	T	C	C	C	C	H	C	C	C	C	C	C	H	T	C	T	H	C	C	H	C	C	C	H	H	H	T	C	C	C	T	C	C	H	H	H
JAX00068015	16	31944010	0	A	G	A	A	A	A	A	G	G	A	G	A	A	A	A	H	A	A	A	A	A	A	H	G	A	G	H	A	A	H	A	A	A	H	H	H	G	A	A	A	G	A	A	H	H	H
JAX00417329	16	32022477	0	G	A	G	G	G	G	G	G	A	G	H	H	G	G	G	H	G	G	G	G	G	G	G	H	G	A	H	G	G	H	G	G	G	G	G	G	A	G	G	G	G	G	G	G	G	H
JAX00417330	16	32029559	0	A	G	A	A	A	A	A	A	A	G	A	A	A	A	A	A	H	A	A	H	A	A	A	A	A	A	A	A	G	A	A	A	A	A	A	A	A	A	H	A	A	G	A	H	A	H
JAX00417333	16	32060319	0	A	G	A	A	A	A	A	A	G	G	G	A	A	A	A	H	H	A	A	H	A	A	A	H	A	G	H	A	G	N	A	A	A	A	A	A	G	A	H	A	A	G	A	H	A	G
JAX00417337	16	32066274	0	G	A	G	G	G	G	G	A	G	A	G	G	G	G	G	G	H	G	G	H	G	G	H	H	G	G	G	G	A	G	G	G	G	H	H	H	G	G	H	G	A	A	G	A	H	H
JAX00068023	16	32067209	0	C	T	C	C	C	C	C	T	C	T	C	C	C	C	C	C	H	C	C	H	C	C	H	H	C	C	C	C	T	C	C	C	C	H	H	H	C	C	H	C	T	T	C	T	H	H
JAX00068024	16	32067287	0	T	A	T	T	T	T	T	A	A	A	A	T	T	T	T	H	H	T	T	H	T	T	H	A	T	A	H	T	A	H	T	T	T	H	H	H	A	T	H	T	A	A	T	A	H	A
JAX00417341	16	32111791	0	T	G	T	T	T	T	T	T	G	T	G	T	T	T	T	H	T	T	T	T	T	T	T	H	T	G	H	T	T	H	T	T	T	T	T	T	G	T	T	T	T	T	T	T	T	H
JAX00417342	16	32122482	0	G	A	G	G	G	G	G	G	A	G	A	G	G	G	G	H	G	G	G	G	G	G	G	H	G	A	H	G	G	H	G	G	G	G	G	G	A	G	G	G	G	G	G	G	G	H
JAX00417345	16	32130333	0	A	C	A	A	A	C	C	A	C	A	C	C	A	A	A	H	A	A	A	A	A	A	A	H	A	C	H	C	A	H	A	A	C	N	A	A	C	A	A	A	A	A	A	A	A	H
JAX00417346	16	32130527	0	G	A	G	G	G	A	A	G	A	G	A	A	G	N	G	N	A	G	G	G	G	G	G	N	G	A	H	A	G	H	G	G	A	H	G	G	A	G	H	G	G	G	G	G	G	N
JAX00417348	16	32132919	0	C	T	C	C	C	T	T	C	C	C	C	T	C	C	C	C	C	C	C	C	C	C	C	C	C	C	C	T	C	C	C	C	T	C	C	C	C	C	C	C	C	C	C	C	C	C
JAX00417351	16	32134406	0	G	A	A	G	G	G	G	G	G	G	G	G	G	H	G	G	G	A	H	H	A	G	G	G	G	G	G	G	G	G	H	G	G	G	H	G	G	N	G	N	G	G	G	G	G	G
JAX00417353	16	32136857	0	T	C	C	T	T	T	T	C	C	C	C	T	T	H	T	H	H	C	H	C	C	T	H	C	T	C	H	T	C	H	H	T	T	H	C	H	C	H	H	H	C	C	T	C	H	C
JAX00068032	16	32178426	0	G	A	G	G	G	G	G	G	A	G	A	G	G	G	G	H	G	G	G	G	G	G	G	H	G	A	H	G	G	H	G	G	G	G	G	G	A	G	G	G	G	G	G	G	G	H
JAX00417358	16	32178903	0	T	C	T	T	T	T	T	T	C	T	C	T	T	T	T	H	T	T	T	T	T	T	T	H	T	C	H	T	T	H	T	T	T	T	T	T	C	T	T	T	T	T	T	T	T	H
JAX00068033	16	32179196	0	C	T	C	C	C	C	C	C	T	C	T	C	C	C	C	H	C	C	C	C	C	C	C	H	C	T	H	C	C	H	C	C	C	C	C	C	T	C	C	C	C	C	C	C	C	H
JAX00417359	16	32179233	0	A	G	A	A	A	A	A	A	G	G	G	A	A	A	A	H	H	A	A	H	A	A	A	H	A	G	H	A	G	H	A	A	A	A	A	A	G	A	H	A	A	G	A	H	N	G
JAX00068035	16	32205828	0	G	A	A	G	G	G	G	A	A	G	A	G	G	N	G	H	G	A	H	A	A	G	H	A	G	A	H	G	G	H	H	G	H	H	A	H	A	H	G	H	A	G	N	H	H	H
JAX00068037	16	32266728	0	T	G	T	T	T	T	T	T	G	T	G	T	T	T	T	H	T	T	T	T	T	T	T	H	T	G	H	T	T	H	T	T	T	T	T	T	G	T	T	T	T	T	T	T	T	H
JAX00417365	16	32291063	0	T	C	T	T	T	T	T	T	C	T	C	T	T	T	T	N	T	T	T	T	T	T	T	H	T	C	C	T	T	H	T	T	T	T	T	T	C	T	T	T	T	T	T	T	T	H
JAX00068042	16	32310299	0	C	G	G	C	C	C	C	C	C	C	C	C	C	H	C	C	C	G	H	H	G	C	C	C	C	C	C	C	C	C	H	C	C	C	N	C	C	H	C	H	C	C	C	C	C	C
JAX00417371	16	32327112	0	A	G	G	A	A	G	G	G	A	A	A	G	A	G	A	A	H	G	G	H	G	A	H	G	A	A	A	G	A	A	H	A	G	G	G	H	A	H	H	H	G	A	A	H	H	A
JAX00417376	16	32345156	0	A	G	A	A	A	A	A	A	G	A	G	A	A	A	A	H	A	A	A	A	A	A	A	H	A	G	H	A	A	H	A	A	A	A	A	A	G	A	A	A	A	A	A	A	A	H
JAX00417377	16	32366660	0	G	A	G	G	G	G	G	A	G	G	G	G	G	G	G	G	G	G	G	G	G	G	H	H	G	G	G	G	G	G	G	G	G	H	H	H	G	G	G	G	A	G	G	H	H	G
JAX00068047	16	32381088	0	G	A	A	G	G	A	A	G	G	G	G	A	G	A	G	G	H	A	A	N	A	G	G	G	G	G	G	A	G	G	N	G	A	H	H	G	G	G	H	H	G	G	G	G	G	G
JAX00068048	16	32381173	0	A	C	C	A	A	C	C	A	A	A	A	C	A	C	A	A	H	C	C	H	C	A	A	A	A	A	A	C	A	A	H	A	C	H	H	A	A	H	N	H	A	A	A	A	A	A
JAX00417383	16	32393077	0	T	C	T	T	T	T	T	T	C	T	C	T	T	T	T	H	T	T	T	T	T	T	T	H	T	C	H	T	T	H	T	T	T	T	T	T	C	T	T	T	T	T	T	T	T	H
JAX00068049	16	32418459	0	T	G	G	T	T	G	G	G	G	T	G	G	T	G	T	H	N	G	G	H	G	T	H	G	T	G	H	G	T	H	H	T	G	G	G	H	G	H	H	H	G	T	T	H	H	H
JAX00417398	16	32451005	0	C	T	C	C	C	C	C	C	T	C	T	C	C	C	C	N	C	C	C	C	C	C	C	H	C	T	C	C	C	N	C	C	C	C	C	C	T	C	C	C	C	C	C	C	C	H
JAX00417401	16	32453029	0	C	T	C	C	C	C	C	C	T	C	T	C	C	C	C	H	C	C	C	C	C	C	C	H	C	T	H	C	C	H	C	C	C	C	C	C	T	C	C	C	C	C	C	C	C	H
JAX00417402	16	32453118	0	C	T	C	C	C	T	T	C	C	C	C	T	C	H	C	C	H	C	H	C	C	C	C	C	C	C	C	T	C	C	C	C	T	H	C	C	C	C	H	C	C	C	C	C	C	C
JAX00417404	16	32460282	0	C	T	C	C	C	C	C	T	T	C	T	C	C	C	C	T	C	C	C	C	C	C	C	T	C	T	T	C	C	T	C	C	C	C	C	C	T	C	C	C	T	C	C	C	C	T
JAX00417412	16	32545273	0	G	A	G	G	G	G	G	A	G	G	G	G	G	G	G	G	G	G	G	G	G	G	H	H	G	G	G	G	G	G	G	G	G	H	H	H	G	G	G	G	A	G	G	H	H	G
JAX00068060	16	32558790	0	G	C	C	G	G	G	G	G	G	G	G	G	G	H	G	G	G	C	H	H	C	G	G	G	G	G	G	G	G	G	H	G	G	G	H	G	G	G	G	H	G	G	G	G	G	G
JAX00208812	16	32566321	0	T	C	T	T	T	T	T	C	C	T	C	T	T	T	T	H	T	T	T	T	T	T	H	C	T	C	H	T	T	H	T	T	T	H	H	H	C	T	T	T	C	T	T	H	H	H
JAX00188234	16	32568070	0	A	G	G	A	A	G	G	G	G	G	G	G	A	G	A	H	G	G	G	G	G	A	H	G	A	G	H	G	G	H	H	A	G	G	G	H	G	H	G	H	G	G	A	G	H	G
JAX00417417	16	32605758	0	G	C	G	G	G	G	G	G	C	G	C	G	G	G	G	H	G	G	G	G	G	G	G	H	G	C	H	G	G	H	G	G	G	G	G	G	C	G	G	G	G	G	G	G	G	H
JAX00417420	16	32608809	0	C	T	C	C	C	C	C	C	T	C	T	C	C	C	C	H	C	C	C	C	C	C	C	H	C	T	H	C	C	H	C	C	C	C	C	C	T	C	C	C	C	C	C	C	C	H
JAX00417427	16	32666186	0	G	C	G	G	G	G	G	C	C	G	C	G	G	G	G	H	G	G	G	G	G	G	H	C	G	C	H	G	G	H	G	G	G	H	H	H	C	G	G	G	C	G	G	H	H	H
JAX00417432	16	32680387	0	T	C	C	T	T	T	T	C	T	C	T	T	T	H	T	T	H	C	H	C	C	T	H	H	T	T	T	T	C	T	H	T	T	N	C	H	T	T	H	H	C	C	T	C	H	H
JAX00417434	16	32681108	0	C	T	T	C	C	C	C	C	C	T	C	C	C	H	C	C	H	T	H	T	T	C	C	C	C	C	C	C	T	C	H	C	C	C	H	C	C	C	H	H	C	T	C	N	C	H
JAX00417437	16	32682250	0	A	G	G	A	A	A	A	G	G	G	G	A	A	H	A	H	H	G	H	G	G	A	H	G	A	G	H	A	G	H	H	A	A	H	G	H	G	A	H	H	G	G	A	G	H	G
JAX00417442	16	32686974	0	T	C	C	T	T	C	C	T	T	T	T	C	T	C	T	T	H	C	C	H	C	T	T	T	T	T	T	C	T	T	H	T	C	H	H	T	T	H	H	H	T	T	T	T	T	T
JAX00417445	16	32689586	0	A	T	A	A	A	T	T	A	A	T	A	T	A	H	A	A	T	A	H	H	A	A	A	A	A	A	A	T	T	A	A	A	T	H	A	A	A	H	T	A	A	T	A	H	A	H
JAX00417447	16	32690273	0	C	T	C	C	C	T	T	T	T	T	T	T	C	H	C	H	T	C	H	H	C	C	H	T	C	T	H	T	T	H	C	C	T	T	H	H	T	H	T	C	T	T	C	T	N	T
JAX00417452	16	32691588	0	C	T	T	C	C	C	C	C	C	C	C	C	C	H	C	C	C	T	N	H	T	C	C	C	C	C	C	C	C	C	N	C	C	C	C	C	C	C	C	N	C	C	C	C	C	C
JAX00417453	16	32693091	0	G	A	G	G	G	G	G	A	G	G	G	G	G	G	G	G	G	G	G	G	G	G	H	H	G	G	G	G	G	G	G	G	G	H	H	H	G	G	G	G	A	G	G	H	H	G
JAX00417454	16	32693641	0	C	T	T	C	C	C	C	T	C	C	C	C	C	H	C	C	C	T	H	H	T	C	H	H	C	C	C	C	C	C	H	C	C	H	T	H	C	C	C	H	T	C	C	H	H	C
JAX00417456	16	32693721	0	T	C	C	T	T	C	C	C	C	C	C	C	T	C	T	H	C	C	C	C	C	T	H	C	T	C	H	C	C	H	H	T	C	C	C	H	C	N	C	H	C	C	T	C	H	C
JAX00068072	16	32713100	0	C	T	T	C	C	T	T	C	C	T	C	T	C	T	C	C	N	T	T	T	T	C	C	C	C	C	C	T	T	C	H	C	N	N	H	C	C	H	T	H	C	T	C	H	C	N
JAX00417459	16	32738196	0	C	T	T	C	C	C	C	C	C	C	C	C	C	H	C	C	C	T	H	H	T	C	C	C	C	C	C	C	C	C	N	C	C	C	H	C	C	C	C	H	C	C	C	C	C	C
JAX00417460	16	32739516	0	G	C	G	G	G	G	G	C	C	G	C	G	G	G	G	G	G	G	G	G	G	G	G	C	G	C	G	G	G	G	G	G	G	G	G	G	C	G	G	G	H	G	G	G	G	G
JAX00417468	16	32749324	0	C	A	C	C	C	C	C	A	C	C	C	C	C	C	C	C	C	C	C	C	C	C	H	H	C	C	C	C	C	C	C	C	C	H	H	H	C	C	C	C	A	C	C	H	H	C
JAX00417469	16	32752676	0	T	A	T	T	T	A	A	T	T	T	T	A	T	H	T	T	H	T	H	T	T	T	T	T	T	T	T	A	T	T	T	T	A	H	T	T	T	H	H	T	T	T	T	T	T	T
JAX00417470	16	32752941	0	G	C	G	G	G	G	G	G	C	G	C	G	G	G	G	H	G	G	G	G	G	G	G	H	G	C	H	G	G	H	G	G	G	G	G	G	C	G	G	G	G	G	G	G	G	H
JAX00417479	16	32813967	0	A	C	A	A	A	A	A	C	A	A	A	A	A	A	A	A	A	A	A	A	A	A	H	H	A	A	A	A	A	A	A	A	A	H	H	H	A	A	A	A	C	A	A	H	H	A
JAX00417482	16	32843445	0	T	C	C	T	T	C	C	C	C	T	C	C	T	C	T	N	H	C	C	H	C	T	H	C	T	C	N	C	T	N	H	T	C	C	C	H	C	H	H	H	C	T	T	H	H	N
JAX00417485	16	32866943	0	T	A	T	T	T	A	A	T	T	T	T	A	T	H	T	T	H	T	H	T	T	T	T	T	T	T	T	A	T	T	T	T	A	H	T	T	T	H	H	T	T	T	T	T	T	T
JAX00068083	16	32867234	0	T	C	T	T	T	T	T	C	C	C	C	T	T	T	T	H	H	T	T	H	T	T	H	C	T	C	H	T	C	H	T	T	T	H	H	H	C	T	H	T	C	C	T	C	H	C
JAX00417486	16	32867292	0	G	A	G	G	G	G	G	A	G	G	G	G	G	G	G	G	G	G	G	G	G	G	H	H	G	G	G	G	G	G	G	G	G	H	H	H	G	G	G	G	A	G	G	H	H	G
JAX00417487	16	32869900	0	T	C	C	T	T	T	T	T	T	T	T	T	T	H	T	T	T	C	H	H	C	T	T	T	T	T	T	T	T	T	H	T	T	T	H	T	T	T	T	H	T	T	T	T	T	T
JAX00417489	16	32876995	0	T	G	T	T	T	T	T	T	G	T	N	T	T	T	T	H	T	T	T	T	T	T	T	H	T	G	H	T	T	H	T	T	T	T	T	T	G	T	T	T	T	T	T	T	T	H
JAX00417491	16	32883124	0	A	G	G	A	A	A	A	G	G	G	G	A	A	H	A	H	H	G	H	G	G	A	H	G	A	G	N	A	G	H	H	A	A	H	G	H	G	A	H	H	G	G	A	G	H	G
JAX00417494	16	32890034	0	C	T	C	C	C	C	C	T	T	C	T	C	C	C	C	H	C	C	C	C	C	C	H	T	C	T	H	C	C	H	C	C	C	H	H	H	T	C	C	C	T	C	C	H	H	H
JAX00417502	16	32926771	0	A	C	C	A	A	A	A	C	C	C	C	A	A	H	A	H	H	C	H	C	C	A	H	C	A	C	H	A	C	H	H	A	A	H	C	H	C	A	H	H	C	C	A	C	H	C
JAX00417504	16	32928223	0	T	C	C	T	T	C	C	C	C	C	C	C	T	C	T	H	C	C	C	C	C	T	H	C	T	C	H	C	C	H	H	T	C	C	C	H	C	H	C	H	C	C	T	C	H	C
JAX00417507	16	32940448	0	C	T	T	C	C	C	C	C	C	C	C	N	C	H	C	C	C	T	H	H	T	C	C	C	C	C	C	C	C	C	H	C	C	C	N	C	C	C	C	C	C	C	C	C	C	C
JAX00417510	16	32969031	0	C	T	C	C	C	C	C	T	C	C	C	C	C	C	C	C	C	C	C	C	C	C	H	H	C	C	C	C	C	C	C	C	C	H	C	H	C	C	C	C	T	C	C	N	N	C
JAX00068092	16	32984283	0	C	A	A	C	C	A	A	A	A	A	A	A	C	A	C	H	A	A	A	A	A	C	H	A	C	A	H	A	A	H	H	C	A	A	A	H	A	H	A	H	A	A	C	A	H	A
JAX00068094	16	33009182	0	C	T	T	C	C	C	C	C	C	T	C	C	C	H	C	C	H	T	N	T	T	C	C	C	C	C	C	C	T	C	H	C	C	C	H	C	C	C	N	H	C	T	C	H	C	T
JAX00068096	16	33031582	0	G	A	G	G	G	A	A	G	G	G	G	A	G	N	G	G	H	G	H	G	G	G	G	G	G	G	G	A	G	G	G	G	A	H	G	G	G	H	H	G	G	G	G	G	G	G
JAX00417515	16	33033406	0	A	T	A	A	A	T	T	T	T	A	T	T	A	H	A	H	H	A	H	A	A	A	H	T	A	T	H	T	A	H	A	A	T	T	H	H	T	H	H	A	T	A	A	H	H	H
JAX00417517	16	33038205	0	G	A	G	G	G	G	G	A	A	G	A	G	G	G	G	G	G	G	G	G	G	G	G	A	G	A	G	G	G	G	G	G	G	G	G	G	A	G	G	G	A	G	G	G	G	G
JAX00068098	16	33044373	0	G	A	G	G	G	A	A	G	G	G	G	A	G	H	G	G	H	G	H	G	G	G	G	G	G	G	G	A	G	G	G	G	A	G	G	G	G	H	H	G	G	G	G	G	G	G
JAX00417519	16	33056513	0	C	T	C	C	C	T	T	T	T	C	T	T	C	H	C	H	H	C	H	C	C	C	H	T	C	T	H	T	C	H	C	C	T	T	H	H	T	H	H	C	T	C	C	H	H	H
JAX00068099	16	33060243	0	G	T	G	G	G	T	T	G	T	G	T	T	G	H	G	H	H	G	H	G	G	G	G	H	G	T	H	T	G	H	G	G	T	H	G	G	T	H	H	G	G	G	G	G	G	H
JAX00068101	16	33084992	0	C	T	C	C	C	T	T	C	C	C	C	T	C	H	C	C	H	C	H	C	C	C	C	C	C	C	C	T	C	C	C	C	T	H	C	C	C	H	H	C	C	C	C	C	C	C
[truncated: 4,717 more rows]
[truncated: 119 more columns]
