# Supplementary material for: Modeling Host Genetic Regulation of Influenza Pathogenesis in the Collaborative Cross
Source: PLoS Pathog. 2013 Feb 28;9(2):e1003196. doi: 10.1371/journal.ppat.1003196 (PMC3585141; doi:10.1371/journal.ppat.1003196)
Supplement: Dataset S2 — Genotypes of Pre-CC animals. (ZIP) [file ppat.1003196.s002.zip › chr17.csv]

						A	B	C	D	E	F	G	H	GDACBHFE	DHGFEBCA	DFBHAECG	AEHGDCFB	BGAFDECH	FCEHGDAB	EBDGAFCH	CFEDHABG	GHBDCAFE	DHBGAFCE	AEDGBHFC	EDFCBHGA	EDAFGCBH	EBAFCGDH	CGDEFBHA	EDBGCHAF	CEBHDFAG	AEBGDFCH	BEHDFACG	HCDBAEFG	AEFGDBHC	BHCEAFDG	BGFEHDAC	EAFCDHGB	EBGAFDHC	CHAEDGBF	BFDGAECH	EAGBHCFD	ECBFAGDH	FCBHAEDG	CAFGEHDB	BHDFAGCE	GFEBCHAD	AFECDHGB	AFDGEBHC	EDFGABHC
id	chr	position	array	call0	call2	A/J	C57Bl/6J	129SvlmJ	NOD/LtJ	NZO/HlLtJ	CAST/EiJ	PWK/PhJ	WSB/EiJ	OR157f52	OR941f70	OR3467f46	OR4251f139	OR5415f124	OR2291f89	OR3087f42	OR739f146	OR867f169	OR3548f45	OR3007f48	OR3078f48	OR3291f40	OR3358f52	OR692f155	OR3207f45	OR3426f49	OR3168f55	OR780f63	OR3370f40	OR3154f39	OR3389f49	OR291f146	OR3181f47	OR3289f54	OR3076f38	OR3061f41	OR3067f39	OR3594f40	OR5019f133	OR5049f136	OR5118f134	OR4587f141	OR5091f130	OR5612f134	OR3584f50
JAX00429551	17	3017876	0	T	A	T	T	T	T	T	A	T	T	T	T	T	T	T	T	T	T	T	T	T	T	T	T	T	H	T	T	A	H	T	T	T	T	T	T	T	T	T	T	A	H	A	T	T	T
JAX00429552	17	3027073	0	A	G	A	A	G	A	A	A	A	A	A	A	H	A	A	A	A	H	A	G	A	G	A	A	A	A	A	A	A	A	G	A	A	A	A	A	H	H	A	A	A	A	A	A	A	A
JAX00072960	17	3027910	0	T	C	C	T	C	T	T	C	C	T	T	N	N	T	T	T	T	C	C	C	C	C	C	C	T	N	T	T	C	C	C	T	C	T	C	C	N	H	T	T	C	C	C	N	T	C
JAX00072964	17	3060356	0	C	A	A	C	C	C	C	C	C	C	C	H	C	C	C	C	C	H	C	C	A	C	C	A	C	C	C	C	C	H	C	C	A	C	C	A	C	C	C	C	C	H	C	H	C	C
JAX00072965	17	3060429	0	T	C	C	T	C	T	T	C	C	T	T	C	H	T	T	T	T	C	C	C	C	C	C	C	T	H	T	T	C	C	C	T	C	T	C	C	H	H	T	T	C	C	C	H	T	C
JAX00429561	17	3100372	0	G	A	G	G	G	G	G	G	A	G	G	A	G	G	G	G	G	G	A	G	G	G	A	G	G	G	G	G	G	G	G	G	G	G	A	G	G	G	G	G	G	G	G	G	G	A
JAX00210294	17	3109346	0	A	C	A	A	A	A	A	A	C	A	A	A	A	A	A	A	A	A	C	A	A	A	C	A	A	A	A	A	A	A	A	A	A	A	C	A	A	A	A	A	A	A	A	A	A	C
JAX00429562	17	3118832	0	A	G	A	A	A	A	A	G	A	A	A	A	A	A	A	A	A	A	A	A	A	A	A	A	A	H	A	A	G	H	A	A	A	A	A	A	A	A	A	A	G	H	G	A	A	A
JAX00072971	17	3141982	0	C	T	T	C	T	C	C	C	C	C	C	H	H	C	C	C	C	T	C	T	T	T	C	T	C	C	C	C	C	H	T	C	T	C	C	T	H	H	C	C	C	H	C	H	C	C
JAX00429573	17	3152926	0	C	G	C	C	G	C	C	G	G	C	C	H	N	C	C	C	C	H	G	G	C	G	G	C	C	H	C	C	G	H	G	C	C	C	G	C	H	N	C	C	G	H	G	C	C	G
JAX00429575	17	3157075	0	T	C	T	T	C	T	T	T	T	T	T	T	H	T	T	T	T	H	T	C	T	C	T	T	T	T	T	T	T	T	C	T	T	T	T	T	H	H	T	T	T	T	T	T	T	T
JAX00429578	17	3165751	0	A	C	A	A	C	A	A	C	C	A	A	H	H	A	A	A	A	H	C	C	A	C	C	A	A	H	A	A	C	H	C	A	A	A	C	A	H	H	A	A	C	H	C	A	A	C
JAX00429579	17	3182792	0	C	T	C	C	C	C	C	C	T	C	C	H	C	C	C	C	C	C	T	C	C	C	T	C	C	C	C	C	C	C	C	C	C	C	T	C	C	C	C	C	C	C	C	C	C	T
JAX00429581	17	3185282	0	G	A	A	G	G	G	G	G	G	G	G	G	G	G	G	G	G	G	G	G	A	G	G	A	G	G	G	G	G	H	G	G	A	G	G	A	G	G	G	G	G	H	G	G	G	G
JAX00072974	17	3185885	0	C	T	T	C	C	C	C	C	C	C	C	H	C	C	C	C	C	H	C	C	T	C	C	T	C	C	C	C	C	H	C	C	T	C	C	T	C	C	C	C	C	H	C	H	C	C
JAX00429586	17	3187385	0	C	T	T	C	C	C	C	T	T	T	C	T	C	H	C	C	C	H	T	C	T	C	T	T	T	H	C	C	T	T	C	T	T	C	T	T	C	C	T	C	T	T	T	H	C	T
JAX00429587	17	3193223	0	T	C	T	T	T	T	T	T	T	C	T	T	T	H	T	T	T	T	T	T	T	T	T	T	C	T	T	T	T	T	T	C	T	T	T	T	T	T	C	T	T	T	T	T	T	T
JAX00429588	17	3196934	0	G	A	G	G	G	G	G	G	A	G	G	H	G	G	G	G	G	G	A	G	G	G	A	G	G	G	G	G	G	G	G	G	G	G	A	G	G	G	G	G	N	G	G	G	G	A
JAX00429593	17	3206715	0	T	C	T	T	T	T	T	C	C	T	T	H	T	T	T	T	T	T	C	T	T	T	C	T	T	H	T	T	C	H	T	T	T	T	C	T	T	T	T	T	C	H	C	T	T	C
JAX00072975	17	3208578	0	T	C	C	T	T	T	T	C	C	C	T	C	T	H	T	T	T	H	C	T	C	T	C	C	C	H	T	T	C	C	T	C	C	T	C	C	T	T	C	T	C	C	C	H	T	C
JAX00429595	17	3209838	0	C	A	A	C	C	C	C	A	A	C	C	A	C	C	C	C	C	H	A	C	A	C	A	A	C	H	C	C	A	A	C	C	A	C	A	A	C	C	C	C	A	A	A	N	C	A
JAX00429598	17	3213653	0	A	G	A	A	A	A	A	G	G	A	A	H	A	A	A	A	A	A	G	A	A	A	G	A	A	H	A	A	G	H	A	A	A	A	G	A	A	A	A	A	G	H	G	A	A	G
JAX00429601	17	3236978	0	G	A	G	G	G	A	G	G	G	G	H	G	G	H	G	A	G	G	G	G	G	G	G	G	G	G	G	G	G	G	G	G	G	A	G	G	G	H	G	A	G	G	G	G	G	G
JAX00210298	17	3249187	0	G	A	G	G	G	A	G	G	G	G	H	G	G	H	G	A	G	G	G	G	G	G	G	G	G	G	G	G	G	G	G	G	G	A	G	G	G	H	G	A	G	G	G	G	G	G
JAX00429602	17	3252927	0	C	G	C	C	C	C	C	G	C	C	C	C	C	C	C	C	C	C	C	C	C	C	C	C	C	H	C	C	G	H	C	C	C	C	C	C	C	C	C	C	G	H	G	C	C	C
JAX00072979	17	3254945	0	T	C	C	T	C	C	T	C	C	C	H	C	H	C	T	C	T	C	C	C	C	C	C	C	C	H	T	T	C	C	C	C	C	C	C	C	H	C	C	C	C	C	C	H	T	C
JAX00429603	17	3282203	0	T	G	G	T	G	G	T	G	G	G	H	G	N	G	T	G	T	G	G	G	G	G	G	G	G	H	T	T	G	G	G	G	G	G	G	G	H	G	G	G	G	G	G	H	H	G
JAX00429608	17	3293651	0	A	T	A	A	T	A	A	A	A	A	A	A	H	A	A	A	A	H	A	T	A	T	A	A	A	A	A	A	A	A	T	A	A	A	A	A	H	H	A	A	A	A	A	A	A	A
JAX00429609	17	3293711	0	A	G	A	A	G	A	A	A	A	A	A	A	H	A	A	A	A	H	A	G	A	G	A	A	A	A	A	A	A	A	G	A	A	A	A	A	H	H	A	A	A	A	A	A	A	A
JAX00429615	17	3295387	0	G	A	G	G	G	G	G	G	G	A	G	N	G	N	G	G	G	G	G	G	G	G	G	G	A	G	N	G	N	G	G	A	G	G	G	G	G	G	A	G	G	G	G	G	G	G
JAX00072981	17	3295688	0	A	G	A	A	G	G	A	G	G	G	H	H	H	G	A	G	A	H	G	G	A	G	G	A	G	H	A	A	G	H	G	G	A	G	G	A	H	G	G	G	G	H	G	A	A	G
JAX00072982	17	3296331	0	C	T	C	C	T	T	C	T	T	T	H	H	H	T	C	T	C	H	T	T	C	T	T	C	T	H	C	C	T	N	T	T	C	T	T	C	N	T	T	T	T	H	T	C	C	T
JAX00429621	17	3296755	0	G	A	G	G	G	G	G	A	G	G	G	G	G	G	G	G	G	G	G	G	G	G	G	G	G	H	G	G	A	H	G	G	G	G	G	G	G	G	G	G	A	H	A	G	G	G
JAX00072983	17	3314843	0	C	G	G	C	C	G	C	G	G	G	H	G	C	G	C	G	C	H	G	C	G	C	G	G	G	H	C	C	G	G	C	G	G	G	G	G	C	H	G	G	G	G	G	N	C	G
JAX00429630	17	3318323	0	C	T	C	C	T	C	C	C	C	C	C	C	H	C	C	C	C	H	C	T	C	T	C	C	C	C	C	C	C	C	T	C	C	C	C	C	H	H	C	C	C	C	C	C	C	C
JAX00429631	17	3318350	0	A	C	A	A	C	C	A	C	C	A	H	H	H	H	A	C	A	H	C	C	A	C	C	A	A	A	A	A	C	A	C	A	A	C	C	A	H	C	A	C	C	A	C	A	A	C
JAX00429636	17	3319709	0	G	T	G	G	G	T	G	G	G	G	H	G	G	H	G	H	G	G	G	G	G	G	G	G	G	G	G	G	G	G	G	G	G	N	G	G	G	H	G	T	G	G	G	G	G	G
JAX00429637	17	3324650	0	A	G	G	A	G	G	A	G	G	G	H	G	H	G	A	G	A	G	G	G	G	G	G	G	G	N	A	A	G	G	G	G	G	G	G	G	H	G	G	G	G	G	G	H	A	G
JAX00429639	17	3325132	0	A	G	A	A	A	G	A	A	G	A	H	H	A	H	A	G	A	A	G	A	A	A	G	A	A	A	A	A	A	A	A	A	A	G	G	A	A	H	A	G	A	A	A	A	A	G
JAX00429644	17	3351679	0	T	C	T	T	C	T	T	C	T	T	T	T	H	T	T	T	T	H	T	C	T	C	T	T	T	H	T	T	C	H	C	T	T	T	T	T	H	H	T	T	C	H	C	T	T	T
JAX00429646	17	3352506	0	A	T	A	A	A	T	A	T	T	A	H	H	A	H	A	T	A	A	T	A	A	A	T	A	A	H	A	A	T	H	A	A	A	T	T	A	A	H	A	T	T	H	T	A	A	T
JAX00429648	17	3357660	0	G	A	G	G	A	G	G	G	G	G	G	G	H	G	G	G	G	N	G	A	G	A	G	G	G	G	G	G	G	G	A	G	G	G	G	G	N	H	G	G	G	G	G	G	G	G
JAX00429657	17	3377532	0	G	A	G	G	G	A	G	G	A	G	H	H	G	H	G	A	G	G	A	G	G	G	A	G	G	G	G	G	G	G	G	G	G	A	A	G	G	H	G	A	G	G	G	G	G	A
JAX00210300	17	3379744	0	C	T	C	C	C	T	C	T	T	C	H	H	C	H	C	T	C	C	T	C	C	C	T	C	C	N	C	C	T	N	C	C	C	T	T	C	C	N	C	T	T	H	T	C	C	T
JAX00429661	17	3393041	0	A	C	A	A	A	A	A	C	A	A	A	A	A	A	A	A	A	A	A	A	A	A	A	A	A	H	A	A	C	H	A	A	A	A	A	A	A	A	A	A	C	H	C	A	A	A
JAX00429662	17	3394057	0	A	G	A	A	A	G	A	G	A	A	A	A	A	A	A	G	A	A	A	A	A	A	A	A	A	A	A	A	H	A	A	A	A	G	A	A	A	A	A	H	G	A	G	A	A	A
JAX00429663	17	3396148	0	C	T	C	C	C	T	C	T	T	C	H	C	C	H	C	T	C	C	T	C	C	C	T	C	C	N	C	C	T	C	C	C	C	T	T	C	C	H	C	T	T	C	T	C	C	T
JAX00210302	17	3396526	0	C	T	C	C	C	T	C	C	C	C	H	C	C	H	C	T	C	C	C	C	C	C	C	C	C	C	C	C	C	C	C	C	C	H	C	C	C	H	C	H	C	C	C	C	C	C
JAX00072994	17	3456407	0	A	C	C	A	A	C	A	C	C	A	C	C	A	C	A	C	A	H	C	A	C	A	C	C	A	N	A	A	C	C	A	A	C	C	C	C	A	H	A	C	C	C	C	A	A	C
JAX00429667	17	3456444	0	A	G	A	A	A	G	A	A	G	A	N	H	A	H	A	G	A	A	G	A	A	A	G	A	A	A	A	A	A	A	A	A	A	G	G	A	A	H	A	G	A	A	A	A	A	G
JAX00429668	17	3456542	0	A	G	A	A	A	G	A	A	G	A	A	H	A	A	A	G	A	A	G	A	A	A	G	A	A	A	A	A	A	A	A	A	A	N	G	A	A	A	A	H	A	A	A	A	A	G
JAX00429669	17	3458358	0	A	G	A	A	A	G	A	A	A	A	H	A	A	H	A	G	A	A	A	A	A	A	A	A	A	A	A	A	A	A	A	A	A	G	A	A	A	H	A	G	A	A	N	A	A	A
JAX00429671	17	3478973	0	T	A	T	T	T	T	T	T	A	T	T	H	T	T	T	T	T	T	A	T	T	T	A	T	T	T	T	T	T	T	T	T	T	T	A	T	T	T	T	T	T	T	T	T	T	A
JAX00429672	17	3479023	0	G	A	G	G	G	A	G	G	G	G	H	G	G	H	G	A	G	G	G	G	G	G	G	G	G	G	G	G	G	G	G	G	G	A	G	G	G	H	G	A	G	G	G	G	G	G
JAX00429676	17	3483181	0	C	T	C	C	C	C	C	T	C	C	C	C	C	C	C	C	C	C	C	C	C	C	C	C	C	H	C	C	N	C	C	C	C	C	C	C	C	C	C	C	T	N	T	C	C	C
JAX00429680	17	3494978	0	T	C	T	T	T	T	T	C	T	T	T	T	T	T	T	T	T	T	T	T	T	T	T	T	T	H	T	T	C	H	T	T	T	T	T	T	T	T	T	T	C	H	C	T	T	T
JAX00429681	17	3499001	0	A	T	A	A	A	A	A	A	A	T	A	A	A	H	A	A	A	A	A	A	A	A	A	A	T	A	A	A	A	A	A	T	A	A	A	A	A	A	T	A	A	A	A	A	A	A
JAX00429682	17	3499406	0	T	G	T	T	T	T	T	G	T	T	T	T	T	T	T	T	T	T	T	T	T	T	T	T	T	H	T	T	G	H	T	T	T	T	T	T	T	T	T	T	G	H	G	T	T	T
JAX00429687	17	3511398	0	G	A	G	G	G	A	G	G	A	G	H	H	G	G	G	A	G	G	A	G	G	G	A	G	G	G	G	G	G	G	G	G	G	A	A	G	G	H	G	A	G	G	G	G	G	A
JAX00072998	17	3512143	0	A	G	G	A	G	A	A	A	A	A	A	H	H	A	A	A	A	G	A	G	G	G	A	G	A	A	A	A	A	N	G	A	G	A	A	G	H	N	A	A	A	A	A	H	A	A
JAX00429691	17	3513262	0	A	T	A	A	A	A	A	A	A	T	A	A	A	H	A	A	A	A	A	A	A	A	A	A	T	A	A	A	A	A	A	T	A	A	A	A	A	A	H	A	A	A	A	A	A	A
JAX00429692	17	3522570	0	G	A	G	G	G	A	G	G	G	G	H	G	G	H	G	A	G	G	G	G	G	G	G	G	G	G	G	G	G	G	G	G	G	A	G	G	G	H	G	A	G	G	G	G	G	G
JAX00210305	17	3542999	0	G	T	G	G	G	T	G	G	G	G	H	G	G	H	G	T	G	G	G	G	G	G	G	G	G	G	G	G	G	G	G	G	G	T	G	G	G	H	G	T	G	G	G	G	G	G
JAX00429694	17	3558317	0	C	T	T	C	C	C	C	C	C	C	C	H	C	C	C	C	C	H	C	C	T	C	C	T	C	C	C	C	C	H	C	C	T	C	C	T	C	C	C	C	C	H	C	C	C	C
JAX00429701	17	3592627	0	C	T	C	C	C	C	C	C	T	C	C	H	C	C	C	C	C	C	T	C	C	C	T	C	C	C	C	C	C	C	C	C	C	C	T	C	C	C	C	C	C	C	C	C	C	T
JAX00073004	17	3596812	0	T	C	C	T	C	C	T	C	C	T	H	C	H	H	T	C	T	C	C	C	C	C	C	C	T	H	T	T	C	C	C	T	C	C	C	C	H	C	T	C	C	C	C	H	T	C
JAX00429706	17	3600374	0	C	A	A	C	A	C	C	C	C	C	C	H	H	C	C	C	C	A	C	A	A	A	C	A	C	C	C	C	C	H	A	C	A	C	C	A	H	H	C	C	C	H	C	H	C	C
JAX00429707	17	3600543	0	T	C	C	T	C	C	T	C	C	T	H	C	H	H	T	C	T	C	C	C	C	C	C	C	T	H	T	T	C	C	C	T	C	C	C	C	H	C	T	C	C	C	C	H	T	C
JAX00429709	17	3601582	0	G	A	A	G	G	G	G	G	G	G	G	H	G	G	G	G	G	H	G	G	A	G	G	A	G	G	G	G	G	H	G	G	A	G	G	A	G	G	G	G	G	H	G	H	G	G
JAX00429714	17	3605997	0	C	T	T	C	C	C	C	C	C	C	C	H	C	C	C	C	C	H	C	C	T	C	C	T	C	C	C	C	C	H	C	C	T	C	C	T	C	C	C	C	C	H	C	H	C	C
JAX00429715	17	3607091	0	G	T	T	G	T	T	G	T	T	G	H	T	H	H	G	T	G	T	T	T	T	T	T	T	G	H	G	G	T	T	T	G	T	T	T	T	H	T	G	T	T	T	T	H	G	T
JAX00073007	17	3626768	0	T	C	T	T	C	C	T	C	C	T	H	H	H	H	T	C	T	H	C	C	T	C	C	T	T	H	T	T	C	H	C	T	T	C	C	T	N	C	T	C	C	H	C	T	T	C
JAX00073008	17	3641851	0	T	C	T	T	C	C	T	C	C	T	H	H	H	H	T	C	T	H	C	C	T	C	C	T	T	H	T	T	C	H	C	T	T	C	C	T	H	C	T	C	C	H	C	T	T	C
JAX00429724	17	3647441	0	T	G	T	T	G	G	T	G	G	T	H	H	H	H	T	G	T	H	G	G	T	G	G	T	T	H	T	T	G	H	G	T	T	G	G	T	H	G	T	G	G	H	G	T	T	G
JAX00429725	17	3647562	0	C	T	T	C	C	C	C	C	C	C	C	H	C	C	C	C	C	H	C	C	T	C	C	T	C	C	C	C	C	H	C	C	T	C	C	T	C	C	C	C	C	H	C	H	C	C
JAX00429729	17	3706055	0	C	T	C	C	T	T	C	T	T	C	H	H	H	H	C	T	C	H	T	T	C	T	T	C	C	H	C	C	T	H	T	C	C	T	T	C	H	T	C	T	T	H	T	C	C	T
JAX00429731	17	3706815	0	C	T	C	C	C	T	C	C	C	C	N	C	C	C	C	T	C	C	C	C	C	C	C	C	C	C	C	C	C	C	C	C	C	T	C	C	C	H	C	T	C	C	C	C	C	C
JAX00429735	17	3714349	0	T	C	T	T	C	C	T	C	C	T	H	H	H	H	T	C	T	H	C	C	T	C	C	T	T	H	T	T	C	H	C	T	T	C	C	T	H	C	T	C	C	H	C	T	T	C
JAX00073012	17	3715978	0	A	G	G	A	G	G	A	G	G	G	H	G	H	G	A	G	A	G	G	G	G	G	G	G	G	H	A	A	G	G	G	G	G	G	G	G	H	G	G	G	G	G	G	H	A	G
JAX00073013	17	3716348	0	A	T	A	A	T	T	A	T	T	A	H	H	H	H	A	T	A	H	T	T	A	T	T	A	A	H	A	A	T	H	T	A	A	T	T	A	H	T	A	T	T	H	T	A	A	T
JAX00429741	17	3734460	0	T	C	T	T	C	C	T	C	C	T	H	T	H	H	T	C	T	H	C	C	T	C	C	T	T	T	T	T	C	T	C	T	T	C	C	T	H	C	T	C	C	T	C	T	T	C
JAX00429745	17	3739786	0	C	A	C	C	C	C	C	C	A	C	C	H	C	C	C	C	C	C	A	C	C	C	A	C	C	C	C	C	C	C	C	C	C	C	A	C	C	C	C	C	C	C	C	C	C	A
JAX00429746	17	3746733	0	A	T	A	A	T	A	A	A	A	A	A	A	H	A	A	A	A	H	A	T	A	T	A	A	A	A	A	A	A	A	T	A	A	A	A	A	H	A	A	A	A	A	A	A	A	A
JAX00073016	17	3751409	0	A	G	A	A	A	A	A	G	G	A	A	H	A	A	A	A	A	A	G	A	A	A	G	A	A	H	A	A	G	H	A	A	A	A	G	A	A	A	A	A	G	H	G	A	A	G
JAX00429748	17	3769426	0	C	T	T	C	C	T	T	T	T	T	T	T	C	T	T	T	C	H	T	C	T	C	T	T	T	T	C	T	T	T	C	T	T	T	T	T	C	H	T	T	T	T	T	H	C	T
JAX00073018	17	3772877	0	C	T	T	C	C	T	T	T	T	T	T	T	H	T	T	T	N	H	T	C	T	C	T	T	T	T	C	T	T	T	C	T	T	T	T	T	C	N	T	T	T	T	T	H	C	T
JAX00429758	17	3825288	0	A	G	A	A	A	A	A	G	A	A	A	A	A	A	A	A	A	A	A	A	A	A	A	A	A	H	A	A	G	H	A	A	A	A	A	A	A	A	A	A	G	H	G	A	A	A
JAX00073021	17	3830260	0	A	G	G	A	A	G	G	G	G	G	G	G	A	G	G	G	A	H	G	A	G	A	G	G	G	G	A	G	G	G	A	G	G	G	G	G	A	N	G	G	G	G	G	H	A	G
JAX00429771	17	3868118	0	C	T	C	C	C	T	C	C	T	C	H	H	C	H	C	T	C	C	T	C	C	C	T	C	C	C	C	C	C	C	C	C	C	T	T	C	C	H	C	T	C	C	C	C	C	T
JAX00429772	17	3868266	0	T	G	G	T	T	T	T	G	T	G	T	H	T	H	T	T	T	H	T	T	G	T	T	G	G	H	T	T	G	G	T	G	G	T	T	G	T	T	G	T	G	G	G	H	T	T
JAX00073025	17	3878389	0	C	T	T	C	C	C	C	C	C	T	C	H	C	H	C	C	C	H	C	C	T	C	C	T	T	C	C	C	C	H	C	T	T	C	C	T	C	C	T	C	C	H	C	H	C	C
JAX00429778	17	3886671	0	G	A	G	G	G	G	G	G	G	A	G	G	G	H	G	G	G	G	G	G	G	G	G	G	A	G	G	G	G	G	G	A	G	G	G	G	G	G	A	G	G	G	G	G	G	G
JAX00429783	17	3892756	0	A	C	A	A	A	A	A	A	A	C	A	A	A	C	A	A	A	A	A	A	A	A	A	A	C	A	A	A	A	A	A	C	A	A	A	A	A	A	C	A	A	A	A	A	A	A
JAX00429785	17	3894042	0	C	T	C	C	C	T	C	T	T	T	H	H	C	T	C	T	C	C	T	C	C	C	T	C	T	H	C	C	T	H	C	T	C	T	T	C	C	H	T	T	T	H	T	C	C	T
JAX00429786	17	3894340	0	A	G	A	A	A	A	A	G	G	A	A	H	A	A	A	A	A	A	G	A	A	A	G	A	A	H	A	A	G	H	A	A	A	A	G	A	A	A	A	A	G	H	G	A	A	G
JAX00073027	17	3903356	0	A	G	A	A	G	G	G	G	G	G	G	H	H	G	G	G	A	H	G	G	A	G	G	A	G	G	A	G	G	H	G	G	A	G	G	A	H	G	G	G	G	H	G	A	A	G
JAX00429787	17	3913156	0	G	A	G	G	A	G	A	G	G	A	H	G	H	H	A	G	G	H	G	A	G	A	G	G	A	H	G	A	G	G	A	A	G	G	G	G	H	H	A	G	G	G	G	G	G	G
JAX00429788	17	3913321	0	C	T	T	C	C	C	C	C	C	C	C	H	C	C	C	C	C	H	C	C	T	C	C	T	C	C	C	C	C	H	C	C	T	C	C	T	C	C	C	C	C	H	C	H	C	C
JAX00429791	17	3919086	0	G	A	G	G	G	G	G	A	G	G	G	G	G	G	G	G	G	G	G	G	G	G	G	G	G	H	G	G	A	H	G	G	G	G	G	G	G	G	G	G	A	H	A	G	G	G
JAX00429792	17	3920259	0	C	T	C	C	T	C	T	C	C	T	H	C	H	N	T	C	C	H	C	T	C	T	C	C	T	H	C	T	C	C	T	T	C	C	C	C	H	N	T	C	C	C	C	C	C	C
JAX00429793	17	3920871	0	T	C	T	T	T	C	T	T	C	T	H	H	T	H	T	C	T	T	C	T	T	T	C	T	T	T	T	T	T	T	T	T	T	C	C	T	T	H	T	C	T	T	T	T	T	C
JAX00073030	17	3943901	0	C	G	G	C	G	C	G	C	C	G	H	H	H	H	G	C	C	G	C	G	G	G	C	G	G	H	C	G	C	H	G	G	G	C	C	G	H	H	G	C	C	H	C	H	C	C
JAX00429796	17	3946363	0	T	C	T	T	T	C	T	C	C	T	H	H	T	H	T	C	T	T	C	T	T	T	C	T	T	H	T	T	C	H	T	T	T	C	C	T	T	H	T	C	C	H	C	T	T	C
JAX00429803	17	3972873	0	G	A	G	G	G	G	G	A	G	G	G	G	G	G	G	G	G	G	G	G	G	G	G	G	G	H	G	G	A	H	G	G	G	G	G	G	G	G	G	G	A	H	A	G	G	G
JAX00429805	17	4006170	0	C	T	C	C	C	T	C	C	T	C	C	C	C	C	C	T	C	C	T	C	C	C	T	C	C	C	C	C	C	C	C	C	C	T	T	C	C	C	C	T	C	C	C	C	C	T
JAX00429806	17	4010021	0	C	T	C	C	C	T	C	T	T	C	H	H	C	H	C	T	C	C	T	C	C	C	T	C	C	H	C	C	T	H	C	C	C	T	T	C	C	H	C	T	T	H	T	C	C	T
JAX00429807	17	4010050	0	C	T	C	C	C	T	C	T	T	C	H	H	C	H	C	T	C	C	T	C	C	C	T	C	C	H	C	C	T	H	C	C	C	T	T	C	C	H	C	T	T	H	T	C	C	T
JAX00429811	17	4027337	0	C	T	C	C	C	T	C	C	T	C	N	N	C	C	C	T	C	C	T	C	C	C	T	C	C	C	C	C	C	C	C	C	C	T	T	C	C	H	C	T	C	C	C	C	C	T
JAX00429813	17	4031853	0	T	G	G	T	T	T	G	T	T	G	H	H	T	H	G	T	T	H	T	T	G	T	T	G	G	H	T	G	T	H	T	G	G	T	T	G	T	T	G	T	T	H	T	G	T	T
JAX00073038	17	4046915	0	T	C	C	T	C	T	C	T	T	C	H	H	H	N	C	T	T	C	T	C	C	C	T	C	C	H	T	C	T	H	C	C	C	T	T	C	H	N	C	T	T	H	T	H	T	T
JAX00429816	17	4055123	0	G	C	G	G	C	G	G	G	G	G	G	G	H	G	G	G	G	H	G	C	G	C	G	G	G	G	G	G	G	G	C	G	G	G	G	G	H	H	G	G	G	G	G	G	G	G
JAX00429818	17	4058170	0	A	T	A	A	T	A	A	A	A	A	A	A	H	A	A	A	A	H	A	T	A	T	A	A	A	A	A	A	A	A	T	A	A	A	A	A	H	H	A	A	A	A	A	A	A	A
JAX00429821	17	4058996	0	C	T	C	C	T	T	C	T	T	C	H	H	H	H	C	T	C	H	T	T	C	T	T	C	C	H	C	C	T	H	T	C	C	T	T	C	H	T	C	T	T	H	T	C	C	T
JAX00429826	17	4082085	0	G	A	G	G	G	A	G	G	A	G	H	H	G	N	G	A	G	G	A	G	G	G	A	G	G	G	G	G	G	G	G	G	G	A	A	G	G	H	G	A	G	G	G	G	G	A
JAX00073046	17	4156758	0	G	T	G	G	T	G	T	G	G	G	H	G	H	G	T	G	G	H	G	T	G	T	G	G	G	H	G	T	G	G	T	G	G	G	G	G	H	H	G	G	G	G	G	G	G	G
JAX00210317	17	4158672	0	A	G	A	A	A	G	A	A	A	A	H	A	A	H	A	G	A	A	A	A	A	A	A	A	A	A	A	A	A	A	A	A	A	G	A	A	A	H	A	G	A	A	A	A	A	A
JAX00429830	17	4160311	0	A	G	A	A	A	G	A	G	G	A	H	H	A	H	A	G	A	A	G	A	A	A	G	A	A	H	A	A	G	H	A	A	A	G	G	A	A	H	A	G	G	H	G	A	A	G
JAX00429831	17	4163240	0	T	C	T	T	T	T	T	T	C	T	T	N	T	T	T	T	T	T	C	T	T	T	C	T	T	T	T	T	T	T	T	T	T	T	C	T	T	T	T	T	T	T	T	T	T	C
JAX00429833	17	4166740	0	T	C	T	T	T	C	T	C	T	T	H	T	T	H	T	C	T	T	T	T	T	T	T	T	T	H	T	T	C	H	T	T	T	C	T	T	T	H	T	C	C	H	C	T	T	T
JAX00073047	17	4183409	0	T	G	T	T	G	T	G	T	T	T	H	T	H	T	G	T	T	H	T	G	T	G	T	T	T	H	T	G	T	T	G	T	T	T	T	T	H	H	T	T	T	T	T	T	T	T
JAX00073052	17	4213873	0	G	A	G	G	A	A	G	G	A	A	H	H	H	A	G	A	G	H	A	A	G	A	A	G	A	G	G	G	G	G	A	A	G	A	A	G	H	A	A	A	G	G	G	G	G	A
JAX00429841	17	4235260	0	A	C	A	A	A	A	A	C	A	A	A	A	A	A	A	A	A	A	A	A	A	A	A	A	A	H	A	A	C	H	A	A	A	A	A	A	A	A	A	A	C	H	C	A	A	A
JAX00429842	17	4238856	0	C	A	A	C	C	C	C	C	C	A	C	H	C	H	C	C	C	H	C	C	A	C	C	A	A	C	C	C	C	H	C	A	A	C	C	A	C	C	A	C	C	H	C	H	C	C
JAX00429845	17	4243423	0	T	A	A	T	T	T	T	T	T	T	T	H	T	T	T	T	T	T	T	T	A	T	T	A	T	T	T	T	T	T	T	T	H	T	T	A	T	T	T	T	T	T	T	T	T	T
JAX00429846	17	4243505	0	T	C	C	T	T	T	T	T	T	C	T	H	T	T	T	T	T	N	T	T	C	T	T	C	H	T	T	T	T	T	T	H	C	T	T	C	T	T	C	T	T	T	T	T	T	T
JAX00073054	17	4258994	0	T	C	C	T	T	C	T	C	C	C	H	C	T	C	T	C	T	H	C	T	C	T	C	C	C	H	T	T	C	C	T	C	C	C	C	C	T	H	C	C	C	C	C	H	T	C
JAX00429853	17	4266228	0	C	A	A	C	C	A	C	C	A	A	C	A	C	A	C	A	C	H	A	C	A	C	A	A	A	C	C	C	C	H	C	A	A	A	A	A	C	N	A	A	C	N	C	C	C	A
JAX00073055	17	4266283	0	G	A	A	G	G	G	G	G	G	G	G	H	G	G	G	G	G	H	G	G	A	G	G	A	G	G	G	G	G	H	G	G	A	G	G	A	G	G	G	G	G	H	G	H	G	G
JAX00429856	17	4269181	0	A	G	A	A	A	A	A	G	A	A	N	A	A	A	A	A	A	A	A	A	A	A	A	A	A	H	A	A	G	H	A	A	A	A	A	A	A	A	A	A	G	H	G	A	A	A
JAX00429862	17	4274604	0	G	A	G	G	G	A	G	A	A	A	H	H	G	A	G	A	G	G	A	G	G	G	A	G	A	H	G	G	A	H	G	A	G	A	A	G	G	H	A	A	A	H	A	G	G	A
JAX00429877	17	4285780	0	A	G	A	A	G	G	A	A	G	A	H	H	G	N	A	G	A	G	G	G	A	G	G	A	A	A	A	A	A	A	G	A	A	G	G	A	G	G	A	G	A	A	A	A	A	G
JAX00429882	17	4320947	0	A	G	G	A	G	A	A	A	A	A	A	H	N	A	A	A	A	G	A	G	G	G	A	G	A	A	A	A	A	H	G	A	G	A	A	G	A	N	A	A	A	H	A	H	A	A
JAX00429884	17	4321150	0	G	A	A	G	A	G	G	G	G	G	G	H	H	G	G	G	G	A	G	A	A	A	G	A	G	G	G	G	G	H	A	G	A	G	G	A	H	H	G	G	G	H	G	H	G	G
JAX00429888	17	4330191	0	G	T	G	G	T	T	G	T	T	G	G	G	G	G	G	T	G	N	T	T	G	T	T	G	G	G	G	G	G	G	T	G	G	T	T	G	G	T	G	T	T	N	T	G	G	T
JAX00429891	17	4330603	0	C	A	A	C	C	C	C	C	C	C	C	H	C	C	C	C	C	H	C	C	A	C	C	A	C	C	C	C	C	H	C	C	A	C	C	A	C	C	C	C	C	H	C	H	C	C
JAX00429892	17	4335279	0	G	T	G	G	T	T	G	T	T	T	H	H	H	T	G	T	G	H	T	T	G	T	T	G	T	H	G	G	G	H	T	T	G	T	T	G	H	T	T	T	T	H	T	G	G	T
JAX00073060	17	4338918	0	A	C	C	A	A	C	A	C	C	A	H	C	A	H	A	C	A	H	C	A	C	A	C	C	A	H	A	A	A	C	A	A	C	C	C	C	A	H	A	C	C	C	C	H	A	C
JAX00429894	17	4339653	0	G	A	A	G	G	A	G	A	A	G	H	A	G	H	G	A	G	N	A	G	A	G	A	A	G	H	G	G	G	A	G	G	A	A	A	A	G	H	G	A	A	A	A	H	G	A
JAX00429896	17	4340745	0	G	T	G	G	T	G	G	G	G	T	G	G	H	N	G	G	G	H	G	T	G	N	G	G	H	G	G	G	G	G	H	N	G	G	G	G	H	N	H	G	G	G	G	G	G	G
JAX00429900	17	4346050	0	C	T	C	C	T	C	C	C	C	T	C	C	H	H	C	C	C	H	C	T	C	T	C	C	T	C	C	C	C	C	T	T	C	C	C	C	H	H	T	C	C	C	C	C	C	C
JAX00429901	17	4349353	0	A	G	G	A	A	G	A	G	G	A	H	G	A	H	A	G	A	H	G	A	G	A	G	G	A	H	A	A	A	G	A	A	G	G	G	G	A	H	A	G	G	G	G	H	A	G
JAX00429902	17	4349760	0	C	A	C	C	C	A	C	A	A	C	H	H	C	H	C	A	C	C	A	C	C	C	A	C	C	H	C	C	C	H	C	C	C	A	A	C	C	H	C	A	A	H	A	C	C	A
JAX00429912	17	4355452	0	A	T	A	A	A	A	A	A	A	T	A	A	A	N	A	A	A	A	A	A	A	A	A	A	T	A	A	A	A	A	A	T	A	A	A	A	A	A	N	A	A	A	A	A	A	A
JAX00073062	17	4371082	0	C	T	C	C	T	T	C	T	T	C	H	H	H	H	C	T	C	H	T	T	C	T	T	C	C	C	C	C	C	N	T	C	C	T	T	C	H	T	C	T	T	C	T	C	C	T
JAX00073063	17	4377217	0	A	G	G	A	A	A	A	A	A	A	A	H	A	A	A	A	A	H	A	A	G	A	A	G	A	A	A	A	A	N	A	A	G	A	A	G	A	A	A	A	A	A	A	H	A	A
JAX00429916	17	4391300	0	G	A	G	G	G	A	G	A	A	G	H	H	G	H	G	A	G	G	A	G	G	G	A	G	G	H	G	G	G	H	G	G	G	A	A	G	G	H	G	A	A	H	A	G	G	A
JAX00073065	17	4413271	0	A	T	T	A	T	T	A	T	T	T	H	T	H	T	A	T	A	T	T	T	T	T	T	T	T	H	A	A	A	T	T	T	T	T	T	T	H	T	T	T	T	T	T	H	A	T
JAX00073066	17	4420117	0	G	A	A	G	A	A	G	A	A	G	H	A	H	H	G	A	G	A	A	A	A	A	A	A	G	H	G	G	G	A	A	G	A	A	A	A	H	A	G	A	A	A	A	H	G	A
JAX00429917	17	4442472	0	G	A	G	G	A	G	G	G	G	G	G	G	H	G	G	G	G	H	G	A	G	A	G	G	G	G	G	G	G	G	A	G	G	G	G	G	H	H	G	G	G	G	G	G	G	G
JAX00073068	17	4447768	0	A	G	G	A	A	A	A	A	A	A	A	H	A	A	A	A	A	N	A	A	G	A	A	G	A	A	A	A	A	H	A	A	G	A	A	G	A	A	A	A	A	H	A	H	A	A
JAX00429923	17	4452654	0	T	G	T	T	T	T	T	G	T	T	T	T	T	T	T	T	T	T	T	T	T	T	T	T	T	G	T	T	T	N	T	T	T	T	T	T	T	T	T	T	G	H	G	T	T	T
JAX00429926	17	4453523	0	T	G	G	T	T	G	T	G	G	G	H	G	T	G	T	G	T	H	G	T	G	T	G	G	G	H	T	T	T	G	T	G	G	G	G	G	T	H	G	G	G	G	G	H	T	G
JAX00429928	17	4454226	0	G	C	C	G	G	G	G	G	G	C	G	H	G	H	G	G	G	N	G	G	C	G	G	C	C	G	G	G	G	H	G	C	C	G	G	C	G	G	C	G	G	H	G	H	G	G
JAX00429929	17	4457280	0	A	G	A	A	A	G	A	G	G	A	H	H	A	H	A	G	A	A	G	A	A	A	G	A	A	H	A	A	A	H	A	A	A	G	G	A	A	H	A	G	G	H	G	A	A	G
JAX00073069	17	4458623	0	A	G	G	A	G	G	A	G	G	G	H	G	H	G	A	G	A	G	G	G	G	G	G	G	G	H	A	A	A	G	G	G	G	G	G	G	H	G	G	G	G	G	G	H	A	G
JAX00073070	17	4458933	0	T	C	C	T	C	T	T	T	T	C	T	H	H	H	T	T	T	C	T	C	C	C	T	C	C	T	T	T	T	H	C	C	C	T	T	C	H	H	C	T	T	H	T	H	T	T
JAX00429930	17	4458977	0	C	T	C	C	C	T	C	C	C	C	H	C	C	H	C	T	C	C	C	C	C	C	C	C	C	C	C	C	C	C	C	C	C	T	C	C	C	H	C	T	C	C	C	C	C	C
JAX00429932	17	4461817	0	C	T	C	C	C	T	C	T	T	C	H	H	C	H	C	T	C	C	T	C	C	C	T	C	C	H	C	C	C	H	C	C	C	T	T	C	C	H	C	T	T	H	T	C	C	T
JAX00429935	17	4495875	0	C	T	C	C	C	T	C	T	T	C	H	N	C	H	C	T	C	C	T	C	C	C	T	C	C	H	C	C	C	H	C	C	C	T	T	C	C	H	C	T	T	H	T	C	C	T
JAX00429936	17	4496181	0	C	T	C	C	C	T	C	C	T	C	H	H	C	H	C	T	C	C	T	C	C	C	T	C	C	C	C	C	C	C	C	C	C	T	T	C	C	H	C	T	C	C	C	C	C	T
JAX00429938	17	4497389	0	G	A	A	G	G	G	G	G	G	G	G	H	G	G	G	G	G	H	G	G	A	G	G	A	G	G	G	G	G	H	G	G	A	G	G	A	G	G	G	G	G	H	G	H	G	G
JAX00429941	17	4500550	0	G	T	G	G	G	G	G	T	G	G	G	G	G	G	G	G	G	G	G	G	G	G	G	G	G	H	G	G	G	H	G	G	G	G	G	G	G	G	G	G	T	H	T	G	G	G
JAX00073072	17	4506030	0	T	C	C	T	T	T	T	T	T	C	T	H	T	H	T	T	T	H	T	T	C	T	T	C	C	T	T	T	T	H	T	C	C	T	T	C	T	T	C	T	T	H	T	H	T	T
JAX00429943	17	4506551	0	C	A	C	C	C	A	C	C	A	C	H	H	C	H	C	A	C	C	A	C	C	C	A	C	C	C	C	C	C	C	C	C	C	A	A	C	C	H	C	A	C	C	C	C	C	A
JAX00429945	17	4507171	0	G	A	G	G	G	A	G	G	A	G	H	H	G	H	G	A	G	G	A	G	G	G	A	G	G	G	G	G	G	G	G	G	G	A	A	G	G	H	G	A	G	G	G	G	G	A
JAX00429950	17	4528642	0	A	C	C	A	C	C	A	C	C	C	H	C	N	C	A	C	A	C	C	C	C	C	C	C	C	H	A	A	A	C	C	C	C	C	C	C	A	C	C	C	C	C	C	A	A	C
JAX00429954	17	4536435	0	T	C	T	T	C	T	T	T	T	T	T	T	H	T	T	T	T	H	T	C	T	C	T	T	T	T	T	T	T	T	C	T	T	T	T	T	H	H	T	T	T	T	T	T	T	T
JAX00429965	17	4599354	0	T	C	T	T	T	T	T	T	T	C	T	T	T	C	T	T	T	T	T	T	T	T	T	T	C	T	T	T	T	T	T	C	T	T	T	T	T	T	C	T	T	T	T	T	T	T
JAX00429967	17	4599488	0	T	C	T	T	T	C	T	C	C	C	H	H	T	C	T	C	T	T	C	T	T	T	C	T	C	H	T	T	T	H	T	C	T	C	C	T	T	H	C	C	C	H	C	T	T	C
JAX00429968	17	4599530	0	T	C	T	T	T	C	T	C	C	C	H	H	T	C	T	C	T	T	C	T	T	T	C	T	C	H	T	T	T	H	T	C	T	C	C	T	T	H	C	C	C	H	C	T	T	C
JAX00429971	17	4600272	0	T	A	A	T	T	A	T	A	A	A	H	A	T	A	T	A	T	H	A	T	A	T	A	A	A	N	T	T	T	A	T	A	A	A	A	A	T	H	A	A	A	A	A	H	T	A
JAX00429976	17	4608828	0	A	G	A	A	A	G	A	A	G	A	H	H	A	H	A	G	A	A	G	A	N	A	G	A	A	A	A	A	A	A	A	A	A	G	G	A	A	H	A	G	A	A	A	A	A	G
JAX00073080	17	4609143	0	C	T	T	C	C	C	C	C	C	C	C	H	C	C	C	C	C	H	C	C	T	C	C	T	C	C	C	C	C	H	C	C	T	C	C	T	C	C	C	C	C	H	C	H	C	C
JAX00429978	17	4609936	0	G	A	G	G	G	A	G	G	G	G	G	G	G	G	G	A	G	G	G	G	G	G	G	G	G	G	G	G	G	G	G	G	G	A	G	G	G	G	G	A	G	G	G	G	G	G
JAX00210329	17	4610233	0	A	G	A	A	A	G	A	G	G	A	H	H	A	H	A	G	A	A	G	A	A	A	G	A	A	H	A	A	A	H	A	A	A	G	G	A	A	H	A	G	G	H	G	A	A	G
JAX00429979	17	4610818	0	A	G	A	A	A	G	A	G	G	A	A	A	A	H	A	G	A	A	G	A	A	A	G	A	A	H	A	A	A	H	A	A	A	G	G	A	A	H	A	G	G	H	G	A	A	G
JAX00429986	17	4622101	0	G	C	G	G	G	C	G	G	G	G	H	G	G	H	G	C	G	G	G	G	G	G	G	G	G	G	G	G	G	G	G	G	G	C	G	G	G	H	G	C	G	G	G	G	G	G
JAX00210330	17	4658402	0	T	C	T	T	T	C	T	C	C	T	H	H	T	H	T	C	T	T	C	T	T	T	C	T	T	H	T	T	T	H	T	T	T	C	C	T	T	H	T	C	C	H	C	T	T	C
JAX00429997	17	4659950	0	A	T	A	A	A	T	A	A	T	A	H	H	A	H	A	T	A	A	T	A	A	A	T	A	A	A	A	A	A	A	A	A	A	T	T	A	A	H	A	T	A	A	A	A	A	T
JAX00073084	17	4665568	0	A	C	C	A	C	C	A	C	C	A	N	C	H	N	A	C	A	C	C	C	C	C	C	C	A	N	A	A	A	C	C	A	C	C	C	C	H	C	A	C	C	C	C	H	A	C
JAX00430002	17	4677757	0	C	A	C	C	A	C	C	C	C	C	C	C	H	C	C	C	C	H	C	A	C	A	C	C	C	C	C	C	C	C	A	C	C	C	C	C	H	H	C	C	C	C	C	C	C	C
JAX00073086	17	4698055	0	G	A	G	G	G	A	G	A	A	G	H	H	G	H	G	A	G	G	A	G	G	G	A	G	G	H	G	G	G	H	G	G	G	A	A	G	G	H	G	A	A	H	A	G	G	A
JAX00430006	17	4708027	0	C	T	C	C	C	T	C	C	T	C	H	H	C	H	C	T	C	C	T	C	C	C	T	C	C	C	C	C	C	C	C	C	C	T	T	C	C	H	C	T	C	C	C	C	C	T
JAX00430014	17	4721654	0	A	G	A	A	G	G	A	G	G	G	A	H	H	G	A	G	A	H	G	G	A	G	G	A	G	H	A	A	A	H	G	G	A	G	G	A	H	G	G	G	G	H	G	A	A	G
JAX00430019	17	4725556	0	T	C	T	T	T	C	T	C	C	C	H	H	T	C	T	C	T	T	C	T	T	T	C	T	C	H	T	T	T	H	T	C	T	C	C	T	T	H	C	C	C	H	C	T	T	C
JAX00430021	17	4726315	0	T	C	T	T	T	C	T	C	C	C	H	H	T	C	T	C	T	T	C	T	T	T	C	T	C	H	T	T	T	H	T	C	T	C	C	T	T	H	C	C	C	H	C	T	T	C
JAX00073090	17	4740127	0	A	G	A	A	A	A	A	A	G	A	A	H	A	A	A	A	A	A	G	A	A	A	G	A	A	A	A	A	A	A	A	A	A	A	G	A	A	A	A	A	A	A	A	A	A	G
JAX00430027	17	4752148	0	A	G	A	A	A	G	A	G	A	A	H	A	A	H	A	G	A	A	A	A	A	A	A	A	A	A	A	A	A	H	A	A	A	G	A	A	A	N	A	G	G	H	G	A	A	A
JAX00430032	17	4756653	0	G	A	G	G	G	G	G	G	G	A	G	G	G	A	G	G	G	G	G	G	G	G	G	G	A	G	G	G	G	G	G	A	G	G	G	G	G	G	A	G	G	G	G	G	G	G
JAX00430039	17	4786242	0	C	A	C	C	C	A	C	C	A	C	H	H	C	H	C	A	C	C	A	C	C	C	A	C	C	C	C	C	C	C	C	C	C	A	A	C	C	H	C	A	C	C	C	C	C	A
JAX00430040	17	4786489	0	G	A	G	G	A	A	G	G	A	G	H	H	H	H	G	A	G	H	A	A	G	A	A	G	G	G	G	G	G	G	A	G	G	A	A	G	H	A	G	A	G	G	G	G	G	A
JAX00073093	17	4787744	0	T	C	T	T	C	C	T	C	C	C	H	H	H	C	T	C	T	H	C	C	T	C	C	T	C	H	T	T	T	H	C	C	T	C	C	T	H	C	C	C	C	H	C	T	T	C
JAX00430047	17	4833884	0	C	T	C	C	C	T	C	C	T	C	H	H	C	H	C	T	C	C	T	C	C	C	T	C	C	C	C	C	C	C	C	C	C	T	T	C	C	N	C	T	C	C	C	C	C	T
JAX00073099	17	4865938	0	A	G	A	A	G	G	A	G	G	G	A	A	H	G	A	G	A	H	G	G	A	G	G	A	G	H	A	A	A	H	G	G	A	G	G	A	H	G	G	G	G	N	G	A	A	G
JAX00430051	17	4880645	0	C	A	C	C	C	A	C	C	C	C	H	C	C	H	C	A	C	C	C	C	C	C	C	C	C	C	C	C	C	C	C	C	C	A	C	C	C	H	C	A	C	C	C	C	C	C
JAX00430054	17	4891811	0	G	C	G	G	G	C	G	G	C	G	H	H	G	H	G	C	G	G	C	G	G	G	C	G	G	G	G	G	G	G	G	G	G	C	C	G	G	H	G	C	G	G	G	G	G	C
JAX00430062	17	4937219	0	T	C	T	T	T	C	T	T	C	T	H	H	T	H	T	C	T	T	C	T	T	T	C	T	T	T	T	T	T	T	T	T	T	C	C	T	T	H	T	C	T	T	T	T	T	C
JAX00430063	17	4940198	0	A	G	A	A	G	A	A	A	A	G	A	A	H	H	A	A	A	H	A	G	A	G	A	A	G	A	A	A	A	A	G	G	A	A	A	A	H	H	G	A	A	A	A	A	A	A
JAX00430065	17	4945849	0	C	T	C	C	T	C	C	C	C	T	C	C	H	H	C	C	C	H	C	T	C	T	C	C	T	C	C	C	C	C	T	T	C	C	C	C	H	H	T	C	C	C	C	C	C	C
JAX00430067	17	4957281	0	A	C	A	A	A	A	A	C	A	A	A	A	A	A	A	A	A	A	A	A	A	A	A	A	A	H	A	A	A	H	A	A	A	A	A	A	A	A	A	A	C	H	C	A	A	A
JAX00430070	17	4969011	0	G	T	G	G	G	T	G	T	T	G	H	H	G	H	G	T	G	G	T	G	G	G	T	G	G	H	G	G	G	H	G	G	G	T	T	G	G	H	G	T	T	H	T	G	G	T
JAX00210337	17	4973079	0	G	A	G	G	G	A	G	G	A	G	H	H	G	H	G	A	G	G	A	G	G	G	A	G	G	G	G	G	G	G	G	G	G	A	A	G	G	H	G	A	G	G	G	G	G	A
JAX00073108	17	4973305	0	T	C	T	T	C	C	T	C	C	T	H	H	H	H	T	C	T	H	C	C	T	C	C	T	T	H	T	T	T	H	C	T	T	C	C	T	H	C	T	C	C	N	C	T	T	C
JAX00430073	17	4981532	0	G	A	G	G	G	A	G	G	A	G	H	H	G	H	G	A	G	G	A	G	G	G	A	G	G	G	G	G	G	G	G	G	G	A	A	G	G	H	G	A	G	G	G	G	G	A
JAX00430074	17	4982147	0	C	T	C	C	C	T	C	C	C	C	H	C	C	H	C	T	C	C	C	C	C	C	C	C	C	C	C	C	C	C	C	C	C	T	C	C	C	H	C	T	C	C	C	C	C	C
JAX00430080	17	5017919	0	G	C	G	G	G	G	G	G	C	G	G	H	G	G	G	G	G	G	C	G	G	G	C	G	G	G	G	G	G	G	G	G	G	G	C	G	G	G	G	G	G	G	G	G	G	C
JAX00430086	17	5023942	0	G	A	G	G	G	A	G	G	G	G	H	G	G	H	G	A	G	G	G	G	G	G	G	G	G	G	G	G	G	G	G	G	G	A	G	G	G	H	G	A	G	G	G	G	G	G
JAX00430087	17	5026685	0	C	T	C	C	C	C	C	T	C	C	C	C	C	C	C	C	C	C	C	C	C	C	C	C	C	H	C	C	C	H	C	C	C	C	C	C	C	C	C	C	T	H	T	C	C	C
JAX00073115	17	5063867	0	C	G	C	C	G	C	C	G	C	C	C	C	H	C	C	C	C	H	C	G	C	G	C	C	C	H	C	C	C	H	G	C	C	C	C	C	H	H	C	C	G	H	G	C	C	C
JAX00430101	17	5068649	0	T	C	T	T	T	T	T	T	T	C	T	T	T	H	T	T	T	T	T	T	T	T	T	T	C	T	T	T	T	T	T	C	T	T	T	T	T	T	C	T	T	T	T	T	T	T
JAX00430103	17	5077055	0	A	G	A	A	G	G	A	G	G	A	H	H	H	H	A	G	A	H	G	G	A	G	G	A	A	H	A	A	A	H	G	A	A	G	G	A	H	G	A	G	G	H	G	A	A	G
JAX00430104	17	5083485	0	G	A	G	G	G	A	G	G	A	G	H	H	G	H	G	A	G	G	A	G	G	G	A	G	G	G	G	G	G	G	G	G	G	A	A	G	G	H	G	A	G	G	G	G	G	A
JAX00430107	17	5084352	0	G	A	G	G	A	G	G	G	G	A	G	G	H	G	G	G	G	H	G	A	G	A	G	G	A	G	G	G	G	G	A	A	G	G	G	G	H	G	A	G	G	G	G	G	G	G
JAX00430108	17	5084391	0	T	C	T	T	T	C	T	T	T	T	H	T	T	H	T	C	T	T	T	T	T	T	T	T	T	T	T	T	T	T	T	T	T	C	T	T	T	H	T	C	T	T	T	T	T	T
JAX00430111	17	5086516	0	G	A	G	G	A	G	G	A	G	G	G	G	H	G	G	G	G	H	G	A	G	A	G	G	G	H	G	G	G	H	A	G	G	G	G	G	H	H	G	G	A	H	A	G	G	G
JAX00430119	17	5113892	0	A	G	A	A	A	A	A	G	A	A	A	A	A	A	A	A	A	A	A	A	A	A	A	A	A	H	A	A	A	H	A	A	A	A	A	A	A	A	A	A	G	H	G	A	A	A
JAX00430120	17	5113974	0	A	G	A	A	G	A	A	G	A	A	A	A	H	A	A	A	A	H	A	G	A	G	A	A	A	H	A	A	A	H	G	A	A	A	A	A	H	H	A	A	G	H	G	A	A	A
JAX00430121	17	5114005	0	G	A	G	G	G	A	G	A	A	G	H	H	G	H	G	A	G	G	A	G	G	G	A	G	G	H	G	G	G	H	G	G	G	A	A	G	G	H	G	A	A	H	A	G	G	A
JAX00210340	17	5116964	0	C	G	C	C	C	G	C	C	G	C	H	H	C	H	C	G	C	C	G	C	C	C	G	C	C	C	C	C	C	C	C	C	C	G	G	C	C	H	C	G	C	C	C	C	C	G
JAX00210342	17	5117169	0	T	C	T	T	T	C	T	T	C	T	H	H	T	H	T	C	T	T	C	T	T	T	C	T	T	T	T	T	T	T	T	T	T	C	C	T	T	H	T	C	T	T	T	T	T	C
JAX00073119	17	5122239	0	A	T	A	A	T	A	A	A	A	T	A	A	H	H	A	A	A	H	A	T	A	T	A	A	T	A	A	A	A	A	T	T	A	A	A	A	H	H	T	A	A	A	A	A	A	A
JAX00073120	17	5122256	0	C	T	C	C	T	T	C	T	T	T	H	H	H	T	C	T	C	H	T	T	C	T	T	C	T	H	C	C	C	H	T	T	C	T	T	C	H	T	T	T	T	H	T	C	C	T
JAX00073121	17	5123890	0	T	C	T	T	C	T	T	T	T	C	T	T	H	H	T	T	T	H	T	C	T	C	T	T	C	T	T	T	T	T	C	C	T	T	T	T	H	H	C	T	T	T	T	T	T	T
JAX00430125	17	5140288	0	C	G	C	C	C	G	C	C	C	C	H	C	C	H	C	G	C	C	C	C	C	C	C	C	C	C	C	C	C	C	C	C	C	G	C	C	C	N	C	G	C	C	C	C	C	C
JAX00430131	17	5147371	0	G	A	G	G	G	A	G	A	G	G	H	N	G	H	G	A	G	G	G	G	G	G	G	G	G	H	G	G	G	H	G	G	G	A	G	G	G	H	G	A	A	H	A	G	G	G
JAX00430132	17	5164257	0	A	G	A	A	A	A	A	G	A	A	A	A	A	A	A	A	A	A	A	A	A	A	A	A	A	H	A	A	A	H	A	A	A	A	A	A	A	A	A	A	G	H	G	A	A	A
JAX00073122	17	5176584	0	A	G	A	A	G	G	A	G	G	G	G	G	G	G	A	G	A	G	G	G	A	G	G	A	G	G	A	A	A	G	G	G	N	G	G	A	G	G	G	G	G	G	G	H	H	G
JAX00073123	17	5179489	0	T	C	T	T	C	T	T	T	T	T	T	T	H	T	T	T	T	H	T	C	T	C	T	T	T	T	T	T	T	T	C	T	T	T	T	T	H	C	T	T	T	T	T	T	T	T
JAX00430134	17	5183593	0	A	G	A	A	G	G	A	A	G	G	H	H	H	G	A	G	A	H	G	G	A	G	G	A	G	A	A	A	A	A	G	G	A	G	G	A	H	G	G	G	H	A	H	A	A	G
JAX00430137	17	5189586	0	G	A	G	G	G	A	G	G	G	G	H	G	G	H	G	A	G	G	G	G	G	G	G	G	G	G	G	G	G	G	G	G	G	A	G	G	G	H	G	A	G	G	G	G	G	G
JAX00430138	17	5189984	0	C	T	C	C	C	C	C	C	T	C	C	H	C	C	C	C	C	C	T	C	C	C	T	C	C	C	C	C	C	C	C	C	C	C	T	C	C	C	C	C	C	C	C	C	C	T
JAX00430139	17	5190256	0	C	T	C	C	T	C	C	C	C	C	C	C	H	C	C	C	C	H	C	T	C	T	C	C	C	C	C	C	C	C	T	C	C	C	C	C	H	H	C	C	C	C	C	C	C	C
JAX00430141	17	5199070	0	T	C	T	T	C	T	T	T	T	T	T	T	H	T	T	T	T	H	T	C	T	C	T	T	T	T	T	T	T	T	C	T	T	T	T	T	H	H	T	T	T	T	T	T	T	T
JAX00430142	17	5199850	0	G	C	G	G	C	C	G	C	C	G	H	H	H	H	G	C	G	H	C	C	G	C	C	G	G	H	G	G	G	N	C	G	G	C	C	G	H	C	G	C	C	H	C	G	G	C
JAX00430145	17	5201163	0	C	T	C	C	T	C	C	C	C	C	C	C	H	C	C	C	C	H	C	T	C	T	C	C	C	C	C	C	C	C	T	C	C	C	C	C	H	H	C	C	C	C	C	C	C	C
JAX00430150	17	5236507	0	C	T	C	C	C	C	C	C	C	T	C	C	C	H	C	C	C	C	C	C	C	C	C	C	T	C	C	C	C	C	C	T	C	C	C	C	C	C	T	C	C	C	C	C	C	C
JAX00073126	17	5237054	0	A	G	A	A	G	G	A	G	G	A	H	H	H	H	A	G	A	H	G	G	A	G	G	A	A	H	A	A	A	H	G	A	A	G	G	A	H	G	A	G	G	H	G	A	A	G
JAX00073127	17	5237306	0	T	A	T	T	A	A	T	A	A	A	H	H	H	A	T	A	T	H	A	A	T	A	A	T	A	H	T	T	T	H	A	A	T	A	A	T	H	A	A	A	A	H	A	T	T	A
JAX00430155	17	5239384	0	A	G	A	A	A	G	A	G	G	A	N	H	A	H	A	G	A	A	G	A	A	A	G	A	A	H	A	A	A	N	A	A	A	G	G	A	A	H	A	G	G	H	G	A	A	G
JAX00430157	17	5243433	0	A	T	A	A	A	A	A	A	A	T	A	A	A	H	A	A	A	A	A	A	A	A	A	A	T	A	A	A	A	A	A	T	A	A	A	A	A	A	T	A	A	A	A	A	A	A
JAX00430162	17	5254418	0	A	G	A	A	A	A	A	G	A	A	A	A	A	A	A	A	A	A	A	A	A	A	A	A	A	H	A	A	A	H	A	A	A	A	A	A	A	A	A	A	G	H	G	A	A	A
JAX00430168	17	5286557	0	G	C	G	G	G	C	G	G	C	G	G	H	G	G	G	N	G	G	C	G	G	G	C	G	G	G	G	G	G	G	G	G	G	H	C	G	G	G	G	H	G	G	G	G	G	C
JAX00188340	17	5289385	0	T	C	C	T	C	C	C	C	C	C	C	C	H	C	C	C	T	C	C	C	C	C	C	C	C	C	T	C	C	C	C	C	C	C	C	C	H	C	C	C	C	C	C	H	T	C
JAX00073131	17	5290220	0	T	C	T	T	C	C	T	C	C	T	H	H	H	H	T	C	T	H	C	C	T	C	C	T	T	H	T	T	T	H	C	T	T	C	C	T	H	C	T	C	C	H	C	T	T	C
JAX00430177	17	5316722	0	A	G	A	A	A	G	A	A	G	A	A	H	A	A	A	G	A	A	G	A	A	A	G	A	A	A	A	A	A	A	A	A	A	G	G	A	A	N	A	G	A	A	A	A	A	G
JAX00430181	17	5321518	0	T	C	T	T	T	C	T	C	C	T	H	H	T	H	T	C	T	T	C	T	T	T	C	T	T	H	T	T	T	H	T	T	T	C	C	T	T	H	T	C	C	H	C	T	T	C
JAX00073134	17	5339026	0	A	G	A	A	G	G	A	G	G	G	H	H	H	G	A	G	A	H	G	G	A	G	G	A	G	H	A	A	A	H	G	G	A	G	G	A	H	G	H	G	G	H	G	A	A	G
JAX00430183	17	5341108	0	A	G	A	A	G	A	A	A	A	A	A	A	H	A	A	A	A	H	A	G	A	G	A	A	A	A	A	A	A	A	G	A	A	A	A	A	H	H	A	A	A	A	A	A	A	A
JAX00210344	17	5370346	0	T	C	T	T	T	C	T	T	C	T	T	N	T	T	T	C	T	T	C	T	T	T	C	T	T	T	T	T	T	T	T	T	T	C	C	T	T	T	T	H	T	T	T	T	T	C
JAX00073137	17	5370554	0	G	C	G	G	C	C	G	G	C	C	H	H	H	C	G	C	G	H	C	C	G	C	C	G	C	G	G	G	G	G	C	C	G	C	C	G	H	C	C	C	G	G	G	G	G	C
JAX00430192	17	5377693	0	A	G	A	A	A	G	A	G	G	A	H	H	A	H	A	G	A	A	G	A	A	A	G	A	A	H	A	A	A	H	A	A	A	G	G	A	A	H	A	G	G	H	G	A	A	G
JAX00073140	17	5400171	0	C	G	C	C	G	G	C	G	G	G	H	H	N	G	C	G	C	H	G	G	C	G	G	C	G	N	C	C	C	N	G	G	C	G	G	C	H	G	G	G	G	H	G	C	C	G
JAX00430197	17	5408246	0	G	A	G	G	G	A	G	G	G	G	H	G	G	H	G	A	G	G	G	G	G	G	G	G	G	G	G	G	G	G	G	G	G	A	G	G	G	H	G	A	G	G	G	G	G	G
JAX00073141	17	5410819	0	C	T	C	C	T	T	C	T	T	T	H	H	H	T	C	T	C	H	T	T	C	T	T	C	T	C	C	C	C	N	T	T	C	T	T	C	H	T	T	T	T	C	T	C	C	T
JAX00430203	17	5427326	0	G	A	G	G	G	A	G	G	G	G	H	G	G	H	G	A	G	G	G	G	G	G	G	G	G	G	G	G	G	G	G	G	G	A	G	G	G	H	G	A	G	G	G	G	G	G
JAX00430206	17	5473643	0	A	G	A	A	A	G	A	A	G	A	H	H	A	H	A	G	A	A	G	A	A	A	G	A	A	A	A	A	A	A	A	A	A	G	G	A	A	H	A	G	A	A	A	A	A	G
JAX00430207	17	5476579	0	G	A	G	G	G	A	G	G	A	G	H	H	G	H	G	A	G	G	A	G	G	G	A	G	G	G	G	G	G	G	G	G	G	A	A	G	G	H	G	A	G	G	G	G	G	A
JAX00430209	17	5488978	0	G	A	G	G	G	G	G	A	G	G	G	G	G	G	G	G	G	G	G	G	G	G	G	G	G	H	G	G	G	H	G	G	G	G	G	G	G	G	G	G	A	H	A	G	G	G
JAX00073146	17	5498573	0	T	C	T	T	T	C	T	T	C	T	H	H	T	H	T	C	T	T	C	T	T	T	C	T	T	T	T	T	T	T	T	T	T	C	C	T	T	H	T	C	T	T	T	T	T	C
JAX00430213	17	5507432	0	G	A	G	G	G	A	G	A	A	G	H	H	G	H	G	A	G	G	A	G	G	G	A	G	G	H	G	G	G	H	G	G	G	A	A	G	G	H	G	A	A	H	A	G	G	A
JAX00430215	17	5507604	0	T	C	T	T	T	C	T	C	C	T	H	H	T	H	T	C	T	T	C	T	T	T	C	T	T	H	T	T	T	H	T	T	T	C	C	T	T	H	T	C	C	H	C	T	T	C
JAX00430218	17	5513084	0	T	G	T	T	T	G	T	T	T	T	N	T	T	H	T	G	T	T	T	T	T	T	T	T	T	T	T	T	T	T	T	T	T	G	T	T	T	H	T	G	T	T	T	T	T	T
JAX00430225	17	5542659	0	A	G	A	A	A	A	A	G	A	G	A	A	A	H	A	A	A	A	A	A	A	A	A	A	G	H	A	A	A	H	A	G	A	A	A	A	A	A	G	A	G	H	G	A	A	A
JAX00430228	17	5544101	0	G	A	G	G	G	A	G	G	G	A	H	G	G	A	G	A	G	G	G	G	G	G	G	G	A	G	G	G	G	G	G	A	G	A	G	G	G	H	A	A	G	G	G	G	G	H
JAX00430229	17	5545355	0	G	A	G	G	G	G	G	G	G	A	G	G	G	H	G	G	G	G	G	G	G	G	G	G	A	G	G	G	G	G	G	A	G	G	G	G	G	G	A	G	G	G	G	G	G	G
JAX00430230	17	5546073	0	A	G	A	A	A	G	A	A	G	G	G	G	H	G	A	G	A	H	G	A	A	A	G	A	G	A	A	A	H	A	A	G	N	G	G	A	A	G	G	G	N	A	A	A	N	G
JAX00430231	17	5546286	0	G	A	G	G	G	A	G	G	G	A	H	G	G	A	G	A	G	G	G	G	G	G	G	G	A	G	G	G	G	G	G	A	G	A	G	G	G	H	A	A	G	G	G	G	G	H
JAX00073151	17	5558917	0	A	G	A	A	A	G	A	G	G	A	H	H	A	H	A	G	A	A	G	A	A	A	G	A	A	A	A	A	A	A	A	A	A	G	G	A	A	H	A	G	G	A	G	A	A	G
JAX00430235	17	5565161	0	C	T	C	C	C	T	C	C	C	C	H	C	C	H	C	T	C	C	C	C	C	C	C	C	C	C	C	C	C	C	C	C	C	T	C	C	C	H	C	T	C	C	C	C	C	H
JAX00430236	17	5565317	0	T	C	T	T	C	T	T	C	T	C	T	T	H	H	T	T	T	H	T	C	T	C	T	T	C	H	T	T	T	H	C	C	T	T	T	T	N	H	C	T	C	H	C	T	T	T
JAX00430237	17	5568607	0	T	C	T	T	T	C	T	T	C	T	H	N	T	H	T	C	T	T	C	T	T	T	C	T	T	T	T	T	T	T	T	T	T	C	C	T	T	H	T	C	T	T	T	T	T	C
JAX00073153	17	5568796	0	C	T	C	C	T	T	C	T	T	T	H	C	H	T	C	T	C	H	T	T	C	T	T	C	T	H	C	C	C	H	T	T	C	T	T	C	H	T	T	T	T	H	T	C	C	T
JAX00430240	17	5586172	0	T	A	T	T	A	T	T	A	A	A	T	H	H	H	T	T	T	H	A	A	T	A	A	T	A	H	N	T	T	H	A	A	T	T	A	T	H	H	A	T	A	H	A	T	T	H
JAX00430243	17	5589694	0	G	A	G	G	A	G	G	A	A	A	G	H	N	N	G	G	G	N	A	A	G	A	A	G	A	H	G	G	G	H	A	A	G	G	A	G	A	A	A	G	A	H	A	G	G	H
JAX00430248	17	5598392	0	G	A	G	G	G	G	G	A	G	G	G	G	G	G	G	G	G	G	G	G	G	G	G	G	G	H	G	G	G	H	G	G	G	G	G	G	G	G	G	G	A	H	A	G	G	G
JAX00430249	17	5598705	0	G	A	G	G	G	G	G	A	G	G	G	G	G	G	G	G	G	G	G	G	G	G	G	G	G	H	G	G	G	H	G	G	G	G	G	G	G	G	G	G	A	H	A	G	G	G
JAX00430250	17	5598843	0	A	T	A	A	T	A	A	A	T	T	A	H	H	H	A	A	A	H	T	T	A	T	T	A	T	A	A	A	A	A	T	T	A	A	T	A	H	H	T	A	A	A	A	A	A	H
JAX00430252	17	5601919	0	T	C	T	T	C	T	T	T	T	C	T	T	H	H	T	T	T	H	T	C	T	C	T	T	C	T	T	T	T	T	C	C	T	T	T	T	H	H	C	T	T	T	T	T	T	T
JAX00430257	17	5612664	0	C	T	C	C	C	C	C	T	C	C	C	C	C	C	C	C	C	C	C	C	C	C	C	C	C	H	C	C	C	H	C	C	C	C	C	C	C	C	C	C	T	H	T	C	C	C
JAX00430259	17	5642408	0	T	G	T	T	T	G	T	T	G	T	H	H	T	H	T	G	T	T	G	T	T	T	G	T	T	T	T	T	T	T	T	T	T	G	G	T	T	H	T	G	T	T	T	T	T	G
JAX00430260	17	5644492	0	C	T	C	C	C	T	C	C	C	C	H	C	C	H	C	T	C	C	C	C	C	C	C	C	C	C	C	C	C	C	C	C	C	T	C	C	C	H	C	T	C	C	C	C	C	H
JAX00430264	17	5658990	0	T	C	T	T	T	T	T	C	T	T	T	T	T	T	T	T	T	T	T	T	T	T	T	T	T	H	T	T	T	H	T	T	T	T	T	T	T	T	T	T	C	H	C	T	T	T
JAX00430265	17	5659786	0	G	A	G	G	G	G	G	A	G	G	G	G	G	G	G	G	G	G	G	G	G	G	G	G	G	H	G	G	G	H	G	G	G	G	G	G	G	G	G	G	A	H	A	G	G	G
JAX00430267	17	5660436	0	A	T	A	A	A	A	A	T	T	A	A	H	A	A	A	A	A	A	T	A	A	A	T	A	A	H	A	A	A	H	A	A	A	A	T	A	A	A	A	A	T	H	T	A	A	H
JAX00430271	17	5670328	0	A	G	A	A	A	A	A	G	G	A	A	H	A	A	A	A	A	A	G	A	A	A	G	A	A	N	A	A	A	H	A	A	A	A	G	A	A	A	A	A	G	H	G	A	A	N
JAX00430274	17	5674211	0	G	A	G	G	G	G	G	A	G	G	G	G	G	G	G	G	G	G	G	G	G	G	G	G	G	H	G	G	G	H	G	G	G	G	G	G	G	G	G	G	A	A	A	G	G	G
JAX00430275	17	5676570	0	A	T	A	A	A	A	A	A	T	A	A	H	A	A	A	A	A	A	T	A	A	A	T	A	A	A	A	A	A	A	A	A	A	A	T	A	A	A	A	A	A	A	A	A	A	H
JAX00430278	17	5683222	0	C	T	C	C	C	C	C	C	T	C	C	H	C	C	C	C	C	C	T	C	C	C	T	C	C	C	C	C	C	C	C	C	C	C	T	C	C	C	C	C	C	C	C	C	C	H
JAX00430280	17	5689458	0	T	C	T	T	T	T	T	C	T	T	T	T	T	T	T	T	T	T	T	T	T	T	T	T	T	H	T	T	T	H	T	T	T	T	T	T	T	T	T	T	C	H	C	T	T	T
JAX00430281	17	5689535	0	A	G	A	A	G	A	A	G	G	A	A	H	H	A	A	A	A	H	G	G	A	G	G	A	A	H	A	A	A	H	G	A	A	A	G	A	H	H	A	A	G	N	G	A	A	H
JAX00430282	17	5689585	0	C	T	C	C	C	C	C	T	T	C	C	H	C	C	C	C	C	C	T	C	C	C	T	C	C	H	C	C	C	H	C	C	C	C	T	C	C	C	C	C	T	N	T	C	C	H
JAX00430290	17	5700468	0	C	G	C	C	C	C	C	C	G	C	C	N	C	C	C	C	C	C	G	C	C	C	G	C	C	C	C	C	C	C	C	C	C	C	G	C	C	C	C	C	C	C	C	C	C	N
JAX00430292	17	5703444	0	T	C	T	T	C	T	T	C	C	T	T	H	H	T	T	T	T	N	C	C	T	C	C	T	T	N	T	T	T	H	C	T	T	T	C	T	N	T	T	T	C	H	C	T	T	H
JAX00430294	17	5727712	0	T	C	T	T	C	T	T	C	C	C	T	H	H	H	T	T	T	H	C	C	T	C	C	T	C	H	T	T	T	H	C	C	T	T	C	T	H	H	C	T	C	H	C	T	T	H
JAX00430295	17	5727781	0	G	A	G	G	A	G	G	G	G	A	G	G	H	H	G	G	G	H	G	A	G	A	G	G	A	G	G	G	G	G	A	A	G	G	G	G	N	H	A	G	G	G	G	G	G	G
JAX00430296	17	5735793	0	T	C	T	T	C	T	T	C	C	C	T	H	H	H	T	T	T	N	C	C	T	C	C	T	C	H	T	T	T	H	C	C	T	T	C	T	H	H	C	T	C	H	C	T	T	H
JAX00430301	17	5761885	0	T	C	T	T	C	C	T	C	C	C	H	H	H	C	T	C	T	H	C	C	T	C	C	T	C	H	T	T	T	H	C	C	T	C	C	T	H	C	C	C	C	H	C	T	T	C
JAX00430306	17	5763091	0	T	C	T	T	C	C	T	C	C	C	H	H	H	C	T	C	T	H	C	C	T	C	C	T	C	H	T	T	T	H	C	C	T	C	C	T	H	C	C	C	C	H	C	T	T	C
JAX00430310	17	5765861	0	C	T	C	C	T	T	C	C	C	T	H	C	H	T	C	T	C	H	C	T	C	T	C	C	T	C	C	C	C	C	T	T	C	T	C	C	H	T	T	T	C	C	C	C	C	H
JAX00430312	17	5811149	0	G	T	G	G	G	G	G	T	T	G	G	H	G	G	G	G	G	G	T	G	G	G	T	G	G	H	G	G	G	N	G	G	G	G	T	G	G	G	G	G	T	H	T	G	G	H
JAX00430317	17	5842641	0	A	G	A	A	G	A	A	G	G	G	A	H	H	H	A	A	A	H	G	G	A	G	G	A	G	H	A	A	A	H	G	G	A	A	G	A	H	H	G	A	G	H	G	A	A	H
JAX00430319	17	5843375	0	C	T	C	C	C	C	C	C	T	C	C	H	C	C	C	C	C	C	T	C	C	C	T	C	C	C	C	C	C	C	C	C	C	C	T	C	C	C	C	C	C	C	C	C	C	H
JAX00430320	17	5843815	0	G	C	G	G	G	G	G	C	G	G	G	G	G	G	G	G	G	G	G	G	G	G	G	G	G	H	G	G	G	H	G	G	G	G	G	G	G	G	G	G	C	H	C	G	G	G
JAX00073173	17	5845348	0	T	C	T	T	C	T	T	C	C	C	T	H	H	H	T	T	T	H	C	C	T	C	C	T	C	H	T	T	T	H	C	C	T	T	C	T	H	H	C	T	C	H	C	T	T	H
JAX00430324	17	5853619	0	C	T	C	C	T	C	C	C	C	T	C	C	H	H	C	C	C	H	C	T	C	T	C	C	T	C	C	C	C	C	T	T	C	C	C	C	H	H	T	C	C	C	C	C	C	C
JAX00430335	17	5862868	0	C	T	C	C	T	C	C	T	C	T	C	C	H	H	C	C	C	H	C	T	C	T	C	C	T	H	C	C	C	H	T	T	C	C	C	C	H	H	T	C	T	H	T	C	C	C
JAX00430336	17	5875050	0	T	A	T	T	T	T	T	T	A	T	T	H	T	T	T	T	T	T	A	T	T	T	A	T	T	T	T	T	T	T	T	T	T	T	A	T	T	T	T	T	T	T	T	T	T	H
JAX00430338	17	5879189	0	C	T	C	C	C	C	C	T	T	C	C	T	C	C	C	C	C	C	T	C	C	C	T	C	C	H	C	C	C	H	C	C	C	C	T	C	C	C	C	C	T	H	T	C	C	H
JAX00430340	17	5892439	0	G	A	G	G	G	G	G	G	A	G	G	H	G	G	G	G	G	G	A	G	G	G	A	G	G	G	G	G	G	G	G	G	G	G	A	G	G	G	G	G	G	G	G	G	G	H
JAX00073181	17	5946286	0	C	T	C	C	T	C	C	C	C	T	C	C	H	H	C	C	C	H	C	T	C	T	C	C	T	C	C	C	C	C	T	T	C	C	C	C	H	H	T	C	C	C	C	C	C	C
JAX00430344	17	5946667	0	A	G	A	A	A	A	A	G	A	A	A	A	A	A	A	A	A	A	A	A	A	A	A	A	A	H	A	A	A	H	A	A	A	A	A	A	A	A	A	A	G	H	G	A	A	A
JAX00430345	17	5946771	0	C	T	C	C	C	C	C	T	C	C	C	C	C	C	C	C	C	C	C	C	C	C	C	C	C	T	C	C	C	T	C	C	C	C	C	C	C	C	C	C	T	T	T	C	C	C
JAX00430347	17	5953541	0	G	A	G	G	G	G	G	G	A	G	G	H	G	G	G	G	G	G	A	G	G	G	A	G	G	G	G	G	G	G	G	G	G	G	A	G	G	G	G	G	G	G	G	G	G	H
JAX00430348	17	5953773	0	G	T	G	G	G	G	G	T	G	G	G	G	G	G	G	G	G	G	G	G	G	G	G	G	G	H	G	G	G	H	G	G	G	G	G	G	G	G	G	G	T	H	T	G	G	G
JAX00430350	17	5956020	0	G	A	G	G	G	G	G	A	A	G	G	H	G	G	G	G	G	G	A	G	G	G	A	G	G	H	G	G	G	H	G	G	G	G	A	G	G	G	G	G	A	H	A	G	G	H
JAX00073182	17	5975565	0	T	C	C	T	T	T	C	T	T	T	H	H	H	T	C	T	T	H	T	T	C	T	T	C	T	H	T	C	C	H	T	T	C	T	T	C	T	T	T	T	T	H	T	H	T	T
JAX00430353	17	5975607	0	C	G	C	C	C	C	C	C	G	C	C	H	C	C	C	C	C	C	G	C	C	C	G	C	C	C	C	C	C	C	C	C	C	C	G	C	C	C	C	C	C	C	C	C	C	H
JAX00430354	17	5975918	0	T	C	T	T	T	T	T	C	C	T	T	H	T	T	T	T	T	T	C	T	T	T	C	T	T	H	T	T	T	H	T	T	T	T	C	T	T	T	T	T	C	H	C	T	T	H
JAX00430356	17	5976829	0	C	A	C	C	C	C	C	A	C	C	C	C	C	C	C	C	C	C	C	C	C	C	C	C	C	H	C	C	C	H	C	C	C	C	C	C	C	C	C	C	A	H	A	C	C	C
JAX00430357	17	5978706	0	C	T	T	C	C	C	T	T	T	C	H	T	H	C	T	C	C	H	T	C	T	C	T	T	C	T	C	T	T	T	C	C	T	C	T	T	C	C	C	C	T	T	T	H	C	H
JAX00430360	17	5980106	0	C	T	C	C	T	C	C	T	T	C	C	H	N	C	C	C	C	H	T	T	C	T	T	C	C	H	C	C	C	H	T	C	C	C	T	C	N	H	C	C	T	N	T	C	C	H
JAX00188341	17	5994970	0	G	C	C	G	C	G	C	G	G	G	H	H	C	G	C	G	G	C	G	C	C	C	G	C	G	H	G	C	C	N	C	G	C	G	G	C	N	H	G	G	G	H	G	H	G	G
JAX00430376	17	6011617	0	A	G	G	A	A	A	G	G	G	A	H	G	H	A	G	A	A	H	G	A	G	A	G	G	A	G	A	G	G	G	A	A	G	A	G	G	A	A	A	A	G	G	G	H	A	H
JAX00430381	17	6028710	0	T	G	T	T	T	T	T	G	T	T	T	T	T	H	T	T	T	T	T	T	T	T	T	T	T	H	T	T	T	H	T	T	T	T	T	T	T	T	T	T	G	H	G	T	T	T
JAX00430382	17	6030114	0	G	A	A	G	G	G	A	A	G	A	H	H	H	H	A	G	G	H	G	G	A	G	G	A	A	A	G	A	A	A	G	A	A	G	G	A	G	G	A	G	A	A	A	H	G	G
JAX00073191	17	6092435	0	A	T	T	A	A	A	T	A	A	T	H	H	H	H	T	A	A	H	A	A	T	A	A	T	T	H	A	T	T	H	A	T	T	A	A	T	A	A	T	A	A	H	A	H	A	A
JAX00073195	17	6121286	0	G	A	A	G	G	G	A	G	G	G	H	N	H	G	A	G	G	H	G	G	A	G	G	A	G	H	G	A	A	H	G	G	A	G	G	A	G	G	G	G	G	H	G	H	G	G
JAX00430400	17	6142730	0	A	C	A	A	C	A	A	C	C	C	A	H	H	H	A	A	N	H	C	C	A	C	C	A	C	H	A	A	A	H	C	C	A	A	C	A	H	H	C	A	C	H	C	A	A	H
JAX00430404	17	6165443	0	C	T	C	C	C	C	C	T	T	C	C	H	C	C	C	C	C	C	T	C	C	C	T	C	C	H	C	C	C	H	C	C	C	C	T	C	C	C	C	C	T	H	T	C	C	H
JAX00430408	17	6172209	0	G	A	G	G	G	G	G	G	G	A	G	G	G	H	G	G	G	G	G	G	G	G	G	G	A	G	G	G	G	G	G	A	G	G	G	G	G	G	A	G	G	G	G	G	G	G
JAX00430427	17	6354543	0	A	G	A	A	A	A	A	G	G	G	A	A	A	A	A	A	A	A	G	A	A	A	G	A	G	H	A	A	A	H	A	G	A	A	G	A	A	A	G	A	G	H	G	A	A	A
JAX00430449	17	6573266	0	G	A	G	G	G	G	G	A	G	G	G	G	G	G	G	G	G	G	G	G	G	G	G	G	G	H	G	G	G	H	G	G	G	G	G	G	G	G	G	G	A	H	A	G	G	G
JAX00430450	17	6573488	0	T	C	T	T	T	T	T	C	T	T	T	T	T	T	T	T	T	T	T	T	T	T	N	T	T	H	T	T	T	N	T	N	T	T	T	T	T	T	T	T	N	H	C	T	T	T
JAX00430454	17	6592729	0	T	C	T	T	T	T	T	T	T	C	T	T	T	H	T	T	T	T	T	T	T	T	T	T	C	T	T	T	T	T	T	C	T	T	T	T	T	T	C	T	T	T	T	T	T	T
JAX00430457	17	6595794	0	G	A	G	G	G	G	G	A	A	A	G	H	G	H	G	G	G	G	A	G	G	G	A	G	A	H	G	G	G	H	G	A	G	G	A	G	G	G	A	G	A	H	A	G	G	H
JAX00430458	17	6596212	0	C	T	C	C	C	C	C	T	T	C	C	N	C	C	C	C	C	C	T	C	C	C	T	C	C	N	C	C	C	H	C	C	C	C	T	C	C	C	C	C	T	H	T	C	C	H
JAX00430459	17	6597268	0	G	A	G	G	G	G	G	G	A	A	G	H	G	H	G	G	G	G	A	G	G	G	A	G	A	G	G	G	G	G	G	A	G	G	A	G	G	G	A	G	G	G	G	G	G	H
JAX00430460	17	6598836	0	A	G	A	A	A	A	A	A	G	A	A	H	A	A	A	A	A	A	G	A	A	A	G	A	A	A	A	A	A	A	A	A	A	A	G	A	A	A	A	A	A	A	A	A	A	H
JAX00073224	17	6607606	0	T	C	C	T	T	C	T	T	T	C	H	H	T	C	T	C	T	H	T	T	C	T	T	T	C	T	T	T	T	H	T	C	C	C	T	C	T	H	C	C	T	H	T	H	T	H
JAX00430469	17	6608312	0	T	A	A	T	T	A	T	A	A	A	H	A	T	A	T	A	T	H	A	T	A	T	A	T	A	H	T	T	T	A	T	A	A	A	A	A	T	H	A	A	A	A	A	H	T	A
JAX00430480	17	6615319	0	T	C	T	T	C	T	C	T	C	T	H	H	C	T	C	T	T	H	C	C	T	C	C	C	T	H	T	C	C	T	C	T	T	T	C	T	H	H	T	T	T	T	T	T	T	H
JAX00073225	17	6617171	0	A	G	G	A	A	G	A	A	A	G	H	H	A	G	A	G	A	H	A	A	G	A	A	A	G	A	A	A	A	H	A	G	G	G	A	G	A	H	G	G	A	H	A	H	A	H
JAX00073226	17	6617260	0	G	C	C	G	G	C	G	G	G	C	H	H	G	C	G	C	G	H	G	G	C	G	G	G	C	G	G	G	G	H	G	C	C	C	G	C	G	H	C	C	G	H	G	H	G	H
JAX00430482	17	6625325	0	G	A	G	G	A	G	A	A	A	G	H	H	A	G	A	G	G	H	A	A	G	A	A	A	G	A	G	A	A	H	A	G	G	G	A	G	H	H	G	G	A	H	A	G	G	H
JAX00430484	17	6625718	0	C	T	C	C	C	C	C	C	T	C	C	H	C	C	C	C	C	C	T	C	C	C	T	C	C	C	C	C	C	C	C	C	C	C	T	C	C	C	C	C	C	C	C	C	C	H
JAX00073227	17	6642607	0	T	C	C	T	T	C	T	T	T	C	H	H	T	C	T	C	T	H	T	T	C	T	T	T	C	T	T	T	T	H	T	C	C	C	T	C	T	H	C	C	T	H	T	H	T	H
JAX00430486	17	6644513	0	T	C	T	T	C	T	C	T	T	T	H	T	C	T	C	T	T	H	T	C	T	C	T	C	T	H	T	C	C	T	C	T	T	T	T	T	H	H	T	T	T	T	T	T	T	T
JAX00430492	17	6661625	0	C	G	C	C	C	C	C	G	C	C	C	C	C	C	C	C	C	C	C	C	C	C	C	C	C	H	C	C	C	H	C	C	C	C	C	C	C	C	C	C	G	H	G	C	C	C
JAX00430493	17	6664622	0	A	T	A	A	T	A	T	A	A	A	N	A	T	A	T	A	A	H	A	T	A	T	A	T	A	H	A	T	T	A	T	A	A	A	A	A	N	H	A	A	A	A	A	A	A	A
JAX00430494	17	6683199	0	G	A	G	G	A	G	A	A	A	G	H	H	A	G	A	G	G	H	A	A	G	A	A	A	G	A	G	A	A	H	A	G	G	G	A	G	H	H	G	G	A	H	A	G	G	H
JAX00430496	17	6684598	0	G	A	G	G	A	G	A	G	G	G	H	G	A	G	A	G	G	H	G	A	G	A	G	A	G	H	G	A	A	G	A	G	G	G	G	G	H	H	G	G	G	G	G	G	G	G
JAX00430504	17	6705065	0	C	T	C	C	C	C	C	C	T	C	C	C	C	C	C	C	C	C	T	C	C	C	T	C	C	C	C	C	C	C	C	C	C	C	T	C	C	C	C	C	C	C	C	C	C	H
JAX00430506	17	6714903	0	A	G	A	A	G	A	G	G	G	A	H	H	G	A	G	A	A	H	G	G	A	G	G	G	A	G	A	G	G	H	G	A	A	A	G	A	H	H	A	A	G	H	G	A	A	H
JAX00430507	17	6715280	0	G	A	G	G	A	G	A	A	G	G	H	G	A	G	A	G	G	H	G	A	G	A	G	A	G	A	G	A	A	H	A	G	G	G	G	G	H	H	G	G	A	H	A	G	G	G
JAX00430511	17	6722006	0	T	C	T	T	C	T	C	T	T	C	H	T	C	H	C	T	T	H	T	C	T	C	T	C	C	H	T	C	C	T	C	C	T	T	T	T	H	H	C	T	T	T	T	T	T	T
JAX00430515	17	6794355	0	C	T	C	C	C	C	C	T	T	C	C	H	C	C	C	C	C	C	T	C	C	C	T	C	C	C	C	C	C	H	C	C	C	C	T	C	C	C	C	C	T	H	T	C	C	H
JAX00073239	17	6802498	0	T	C	C	T	C	C	C	C	C	C	C	C	C	C	C	C	T	C	C	C	C	C	C	C	C	C	T	C	C	C	C	C	C	C	C	C	N	C	C	C	C	C	C	H	T	C
JAX00073243	17	6863800	0	G	T	G	G	G	G	G	T	T	G	G	H	G	G	G	G	G	G	T	G	G	G	T	G	G	H	G	G	G	H	G	G	G	G	T	G	G	G	N	G	T	H	T	G	G	H
JAX00430521	17	6884195	0	C	T	C	C	C	C	C	T	C	C	C	C	C	C	C	C	C	C	C	C	C	C	C	C	C	H	C	C	C	H	C	C	C	C	C	C	C	C	C	C	T	H	T	C	C	C
JAX00430531	17	6997356	0	T	C	T	T	T	T	T	C	C	T	T	H	T	T	T	T	T	T	C	T	T	T	C	T	T	H	T	T	T	H	T	T	T	T	C	T	T	T	T	T	C	H	C	T	T	H
JAX00430534	17	6999052	0	A	G	A	A	A	A	A	G	G	G	A	H	A	H	A	A	A	A	G	A	A	A	G	A	G	H	A	A	A	H	A	G	A	A	G	A	A	A	G	A	G	H	G	A	A	H
JAX00430537	17	7002927	0	G	A	G	G	G	G	G	A	G	G	G	G	G	G	G	G	G	G	G	G	G	G	G	G	G	H	G	G	G	H	G	G	G	G	G	G	G	G	G	G	A	H	A	G	G	G
JAX00430538	17	7003505	0	G	A	G	G	G	G	G	G	A	G	G	H	G	G	G	G	G	G	A	G	G	G	A	G	G	G	G	G	G	G	G	G	G	G	A	G	G	G	G	G	G	G	G	G	G	H
JAX00430539	17	7036039	0	A	T	A	A	A	A	A	A	T	A	A	H	A	N	A	A	A	N	T	A	A	A	T	A	A	A	A	A	A	A	A	A	A	A	T	A	A	A	N	A	A	A	A	A	A	H
JAX00430540	17	7038479	0	G	C	G	G	G	G	G	C	C	G	G	H	G	G	G	G	G	G	C	G	G	G	C	G	G	H	G	G	G	H	G	G	G	G	C	G	G	G	G	G	C	H	C	G	G	H
JAX00430541	17	7055067	0	T	A	T	T	T	T	T	T	T	A	T	T	T	H	T	T	T	T	T	T	T	T	T	T	A	T	T	T	T	T	T	A	T	T	T	T	T	T	A	T	T	T	T	T	T	T
JAX00430542	17	7064325	0	G	A	G	G	G	G	G	G	A	G	G	H	G	G	G	G	G	G	A	G	G	G	A	G	G	G	G	G	G	G	G	G	G	G	A	G	G	G	G	G	G	G	G	G	G	H
JAX00430545	17	7069982	0	A	G	A	A	A	A	A	G	G	A	A	H	A	A	A	A	A	A	G	A	A	A	G	A	A	H	A	A	A	H	A	A	A	A	G	A	A	A	A	A	G	H	G	A	A	H
JAX00430546	17	7086973	0	A	G	A	A	A	A	A	G	A	A	A	A	A	A	A	A	A	A	A	A	A	A	A	A	A	G	A	A	A	G	A	A	A	A	A	A	A	A	A	A	G	N	G	A	A	A
JAX00430547	17	7094990	0	C	T	C	C	C	C	C	T	C	C	C	C	C	C	C	C	C	C	C	C	C	C	C	C	C	H	C	C	C	H	C	C	C	C	C	C	C	C	C	C	T	H	T	N	C	C
JAX00430548	17	7108012	0	A	G	A	A	A	A	A	A	G	A	A	H	A	A	A	A	A	A	G	A	A	A	G	A	A	A	A	A	A	A	A	A	A	A	G	A	A	A	A	A	A	A	A	A	A	H
JAX00430551	17	7129575	0	G	A	G	G	G	G	G	A	A	G	G	H	G	G	G	G	G	G	A	G	G	G	A	G	G	N	G	G	G	H	G	G	G	G	A	G	G	G	G	G	A	H	A	G	G	H
JAX00430552	17	7129882	0	A	G	A	A	A	A	A	G	G	A	A	H	A	A	A	A	A	A	G	A	A	A	G	A	A	H	A	A	A	G	A	A	A	A	G	A	A	A	A	A	G	H	G	A	A	H
JAX00430556	17	7137024	0	A	G	A	A	A	A	A	G	G	A	A	H	A	A	A	A	A	A	G	A	A	A	G	A	A	H	A	A	A	H	A	A	A	A	G	A	A	A	A	A	G	H	G	A	A	H
JAX00430557	17	7139928	0	T	C	T	T	T	T	T	C	T	T	T	T	T	T	T	T	T	T	T	T	T	T	T	T	T	H	T	T	T	H	T	T	T	T	T	T	T	T	T	T	C	H	C	T	T	T
JAX00430558	17	7139946	0	G	A	G	G	G	G	G	A	G	G	G	G	G	G	G	G	G	G	G	G	G	G	G	G	G	H	G	G	G	H	G	G	G	G	G	G	G	G	G	G	A	H	A	G	G	G
JAX00073268	17	7205741	0	A	G	G	A	A	G	A	G	G	A	H	G	A	H	A	G	A	H	N	A	G	A	G	A	A	A	A	A	A	G	A	A	G	G	G	G	A	H	A	G	G	G	N	H	A	G
JAX00430577	17	7288308	0	C	T	C	C	C	C	C	C	T	C	C	H	C	C	C	C	C	C	T	C	C	C	T	C	C	C	C	C	C	C	C	C	C	C	T	C	C	C	C	C	C	C	C	C	C	H
JAX00430578	17	7288380	0	T	C	T	T	T	T	T	C	T	T	T	T	T	T	T	T	T	T	T	T	T	T	T	T	T	H	T	T	T	H	T	T	T	T	T	T	T	T	T	T	C	H	C	T	T	T
JAX00430580	17	7288943	0	T	C	T	T	T	T	T	T	C	T	T	H	T	T	T	T	T	T	C	T	T	T	C	T	T	T	T	T	T	T	T	T	T	T	C	T	T	T	T	T	T	T	T	T	T	H
JAX00430584	17	7289847	0	C	T	T	C	C	T	C	C	C	C	H	H	C	H	C	T	C	H	C	C	T	C	C	C	C	C	C	C	C	H	C	C	T	T	C	T	C	H	C	T	C	H	C	H	C	H
JAX00073277	17	7370761	0	G	A	G	G	A	G	A	G	G	G	H	G	A	G	N	G	G	H	G	A	G	A	G	A	G	N	G	A	A	G	A	G	G	G	G	G	N	N	G	G	G	G	G	G	G	G
JAX00430592	17	7377191	0	T	G	G	T	G	G	G	G	T	G	G	H	G	G	G	G	T	G	T	G	G	G	T	G	G	G	T	G	G	G	G	G	G	G	T	G	H	G	G	G	G	G	G	N	T	H
JAX00430595	17	7383059	0	A	G	G	A	A	G	A	G	G	G	H	G	A	G	A	G	A	H	G	N	G	A	G	A	G	H	A	A	A	G	A	G	G	G	G	G	A	N	G	G	G	G	G	N	N	G
JAX00430597	17	7383264	0	G	A	A	G	G	A	G	G	G	G	H	H	G	H	G	A	G	H	G	G	A	G	G	G	G	G	G	G	G	H	G	G	A	A	G	A	G	H	G	A	G	H	G	H	G	H
JAX00430598	17	7383583	0	T	C	T	T	T	T	T	T	T	C	T	T	T	H	T	T	T	T	T	T	T	T	T	T	C	T	T	T	T	T	T	C	T	T	T	T	T	T	C	T	T	T	T	T	T	T
JAX00430600	17	7384759	0	C	T	T	C	C	T	C	C	T	T	N	T	C	T	C	T	C	H	T	C	T	C	T	C	T	C	C	C	C	H	C	T	T	T	T	T	C	H	T	T	C	H	C	H	C	T
JAX00430601	17	7395931	0	A	G	A	A	A	A	A	G	A	A	A	A	A	A	A	A	A	A	A	A	A	A	A	A	A	H	A	A	A	H	A	A	A	A	A	A	A	A	A	A	G	H	G	A	A	A
JAX00430604	17	7411901	0	G	A	G	G	G	G	G	G	A	G	G	H	G	G	G	G	G	G	A	G	G	G	A	G	G	G	G	G	G	G	G	G	G	G	A	G	G	G	G	G	G	G	G	G	G	H
JAX00430605	17	7413220	0	C	G	G	C	G	G	G	G	G	G	G	G	G	G	G	G	C	G	G	G	G	G	G	G	G	G	C	G	G	G	G	G	G	G	G	G	N	G	G	G	G	G	G	H	C	G
JAX00430606	17	7415386	0	C	A	C	C	C	C	C	C	C	A	C	C	C	H	C	C	C	C	C	C	C	C	C	C	A	C	C	C	C	C	C	A	C	C	C	C	C	C	A	C	C	C	C	C	C	C
JAX00430611	17	7446845	0	C	T	C	C	C	C	C	T	T	C	C	H	C	C	C	C	C	C	T	C	T	C	T	C	C	H	C	C	C	H	C	C	C	C	T	C	C	C	C	C	T	H	T	C	C	H
JAX00430618	17	7470411	0	A	T	A	A	A	A	A	T	A	A	A	A	A	A	A	A	A	A	A	A	A	A	A	A	A	H	A	A	A	H	A	A	A	A	A	A	A	A	A	A	T	H	T	A	A	A
JAX00073287	17	7495089	0	C	A	C	C	A	C	A	C	C	C	H	C	A	C	A	C	C	H	C	A	C	A	C	A	C	H	C	A	A	C	A	C	C	C	C	C	H	H	C	C	C	C	C	C	C	C
JAX00210378	17	7497680	0	G	A	G	G	G	G	G	A	A	G	G	H	G	G	G	G	G	G	A	G	A	G	A	G	G	H	G	G	G	H	G	G	G	G	A	G	G	G	G	G	A	H	A	G	G	H
JAX00430627	17	7510393	0	C	T	C	C	T	C	T	C	C	T	H	C	T	H	T	C	C	H	C	T	C	T	C	T	T	H	C	T	T	C	T	T	C	C	C	C	H	H	T	C	C	C	C	C	C	C
JAX00430628	17	7510708	0	T	C	T	T	C	T	C	T	T	C	H	T	C	H	C	T	T	H	T	C	T	C	T	C	C	H	T	C	C	T	C	C	T	T	T	T	H	H	C	T	T	T	T	T	T	T
JAX00073288	17	7516969	0	C	T	T	C	C	T	C	C	C	C	H	N	C	H	C	T	C	H	C	C	C	C	C	C	C	C	C	C	C	H	C	C	T	T	C	T	C	H	C	T	C	H	C	H	C	H
JAX00210381	17	7517506	0	A	C	A	A	A	A	A	C	C	A	A	H	A	A	A	A	A	A	C	A	C	A	C	A	A	H	A	A	A	H	A	A	A	A	C	A	A	A	A	A	C	H	C	A	A	H
JAX00073289	17	7538172	0	T	A	A	T	T	A	T	A	A	T	H	A	T	H	T	A	T	H	A	T	A	T	A	T	T	H	T	T	T	A	T	T	A	A	A	A	T	H	T	A	A	A	A	N	T	A
JAX00430634	17	7555444	0	C	T	T	C	C	T	C	C	C	C	H	N	C	H	C	T	C	H	C	C	C	C	C	C	C	C	C	C	C	H	C	C	T	T	C	T	C	H	C	T	C	H	C	H	C	H
JAX00073290	17	7557282	0	G	A	A	G	G	A	G	G	G	G	H	H	G	H	G	A	G	H	G	G	G	G	G	G	G	G	G	G	G	H	G	G	A	A	G	A	G	H	G	A	G	H	G	H	G	H
JAX00430635	17	7557641	0	T	C	C	T	C	C	C	C	C	C	C	C	C	C	C	C	T	C	C	C	C	C	C	C	C	C	T	C	C	C	C	C	C	C	C	C	H	C	C	C	C	C	C	H	T	C
JAX00430640	17	7569664	0	T	C	T	T	C	T	T	C	T	T	T	T	H	T	T	T	T	H	T	C	T	C	T	T	T	H	T	T	T	H	C	T	T	T	T	T	H	H	T	T	C	H	C	T	T	T
JAX00430641	17	7569949	0	G	A	G	G	A	G	G	G	G	G	G	G	H	G	G	G	G	H	G	A	G	A	G	G	G	G	G	G	G	G	A	G	G	G	G	G	H	H	G	G	G	G	G	G	G	G
JAX00430644	17	7572219	0	C	T	C	C	T	C	C	C	C	C	C	C	H	C	C	C	C	H	C	T	C	T	C	C	C	C	C	C	C	C	T	C	C	C	C	C	H	H	C	C	C	C	C	C	C	C
JAX00210383	17	7578401	0	C	T	C	C	C	C	C	C	T	C	C	H	C	C	C	C	C	C	T	C	T	C	T	C	C	C	C	C	C	C	C	C	C	C	T	C	C	C	C	C	C	C	C	C	C	H
JAX00073293	17	7580787	0	T	C	C	T	C	C	C	C	C	C	C	C	C	C	C	C	T	C	C	C	C	C	C	C	C	C	T	C	C	C	C	C	C	C	C	C	H	C	C	C	C	C	C	H	T	C
JAX00073294	17	7580907	0	T	G	G	T	T	G	G	T	T	G	G	G	G	G	G	G	T	G	T	T	T	T	T	G	G	G	T	G	G	G	T	G	G	G	T	G	T	G	G	G	T	G	T	G	T	G
JAX00430646	17	7587149	0	C	A	A	C	A	A	C	C	C	A	H	H	H	A	C	A	C	A	C	A	C	A	C	C	A	C	C	C	C	H	A	A	A	A	C	A	H	A	A	A	C	H	C	H	C	H
JAX00430650	17	7591743	0	G	C	C	G	C	C	C	G	G	C	C	N	C	C	C	C	G	C	G	C	G	C	G	C	C	H	G	C	C	H	C	C	C	C	G	C	N	C	C	C	G	H	G	N	G	H
JAX00430651	17	7591836	0	A	G	G	A	G	G	G	G	A	G	G	H	G	G	G	G	A	G	A	G	A	G	A	G	G	G	A	G	G	G	G	G	G	G	A	G	H	G	G	G	G	G	G	H	A	H
JAX00073295	17	7602093	0	A	G	G	A	G	G	G	A	G	G	G	G	G	G	G	G	A	G	G	G	G	G	G	G	G	H	A	G	G	H	G	G	G	G	G	G	H	G	G	G	A	H	A	H	A	G
JAX00430659	17	7612953	0	T	C	T	T	T	T	T	C	C	T	T	N	T	T	T	T	T	T	C	T	C	T	C	T	T	H	T	T	T	H	T	T	T	T	C	T	T	T	T	T	C	N	C	T	T	T
JAX00430664	17	7620123	0	C	T	T	C	T	T	C	C	C	T	H	H	H	T	C	T	C	T	C	T	C	T	C	C	T	C	C	C	C	H	T	T	T	T	C	T	H	T	T	T	C	H	C	H	C	H
JAX00430665	17	7620143	0	A	G	A	A	A	A	A	A	G	A	A	H	A	A	A	A	A	A	G	A	G	A	G	A	A	A	A	A	A	A	A	A	A	A	G	A	A	A	A	A	A	A	A	A	A	H
JAX00430666	17	7620651	0	G	A	A	G	G	A	G	G	G	G	H	H	G	H	G	A	G	H	G	G	G	G	G	G	G	G	G	G	G	H	G	G	A	A	G	A	G	H	G	A	G	H	G	H	G	H
JAX00210385	17	7620750	0	A	G	A	A	A	A	A	G	G	A	A	A	A	A	A	A	A	A	G	A	G	A	G	A	A	A	A	A	A	A	A	A	A	A	G	A	A	A	A	A	G	A	G	A	A	A
JAX00210386	17	7620791	0	G	A	G	G	G	G	G	G	A	G	G	H	G	G	G	G	G	G	A	G	A	G	A	G	G	G	G	G	G	G	G	G	G	G	A	G	G	G	G	G	G	G	G	G	G	G
JAX00430668	17	7624665	0	A	G	A	A	A	A	A	G	A	A	A	A	A	A	A	A	A	A	A	A	A	A	A	A	A	H	A	A	A	G	A	A	A	A	A	A	A	A	A	A	G	N	G	A	A	A
JAX00430680	17	7643569	0	T	C	T	T	T	T	T	C	C	T	T	H	T	T	T	T	T	T	C	T	C	T	C	T	T	H	T	T	T	H	T	T	T	T	C	T	T	T	T	T	C	N	C	T	T	H
JAX00430681	17	7644115	0	T	A	T	T	T	T	A	A	A	T	H	H	H	T	A	T	T	T	A	T	A	T	A	A	T	A	T	A	A	H	T	T	T	T	A	T	T	T	T	T	A	H	A	T	T	H
JAX00073299	17	7656132	0	G	C	G	G	G	G	G	C	C	G	G	H	G	G	G	G	G	G	C	G	C	G	C	G	G	H	G	G	G	H	G	G	G	G	C	G	G	G	G	G	C	H	C	G	G	H
JAX00430685	17	7667631	0	C	G	C	C	C	C	C	C	C	G	C	C	C	H	C	C	C	C	C	C	C	C	C	C	G	C	C	C	C	C	C	G	C	C	C	C	C	C	G	C	C	C	C	C	C	C
JAX00430690	17	7673200	0	A	G	A	A	A	A	A	A	A	G	A	A	N	H	A	A	N	A	A	A	A	A	A	A	G	A	A	A	N	A	A	G	A	A	A	A	A	A	G	A	A	A	A	A	A	A
JAX00430693	17	7700264	0	T	G	T	T	G	T	T	G	G	T	T	H	H	T	T	T	T	H	G	G	G	G	G	T	T	H	T	T	T	G	G	T	T	T	G	T	G	G	T	T	G	G	G	T	T	G
JAX00430696	17	7718070	0	G	A	G	G	A	G	G	G	G	G	G	G	H	G	G	G	G	H	G	A	G	A	G	G	G	G	G	G	G	G	A	G	G	G	G	G	H	H	G	G	G	G	G	G	G	G
JAX00430703	17	7733541	0	C	T	C	C	C	C	C	C	C	T	C	C	C	H	C	C	C	C	C	C	C	C	C	C	T	C	C	C	C	C	C	T	C	C	C	C	C	C	T	C	C	C	C	C	C	C
JAX00430711	17	7736893	0	G	T	G	G	T	G	G	T	T	G	G	H	H	G	G	G	G	H	T	T	T	T	T	G	G	H	G	G	G	H	T	G	G	G	T	G	H	H	G	G	T	N	T	G	G	H
JAX00430713	17	7740372	0	G	A	G	G	G	G	A	G	G	A	H	G	H	H	A	G	G	G	G	G	G	G	G	A	A	H	G	A	A	G	G	A	G	G	G	G	G	G	A	G	G	G	G	G	G	G
JAX00430719	17	7754460	0	C	T	C	C	T	C	T	T	C	T	H	C	T	N	T	C	C	H	C	T	C	T	C	T	T	T	C	T	T	H	T	T	C	C	C	C	H	H	T	C	T	H	T	C	C	C
JAX00073306	17	7759945	0	C	T	C	C	T	C	T	T	T	T	H	H	T	H	T	C	C	H	T	T	T	T	T	T	T	T	C	T	T	H	T	T	C	C	T	C	H	H	T	C	T	H	T	C	C	H
JAX00073307	17	7760026	0	T	A	T	T	A	T	T	T	T	T	T	T	H	T	T	T	T	H	T	A	T	A	T	T	T	T	T	T	T	T	A	T	T	T	T	T	H	H	T	T	T	T	T	T	T	T
JAX00430729	17	7871825	0	A	G	A	A	A	A	A	G	G	A	A	H	A	A	A	A	A	A	G	A	G	A	G	A	A	H	A	A	A	H	A	A	A	A	G	A	A	A	A	A	G	H	G	A	A	H
JAX00430732	17	7929907	0	G	A	G	G	G	G	G	A	A	A	G	H	G	H	G	G	G	G	A	G	A	G	A	G	A	N	G	G	G	H	G	A	G	G	A	G	G	G	A	G	A	H	A	G	G	N
JAX00430737	17	8003109	0	T	G	T	T	T	T	T	G	G	G	T	H	T	T	T	T	T	T	G	T	G	T	G	T	G	H	T	T	T	H	T	G	T	T	G	T	T	T	G	T	G	H	G	T	T	H
JAX00210390	17	8007822	0	T	C	T	T	T	T	T	T	C	T	T	H	T	T	T	T	T	T	C	T	C	T	C	T	T	T	T	T	T	T	T	T	T	T	C	T	T	T	T	T	T	T	T	T	T	H
JAX00430741	17	8019078	0	T	G	T	T	T	T	T	G	T	T	T	T	T	T	T	T	T	T	T	T	T	T	T	T	T	H	T	T	T	H	T	T	T	T	T	T	T	T	T	T	G	H	G	T	T	T
JAX00430743	17	8025197	0	C	T	C	C	T	C	C	C	C	C	C	C	H	C	C	C	C	H	C	T	C	T	C	C	C	C	C	C	C	C	T	C	C	C	C	C	H	H	C	C	C	C	C	C	C	C
JAX00430746	17	8037581	0	G	A	A	G	G	A	G	G	A	G	H	A	G	H	G	A	G	H	A	G	A	G	A	G	G	G	G	G	G	H	G	G	A	A	A	A	G	H	G	A	G	H	G	H	G	A
JAX00430748	17	8038057	0	C	T	T	C	C	T	C	T	T	C	H	T	C	H	C	T	C	H	T	C	T	C	T	C	C	H	C	C	C	T	C	C	T	T	T	T	C	H	C	T	T	T	T	H	C	T
JAX00430750	17	8038357	0	G	A	A	G	G	A	G	G	A	G	H	A	G	H	G	A	G	H	A	G	A	G	A	G	G	G	G	G	G	H	G	G	A	A	A	A	G	H	G	A	G	H	G	H	G	A
JAX00430752	17	8039176	0	T	C	C	T	T	C	T	T	T	T	H	N	T	H	T	C	T	H	T	T	T	T	T	T	T	T	T	T	T	N	T	T	C	C	T	C	T	H	T	C	T	N	T	H	T	N
JAX00073328	17	8040940	0	A	C	C	A	A	C	A	A	A	A	H	N	A	H	A	C	A	H	A	A	A	A	A	A	A	A	A	A	A	N	A	A	C	C	A	C	A	H	A	C	A	H	A	N	A	N
JAX00430757	17	8072474	0	G	A	G	G	G	G	G	G	G	A	G	G	G	H	G	G	G	G	G	G	G	G	G	G	A	G	G	G	G	G	G	A	G	G	G	G	G	G	A	G	G	G	G	G	G	G
JAX00430761	17	8076121	0	G	T	G	G	T	G	G	G	G	T	G	G	H	H	G	G	G	G	G	T	G	T	G	G	T	G	G	G	G	G	T	T	G	G	G	G	H	H	T	G	G	G	G	G	G	G
JAX00210392	17	8077217	0	G	A	G	G	G	G	G	A	A	G	G	N	G	G	G	G	G	G	A	G	A	G	A	G	G	H	G	G	G	H	G	G	G	G	A	G	G	G	G	G	A	H	A	G	G	H
JAX00430767	17	8083508	0	T	C	C	T	T	C	T	C	C	T	H	C	T	H	T	C	T	C	C	T	C	T	C	T	T	H	T	T	T	C	T	T	C	C	C	C	T	N	T	C	C	C	C	H	T	C
JAX00430772	17	8094870	0	A	C	C	A	C	C	A	C	C	A	H	C	H	H	A	C	A	C	C	C	C	C	C	A	A	H	A	A	A	C	C	A	C	C	C	C	H	C	A	C	C	C	C	H	A	C
JAX00073332	17	8106059	0	C	A	A	C	A	A	A	A	A	A	A	A	A	A	A	A	C	A	A	A	A	A	A	A	A	A	C	A	A	A	A	A	A	A	A	A	H	A	A	A	A	A	A	H	C	A
JAX00430781	17	8117528	0	G	A	G	G	G	G	G	A	G	G	G	G	G	G	G	G	G	G	G	G	G	G	G	G	G	G	G	G	G	G	G	G	G	G	G	G	G	G	G	G	A	N	A	G	G	G
JAX00430783	17	8132942	0	A	G	A	A	A	A	A	G	A	A	A	A	A	A	A	A	A	A	A	A	A	A	A	A	A	H	A	A	A	H	A	A	A	A	A	A	A	A	A	A	G	H	G	A	A	A
JAX00430787	17	8135218	0	A	G	G	A	A	G	A	A	A	A	H	H	A	H	A	G	A	G	A	A	A	A	A	A	A	A	A	A	A	H	A	A	G	G	A	G	A	H	A	G	A	N	A	H	A	N
JAX00430790	17	8138242	0	A	G	A	A	G	A	A	A	A	A	A	A	H	A	A	A	A	A	A	G	A	G	A	A	A	A	A	A	A	A	G	A	A	A	A	A	H	H	A	A	A	A	A	A	A	A
JAX00073336	17	8142177	0	G	A	A	G	G	A	G	G	G	G	H	H	G	H	G	A	G	A	G	G	G	G	G	G	G	G	G	G	G	H	G	G	A	A	G	A	G	H	G	A	G	H	G	H	G	H
JAX00430793	17	8189679	0	A	G	A	A	A	A	A	A	G	A	A	H	A	A	A	A	A	A	G	A	G	A	G	A	A	A	A	A	A	A	A	A	A	A	G	A	A	A	A	A	A	A	A	A	A	H
JAX00430799	17	8195126	0	T	G	T	T	T	T	T	G	G	G	T	H	T	H	T	T	T	T	G	T	G	T	G	T	G	H	T	T	T	H	T	G	T	T	G	T	T	T	G	T	G	N	G	T	T	H
JAX00430800	17	8195162	0	A	G	A	A	A	A	A	G	A	G	A	A	A	H	A	A	A	A	A	A	A	A	A	A	G	H	A	A	A	H	A	G	A	A	A	A	A	A	G	A	G	H	G	A	A	A
JAX00073337	17	8195543	0	C	T	T	C	C	T	C	C	C	C	H	H	C	H	C	T	C	T	C	C	C	C	C	C	C	C	C	C	C	H	C	C	T	T	C	T	C	H	C	T	C	H	C	H	C	H
JAX00430801	17	8196699	0	A	G	A	A	A	A	A	A	A	G	A	A	A	N	A	A	A	A	A	A	A	A	A	A	G	A	A	A	A	A	A	G	A	A	A	A	A	A	G	A	A	A	A	A	A	A
JAX00430802	17	8196758	0	G	A	G	G	G	G	G	G	A	G	G	H	G	G	G	G	G	G	A	G	A	G	A	G	G	G	G	G	G	G	G	G	G	G	A	G	G	G	G	G	G	G	G	G	G	H
JAX00073339	17	8199679	0	T	C	C	T	C	C	T	C	C	C	H	C	H	C	T	C	T	C	C	C	C	C	C	T	C	H	T	T	T	C	C	C	C	C	C	C	H	C	C	C	C	C	C	H	T	C
JAX00430806	17	8199825	0	T	A	T	T	A	T	T	A	A	A	T	H	H	H	T	T	T	T	A	A	A	A	A	T	A	H	T	T	T	H	A	A	T	T	A	T	H	H	A	T	A	H	A	T	T	H
JAX00430812	17	8216715	0	T	C	T	T	C	T	T	T	T	T	T	T	H	T	T	T	T	T	T	C	T	C	T	T	T	T	T	T	T	T	C	T	T	T	T	T	H	H	T	T	T	T	T	T	T	T
JAX00430813	17	8218987	0	G	T	T	G	T	T	G	G	G	G	H	H	H	H	G	T	G	T	G	T	G	T	G	G	G	G	G	G	G	H	T	G	T	T	G	T	H	T	G	T	G	H	G	H	G	N
JAX00430819	17	8233846	0	G	A	G	G	G	G	G	G	A	G	G	H	G	G	G	G	G	G	A	G	A	G	A	G	G	G	G	G	G	G	G	G	G	G	A	G	G	G	G	G	H	G	N	G	G	H
JAX00073343	17	8243016	0	G	A	G	G	A	G	G	A	A	G	G	H	H	G	G	G	G	G	A	A	A	A	A	G	G	H	G	G	G	H	A	G	G	G	A	G	H	H	G	G	A	H	A	G	G	H
JAX00430826	17	8255098	0	C	T	C	C	C	C	C	C	T	C	C	H	C	C	C	C	C	C	T	C	T	C	T	C	C	C	C	C	C	C	C	C	C	C	T	C	C	C	C	C	C	C	C	C	C	H
JAX00073344	17	8258676	0	A	G	A	A	G	A	A	G	G	A	A	G	G	A	A	A	A	A	G	G	G	G	G	A	A	H	A	A	A	H	G	A	A	A	G	A	G	G	A	A	G	H	G	A	A	G
JAX00430833	17	8286878	0	G	A	G	G	G	G	G	G	A	G	G	H	G	G	G	G	G	G	A	G	A	G	A	G	G	G	G	G	G	G	G	G	G	G	A	G	G	G	G	G	G	G	G	G	G	H
JAX00430835	17	8292343	0	G	C	G	G	G	G	G	G	G	C	G	G	G	H	G	G	G	G	G	G	G	G	G	G	C	G	G	G	G	G	G	C	G	G	G	G	G	G	C	G	G	G	G	G	G	G
JAX00430838	17	8295339	0	A	G	A	A	A	A	A	G	A	G	A	A	A	H	A	A	A	A	A	A	A	A	A	A	G	H	A	A	A	H	A	G	A	A	A	A	A	A	G	A	G	H	G	A	A	A
JAX00430839	17	8295353	0	C	A	C	C	C	C	A	C	C	C	H	C	H	C	A	C	C	C	C	C	C	C	C	A	C	H	C	A	A	C	C	C	C	C	C	C	C	C	C	C	C	C	C	C	C	C
JAX00430841	17	8299314	0	T	C	T	T	T	T	T	C	T	T	T	T	T	T	T	T	T	T	T	T	T	T	T	T	T	H	T	T	T	H	T	T	T	T	T	T	T	T	T	T	C	H	C	T	T	T
JAX00430842	17	8302267	0	T	C	T	T	T	T	T	C	T	T	T	T	T	T	T	T	T	T	T	T	T	T	T	T	T	C	T	T	T	C	T	T	T	T	T	T	T	T	T	T	C	C	C	T	T	T
JAX00210397	17	8321917	0	C	T	C	C	C	C	C	T	T	C	C	H	C	C	C	C	C	C	T	C	T	C	T	C	C	H	C	C	C	H	C	C	C	C	T	C	C	C	C	C	T	H	T	C	C	H
JAX00073350	17	8343620	0	C	T	T	C	C	T	C	T	T	T	H	T	C	T	C	T	C	T	T	C	T	C	T	C	T	H	C	C	C	T	C	T	T	T	T	T	C	H	T	T	T	T	T	H	C	T
JAX00430861	17	8353481	0	A	G	A	A	A	A	A	G	G	G	A	H	A	H	A	A	A	A	G	A	G	A	G	A	G	H	A	A	A	H	A	G	A	A	G	A	A	A	G	A	G	H	G	A	A	H
JAX00430864	17	8359788	0	C	T	C	C	C	C	C	C	C	T	C	C	C	H	C	C	C	C	C	C	C	C	C	C	T	C	C	C	C	C	C	T	C	C	C	C	C	C	T	C	C	C	C	C	C	C
JAX00430866	17	8379908	0	C	T	C	C	C	C	C	C	T	C	C	H	C	C	C	C	C	C	T	C	T	C	T	C	C	C	C	C	C	C	C	C	C	C	T	C	C	C	C	C	C	C	C	C	C	H
JAX00430867	17	8379972	0	A	T	A	A	A	A	A	A	T	A	A	H	A	A	A	A	A	A	T	A	T	A	T	A	A	A	A	A	A	A	A	A	A	A	T	A	A	A	A	A	A	A	A	A	A	H
JAX00430869	17	8380853	0	T	C	T	T	C	T	T	C	C	C	T	H	H	H	T	T	T	T	C	C	C	C	C	T	C	H	T	T	T	H	C	C	T	T	C	T	H	H	C	T	C	H	C	T	T	H
JAX00430870	17	8383520	0	A	G	A	A	A	A	A	G	G	A	A	H	A	A	A	A	A	A	G	A	G	A	G	A	A	H	A	A	A	H	A	A	A	A	G	A	A	A	A	A	G	H	G	A	A	N
JAX00430873	17	8392019	0	T	C	T	T	C	T	T	C	C	C	T	H	H	H	T	T	T	T	C	C	C	C	C	T	C	H	T	T	T	N	C	C	T	T	C	T	N	H	C	T	C	H	C	T	T	H
JAX00430875	17	8397526	0	G	A	G	G	G	G	G	A	G	G	G	G	G	G	G	G	G	G	G	G	G	G	G	G	G	H	G	G	G	H	G	G	G	G	G	G	G	G	G	G	A	H	A	G	G	G
JAX00073355	17	8419048	0	A	G	A	A	G	A	A	G	G	G	A	H	H	H	A	A	A	A	G	G	G	G	G	A	G	H	A	A	A	H	G	G	A	A	G	A	H	H	G	A	G	H	G	A	A	H
JAX00430879	17	8428436	0	C	T	C	C	C	C	C	C	T	C	C	N	C	C	C	C	C	C	N	C	T	C	T	C	C	C	C	C	C	C	C	C	C	C	T	C	C	C	N	C	C	C	C	C	C	N
JAX00430886	17	8449603	0	C	T	C	C	C	C	C	T	C	C	C	C	C	C	C	C	C	C	C	C	C	C	C	C	C	N	C	C	C	H	C	C	C	C	C	C	C	C	C	C	H	N	H	C	C	C
JAX00430887	17	8451732	0	C	T	C	C	T	C	C	C	T	C	C	H	H	C	C	C	C	C	T	T	T	T	T	C	C	C	C	C	C	C	T	C	C	C	T	C	H	H	C	C	C	C	C	C	C	H
JAX00073359	17	8461178	0	A	G	G	A	G	G	A	G	G	G	H	G	H	G	A	G	A	G	G	G	G	G	G	A	G	H	A	A	A	G	G	G	G	G	G	G	H	G	G	G	G	G	G	H	A	G
JAX00430894	17	8466372	0	G	A	G	G	A	G	G	G	G	A	G	G	H	H	G	G	G	G	G	A	G	A	G	G	A	G	G	G	G	G	A	A	G	G	G	G	H	H	A	G	G	G	G	G	G	G
JAX00430898	17	8490053	0	G	T	G	G	G	G	G	G	T	G	G	H	G	G	G	G	G	G	T	G	T	G	T	G	G	G	G	G	G	G	G	G	G	G	T	G	G	G	G	G	G	G	G	G	G	H
JAX00430901	17	8493258	0	G	A	G	G	G	G	G	A	A	G	G	H	G	G	G	G	G	G	A	G	A	G	A	G	G	H	G	G	G	H	G	G	G	G	A	G	G	G	G	G	A	H	N	G	G	H
JAX00430906	17	8518811	0	G	A	G	G	G	G	G	A	G	G	G	G	G	G	G	G	G	G	G	G	G	G	G	G	G	H	G	G	G	H	G	G	G	G	G	G	G	G	G	G	A	H	A	G	G	G
JAX00430907	17	8518831	0	G	A	G	G	G	G	G	A	G	G	G	G	G	G	G	G	G	G	G	G	G	G	G	G	G	H	G	G	G	H	G	G	G	G	G	G	G	G	G	G	A	A	A	G	G	G
JAX00430908	17	8518920	0	A	G	A	A	G	A	A	G	A	A	A	H	H	A	A	A	A	A	A	G	A	G	A	A	A	A	A	A	A	H	G	A	A	A	A	A	H	H	A	A	G	H	G	A	A	A
JAX00430911	17	8524505	0	T	C	T	T	C	T	T	C	C	T	T	C	H	T	T	T	T	T	C	C	C	C	C	T	T	H	T	T	T	H	C	T	T	T	C	T	H	H	T	T	C	H	C	T	T	H
JAX00430912	17	8524816	0	C	T	C	C	T	C	C	C	C	C	C	H	H	C	C	C	C	N	C	H	C	N	C	C	C	C	C	C	C	C	H	C	C	C	C	C	H	H	C	C	C	C	C	C	C	C
JAX00430913	17	8527406	0	C	G	C	C	C	C	C	G	G	C	C	H	C	C	C	C	C	C	G	C	G	C	G	C	C	H	C	C	C	H	C	C	C	C	G	C	C	C	C	C	G	H	G	C	C	H
JAX00430915	17	8539517	0	T	C	T	T	C	T	T	T	T	T	T	N	N	T	T	T	T	T	T	C	T	C	T	T	T	T	T	T	T	T	C	T	T	T	T	T	T	N	T	T	T	T	T	T	T	T
JAX00210401	17	8610208	0	T	G	T	T	T	T	T	T	G	T	T	H	T	T	T	T	T	T	G	T	G	T	G	T	T	T	T	T	T	T	T	T	T	T	G	T	T	T	T	T	T	T	T	T	T	H
JAX00430937	17	8611231	0	G	A	G	G	G	G	G	G	A	G	G	H	G	G	G	G	G	G	A	G	A	G	A	G	G	G	G	G	G	G	G	G	G	G	A	G	G	G	G	G	G	G	G	G	G	H
JAX00430939	17	8611410	0	C	T	C	C	T	C	C	T	T	T	C	T	H	H	C	C	C	C	T	T	T	T	T	C	T	H	C	C	C	H	T	T	C	C	T	C	H	H	T	C	T	H	T	C	C	H
JAX00430940	17	8613968	0	T	C	T	T	T	T	C	T	T	T	H	T	H	T	C	T	T	T	T	T	T	T	T	C	T	H	T	C	C	T	T	T	T	T	T	T	T	T	T	T	T	T	T	T	T	T
JAX00430942	17	8614406	0	T	C	T	T	T	T	C	C	C	T	H	H	H	T	C	T	T	T	C	T	C	T	C	C	T	C	T	C	C	H	T	T	T	T	C	T	T	T	T	T	C	H	C	T	T	H
JAX00073372	17	8617268	0	C	T	C	C	T	C	T	T	T	T	H	T	T	H	T	C	C	C	T	T	T	T	T	T	T	T	C	T	T	H	T	T	C	C	T	C	H	H	T	C	T	H	T	C	C	H
JAX00430950	17	8659302	0	A	G	A	A	G	A	A	G	G	A	A	G	N	A	A	A	A	A	G	G	G	G	G	A	A	H	A	A	A	H	G	A	A	A	G	A	H	H	A	A	G	H	G	A	A	H
JAX00430951	17	8665494	0	G	A	G	G	A	G	G	G	G	G	G	H	H	G	G	G	G	G	G	A	G	A	G	G	G	G	G	G	G	G	A	G	G	G	G	G	H	H	G	G	G	G	G	G	G	G
JAX00430959	17	8692790	0	G	C	G	G	G	G	G	C	C	G	G	H	G	G	G	G	G	G	C	G	C	G	C	G	G	H	G	G	G	H	G	G	G	G	C	G	G	G	G	G	C	H	C	G	G	H
JAX00430963	17	8695603	0	C	T	T	C	T	T	T	C	C	C	T	H	T	H	T	T	C	T	C	T	C	T	C	T	C	H	C	T	T	H	T	C	T	T	C	T	H	T	C	T	C	H	C	H	C	H
JAX00430966	17	8701944	0	G	A	G	G	A	G	A	G	G	G	H	H	A	G	A	G	G	G	G	A	G	A	G	A	G	G	G	A	A	G	A	G	G	G	G	G	A	H	G	G	G	G	G	G	G	G
JAX00073377	17	8703208	0	T	C	T	T	C	T	C	C	T	T	H	H	C	T	C	T	T	T	T	C	T	C	T	C	T	H	T	C	C	H	C	T	T	T	T	T	C	H	T	T	C	H	C	T	T	T
JAX00073378	17	8707682	0	G	T	G	G	T	G	T	T	T	G	H	N	T	G	T	G	G	G	T	T	T	T	T	T	G	H	G	T	T	H	T	G	G	G	T	G	T	H	G	G	T	H	T	G	G	H
JAX00430970	17	8720086	0	A	T	A	A	T	A	T	A	A	A	H	H	T	A	T	A	A	A	A	T	A	T	A	T	A	A	A	T	T	A	T	A	A	A	A	A	T	H	A	A	A	A	A	A	A	A
JAX00430974	17	8730860	0	G	A	G	G	A	G	A	A	A	G	H	A	A	G	A	G	G	G	A	A	A	A	A	A	G	H	G	A	A	H	A	G	G	G	A	G	A	H	G	G	A	H	A	G	G	H
JAX00430976	17	8733197	0	G	A	A	G	G	A	G	G	G	G	H	G	G	H	G	A	G	A	G	G	G	G	G	G	G	G	G	G	G	H	G	G	A	A	G	A	G	H	G	A	G	H	G	H	A	G
JAX00430977	17	8736066	0	C	T	C	C	C	C	C	C	T	C	C	N	C	C	C	C	C	C	T	C	T	C	T	C	C	C	N	C	C	C	C	C	C	C	T	C	C	C	C	C	C	C	C	C	C	T
JAX00430978	17	8736477	0	G	A	G	G	G	G	G	A	A	A	G	H	G	H	G	G	G	G	A	G	A	G	A	G	A	H	G	G	G	H	G	A	G	G	A	G	G	G	A	G	A	H	A	G	G	H
JAX00430979	17	8736706	0	T	C	T	T	T	T	T	C	T	T	T	T	T	T	T	T	T	T	T	T	T	T	T	T	T	H	T	T	T	N	T	T	T	T	T	T	T	T	T	T	C	H	C	T	T	T
JAX00073382	17	8762607	0	A	G	A	A	G	A	G	G	G	G	H	G	G	H	G	A	A	A	G	G	G	G	G	G	G	H	A	G	G	H	G	G	A	A	G	A	G	H	G	A	G	H	G	A	A	H
JAX00073383	17	8791798	0	T	C	T	T	C	T	T	C	C	C	T	C	H	H	T	T	T	T	C	C	C	C	C	T	C	H	T	T	T	H	C	C	T	T	C	T	C	H	C	T	C	H	C	T	T	H
JAX00431005	17	8799505	0	C	G	C	C	C	C	C	G	C	C	C	C	C	C	C	C	C	C	C	C	C	C	C	C	C	H	C	C	C	H	C	C	C	C	C	C	C	C	C	C	G	H	G	C	C	C
JAX00431007	17	8801751	0	G	T	G	G	G	G	T	G	G	T	H	G	H	H	T	G	G	G	G	G	G	G	G	T	T	G	G	T	T	G	G	T	G	G	G	G	G	G	T	G	G	G	G	G	G	G
JAX00431009	17	8807161	0	T	C	T	T	C	T	C	C	C	C	H	C	C	H	C	T	T	T	C	C	C	C	C	C	C	H	T	C	C	H	C	C	T	T	C	T	C	H	C	T	C	H	C	T	T	H
JAX00431012	17	8814796	0	A	C	A	A	A	A	A	C	C	A	A	H	A	A	A	A	A	A	C	A	C	A	C	A	A	C	A	A	A	C	A	A	A	A	C	A	A	A	A	A	C	H	C	A	A	H
JAX00431013	17	8819565	0	C	T	C	C	C	C	C	T	T	C	C	H	C	C	C	C	C	C	T	C	T	C	T	C	C	H	C	C	C	N	C	C	C	C	T	C	C	C	C	C	T	H	T	C	C	H
JAX00431014	17	8821596	0	A	G	A	A	G	A	A	A	A	A	A	H	H	A	A	A	A	A	A	G	A	G	A	A	A	A	A	A	A	A	G	A	A	A	A	A	G	H	A	A	A	A	A	A	A	A
JAX00431017	17	8822664	0	A	G	A	A	G	A	A	G	G	A	A	G	H	A	A	A	A	A	G	G	G	G	G	A	A	H	A	A	A	H	G	A	A	A	G	A	G	H	A	A	G	H	G	A	A	H
JAX00210409	17	8856612	0	A	G	A	A	A	A	A	G	G	A	A	H	A	A	A	A	A	A	G	A	G	A	G	A	A	H	A	A	A	H	A	A	A	A	G	A	A	A	A	A	G	H	G	A	A	H
JAX00073389	17	8863532	0	T	C	T	T	C	T	C	T	T	C	H	H	C	H	C	T	T	T	T	C	T	C	T	C	C	T	T	C	C	T	C	C	T	T	T	T	C	H	H	T	T	T	T	T	T	T
JAX00431038	17	8877401	0	G	A	G	G	G	G	G	G	A	G	G	H	G	G	G	G	G	G	A	G	A	G	A	G	G	G	G	G	G	G	G	G	G	G	A	G	G	G	G	G	G	G	G	G	G	H
JAX00431047	17	8907716	0	C	T	C	C	C	C	C	C	T	C	C	H	C	C	C	C	C	C	T	C	T	C	T	C	C	C	C	C	C	C	C	C	C	C	T	C	C	C	C	C	C	C	C	C	C	H
JAX00073393	17	8911757	0	C	T	C	C	T	C	T	T	T	T	H	T	T	H	T	C	C	C	T	T	T	T	T	T	T	N	C	T	T	H	T	T	C	C	T	C	T	H	T	C	T	H	T	C	C	H
JAX00431049	17	8916833	0	C	G	C	C	C	C	C	C	C	G	C	C	C	H	C	C	C	C	C	C	C	C	C	C	G	C	C	C	C	C	C	G	C	C	C	C	C	C	G	C	C	C	C	C	C	C
JAX00431050	17	8918824	0	T	G	T	T	G	T	G	G	G	T	H	G	G	T	G	T	T	T	G	G	G	G	G	G	T	H	T	G	G	H	G	T	T	T	G	T	G	H	T	T	G	H	G	T	T	H
JAX00073395	17	8924949	0	G	A	G	G	A	G	A	A	A	A	H	A	A	H	A	G	G	G	A	A	A	A	A	A	A	H	G	A	A	H	A	A	G	G	A	G	A	H	A	G	A	H	A	G	G	H
JAX00431052	17	8945785	0	T	G	T	T	T	T	T	G	G	G	T	H	T	H	T	T	T	T	G	T	G	T	G	T	G	H	T	G	T	H	T	G	T	T	G	T	T	T	G	T	G	H	G	T	T	H
JAX00431055	17	8955793	0	G	A	G	G	G	G	G	G	A	A	G	H	G	H	G	G	G	G	A	G	A	G	A	G	A	G	G	A	G	G	G	A	G	G	A	G	G	G	A	G	G	G	G	G	G	H
JAX00431056	17	8955826	0	A	G	A	A	A	A	A	G	G	G	A	H	A	H	A	A	A	A	G	A	G	A	G	A	G	H	A	G	A	H	A	G	A	A	G	A	A	A	G	A	G	H	G	A	A	H
JAX00431057	17	8959438	0	T	C	T	T	T	T	T	C	C	T	T	H	T	T	T	T	T	T	C	T	C	T	C	T	T	H	T	T	T	N	T	T	T	T	C	T	T	T	T	T	C	C	C	T	T	C
JAX00073399	17	8992148	0	T	C	T	T	C	T	C	C	C	C	H	C	C	H	C	T	T	T	C	C	C	C	C	C	C	H	T	C	C	H	C	C	T	T	C	T	C	H	C	T	C	H	C	T	T	H
JAX00431067	17	8992217	0	G	A	G	G	A	G	A	G	G	A	H	H	A	H	A	G	G	G	G	A	G	A	G	A	A	G	G	A	A	G	A	A	G	G	G	G	A	H	A	G	G	G	G	G	G	G
JAX00431076	17	9023952	0	G	A	G	G	G	G	G	A	A	G	G	G	G	G	G	G	G	G	A	G	A	G	A	G	G	H	G	G	G	H	G	G	G	G	A	G	G	G	G	G	A	H	A	G	G	H
JAX00431077	17	9025458	0	A	G	A	A	A	A	G	G	G	A	H	H	H	A	G	A	A	A	G	A	G	A	G	G	A	H	A	A	G	H	A	A	A	A	G	A	A	A	A	A	G	H	G	A	A	H
JAX00431082	17	9037192	0	T	C	T	T	T	T	C	C	T	T	H	T	H	T	C	T	T	T	T	T	T	T	T	C	T	H	T	T	C	H	T	T	T	T	T	T	T	T	T	T	C	H	C	T	T	T
JAX00431084	17	9038617	0	A	G	A	A	A	A	A	G	G	A	A	H	A	A	A	A	A	A	G	A	G	A	G	A	A	H	A	A	A	H	A	A	A	A	G	A	A	A	A	A	G	H	G	A	A	H
JAX00431090	17	9064793	0	T	C	T	T	T	T	T	C	T	T	T	T	T	T	T	T	T	T	T	T	T	T	T	T	T	H	T	T	T	H	T	T	T	T	T	T	T	T	T	T	C	H	C	T	T	T
JAX00431094	17	9086229	0	T	C	T	T	T	T	T	T	C	T	T	H	T	T	T	T	T	T	C	T	C	T	C	T	T	T	T	T	T	T	T	T	T	T	C	T	T	T	T	T	T	T	T	T	T	H
JAX00431103	17	9098004	0	A	G	A	A	A	A	A	G	G	G	A	H	A	H	A	A	A	A	G	A	G	A	G	A	G	H	A	G	A	H	A	G	A	A	G	A	A	A	G	A	G	H	G	A	A	H
JAX00431110	17	9101395	0	G	A	G	G	G	G	G	G	A	G	G	H	G	G	G	G	G	G	A	G	A	G	A	G	G	G	G	G	G	G	G	G	G	G	A	G	G	G	G	G	G	G	G	G	G	H
JAX00073407	17	9106802	0	G	A	G	G	A	G	G	A	A	A	G	A	H	H	G	G	G	G	A	A	A	A	A	G	A	H	G	A	G	H	A	A	G	G	A	G	A	H	A	G	A	H	A	G	G	H
JAX00073411	17	9134819	0	A	G	A	A	A	G	G	G	G	A	G	H	N	H	G	G	A	A	G	A	G	A	G	G	A	H	A	A	G	H	A	A	A	G	G	A	A	N	A	G	G	H	G	A	G	G
JAX00431122	17	9144249	0	G	A	G	G	G	A	G	A	A	G	H	H	G	H	G	A	G	G	A	G	A	G	A	G	G	H	G	G	G	H	G	G	G	A	A	G	G	H	G	A	A	H	A	G	A	A
JAX00431124	17	9150040	0	G	A	G	G	G	G	G	A	G	G	G	G	G	G	G	G	G	G	G	G	G	G	G	G	G	H	G	G	G	H	G	G	G	G	G	G	G	G	G	G	A	H	A	G	G	G
JAX00073413	17	9180957	0	A	G	A	A	A	G	A	G	G	A	A	A	A	A	A	G	A	A	G	A	G	A	G	A	A	H	A	A	A	H	A	A	A	G	G	A	A	A	A	N	G	N	G	A	N	G
JAX00431132	17	9216410	0	T	A	T	T	T	T	T	T	A	T	T	H	T	T	T	T	T	T	A	T	A	T	A	T	T	T	T	T	T	T	T	T	T	T	A	T	T	T	T	T	T	T	T	T	T	H
JAX00073416	17	9219305	0	G	T	T	G	G	G	T	G	G	G	H	G	H	G	T	G	G	T	G	G	G	G	G	T	G	G	G	G	T	H	G	G	T	G	G	T	G	G	G	G	G	H	G	H	G	G
JAX00073417	17	9219658	0	C	T	T	C	C	C	T	C	C	C	H	C	H	C	T	C	C	T	C	C	C	C	C	T	C	C	C	C	T	H	C	C	T	C	C	T	C	C	C	C	C	H	C	H	C	C
JAX00431133	17	9222417	0	C	G	C	C	C	G	C	C	G	C	H	H	C	N	C	G	C	C	G	C	G	C	G	C	C	C	C	C	C	C	C	C	C	G	G	C	C	H	C	G	C	C	C	C	G	G
JAX00431143	17	9288989	0	T	C	T	T	T	T	T	C	T	T	T	T	T	T	T	T	T	T	T	T	T	T	T	T	T	H	T	T	T	H	T	T	T	T	T	T	T	T	T	T	C	H	C	T	T	T
JAX00073421	17	9292766	0	C	T	T	C	T	T	C	T	C	C	H	H	H	H	C	T	C	T	C	T	C	T	C	C	C	H	C	C	C	T	T	C	T	T	C	T	T	T	C	T	T	T	T	T	T	H
JAX00431144	17	9293378	0	A	G	G	A	A	A	A	A	A	A	A	A	A	A	A	A	A	G	A	A	A	A	A	A	A	A	A	A	A	H	A	A	G	A	A	G	A	A	A	A	A	H	A	H	A	A
JAX00431147	17	9317351	0	A	C	C	A	C	A	A	A	A	A	A	H	H	A	A	A	A	C	A	C	A	C	A	A	A	A	A	A	A	H	C	A	C	A	A	C	C	H	A	A	A	H	A	H	A	A
JAX00073425	17	9341426	0	A	G	A	A	A	G	A	A	A	A	H	A	A	H	A	G	A	A	A	A	A	A	A	A	A	A	A	A	A	A	A	A	A	G	A	A	A	H	A	G	A	A	A	A	G	H
JAX00431148	17	9343704	0	A	G	A	A	A	G	A	G	G	A	H	H	A	H	A	G	A	A	G	A	G	A	G	A	A	H	A	A	A	H	A	A	A	G	G	A	A	H	A	G	G	H	G	A	G	G
JAX00431151	17	9344711	0	A	G	A	A	A	G	A	A	G	A	H	H	A	H	A	G	A	A	G	A	G	A	G	A	A	A	A	A	A	A	A	A	A	G	G	A	A	H	A	G	A	A	A	A	G	G
JAX00073427	17	9376524	0	A	G	G	A	G	G	G	G	G	G	G	G	G	G	G	G	A	G	G	G	G	G	G	G	G	G	A	G	G	G	G	G	G	G	G	G	G	G	G	G	G	G	G	N	G	G
JAX00431159	17	9381180	0	A	G	A	A	A	G	A	G	A	A	H	A	A	H	A	G	A	A	A	A	A	A	A	A	A	H	A	A	A	H	A	A	A	G	A	A	A	H	A	G	G	H	G	A	G	H
JAX00431160	17	9385467	0	A	C	A	A	C	C	A	A	A	A	H	H	H	H	A	C	A	A	A	C	A	C	A	A	A	A	A	A	A	A	C	A	A	C	A	A	C	C	A	C	A	A	A	A	C	H
JAX00210421	17	9398806	0	T	C	T	T	T	C	T	C	C	T	H	H	T	H	T	C	T	T	C	T	C	T	C	T	T	H	T	T	T	N	T	T	T	C	C	T	T	H	T	C	C	H	C	T	C	C
JAX00073430	17	9425919	0	C	T	T	C	C	C	C	C	C	C	C	C	C	C	C	C	C	T	C	C	C	C	C	C	C	C	C	C	C	H	C	C	T	C	C	T	C	C	C	C	C	H	C	H	C	C
JAX00431167	17	9425998	0	G	T	G	G	T	T	G	T	T	G	H	T	H	H	G	T	G	G	T	T	T	T	T	G	G	H	G	G	G	H	T	G	G	T	T	G	T	T	G	T	T	H	T	G	T	T
JAX00431174	17	9460336	0	C	T	C	C	C	C	C	C	C	T	C	C	C	H	C	C	C	C	C	C	C	C	C	C	H	C	C	T	C	C	C	T	C	C	C	C	C	C	T	C	C	C	C	C	C	C
JAX00073433	17	9460524	0	A	G	A	A	G	G	A	A	G	G	H	G	H	G	A	G	A	A	G	G	G	G	G	A	H	A	A	G	A	A	G	G	A	G	G	A	G	G	G	G	A	A	A	A	G	G
JAX00431181	17	9485491	0	T	G	T	T	T	G	T	G	G	T	H	H	T	H	T	G	T	T	G	T	G	T	G	T	T	H	T	T	T	H	T	T	T	G	G	T	T	H	T	G	G	H	G	T	G	G
JAX00431182	17	9487569	0	C	T	C	C	C	C	C	T	C	C	C	C	C	C	C	C	C	C	C	C	C	C	C	C	C	H	C	C	C	H	C	C	C	C	C	C	C	C	C	C	T	H	T	C	C	C
JAX00073437	17	9501260	0	C	T	C	C	C	T	C	T	T	C	H	H	C	H	C	T	C	C	T	C	T	C	T	C	C	H	C	C	C	H	C	C	C	T	T	C	C	H	C	T	T	H	T	C	T	T
JAX00073438	17	9514577	0	G	T	G	G	T	T	G	T	T	G	H	T	H	H	G	T	G	G	T	T	T	T	T	G	G	H	G	G	G	H	T	G	G	T	T	G	T	T	G	T	T	H	T	G	T	T
JAX00431186	17	9514990	0	A	C	A	A	C	C	A	C	C	C	H	C	H	C	A	C	A	A	C	C	C	C	C	A	H	H	A	C	A	H	C	C	A	C	C	A	C	C	C	C	C	H	C	A	C	C
JAX00431189	17	9521442	0	G	A	G	G	G	A	G	G	G	G	H	G	G	H	G	A	G	G	G	G	G	G	G	G	G	G	G	G	G	G	G	G	G	A	G	G	G	H	G	A	G	G	G	G	A	H
JAX00431193	17	9534936	0	C	T	C	C	C	C	T	C	C	C	H	C	H	C	T	C	C	C	C	C	C	C	C	T	C	C	C	C	T	C	C	C	C	C	C	C	C	C	C	C	C	C	C	C	C	C
JAX00431194	17	9535224	0	A	T	A	A	A	A	A	A	A	T	A	A	A	H	A	A	A	A	A	A	A	A	A	A	T	A	A	T	A	A	A	T	A	A	A	A	A	A	T	A	A	A	A	A	A	A
JAX00073439	17	9535641	0	A	G	A	A	G	G	G	G	G	G	G	G	G	G	G	G	A	A	G	G	G	G	G	G	H	H	A	G	G	H	G	G	A	G	G	A	G	G	G	G	G	H	G	A	G	G
JAX00073441	17	9549789	0	A	G	A	A	G	G	G	G	G	G	G	G	G	G	G	G	A	A	G	G	G	G	G	G	H	H	A	G	G	H	G	G	A	G	G	A	G	G	G	G	G	H	G	A	G	G
JAX00431195	17	9553921	0	G	A	G	G	G	A	G	G	A	G	H	H	G	H	G	A	G	G	A	G	A	G	A	G	G	G	G	G	G	G	G	G	G	A	A	G	G	H	G	A	G	G	G	G	A	A
JAX00073442	17	9568654	0	A	G	A	A	G	A	G	G	A	G	H	H	G	H	G	A	A	A	A	G	A	G	A	G	H	H	A	G	G	H	G	G	A	A	A	A	G	H	G	A	G	H	G	A	A	A
JAX00431199	17	9573378	0	T	G	T	T	T	G	T	T	T	T	H	T	T	H	T	G	T	T	T	T	T	T	T	T	T	T	T	T	T	T	T	T	T	G	T	T	T	H	T	G	T	T	T	T	G	G
JAX00431200	17	9579711	0	A	G	A	A	A	G	A	G	A	A	H	A	A	N	A	G	A	A	A	A	A	A	A	A	A	H	A	A	A	H	A	A	A	G	A	A	A	H	A	G	G	H	G	A	G	H
JAX00210423	17	9593058	0	C	T	C	C	C	T	C	C	C	C	H	C	C	H	C	T	C	C	C	C	C	C	C	C	C	C	C	C	C	C	C	C	C	T	C	C	C	H	C	T	C	C	C	C	T	H
JAX00210424	17	9593074	0	T	C	T	T	T	C	T	C	T	T	H	T	T	H	T	C	T	T	T	T	T	T	T	T	T	H	T	T	T	H	T	T	T	C	T	T	T	H	T	C	C	H	C	T	C	H
JAX00073444	17	9597869	0	A	G	A	A	G	G	G	G	G	G	G	G	G	G	G	G	A	A	G	G	G	G	G	G	H	H	A	G	G	H	G	G	A	G	G	A	G	G	G	G	G	H	G	A	G	G
JAX00431203	17	9614187	0	C	T	C	C	C	C	C	C	T	C	C	H	C	C	C	C	C	C	T	C	T	C	T	C	C	C	C	C	C	C	C	C	C	C	T	C	C	C	C	C	C	C	C	C	C	H
JAX00431205	17	9616756	0	C	T	C	C	C	T	C	C	C	C	H	C	C	H	C	T	C	C	C	C	C	C	C	C	C	C	C	C	C	C	C	C	C	T	C	C	C	H	C	T	C	C	C	C	T	H
JAX00431207	17	9616942	0	T	C	T	T	T	T	T	T	C	T	T	C	T	H	T	T	N	H	C	T	C	T	C	T	T	N	H	T	T	T	T	T	N	T	C	N	T	T	T	T	T	T	T	T	T	N
JAX00431210	17	9621901	0	A	T	A	A	A	A	T	A	A	A	H	N	H	A	T	A	A	A	A	A	A	A	A	T	A	A	A	A	T	A	A	A	A	A	A	A	A	A	A	A	A	A	A	A	A	A
JAX00431224	17	9664356	0	C	T	C	C	C	C	T	C	C	T	T	N	T	T	T	C	C	N	N	C	C	C	C	T	T	C	N	T	T	C	C	T	N	C	C	C	C	C	N	C	C	C	C	C	C	C
JAX00431225	17	9664384	0	C	T	C	C	C	T	C	C	T	C	H	H	C	H	C	T	C	C	T	C	T	C	T	C	C	C	C	C	C	C	C	C	C	T	T	C	C	H	C	T	C	C	C	C	T	T
JAX00073449	17	9664416	0	T	C	C	T	T	C	T	C	C	T	H	H	T	H	T	C	T	C	C	T	C	T	C	T	T	H	T	T	T	C	T	T	C	C	C	C	T	H	T	C	C	C	C	H	C	C
JAX00073450	17	9672099	0	T	C	C	T	T	C	T	C	C	T	H	H	T	H	T	C	T	C	C	T	C	T	C	T	T	H	T	T	T	C	T	T	C	C	C	C	T	H	T	C	C	C	C	H	C	C
JAX00431226	17	9684312	0	G	C	C	G	G	G	C	G	G	G	H	G	H	G	C	G	G	C	G	G	G	G	G	C	G	G	G	G	C	H	G	G	C	G	G	C	G	G	G	G	G	H	G	H	G	G
JAX00431227	17	9684984	0	G	A	G	G	G	A	G	G	A	A	H	H	G	A	G	A	G	G	A	G	A	G	A	G	H	G	G	A	G	G	G	A	G	A	A	G	G	H	A	A	G	G	G	G	A	A
JAX00073451	17	9687382	0	C	T	T	C	C	T	C	T	T	T	H	H	C	T	C	T	C	T	T	C	T	C	T	C	H	H	C	T	C	T	C	T	T	T	T	T	C	H	T	T	T	T	T	H	T	T
JAX00431228	17	9690521	0	A	G	A	A	A	A	A	G	A	A	A	A	A	A	A	A	A	A	A	A	A	A	A	A	A	H	A	A	A	H	A	A	A	A	A	A	A	A	A	A	G	N	G	A	A	A
JAX00431234	17	9715211	0	C	T	C	C	C	C	C	C	T	C	C	H	C	C	C	C	C	C	T	C	T	C	T	C	C	C	C	C	C	C	C	C	C	C	T	C	C	C	C	C	C	C	C	C	C	H
JAX00431238	17	9718511	0	G	A	G	G	G	A	A	G	G	A	A	G	H	A	A	A	G	G	G	G	G	G	G	A	H	G	N	A	A	G	G	A	G	A	G	G	G	H	A	A	G	G	G	G	A	H
JAX00431240	17	9720097	0	G	T	G	G	G	T	T	T	T	T	T	H	H	T	T	T	G	G	T	G	T	G	T	T	H	H	G	T	T	H	G	T	G	T	T	G	G	G	T	T	T	H	T	G	T	T
JAX00431241	17	9720635	0	C	T	T	C	C	T	C	C	T	C	H	H	C	H	C	T	C	T	T	C	T	C	T	C	C	C	C	C	C	H	C	C	T	T	T	T	C	H	C	T	C	H	C	H	T	T
JAX00431242	17	9720731	0	G	A	G	G	G	G	G	G	A	G	G	H	G	G	G	G	G	G	A	G	A	G	A	G	G	G	G	G	G	G	G	G	G	G	A	G	G	G	G	G	G	G	G	G	G	H
JAX00431244	17	9721376	0	G	A	G	G	G	G	A	G	G	A	N	G	H	H	A	G	G	G	G	G	G	G	G	A	H	G	G	A	A	G	G	A	G	G	G	G	G	G	A	G	G	G	G	G	G	G
JAX00210426	17	9721462	0	G	A	G	G	G	A	G	A	A	G	H	H	G	H	G	A	G	G	A	G	A	G	A	G	G	H	G	G	G	H	G	G	G	A	A	G	G	H	G	A	A	H	A	G	A	A
JAX00431245	17	9721528	0	T	G	T	T	T	T	T	G	T	T	T	T	T	T	T	T	T	T	T	T	T	T	T	T	T	H	T	T	T	H	T	T	T	T	T	T	T	T	T	T	G	H	G	T	T	T
JAX00431246	17	9721668	0	A	G	A	A	A	G	A	G	G	A	H	H	A	H	A	G	A	A	G	A	G	A	G	A	A	H	A	A	A	H	A	A	A	G	G	A	A	H	A	G	G	H	G	A	G	G
JAX00431249	17	9723488	0	T	A	A	T	T	T	T	T	A	T	T	T	T	T	T	T	T	A	A	T	A	T	N	T	T	T	T	T	T	H	T	T	A	T	A	A	T	T	T	T	T	H	T	H	T	H
JAX00431251	17	9723917	0	G	A	G	G	G	G	A	G	G	A	H	G	N	H	A	G	G	G	G	G	G	G	G	A	H	G	G	A	A	G	G	A	G	G	G	G	G	G	A	G	G	G	G	G	G	G
JAX00431252	17	9724314	0	A	G	G	A	A	G	G	G	G	G	G	H	H	G	G	G	A	G	G	A	G	A	G	G	H	H	A	G	G	G	A	G	G	G	G	G	A	H	G	G	G	G	G	H	G	G
JAX00431253	17	9732914	0	A	G	A	A	A	G	A	G	G	A	H	H	A	H	A	G	A	A	G	A	G	A	G	A	A	H	A	A	A	H	A	A	A	G	G	A	A	H	A	G	G	H	G	A	G	G
JAX00431254	17	9733157	0	T	C	T	T	T	C	T	C	T	T	H	T	T	H	T	C	T	T	T	T	T	T	T	T	T	H	T	T	T	H	T	T	T	C	T	T	T	H	T	C	C	H	C	T	C	H
JAX00431255	17	9740669	0	C	T	C	C	C	T	C	T	T	C	H	H	C	H	C	T	C	C	T	C	T	C	T	C	C	H	C	C	C	H	C	C	C	T	T	C	C	H	C	T	T	H	T	C	T	T
JAX00431256	17	9742141	0	T	C	C	T	T	C	T	C	C	T	H	H	T	H	T	C	T	C	C	T	C	T	C	T	T	H	T	T	T	C	T	T	C	C	C	C	T	H	T	C	C	C	C	H	C	C
JAX00431257	17	9746446	0	G	C	G	G	G	C	G	G	G	G	H	G	G	H	G	C	G	G	G	G	G	G	G	G	G	G	G	G	G	G	G	G	G	C	G	G	G	G	G	C	G	G	G	G	C	G
JAX00431261	17	9782162	0	A	G	A	A	A	A	A	A	G	A	A	H	A	A	A	A	A	A	G	A	G	A	G	A	A	A	A	A	A	A	A	A	A	A	G	A	A	A	A	A	A	A	A	A	A	H
JAX00431262	17	9786885	0	C	T	C	C	C	C	T	C	C	C	H	C	H	C	T	C	C	C	C	C	C	C	C	T	C	C	C	C	T	C	C	C	C	C	C	C	C	C	C	C	C	C	C	C	C	C
JAX00210429	17	9823381	0	C	G	C	C	C	G	C	G	G	C	H	H	C	H	C	G	C	C	G	C	G	C	G	C	C	H	C	C	C	H	C	C	C	G	G	C	C	H	C	G	G	H	G	C	G	G
JAX00073462	17	9826569	0	G	T	T	G	G	T	T	T	T	T	T	H	H	T	T	T	G	T	T	G	T	G	T	T	H	H	G	T	T	T	G	T	T	T	T	T	G	H	T	T	T	T	T	H	T	T
JAX00431271	17	9826899	0	C	T	C	C	C	T	C	T	C	C	H	C	C	H	C	H	C	C	C	C	C	C	C	C	C	N	C	C	C	C	C	C	C	T	C	C	N	N	C	T	T	N	T	C	N	H
JAX00431272	17	9828062	0	C	T	T	C	C	C	C	C	C	C	C	C	C	C	C	C	C	T	C	C	C	C	C	C	C	C	C	C	C	H	C	C	T	C	C	T	C	C	C	C	C	H	C	H	C	C
JAX00431280	17	9837879	0	A	C	A	A	A	C	A	C	C	A	H	H	A	H	A	C	A	A	C	A	C	A	C	A	A	H	A	A	A	H	A	A	A	C	C	A	A	H	A	C	C	H	C	A	C	C
JAX00431282	17	9838561	0	T	C	C	T	T	T	C	T	T	T	H	T	H	T	C	T	T	C	T	T	T	T	T	C	T	T	T	T	C	H	T	T	C	T	T	C	T	T	T	T	T	H	T	H	T	T
JAX00431288	17	9861341	0	G	A	A	G	G	G	G	G	G	G	G	G	G	G	G	G	G	N	G	G	G	G	G	G	G	G	G	G	G	H	G	G	A	G	G	A	G	G	G	G	G	H	G	H	G	G
JAX00073464	17	9868718	0	A	G	G	A	A	G	G	G	G	G	G	H	H	G	G	G	A	G	G	A	G	A	G	G	H	H	A	G	G	G	A	G	G	G	G	G	A	H	G	G	G	G	G	H	G	G
JAX00073465	17	9868938	0	T	C	C	T	T	C	C	C	C	C	C	H	H	C	C	C	T	C	C	T	C	T	C	C	H	H	T	C	C	C	T	C	C	C	C	C	T	H	C	C	C	C	C	H	C	C
JAX00431290	17	9881489	0	C	T	C	C	C	T	C	T	T	C	H	H	C	H	C	T	C	C	T	C	T	C	T	C	C	H	C	C	C	H	C	C	C	T	T	C	C	H	C	T	T	H	T	C	T	T
JAX00431291	17	9887109	0	C	T	T	C	C	C	T	C	C	C	H	C	H	C	T	C	C	T	C	C	C	C	C	T	C	C	C	C	T	H	C	C	T	C	C	T	C	C	C	C	C	H	C	H	C	C
JAX00431295	17	9893663	0	A	C	C	A	A	C	C	C	C	A	C	H	H	H	C	C	A	C	C	A	C	A	C	C	A	H	A	A	C	C	A	A	C	C	C	C	A	H	A	C	C	C	C	H	C	C
JAX00073466	17	9894356	0	C	A	A	C	C	A	A	A	A	C	A	H	H	H	A	A	C	A	A	C	A	C	A	A	C	H	C	C	A	A	C	C	A	A	A	A	C	H	C	A	A	A	A	H	A	A
JAX00431298	17	9894756	0	A	C	C	A	A	A	C	A	A	C	H	A	H	H	C	A	H	C	A	A	A	A	A	C	H	A	A	C	C	H	A	C	C	A	A	C	A	A	C	A	A	H	A	N	A	A
JAX00431302	17	9913137	0	G	A	A	G	G	A	A	A	A	A	A	H	H	A	A	A	H	A	A	G	A	G	A	A	H	H	G	A	A	A	G	A	A	A	A	A	G	H	A	A	A	A	A	H	A	A
JAX00431303	17	9913221	0	A	G	A	A	A	A	A	A	G	A	A	H	A	A	A	A	A	A	G	A	G	A	G	A	A	A	A	A	A	A	A	A	A	A	G	A	A	A	A	A	A	A	A	A	A	H
JAX00210431	17	9927200	0	C	T	C	C	C	C	C	C	T	C	C	H	C	C	C	C	C	C	T	C	T	C	T	C	C	C	C	C	C	C	C	C	C	C	T	C	C	C	C	C	C	C	C	C	C	H
JAX00210432	17	9928094	0	G	A	G	G	G	G	G	A	A	G	G	H	G	G	G	G	G	G	A	G	A	G	A	G	G	G	G	G	G	G	G	G	G	G	A	G	G	G	G	G	A	N	A	G	G	G
JAX00431307	17	9942572	0	T	A	T	T	A	T	T	A	A	T	T	A	H	T	T	T	T	T	A	A	A	A	A	T	T	H	T	T	T	H	A	T	T	T	A	T	A	H	T	T	A	H	A	T	T	H
JAX00431308	17	9945153	0	G	T	G	G	G	G	G	G	T	G	G	H	G	G	G	G	G	G	T	G	T	G	T	G	G	G	G	G	G	G	G	G	G	G	T	G	G	G	G	G	G	G	G	G	G	H
JAX00431309	17	9945433	0	A	G	A	A	G	A	A	A	A	A	A	H	H	A	A	A	A	A	A	G	A	G	A	A	A	A	A	A	A	A	G	A	A	A	A	A	G	H	A	A	A	A	A	A	A	A
JAX00073471	17	9948984	0	C	A	C	C	A	C	C	C	C	C	C	H	H	C	C	C	C	C	C	A	C	A	C	C	C	C	C	C	C	C	A	C	C	C	C	C	A	H	C	C	C	C	C	C	C	C
JAX00431311	17	9949065	0	C	T	C	C	C	C	C	C	T	C	C	H	C	C	C	C	C	C	T	C	T	C	T	C	C	C	C	C	C	C	C	C	C	C	T	C	C	C	C	C	C	C	C	C	C	H
JAX00431313	17	9956450	0	C	T	C	C	C	T	C	C	C	C	H	C	C	H	C	T	C	C	C	C	C	C	C	C	C	C	C	C	C	C	C	C	C	T	C	C	C	N	C	T	C	C	C	C	T	H
JAX00431316	17	9978995	0	A	C	A	A	C	A	A	C	C	A	A	C	H	A	A	A	A	A	C	C	C	C	C	A	A	H	A	A	A	H	C	A	A	A	C	A	C	H	A	A	C	H	C	A	A	H
JAX00431318	17	9982420	0	G	C	G	G	G	G	G	C	G	G	G	G	G	G	G	G	G	G	G	G	G	G	G	G	G	H	G	G	G	H	G	G	G	G	G	G	G	G	G	G	C	H	C	G	G	G
JAX00431319	17	10009470	0	A	G	A	A	G	A	A	G	G	A	A	G	N	A	A	A	A	A	G	G	G	G	G	A	A	A	A	A	A	A	G	A	A	A	G	A	G	N	A	A	G	N	G	A	A	H
JAX00431322	17	10011368	0	A	G	A	A	G	A	A	G	G	A	A	G	H	A	A	A	A	A	G	G	G	G	G	A	A	H	A	A	A	H	G	A	A	A	G	A	G	H	A	A	G	H	G	A	A	H
JAX00431331	17	10024001	0	G	A	G	G	G	G	A	G	A	G	H	H	H	G	A	G	G	G	A	G	A	G	A	A	G	G	G	G	A	G	G	G	G	G	A	G	G	G	G	G	G	G	G	G	G	H
JAX00073476	17	10024094	0	A	G	A	A	G	A	G	G	G	A	H	G	G	A	G	A	A	A	G	G	G	G	G	G	A	H	A	A	G	H	G	A	A	A	G	A	G	H	A	A	G	H	G	A	A	H
JAX00431335	17	10037912	0	G	C	G	G	G	G	G	C	C	G	G	H	G	G	G	G	G	G	C	G	C	G	C	G	G	H	G	G	G	H	G	G	G	G	C	G	G	G	G	G	C	H	C	G	G	H
JAX00431339	17	10055464	0	C	G	C	C	G	C	C	G	G	C	C	G	H	C	C	C	C	C	G	G	G	G	G	C	C	H	C	C	C	H	G	C	C	C	G	C	G	H	C	C	G	H	G	C	C	H
JAX00431340	17	10057900	0	C	T	C	C	C	C	C	C	C	T	C	C	C	H	C	C	H	C	C	C	C	C	C	C	H	C	C	T	C	C	C	T	C	C	C	C	C	C	T	C	C	C	C	C	C	C
JAX00073479	17	10061885	0	C	T	C	C	T	C	C	T	T	C	C	T	H	C	C	C	C	C	T	T	T	T	T	C	C	H	C	C	C	H	T	C	C	C	T	C	T	H	C	C	T	H	T	C	C	N
JAX00073482	17	10092084	0	G	A	G	G	A	G	G	A	A	G	G	A	A	G	G	G	G	G	A	A	A	A	A	G	G	N	G	G	G	A	A	G	G	G	A	G	A	N	G	G	A	A	A	G	G	A
JAX00073483	17	10092411	0	C	T	C	C	T	C	C	C	C	C	C	H	H	C	C	C	C	C	C	T	C	T	C	C	C	C	C	C	C	C	T	C	C	C	C	C	T	H	C	C	C	C	C	C	C	C
JAX00210436	17	10114377	0	G	A	G	G	G	G	G	G	A	G	G	G	G	G	G	G	G	G	A	G	A	G	A	G	G	G	G	G	G	G	G	G	G	G	A	G	G	G	G	G	G	G	G	G	G	H
JAX00431344	17	10118904	0	T	C	T	T	T	T	T	C	C	T	T	H	T	T	T	T	T	T	C	T	C	T	C	T	T	H	T	T	T	H	T	T	T	T	C	T	T	T	T	T	C	N	C	T	T	H
JAX00431346	17	10123464	0	T	C	T	T	T	T	T	C	T	T	T	T	T	T	T	T	T	T	T	T	T	T	T	T	T	H	T	T	T	H	T	T	T	T	T	T	T	T	T	T	C	H	C	T	T	T
JAX00073485	17	10140756	0	A	G	A	A	G	A	A	G	G	A	A	G	H	A	A	A	A	A	G	G	G	G	G	A	A	H	A	A	A	H	G	A	A	A	G	A	G	H	A	A	G	H	G	A	A	H
JAX00073486	17	10153707	0	T	C	T	T	C	T	C	C	C	T	H	C	C	T	C	T	T	T	C	C	C	C	C	C	T	H	T	T	C	H	C	T	T	T	C	T	C	H	T	T	C	H	C	T	T	H
JAX00431348	17	10154182	0	G	A	G	G	A	G	G	G	G	G	G	H	H	G	G	G	G	G	G	A	G	A	G	G	G	G	G	G	G	G	A	G	G	G	G	G	A	H	G	G	G	G	G	G	G	G
JAX00431349	17	10174023	0	A	G	A	A	G	A	A	G	G	A	A	G	H	A	A	A	A	A	G	G	G	G	G	A	A	H	A	A	A	H	G	A	A	A	G	A	G	H	A	A	G	H	G	A	A	H
JAX00431351	17	10181485	0	C	T	C	C	C	C	C	C	T	C	C	H	C	C	C	C	C	C	T	C	T	C	T	C	C	C	C	C	C	C	C	C	C	C	T	C	C	C	C	C	C	C	C	C	C	H
JAX00431355	17	10186329	0	T	C	T	T	C	T	T	C	C	T	T	C	H	T	T	T	T	T	C	C	C	C	C	T	T	H	T	T	T	H	C	T	T	T	C	T	C	N	T	T	C	H	C	T	T	H
JAX00431356	17	10187299	0	A	G	A	A	G	A	A	G	G	A	A	G	H	A	A	A	A	A	G	G	G	G	G	A	A	H	A	A	A	H	G	A	A	A	G	A	G	H	A	A	G	H	G	A	A	H
JAX00431357	17	10192958	0	G	C	G	G	G	G	C	G	G	G	H	G	H	G	C	G	G	G	G	G	G	G	G	C	G	G	G	G	C	G	G	G	G	G	G	G	G	G	G	G	G	G	G	G	G	G
JAX00431358	17	10197682	0	C	T	C	C	C	C	C	T	C	C	C	C	C	C	C	C	C	C	C	C	C	C	C	C	C	N	C	C	C	N	C	C	C	C	C	C	C	C	C	C	T	H	T	C	C	N
JAX00431365	17	10233182	0	C	G	C	C	C	C	C	G	G	C	C	H	C	C	C	C	C	C	G	C	G	C	G	C	C	H	C	C	C	N	C	C	C	C	G	C	C	C	C	C	G	H	G	C	C	N
JAX00073492	17	10237477	0	G	A	A	G	G	G	G	G	G	G	G	G	G	G	G	G	G	A	G	G	G	G	G	G	G	G	G	G	G	H	G	G	A	G	G	A	G	G	G	G	G	H	G	H	G	G
JAX00073493	17	10251728	0	G	A	G	G	A	A	G	G	G	G	H	H	H	H	G	A	G	G	G	A	G	A	G	G	G	G	G	G	G	G	A	G	G	A	G	G	A	A	G	A	G	G	G	G	A	H
JAX00073494	17	10255566	0	G	A	A	G	G	G	G	G	G	G	G	G	G	G	G	G	G	A	G	G	G	G	G	G	G	G	G	G	G	H	G	G	A	G	G	A	G	G	G	G	G	H	G	H	G	G
JAX00073495	17	10258364	0	C	T	C	C	C	C	C	C	T	C	C	H	C	C	C	C	C	C	T	C	T	C	T	C	C	C	C	C	C	C	C	C	C	C	T	C	C	C	C	C	C	C	C	C	C	H
JAX00073496	17	10298110	0	A	G	A	A	A	A	A	G	G	A	A	H	A	A	A	A	A	A	G	A	G	A	G	A	A	H	A	A	A	H	A	A	A	A	G	A	A	A	A	A	G	H	G	A	A	H
JAX00073498	17	10300075	0	G	A	G	G	G	G	G	A	A	G	G	H	G	G	G	G	G	G	A	G	A	G	A	G	G	H	G	G	G	H	G	G	G	G	A	G	G	G	G	G	A	H	A	G	G	H
JAX00431374	17	10324221	0	C	T	C	C	C	C	C	T	C	C	C	C	C	C	C	C	C	C	C	C	C	C	C	C	C	H	C	C	C	H	C	C	C	C	C	C	C	C	C	C	T	H	T	C	C	C
JAX00210441	17	10329265	0	A	G	A	A	A	A	A	G	G	A	A	N	A	A	A	A	A	A	G	A	G	A	H	A	A	N	A	A	A	N	A	A	A	A	G	A	A	A	A	A	H	A	H	A	A	A
JAX00073503	17	10381826	0	A	C	A	A	A	A	A	C	C	A	A	N	A	A	A	A	A	A	C	A	C	A	C	A	A	A	A	A	A	A	A	A	A	A	C	A	A	A	A	A	C	A	C	A	A	N
JAX00431383	17	10405283	0	T	C	T	T	T	T	T	C	C	T	T	H	T	T	T	T	T	T	C	T	C	T	C	T	T	H	T	T	T	H	T	T	T	T	C	T	T	T	T	T	C	H	C	T	T	H
JAX00073508	17	10462630	0	G	A	G	G	G	G	G	G	A	G	G	H	G	G	G	G	G	G	A	G	A	G	A	G	G	G	G	G	G	G	G	G	G	G	A	G	G	G	G	G	G	G	G	G	G	H
JAX00073509	17	10463610	0	T	C	T	T	T	T	T	C	C	T	T	C	T	T	T	T	T	T	C	T	C	T	C	T	T	H	T	T	T	H	T	T	T	T	C	T	T	T	T	T	C	H	C	T	T	T
JAX00431391	17	10466696	0	G	A	G	G	G	G	G	A	A	A	G	H	G	H	G	G	H	G	A	G	A	G	A	G	H	H	G	A	G	H	G	A	G	G	A	G	G	G	A	G	A	H	A	G	G	H
JAX00073511	17	10500995	0	T	A	T	T	T	T	T	A	A	A	T	H	T	H	T	T	H	T	A	T	A	T	A	T	H	H	T	A	T	H	T	A	T	T	A	T	T	T	A	T	A	H	A	T	T	H
JAX00073512	17	10502508	0	C	T	C	C	C	C	C	T	T	T	C	H	C	H	C	C	H	C	T	C	T	C	T	C	H	H	C	T	C	H	C	T	C	C	T	C	C	C	T	C	T	H	T	C	C	H
JAX00431396	17	10502924	0	C	T	C	C	C	C	C	C	C	T	C	C	C	H	C	C	H	C	C	C	C	C	C	C	H	C	C	T	C	C	C	T	C	C	C	C	C	C	T	C	C	C	C	C	C	C
JAX00431403	17	10533918	0	C	T	C	C	C	C	C	C	C	T	C	C	C	H	C	C	H	C	C	C	C	C	C	C	H	C	C	T	C	C	C	T	C	C	C	C	C	C	T	C	C	C	C	C	C	C
JAX00431404	17	10535986	0	T	A	T	T	T	T	T	A	T	A	T	T	T	H	T	T	H	T	T	T	T	T	T	T	H	H	T	A	T	H	T	A	T	T	T	T	T	T	A	T	A	H	A	T	T	T
JAX00431405	17	10536029	0	C	T	C	C	C	C	C	C	C	T	C	C	C	H	C	C	H	C	C	C	C	C	C	C	H	C	C	T	C	C	C	T	C	C	C	C	C	C	T	C	C	C	C	C	C	C
JAX00210446	17	10536779	0	C	T	C	C	C	C	C	C	C	T	C	C	C	H	C	C	H	C	C	C	C	C	C	C	H	C	C	T	C	C	C	T	C	C	C	C	C	C	T	C	C	C	C	C	C	C
JAX00431408	17	10564205	0	A	G	G	A	G	A	A	G	G	G	A	G	H	H	A	A	H	G	G	G	G	G	G	A	H	H	A	G	A	G	G	G	G	A	G	G	G	H	G	A	G	G	G	H	A	H
JAX00431409	17	10565535	0	C	T	C	C	C	C	C	C	T	C	C	H	C	C	C	C	C	C	T	C	T	C	T	C	C	C	C	C	C	C	C	C	C	C	T	C	C	C	C	C	C	C	C	C	C	H
JAX00073517	17	10571107	0	G	A	A	G	G	G	G	G	G	G	G	G	G	G	G	G	G	H	G	G	G	G	G	G	G	G	G	G	G	G	G	G	A	G	G	H	G	G	G	G	G	N	G	G	G	G
JAX00431418	17	10574329	0	G	A	A	G	G	G	G	A	A	G	G	G	G	G	G	G	G	A	A	G	A	G	A	G	G	G	G	G	G	A	G	G	A	G	A	A	G	G	G	G	A	A	A	N	G	G
JAX00431424	17	10589321	0	C	T	T	C	T	C	C	C	T	T	C	T	H	H	C	C	H	T	T	T	T	T	T	C	H	C	C	T	C	H	T	T	T	C	T	T	T	H	T	C	C	H	C	H	C	H
JAX00431425	17	10589619	0	A	C	C	A	A	A	A	C	C	A	A	H	A	A	A	A	A	C	C	A	C	A	C	A	A	H	A	A	A	C	A	A	C	A	C	C	A	A	A	A	C	C	C	H	A	H
JAX00073519	17	10590199	0	G	T	T	G	G	G	G	T	G	G	G	G	G	G	G	G	G	T	G	G	G	G	G	G	G	H	G	G	G	T	G	G	T	G	G	T	G	G	G	G	T	T	T	N	G	G
JAX00431427	17	10592491	0	G	A	A	G	G	G	G	A	G	G	G	G	G	G	G	G	G	A	G	G	G	G	G	G	G	H	G	G	G	A	G	G	A	G	G	A	G	G	G	G	A	A	A	H	G	G
JAX00431429	17	10602171	0	G	A	A	G	G	G	G	G	G	G	G	G	G	G	G	G	G	A	G	G	G	G	G	G	G	G	G	G	G	G	G	G	A	G	G	A	G	G	G	G	G	G	G	G	G	G
JAX00073520	17	10604155	0	G	A	A	G	G	G	G	A	A	G	G	H	G	G	G	G	G	A	A	G	A	G	A	G	G	H	G	G	G	A	G	G	A	G	A	A	G	G	G	G	A	A	A	H	G	H
JAX00073522	17	10629417	0	G	A	A	G	G	G	G	G	G	G	G	G	G	G	G	G	G	A	G	G	G	G	G	G	G	G	G	G	G	H	G	G	A	G	G	A	G	G	G	G	G	H	G	H	G	G
JAX00073523	17	10643919	0	A	G	G	A	G	G	A	A	A	G	H	H	H	G	A	G	H	G	A	G	A	G	A	A	H	A	A	G	A	H	G	G	G	G	A	G	G	G	G	G	A	H	A	H	G	H
JAX00073525	17	10654575	0	C	T	T	C	C	C	C	C	C	C	C	C	C	C	C	C	C	T	C	C	C	C	C	C	C	C	C	C	C	H	C	C	T	C	C	T	C	C	C	C	C	H	C	N	C	C
JAX00431431	17	10691167	0	A	T	A	A	T	T	A	A	A	T	H	H	H	T	A	T	H	A	A	T	A	T	A	A	H	A	A	T	A	A	T	T	A	T	A	A	T	T	T	T	A	A	A	A	T	H
JAX00431433	17	10694444	0	T	G	T	T	T	T	T	G	T	T	T	N	T	T	T	T	T	T	T	T	T	T	T	T	T	H	T	T	T	H	T	T	T	T	T	T	T	T	T	T	G	H	G	T	T	T
JAX00073526	17	10700741	0	G	A	G	G	G	G	G	A	G	G	G	G	G	G	G	G	G	G	G	G	G	G	G	G	G	H	G	G	G	H	G	G	G	G	G	G	G	G	G	G	A	H	A	G	G	G
JAX00431439	17	10715153	0	T	C	T	T	T	T	T	C	C	T	T	H	T	T	T	T	T	T	C	T	C	T	C	T	T	H	T	T	T	H	T	T	T	T	C	T	T	T	T	T	C	H	C	T	T	H
JAX00431442	17	10725743	0	T	C	T	T	T	T	T	C	T	T	T	T	T	T	T	T	T	T	T	T	T	T	T	T	T	H	T	T	T	H	T	T	T	T	T	T	T	T	T	T	C	H	C	T	T	T
JAX00431443	17	10732311	0	C	T	C	C	T	T	C	C	C	C	H	H	H	H	C	T	C	C	C	T	C	T	C	C	C	C	C	C	C	C	T	C	C	T	C	C	T	T	C	T	C	C	C	C	T	H
JAX00431444	17	10733810	0	G	A	A	G	A	A	G	A	A	G	H	A	H	H	G	A	G	A	A	A	A	A	A	G	G	H	G	G	G	A	A	G	A	A	A	A	A	A	G	A	A	A	A	H	A	A
JAX00073530	17	10734398	0	C	T	C	C	T	T	C	C	C	C	H	N	H	H	C	T	C	C	C	T	C	T	C	C	C	C	C	C	C	C	T	C	C	T	C	C	T	T	C	T	C	C	C	C	T	C
JAX00073531	17	10746805	0	A	G	A	A	G	G	A	A	G	A	H	G	H	H	A	G	A	A	G	G	G	G	G	A	A	A	A	A	A	A	G	A	A	G	G	A	G	G	A	G	N	A	N	A	G	G
JAX00431450	17	10758248	0	C	T	C	C	T	T	C	T	T	C	H	T	H	H	C	T	C	C	T	T	T	T	T	C	C	H	C	C	C	H	T	C	C	T	T	C	T	T	C	T	T	H	T	C	T	T
JAX00431451	17	10762604	0	C	G	G	C	G	G	G	G	G	G	G	G	G	G	G	G	H	G	G	G	G	G	G	G	H	H	C	G	G	G	G	G	G	G	G	G	G	G	G	G	G	G	G	H	G	G
JAX00431456	17	10769380	0	T	C	T	T	T	T	T	T	C	T	T	H	T	T	T	T	T	T	C	T	C	T	C	T	T	T	T	T	T	T	T	T	T	T	C	T	T	T	T	T	T	T	T	T	T	H
JAX00431457	17	10769978	0	A	G	A	A	A	A	A	G	A	A	A	A	A	A	A	A	A	A	A	A	A	A	A	A	A	H	A	A	A	N	A	A	A	A	A	A	A	A	A	A	H	A	H	A	A	A
JAX00073532	17	10780410	0	C	A	C	C	A	A	C	C	C	C	H	H	H	H	C	A	C	C	C	A	C	A	C	C	C	C	C	C	C	C	A	C	C	A	C	C	A	A	C	A	C	C	C	C	A	H
JAX00073533	17	10784459	0	C	G	C	C	G	G	C	G	G	C	H	G	H	H	C	G	C	C	G	G	G	G	G	C	C	H	C	C	C	H	G	C	C	G	G	C	G	G	C	G	G	H	G	C	G	G
JAX00073534	17	10791132	0	G	A	G	G	A	A	G	G	A	G	H	A	H	H	G	A	G	G	A	A	A	A	A	G	G	G	G	G	G	G	A	G	G	A	A	G	A	A	G	A	G	G	G	G	A	A
JAX00431460	17	10809111	0	G	A	G	G	G	G	G	A	G	G	G	G	G	G	G	G	G	G	G	G	G	G	G	G	G	H	G	G	G	H	G	G	G	G	G	G	G	G	G	G	A	H	A	G	G	G
JAX00431461	17	10820127	0	T	C	T	T	T	T	T	C	T	T	T	T	T	T	T	T	T	T	T	T	T	T	T	T	T	H	T	T	T	H	T	T	T	T	T	T	T	T	T	T	C	N	C	T	T	T
JAX00431465	17	10828468	0	A	C	A	A	C	C	A	C	C	A	H	C	H	H	A	C	A	A	C	C	C	C	C	A	A	H	A	A	A	H	A	A	A	C	C	A	C	C	A	C	C	H	C	A	C	C
JAX00073538	17	10864559	0	C	G	C	C	G	G	C	G	G	C	H	G	H	H	C	G	C	C	G	G	G	G	G	C	C	H	C	C	C	H	C	C	C	G	G	C	G	G	C	G	G	H	G	C	G	G
JAX00431469	17	10865514	0	A	T	A	A	A	A	A	A	T	A	A	H	A	A	A	A	A	A	T	A	T	A	T	A	A	A	A	A	A	A	A	A	A	A	T	A	A	A	A	A	A	A	A	A	A	H
JAX00431470	17	10867617	0	A	G	A	A	A	A	A	G	G	A	A	H	A	A	A	A	A	A	G	A	G	A	G	A	A	H	A	A	A	H	A	A	A	A	G	A	A	A	A	A	G	N	G	A	A	H
JAX00073539	17	10873866	0	C	A	C	C	A	A	C	C	C	C	H	H	H	H	C	A	C	C	C	A	C	A	C	C	C	C	C	C	C	C	C	C	C	A	C	C	A	A	C	A	C	C	C	C	A	H
JAX00073541	17	10884552	0	A	G	A	A	G	G	A	G	G	A	H	G	H	H	A	G	A	A	G	G	G	G	G	A	A	H	A	A	A	H	A	A	A	G	G	A	G	G	A	G	G	H	G	A	G	G
JAX00431476	17	10886395	0	G	T	G	G	T	T	G	T	T	G	H	T	H	H	G	T	G	G	T	T	T	T	T	G	G	H	G	G	G	H	G	G	G	T	T	G	T	T	G	T	T	H	T	G	T	T
JAX00431477	17	10888633	0	G	A	G	G	G	G	G	A	G	G	G	G	G	G	G	G	G	G	G	G	G	G	G	G	G	H	G	G	G	H	G	G	G	G	G	G	G	G	G	G	A	H	A	G	G	G
JAX00073542	17	10898734	0	C	T	C	C	T	T	C	T	T	C	N	T	H	H	C	T	C	C	T	T	T	T	T	C	C	H	C	C	C	H	C	C	C	T	T	C	T	T	C	T	T	H	T	C	T	T
JAX00431480	17	10913617	0	T	A	T	T	T	T	T	A	A	T	T	H	T	T	T	T	T	T	A	T	A	T	A	T	T	N	T	T	T	H	T	T	T	T	A	T	T	T	T	T	A	H	A	T	T	H
JAX00431484	17	10920237	0	C	T	C	C	C	T	C	C	C	C	H	C	C	H	C	T	C	C	C	C	C	C	C	C	C	C	C	C	C	C	C	C	C	T	C	C	C	H	C	T	C	C	C	C	T	H
JAX00431485	17	10921350	0	C	T	C	C	C	C	C	T	T	C	C	H	C	C	C	C	C	C	T	C	T	C	T	C	C	H	C	C	C	H	C	C	C	C	T	C	C	C	C	C	T	H	T	C	C	H
JAX00073544	17	10923732	0	C	T	C	C	C	C	C	T	T	C	C	H	C	C	C	C	C	C	T	C	T	C	T	C	C	H	C	C	C	H	C	C	C	C	T	C	C	C	C	C	T	H	T	C	C	H
JAX00431486	17	10933280	0	A	C	A	A	A	A	C	A	A	A	H	A	H	A	C	A	A	A	A	A	A	A	A	C	A	A	A	A	C	A	A	A	A	A	A	A	A	A	A	A	A	A	A	A	A	A
JAX00431488	17	10939467	0	T	C	T	T	T	T	T	C	T	T	T	T	T	T	T	T	T	T	T	T	T	T	T	T	T	H	T	T	T	H	T	T	T	T	T	T	T	T	T	T	C	H	C	T	T	T
JAX00431494	17	10964163	0	C	T	C	C	C	C	C	C	T	C	C	H	C	C	C	C	C	C	T	C	T	C	T	C	C	C	C	C	C	C	C	C	C	C	T	C	C	C	C	C	C	C	C	C	C	H
JAX00431495	17	10968950	0	A	G	A	A	A	G	A	G	G	A	H	H	A	H	A	G	A	A	G	A	G	A	G	A	A	H	A	A	A	H	A	A	A	G	G	A	A	H	A	G	G	H	G	A	G	G
JAX00073548	17	10982820	0	C	G	C	C	C	G	C	G	G	C	H	H	C	H	C	G	C	C	G	C	G	C	G	C	C	H	C	C	C	H	C	C	C	G	G	C	C	H	C	G	G	H	G	C	G	G
JAX00431497	17	10991513	0	T	C	T	T	T	T	T	T	C	T	T	H	T	N	T	H	T	T	C	T	C	T	C	T	T	T	T	T	T	T	T	T	T	N	C	T	T	T	T	T	T	T	T	T	T	N
JAX00431500	17	10998643	0	T	C	T	T	T	C	T	C	T	T	H	T	T	H	T	C	T	T	T	T	T	T	T	T	T	H	T	T	T	H	T	T	T	C	T	T	T	H	T	C	C	H	C	T	C	N
JAX00431502	17	11014545	0	T	C	T	T	T	T	T	C	C	T	T	H	T	T	T	T	T	T	C	T	C	T	C	T	T	H	T	T	T	H	T	T	T	T	C	T	T	T	T	T	C	H	C	T	T	H
JAX00431508	17	11039189	0	A	G	A	A	A	G	A	G	G	A	H	H	A	H	A	G	A	A	G	A	G	A	G	A	A	H	A	A	A	H	A	A	A	G	G	A	A	H	A	G	G	H	G	A	G	G
JAX00431509	17	11039360	0	C	T	C	C	C	T	C	T	C	C	H	C	C	H	C	T	C	C	C	C	C	C	C	C	C	H	C	C	C	H	C	C	C	T	C	C	C	H	C	T	T	H	T	C	T	H
JAX00073553	17	11048136	0	A	G	A	A	A	G	A	G	G	A	H	H	A	H	A	G	A	A	G	A	G	A	G	A	A	H	A	A	A	N	A	A	A	G	G	A	A	H	N	G	G	H	G	A	G	G
JAX00431511	17	11075654	0	T	C	T	T	T	T	T	C	C	T	T	H	T	T	T	T	T	T	T	T	C	T	C	T	T	H	T	T	T	H	T	T	T	T	C	T	T	T	T	T	C	H	N	T	T	H
JAX00431513	17	11077529	0	C	T	C	C	C	C	C	C	T	C	C	H	C	C	C	C	C	C	T	C	T	C	T	C	C	C	C	C	C	C	C	C	C	C	T	C	C	C	C	C	C	C	C	C	C	H
JAX00431515	17	11081305	0	C	T	C	C	C	C	C	T	T	C	C	H	C	C	C	C	C	C	T	C	T	C	T	C	C	H	C	C	C	H	C	C	C	C	T	C	C	C	C	C	T	H	T	C	C	H
JAX00073558	17	11098851	0	G	A	G	G	G	G	G	G	A	G	G	H	G	G	G	G	G	G	A	G	A	G	A	G	G	G	G	G	G	G	G	G	G	G	A	G	G	G	G	G	G	G	G	G	G	H
JAX00431519	17	11109036	0	A	G	A	A	A	A	A	G	G	A	A	H	A	A	A	A	A	A	G	A	G	A	G	A	A	H	A	A	A	H	A	A	A	A	G	A	A	A	A	A	G	H	G	A	A	H
JAX00431521	17	11122617	0	A	C	A	A	A	A	A	A	C	A	A	H	A	A	A	A	A	A	C	A	C	A	C	A	A	A	A	A	A	A	A	A	A	A	C	A	A	A	A	A	A	A	A	A	A	H
JAX00073559	17	11126491	0	T	C	C	T	C	T	T	C	C	T	T	C	H	T	T	T	T	C	C	C	C	C	C	T	T	H	T	T	T	C	T	T	C	T	C	C	C	H	T	T	C	C	C	H	T	H
JAX00073560	17	11133555	0	C	T	T	C	T	C	C	C	C	C	C	H	H	C	C	C	C	T	C	T	C	T	C	C	C	C	C	C	C	H	C	C	T	C	C	T	T	H	C	C	C	H	C	H	C	C
JAX00431529	17	11135634	0	G	A	A	G	G	G	G	G	A	G	G	H	G	G	G	G	G	A	A	G	A	G	A	G	G	G	G	G	G	H	G	G	A	G	A	A	G	G	G	G	G	H	G	H	G	H
JAX00431530	17	11142616	0	A	G	G	A	G	A	A	G	G	A	A	G	N	A	A	A	A	G	G	G	G	G	G	A	A	N	A	A	A	G	A	A	G	A	G	G	G	H	A	A	G	G	G	H	A	N
JAX00431531	17	11144577	0	C	T	C	C	T	C	C	C	C	C	C	H	H	C	C	C	C	C	C	T	C	T	C	C	C	C	C	C	C	C	C	C	C	C	C	C	T	H	C	C	C	C	C	C	C	C
JAX00431533	17	11148137	0	C	G	C	C	C	G	G	C	C	C	G	C	H	H	G	G	C	C	C	C	C	C	C	G	C	C	C	C	G	C	C	C	C	G	C	C	C	H	C	G	C	C	C	C	G	H
JAX00431535	17	11148392	0	T	C	C	T	T	T	T	T	T	T	T	T	T	T	T	T	T	C	T	T	T	T	T	T	T	T	T	T	T	H	T	T	C	T	T	C	T	T	T	T	T	H	T	H	T	T
JAX00431539	17	11150864	0	C	T	T	C	T	C	C	T	T	C	C	T	H	C	C	C	C	T	T	T	T	T	T	C	C	H	C	C	C	T	C	C	T	C	T	T	T	H	C	C	T	T	T	H	C	H
JAX00431541	17	11151563	0	G	A	G	G	A	G	G	A	G	G	G	H	H	G	G	G	G	G	G	A	G	A	G	G	G	H	G	G	G	H	G	G	G	G	G	G	A	H	G	G	A	H	A	G	G	G
JAX00431545	17	11155884	0	T	C	C	T	C	C	C	C	C	T	C	C	C	H	C	C	T	C	C	C	C	C	C	C	T	H	T	T	C	C	T	T	C	C	C	C	C	C	T	C	C	C	C	H	C	C
JAX00431547	17	11158038	0	A	T	T	A	T	T	T	T	T	A	T	T	T	H	T	T	A	T	T	T	T	T	T	T	A	H	A	A	T	T	A	A	T	T	T	T	T	T	A	T	T	T	T	H	T	T
JAX00431548	17	11158279	0	C	T	C	C	C	C	C	C	C	T	C	C	C	N	C	C	H	C	C	C	C	C	C	C	H	C	C	T	C	C	T	T	C	C	C	C	C	C	T	C	C	C	C	C	C	C
JAX00431550	17	11162427	0	G	T	G	G	G	G	G	G	G	T	G	G	G	H	G	G	H	G	G	G	G	G	G	G	H	G	G	T	G	G	T	T	G	G	G	G	G	G	T	G	G	G	G	G	G	G
JAX00431551	17	11163008	0	G	A	A	G	G	G	G	A	A	G	G	H	G	G	G	G	G	A	A	G	A	G	A	G	G	H	G	G	G	A	G	G	A	G	A	A	G	G	G	G	A	A	A	H	G	H
JAX00431552	17	11163144	0	G	A	A	G	G	G	G	G	A	G	G	H	G	G	G	G	G	A	A	G	A	G	A	G	G	G	G	G	G	H	G	G	A	G	A	A	G	G	G	G	G	H	G	H	G	H
JAX00431554	17	11177601	0	C	T	C	C	T	C	C	C	C	C	C	H	H	C	C	C	C	C	C	T	C	T	C	C	C	C	C	C	C	C	C	C	C	C	C	C	T	H	C	C	C	C	C	C	C	C
JAX00431557	17	11180253	0	T	G	G	T	G	T	T	G	G	T	T	G	H	T	T	T	T	G	G	G	G	G	G	T	T	H	T	T	T	G	T	T	G	T	G	G	G	H	T	T	G	G	G	H	T	H
JAX00431558	17	11182918	0	C	T	T	C	C	C	C	C	C	C	C	C	C	C	C	C	C	T	C	C	C	C	C	C	C	C	C	C	C	H	C	C	T	C	C	T	C	C	C	C	C	C	C	N	C	C
JAX00431561	17	11200238	0	T	C	C	T	C	T	T	C	C	C	T	C	H	H	T	T	H	C	C	C	C	C	C	T	H	H	T	C	T	C	C	C	C	T	C	C	C	H	C	T	C	C	C	H	T	H
JAX00431566	17	11239430	0	C	T	T	C	C	C	C	T	T	C	C	H	C	C	C	C	C	T	T	C	T	C	T	C	C	H	C	C	C	T	C	C	T	C	T	T	C	C	C	C	T	T	T	H	C	H
JAX00073568	17	11248407	0	A	G	G	A	A	A	A	G	G	A	A	H	A	A	A	A	A	G	G	A	G	A	G	A	A	H	A	A	A	G	A	A	G	A	G	G	A	A	A	A	G	G	G	H	A	H
JAX00431571	17	11250909	0	A	G	A	A	A	A	A	G	A	A	A	A	A	A	A	A	A	A	A	A	A	A	A	A	A	H	A	A	A	H	A	A	A	A	A	A	A	A	A	A	G	H	G	A	A	A
JAX00073569	17	11257223	0	G	A	A	G	G	G	G	G	G	G	G	G	G	G	G	G	G	A	G	G	G	G	G	G	G	G	G	G	G	H	G	G	A	G	G	A	G	G	G	G	G	H	G	H	G	G
JAX00431577	17	11264667	0	A	T	T	A	T	A	A	T	T	T	A	T	H	H	A	A	H	T	T	T	T	T	T	A	H	H	A	T	A	T	T	T	T	A	T	T	T	H	T	A	T	T	T	H	A	H
JAX00431578	17	11264680	0	G	A	A	G	A	G	G	A	A	A	G	A	H	H	G	G	H	A	A	A	A	A	A	G	H	H	G	A	G	A	A	A	A	G	A	A	A	N	A	G	A	A	A	H	G	N
JAX00073571	17	11292862	0	G	A	A	G	G	G	G	A	A	G	G	H	G	G	G	G	G	A	A	G	A	G	A	G	G	H	G	G	G	A	G	G	A	G	A	A	G	G	G	G	A	A	A	H	G	N
JAX00073572	17	11294876	0	T	A	A	T	T	T	T	A	A	T	T	H	T	T	T	T	T	A	A	T	A	T	A	T	T	H	T	T	T	A	T	T	A	T	A	A	T	T	T	T	A	A	A	N	T	H
JAX00431586	17	11312144	0	G	A	G	G	G	G	A	G	G	G	H	G	H	G	A	G	G	G	G	G	G	G	G	A	G	G	G	G	A	G	G	G	G	G	G	G	G	G	G	G	G	G	G	G	G	G
JAX00431589	17	11318462	0	T	C	C	T	T	T	T	C	T	T	T	T	T	T	T	T	T	C	T	T	T	T	T	T	T	H	T	T	T	C	T	T	C	T	T	C	T	T	T	T	C	C	C	N	T	T
JAX00431594	17	11322537	0	C	G	C	C	G	C	C	C	C	G	C	H	H	H	C	C	H	C	C	G	C	G	C	C	H	C	C	G	C	C	G	G	C	C	C	C	G	H	G	C	C	C	C	C	C	C
JAX00431598	17	11330649	0	A	C	C	A	A	A	A	C	C	A	A	C	A	A	A	A	A	C	C	A	C	A	C	A	A	H	A	A	A	C	A	A	C	A	C	C	A	A	A	A	C	C	C	C	A	C
JAX00073576	17	11347283	0	T	C	C	T	T	T	T	T	C	T	T	H	T	T	T	T	T	C	C	T	C	T	C	T	T	T	T	T	T	H	T	T	C	T	C	C	T	T	T	T	T	H	T	H	T	H
JAX00431602	17	11347613	0	G	A	G	G	G	A	G	G	G	G	H	G	G	H	G	A	G	G	G	G	G	G	G	G	G	G	G	G	G	G	G	G	G	A	G	G	G	H	G	A	G	G	G	G	A	H
JAX00431603	17	11347629	0	T	C	C	T	T	T	T	T	C	T	T	H	T	T	T	T	T	C	C	T	C	T	C	T	T	T	T	T	T	H	T	T	C	T	C	C	T	T	T	T	T	H	T	H	T	H
JAX00431606	17	11353183	0	G	A	G	G	G	G	G	G	A	G	G	H	G	G	G	G	G	G	A	G	A	G	A	G	G	G	G	G	G	G	G	G	G	G	A	G	G	G	G	G	G	G	G	G	G	H
JAX00431618	17	11404743	0	A	G	G	A	G	A	A	A	G	A	A	G	H	A	A	A	A	G	G	G	G	G	G	A	A	A	A	A	A	H	A	A	G	A	G	G	G	H	A	A	A	H	A	H	A	H
JAX00431624	17	11434394	0	G	A	A	G	G	G	G	G	A	G	G	A	G	G	G	G	G	A	A	G	A	G	A	G	G	G	G	G	G	H	G	G	A	G	A	A	G	G	G	G	G	H	G	H	G	H
JAX00431627	17	11435651	0	T	C	T	T	T	T	T	T	C	T	T	H	T	T	T	T	T	T	C	T	C	T	C	T	T	T	T	T	T	T	T	T	T	T	C	T	T	T	T	T	T	T	T	T	T	H
JAX00431629	17	11448714	0	C	T	C	C	C	C	C	T	C	C	C	C	C	C	C	C	C	C	C	C	C	C	C	C	C	H	C	C	C	N	C	C	C	C	C	C	C	C	C	C	T	H	T	C	C	C
JAX00073583	17	11449402	0	G	C	C	G	G	G	G	C	C	G	G	H	G	G	G	G	G	C	C	G	C	G	C	G	G	H	G	G	G	C	G	G	C	G	C	C	G	G	G	G	C	C	C	H	G	H
JAX00431631	17	11451675	0	A	G	G	A	G	A	A	G	G	G	A	G	H	H	A	A	H	G	G	G	G	G	G	A	H	H	A	G	A	G	G	G	G	A	G	G	G	H	G	A	G	G	G	H	A	H
JAX00073584	17	11452262	0	T	C	C	T	T	T	T	C	C	T	T	H	T	T	T	T	T	C	C	T	C	T	C	T	T	H	T	T	T	C	T	T	C	T	C	C	T	T	T	T	C	C	C	H	T	H
JAX00431635	17	11453791	0	A	C	C	A	C	A	A	C	C	C	A	C	H	H	A	A	H	C	C	C	C	C	C	A	H	H	A	C	A	C	C	C	C	A	C	C	C	H	C	A	C	C	C	H	A	H
JAX00073585	17	11461447	0	C	A	A	C	A	C	C	A	A	A	C	A	H	H	C	C	H	A	A	A	A	A	A	C	N	H	C	A	C	A	A	A	A	C	A	A	A	H	A	C	A	A	A	H	C	N
JAX00431639	17	11463013	0	A	G	G	A	A	A	A	A	A	A	A	A	A	A	A	A	A	G	A	A	A	A	A	A	A	A	A	A	A	H	A	A	G	A	A	G	A	A	A	A	A	H	A	H	A	A
JAX00431640	17	11463708	0	C	T	T	C	C	C	C	C	T	C	C	T	C	C	C	C	C	T	T	C	T	C	T	C	C	C	C	C	C	H	C	C	T	C	T	T	C	C	C	C	C	H	C	N	C	N
JAX00431641	17	11464386	0	G	A	A	G	G	G	G	G	A	G	G	H	G	G	G	G	G	A	A	G	A	G	A	G	G	G	G	G	G	H	G	G	A	G	A	A	G	G	G	G	G	H	G	H	G	H
JAX00431643	17	11478701	0	T	C	C	T	C	T	T	C	C	C	T	C	H	H	T	T	H	C	C	C	C	C	C	T	H	H	T	C	T	C	C	C	C	T	C	C	C	H	C	T	C	C	C	H	T	T
JAX00431646	17	11481543	0	G	A	G	G	G	G	G	G	A	G	G	H	G	G	G	G	G	G	A	G	A	G	A	G	G	G	G	G	G	G	G	G	G	G	A	G	G	G	G	G	G	G	G	G	G	H
JAX00073589	17	11537604	0	T	C	C	T	T	T	T	T	C	T	T	H	T	H	T	T	H	C	C	T	C	T	C	T	T	T	T	T	T	N	N	T	C	T	C	C	T	T	T	T	T	H	T	H	T	H
JAX00431659	17	11546018	0	A	C	C	A	A	A	A	C	C	A	A	A	A	A	A	A	A	C	C	A	C	A	C	A	A	H	A	A	A	C	A	A	C	A	C	C	A	A	A	A	C	C	C	N	A	H
JAX00431660	17	11546849	0	C	T	C	C	T	C	C	C	C	C	C	T	H	C	C	C	C	C	C	T	N	T	C	C	C	C	C	C	C	C	C	C	C	C	C	C	T	H	C	C	C	C	C	C	C	C
JAX00073590	17	11550133	0	T	G	G	T	T	T	T	G	G	T	T	H	T	T	T	T	T	G	G	T	G	T	G	T	T	H	T	T	T	G	T	T	G	T	G	G	T	T	T	T	G	G	G	H	T	H
JAX00431664	17	11550249	0	A	G	A	A	A	A	A	G	A	A	A	A	A	A	A	A	A	A	A	A	A	A	A	A	A	A	A	A	A	A	A	A	A	A	A	A	A	A	A	A	G	H	G	A	A	A
JAX00431665	17	11554385	0	G	A	A	G	G	G	G	G	G	G	G	G	G	G	G	G	G	A	G	G	G	G	G	G	G	G	G	G	G	H	G	G	A	G	G	A	G	G	G	G	G	H	G	H	G	G
JAX00431666	17	11554504	0	A	T	T	A	A	A	A	T	T	A	A	H	A	A	A	A	A	T	T	A	T	A	T	A	A	H	A	A	A	T	A	A	T	A	T	T	A	A	A	A	T	T	T	H	A	H
JAX00431667	17	11556165	0	T	C	C	T	C	C	C	C	C	T	C	C	C	H	C	C	T	C	C	C	C	C	C	C	T	H	T	T	C	C	T	T	C	C	C	C	C	C	T	C	C	C	C	H	C	C
JAX00431670	17	11564150	0	G	T	G	G	G	G	G	T	G	G	G	G	G	G	G	G	G	G	G	G	G	G	G	G	G	H	G	G	G	H	G	G	G	G	G	G	G	G	G	G	T	H	T	G	G	G
JAX00073594	17	11582209	0	G	A	A	G	G	G	G	G	G	G	G	G	G	G	G	G	G	A	G	G	G	G	G	G	G	G	G	G	G	H	G	G	A	G	G	A	G	G	G	G	G	H	G	H	G	G
JAX00431676	17	11585489	0	G	A	G	G	G	G	G	A	G	G	G	G	G	G	G	G	G	G	G	G	G	G	G	G	G	H	G	G	G	G	G	G	G	G	G	G	G	G	G	G	A	G	A	G	G	G
JAX00431682	17	11610452	0	A	G	G	A	G	A	G	G	G	A	H	G	G	A	G	A	A	G	G	G	G	G	G	G	A	H	A	A	G	G	A	A	G	A	G	G	G	H	A	A	G	G	G	H	A	H
JAX00073596	17	11620620	0	T	A	A	T	T	T	T	T	T	T	T	T	T	T	T	T	T	A	T	T	T	T	T	T	T	T	T	T	T	A	T	T	A	T	T	A	T	T	T	T	T	A	T	H	T	T
JAX00431689	17	11643366	0	G	A	A	G	G	G	G	G	G	G	G	G	G	G	G	G	G	A	G	G	G	G	G	G	G	G	G	G	G	H	G	G	A	G	G	A	G	G	G	G	G	H	G	H	G	G
JAX00431690	17	11643612	0	G	A	A	G	G	G	A	A	A	G	H	H	H	G	A	G	G	A	A	G	A	G	A	A	G	H	G	G	A	A	G	G	A	G	A	A	G	G	G	G	A	A	A	H	G	H
JAX00431691	17	11644452	0	G	A	G	G	G	G	A	G	G	G	H	G	H	G	A	G	G	G	G	G	G	G	G	A	G	G	G	G	A	G	G	G	G	G	G	G	G	G	G	G	G	G	G	G	G	G
JAX00431694	17	11646713	0	C	G	C	C	C	C	C	G	C	C	C	C	C	C	C	C	C	C	C	C	C	C	C	C	C	H	C	C	C	H	C	C	C	C	C	C	C	C	C	C	G	H	G	C	C	C
JAX00431696	17	11647896	0	C	T	C	C	C	C	T	C	C	C	H	C	H	C	T	C	C	C	C	C	C	C	C	T	C	C	C	C	T	C	C	C	C	C	C	C	C	C	C	C	C	C	C	C	C	C
JAX00431697	17	11648412	0	A	G	G	A	A	A	G	G	G	A	H	N	N	A	G	A	A	G	G	A	G	A	G	G	A	N	A	A	G	G	A	A	G	A	G	G	A	A	A	A	G	G	G	H	A	N
JAX00431698	17	11648980	0	C	T	C	C	T	C	C	C	C	C	C	H	H	C	C	C	C	C	C	T	C	T	C	C	C	C	C	C	C	C	C	C	C	C	C	C	T	H	C	C	C	C	C	C	C	C
JAX00073598	17	11652356	0	C	T	T	C	C	C	C	C	C	C	C	C	C	C	C	C	C	T	C	C	C	C	C	C	C	C	C	C	C	C	C	C	H	C	C	H	C	C	C	C	C	N	C	C	C	C
JAX00073600	17	11658805	0	C	A	A	C	C	C	C	C	A	C	C	N	C	C	C	C	C	A	A	C	A	C	A	C	C	C	C	C	C	H	C	C	A	C	A	A	C	C	C	C	C	H	C	H	C	H
JAX00431704	17	11678044	0	C	T	T	C	T	C	C	T	T	C	C	T	H	C	C	C	C	T	T	T	T	T	T	C	C	H	C	C	C	T	C	C	T	C	T	T	T	H	C	C	T	T	T	H	C	H
JAX00431705	17	11678355	0	G	A	A	G	A	G	G	A	A	G	G	A	H	G	G	G	G	A	A	A	A	A	A	G	G	H	G	G	G	A	G	G	A	G	A	A	A	H	G	G	A	A	A	H	G	H
JAX00431706	17	11678451	0	A	G	A	A	G	A	A	G	A	A	A	H	N	A	A	A	A	A	A	G	A	G	A	A	A	H	A	A	A	H	A	A	A	A	A	A	G	H	A	A	G	H	G	A	A	A
JAX00431708	17	11681378	0	A	G	G	A	G	A	A	G	G	A	A	G	H	A	A	A	A	G	G	G	G	G	G	A	A	H	A	A	A	G	A	A	G	A	G	G	G	H	A	A	G	G	G	H	A	H
JAX00431709	17	11681607	0	C	T	C	C	T	C	C	T	C	C	C	H	N	C	C	C	C	C	C	T	C	T	C	C	C	H	C	C	C	H	C	C	C	C	C	C	T	N	C	C	T	H	T	C	C	C
JAX00431712	17	11682040	0	G	C	G	G	C	G	G	G	G	G	G	H	H	G	G	G	G	G	G	C	G	C	G	G	G	G	G	G	G	G	G	G	G	G	G	G	C	N	G	G	G	G	G	G	G	G
JAX00431713	17	11682144	0	G	T	T	G	G	G	G	T	T	G	G	H	G	G	G	G	G	T	T	G	T	G	T	G	G	H	G	G	G	T	G	G	T	G	T	T	G	G	G	G	T	T	T	H	G	H
JAX00431715	17	11683767	0	G	T	G	G	G	G	G	T	G	G	G	G	G	G	G	G	G	G	G	G	G	G	G	G	G	H	G	G	G	H	G	G	G	G	G	G	G	G	G	G	T	H	T	G	G	G
JAX00431718	17	11685504	0	G	A	G	G	G	G	G	A	G	G	G	G	G	G	G	G	G	G	G	G	G	G	G	G	G	H	G	G	G	H	G	G	G	G	G	G	G	G	G	G	A	H	A	G	G	G
JAX00431719	17	11685597	0	C	A	C	C	A	C	C	A	C	C	C	H	H	C	C	C	C	C	C	A	C	A	C	C	C	H	C	C	C	H	C	C	C	C	C	C	A	H	C	C	A	H	A	C	C	C
JAX00431725	17	11694629	0	G	A	A	G	G	G	G	G	A	G	G	H	G	G	G	G	G	A	A	G	A	G	A	G	G	G	G	G	G	H	G	G	A	G	A	A	G	G	G	G	G	H	G	H	G	H
JAX00431727	17	11700534	0	A	T	A	A	A	T	A	A	A	T	H	A	A	T	A	T	H	A	A	A	A	A	A	A	H	A	A	T	A	A	T	T	A	T	A	A	A	H	T	T	A	A	A	A	T	H
JAX00431730	17	11702251	0	C	T	C	C	C	C	C	C	C	T	C	C	C	H	C	C	N	C	C	C	C	C	C	C	H	C	C	T	C	C	T	T	C	C	C	C	C	C	T	C	C	C	C	C	C	C
JAX00431731	17	11703117	0	A	G	A	A	A	A	A	G	G	A	A	H	A	A	A	A	A	A	G	A	G	A	G	A	A	H	A	A	A	H	A	A	A	A	G	A	A	A	A	A	G	H	G	A	A	H
JAX00431732	17	11703187	0	T	G	T	T	T	T	T	G	T	T	T	T	T	T	T	T	T	T	T	T	T	T	T	T	T	T	T	T	T	T	T	T	T	T	T	T	T	T	T	T	G	T	G	T	T	T
JAX00431733	17	11709002	0	C	T	C	C	C	T	C	C	C	T	H	C	C	T	C	T	H	C	C	C	C	C	C	C	H	C	C	T	C	C	T	T	C	T	C	C	C	H	T	T	C	C	C	C	T	H
JAX00431737	17	11712891	0	A	G	A	A	A	G	A	A	A	G	H	A	A	G	A	G	H	A	A	A	A	A	A	A	H	A	A	G	A	A	G	G	A	G	A	A	A	H	G	G	A	A	A	A	G	H
JAX00431743	17	11724208	0	A	G	G	A	A	G	A	G	G	G	H	H	A	G	A	G	H	G	G	A	G	A	G	A	H	H	A	G	A	G	G	G	G	G	G	G	A	H	G	G	G	G	G	H	G	G
JAX00073604	17	11728032	0	T	C	C	T	T	C	T	C	C	C	H	H	T	C	T	C	H	C	C	T	C	T	C	T	H	H	T	C	T	C	C	C	C	C	C	C	T	H	C	C	C	C	C	H	C	C
JAX00073605	17	11734364	0	G	A	A	G	A	A	G	A	A	G	H	A	H	H	G	A	G	A	A	A	A	A	A	G	G	H	G	G	G	A	G	G	A	A	A	A	A	A	G	A	A	A	A	H	A	A
JAX00431748	17	11738186	0	A	G	G	A	G	G	A	G	G	A	H	G	H	H	A	G	A	G	G	G	G	G	G	A	A	N	A	A	A	G	A	A	G	G	G	G	G	G	A	G	G	G	G	N	G	G
JAX00431749	17	11738974	0	C	T	C	C	T	T	C	C	C	C	H	H	H	N	C	T	C	C	C	T	C	T	C	C	C	C	C	C	C	C	C	C	C	T	C	C	T	T	C	T	C	C	C	C	T	H
JAX00431751	17	11741209	0	A	G	G	A	G	G	A	G	G	G	H	G	H	G	A	G	H	G	G	G	G	G	G	A	N	N	A	G	A	G	G	G	G	G	G	G	G	G	G	G	G	G	G	H	G	G
JAX00431755	17	11744384	0	G	A	G	G	G	G	G	G	G	A	G	G	G	H	G	G	H	G	G	G	G	G	G	G	H	G	G	A	G	G	A	A	G	G	G	G	G	G	A	G	G	G	G	G	G	G
JAX00431759	17	11754208	0	T	G	G	T	G	G	T	G	T	T	H	H	H	N	T	G	T	G	T	G	T	G	T	T	T	H	T	T	T	G	T	T	G	G	T	G	G	G	T	G	G	G	G	H	G	H
JAX00431762	17	11759283	0	G	A	G	G	A	G	G	G	G	G	G	H	H	G	G	G	G	G	G	A	G	A	G	G	G	G	G	G	G	G	G	G	G	G	G	G	A	H	G	G	G	G	G	G	G	G
JAX00431765	17	11761060	0	G	A	G	G	A	G	G	G	G	G	G	H	H	G	G	G	G	G	G	A	G	N	G	G	G	G	G	G	G	G	G	G	G	G	G	G	A	N	N	H	G	G	G	G	N	G
JAX00431766	17	11762041	0	G	A	G	G	A	G	G	G	G	G	G	H	H	G	G	G	G	G	G	A	G	A	G	G	G	G	G	G	G	G	G	G	G	G	G	G	A	H	G	G	G	G	G	G	G	G
JAX00431770	17	11766885	0	G	T	T	G	G	G	G	T	G	G	G	N	G	G	G	G	G	T	G	G	G	G	G	G	G	H	G	G	G	T	G	G	T	G	G	T	G	G	G	G	T	T	T	N	G	N
JAX00431772	17	11770353	0	T	C	T	T	T	T	T	T	C	T	T	H	T	T	T	T	T	T	C	T	C	T	C	T	T	T	T	T	T	T	T	T	T	T	C	T	T	T	T	T	T	T	T	T	T	H
JAX00431774	17	11774078	0	C	T	C	C	C	C	C	C	T	C	C	H	C	C	C	C	C	C	T	C	T	C	T	C	C	C	C	C	C	C	C	C	C	C	T	C	C	C	C	C	C	C	C	C	C	H
JAX00431776	17	11775974	0	C	T	C	C	C	C	C	T	C	C	C	C	C	C	C	C	C	C	C	C	C	C	C	C	C	H	C	C	C	H	C	C	C	C	C	C	C	C	C	C	T	H	T	C	C	C
JAX00073608	17	11778534	0	A	G	G	A	A	A	A	G	G	A	A	H	A	A	A	A	A	G	G	A	N	A	G	A	A	H	A	A	A	G	A	A	G	A	G	G	A	A	A	A	G	G	G	H	A	H
JAX00073609	17	11780771	0	C	T	T	C	C	C	C	T	T	C	C	H	C	C	C	C	C	T	T	C	T	C	T	C	C	H	C	C	C	T	C	C	T	C	T	T	C	C	C	C	T	T	T	H	C	H
JAX00431783	17	11797347	0	T	A	T	T	T	A	T	T	T	T	H	T	T	H	T	A	T	T	T	T	T	T	T	T	T	T	T	T	T	T	T	T	T	A	T	T	T	N	T	A	T	T	T	T	A	H
JAX00073611	17	11816793	0	A	T	A	A	T	T	A	A	A	T	H	H	H	T	A	T	H	A	A	T	A	T	A	A	H	A	A	T	A	A	T	T	A	T	A	A	T	T	T	T	A	A	A	A	T	H
JAX00431796	17	11832204	0	G	A	G	G	G	G	G	A	G	G	G	G	G	G	G	G	G	G	G	G	G	G	G	G	G	H	G	G	G	H	G	G	G	G	G	G	G	G	G	G	A	H	A	G	G	G
JAX00431801	17	11835215	0	C	T	C	C	C	C	C	C	T	C	C	H	C	C	C	C	C	C	T	C	T	C	T	C	C	C	C	C	C	C	C	C	C	C	T	C	C	C	C	C	C	C	C	C	C	H
JAX00431803	17	11836585	0	G	A	G	G	G	G	G	G	G	A	G	G	G	H	G	G	H	G	G	G	G	G	G	G	H	G	G	A	G	G	A	A	G	G	G	G	G	G	A	G	G	G	G	G	G	G
JAX00073612	17	11836636	0	C	T	T	C	T	T	C	T	T	T	H	T	H	T	C	T	H	T	T	T	T	T	T	C	H	H	C	T	C	T	T	T	T	T	T	T	T	T	T	T	T	T	T	H	T	T
JAX00431806	17	11837697	0	G	A	A	G	G	G	G	G	G	A	G	G	G	H	G	G	H	A	G	G	G	G	G	G	H	G	G	A	G	H	A	A	A	G	G	A	G	G	A	G	G	H	G	H	G	G
JAX00431808	17	11837969	0	A	G	A	A	A	A	A	A	A	G	A	A	A	H	A	A	H	A	A	A	A	A	A	A	H	A	A	G	A	A	G	G	A	A	A	A	A	A	G	A	A	A	A	A	A	A
JAX00431812	17	11847617	0	G	A	A	G	G	G	G	A	A	G	G	H	G	G	G	G	N	A	A	G	A	G	A	G	G	H	G	G	G	A	G	G	A	G	A	A	G	G	G	G	A	A	A	H	G	H
JAX00431813	17	11848544	0	G	A	G	G	A	G	A	G	G	A	N	H	A	H	A	G	H	G	G	A	G	A	G	A	H	G	G	A	A	G	A	A	G	G	G	G	A	H	A	G	G	G	G	G	G	G
JAX00431814	17	11849634	0	C	T	T	C	C	C	C	T	T	C	C	H	C	C	C	C	C	T	T	C	T	C	T	C	C	H	C	C	C	T	C	C	T	C	T	T	C	C	C	C	T	T	T	H	C	H
JAX00431815	17	11850145	0	G	A	G	G	G	G	G	A	G	G	G	G	G	G	G	G	G	G	G	G	G	G	G	G	G	H	G	G	G	H	G	G	G	G	G	G	G	G	G	G	A	H	A	G	G	G
JAX00431819	17	11851814	0	G	A	A	G	G	G	G	G	A	G	G	H	G	G	G	G	G	A	A	G	A	G	A	G	G	G	G	G	G	H	G	G	A	G	A	A	G	G	G	G	G	H	G	H	G	H
JAX00431820	17	11875722	0	G	A	G	G	A	G	A	A	G	A	H	H	A	H	A	G	H	G	G	A	G	A	G	A	H	H	G	A	A	H	A	A	G	G	G	G	A	H	A	G	A	H	A	G	G	G
JAX00431821	17	11875860	0	C	T	T	C	C	C	C	C	T	C	C	H	C	C	C	C	C	T	T	C	T	C	T	C	C	C	C	C	C	H	C	C	T	C	T	T	C	C	C	C	C	H	C	H	C	H
JAX00431824	17	11877523	0	C	T	C	C	T	C	T	C	C	T	N	H	T	H	T	C	H	C	C	T	C	T	C	T	H	C	C	T	T	C	T	T	C	C	C	C	T	H	T	C	C	C	C	C	C	C
JAX00431825	17	11877547	0	T	C	C	T	C	T	C	C	C	C	H	C	C	H	C	T	H	C	C	C	C	C	C	C	H	H	T	C	C	C	C	C	C	T	C	C	C	H	C	T	C	C	C	H	T	H
JAX00431827	17	11878526	0	T	C	C	T	C	T	C	T	C	C	H	C	C	H	C	T	H	C	C	C	C	C	C	C	H	T	T	C	C	H	C	C	C	T	C	C	C	H	C	T	T	H	T	H	T	H
JAX00431828	17	11885482	0	C	T	T	C	T	C	T	T	T	T	H	T	T	H	T	C	H	T	T	T	T	T	T	T	H	H	C	T	T	T	T	T	T	C	T	T	T	H	T	C	T	T	T	H	C	H
JAX00431829	17	11885718	0	G	A	G	G	A	G	A	G	G	A	H	H	A	H	A	G	H	G	G	A	G	A	G	A	H	G	G	A	A	G	A	A	G	G	G	G	A	H	A	G	G	G	G	G	G	G
JAX00073618	17	11903229	0	A	G	G	A	G	A	G	G	G	G	H	G	G	H	G	A	H	G	G	G	G	G	G	G	H	H	A	G	G	G	G	G	G	A	G	G	G	H	G	A	G	G	G	H	A	H
JAX00431835	17	11911322	0	T	C	C	T	T	T	T	C	C	T	T	H	T	T	T	T	T	C	C	T	C	T	C	T	T	H	T	T	T	C	T	T	C	T	C	C	T	T	T	T	C	C	C	H	T	H
JAX00073619	17	11937134	0	G	A	A	G	G	G	G	G	G	G	G	G	G	G	G	G	G	A	G	G	G	G	G	G	G	G	G	G	G	H	G	G	A	G	G	A	G	G	G	G	G	H	G	H	G	G
JAX00431839	17	11949319	0	T	C	C	T	T	T	C	C	C	T	H	H	H	T	C	T	T	C	C	T	C	T	C	C	T	H	T	T	C	C	T	T	C	T	C	C	T	T	T	T	C	C	C	H	T	H
JAX00431860	17	11992077	0	T	C	C	T	T	T	T	C	C	T	T	H	T	T	T	T	T	C	C	T	C	T	C	T	T	H	T	T	T	C	T	T	C	T	C	C	T	T	T	T	C	C	C	N	T	H
JAX00431868	17	12000616	0	C	T	T	C	C	C	C	C	C	C	C	C	C	C	C	C	C	T	C	C	C	C	C	C	C	C	C	C	C	H	C	C	T	C	C	T	C	C	C	C	C	H	C	N	C	C
JAX00431869	17	12007312	0	A	G	G	A	G	G	G	G	G	G	G	G	G	G	G	G	H	G	G	G	G	G	G	G	H	H	A	G	G	G	G	G	G	G	G	G	G	G	G	G	G	G	G	H	G	G
JAX00073626	17	12012669	0	G	A	A	G	A	A	A	G	A	A	A	A	A	A	A	A	H	A	A	A	A	A	A	A	H	G	G	A	A	H	A	A	A	A	A	A	A	A	A	A	G	N	G	H	A	A
JAX00431874	17	12044313	0	C	T	T	C	T	T	T	T	T	C	T	T	T	N	T	T	C	T	T	T	T	T	T	T	C	H	C	C	T	T	C	C	T	T	T	T	T	T	C	T	T	T	T	H	T	T
JAX00431877	17	12053834	0	T	C	T	T	T	T	T	C	T	T	T	T	T	T	T	T	T	T	T	T	T	T	T	T	T	H	T	T	T	H	T	T	T	T	T	T	T	T	T	T	C	H	C	T	T	T
JAX00073628	17	12054646	0	C	T	C	C	T	C	T	C	C	C	H	H	T	C	T	C	C	C	C	T	C	T	C	T	C	C	C	C	T	C	C	C	C	C	C	C	T	H	C	C	C	C	C	C	C	C
JAX00431878	17	12056604	0	C	A	C	C	C	A	C	C	C	C	H	C	C	H	C	A	C	C	C	C	C	C	C	C	C	C	C	C	C	C	C	C	C	A	C	C	C	H	C	A	C	C	C	C	A	H
JAX00188356	17	12069037	0	G	A	A	G	A	A	A	A	A	G	A	A	A	H	A	A	G	A	A	A	A	A	A	A	G	H	G	G	A	A	G	G	A	A	A	A	A	A	G	A	A	A	A	H	A	A
JAX00073630	17	12069106	0	C	A	A	C	C	C	C	C	A	C	C	H	C	C	C	C	C	A	A	C	A	C	A	C	C	C	C	C	C	H	C	C	A	C	A	A	C	C	C	C	C	H	C	H	C	H
JAX00431883	17	12071038	0	G	A	A	G	G	A	G	A	A	G	H	H	G	H	G	A	G	A	A	G	A	G	A	G	G	H	G	G	G	A	G	G	A	A	A	A	G	H	G	A	A	A	A	H	A	A
JAX00431890	17	12077008	0	C	T	C	C	C	C	C	C	C	T	C	C	C	H	C	C	H	C	C	C	C	C	C	C	H	C	C	T	C	C	T	T	C	C	C	C	C	C	T	C	C	C	C	C	C	C
JAX00431892	17	12077377	0	C	A	C	C	C	C	C	C	C	A	C	C	C	H	C	C	H	C	C	C	C	C	C	C	H	C	C	A	C	C	A	A	C	C	C	C	C	C	A	C	C	C	C	C	C	C
JAX00431893	17	12077507	0	A	C	C	A	A	A	A	A	C	C	A	H	A	N	A	A	N	C	C	A	C	A	C	A	N	A	A	C	A	N	C	C	C	A	C	C	A	A	C	A	A	N	A	H	A	H
JAX00431894	17	12080689	0	A	T	T	A	A	A	A	T	T	T	A	H	A	H	A	A	H	T	T	A	T	A	T	A	H	H	A	T	A	T	T	T	T	A	T	T	A	A	T	A	T	T	T	H	A	H
JAX00431895	17	12080875	0	A	G	G	A	A	A	A	G	G	G	A	H	A	H	A	A	H	G	G	A	G	A	G	A	H	H	A	G	A	G	G	G	G	A	G	G	A	A	G	A	G	G	G	H	A	H
JAX00073631	17	12085560	0	C	T	T	C	C	C	C	C	C	C	C	C	C	C	C	C	C	T	C	C	C	C	C	C	C	C	C	C	C	H	C	C	T	C	C	T	C	C	C	C	C	H	C	H	C	C
JAX00073632	17	12086648	0	G	A	A	G	G	G	G	G	A	G	G	H	G	G	G	G	G	A	A	G	A	G	A	G	G	G	G	G	G	H	G	G	A	G	A	A	G	G	G	G	G	H	G	H	G	H
JAX00431901	17	12092026	0	A	T	A	A	A	T	A	A	A	A	H	A	A	H	A	T	A	A	A	A	A	A	A	A	A	A	A	A	A	A	A	A	A	T	A	A	A	H	A	T	A	A	A	A	T	H
JAX00431902	17	12092128	0	G	A	G	G	G	G	G	A	G	A	G	G	G	H	G	G	H	G	G	G	G	G	G	G	H	H	G	A	G	H	A	A	G	G	G	G	G	G	A	G	A	H	A	G	G	G
JAX00431903	17	12092640	0	G	A	A	G	G	A	G	A	A	G	H	H	G	H	G	A	G	A	A	G	A	G	A	G	G	H	G	G	G	A	G	G	A	A	A	A	G	H	G	A	A	A	A	H	A	A
JAX00431904	17	12096550	0	T	C	C	T	T	C	T	C	C	C	H	H	T	C	T	C	H	C	C	T	C	T	C	T	H	H	T	C	T	C	C	C	C	C	C	C	T	H	C	C	C	C	C	H	C	C
JAX00431905	17	12096596	0	C	A	A	C	C	A	C	A	A	A	H	H	C	A	C	A	H	A	A	C	A	C	A	C	H	H	C	A	C	A	A	A	A	A	A	A	C	H	A	A	A	A	A	H	A	A
JAX00431906	17	12099549	0	C	G	C	C	C	C	C	G	C	C	C	C	C	C	C	C	C	C	C	C	C	C	C	C	C	H	C	C	C	H	C	C	C	C	C	C	C	C	C	C	G	H	G	C	C	C
JAX00431913	17	12108752	0	G	A	A	G	G	G	G	G	G	G	G	G	G	G	G	G	G	A	G	G	G	G	G	G	G	G	G	G	G	H	G	G	A	G	G	A	G	G	G	G	G	H	G	H	G	G
JAX00431925	17	12124186	0	C	T	T	C	C	C	C	C	T	T	C	H	C	H	C	C	H	T	T	C	T	C	T	C	H	C	C	T	C	H	T	T	T	C	T	T	C	C	T	C	C	H	C	H	C	H
JAX00431928	17	12136202	0	G	A	G	G	G	A	G	G	G	G	H	G	G	H	G	A	G	G	G	G	G	G	G	G	G	G	G	G	G	G	G	G	G	A	G	G	G	H	G	A	G	G	G	G	A	H
JAX00431930	17	12137983	0	G	A	A	G	G	G	G	G	A	G	G	H	G	G	G	G	G	A	A	G	A	G	A	G	G	G	G	G	G	H	G	G	A	G	A	A	G	G	G	G	G	H	G	H	G	H
JAX00073636	17	12148387	0	C	T	T	C	C	C	C	C	T	C	C	H	C	C	C	C	C	T	T	C	T	C	T	C	C	C	C	C	C	H	C	C	T	C	T	T	C	C	C	C	C	H	C	H	C	H
JAX00431937	17	12178875	0	A	G	A	A	A	A	A	G	A	A	A	A	A	A	A	A	A	A	A	A	A	A	A	A	A	H	A	A	A	H	A	A	A	A	A	A	A	A	A	A	G	H	G	A	A	A
JAX00073637	17	12181279	0	A	G	G	A	A	A	A	A	A	A	A	A	A	A	A	A	A	G	A	A	A	A	A	A	A	A	A	A	A	H	A	A	G	A	A	G	A	A	A	A	A	H	A	H	A	A
JAX00431949	17	12201870	0	G	C	G	G	G	G	G	G	G	C	G	G	G	C	G	G	C	G	G	G	G	G	G	G	C	G	G	C	G	G	C	C	G	G	G	G	G	G	C	G	G	G	G	G	G	G
JAX00431951	17	12229725	0	G	T	T	G	G	G	G	T	T	G	G	H	G	G	G	G	G	T	T	G	T	G	T	G	G	H	G	G	G	T	G	G	T	G	T	T	G	G	G	G	T	T	T	H	G	H
JAX00431954	17	12234955	0	T	C	C	T	T	T	T	C	C	C	T	H	T	H	T	T	H	C	C	T	C	T	C	T	H	H	T	C	T	C	C	C	C	T	C	C	T	T	C	T	C	C	C	H	T	H
JAX00431956	17	12249624	0	A	G	G	A	A	A	A	G	G	G	A	H	A	H	A	A	H	G	G	A	G	A	G	A	N	H	A	G	A	G	G	G	G	A	G	G	A	A	G	A	G	G	G	H	H	H
JAX00431957	17	12249880	0	C	T	C	C	C	C	C	T	C	C	C	C	C	C	C	C	C	C	C	C	C	C	C	C	C	H	C	C	C	H	C	C	C	C	C	C	C	C	C	C	H	H	H	C	C	C
JAX00431958	17	12250125	0	T	C	C	T	T	T	T	C	C	C	T	H	T	H	T	T	N	C	C	T	C	T	C	T	H	H	T	C	T	C	C	C	C	T	C	C	T	T	C	T	C	C	C	H	T	H
JAX00431959	17	12250356	0	C	T	T	C	C	C	C	T	C	C	C	C	C	C	C	C	C	T	C	C	C	C	C	C	C	H	C	C	C	T	C	C	T	C	C	T	C	C	C	C	T	T	T	H	C	C
JAX00431961	17	12252856	0	A	G	G	A	A	A	A	G	A	A	A	A	A	A	A	A	A	G	A	A	A	A	A	A	A	H	A	A	A	G	A	A	G	A	A	G	A	A	A	A	G	G	G	H	A	A
JAX00431962	17	12252953	0	C	T	T	C	C	C	C	C	C	C	C	C	C	N	C	N	N	T	H	C	C	C	C	C	C	C	C	C	C	H	C	C	T	C	C	T	C	C	C	C	C	H	C	H	C	C
JAX00431968	17	12259863	0	A	G	A	A	G	A	G	A	G	A	H	G	G	A	G	A	A	A	G	G	G	G	G	G	A	A	A	A	G	A	A	A	A	A	G	A	G	H	A	A	A	A	A	A	A	H
JAX00431969	17	12260782	0	T	C	T	T	C	C	C	C	C	T	C	C	C	H	C	C	T	T	C	C	C	C	C	C	T	H	T	T	C	H	T	T	T	C	C	T	C	C	T	C	C	H	C	T	C	C
JAX00431972	17	12263150	0	G	C	G	G	G	G	G	C	G	G	G	G	G	G	G	G	G	G	G	G	G	G	G	G	G	H	G	G	G	H	G	G	G	G	G	G	G	G	G	G	C	H	C	G	G	G
JAX00431974	17	12277099	0	T	G	T	T	T	T	T	G	G	T	T	H	T	T	T	T	T	T	G	T	G	T	G	T	T	H	T	T	T	H	T	T	T	T	G	T	T	T	T	T	G	H	G	T	T	H
JAX00431975	17	12277239	0	A	G	A	A	A	A	A	A	G	A	A	H	A	A	A	A	A	A	G	A	G	A	G	A	A	A	A	A	A	A	A	A	A	A	G	A	A	A	A	A	A	A	A	A	A	A
JAX00431983	17	12296669	0	G	A	G	G	G	G	G	A	G	G	G	G	G	G	G	G	G	G	G	G	G	G	G	G	G	H	G	G	G	H	G	G	G	G	G	G	G	G	G	G	A	H	A	G	G	G
JAX00210472	17	12297773	0	A	C	A	A	A	A	A	C	C	A	A	A	A	A	A	A	A	A	C	A	C	A	C	A	A	A	A	A	A	A	A	A	A	A	C	A	A	A	A	A	C	H	C	A	A	H
JAX00431987	17	12302447	0	C	T	C	C	C	T	C	C	C	C	H	C	C	H	C	T	C	C	C	C	C	C	C	C	C	C	C	C	C	C	C	C	C	T	C	C	C	H	C	T	C	C	C	C	T	H
JAX00431990	17	12306176	0	C	T	C	C	C	T	C	C	C	C	H	C	C	H	C	T	C	C	C	C	C	C	C	C	C	C	C	C	C	C	C	C	C	T	C	C	C	N	C	T	C	C	C	C	T	H
JAX00073647	17	12308596	0	G	A	G	G	A	G	A	G	A	G	N	A	A	G	A	G	G	G	A	A	A	A	A	A	G	G	G	G	A	G	G	G	G	G	A	G	A	H	G	G	H	G	H	G	G	H
JAX00073648	17	12311950	0	T	A	T	T	A	T	A	A	A	T	H	A	A	T	A	T	T	T	A	A	A	A	A	A	T	H	T	T	A	H	T	T	T	T	A	T	A	H	T	T	A	H	A	T	T	H
JAX00431992	17	12313602	0	T	G	T	T	T	T	T	T	G	T	T	H	T	T	T	T	T	T	G	T	G	T	G	T	T	T	T	T	T	T	T	T	T	T	G	T	T	T	T	T	T	T	T	T	T	H
JAX00431993	17	12313644	0	T	C	T	T	C	T	C	C	C	T	N	C	C	T	C	T	T	T	C	C	C	C	C	C	T	H	N	T	C	H	T	T	T	T	C	T	C	H	T	T	C	N	C	T	T	H
JAX00431994	17	12318507	0	T	C	T	T	C	T	C	T	C	T	H	C	C	T	C	T	T	T	C	C	C	C	C	C	T	T	T	T	C	T	T	T	T	T	C	T	C	H	T	T	T	T	T	T	T	H
JAX00431995	17	12322801	0	C	T	C	C	C	C	C	C	T	C	C	H	C	C	C	C	C	C	T	C	T	C	T	C	C	C	C	C	C	C	C	C	C	C	T	C	C	C	C	C	C	C	C	C	C	H
JAX00073650	17	12322837	0	A	C	A	A	C	A	C	A	A	A	H	H	C	A	C	A	A	A	A	C	A	C	A	C	A	A	A	A	C	A	A	A	A	A	A	A	C	H	A	A	A	A	A	A	A	A
JAX00210473	17	12356798	0	C	T	C	C	C	C	C	C	T	C	C	H	C	C	C	C	C	C	T	C	T	C	T	C	C	C	C	C	C	C	C	C	C	C	T	C	C	C	C	C	C	C	C	C	C	H
JAX00432000	17	12362312	0	G	T	G	G	T	T	T	G	G	G	T	H	T	H	T	T	G	G	G	T	G	T	G	T	G	G	G	G	T	G	G	G	G	T	G	G	T	T	G	T	G	G	G	G	T	H
JAX00432008	17	12374203	0	C	T	C	C	C	C	C	T	C	C	C	C	C	C	C	C	C	C	C	C	C	C	C	C	C	H	C	C	C	H	C	C	C	C	C	C	C	C	C	C	T	H	T	C	C	C
JAX00432010	17	12376562	0	C	T	C	C	C	T	C	C	C	C	H	C	C	H	C	T	C	C	C	C	C	C	C	C	C	C	C	C	C	C	C	C	C	T	C	C	C	H	C	T	C	C	C	C	T	H
JAX00432011	17	12379047	0	T	A	T	T	A	A	A	A	A	T	A	A	N	T	H	H	T	T	A	A	A	H	A	A	T	H	T	T	H	H	T	T	T	A	A	T	A	A	T	A	A	H	A	T	A	A
JAX00432012	17	12379309	0	A	G	A	A	A	A	A	G	G	A	A	G	A	A	A	A	A	A	G	A	G	A	G	A	A	H	A	A	A	H	A	A	A	A	G	A	A	A	A	A	G	H	G	A	A	H
JAX00432015	17	12384120	0	C	T	C	C	T	T	T	T	T	C	T	T	T	C	T	N	C	C	T	T	T	T	T	T	C	H	C	C	T	H	C	C	C	T	T	C	T	T	C	N	T	H	T	C	T	T
JAX00432016	17	12385391	0	T	A	T	T	A	T	A	T	T	T	H	H	A	T	A	T	T	T	T	A	T	A	T	A	T	T	T	T	A	T	T	T	T	T	T	T	A	H	T	T	T	T	T	T	T	T
JAX00432018	17	12403119	0	T	C	T	T	T	T	T	T	C	T	T	N	T	T	T	T	T	T	C	T	C	T	C	T	T	T	T	T	T	T	T	T	T	T	C	T	T	T	T	T	T	T	T	T	T	H
JAX00432022	17	12417539	0	C	T	C	C	C	T	C	C	C	C	H	C	C	H	C	T	C	C	C	C	C	C	C	C	C	C	C	C	C	C	C	C	C	T	C	C	C	H	C	T	C	C	C	C	T	H
JAX00432024	17	12417734	0	G	A	G	G	G	G	G	A	G	G	G	G	G	G	G	G	G	G	G	G	G	G	G	G	G	H	G	G	G	H	G	G	G	G	G	G	G	G	G	G	A	H	A	G	G	G
JAX00073657	17	12421283	0	G	A	G	G	A	A	A	G	G	G	A	H	A	H	A	A	G	G	G	A	G	A	G	A	G	G	G	G	A	G	G	G	G	A	G	G	A	A	G	A	G	G	G	G	A	H
JAX00432027	17	12422085	0	T	C	T	T	C	C	C	C	C	T	C	C	C	H	C	C	T	T	C	C	C	C	C	C	T	H	T	T	C	H	T	T	T	C	C	T	C	C	T	C	C	H	C	T	C	C
JAX00432031	17	12452071	0	C	T	C	C	C	C	C	T	C	C	C	C	C	C	C	C	C	C	C	C	C	C	C	C	C	H	C	C	C	H	C	C	C	C	C	C	C	C	C	C	T	H	T	C	C	C
JAX00073658	17	12453626	0	G	A	G	G	A	A	A	G	G	G	A	H	A	H	A	A	G	G	G	A	G	A	G	A	G	G	G	G	A	G	G	G	G	A	G	G	A	A	G	A	G	G	G	G	A	H
JAX00073659	17	12454550	0	A	G	A	A	G	G	G	A	A	A	G	H	G	H	G	G	A	A	A	G	A	G	A	G	A	A	A	A	G	A	A	A	A	G	A	A	G	G	A	G	A	A	A	A	G	H
JAX00432034	17	12456608	0	A	G	A	A	A	A	A	G	G	A	A	H	A	A	A	A	A	A	G	A	G	A	G	A	A	H	A	A	A	H	A	A	A	A	G	A	A	A	A	A	G	H	G	A	A	H
JAX00073660	17	12475031	0	A	G	A	A	G	G	G	G	G	A	G	G	G	H	G	G	A	A	G	G	G	G	G	G	A	H	A	A	G	H	A	A	A	G	G	A	G	G	A	G	G	H	G	A	G	G
JAX00432036	17	12482419	0	C	T	C	C	C	C	C	C	T	C	C	N	H	C	N	N	C	H	T	C	T	C	T	C	C	C	C	C	C	C	C	C	C	C	T	C	C	C	C	C	C	C	C	C	C	H
JAX00432037	17	12482834	0	C	T	C	C	T	T	T	C	C	C	T	H	T	H	T	T	C	C	C	T	C	T	C	T	C	C	C	C	T	C	C	C	C	T	C	C	T	T	C	T	C	C	C	C	T	H
JAX00073661	17	12488780	0	G	A	G	G	A	A	A	G	G	G	A	H	A	H	A	A	G	G	G	A	G	A	G	A	G	G	G	G	A	G	G	G	G	A	G	G	A	A	G	A	G	G	G	G	A	H
JAX00073662	17	12503609	0	T	A	T	T	A	A	A	T	T	T	A	H	A	H	A	A	T	T	T	A	T	A	T	A	T	T	T	T	A	T	T	T	T	A	T	T	A	A	T	A	T	T	T	T	A	H
JAX00432038	17	12510498	0	T	C	T	T	T	T	T	C	T	T	T	T	T	T	T	T	T	T	T	T	T	T	T	T	T	H	T	T	T	H	T	T	T	T	T	T	T	T	T	T	C	H	C	T	T	T
JAX00073664	17	12521556	0	C	T	C	C	T	T	T	T	T	C	T	T	T	H	T	T	C	C	T	T	T	T	T	T	C	H	C	C	T	H	C	C	C	T	T	C	T	T	C	T	T	H	T	C	T	T
JAX00432044	17	12530150	0	C	G	C	C	C	C	C	C	G	C	C	H	C	C	C	C	C	C	G	C	G	C	G	C	C	C	C	C	C	C	C	C	C	C	G	C	C	C	C	C	C	C	C	C	C	H
JAX00432045	17	12530446	0	A	G	A	A	A	A	A	G	G	A	A	H	A	A	A	A	A	A	G	A	G	A	G	A	A	H	A	A	A	H	A	A	A	A	G	A	A	A	A	A	G	H	G	A	A	H
JAX00432050	17	12546990	0	C	A	C	C	C	C	C	A	C	C	C	C	C	C	C	C	C	C	C	C	C	C	C	C	C	H	C	C	C	H	C	C	C	C	C	C	C	C	C	C	A	H	A	C	C	C
JAX00432052	17	12565459	0	T	G	T	T	T	T	T	G	G	T	T	H	T	T	T	T	T	T	G	T	G	T	G	T	T	H	T	T	T	H	T	T	T	T	G	T	T	T	T	T	G	H	G	T	T	H
JAX00432058	17	12606377	0	C	T	C	C	C	C	C	C	T	C	C	H	C	C	C	C	C	C	T	C	T	C	T	C	C	C	C	C	C	C	C	C	C	C	T	C	C	C	C	C	C	C	C	C	C	H
JAX00432062	17	12625514	0	A	G	A	A	A	A	A	A	G	A	A	H	A	A	A	A	A	A	G	A	G	A	G	A	A	A	A	A	A	A	A	A	A	A	G	A	A	A	A	A	A	A	A	A	A	H
JAX00432065	17	12633289	0	C	G	C	C	C	C	C	G	C	C	C	C	C	C	C	C	C	C	C	C	C	C	C	C	C	H	C	C	C	H	C	C	C	C	C	C	C	C	C	C	G	H	G	C	C	C
JAX00432069	17	12684177	0	T	C	T	T	T	T	T	T	C	T	T	H	T	T	T	T	T	T	C	T	C	T	C	T	T	T	T	T	T	T	T	T	T	T	C	T	T	T	T	T	T	T	T	T	T	H
JAX00210482	17	12705574	0	T	G	T	T	T	T	T	G	G	T	T	H	T	T	T	T	T	T	G	T	G	T	G	T	T	H	T	T	T	H	T	T	T	T	G	T	T	T	T	T	G	H	G	T	T	H
JAX00210483	17	12705611	0	C	T	C	C	C	C	C	C	T	C	C	H	C	C	C	C	C	C	T	C	T	C	T	C	C	C	C	C	C	C	C	C	C	C	T	C	C	C	C	C	C	C	C	C	C	H
JAX00210484	17	12705696	0	C	G	C	C	C	C	C	C	G	C	C	H	C	C	C	C	C	C	G	C	G	C	G	C	C	C	C	C	C	C	C	C	C	C	G	C	C	C	C	C	C	C	C	C	C	H
JAX00432072	17	12721149	0	A	G	A	A	A	A	A	G	G	A	A	H	A	A	A	A	A	A	G	A	G	A	G	A	A	H	A	A	A	H	A	A	A	A	G	A	A	A	A	A	G	H	G	A	A	H
JAX00432073	17	12722312	0	G	A	G	G	G	G	G	A	G	G	G	G	G	G	G	G	G	G	G	G	G	G	G	G	G	H	G	G	G	H	G	G	G	G	G	G	G	G	G	G	A	H	A	G	G	G
JAX00432076	17	12732256	0	G	A	G	G	G	A	G	G	G	G	H	G	G	H	G	A	G	H	G	G	G	G	G	G	G	G	G	G	G	G	G	G	G	A	G	G	G	H	G	A	G	G	G	G	A	H
JAX00432082	17	12744717	0	C	G	C	C	C	C	C	G	G	C	C	H	C	C	C	C	C	C	G	C	G	C	G	C	C	H	C	C	C	H	C	C	C	C	G	C	C	C	C	C	G	H	G	C	C	H
JAX00432088	17	12768604	0	C	A	C	C	C	A	C	C	C	C	N	C	C	H	C	A	C	C	C	C	C	C	C	C	C	C	C	C	C	C	C	C	C	A	C	C	C	N	C	H	C	C	C	C	N	H
JAX00432096	17	12822313	0	G	A	G	G	G	A	G	G	G	G	H	G	G	H	G	A	G	G	G	G	G	G	G	G	G	G	G	G	G	G	G	G	G	A	G	G	G	G	G	A	G	G	G	G	A	H
JAX00432098	17	12827301	0	C	T	C	C	C	C	C	T	T	C	C	H	C	C	C	C	C	C	T	C	T	C	T	C	C	H	C	C	C	H	C	C	C	C	T	C	C	C	C	C	T	H	T	C	C	H
JAX00432100	17	12851484	0	G	A	G	G	G	G	G	G	A	G	G	H	G	G	G	G	G	G	A	G	A	G	A	G	G	G	G	G	G	G	G	G	G	G	A	G	G	G	G	G	G	G	G	G	G	H
JAX00432104	17	12857449	0	T	C	T	T	T	T	T	C	T	T	T	T	T	T	T	T	T	T	T	T	T	T	T	T	T	H	T	T	T	H	T	T	T	T	T	T	T	T	T	T	C	H	C	T	T	T
JAX00432111	17	12951140	0	C	T	C	C	C	C	C	C	T	C	C	H	C	C	C	C	C	C	T	C	T	C	T	C	C	C	C	C	C	C	C	C	C	C	T	C	C	C	C	C	C	C	C	C	C	H
JAX00073698	17	12973835	0	G	C	G	G	G	G	G	G	C	G	G	C	G	G	G	G	G	G	C	G	C	G	C	G	G	G	G	G	G	G	G	G	G	G	C	G	G	G	G	G	G	G	G	G	G	C
JAX00432115	17	13061861	0	G	A	G	G	G	G	G	A	G	G	G	G	G	G	G	G	G	G	G	G	G	G	G	G	G	H	G	G	G	H	G	G	G	G	G	G	G	G	G	H	A	H	A	G	G	G
JAX00073719	17	13267959	0	C	T	T	C	T	T	T	T	T	C	T	T	T	T	T	T	C	T	T	T	T	T	T	T	C	N	C	C	T	T	H	C	T	T	T	T	T	T	C	T	T	T	T	N	T	T
JAX00432133	17	13293840	0	C	T	C	C	C	C	C	T	C	C	C	C	C	C	C	C	C	C	C	C	C	C	C	C	C	N	C	C	C	H	C	C	C	C	C	C	C	C	C	H	T	H	T	C	C	C
JAX00432145	17	13413538	0	G	A	G	G	G	G	G	G	A	G	G	H	G	G	G	G	G	G	A	G	A	G	A	G	G	G	G	G	G	G	G	G	G	G	A	G	G	G	G	G	G	G	G	G	G	H
JAX00432147	17	13416884	0	A	G	A	A	A	A	A	G	G	A	A	H	A	A	A	A	A	A	G	A	G	A	G	A	A	H	A	A	A	H	A	A	A	A	G	A	A	A	A	H	G	H	G	A	A	H
JAX00432150	17	13444811	0	C	T	T	C	T	T	T	C	C	C	T	H	T	H	T	T	C	T	C	T	C	T	C	T	C	C	C	C	T	H	C	C	T	T	C	T	T	T	C	H	C	H	C	H	T	H
JAX00432152	17	13452847	0	T	C	T	T	T	T	T	C	C	T	T	H	T	T	T	T	T	T	C	T	C	T	C	T	T	H	T	T	T	H	T	T	T	T	C	T	T	T	T	H	C	H	C	T	T	H
JAX00432159	17	13504207	0	G	A	G	G	G	G	G	A	G	G	G	G	G	G	G	G	G	G	G	G	G	G	G	G	G	H	G	G	G	H	G	G	G	G	G	G	G	G	G	H	A	H	A	G	G	G
JAX00432163	17	13523374	0	G	A	G	G	G	A	G	G	G	G	H	G	G	N	G	A	G	G	G	G	G	G	G	G	G	G	G	G	G	G	G	G	G	A	G	G	G	H	G	H	G	G	G	G	A	H
JAX00432165	17	13543884	0	A	G	A	A	A	G	A	A	G	A	H	H	A	H	A	G	A	A	G	A	G	A	G	A	A	A	A	A	A	A	A	A	A	G	G	A	A	H	A	H	A	A	A	A	G	G
JAX00432168	17	13588838	0	A	T	A	A	A	A	A	T	T	A	A	H	A	A	A	A	A	A	T	A	T	A	T	A	A	H	A	A	A	H	A	A	A	A	T	A	A	A	A	H	T	H	T	A	A	H
JAX00432170	17	13610647	0	A	G	A	A	A	G	A	G	G	A	G	G	A	G	A	G	A	A	G	A	G	A	G	A	A	G	A	A	A	G	A	A	N	G	G	A	A	G	A	G	G	G	G	A	G	G
JAX00432175	17	13623990	0	G	A	G	G	G	G	G	G	A	G	G	H	G	G	G	G	G	G	A	G	A	G	A	G	G	G	G	G	G	G	G	G	G	G	A	G	G	G	G	G	G	G	G	G	G	H
JAX00073743	17	13628738	0	A	G	G	A	G	A	G	G	G	G	H	G	G	N	G	A	H	G	G	G	G	G	G	G	H	H	H	G	G	G	G	G	G	A	G	G	G	H	G	G	G	G	G	G	A	H
JAX00432176	17	13629412	0	A	C	A	A	A	C	A	A	A	C	H	A	A	C	A	C	H	A	A	A	A	H	A	A	H	A	A	C	A	A	C	C	A	C	A	A	A	A	C	H	A	A	A	A	C	H
JAX00432178	17	13649254	0	C	T	C	C	C	T	C	C	C	C	H	C	C	H	C	T	C	C	C	C	C	C	C	C	C	C	C	C	C	C	C	C	C	T	C	C	C	C	C	H	C	C	C	C	T	H
JAX00432179	17	13649980	0	G	A	G	G	G	G	G	A	G	G	G	G	G	G	G	G	G	G	G	G	G	G	G	G	G	H	G	G	G	H	G	G	G	G	G	G	G	G	G	H	A	H	A	G	G	G
JAX00073747	17	13661467	0	A	G	A	A	A	G	A	G	G	A	H	H	A	H	A	G	A	A	G	A	G	A	G	A	A	H	A	A	A	H	A	A	A	G	G	A	A	A	A	G	G	H	G	A	G	G
JAX00432198	17	13782817	0	A	G	A	A	A	A	A	G	A	A	A	A	A	A	A	A	A	A	A	A	A	A	A	A	A	H	A	A	A	H	A	A	A	A	A	A	A	A	A	H	G	H	G	A	A	A
JAX00432199	17	13783125	0	T	A	T	T	T	T	T	T	A	T	T	H	T	T	T	T	T	T	A	T	A	T	A	T	T	T	T	T	T	T	T	T	T	T	A	T	T	T	T	T	T	T	T	T	T	H
JAX00432206	17	13823763	0	G	C	G	G	G	G	G	G	C	G	G	H	G	G	G	G	G	G	C	G	C	G	C	G	G	G	G	G	G	G	G	G	G	G	C	G	G	G	G	G	G	G	G	G	G	H
JAX00432210	17	13830226	0	T	A	T	T	T	T	T	T	A	T	T	T	T	T	T	T	T	T	A	T	A	T	A	T	T	T	T	T	T	T	T	T	T	T	A	T	T	T	T	T	T	T	T	T	T	T
JAX00073761	17	13860525	0	T	C	T	T	T	T	T	C	C	T	T	H	T	T	T	T	T	T	C	T	C	T	C	T	T	H	T	T	T	H	T	T	T	T	C	T	T	T	T	H	C	H	C	T	T	H
JAX00073763	17	13907821	0	C	G	C	C	C	C	C	C	G	C	C	H	C	C	C	C	C	C	G	C	G	C	G	C	C	C	C	C	C	C	C	C	C	C	G	C	C	C	C	C	C	C	C	C	C	H
JAX00432217	17	13920257	0	G	A	G	G	G	A	G	A	A	G	H	H	G	H	G	A	G	G	A	G	A	G	A	G	G	H	G	G	G	H	G	G	G	A	A	G	G	G	G	A	A	H	A	G	A	A
JAX00432218	17	13921010	0	T	C	T	T	T	T	T	C	T	T	T	T	T	T	T	T	T	T	T	T	T	T	T	T	T	H	T	T	T	H	T	T	T	T	T	T	T	T	T	H	C	H	C	T	T	T
JAX00432219	17	13922378	0	C	A	C	C	C	A	C	C	A	C	H	H	C	H	C	A	C	C	A	C	A	C	A	C	C	C	C	C	C	C	C	C	C	A	A	C	C	C	C	H	C	C	C	C	A	A
JAX00432220	17	13922497	0	C	T	C	C	C	T	C	C	C	C	H	C	C	H	C	T	C	C	C	C	C	C	C	C	C	C	C	C	C	C	C	C	C	T	C	C	C	C	C	H	C	C	C	C	T	H
JAX00073766	17	13926905	0	T	A	T	T	T	A	T	A	A	T	H	A	T	H	T	A	T	T	A	T	A	T	A	T	T	H	T	T	T	H	T	T	T	A	A	T	T	T	T	A	A	H	A	T	A	A
JAX00432223	17	13926941	0	C	T	C	C	C	T	C	C	T	C	H	T	C	H	C	T	C	C	T	C	T	C	T	C	C	C	C	C	C	C	C	C	C	T	T	C	C	C	C	H	C	C	C	C	T	T
JAX00432234	17	13997693	0	A	G	A	A	A	A	A	G	A	A	A	A	A	A	A	A	A	A	A	A	A	A	A	A	A	H	A	A	A	H	A	A	A	A	A	A	A	A	A	H	G	H	G	A	A	A
JAX00432235	17	13997826	0	G	T	G	G	G	T	G	G	G	G	H	G	G	H	G	T	G	G	G	G	G	G	G	G	G	G	G	G	G	G	G	G	G	T	G	G	G	G	G	H	G	G	G	G	T	H
JAX00073772	17	14020055	0	T	C	T	T	T	C	T	T	T	T	H	T	T	H	T	C	T	T	T	T	T	T	T	T	T	T	T	T	T	T	T	T	T	C	T	T	T	T	T	H	T	T	T	T	C	H
JAX00073774	17	14021265	0	T	C	T	T	T	C	T	C	C	T	H	H	T	H	T	C	T	T	C	T	C	T	C	T	T	H	T	T	T	H	T	T	T	C	C	T	T	T	T	C	C	H	C	T	C	C
JAX00432238	17	14032670	0	C	T	C	C	C	C	C	T	C	C	C	C	C	C	C	C	C	C	C	C	C	C	C	C	C	H	C	C	C	H	C	C	C	C	C	C	C	C	C	H	T	N	H	C	C	C
JAX00432242	17	14035046	0	T	A	T	T	T	T	T	T	A	T	T	A	T	T	T	T	T	T	A	T	A	T	A	T	T	T	T	T	T	T	T	T	T	T	A	T	T	T	T	T	T	T	T	T	T	A
JAX00432244	17	14035481	0	C	G	C	C	C	C	C	G	C	C	C	C	C	C	C	C	C	C	C	C	C	C	C	C	C	G	C	C	C	G	C	C	C	C	C	C	C	C	C	N	G	N	G	C	C	C
JAX00432247	17	14039816	0	C	T	C	C	C	C	C	T	T	C	C	C	C	C	C	C	C	C	T	C	T	C	T	C	C	H	C	C	C	H	C	C	C	C	T	C	C	C	C	H	T	H	T	C	C	C
JAX00432250	17	14053021	0	T	C	T	T	T	T	T	C	C	T	T	H	T	T	T	T	T	T	C	T	C	T	C	T	T	H	T	T	T	H	T	T	T	T	C	T	T	T	T	H	C	H	C	T	T	H
JAX00073777	17	14061964	0	T	G	T	T	T	G	T	T	T	T	H	T	T	H	T	G	T	T	T	T	T	T	T	T	T	T	T	T	T	T	T	T	T	G	T	T	T	T	T	G	T	T	T	T	G	G
JAX00432253	17	14065112	0	G	A	G	G	G	A	G	G	G	G	H	G	G	H	G	A	G	G	G	G	G	G	G	G	G	G	G	G	G	G	G	G	G	A	G	G	G	G	G	H	G	G	G	G	A	H
JAX00432255	17	14074851	0	G	C	G	G	G	G	G	G	G	C	G	G	G	H	G	G	H	G	G	G	G	G	G	G	H	G	G	C	G	G	C	C	G	G	G	G	G	G	C	G	G	G	G	G	G	G
JAX00432262	17	14107930	0	T	C	T	T	T	C	T	T	T	T	H	T	T	H	T	C	T	T	T	T	T	T	T	T	T	T	T	T	T	T	T	T	T	C	T	T	T	T	T	H	T	T	T	T	C	H
JAX00210501	17	14114838	0	G	A	G	G	G	G	G	G	A	G	G	H	G	G	G	G	G	G	A	G	A	G	A	G	G	G	G	G	G	G	G	G	G	G	A	G	G	G	G	G	G	G	G	G	G	H
JAX00432265	17	14117796	0	T	A	T	T	T	T	T	A	T	T	T	T	T	T	T	T	T	T	T	T	T	T	T	T	T	N	T	T	T	H	T	T	T	T	T	T	T	T	T	H	A	H	A	T	T	T
JAX00073780	17	14118231	0	T	C	C	T	C	T	C	T	T	T	H	H	C	T	C	T	T	C	T	C	T	C	T	C	T	T	T	T	C	H	T	T	C	T	T	C	C	C	T	T	T	H	T	H	T	T
JAX00432266	17	14121107	0	C	T	C	C	C	C	C	T	T	C	C	H	C	C	C	C	C	C	T	C	T	C	T	C	C	H	C	C	C	H	C	C	C	C	T	C	C	C	C	H	T	H	T	C	C	H
JAX00432269	17	14136517	0	G	A	G	G	G	G	G	A	A	G	G	N	G	G	G	G	G	G	A	G	A	G	A	G	G	G	G	G	G	G	G	G	G	G	A	G	G	G	G	G	A	G	A	G	G	G
JAX00432271	17	14136719	0	G	A	G	G	G	G	G	A	A	G	G	H	G	G	G	G	G	G	A	G	A	G	A	G	G	H	G	G	G	N	G	G	G	G	A	G	G	G	G	H	A	H	A	G	G	H
JAX00073783	17	14140716	0	C	A	C	C	C	A	C	A	C	C	H	C	C	H	C	A	C	C	C	C	C	C	C	C	C	H	C	C	C	H	C	C	C	A	C	C	C	C	C	A	A	H	A	C	A	H
JAX00432274	17	14143489	0	T	C	T	T	T	C	T	C	C	T	H	H	T	H	T	C	T	T	C	T	C	T	C	T	T	H	T	T	T	H	T	T	T	C	C	T	T	T	T	C	C	H	C	T	C	C
JAX00432276	17	14147473	0	A	C	A	A	A	A	A	C	A	A	A	A	A	A	N	A	N	A	A	A	A	A	A	A	A	H	A	A	A	H	A	A	A	A	A	A	A	A	A	N	C	H	C	A	A	A
JAX00432278	17	14156172	0	T	C	T	T	T	C	T	T	T	T	H	H	T	H	T	C	T	T	T	T	T	T	T	T	T	T	T	T	T	T	T	T	T	C	T	T	T	T	T	H	T	T	T	T	C	H
JAX00432286	17	14177836	0	G	A	G	G	G	G	G	A	G	G	G	G	G	G	G	G	G	G	G	G	G	G	G	G	G	G	G	G	G	G	G	G	G	G	G	G	G	G	G	N	A	H	A	G	G	G
JAX00073786	17	14179559	0	G	A	G	G	G	G	G	A	G	G	G	G	G	G	G	G	G	G	G	G	G	G	G	G	G	H	G	G	G	H	G	G	G	G	G	G	G	G	G	H	A	H	A	G	G	G
JAX00432289	17	14213169	0	T	C	T	T	T	C	T	C	C	T	H	H	T	H	T	C	T	T	C	T	C	T	C	T	T	H	T	T	T	H	T	T	T	C	C	T	T	T	T	C	C	H	C	T	C	C
JAX00073789	17	14219069	0	T	G	T	T	T	G	T	G	G	T	H	H	T	H	T	G	T	T	G	T	G	T	G	T	T	H	T	T	T	H	T	T	T	G	G	T	T	T	T	G	G	H	G	T	G	G
JAX00432292	17	14236024	0	A	G	A	A	A	G	A	G	G	A	H	H	A	H	A	G	A	A	G	A	G	A	G	A	A	G	A	A	A	G	A	A	A	G	G	A	A	A	A	G	G	G	G	A	G	G
JAX00073790	17	14241252	0	A	G	G	A	G	G	G	G	G	G	G	G	G	G	G	G	H	G	G	G	G	G	G	G	H	H	A	G	G	G	G	G	G	G	G	G	G	G	G	G	G	G	G	H	G	G
JAX00432294	17	14241284	0	G	A	G	G	G	A	G	G	G	G	H	G	G	H	G	A	G	G	G	G	G	G	G	G	G	G	G	G	G	G	G	G	G	A	G	G	G	G	G	H	G	G	G	G	A	H
JAX00210503	17	14251917	0	C	G	C	C	C	C	C	C	G	C	C	C	C	C	C	C	C	C	G	C	G	C	G	C	C	C	C	C	C	C	C	C	C	C	G	C	C	C	C	C	C	C	C	C	C	C
JAX00210505	17	14255570	0	C	G	C	C	C	C	C	C	G	C	C	H	C	C	C	C	C	C	G	C	G	C	G	C	C	C	C	C	C	C	C	C	C	C	G	C	C	C	C	C	C	C	C	C	C	H
JAX00432298	17	14268561	0	G	A	G	G	G	G	G	G	A	G	G	H	G	G	G	G	G	G	A	G	A	G	A	G	G	G	G	G	G	G	G	G	G	G	A	G	G	G	G	G	G	G	G	G	G	H
JAX00432299	17	14268695	0	A	G	A	A	A	G	A	G	A	A	H	A	A	A	A	G	A	A	A	A	A	A	A	A	A	H	A	A	A	H	A	A	A	G	A	A	A	A	A	G	G	H	G	A	G	H
JAX00432305	17	14277072	0	T	A	T	T	T	A	T	T	A	T	H	H	T	H	T	A	T	T	A	T	A	T	A	T	T	T	T	T	T	T	T	T	T	A	A	T	T	T	T	A	T	T	T	T	A	A
JAX00432308	17	14296424	0	C	T	C	C	C	C	C	C	T	C	C	N	C	C	C	C	C	C	T	C	T	C	T	C	C	C	C	C	C	C	C	C	C	C	T	C	C	C	C	C	C	C	C	C	C	H
JAX00073793	17	14298024	0	T	A	T	T	T	T	T	A	T	T	T	T	T	T	T	T	T	T	T	T	T	T	T	T	T	H	T	T	T	N	T	T	T	T	T	T	T	T	T	N	A	H	A	T	T	T
JAX00432309	17	14306036	0	T	G	T	T	T	T	T	G	T	T	T	T	T	T	T	T	T	T	T	T	T	T	T	T	T	H	T	T	T	N	T	T	T	T	T	T	T	T	T	H	G	H	G	T	T	T
JAX00073796	17	14323951	0	G	A	A	G	A	G	A	G	G	A	N	A	A	A	A	G	H	A	G	A	G	A	G	A	H	G	G	A	A	A	A	A	A	G	G	A	A	A	A	G	G	A	G	H	G	G
JAX00432315	17	14324006	0	T	C	T	T	T	C	T	C	C	T	H	H	T	H	T	C	T	T	C	T	C	T	C	T	T	H	T	T	T	T	T	T	T	C	C	T	T	T	T	C	C	H	C	T	C	C
JAX00432317	17	14327576	0	T	A	T	T	T	T	T	A	A	T	T	H	T	T	T	T	T	T	A	T	A	T	A	T	T	H	T	T	T	N	T	T	T	T	A	T	T	T	T	N	A	H	A	T	T	H
JAX00432318	17	14327943	0	C	T	C	C	C	T	C	T	C	C	H	C	C	H	C	T	C	C	C	C	C	C	C	C	C	H	C	C	C	H	C	C	C	T	C	C	C	C	C	T	T	H	T	C	N	H
JAX00432323	17	14345396	0	C	T	C	C	C	C	C	C	T	C	C	H	C	C	C	C	C	C	T	C	T	C	T	C	C	C	C	C	C	C	C	C	C	C	T	C	C	C	C	C	C	C	C	C	C	H
JAX00432325	17	14377512	0	T	G	T	T	T	T	T	G	G	T	T	H	T	T	T	T	T	T	G	T	G	T	G	T	T	H	T	T	T	H	T	T	T	T	G	T	T	T	T	H	G	H	G	T	T	H
JAX00210506	17	14404301	0	G	A	G	G	G	G	G	G	A	G	G	H	G	G	G	G	G	G	A	G	A	G	A	G	G	G	G	G	G	G	G	G	G	G	A	G	G	G	G	G	G	G	G	G	G	H
JAX00073802	17	14418663	0	A	G	A	A	A	A	A	G	G	A	A	H	A	A	A	A	A	A	G	A	G	A	G	A	A	H	A	A	A	H	A	A	A	A	G	A	A	A	A	H	G	H	G	A	A	H
JAX00073803	17	14418770	0	A	G	A	A	A	A	A	G	G	A	A	H	A	A	A	A	A	A	G	A	G	A	G	A	A	H	A	A	A	H	A	A	A	A	G	A	A	A	A	H	G	H	G	A	A	H
JAX00432335	17	14429070	0	T	C	T	T	T	C	T	C	C	T	H	H	T	H	T	C	T	T	C	T	C	T	C	T	T	H	H	T	T	H	T	T	T	C	C	T	T	T	T	C	C	H	C	T	C	C
JAX00432337	17	14432696	0	C	T	C	C	C	C	C	C	T	C	C	H	C	C	C	C	C	C	T	C	T	C	T	C	C	C	C	C	C	C	C	C	C	C	T	C	C	C	C	C	C	C	C	C	C	H
JAX00432339	17	14433973	0	A	G	A	A	A	A	A	A	G	A	A	H	A	A	A	A	A	A	G	A	G	A	G	A	A	A	A	A	A	A	A	A	A	A	G	A	A	A	A	A	A	A	A	A	A	H
JAX00432340	17	14439762	0	C	T	C	C	C	T	C	C	C	C	H	C	C	H	C	T	C	C	C	C	C	C	C	C	C	C	C	C	C	C	C	C	C	T	C	C	C	C	C	H	C	C	C	C	T	H
JAX00073805	17	14454272	0	C	T	T	C	T	C	T	C	C	T	H	H	T	H	T	C	H	T	C	T	C	T	C	T	H	C	C	T	T	H	T	T	T	C	C	T	T	T	T	C	C	H	C	H	C	C
JAX00432343	17	14454363	0	G	A	G	G	G	G	G	A	G	G	G	G	G	G	G	G	G	G	G	G	G	G	G	G	G	H	G	G	G	H	G	G	G	G	G	G	G	G	G	H	A	H	A	G	G	G
JAX00073806	17	14454655	0	T	C	C	T	C	T	C	T	T	T	H	H	C	T	C	T	T	C	T	C	T	C	T	C	T	T	T	T	C	H	T	T	C	T	T	C	C	C	T	T	T	H	T	H	T	T
JAX00073807	17	14456337	0	G	A	A	G	A	G	A	G	G	G	N	A	A	G	A	G	G	A	G	A	G	A	G	A	G	G	G	G	A	H	G	G	A	G	G	A	A	A	G	G	G	H	G	G	G	G
JAX00073811	17	14526405	0	T	C	C	T	C	T	C	C	C	T	H	C	C	T	C	T	T	C	C	C	C	C	C	C	T	H	T	T	C	C	T	T	C	T	C	C	C	C	T	N	C	C	C	H	T	H
JAX00073812	17	14526457	0	G	A	A	G	A	G	A	G	G	G	H	H	A	G	A	G	G	A	G	A	G	A	G	A	G	G	G	G	A	H	G	G	A	G	G	A	A	A	G	G	G	H	G	H	G	G
JAX00432363	17	14547309	0	A	G	A	A	A	A	A	G	A	A	A	A	A	A	A	A	A	A	A	A	A	A	A	A	A	H	A	A	A	H	A	A	A	A	A	A	A	A	A	H	G	H	G	A	A	A
JAX00432364	17	14548298	0	T	C	T	T	T	T	T	T	C	T	T	H	T	T	T	T	T	T	C	T	C	T	C	T	T	T	T	T	T	T	T	T	T	T	C	T	T	T	T	T	T	T	T	T	T	H
JAX00432365	17	14548332	0	T	A	T	T	T	T	T	T	A	T	T	H	T	T	T	T	T	T	A	T	A	T	A	T	T	T	T	T	T	T	T	T	T	T	A	T	T	T	T	T	T	T	T	T	T	H
JAX00432367	17	14558898	0	G	A	G	G	G	G	G	A	A	G	G	H	G	G	G	G	G	G	A	G	A	G	A	G	G	H	G	G	G	H	G	G	G	G	A	G	G	G	G	H	A	H	A	G	G	G
JAX00432378	17	14621087	0	C	T	C	C	C	C	C	T	T	C	C	H	C	C	C	C	C	C	N	C	T	C	N	C	C	N	C	C	C	N	C	C	C	C	T	C	C	C	C	C	T	N	T	C	C	H
JAX00432379	17	14623395	0	G	A	G	G	G	G	G	A	G	G	G	G	G	G	G	G	G	G	G	G	G	G	G	G	G	H	G	G	G	H	G	G	G	G	G	G	G	G	G	H	A	H	A	G	G	G
JAX00432381	17	14623809	0	T	G	T	T	T	T	T	G	T	G	T	T	T	H	T	T	H	T	T	T	T	T	T	T	H	H	T	G	T	H	G	G	T	T	T	T	T	T	G	H	G	H	G	T	T	T
JAX00432384	17	14636183	0	C	A	C	C	C	C	C	A	A	C	C	H	C	N	C	C	C	C	A	C	A	C	A	C	C	N	C	C	C	H	C	C	C	C	A	C	C	C	C	H	A	H	A	C	C	H
JAX00073819	17	14638107	0	T	A	A	T	A	T	A	T	T	T	H	H	A	T	A	T	T	A	T	A	T	A	T	A	T	T	T	T	A	H	T	T	A	T	T	A	A	A	T	T	T	H	T	H	T	T
JAX00432387	17	14641212	0	A	G	A	A	A	A	A	G	G	A	A	H	A	A	A	A	A	A	G	A	G	A	G	A	A	H	A	A	A	H	A	A	A	A	G	A	A	A	A	H	G	H	G	A	A	H
JAX00210512	17	14655918	0	A	G	A	A	A	A	A	A	G	A	A	H	A	A	A	A	A	A	G	A	G	A	N	A	A	A	A	A	A	A	A	A	A	A	G	A	A	A	A	A	A	A	A	A	A	H
JAX00432394	17	14659108	0	G	C	G	G	G	G	G	C	C	G	G	G	G	G	G	G	G	G	C	G	C	G	C	G	G	H	G	G	G	H	G	G	G	G	C	G	G	G	G	H	C	H	C	G	G	G
JAX00073822	17	14661845	0	C	T	T	C	T	T	T	C	T	T	T	T	T	T	T	T	H	T	T	T	T	T	T	T	H	C	C	T	T	H	T	T	T	T	T	T	T	T	T	H	C	H	C	H	T	T
JAX00073823	17	14683530	0	A	G	A	A	A	A	A	A	G	A	A	H	A	A	A	A	A	A	G	A	G	A	G	A	A	A	A	A	A	A	A	A	A	A	G	A	A	A	A	A	A	A	A	A	A	H
JAX00073825	17	14683940	0	A	G	A	A	A	A	A	A	G	A	A	H	A	A	A	A	A	A	G	A	G	A	G	A	A	A	A	A	A	A	A	A	A	A	G	A	A	A	A	A	A	A	A	A	A	H
JAX00432418	17	14836670	0	C	T	C	C	C	C	C	T	T	C	C	H	C	C	C	C	C	C	T	C	T	C	T	C	C	H	C	C	C	H	C	C	C	C	T	C	C	C	C	H	T	H	T	C	C	H
JAX00073833	17	14859600	0	T	C	C	T	C	C	C	C	C	C	C	C	C	C	C	C	H	C	C	C	C	C	C	C	H	H	T	C	C	C	C	C	C	C	C	C	C	C	C	C	C	C	C	H	C	C
JAX00432422	17	14860113	0	G	T	T	G	T	T	T	G	G	T	T	H	T	T	T	T	H	T	G	T	G	T	G	T	H	G	G	T	T	H	T	T	T	T	G	T	T	T	T	H	G	H	G	H	T	H
JAX00432426	17	14879306	0	A	G	A	A	A	A	A	G	A	A	A	A	A	A	A	A	A	A	A	A	A	A	A	A	A	H	A	A	A	H	A	A	A	A	A	A	A	A	A	H	G	H	G	A	A	A
JAX00432429	17	14893420	0	C	A	C	C	C	C	C	C	A	C	C	N	C	C	C	C	C	C	A	C	A	C	A	C	C	C	C	C	C	C	C	C	C	C	A	C	C	C	C	C	C	C	C	C	C	N
JAX00073835	17	14899591	0	T	C	C	T	C	C	C	C	C	C	C	C	C	C	C	C	H	C	C	C	C	C	C	C	H	H	T	C	C	C	C	C	C	C	C	C	C	C	C	C	C	C	C	H	C	C
JAX00432431	17	14899984	0	T	C	T	T	T	T	T	C	C	T	T	H	T	T	T	T	T	T	C	T	C	T	C	T	T	H	T	T	T	H	T	T	T	T	C	T	T	T	T	H	C	H	C	T	T	T
JAX00432438	17	14911812	0	T	A	A	T	A	A	A	T	A	A	A	A	A	A	A	A	N	A	A	A	A	A	A	A	N	T	T	A	A	N	A	A	A	A	A	A	A	A	A	N	T	N	T	N	A	A
JAX00073838	17	14928208	0	G	T	T	G	T	G	T	T	G	T	H	H	T	H	T	G	H	T	G	T	G	T	G	T	H	H	G	T	T	T	T	T	T	G	G	T	T	T	T	H	T	T	T	H	H	G
JAX00432444	17	14933101	0	A	G	A	A	A	G	A	A	G	A	H	H	A	H	A	G	A	A	G	A	G	A	G	A	A	A	A	A	A	A	A	A	A	G	G	A	A	A	A	H	A	A	A	A	H	G
JAX00432446	17	14939669	0	G	A	G	G	G	G	G	A	G	G	G	G	G	G	G	G	G	G	G	G	G	G	G	G	G	H	G	G	G	H	G	G	G	G	G	G	G	G	G	N	A	H	A	G	G	G
JAX00073842	17	14979237	0	C	T	C	C	C	C	C	T	C	C	C	C	C	C	C	C	C	C	C	C	C	C	C	C	C	H	C	C	C	H	C	C	C	C	C	C	C	C	C	H	T	H	T	C	C	C
JAX00432456	17	14987412	0	A	G	A	A	A	G	A	A	A	A	H	A	A	H	A	G	A	A	A	A	A	A	A	A	A	A	A	A	A	A	A	A	A	G	A	A	A	A	A	H	A	A	A	A	H	H
JAX00432460	17	14992082	0	G	A	G	G	G	G	G	A	A	G	G	N	G	G	G	G	G	G	A	G	A	G	A	G	G	H	G	G	G	H	G	G	G	G	A	G	G	G	G	H	A	H	A	G	G	H
JAX00432461	17	15000188	0	A	G	A	A	A	A	A	G	A	A	A	A	A	A	A	A	A	A	A	A	A	A	A	A	A	H	A	A	A	H	A	A	A	A	A	A	A	A	A	H	G	H	G	A	A	A
JAX00432462	17	15005314	0	A	G	G	A	G	G	G	A	A	G	G	G	G	G	G	G	G	G	A	G	N	G	H	G	N	A	H	G	G	G	G	G	G	G	A	G	G	G	G	G	A	G	H	G	G	G
JAX00432464	17	15012463	0	C	T	C	C	C	T	C	C	C	C	N	C	C	H	C	T	C	C	C	C	C	C	C	C	C	C	C	C	C	C	C	C	C	T	C	C	C	C	C	H	C	C	C	C	H	H
JAX00073845	17	15017437	0	T	C	C	T	C	T	C	C	C	C	H	C	C	H	C	T	H	C	C	C	C	C	C	C	H	H	T	C	C	C	C	C	C	T	C	C	C	C	C	H	C	C	C	H	H	H
JAX00432467	17	15017839	0	T	C	T	T	T	T	T	C	T	T	T	T	T	T	T	T	T	T	T	T	T	T	T	T	T	H	T	T	T	H	T	T	T	T	T	T	T	T	T	H	C	H	C	T	T	T
JAX00432468	17	15022939	0	C	G	C	C	C	C	C	G	G	C	C	H	C	C	C	C	C	C	G	C	G	C	G	C	C	N	C	C	C	N	C	C	C	C	G	C	C	C	C	G	G	G	G	C	C	H
JAX00073847	17	15041871	0	G	A	A	G	A	G	A	A	A	A	H	A	A	H	A	G	H	A	A	A	A	A	A	A	H	H	G	A	A	A	A	A	A	G	A	A	A	A	A	H	A	A	A	H	H	H
JAX00432470	17	15048992	0	A	C	A	A	A	A	A	C	A	A	A	A	A	N	A	A	A	A	A	A	A	A	A	A	A	C	A	A	A	C	A	A	A	A	A	A	A	A	A	H	C	H	C	A	A	A
JAX00073848	17	15049131	0	G	A	A	G	A	G	A	G	G	G	H	H	A	G	A	G	G	A	G	A	G	A	G	A	G	G	G	G	A	H	G	G	A	G	G	A	A	A	G	G	G	N	G	H	G	G
JAX00432473	17	15064159	0	A	G	A	A	A	A	A	A	G	A	A	H	A	A	A	A	A	A	G	A	G	A	G	A	A	A	A	A	A	A	A	A	A	A	G	A	A	A	A	A	A	A	A	A	A	H
JAX00432481	17	15113704	0	G	A	G	G	G	G	G	G	A	G	G	H	G	G	G	G	G	G	A	G	A	G	A	G	G	G	G	G	G	G	G	G	G	G	A	G	G	G	G	G	G	G	G	G	G	H
JAX00432482	17	15125217	0	C	A	C	C	C	C	C	A	A	C	C	H	C	C	C	C	C	C	A	C	A	C	A	C	C	H	C	C	C	H	C	C	C	C	A	C	C	C	C	H	A	H	A	C	C	H
JAX00432483	17	15127760	0	G	T	G	G	G	G	G	G	T	G	G	H	G	G	G	G	G	G	T	G	T	G	T	G	G	G	G	G	G	G	G	G	G	G	T	G	G	G	G	G	G	G	G	G	G	H
JAX00073854	17	15134288	0	A	G	G	A	G	A	G	G	G	G	H	G	G	H	G	A	H	G	G	G	G	G	G	G	H	H	A	G	G	G	G	G	G	A	G	G	G	G	G	H	G	G	G	H	N	H
JAX00432486	17	15156482	0	C	T	C	C	C	T	C	T	C	T	H	C	C	T	C	T	H	C	C	C	C	C	C	C	H	H	C	T	C	H	T	T	C	T	C	C	C	C	T	T	T	H	T	C	H	H
JAX00432487	17	15157121	0	T	C	T	T	T	T	T	C	T	T	T	T	T	T	T	T	T	T	T	T	T	T	T	T	T	H	T	T	T	H	T	T	T	T	T	T	T	T	T	H	C	H	C	T	T	T
JAX00073858	17	15181810	0	G	A	G	G	G	A	G	A	A	A	H	H	G	A	G	A	H	G	A	G	A	G	A	G	H	G	G	A	G	H	A	A	G	A	A	G	G	G	A	A	A	G	A	G	H	A
JAX00432490	17	15182692	0	G	T	G	G	G	G	G	T	T	G	G	N	G	G	G	G	G	G	T	G	T	G	T	G	G	H	G	G	G	H	G	G	G	G	T	G	G	G	G	H	T	H	T	G	G	H
JAX00432491	17	15206338	0	T	C	T	T	T	T	T	C	T	T	T	T	T	T	T	T	T	T	T	T	T	T	T	T	T	H	T	T	T	H	T	T	T	T	T	T	T	T	T	H	C	H	C	T	T	T
JAX00432494	17	15210036	0	G	C	G	G	G	C	G	G	C	C	H	H	G	C	G	C	H	G	C	G	C	G	C	G	H	G	G	C	G	G	C	C	G	C	C	G	G	G	C	H	G	G	G	G	H	C
JAX00432496	17	15220275	0	T	G	T	T	T	T	T	G	G	T	T	H	T	T	T	T	T	T	G	T	G	T	G	T	T	H	T	T	T	H	T	T	T	T	G	T	T	T	T	H	G	H	G	T	T	H
JAX00432497	17	15226972	0	C	T	C	C	C	C	C	C	T	C	C	H	C	C	C	C	C	C	T	C	T	C	T	C	C	C	C	C	C	C	C	C	C	C	T	C	C	C	C	C	C	C	C	C	C	H
JAX00073864	17	15275413	0	G	C	G	G	G	G	G	C	C	G	G	H	G	G	G	G	G	G	C	G	C	G	C	G	G	H	G	G	G	H	G	G	G	G	C	G	G	G	G	H	C	H	C	G	H	H
JAX00073866	17	15319636	0	G	A	G	G	G	G	G	A	A	G	G	H	G	G	G	G	G	G	A	G	A	G	A	G	G	H	G	G	G	H	G	G	G	G	A	G	G	G	G	H	A	H	A	G	G	H
JAX00073867	17	15319814	0	A	G	A	A	A	A	A	A	G	A	A	A	A	A	A	A	A	N	G	A	G	A	G	A	A	A	A	A	A	A	A	A	A	A	G	A	A	A	A	A	A	A	A	A	A	H
JAX00432500	17	15321573	0	G	T	G	G	G	G	G	T	G	G	G	G	G	G	G	G	G	G	G	G	G	G	G	G	G	H	G	G	G	H	G	G	G	G	G	G	G	G	G	H	T	H	T	G	G	G
JAX00073869	17	15338066	0	G	C	G	G	G	G	G	C	G	G	G	G	G	G	G	G	G	G	G	G	G	G	G	G	G	H	G	G	G	H	G	G	G	G	G	G	G	G	G	H	C	H	C	G	G	G
JAX00073871	17	15381356	0	C	T	C	C	C	C	C	T	C	C	C	C	C	C	C	C	C	C	C	C	C	C	C	C	C	H	C	C	C	H	C	C	C	C	C	C	C	C	C	H	T	H	T	C	C	C
JAX00073872	17	15381772	0	A	G	A	A	A	A	A	G	A	A	A	A	A	A	A	A	A	A	A	A	A	A	A	A	A	H	A	A	A	H	A	A	A	A	A	A	A	A	A	H	G	H	G	A	A	A
JAX00432508	17	15388005	0	T	C	T	T	T	T	T	C	C	T	T	T	T	T	T	T	T	T	C	T	C	T	C	T	T	H	T	T	T	H	T	T	T	T	C	T	T	T	T	H	C	H	C	T	T	H
JAX00432509	17	15390020	0	A	G	A	A	A	A	A	A	G	A	A	G	A	A	A	A	A	A	G	A	G	A	G	A	A	A	A	A	A	A	A	A	A	A	G	A	A	A	A	A	A	A	A	A	A	H
JAX00073874	17	15412756	0	A	T	T	A	T	A	T	T	T	A	H	T	T	A	T	A	A	T	T	T	T	T	T	T	A	H	A	A	T	T	A	A	T	A	T	T	T	T	A	N	T	T	T	H	H	H
JAX00073875	17	15422105	0	A	G	G	A	G	G	G	G	G	G	G	N	G	G	G	G	H	G	G	G	G	G	G	G	H	A	A	G	G	G	G	G	G	G	G	G	G	G	G	G	G	G	G	H	G	G
JAX00188359	17	15440675	0	T	C	C	T	C	T	C	C	C	C	T	C	C	T	C	T	T	C	C	C	N	N	C	C	T	T	T	C	C	C	C	C	C	T	N	C	C	C	C	T	C	C	C	T	H	T
JAX00432522	17	15495722	0	G	A	G	G	G	A	G	G	G	G	H	G	G	H	G	A	G	G	G	G	G	G	G	G	G	G	G	G	G	G	G	G	G	A	G	G	G	G	G	H	G	G	G	G	H	H
JAX00432527	17	15507582	0	C	G	C	C	C	C	C	G	G	C	C	N	C	C	C	C	C	C	G	C	G	C	G	C	C	C	C	C	C	C	C	C	C	C	G	C	C	C	C	C	G	C	G	C	C	C
JAX00432530	17	15512414	0	G	C	G	G	G	G	G	C	C	G	G	H	G	G	G	G	G	G	C	G	C	G	C	G	G	H	G	G	G	H	G	G	G	G	C	G	G	G	G	H	C	H	C	G	G	H
JAX00432545	17	15556122	0	T	C	T	T	T	C	T	T	T	C	H	T	T	C	T	C	N	T	T	T	T	T	T	T	H	T	T	C	T	T	C	C	T	C	T	T	T	T	C	H	T	T	T	T	H	H
JAX00432552	17	15578918	0	A	C	A	A	A	A	A	A	C	A	A	H	A	A	A	A	A	A	C	A	C	A	C	A	A	A	A	A	A	A	A	A	A	A	C	A	A	A	A	A	A	A	A	A	A	H
JAX00432554	17	15581982	0	C	T	C	C	C	C	C	C	C	T	C	C	C	H	C	C	H	C	C	C	C	C	C	C	H	C	C	T	C	C	T	T	C	C	C	C	C	C	T	C	C	C	C	C	C	C
JAX00073888	17	15584074	0	A	G	G	A	G	G	G	G	G	G	G	G	G	G	G	G	H	G	G	G	G	G	G	G	H	H	A	G	G	G	G	G	G	G	G	G	G	G	G	G	G	G	G	H	G	G
JAX00432556	17	15591007	0	T	G	T	T	T	T	T	G	G	T	T	G	T	T	T	T	T	T	G	T	G	T	G	T	T	N	T	T	T	H	T	T	T	T	G	T	T	T	T	H	G	H	G	T	T	H
JAX00432557	17	15610272	0	A	G	A	A	A	A	A	G	A	A	A	A	A	A	A	A	A	A	A	A	A	A	A	A	A	H	A	A	A	H	A	A	A	A	A	A	A	A	A	H	G	H	G	A	A	A
JAX00073891	17	15621383	0	A	G	A	A	A	A	A	G	G	A	A	G	A	A	A	A	A	A	G	A	G	A	G	A	A	N	A	A	A	H	A	A	A	A	G	A	A	A	A	H	G	H	G	A	A	G
JAX00432560	17	15624182	0	T	C	T	T	T	T	T	C	T	T	T	T	T	T	T	T	T	T	T	T	T	T	T	T	T	H	T	T	T	H	T	T	T	T	T	T	T	T	T	H	C	H	C	T	T	T
JAX00432561	17	15642892	0	A	G	G	A	G	G	G	G	G	G	G	G	H	G	G	G	H	G	G	G	G	G	G	G	H	H	A	G	G	G	G	G	G	G	G	G	G	G	G	G	G	G	G	H	G	G
JAX00432570	17	15675098	0	A	G	A	A	A	A	A	G	G	A	A	H	A	A	A	A	A	A	G	A	G	A	G	A	A	H	A	A	A	H	A	A	A	A	G	A	A	A	A	H	G	H	G	A	A	H
JAX00432576	17	15689868	0	G	A	A	G	A	G	A	G	G	A	H	H	H	H	A	A	H	A	G	A	G	A	G	A	H	G	G	A	A	H	A	A	A	G	G	A	A	A	A	G	G	N	G	H	H	G
JAX00432580	17	15694843	0	C	T	C	C	C	C	C	T	T	T	C	H	C	H	C	C	H	C	T	C	T	C	T	C	H	N	C	T	C	H	T	T	C	C	T	C	C	C	T	H	T	H	T	C	C	H
JAX00432589	17	15732461	0	A	C	A	A	A	A	A	A	C	C	A	H	A	H	A	A	H	A	C	A	C	A	C	A	H	A	A	C	A	A	C	N	A	A	C	A	A	A	C	A	A	A	A	A	A	H
JAX00432593	17	15759176	0	G	A	G	G	G	G	G	A	A	A	G	H	G	N	G	G	H	G	A	G	A	G	A	G	H	H	G	A	G	H	A	A	G	G	A	G	G	G	A	H	A	H	A	G	G	H
JAX00432598	17	15777569	0	A	T	A	A	A	A	A	A	T	A	A	T	A	A	A	A	A	A	T	A	T	A	T	A	A	A	A	A	N	A	A	A	A	A	T	A	A	A	A	A	A	A	A	A	A	H
JAX00073901	17	15778002	0	T	C	T	T	T	T	T	C	C	C	T	H	T	H	T	T	H	T	C	T	C	T	C	T	H	H	T	C	T	H	C	C	T	T	C	T	T	T	C	H	C	H	C	T	T	H
JAX00073902	17	15779107	0	C	T	C	C	C	C	C	T	C	C	C	C	C	C	C	C	C	C	C	C	C	C	C	C	C	C	C	C	C	H	C	C	C	C	C	C	C	C	C	H	T	H	T	C	C	C
JAX00432600	17	15782032	0	T	C	T	T	T	T	T	C	C	T	T	H	T	T	T	T	T	T	C	T	C	T	C	T	T	H	T	T	T	H	T	T	T	T	C	T	T	T	T	N	C	H	C	T	T	H
JAX00432601	17	15782532	0	G	A	G	G	G	G	G	A	G	G	G	G	G	G	G	G	G	G	G	G	G	G	G	G	G	H	G	G	G	H	G	G	G	G	G	G	G	G	G	H	A	H	A	G	G	G
JAX00432602	17	15783958	0	C	A	C	C	C	A	C	C	C	C	H	C	C	H	C	C	C	C	C	C	C	C	C	C	C	C	C	C	C	C	C	C	C	N	C	C	C	C	C	H	C	C	C	C	H	H
JAX00432604	17	15788308	0	C	T	C	C	C	C	C	T	T	C	C	H	C	C	C	C	C	C	T	C	T	C	T	C	C	H	C	C	C	H	C	C	C	C	T	C	C	C	C	H	T	H	T	C	C	H
JAX00073907	17	15863417	0	C	T	T	C	T	C	T	C	C	C	H	H	H	C	T	T	C	T	C	T	C	T	C	T	C	C	C	C	T	H	C	C	T	C	C	T	T	T	C	C	C	H	C	H	H	C
JAX00073909	17	15878087	0	C	T	T	C	T	C	T	T	C	C	H	H	H	C	T	T	C	T	C	T	C	T	C	T	C	H	C	C	T	T	C	C	T	C	C	T	T	T	C	N	T	T	T	H	H	C
JAX00432609	17	15878579	0	C	A	C	C	C	C	C	C	C	A	C	C	C	H	C	C	H	C	C	C	C	C	C	C	H	C	C	A	C	C	A	A	C	C	C	C	C	C	A	C	C	C	C	C	C	C
JAX00432614	17	15881414	0	T	C	C	T	C	T	C	T	C	T	H	C	H	T	C	C	T	C	C	C	C	C	C	C	T	T	T	T	C	H	T	T	C	T	C	C	C	C	T	T	T	H	T	N	H	H
JAX00432615	17	15883686	0	G	A	G	G	G	G	G	A	G	A	G	G	G	N	G	G	H	G	G	G	G	G	G	G	H	H	G	A	G	H	A	A	G	G	G	G	G	G	N	N	A	N	A	G	G	G
JAX00432618	17	15891803	0	G	A	G	G	G	G	G	A	G	A	G	G	G	H	G	G	H	G	G	G	G	G	G	G	H	H	G	A	G	H	A	A	G	G	G	G	G	G	A	H	A	H	A	G	G	G
JAX00432619	17	15892604	0	A	G	G	A	G	A	G	A	A	A	H	H	N	A	G	G	A	G	A	G	A	G	A	G	A	A	A	A	G	H	A	A	G	A	A	G	G	G	A	A	A	H	A	H	H	A
JAX00073910	17	15894278	0	C	T	T	C	T	C	T	T	C	T	H	H	H	H	T	T	H	T	C	T	C	T	C	T	H	H	C	T	T	T	T	T	T	C	C	T	T	T	T	H	T	T	T	H	H	C
JAX00073913	17	15939807	0	T	A	T	T	T	T	T	T	A	T	T	A	T	T	T	T	T	T	A	T	A	T	A	T	T	T	T	T	T	T	T	T	T	T	A	T	T	T	T	T	T	T	T	T	T	A
JAX00073915	17	15940303	0	C	T	C	C	C	C	C	C	T	C	C	H	C	C	C	C	C	C	T	C	T	C	T	C	C	C	C	C	C	C	C	C	C	C	T	C	C	C	C	C	C	C	C	C	C	N
JAX00432622	17	15942709	0	A	T	A	A	A	A	A	T	A	A	A	A	A	A	A	A	A	A	A	A	A	A	A	A	A	H	A	A	A	H	A	A	A	A	A	A	A	A	A	H	T	H	T	A	A	A
JAX00432626	17	15961019	0	G	T	G	G	G	G	G	T	T	G	G	H	G	G	G	G	G	G	T	G	T	G	T	G	G	H	G	G	G	H	G	G	G	G	T	G	G	G	G	H	T	H	T	G	G	H
JAX00073916	17	15963720	0	A	G	G	A	G	A	G	G	G	G	H	G	H	H	G	G	H	G	G	G	G	G	G	G	H	H	A	G	G	G	G	G	G	A	G	G	G	G	G	H	G	G	G	H	H	H
JAX00210541	17	16019740	0	T	C	T	T	T	T	T	T	C	T	T	H	T	T	T	T	T	T	C	T	C	T	C	T	T	T	T	T	T	T	T	T	T	T	C	T	T	T	T	T	T	T	T	T	T	H
JAX00432634	17	16027286	0	A	G	G	A	G	A	G	G	G	G	G	G	G	G	G	G	G	G	G	G	G	G	G	G	G	H	A	G	G	G	G	G	G	A	G	G	G	G	G	H	G	G	G	G	G	N
JAX00073922	17	16047959	0	T	A	A	T	A	T	A	A	A	A	H	A	H	H	A	A	H	A	A	A	A	A	A	A	H	H	T	A	A	A	A	A	A	T	A	A	A	A	A	H	A	A	A	H	H	A
JAX00073923	17	16050029	0	G	A	A	G	A	G	A	G	G	G	H	H	H	G	A	A	G	A	G	A	G	A	G	A	G	G	G	G	A	H	G	G	A	G	G	A	A	A	G	G	G	H	G	H	H	G
JAX00432636	17	16050305	0	A	G	G	A	G	A	G	G	A	A	H	H	H	A	G	G	A	G	A	G	A	G	A	G	A	A	A	A	G	G	A	A	G	A	A	G	G	G	A	A	G	G	G	H	H	A
JAX00073926	17	16089620	0	A	G	G	A	G	A	G	A	A	A	H	H	H	A	G	G	A	G	A	G	A	G	A	G	A	A	A	A	G	H	A	A	G	A	A	G	G	G	A	A	A	H	A	H	H	A
JAX00432645	17	16092106	0	T	A	T	T	T	T	T	T	A	T	T	H	T	T	T	T	T	T	A	T	A	T	A	T	T	T	T	T	T	T	T	T	T	T	A	T	T	T	T	T	T	T	T	T	T	A
JAX00073931	17	16176902	0	C	G	C	C	C	C	C	C	C	G	C	C	C	H	C	C	H	C	C	C	C	C	C	C	H	C	C	G	C	C	G	G	C	C	C	C	C	C	G	C	C	C	C	C	C	C
JAX00432648	17	16178377	0	G	C	G	G	G	G	G	G	G	C	G	G	G	H	G	G	H	G	G	G	G	G	G	G	H	G	G	C	G	G	C	C	G	G	G	G	G	G	C	G	G	G	G	G	G	G
JAX00073934	17	16204348	0	A	G	G	A	G	A	G	G	A	A	H	H	N	A	G	G	A	G	A	G	A	G	A	G	A	A	A	A	G	G	A	A	G	A	A	G	G	G	A	A	H	G	N	H	H	A
JAX00073935	17	16216531	0	G	A	G	G	G	G	G	G	A	A	G	H	G	H	G	G	H	G	A	G	A	G	A	G	H	G	G	A	G	G	A	A	G	G	A	G	G	G	A	G	G	G	G	G	G	A
JAX00432649	17	16218282	0	A	G	A	A	A	A	A	G	A	A	A	A	A	A	A	A	A	A	A	A	A	A	A	A	A	H	A	A	A	H	A	A	A	A	A	A	A	A	A	H	G	H	G	A	A	A
JAX00432653	17	16281090	0	T	G	T	T	T	T	T	G	G	T	T	H	N	H	T	T	T	N	G	T	G	H	G	T	T	H	H	T	T	G	T	T	T	T	G	T	T	T	T	H	G	H	G	T	T	G
JAX00073941	17	16303384	0	A	C	C	A	C	A	C	C	C	C	H	C	H	H	C	C	H	C	C	C	C	C	C	C	H	H	A	C	C	C	C	C	C	A	C	C	C	C	C	N	C	C	C	H	H	C
JAX00432662	17	16328497	0	G	A	G	G	G	G	G	A	G	G	G	G	G	G	G	G	G	G	G	G	G	G	G	G	G	H	G	G	G	H	G	G	G	G	G	G	G	G	G	H	A	H	A	G	G	G
JAX00432663	17	16328829	0	C	A	A	C	A	C	A	A	A	A	H	A	H	H	A	A	H	A	A	A	A	A	A	A	H	N	C	A	A	A	A	A	A	C	A	A	A	A	A	H	A	A	A	H	H	A
JAX00432671	17	16382171	0	T	A	T	T	T	T	T	A	A	T	T	H	T	T	T	T	T	T	A	T	A	T	A	T	T	H	T	T	T	H	T	T	T	T	A	T	T	T	T	H	A	H	A	T	T	A
JAX00432672	17	16382360	0	G	A	G	G	G	G	G	G	A	G	G	G	G	G	G	G	G	G	A	G	A	G	A	G	G	G	G	G	G	G	G	G	G	G	H	N	G	G	G	G	G	G	G	G	G	H
JAX00073949	17	16408354	0	G	A	A	G	A	G	A	A	A	A	H	A	H	H	A	A	N	A	A	A	A	A	A	A	H	H	G	A	A	A	A	A	A	G	A	A	A	A	A	N	A	A	A	H	H	A
JAX00210548	17	16432829	0	G	A	G	G	G	G	G	A	A	G	G	H	G	G	G	G	G	G	A	G	A	G	A	G	G	H	G	G	G	H	G	G	G	G	A	G	G	G	G	H	A	H	A	G	G	A
JAX00432678	17	16456393	0	A	G	A	A	A	A	A	G	G	A	A	H	A	A	A	A	A	A	G	A	G	A	G	A	A	H	A	A	A	H	A	A	A	A	G	A	A	A	A	H	G	H	G	A	A	G
JAX00073953	17	16458606	0	T	C	T	T	T	T	T	C	C	T	T	H	T	T	T	T	T	T	C	T	C	T	C	T	T	H	T	T	T	H	T	T	T	T	C	T	T	T	T	H	C	H	C	T	T	C
JAX00432681	17	16468896	0	G	A	G	G	G	G	G	G	A	G	G	H	G	G	G	G	G	G	A	G	A	G	A	G	G	G	G	G	G	G	G	G	G	G	A	G	G	G	G	G	G	G	G	G	G	A
JAX00073955	17	16485066	0	T	C	C	T	C	T	C	T	T	T	H	H	H	T	C	C	T	C	T	C	T	C	T	C	T	T	T	T	C	H	T	T	C	T	T	C	C	C	T	T	T	H	T	N	H	T
JAX00432683	17	16526740	0	C	G	C	C	C	C	C	G	G	C	C	H	C	C	C	C	C	C	G	C	G	C	G	C	C	H	C	C	C	H	C	C	C	C	G	C	C	C	C	H	G	H	G	C	C	G
JAX00073959	17	16538222	0	A	C	A	A	A	A	A	A	C	A	A	H	A	A	A	A	A	A	C	A	C	A	C	A	A	A	A	A	A	A	A	A	A	A	C	A	A	A	A	A	A	A	A	A	A	C
JAX00432688	17	16547406	0	A	C	A	A	A	A	A	A	C	A	A	N	A	A	A	A	A	A	C	A	C	A	C	A	A	A	A	A	A	A	A	A	A	A	C	A	A	A	A	A	A	A	A	A	A	C
JAX00073961	17	16572702	0	G	A	G	G	G	G	G	G	A	G	G	H	G	G	G	G	G	G	A	G	A	G	A	G	G	G	G	G	G	G	G	G	G	G	A	G	G	G	G	G	G	G	G	G	G	A
JAX00073962	17	16582008	0	T	C	T	T	T	T	T	T	C	T	T	H	T	T	T	T	T	T	C	T	C	T	C	T	T	T	T	T	T	T	T	T	T	T	C	T	T	T	T	T	T	T	T	T	T	C
JAX00073981	17	17004517	0	A	T	A	A	A	A	A	T	T	A	A	H	A	A	A	A	A	A	T	A	T	A	T	A	A	N	A	A	A	H	A	A	A	A	T	A	A	A	A	H	T	H	T	A	A	T
JAX00432703	17	17004680	0	A	G	A	A	A	A	A	G	G	A	A	H	A	A	A	A	A	A	G	A	G	A	G	A	A	H	A	A	A	H	A	A	A	A	G	A	A	A	A	A	G	H	G	A	A	G
JAX00432705	17	17037076	0	C	T	C	C	C	C	C	T	C	C	C	C	C	C	C	C	C	C	C	C	C	C	C	C	C	H	C	C	C	H	C	C	C	C	C	C	C	C	C	H	T	H	T	C	C	C
JAX00432707	17	17037978	0	A	T	A	A	A	A	A	T	T	A	A	H	A	A	A	A	A	A	T	A	T	A	T	A	A	H	A	A	A	H	A	A	A	A	T	A	A	A	A	H	T	H	T	A	A	T
JAX00073985	17	17059645	0	A	G	A	A	A	A	A	G	G	A	H	N	H	H	A	A	A	A	G	A	G	A	G	A	A	H	A	A	A	H	A	A	A	A	G	A	A	A	A	H	G	H	G	A	A	G
JAX00432709	17	17068269	0	C	G	C	C	C	C	C	C	G	C	C	H	C	C	C	C	C	C	G	C	G	C	G	C	C	C	C	C	C	C	C	C	C	C	G	C	C	C	C	C	C	C	C	C	C	G
JAX00073987	17	17094341	0	G	C	C	G	C	G	C	C	G	C	N	N	H	H	C	C	H	C	G	C	G	C	G	C	H	H	G	C	C	C	C	C	C	G	G	C	C	C	C	H	C	C	C	H	H	G
JAX00432716	17	17098534	0	A	C	A	A	A	A	A	C	A	A	A	A	A	A	A	A	A	A	A	A	A	A	A	A	A	H	A	A	A	H	A	A	A	A	A	A	A	A	A	H	C	H	C	A	A	A
JAX00432717	17	17100395	0	C	T	C	C	C	C	C	T	T	C	C	N	C	C	C	C	C	C	T	C	T	C	T	C	C	H	C	C	C	H	C	C	C	C	T	C	C	C	C	H	T	H	T	C	C	T
JAX00432719	17	17104981	0	C	T	C	C	C	C	C	T	T	C	C	H	C	C	C	C	C	C	T	C	T	C	T	C	C	H	C	C	C	H	C	C	C	C	T	C	C	C	C	H	T	H	T	C	C	T
JAX00432721	17	17111489	0	G	A	G	G	G	G	G	A	A	G	G	H	G	G	G	G	G	G	A	G	A	G	A	G	G	H	G	G	G	H	G	G	G	G	A	G	G	G	G	G	A	H	A	G	G	A
JAX00073988	17	17114515	0	G	C	C	G	C	G	C	C	C	C	H	C	H	H	C	C	H	C	C	C	C	C	C	C	H	H	G	C	C	C	C	C	C	G	C	C	C	C	C	H	C	C	C	H	H	C
JAX00073990	17	17126679	0	G	A	A	G	A	G	A	G	G	A	H	H	H	H	A	A	H	A	G	A	G	A	G	A	H	G	G	A	A	H	A	A	A	G	G	A	A	A	A	G	G	H	G	H	H	G
JAX00432724	17	17126850	0	G	A	G	G	G	G	G	G	A	G	G	H	G	G	G	G	G	G	A	G	A	G	A	G	G	G	G	G	G	G	G	G	G	G	A	G	G	G	G	G	G	G	G	G	G	A
JAX00432725	17	17127724	0	G	A	A	G	A	G	A	G	G	A	H	H	H	H	A	A	H	A	G	A	G	A	G	A	N	G	G	A	A	H	A	A	A	G	G	A	A	A	A	G	G	H	G	H	H	G
JAX00073991	17	17132162	0	T	C	C	T	C	T	C	T	T	C	H	H	H	H	C	C	H	C	T	C	T	C	T	C	H	T	T	C	C	H	C	C	C	T	T	C	C	C	C	T	T	H	T	H	H	T
JAX00432727	17	17132651	0	G	T	T	G	T	G	T	G	G	T	H	H	H	H	T	T	H	T	G	T	G	T	G	T	H	G	G	T	T	H	T	T	T	G	G	T	T	T	T	G	G	H	G	H	H	G
JAX00432731	17	17160264	0	A	C	A	A	A	A	A	A	C	A	A	H	A	A	A	A	A	A	C	A	C	A	C	A	A	A	A	A	A	A	A	A	A	A	C	A	A	A	A	A	A	A	A	A	A	C
JAX00432732	17	17175060	0	A	G	A	A	A	A	A	G	G	A	A	G	A	A	A	A	A	A	G	A	G	A	G	A	A	H	A	A	A	H	A	A	A	A	G	A	A	A	A	H	G	H	G	A	A	G
JAX00432733	17	17184819	0	G	C	G	G	G	G	G	C	G	C	G	G	G	H	G	G	H	G	G	G	G	G	G	G	H	H	G	C	G	H	C	C	G	G	G	G	G	G	C	H	C	H	C	G	G	G
JAX00432735	17	17189669	0	G	T	G	G	G	G	G	G	T	G	G	H	G	G	G	G	G	G	T	G	T	G	T	G	G	G	G	G	G	G	G	G	G	G	T	G	G	G	G	G	G	G	G	G	G	T
JAX00073994	17	17197676	0	C	T	T	C	T	C	T	T	C	C	H	T	H	C	T	T	C	T	C	T	C	T	C	T	C	H	C	C	T	T	C	C	T	C	C	T	T	T	C	H	T	T	T	H	H	C
JAX00432737	17	17224728	0	T	C	T	T	T	T	T	T	C	T	T	H	T	T	T	T	T	T	C	T	C	T	C	T	T	T	T	T	T	T	T	T	T	T	C	T	T	T	T	T	T	T	T	T	T	C
JAX00432740	17	17235074	0	T	C	C	T	C	T	C	C	C	C	H	C	H	H	C	C	H	C	C	C	C	C	C	C	H	H	T	C	C	C	C	C	C	T	C	C	C	C	C	H	C	C	C	H	H	C
JAX00432743	17	17240988	0	A	G	G	A	G	A	G	G	G	A	H	G	H	A	G	G	A	G	G	G	G	G	G	G	A	H	A	A	G	G	A	A	G	A	G	G	G	G	A	H	G	G	G	H	H	G
JAX00432750	17	17250714	0	G	A	G	G	G	G	G	G	A	G	G	H	G	G	G	G	G	G	A	G	A	G	A	G	G	G	G	G	G	G	G	G	G	G	A	G	G	G	G	G	G	G	G	G	G	A
JAX00432754	17	17271206	0	G	A	A	G	A	G	A	A	A	G	H	A	H	G	A	A	G	A	A	A	A	A	A	A	G	H	G	G	A	A	G	G	A	G	A	A	A	A	G	G	A	A	A	H	H	A
JAX00074001	17	17271832	0	T	C	C	T	C	T	C	C	T	T	H	H	H	T	C	C	T	C	T	C	T	C	T	C	T	H	T	T	C	C	T	T	C	T	T	C	C	C	T	H	C	C	C	H	H	T
JAX00432759	17	17278933	0	C	G	G	C	G	C	G	G	C	C	H	H	H	C	G	G	C	G	C	G	C	G	C	G	C	H	C	C	G	G	C	C	G	C	C	G	G	G	C	H	G	G	G	H	H	C
JAX00074003	17	17290224	0	G	A	A	G	A	G	A	G	G	G	H	H	H	G	A	A	G	A	G	A	G	A	G	A	G	G	G	G	A	H	G	G	A	G	G	A	A	A	G	G	G	H	G	H	H	G
JAX00432764	17	17313593	0	T	C	T	T	T	T	T	C	T	T	T	T	T	T	T	T	T	T	T	T	T	T	T	T	T	H	T	T	T	H	T	T	T	T	T	T	T	T	T	H	C	H	C	T	T	T
JAX00432770	17	17327325	0	C	A	A	C	A	C	A	C	C	A	H	H	H	H	A	A	H	A	C	A	C	A	C	A	H	C	C	A	A	H	A	A	A	C	C	A	A	A	A	C	C	H	C	H	H	C
JAX00432779	17	17341333	0	A	G	G	A	G	A	G	G	G	A	N	G	N	A	G	G	A	G	G	G	G	G	G	G	A	H	A	A	G	G	A	A	G	A	G	G	G	G	A	N	G	G	G	N	H	G
JAX00432780	17	17341498	0	G	T	T	G	T	G	T	G	G	G	H	H	H	G	T	T	G	T	G	T	G	T	G	T	G	G	G	G	T	H	G	G	T	G	G	T	T	T	G	G	G	H	G	H	N	G
JAX00432782	17	17346256	0	A	G	G	A	G	A	G	G	G	A	H	G	H	A	G	G	A	G	G	G	G	G	G	G	A	H	A	A	G	G	A	A	G	A	G	G	G	G	A	H	G	G	G	H	H	G
JAX00432786	17	17347024	0	C	T	C	C	C	C	C	T	T	C	C	H	C	C	C	C	C	C	T	C	T	C	T	C	C	H	C	C	C	H	C	C	C	C	T	C	C	C	C	H	T	H	T	C	C	T
JAX00432788	17	17367574	0	G	A	G	G	G	G	G	G	G	A	G	G	G	N	G	G	H	G	G	G	G	G	G	G	N	G	G	A	G	G	A	A	G	G	G	G	G	G	A	G	G	G	G	G	G	G
JAX00210563	17	17392891	0	C	T	C	C	C	C	C	T	T	C	C	N	C	C	C	C	C	C	T	C	T	C	T	C	C	H	C	C	C	N	C	C	C	C	T	C	C	C	C	H	T	H	T	C	C	T
JAX00432799	17	17413797	0	C	T	C	C	C	C	C	T	C	C	C	C	C	C	C	C	C	C	C	C	C	C	C	C	C	C	C	C	C	N	C	C	C	C	C	C	C	C	C	C	T	C	T	C	C	C
JAX00432802	17	17431362	0	C	T	C	C	C	C	C	C	C	T	C	C	C	H	C	C	H	C	C	C	C	C	C	C	H	C	C	T	C	C	T	T	C	C	C	C	C	C	T	C	C	C	C	C	C	C
JAX00074013	17	17437662	0	A	T	A	A	A	A	A	T	T	A	A	H	A	A	A	A	A	A	T	A	T	A	T	A	A	H	A	A	A	H	A	A	A	A	T	A	A	A	A	H	T	H	T	A	A	T
JAX00432807	17	17476698	0	G	T	G	G	G	G	G	T	T	G	G	G	G	G	G	G	G	G	T	G	T	G	T	G	G	H	G	G	G	H	G	G	G	G	T	G	G	G	G	H	T	H	T	G	G	T
JAX00432820	17	17561285	0	A	G	G	A	G	A	G	G	G	G	H	G	H	H	G	G	H	G	G	G	G	G	G	G	H	N	A	G	G	G	G	G	G	A	G	G	G	G	G	H	G	G	G	H	H	G
JAX00074023	17	17570412	0	T	G	G	T	G	T	G	G	T	G	H	N	H	H	G	G	N	G	T	G	T	G	T	G	H	N	T	G	G	G	G	G	G	T	T	G	G	G	G	N	G	G	G	H	H	T
JAX00432821	17	17574534	0	G	A	G	G	G	G	G	A	A	G	G	H	G	G	G	G	G	G	A	G	A	G	A	G	G	H	G	G	G	H	G	G	G	G	A	G	G	G	G	H	A	H	A	G	G	A
JAX00432824	17	17576820	0	T	C	C	T	C	T	C	T	C	C	H	C	H	T	C	C	H	C	C	C	C	C	C	C	H	T	T	C	C	H	C	C	C	T	C	C	C	C	C	T	T	H	T	N	H	C
JAX00074025	17	17584962	0	C	T	T	C	T	C	T	C	C	T	H	H	H	H	T	T	H	T	C	T	C	T	C	T	H	C	C	T	T	H	T	T	T	C	C	T	T	T	T	C	C	H	C	H	H	C
JAX00432830	17	17592517	0	T	G	T	T	T	T	T	G	G	T	T	H	T	T	T	T	T	T	G	T	G	T	G	T	T	H	T	T	T	H	T	T	T	T	G	T	T	T	T	H	G	H	G	T	T	G
JAX00432831	17	17592532	0	A	T	T	A	T	A	T	A	A	T	H	H	H	H	T	T	H	T	A	T	A	T	A	T	H	A	A	T	T	H	T	T	T	A	A	T	T	T	T	A	A	H	A	H	H	A
JAX00432832	17	17598883	0	C	T	C	C	C	C	C	T	C	C	C	C	C	C	C	C	C	C	C	C	C	C	C	C	C	H	C	C	C	H	C	C	C	C	C	C	C	C	C	H	T	H	T	C	C	C
JAX00432838	17	17601248	0	C	T	C	C	C	C	C	T	T	C	C	H	C	C	C	C	C	C	T	C	T	C	T	C	C	H	C	C	C	H	C	C	C	C	T	C	C	C	C	H	T	H	T	C	C	T
JAX00432839	17	17607489	0	C	T	C	C	C	C	C	T	C	C	C	C	C	C	C	C	C	C	C	C	C	C	C	C	C	H	C	C	C	H	C	C	C	C	C	C	C	C	C	H	T	C	T	C	C	C
JAX00432852	17	17621007	0	A	G	A	A	A	A	A	A	G	A	A	H	A	A	A	A	A	A	G	A	G	A	G	A	A	A	A	A	A	A	A	A	A	A	G	A	A	A	A	A	A	A	A	A	A	G
JAX00432853	17	17621142	0	A	G	A	A	A	A	A	G	G	A	A	H	A	A	A	A	A	A	G	A	G	A	G	A	A	H	A	A	A	H	A	A	A	A	G	A	A	A	A	H	G	H	G	A	A	G
JAX00432854	17	17621268	0	C	T	T	C	T	C	T	T	T	T	H	T	H	N	T	T	H	T	T	T	T	T	T	T	H	H	C	T	T	T	T	T	T	C	T	T	T	T	T	H	T	N	T	H	H	T
JAX00210572	17	17628157	0	A	C	A	A	A	A	A	A	C	A	A	H	A	A	A	A	A	A	C	A	C	A	C	A	A	A	A	A	A	A	A	A	A	A	N	A	A	A	A	A	A	A	A	A	A	N
JAX00074029	17	17673819	0	G	A	A	G	A	G	A	G	G	A	H	H	H	H	A	A	H	A	G	A	G	A	G	A	H	G	G	A	A	H	A	A	A	G	G	A	A	A	A	G	G	H	G	H	H	G
JAX00432859	17	17673947	0	T	C	T	T	T	T	T	C	C	T	T	C	T	T	T	T	T	T	C	T	C	T	C	T	T	H	T	T	T	H	T	T	T	T	C	T	T	T	T	H	C	H	C	T	T	C
JAX00074031	17	17678055	0	T	C	C	T	C	T	C	T	T	C	H	H	N	H	C	C	H	C	T	C	T	C	T	C	H	T	T	C	C	H	C	C	C	T	T	C	C	C	C	T	T	H	T	H	N	T
JAX00432865	17	17706540	0	T	C	C	T	C	T	C	C	C	C	H	C	H	H	C	C	H	C	C	C	C	C	C	C	H	N	H	C	C	C	C	C	C	T	C	C	C	C	C	H	C	C	C	H	N	C
JAX00074036	17	17746213	0	G	A	G	G	G	G	G	A	A	G	G	H	G	G	G	G	G	G	A	G	A	G	A	G	G	H	G	G	G	H	G	G	G	G	A	G	G	G	G	H	A	H	A	G	G	A
JAX00432872	17	17768089	0	A	G	A	A	A	A	A	A	G	A	A	A	A	A	A	A	A	A	G	A	G	A	G	A	A	A	A	A	A	A	A	A	A	A	G	A	A	A	A	A	A	A	A	A	A	G
JAX00074039	17	17772130	0	A	T	A	A	A	A	A	A	T	T	A	H	A	H	A	A	H	A	T	A	T	A	N	A	H	A	A	T	A	A	T	T	A	A	T	A	A	A	T	A	A	A	A	A	A	T
JAX00210577	17	17876058	0	T	C	T	T	T	T	T	C	C	C	T	H	T	H	T	T	N	T	C	T	C	T	C	T	H	H	T	C	T	C	C	C	T	T	C	T	T	T	C	H	C	H	C	T	T	C
JAX00432884	17	17894449	0	G	A	G	G	G	G	G	G	A	G	G	H	G	G	G	G	G	G	A	G	A	G	A	G	G	G	G	G	G	G	G	G	G	G	A	G	G	G	G	G	G	G	G	G	G	A
JAX00432885	17	17910796	0	C	T	C	C	C	C	C	C	T	C	C	H	C	C	C	C	C	C	T	C	T	C	T	C	C	C	C	C	C	C	C	C	C	C	T	C	C	C	C	C	C	C	C	C	C	T
JAX00074047	17	17912123	0	A	T	A	A	A	A	A	T	T	T	A	H	A	H	A	A	H	A	T	A	T	A	T	A	H	H	A	T	A	H	T	T	A	A	T	A	A	A	T	H	T	H	T	A	A	T
JAX00432887	17	17912882	0	A	G	A	A	A	A	A	G	G	A	A	A	A	A	A	A	A	A	H	A	H	A	N	A	A	A	A	A	A	N	A	A	A	A	G	A	A	A	A	N	G	A	G	A	A	N
JAX00074050	17	17927772	0	A	T	A	A	A	A	A	T	T	A	A	H	A	A	A	A	A	A	T	A	T	A	T	A	A	H	A	A	A	H	A	A	A	A	T	A	A	A	A	N	T	H	T	A	A	T
JAX00432892	17	17947843	0	A	G	A	A	A	A	A	G	G	G	A	H	A	H	A	A	H	A	G	A	G	A	G	A	H	H	A	G	A	H	G	G	A	A	G	A	A	A	G	N	G	H	G	A	A	G
JAX00074052	17	17955756	0	C	T	T	C	T	C	T	C	C	C	H	H	H	C	T	T	C	T	C	T	C	T	C	T	C	C	C	C	T	H	C	C	T	C	C	T	T	T	C	C	C	H	C	H	H	C
JAX00074053	17	17963998	0	A	G	G	A	G	A	G	A	A	A	H	N	N	A	G	G	A	G	A	G	A	G	A	G	A	A	A	A	G	H	A	A	G	A	A	G	G	G	A	A	A	H	A	N	H	A
JAX00074057	17	18031771	0	A	C	A	A	A	A	A	C	C	C	A	H	A	N	A	A	N	A	C	A	C	A	C	A	N	H	A	C	A	H	C	C	A	A	C	A	A	A	N	H	C	H	C	A	A	C
JAX00432903	17	18043009	0	G	C	G	G	G	G	G	C	C	G	G	H	G	G	G	G	G	G	C	G	C	G	C	G	G	H	G	G	G	H	G	G	G	G	C	G	G	G	G	H	C	H	C	G	G	C
JAX00074059	17	18060758	0	C	G	C	C	C	C	C	G	G	G	C	H	C	H	C	C	H	C	G	C	G	C	G	C	H	N	C	G	C	N	G	G	C	C	G	C	C	C	G	N	G	N	G	C	C	G
JAX00074060	17	18060919	0	G	C	G	G	G	G	G	G	G	C	G	G	G	N	G	G	N	G	G	G	G	G	G	G	H	G	G	C	G	G	C	C	G	G	G	G	G	G	C	G	G	G	G	G	G	G
JAX00432911	17	18083666	0	T	G	T	T	T	T	T	G	G	G	T	N	T	H	T	T	H	T	G	T	G	T	G	T	H	N	T	G	T	G	G	G	T	T	G	T	T	T	G	H	G	N	G	T	T	G
JAX00074063	17	18094639	0	C	A	C	C	C	C	C	A	C	A	C	C	C	H	C	C	H	C	C	C	C	C	C	C	H	H	C	A	C	H	A	A	C	C	C	C	C	C	A	N	A	H	A	C	C	C
JAX00432915	17	18164817	0	T	A	T	T	T	T	T	A	T	A	N	T	T	H	T	T	H	N	T	T	T	T	T	T	H	H	T	A	T	N	A	A	T	T	T	T	T	T	A	H	A	H	A	T	T	T
JAX00432917	17	18168477	0	T	C	T	T	T	T	T	C	C	C	T	H	T	H	T	T	H	T	C	T	C	T	C	T	H	H	T	C	T	H	C	C	T	T	C	T	T	T	C	H	C	H	C	T	T	C
JAX00432923	17	18186333	0	A	T	A	A	A	A	A	A	A	T	A	A	A	H	A	A	H	A	A	A	A	A	A	A	H	A	A	T	A	A	T	T	A	A	A	A	A	A	T	A	A	A	A	A	A	A
JAX00074084	17	18382990	0	G	C	C	G	C	G	C	C	C	G	H	C	H	G	C	C	G	C	C	C	C	C	C	C	G	H	G	G	C	C	G	G	C	G	C	C	C	C	G	H	C	C	C	H	H	C
JAX00432943	17	18387341	0	T	C	T	T	T	T	T	T	C	T	T	H	T	T	T	T	T	T	C	T	C	T	C	T	T	T	T	T	T	T	T	T	T	T	C	T	T	T	T	T	T	T	T	T	T	C
JAX00432967	17	18526374	0	C	T	T	C	T	C	T	T	T	T	H	T	H	H	T	T	H	T	T	T	T	T	T	T	H	H	C	T	T	T	T	T	T	C	T	T	T	T	T	H	T	T	T	H	N	T
JAX00432976	17	18570415	0	G	A	A	G	A	G	A	G	G	G	H	H	H	G	A	A	G	A	G	A	G	A	G	A	G	G	G	G	A	H	G	G	A	G	G	A	A	A	G	G	G	H	G	H	H	G
JAX00074100	17	18617090	0	G	A	A	G	A	G	A	A	A	A	H	A	H	H	A	A	H	A	A	A	A	A	A	A	H	G	G	A	A	A	A	A	A	G	A	A	A	A	A	H	A	A	A	H	H	A
JAX00432985	17	18673063	0	G	A	G	G	G	G	G	A	G	G	G	G	G	G	G	G	G	G	G	G	G	G	G	G	G	N	G	G	G	N	G	G	G	G	G	G	G	G	G	N	A	N	A	G	G	G
JAX00074139	17	19129003	0	A	G	G	A	G	A	G	A	A	G	H	H	H	H	G	G	H	G	A	G	A	G	A	G	H	A	A	G	G	H	G	G	G	A	A	G	G	G	G	A	A	H	A	H	H	A
JAX00433060	17	19132989	0	A	G	A	A	A	A	A	A	G	A	A	A	A	A	A	A	A	A	G	A	G	A	G	A	A	A	A	A	A	A	A	A	A	A	G	A	A	A	A	A	A	A	A	A	A	G
JAX00074140	17	19138566	0	T	A	A	T	A	T	A	T	T	A	H	H	H	H	A	A	H	A	T	A	T	A	T	A	H	T	T	A	A	H	A	A	A	T	T	A	A	H	A	T	T	H	T	A	H	T
JAX00433062	17	19144819	0	T	C	T	T	T	T	T	T	C	T	T	H	T	T	T	T	T	T	C	T	C	T	C	T	T	T	T	T	T	T	T	T	T	T	C	T	T	T	T	T	T	T	T	T	T	C
JAX00433076	17	19282906	0	T	C	T	T	T	T	T	C	C	T	T	C	T	T	T	T	T	T	C	T	C	T	C	T	T	C	T	T	T	C	T	T	T	T	C	T	T	T	T	C	C	C	C	T	T	C
JAX00433077	17	19283153	0	T	C	T	T	T	T	T	C	T	T	T	T	T	T	T	T	T	T	T	T	T	T	T	T	T	H	T	T	T	H	T	T	T	T	T	T	T	T	T	H	C	H	C	T	T	T
JAX00433078	17	19283184	0	T	G	T	T	T	T	T	G	T	T	T	T	T	T	T	T	T	T	T	T	T	T	T	T	T	G	T	T	T	G	T	T	T	T	T	T	T	T	T	G	G	G	G	T	T	T
JAX00074152	17	19284178	0	T	G	G	T	G	T	G	T	T	G	H	N	H	H	G	G	H	G	T	G	T	G	T	G	H	T	T	G	G	N	G	G	G	T	T	G	G	G	G	T	T	H	T	H	N	T
JAX00433082	17	19285992	0	T	C	T	T	T	T	T	C	C	T	T	H	T	T	T	T	T	T	C	T	N	T	C	T	T	H	T	T	T	N	T	T	T	T	C	T	T	T	T	H	C	H	C	T	T	C
JAX00433090	17	19380771	0	A	G	G	A	G	A	G	A	A	G	H	H	H	H	G	G	H	G	A	G	A	G	A	G	H	A	A	G	G	H	G	G	G	A	A	G	G	G	G	A	A	H	A	H	H	A
JAX00074161	17	19421481	0	A	G	G	A	G	A	G	G	G	G	H	G	H	H	G	G	H	G	G	G	G	G	G	G	H	H	A	G	G	G	G	G	G	A	G	G	G	G	G	H	G	G	G	H	H	G
JAX00074162	17	19425936	0	G	C	C	G	C	G	C	C	C	C	N	C	H	H	C	C	H	C	C	C	C	C	C	C	N	G	G	C	C	C	C	C	C	G	C	C	C	C	C	N	C	C	C	H	H	C
JAX00074165	17	19469879	0	C	T	T	C	T	C	T	C	T	T	H	T	H	N	T	T	H	T	T	T	T	T	T	T	H	C	C	T	T	H	T	T	T	C	T	T	T	T	T	C	C	H	C	H	H	T
JAX00433108	17	19523900	0	G	T	G	G	G	G	G	G	T	G	G	G	G	G	G	G	G	G	T	G	T	G	T	G	G	G	G	G	G	G	G	G	G	G	T	G	G	G	G	G	G	G	G	G	G	T
JAX00074170	17	19524077	0	T	C	C	T	C	T	C	C	C	C	H	C	H	H	C	C	H	C	C	C	C	C	C	C	H	H	T	C	C	C	C	C	C	T	C	C	C	C	C	H	C	C	C	H	H	C
JAX00433110	17	19556557	0	T	C	T	T	T	T	T	T	C	T	T	H	T	T	T	T	T	T	C	T	C	T	C	T	T	T	T	T	T	T	T	T	T	T	C	T	T	T	T	T	T	T	T	T	T	C
JAX00433112	17	19561153	0	G	A	A	G	A	G	A	G	G	A	N	H	H	H	A	A	H	A	G	A	G	A	G	A	H	G	G	A	A	H	A	A	A	G	G	A	A	A	A	G	G	H	G	H	A	G
JAX00433120	17	19571861	0	A	C	C	A	C	A	C	C	C	C	H	C	H	H	C	C	H	C	C	C	C	C	C	C	H	N	A	C	C	C	C	C	C	A	C	C	C	C	C	H	C	C	C	H	H	C
JAX00433124	17	19629423	0	C	A	C	C	C	C	C	A	C	C	C	C	C	C	C	C	C	C	C	C	C	C	C	C	C	H	C	C	C	H	C	C	C	C	C	C	C	C	C	N	A	H	A	C	C	C
JAX00074180	17	19675840	0	T	C	C	T	C	T	C	T	C	C	H	C	H	H	C	C	H	C	C	C	C	C	C	C	H	T	T	C	C	H	C	C	C	T	C	C	C	C	C	T	T	H	T	H	H	C
JAX00433144	17	19818264	0	G	A	G	G	G	G	G	A	G	G	G	G	G	G	G	G	G	G	G	G	G	G	G	G	G	N	G	G	G	H	G	G	G	G	G	G	G	G	G	N	A	H	A	G	G	G
JAX00433145	17	19818321	0	T	A	T	T	T	T	T	A	T	T	T	T	T	T	T	T	T	T	T	T	T	T	T	T	T	H	T	T	T	H	T	T	T	T	T	T	T	T	T	H	A	H	A	T	T	T
JAX00433147	17	19818483	0	C	A	A	C	A	C	A	A	A	A	H	A	H	H	A	A	H	A	A	A	A	A	A	A	H	H	C	A	A	A	A	A	A	C	A	A	A	A	A	H	A	A	A	H	H	A
JAX00074192	17	19826411	0	T	C	C	T	C	T	C	T	T	C	H	H	H	H	C	C	H	C	T	C	T	C	T	C	H	T	T	C	C	H	C	C	C	T	T	C	C	C	C	T	T	H	T	H	H	T
JAX00433150	17	19826428	0	G	A	G	G	G	G	G	G	A	G	G	H	G	G	G	G	G	G	A	G	A	G	A	G	G	G	G	G	G	G	G	G	G	G	A	G	G	G	G	G	G	G	G	G	G	A
JAX00433155	17	19834290	0	T	C	T	T	T	T	T	C	T	T	T	T	T	T	T	T	T	T	T	T	T	T	T	T	T	H	T	T	T	H	T	T	T	T	T	T	T	T	T	H	C	H	C	T	T	T
JAX00074196	17	19894916	0	G	A	A	G	A	G	A	A	A	A	H	A	H	H	A	N	H	A	A	A	A	A	A	A	N	A	N	A	A	A	A	A	A	G	A	A	A	A	A	N	A	A	A	N	N	A
JAX00074198	17	19911630	0	A	C	C	A	C	A	C	C	C	C	H	C	H	H	C	C	N	C	C	C	C	C	C	C	H	C	A	C	C	C	C	C	C	A	C	C	C	C	C	C	C	C	C	N	H	C
JAX00433156	17	19911658	0	T	G	T	T	T	T	T	G	T	T	T	T	T	T	T	T	T	T	T	T	T	T	T	T	T	H	T	T	T	H	T	T	T	T	T	T	T	T	T	H	G	H	G	T	T	T
JAX00433159	17	19937650	0	A	G	G	A	G	A	G	G	G	G	N	G	G	N	G	G	N	G	G	G	G	G	G	G	N	N	A	G	G	G	G	G	G	A	G	G	G	G	G	G	G	G	G	N	N	G
JAX00433161	17	19943424	0	C	T	C	C	C	C	C	T	C	C	C	C	C	C	C	C	C	C	C	C	C	C	C	C	C	H	C	C	C	H	C	C	C	C	C	C	C	C	C	H	T	H	T	C	C	C
JAX00433163	17	19972809	0	G	C	G	G	G	G	G	G	C	G	G	C	G	G	G	G	G	G	C	G	C	G	C	G	G	G	G	G	G	G	G	G	G	G	C	G	G	G	G	G	G	G	G	G	G	C
JAX00433165	17	19977012	0	G	C	G	G	G	G	G	C	G	G	G	G	G	G	G	G	G	G	G	G	G	G	G	G	G	H	G	G	G	H	G	G	G	G	G	G	G	G	G	H	C	H	C	G	G	G
JAX00074205	17	20001780	0	G	T	T	G	T	G	T	G	G	T	H	H	H	H	T	T	H	T	G	T	G	T	G	T	H	G	G	T	T	H	T	T	T	G	G	T	T	T	T	G	G	H	G	H	H	G
JAX00074207	17	20034656	0	T	G	G	T	G	T	G	G	G	G	H	G	H	H	G	G	H	G	G	G	G	G	G	G	H	H	T	G	G	G	G	G	G	T	G	G	G	G	G	H	G	G	G	H	H	G
JAX00433180	17	20094705	0	C	T	C	C	C	C	C	C	T	C	C	T	C	C	C	C	C	C	T	C	T	C	T	C	C	C	C	C	C	C	C	C	C	C	T	C	C	C	C	C	C	C	C	C	C	T
JAX00433181	17	20112275	0	A	G	A	A	A	A	A	G	A	A	A	A	A	A	A	A	A	A	A	A	N	A	A	A	A	N	A	A	A	H	A	A	A	A	A	A	A	A	A	H	G	N	G	A	A	A
JAX00074212	17	20112314	0	C	T	T	C	T	C	T	T	T	T	H	T	H	H	T	T	H	T	T	T	T	T	T	T	H	N	C	T	T	T	T	T	T	C	T	T	T	T	T	H	T	T	T	H	H	T
JAX00210622	17	20123505	0	T	C	T	T	T	T	T	T	C	T	T	H	T	T	T	T	T	T	C	T	C	T	C	T	T	T	T	T	T	T	T	T	T	T	C	T	T	T	T	T	T	T	T	T	T	C
JAX00074216	17	20138707	0	A	G	G	A	G	A	G	G	G	G	H	G	H	H	G	G	H	G	G	G	G	G	G	G	H	N	A	G	G	G	G	G	G	A	G	G	G	G	G	H	G	G	G	H	G	G
JAX00433185	17	20140282	0	A	G	A	A	A	A	A	A	G	A	A	H	A	A	A	A	A	A	G	A	G	A	G	A	A	A	A	A	A	A	A	A	A	A	G	A	N	A	A	A	A	A	A	A	A	G
JAX00433189	17	20181482	0	T	C	T	T	T	T	T	C	T	T	T	T	T	T	T	T	T	T	T	T	T	T	T	T	T	H	T	T	T	H	T	T	T	T	T	T	T	T	T	H	C	H	C	T	T	T
JAX00433191	17	20203488	0	G	A	G	G	G	G	G	G	A	G	G	N	G	G	G	G	G	G	A	G	A	G	A	G	G	G	G	G	G	G	G	G	G	G	A	G	G	G	G	G	G	G	G	G	G	A
JAX00074221	17	20220779	0	A	G	A	A	A	A	A	G	G	A	A	H	A	A	A	A	A	A	G	A	G	A	G	A	A	N	A	A	A	H	A	A	A	A	G	A	A	A	A	H	G	H	G	A	A	G
JAX00433194	17	20232315	0	C	A	C	C	C	C	C	A	A	C	C	H	C	C	C	C	C	C	A	C	A	C	A	C	C	H	C	C	C	H	C	C	C	C	A	C	C	C	C	H	A	H	A	C	C	A
JAX00074223	17	20240605	0	G	A	A	G	A	G	A	G	G	A	H	H	H	H	A	A	H	A	G	A	G	A	G	A	H	G	G	A	A	H	A	A	A	G	G	A	A	A	A	G	G	H	G	H	H	G
JAX00433200	17	20249070	0	G	T	G	G	G	G	G	G	T	G	G	G	G	G	G	G	G	G	T	G	T	G	T	G	G	G	G	G	G	G	G	G	G	G	T	G	G	G	G	G	G	G	G	G	G	T
JAX00433202	17	20261871	0	A	G	A	A	A	A	A	G	G	A	A	H	A	A	A	A	A	A	G	A	G	A	G	A	A	H	A	A	A	H	A	A	A	A	G	A	A	A	A	H	G	H	G	A	A	G
JAX00433209	17	20294077	0	A	G	A	A	A	A	A	A	G	A	A	H	A	A	A	A	A	A	G	A	G	A	G	A	A	A	A	A	A	A	A	A	A	A	G	A	A	A	A	A	A	A	A	A	A	G
JAX00074229	17	20330049	0	C	G	G	C	G	C	G	C	C	G	H	G	H	H	G	G	H	G	C	G	C	G	C	G	H	C	C	G	G	H	G	G	G	C	C	G	G	G	G	C	C	N	C	H	H	C
JAX00433214	17	20353593	0	A	C	A	A	A	A	A	C	A	A	A	A	A	A	A	A	A	A	A	A	A	A	A	A	A	H	A	A	A	H	A	A	A	A	A	A	A	A	A	H	C	H	C	A	A	A
JAX00074234	17	20388572	0	A	T	T	A	T	A	T	A	A	T	H	H	H	H	T	T	H	T	A	T	A	T	A	T	H	A	A	T	T	H	T	T	T	A	A	T	T	T	T	A	A	H	A	H	H	A
JAX00074239	17	20446628	0	A	G	G	A	G	A	G	G	G	G	H	G	H	H	G	G	H	G	G	G	G	G	G	G	N	H	A	G	G	G	G	G	G	A	G	G	G	G	G	H	N	G	G	H	H	G
JAX00210630	17	20469414	0	T	C	T	T	T	T	T	C	C	T	T	N	T	N	T	T	T	T	C	T	C	T	C	T	T	H	T	T	T	H	T	T	T	T	C	T	T	T	T	T	C	H	C	T	T	C
JAX00433232	17	20483699	0	G	A	G	G	G	G	G	A	A	G	G	H	G	G	G	G	G	G	A	G	A	G	A	G	G	H	G	G	G	H	G	G	G	G	A	G	G	G	G	H	A	H	A	G	G	A
JAX00433233	17	20489519	0	A	C	A	A	A	A	A	A	C	A	A	H	A	A	A	A	A	A	C	A	C	A	C	A	A	A	A	A	A	A	A	N	A	A	C	A	A	A	A	A	A	A	A	A	A	C
JAX00433234	17	20489980	0	G	A	G	G	G	G	G	G	G	A	G	G	G	H	G	G	H	G	G	G	G	G	G	G	H	G	G	A	G	G	A	A	G	G	G	G	G	G	A	G	G	G	G	G	G	G
JAX00433236	17	20515604	0	G	A	G	G	G	G	G	A	A	G	G	H	G	G	G	G	G	G	A	G	A	G	A	G	G	G	G	G	G	G	G	G	G	G	A	G	G	G	G	G	A	H	A	G	G	A
JAX00433237	17	20515645	0	A	G	A	A	A	A	A	G	G	A	A	G	A	A	A	A	A	A	G	A	G	A	G	A	A	H	A	A	A	H	A	A	A	A	G	A	A	A	A	H	G	H	G	A	A	G
JAX00433239	17	20551217	0	C	G	C	C	C	C	C	G	G	C	C	H	C	C	C	C	C	C	G	C	G	C	G	C	C	H	C	C	C	H	C	C	C	C	G	C	C	C	C	H	G	H	G	C	C	G
JAX00433241	17	20574596	0	C	G	C	C	C	C	C	G	C	C	C	C	C	C	C	C	C	C	C	C	C	C	C	C	C	H	C	C	C	H	C	C	C	C	C	C	C	C	C	H	G	H	G	C	C	C
JAX00433249	17	20615502	0	C	A	C	C	C	C	C	C	A	C	C	H	C	C	C	C	C	C	A	C	A	C	A	C	C	C	C	C	C	C	C	C	C	C	A	C	C	C	C	C	C	C	C	C	C	A
JAX00433251	17	20627607	0	A	T	A	A	A	A	A	T	A	A	A	A	A	A	A	A	A	A	A	A	A	A	A	A	A	H	A	A	A	H	A	A	A	A	A	A	A	A	A	H	T	H	T	A	A	A
JAX00433253	17	20630681	0	T	G	G	T	G	T	G	G	G	G	H	G	H	H	G	G	H	G	G	G	G	G	G	G	H	H	T	G	G	G	G	G	G	T	G	G	G	G	G	H	G	G	G	H	H	G
JAX00433254	17	20635911	0	G	A	G	G	G	G	G	G	A	G	G	H	G	G	G	G	G	G	A	G	A	G	A	G	G	G	G	G	G	G	G	G	G	G	A	G	G	G	G	G	G	G	G	G	G	A
JAX00433255	17	20644197	0	A	T	A	A	A	A	A	T	T	A	A	A	A	A	A	A	A	A	T	A	T	A	T	A	A	N	A	A	A	N	A	A	A	A	T	A	A	A	A	A	T	A	T	A	A	T
JAX00433258	17	20658713	0	G	T	T	G	T	G	T	G	G	G	H	H	H	G	T	T	G	T	G	T	G	T	G	T	G	G	G	G	T	H	G	G	T	G	G	T	T	T	G	G	G	H	G	H	H	G
JAX00074254	17	20661782	0	C	A	A	C	A	C	A	C	C	C	H	H	H	C	A	A	C	A	C	A	C	A	C	A	C	C	C	C	A	H	C	C	A	C	C	A	A	A	C	C	C	H	C	H	H	C
JAX00433266	17	20667004	0	G	A	G	G	G	G	G	G	G	A	G	G	G	H	G	G	H	G	G	G	G	G	G	G	H	G	G	A	G	G	A	A	G	G	G	G	G	G	A	G	G	G	G	G	G	G
JAX00433270	17	20676581	0	G	A	A	G	A	G	A	G	G	A	H	H	H	H	A	A	H	A	G	A	G	A	G	A	H	G	G	A	A	H	A	A	A	G	G	A	A	A	A	G	G	H	G	H	H	G
JAX00433271	17	20678580	0	A	C	A	A	A	A	A	C	A	A	A	A	A	A	A	A	A	A	A	A	A	A	A	A	A	H	A	A	A	H	A	A	A	A	A	A	A	A	A	H	C	H	C	A	A	A
JAX00433273	17	20699969	0	A	G	A	A	A	A	A	G	A	A	A	A	A	A	A	A	A	A	A	A	A	A	A	A	A	H	A	A	A	H	A	A	A	A	A	A	A	A	A	H	G	H	G	A	A	A
JAX00433274	17	20700032	0	A	T	A	A	A	A	A	T	T	A	A	H	A	A	N	A	N	A	T	A	T	A	T	A	A	H	A	A	A	H	A	A	A	N	T	A	A	A	A	N	T	H	T	A	A	T
JAX00433275	17	20701421	0	A	T	A	A	A	A	A	T	T	T	A	N	A	H	A	A	H	A	T	A	T	A	N	A	H	H	A	T	A	H	T	T	A	A	T	A	A	A	T	H	T	H	T	A	A	T
JAX00433283	17	20718775	0	C	T	C	C	C	C	C	C	C	T	C	C	C	H	C	C	H	C	C	C	C	C	C	C	N	C	C	T	C	C	T	T	C	C	C	C	C	C	T	C	C	C	C	C	C	C
JAX00433284	17	20724909	0	C	T	C	C	C	C	C	T	C	C	C	C	C	C	C	C	C	C	C	C	C	C	C	C	C	H	C	C	C	H	C	C	C	C	C	C	C	C	C	H	T	H	T	C	C	C
JAX00433307	17	20800230	0	C	G	G	C	G	C	G	G	G	G	H	N	H	H	G	G	H	G	G	G	G	G	G	G	H	H	C	G	G	G	G	G	G	C	G	G	G	G	G	H	G	G	G	H	H	G
JAX00433323	17	20821788	0	C	G	C	C	C	C	C	G	G	G	C	C	C	C	C	C	C	C	G	C	G	C	G	C	C	C	C	G	C	C	G	G	C	C	G	C	C	C	G	C	G	C	G	C	C	G
JAX00074270	17	20908535	0	T	A	A	T	A	T	A	A	A	A	H	A	H	H	A	A	H	A	A	A	A	A	A	A	H	H	T	A	A	A	A	A	A	T	A	A	A	A	A	H	A	A	A	H	H	A
JAX00433334	17	20918442	0	A	G	G	A	G	A	G	G	G	G	N	G	H	H	G	G	H	G	G	G	N	G	G	G	H	A	A	G	G	G	G	G	G	A	G	G	G	G	G	A	G	G	G	N	H	G
JAX00433339	17	20932307	0	G	A	G	G	G	G	G	A	G	G	G	G	G	G	G	G	G	G	G	G	G	G	G	G	G	H	G	G	G	A	G	G	G	G	G	G	G	G	G	H	A	A	A	G	G	G
JAX00074272	17	20946353	0	T	C	C	C	C	C	C	T	C	T	C	C	C	H	C	C	H	C	C	C	C	C	C	C	H	H	C	T	C	H	T	T	C	C	C	C	C	C	T	H	T	H	T	C	C	C
JAX00433350	17	20978043	0	A	T	T	A	T	A	T	T	T	A	H	T	H	A	T	T	A	T	T	T	T	T	T	T	A	H	A	A	T	T	A	A	T	A	T	T	T	T	A	H	T	T	T	N	N	T
JAX00074276	17	20991365	0	C	T	T	C	T	C	T	C	C	C	H	H	H	C	T	T	C	T	C	T	C	T	C	T	C	C	C	C	T	H	C	C	T	C	C	T	T	T	C	C	C	N	C	H	H	C
JAX00433356	17	21016125	0	C	T	C	C	C	C	C	C	C	T	C	C	C	H	C	C	H	C	C	C	C	C	C	C	H	C	C	T	C	C	T	T	C	C	C	C	C	C	T	C	C	C	C	C	C	C
JAX00074278	17	21016319	0	C	T	T	C	T	C	T	C	C	C	H	H	H	C	T	T	C	T	C	T	C	T	C	T	C	C	C	C	T	H	C	C	T	C	C	T	T	T	C	C	C	H	C	H	H	C
JAX00433357	17	21016821	0	G	T	G	G	G	G	G	G	G	T	G	G	G	H	G	G	H	G	G	G	G	G	G	G	H	G	G	T	G	G	T	T	G	G	G	G	G	G	T	G	G	G	G	G	G	G
JAX00433361	17	21096732	0	A	G	A	A	A	A	A	G	A	A	A	A	A	A	A	A	A	A	A	A	A	A	A	A	A	H	A	A	A	H	A	A	A	A	A	A	A	A	A	H	G	H	G	A	A	A
JAX00433362	17	21096867	0	T	C	T	T	T	T	T	T	C	T	T	H	T	T	T	T	T	T	C	T	C	T	C	T	T	T	T	T	T	T	T	T	T	T	N	T	T	T	T	T	T	T	T	T	T	C
JAX00433364	17	21098907	0	G	C	G	G	G	G	G	C	C	G	G	H	G	G	G	G	G	G	C	G	C	G	C	G	G	H	G	G	G	H	G	G	G	G	C	G	G	G	G	H	C	H	C	G	G	C
JAX00433365	17	21099359	0	C	T	C	C	C	C	C	T	T	C	C	H	C	C	C	C	C	C	T	C	T	C	T	C	C	H	C	C	C	H	C	C	C	C	T	C	C	C	C	H	T	H	T	C	C	T
JAX00433366	17	21099446	0	G	A	G	G	G	G	G	A	A	G	G	N	G	G	G	G	G	G	A	G	A	G	A	G	G	H	G	G	G	H	G	G	G	G	A	G	G	G	G	H	A	H	A	G	G	A
JAX00433370	17	21128673	0	A	G	A	A	A	A	A	G	G	A	A	H	A	A	A	A	A	A	G	A	G	A	G	A	A	H	A	A	A	H	A	A	A	A	G	A	A	A	A	H	G	H	G	A	A	G
JAX00433371	17	21129031	0	T	C	T	T	T	T	T	T	C	T	T	H	T	T	T	T	T	T	C	T	C	T	C	T	T	T	T	T	T	T	T	T	T	T	C	T	T	T	T	T	T	T	T	T	T	C
JAX00074290	17	21194868	0	G	A	A	G	A	G	A	A	A	A	H	A	H	H	A	A	H	A	A	A	A	A	A	A	H	H	G	A	A	A	A	A	A	G	A	A	A	A	A	H	A	A	A	H	H	A
JAX00074292	17	21216309	0	T	C	C	T	C	T	C	C	C	C	H	C	H	H	C	C	H	C	C	C	C	C	C	C	H	H	T	C	C	C	C	C	C	T	C	C	C	C	C	H	C	C	C	H	H	C
JAX00433387	17	21218648	0	T	G	T	T	T	T	T	G	G	T	T	H	T	T	T	T	T	T	G	T	G	T	G	T	T	H	T	T	T	H	T	T	T	T	G	T	T	T	T	H	G	H	G	T	T	G
JAX00433388	17	21218798	0	T	C	T	T	T	T	T	T	C	T	T	H	T	T	T	T	T	T	C	T	C	T	C	T	T	T	T	T	T	T	T	T	T	T	C	T	T	T	T	T	T	T	T	T	T	C
JAX00210643	17	21230031	0	C	T	C	C	C	C	C	C	T	C	C	H	C	C	C	C	C	C	T	C	T	C	T	C	C	C	C	C	C	C	C	C	C	C	T	C	C	C	C	C	C	C	C	C	C	T
JAX00210644	17	21234753	0	T	C	T	T	T	T	T	T	C	T	T	H	T	T	T	T	T	T	C	T	C	T	C	T	T	T	T	T	T	T	T	T	T	T	C	T	T	T	T	T	T	T	T	T	T	C
JAX00074293	17	21235440	0	A	T	T	A	T	A	T	A	A	T	H	H	H	H	T	T	H	T	A	T	A	T	A	T	H	A	A	T	T	H	T	T	T	A	A	T	T	T	T	A	A	H	A	H	H	A
JAX00074296	17	21261814	0	A	T	T	A	T	A	T	T	T	T	H	T	H	H	T	T	H	T	T	T	T	T	T	T	H	H	A	T	T	T	T	T	T	A	T	T	T	T	T	H	T	T	T	H	H	T
JAX00433393	17	21267598	0	A	G	G	A	G	A	G	A	A	A	H	H	H	A	G	G	A	G	A	G	A	G	A	G	A	A	A	A	G	H	A	A	G	A	A	G	G	G	A	A	A	H	A	H	H	A
JAX00433397	17	21278110	0	G	T	G	G	G	G	G	T	G	G	G	G	G	G	G	G	G	G	G	G	G	G	G	G	G	H	G	G	G	H	G	G	G	G	G	G	G	G	G	H	T	H	T	G	G	G
JAX00433398	17	21278150	0	C	T	T	C	T	C	T	C	C	C	H	H	H	C	T	T	C	T	C	T	C	T	C	T	C	C	C	C	T	H	C	C	T	C	C	T	T	T	C	C	C	H	C	H	H	C
JAX00074298	17	21281184	0	C	T	T	C	T	C	T	C	C	C	H	H	H	C	T	T	C	T	C	T	C	T	C	T	C	C	C	C	T	H	C	C	T	C	C	T	T	T	C	C	C	H	C	N	H	C
JAX00433401	17	21281237	0	C	T	C	C	C	C	C	C	T	C	C	H	C	C	C	C	C	C	T	C	T	C	T	C	C	C	C	C	C	C	C	C	C	C	T	C	C	C	C	C	C	C	C	C	C	T
JAX00433404	17	21295656	0	A	G	G	A	G	A	G	G	A	A	H	H	H	A	G	G	A	G	A	G	A	G	A	G	A	H	A	A	G	G	A	A	G	A	A	G	G	G	A	H	G	G	G	H	N	A
JAX00433405	17	21295935	0	G	C	C	G	C	G	C	C	C	G	H	C	H	G	C	C	G	C	C	C	C	C	C	C	G	H	G	G	C	C	G	G	C	G	C	C	C	C	G	H	C	C	C	H	H	C
JAX00210645	17	21297282	0	A	G	A	A	A	A	A	A	G	A	A	H	A	A	A	A	A	A	G	A	G	A	G	A	A	A	A	A	A	A	A	A	A	A	G	A	A	A	A	A	A	A	A	A	A	G
JAX00433408	17	21298964	0	T	C	T	T	T	T	T	T	C	T	T	H	T	T	T	T	T	T	C	T	C	T	C	T	T	T	T	T	T	T	T	T	T	T	C	T	T	T	T	T	T	T	T	T	T	C
JAX00210647	17	21319696	0	G	A	G	G	G	G	G	G	G	A	G	G	G	H	G	G	H	G	G	G	G	G	G	G	H	G	G	A	G	G	A	A	G	G	G	G	G	G	A	G	G	G	G	G	G	G
JAX00433416	17	21354607	0	T	G	T	T	T	T	T	G	T	T	T	T	T	T	T	T	T	T	T	T	T	T	T	T	T	H	T	T	T	H	T	T	T	T	T	T	T	T	T	H	G	H	G	T	T	T
JAX00433418	17	21368436	0	G	A	G	G	G	G	G	G	A	G	G	H	G	G	G	G	G	G	A	G	A	G	A	G	G	G	G	G	G	G	G	G	G	G	A	G	G	G	G	G	G	G	G	G	G	A
JAX00074307	17	21402894	0	G	A	A	G	A	G	A	G	G	G	H	H	H	G	A	A	G	A	G	A	G	A	G	A	G	G	G	G	A	H	G	G	A	G	G	A	A	A	G	G	G	H	G	H	H	G
JAX00433427	17	21413648	0	T	C	T	T	T	T	T	C	C	C	T	H	T	H	T	T	H	T	C	T	C	T	C	T	H	H	T	C	T	H	C	C	T	T	C	T	T	T	C	H	C	H	C	T	T	C
JAX00433429	17	21416992	0	G	T	T	G	T	G	T	G	G	G	N	H	N	G	T	T	G	T	G	T	G	T	G	T	G	G	G	G	T	H	G	G	T	G	G	T	T	T	G	G	G	H	G	N	N	G
JAX00074308	17	21423530	0	C	T	T	C	T	C	T	C	C	C	H	H	N	C	T	T	C	T	C	T	C	T	C	T	C	C	C	C	T	H	C	C	T	C	C	T	T	T	C	C	C	H	C	H	H	C
JAX00433440	17	21452565	0	C	T	C	C	C	C	C	T	C	C	C	C	C	C	C	C	C	C	C	C	C	C	C	C	C	H	C	C	C	H	C	C	C	C	C	C	C	C	C	H	T	H	T	C	C	C
JAX00433441	17	21455901	0	T	G	T	T	T	T	T	G	G	T	T	G	T	T	T	T	T	T	G	T	G	T	G	T	T	G	T	T	T	N	T	T	T	T	G	T	T	T	T	H	G	G	G	T	T	G
JAX00433444	17	21473251	0	G	C	G	G	G	G	G	G	C	G	G	H	G	G	G	G	G	G	C	G	C	G	C	G	G	G	G	G	G	G	G	G	G	G	C	G	G	G	G	G	G	G	G	G	G	C
JAX00074312	17	21473306	0	G	C	C	G	C	G	C	G	G	G	H	H	H	G	C	C	G	C	G	C	G	C	G	C	G	G	G	G	C	H	G	G	C	G	G	C	C	C	G	G	G	H	G	H	H	G
JAX00433449	17	21492334	0	C	T	C	C	C	C	C	T	T	C	C	H	C	C	C	C	C	C	T	C	T	C	T	C	C	H	C	C	C	H	C	C	C	C	T	C	C	C	C	H	T	H	T	C	C	T
JAX00210651	17	21493035	0	A	G	A	A	A	A	A	G	G	A	A	H	A	A	A	A	A	A	G	A	G	A	G	A	A	H	A	A	A	H	A	A	A	A	G	A	A	A	A	H	G	H	G	A	A	G
JAX00433450	17	21500729	0	G	A	G	G	G	G	G	A	G	G	G	G	G	G	G	G	G	G	G	G	G	G	G	G	G	H	G	G	G	H	G	G	G	G	G	G	G	G	G	H	A	H	A	G	G	G
JAX00074314	17	21501015	0	C	A	A	C	A	C	A	A	A	C	H	A	H	C	A	A	C	A	A	A	A	A	A	A	C	H	C	C	A	A	C	C	A	C	A	A	A	A	N	H	A	A	A	N	H	A
JAX00074315	17	21501810	0	T	C	C	T	C	T	C	C	C	T	H	C	H	T	C	C	T	C	C	C	C	C	C	C	T	H	T	T	C	C	T	T	C	T	C	C	C	C	T	H	C	C	C	H	H	C
JAX00210653	17	21521859	0	C	T	C	C	C	C	C	C	T	C	C	H	C	C	C	C	C	C	T	C	T	C	T	C	C	C	C	C	C	C	C	C	C	C	T	C	C	C	C	C	C	C	C	C	C	T
JAX00210654	17	21544647	0	G	A	G	G	G	G	G	A	A	G	G	H	G	G	G	G	G	G	A	G	A	G	A	G	G	H	G	G	G	H	G	G	G	G	A	G	G	G	G	H	A	H	A	G	G	A
JAX00433460	17	21544744	0	T	C	C	T	C	T	C	C	C	C	H	C	H	H	C	C	H	C	C	C	C	C	C	C	H	H	T	C	C	C	C	C	C	T	C	C	C	C	C	H	C	C	C	H	H	H
JAX00074319	17	21566814	0	T	G	G	T	G	T	G	T	T	T	H	H	H	T	G	G	T	G	T	G	T	G	T	G	T	T	T	T	G	H	T	T	G	T	T	G	G	G	T	T	T	H	T	H	H	T
JAX00433465	17	21569426	0	T	C	T	T	T	T	T	C	C	C	T	H	T	N	T	T	H	T	C	T	C	T	C	T	H	N	T	C	T	N	C	C	T	T	C	T	T	H	C	N	C	H	C	T	T	C
JAX00433466	17	21570514	0	C	T	C	C	C	C	C	C	T	C	C	H	C	C	C	C	C	C	T	C	T	C	T	C	C	C	C	C	C	C	C	C	C	C	T	C	C	C	C	C	C	C	C	C	C	T
JAX00074321	17	21582127	0	C	T	T	C	T	C	T	C	C	C	H	H	H	C	T	T	C	T	C	T	C	T	C	T	C	C	C	C	T	H	C	C	T	C	C	T	T	T	C	C	C	H	C	H	H	C
JAX00074324	17	21635839	0	C	T	T	C	T	C	T	T	T	T	H	T	H	H	T	T	H	T	T	T	T	T	T	T	H	H	C	T	T	T	T	T	T	C	T	T	T	T	T	H	T	T	T	H	H	T
JAX00433481	17	21641701	0	A	C	A	A	A	A	A	A	C	A	A	H	A	A	A	A	A	A	C	A	C	A	C	A	A	A	A	A	A	A	A	A	A	A	C	A	A	A	A	A	A	A	A	A	A	C
JAX00074326	17	21646315	0	C	G	G	C	G	C	G	C	C	G	H	H	H	H	G	G	H	G	C	G	C	G	C	G	H	C	C	G	G	H	G	G	G	C	C	G	G	G	G	C	C	H	C	H	H	C
JAX00433488	17	21689464	0	C	T	C	C	C	C	C	T	C	C	C	C	C	C	C	C	C	C	C	C	C	C	C	C	C	H	C	C	C	H	C	C	C	C	C	C	C	C	C	H	T	H	T	C	C	C
JAX00074328	17	21691439	0	A	G	G	A	G	A	G	G	G	G	H	G	H	H	G	G	H	G	G	G	G	G	G	G	H	H	A	G	G	G	G	G	G	A	G	G	G	G	G	H	G	G	G	H	H	G
JAX00433489	17	21694801	0	G	A	G	G	G	G	G	A	G	G	G	G	G	G	G	G	G	G	G	G	G	G	G	G	G	H	G	G	G	H	G	G	G	G	G	G	G	G	G	H	A	N	A	G	G	G
JAX00433492	17	21700397	0	T	C	T	T	T	T	T	C	C	T	T	T	T	T	T	T	T	T	C	T	C	T	C	T	T	T	T	T	T	T	T	T	T	T	C	T	T	T	T	T	H	T	N	T	T	N
JAX00433493	17	21700515	0	C	A	C	C	C	C	C	A	A	C	C	H	C	C	C	C	C	C	A	C	A	C	A	C	C	H	C	C	C	H	C	C	C	C	A	C	C	C	C	H	A	H	A	C	C	A
JAX00433494	17	21702799	0	T	C	T	T	T	T	T	C	C	T	T	N	T	T	T	T	T	T	C	T	C	T	C	T	T	N	T	T	T	N	T	T	T	T	C	T	T	T	N	N	C	H	C	T	T	C
JAX00074330	17	21715657	0	A	G	G	A	G	A	G	G	G	G	H	G	H	H	G	G	H	G	G	G	G	G	G	G	H	H	A	G	G	G	G	G	G	A	G	G	G	G	G	H	G	G	G	H	H	G
JAX00210659	17	21787279	0	A	G	A	A	A	A	A	A	G	A	A	H	A	A	A	A	A	A	G	A	G	A	G	A	A	A	A	A	A	A	A	A	A	A	G	A	A	A	A	A	A	A	A	A	A	G
JAX00433526	17	21804699	0	G	A	G	G	G	G	G	A	G	G	G	G	G	G	G	G	G	G	G	G	G	G	G	G	G	H	G	G	G	H	G	G	G	G	G	G	G	G	G	H	A	H	A	G	G	G
JAX00210662	17	21822551	0	A	G	A	A	A	A	A	A	G	A	A	H	A	A	A	A	A	A	G	A	G	A	G	A	A	A	A	A	A	A	A	A	A	A	G	A	A	A	A	A	A	A	A	A	A	G
JAX00433537	17	21873623	0	A	T	T	A	T	A	T	A	T	A	H	T	H	A	T	T	A	T	T	T	T	T	T	T	A	A	A	A	T	H	A	A	T	A	T	T	T	T	A	A	A	N	A	H	H	T
JAX00074343	17	21893434	0	C	T	T	C	T	C	T	C	C	C	N	H	N	C	T	T	C	T	C	T	C	T	C	T	C	C	C	C	T	N	C	C	T	C	C	T	T	T	C	C	C	H	C	H	H	C
JAX00074344	17	21902282	0	G	A	A	G	A	G	A	G	A	G	H	A	H	G	A	A	G	A	A	A	A	A	A	A	G	G	G	G	A	H	G	G	A	G	A	A	A	A	G	G	G	H	G	N	N	A
JAX00433547	17	21914070	0	G	C	C	G	C	G	C	G	G	G	H	H	H	G	C	C	G	C	G	C	G	C	G	C	G	G	G	G	C	H	G	G	C	G	G	C	C	C	G	G	G	H	G	H	H	G
JAX00433548	17	21914869	0	G	T	G	G	G	G	G	T	G	G	G	G	G	G	G	G	G	G	G	G	G	G	G	G	G	H	G	G	G	H	G	G	G	G	G	G	G	G	G	N	T	H	T	G	G	G
JAX00433552	17	21970731	0	C	T	C	C	C	C	C	C	T	C	C	H	C	C	C	C	C	C	T	C	T	C	T	C	C	C	C	C	C	C	C	C	C	C	T	C	C	C	C	C	C	C	C	C	C	T
JAX00074354	17	22023036	0	T	C	C	T	C	T	C	T	C	T	H	C	H	T	C	C	T	C	C	C	C	C	C	C	T	T	T	T	C	H	T	T	C	T	C	C	C	C	T	T	T	H	T	H	H	C
JAX00433560	17	22045145	0	C	A	A	C	A	C	A	C	A	C	H	A	H	C	A	A	C	A	A	A	A	A	A	A	C	C	C	C	A	H	C	C	A	C	A	A	A	A	C	C	C	H	C	H	H	A
JAX00433566	17	22053716	0	G	A	G	G	G	G	G	A	G	G	G	G	G	G	G	G	G	G	G	G	G	G	G	G	G	H	G	G	G	H	G	G	G	G	G	G	G	G	G	H	A	H	A	G	G	G
JAX00210665	17	22071413	0	A	C	A	A	A	A	A	A	C	A	A	C	A	A	A	A	A	A	C	A	C	A	C	A	A	A	A	A	A	A	A	A	A	A	C	A	A	A	A	A	A	A	A	A	A	C
JAX00433572	17	22075833	0	T	A	T	T	T	T	T	T	A	T	T	T	T	T	T	T	T	T	A	T	A	T	A	T	T	T	T	T	T	T	T	T	T	T	A	T	T	T	T	T	T	T	T	T	T	A
JAX00433573	17	22076597	0	G	A	G	G	G	G	G	G	A	G	G	N	G	G	G	G	G	G	A	G	A	G	A	G	G	G	G	G	G	G	G	G	G	G	A	G	G	G	G	G	G	G	G	G	G	A
JAX00433574	17	22082285	0	G	A	G	G	G	G	G	A	G	A	G	G	G	H	G	G	H	G	G	G	G	G	G	G	H	H	G	A	G	H	A	A	G	G	G	G	G	G	A	H	A	H	A	G	G	G
JAX00074360	17	22113410	0	C	T	T	C	T	C	T	C	C	C	H	H	H	C	T	T	C	T	C	T	C	T	C	T	C	C	C	C	T	H	C	C	T	C	C	T	T	T	C	C	C	H	C	H	H	C
JAX00074362	17	22126564	0	G	A	A	G	A	G	A	A	G	A	H	H	H	H	A	A	H	A	G	A	G	A	G	A	H	H	G	A	A	A	A	A	A	G	G	A	A	A	A	H	A	A	A	N	H	G
JAX00210666	17	22160322	0	C	T	C	C	C	C	C	T	T	C	C	H	C	C	C	C	C	C	T	C	T	C	T	C	C	H	C	C	C	H	C	C	C	C	T	C	C	C	C	H	T	H	T	C	C	T
JAX00433589	17	22162126	0	A	G	A	A	A	A	A	G	G	A	A	H	A	A	A	A	A	A	G	A	G	A	G	A	A	H	A	A	A	H	A	A	A	A	G	A	A	A	A	H	G	H	G	A	A	G
JAX00074369	17	22220914	0	C	T	T	C	T	C	T	C	C	C	H	H	H	C	T	T	C	T	C	T	C	T	C	T	C	C	C	C	T	H	C	C	T	C	C	T	T	T	C	C	C	H	C	H	H	C
JAX00074370	17	22241414	0	C	T	T	C	T	C	T	T	T	C	H	T	H	C	T	T	C	T	T	T	T	T	T	T	C	H	C	C	T	T	C	C	T	C	T	T	T	T	C	H	T	T	T	H	H	T
JAX00074372	17	22254657	0	G	A	A	G	A	G	A	A	A	G	H	A	H	G	A	A	G	A	A	A	A	A	A	A	G	H	G	G	A	A	G	G	A	G	A	A	A	A	G	H	A	A	A	A	H	A
JAX00433603	17	22321551	0	A	G	A	A	A	A	A	A	A	G	A	A	A	H	A	A	H	A	A	A	A	A	A	A	H	A	A	G	A	A	G	N	A	A	A	A	A	A	H	A	A	A	A	A	A	A
JAX00074378	17	22334720	0	G	A	A	G	A	G	A	G	G	G	H	H	H	G	A	A	G	A	G	A	G	A	G	A	G	G	G	G	A	G	G	G	A	G	G	A	A	A	G	G	G	G	G	H	H	G
JAX00074379	17	22383188	0	T	C	C	T	C	T	C	T	T	C	H	H	H	N	C	C	H	C	T	C	T	C	T	C	H	T	T	C	C	H	C	C	C	T	T	C	C	C	C	T	T	H	T	H	H	T
JAX00074381	17	22390873	0	A	G	G	A	G	A	G	G	G	G	H	G	H	H	G	G	H	G	G	G	G	G	G	G	H	H	A	G	G	G	G	G	G	A	G	G	G	G	G	H	G	G	G	H	N	G
JAX00433609	17	22391577	0	C	G	G	C	G	C	G	C	C	C	N	H	H	C	G	G	C	G	C	G	C	G	C	G	C	C	C	C	G	H	C	C	G	C	C	G	G	G	C	C	C	H	C	H	H	C
JAX00433614	17	22420325	0	A	C	A	A	A	A	A	C	C	A	A	H	A	A	A	A	A	A	C	A	C	A	C	A	A	H	A	A	A	H	A	A	A	A	C	A	A	A	A	H	C	H	C	A	A	C
JAX00433615	17	22421926	0	T	G	G	T	G	T	G	T	T	G	H	H	H	H	G	G	H	G	T	G	T	G	T	G	H	T	T	G	G	H	G	G	G	T	T	G	G	G	G	T	T	H	T	H	H	T
JAX00433616	17	22421998	0	A	C	C	A	C	A	C	A	A	A	H	C	H	A	C	C	A	C	A	C	A	C	A	C	A	A	A	A	C	H	A	A	C	A	A	C	C	C	A	A	A	H	A	N	N	A
JAX00433617	17	22422556	0	G	A	A	G	A	G	A	A	A	A	H	A	H	H	A	A	H	A	A	A	A	A	A	A	H	H	G	A	A	A	A	A	A	G	A	A	A	A	A	H	A	A	A	H	H	A
JAX00433621	17	22432465	0	A	G	G	A	G	A	G	G	G	G	H	G	H	A	G	G	H	G	G	G	G	G	G	G	H	H	A	G	G	G	G	G	G	A	G	G	G	G	G	H	G	G	G	H	H	G
JAX00433627	17	22449030	0	A	G	G	A	G	A	G	G	G	G	H	G	H	H	G	G	H	G	G	G	G	G	G	G	H	A	A	G	G	G	G	G	G	A	G	G	G	G	G	N	G	G	G	H	N	G
JAX00074385	17	22452310	0	G	A	A	G	A	G	A	G	G	A	H	H	H	H	A	A	H	A	G	A	G	A	G	A	H	G	G	A	A	H	A	A	A	G	G	A	A	A	A	G	G	H	G	H	H	G
JAX00074386	17	22466080	0	A	G	G	A	G	A	G	G	G	G	H	G	H	H	G	G	H	G	G	G	G	G	G	G	H	H	A	G	G	G	G	G	G	A	G	G	G	G	G	H	G	G	G	H	H	G
JAX00433636	17	22501423	0	G	T	G	G	G	G	G	T	T	G	G	H	G	G	G	G	G	G	T	G	T	G	T	G	G	H	G	G	G	H	G	G	G	G	T	G	G	G	G	H	T	H	T	G	G	T
JAX00074389	17	22505616	0	C	G	G	C	G	C	G	C	C	C	H	H	H	C	G	G	C	G	C	G	C	G	C	G	C	C	C	C	N	H	C	C	G	C	C	N	G	G	C	C	C	H	C	G	H	C
JAX00433639	17	22563003	0	G	A	G	G	G	G	G	A	A	G	G	H	G	G	G	G	G	G	A	G	A	G	A	G	G	H	G	G	G	N	G	G	G	G	A	G	G	G	G	H	A	H	A	G	G	A
JAX00433646	17	22592329	0	T	C	C	T	C	T	C	C	C	C	H	C	H	H	C	C	H	C	C	C	C	C	C	C	H	H	T	C	C	C	C	C	C	T	C	C	C	C	C	H	C	C	C	H	H	C
JAX00433650	17	22606370	0	A	T	A	A	A	A	A	T	T	A	A	N	A	A	A	A	A	A	T	A	T	A	T	A	A	H	A	A	A	H	A	A	A	A	T	A	A	A	A	T	T	H	T	A	A	T
JAX00074412	17	22908061	0	T	C	C	T	C	T	C	T	T	T	H	H	H	T	C	C	T	C	T	C	T	C	T	C	T	T	T	T	C	N	T	T	C	T	T	C	C	C	T	T	T	H	T	H	H	T
JAX00433680	17	22914110	0	T	A	A	T	A	T	A	A	A	A	H	A	H	H	A	A	H	A	A	A	A	A	A	A	H	H	T	A	A	A	A	A	A	T	A	A	A	A	A	H	A	A	A	H	H	A
JAX00074414	17	22919318	0	A	G	G	A	G	A	G	G	G	G	H	G	H	H	G	G	H	G	G	G	G	G	G	G	H	H	A	G	G	G	G	G	G	A	G	G	G	G	G	H	G	G	G	H	H	G
JAX00433681	17	22951952	0	T	C	C	T	C	T	C	T	C	C	H	C	H	H	C	C	H	C	C	C	C	C	C	C	H	T	T	C	C	H	C	C	C	T	C	C	C	C	C	T	T	H	T	C	H	C
JAX00074419	17	22972199	0	T	A	A	T	A	T	A	T	A	A	H	A	H	H	A	A	N	A	A	A	A	A	A	A	H	T	T	A	A	N	A	A	A	T	A	A	A	A	A	T	T	T	T	H	H	A
JAX00074420	17	22972223	0	A	T	T	A	T	A	T	A	T	T	H	T	H	H	T	T	H	T	T	T	T	T	T	T	H	A	A	T	T	H	T	T	T	A	T	T	T	T	T	A	A	H	A	H	H	T
JAX00433684	17	23005973	0	C	T	T	C	T	C	T	T	T	T	H	T	H	H	T	T	H	T	T	T	T	T	T	T	H	H	C	T	T	T	T	T	T	C	T	T	T	T	T	H	T	T	T	H	H	T
JAX00074422	17	23018459	0	T	C	C	T	C	T	C	C	C	T	H	C	H	T	C	C	T	C	C	C	C	C	C	C	T	N	T	T	C	C	T	T	C	T	C	C	C	C	T	H	C	C	C	H	H	C
JAX00433686	17	23085167	0	C	G	C	C	C	C	C	C	G	C	C	H	C	C	C	C	C	C	G	C	G	C	G	C	C	C	C	C	C	C	C	C	C	C	G	C	C	C	C	C	C	C	C	C	C	G
JAX00433688	17	23085304	0	T	G	G	T	G	T	G	G	T	T	H	H	H	T	G	G	T	G	T	G	T	G	T	G	T	N	T	T	G	G	T	T	G	T	T	G	G	G	T	N	G	G	G	H	N	T
JAX00074428	17	23100275	0	G	A	A	G	A	G	A	A	A	G	N	A	H	G	A	A	G	A	A	A	A	A	A	A	G	N	G	G	A	A	G	G	A	G	A	A	A	A	G	N	A	A	A	H	N	A
JAX00074432	17	23153136	0	T	G	G	T	G	T	G	G	G	T	H	G	H	T	G	G	T	G	G	G	H	G	G	G	T	H	T	T	G	G	T	T	G	T	H	G	G	G	T	H	G	G	G	H	H	G
JAX00433692	17	23160475	0	A	G	A	A	A	A	A	A	A	G	A	A	A	N	A	A	H	A	A	A	A	A	H	A	H	A	A	G	A	A	G	G	A	A	A	A	A	A	N	A	A	A	A	A	A	A
JAX00433699	17	23219877	0	G	A	G	G	G	G	G	A	G	G	G	G	G	G	G	G	N	G	G	G	G	G	G	G	G	H	G	G	G	H	G	G	G	G	G	G	G	G	G	H	A	H	A	G	G	G
JAX00074440	17	23272362	0	C	G	G	C	G	C	G	G	G	G	H	G	H	H	G	G	H	G	G	G	G	G	G	G	H	H	C	G	G	G	G	G	G	C	G	G	G	G	G	H	G	G	G	H	H	G
JAX00433702	17	23284361	0	A	G	A	A	A	A	A	G	G	A	A	H	A	A	A	A	A	A	G	A	G	A	G	A	A	H	A	A	A	H	A	A	A	A	G	A	A	A	A	N	N	H	G	A	A	N
JAX00074442	17	23284757	0	C	T	T	C	T	C	T	C	C	T	H	T	H	H	T	T	H	T	C	T	C	T	C	T	H	C	C	T	T	T	T	T	T	C	C	T	T	T	T	C	C	T	C	N	H	C
JAX00433705	17	23302587	0	C	T	C	C	C	C	C	T	C	C	C	C	C	C	C	C	C	C	C	C	C	C	C	C	C	H	C	C	C	H	C	C	C	C	C	C	C	C	C	H	T	H	T	C	C	C
JAX00433706	17	23302959	0	C	T	C	C	C	C	C	C	T	C	C	H	C	C	C	C	C	C	T	C	T	C	T	C	C	C	C	C	C	C	C	C	C	C	T	C	C	C	C	C	C	C	C	C	C	T
JAX00433711	17	23350909	0	G	A	G	G	G	G	G	A	A	G	G	H	G	G	G	G	G	G	A	G	A	G	A	G	G	H	G	G	G	H	G	G	G	G	A	G	G	G	G	H	A	H	A	G	G	A
JAX00074449	17	23384973	0	G	A	A	G	A	A	A	G	G	G	A	H	H	H	A	A	G	A	G	A	G	A	G	A	G	G	G	G	A	H	G	G	A	A	G	A	A	A	G	N	G	H	G	H	A	G
JAX00210683	17	23385218	0	A	G	A	A	A	A	A	G	G	A	A	H	A	A	A	A	A	A	G	A	G	A	G	A	A	H	A	A	A	H	A	A	A	A	G	A	A	A	A	H	G	H	G	A	A	G
JAX00074450	17	23387855	0	G	A	A	G	A	A	A	G	G	G	A	H	H	H	A	A	G	A	G	A	G	A	G	A	G	G	G	G	A	H	G	G	A	A	G	A	A	A	G	H	G	H	G	H	A	G
JAX00433716	17	23388313	0	C	T	C	C	C	C	C	T	C	C	C	C	C	C	C	C	C	C	C	C	C	C	C	C	C	H	C	C	C	H	C	C	C	C	C	C	C	C	C	H	T	H	T	C	C	C
JAX00433717	17	23389313	0	A	G	G	A	G	G	G	G	G	A	G	G	H	H	G	G	A	G	G	G	G	G	G	G	A	H	A	A	G	G	A	A	G	G	G	G	G	G	A	G	G	G	G	H	G	G
JAX00433724	17	23407600	0	T	C	T	T	T	C	T	T	T	T	N	T	T	H	T	T	T	T	T	T	T	T	T	T	T	T	T	T	T	T	T	T	T	C	T	T	T	T	T	N	T	T	T	T	H	T
JAX00433725	17	23407679	0	T	C	C	T	C	C	C	C	C	T	C	C	H	H	C	C	T	C	C	C	C	C	C	C	T	H	T	T	C	C	T	T	C	C	C	C	C	C	T	C	C	C	C	H	C	C
JAX00433728	17	23422514	0	C	T	C	C	C	C	C	T	C	C	C	C	C	C	C	C	C	C	C	C	C	C	C	C	C	H	C	C	C	H	C	C	C	C	C	C	C	C	C	H	T	H	T	C	C	C
JAX00074453	17	23422581	0	T	G	G	T	G	T	G	T	T	T	H	H	H	T	G	G	T	G	T	G	T	G	T	G	T	T	T	T	G	H	T	T	G	T	T	G	G	G	T	T	T	H	T	H	H	T
JAX00433730	17	23422651	0	T	C	T	T	T	T	T	C	C	T	T	H	T	T	T	T	T	T	C	T	C	T	C	T	T	H	T	T	T	H	T	T	T	T	C	T	T	T	T	H	C	H	C	T	T	C
JAX00433732	17	23432878	0	G	A	G	G	G	G	G	G	G	A	G	G	G	H	G	G	H	G	G	G	G	G	G	G	H	G	G	A	G	G	A	A	G	G	G	G	G	G	A	G	G	G	G	G	G	G
JAX00074456	17	23455226	0	G	A	A	G	A	G	A	G	G	G	N	H	H	G	A	A	G	A	G	A	G	A	G	A	G	G	G	G	A	N	G	G	A	G	G	N	A	A	G	G	G	N	G	H	H	G
JAX00433754	17	23493709	0	T	A	T	T	T	A	T	T	T	A	T	T	T	A	T	T	T	T	T	T	T	T	T	T	T	T	T	A	T	T	A	A	T	A	T	T	T	T	A	T	T	T	T	T	T	T
JAX00074461	17	23544496	0	A	G	G	A	G	G	G	A	A	G	G	H	H	G	G	G	G	G	A	G	A	G	A	G	H	A	A	G	G	H	G	G	G	G	A	G	G	G	G	H	A	H	A	H	G	A
JAX00074462	17	23547612	0	G	A	A	G	A	A	A	G	A	A	A	A	N	A	A	A	A	A	A	A	A	A	A	A	N	G	G	A	A	H	A	A	A	A	A	A	A	A	A	N	G	H	G	H	A	A
JAX00074465	17	23583568	0	T	C	C	T	C	C	C	T	T	C	C	H	H	C	C	C	C	C	T	C	T	C	T	C	H	T	T	C	C	H	C	C	C	C	T	C	C	C	C	H	T	H	T	H	C	T
JAX00433765	17	23595809	0	T	C	C	T	C	C	C	T	T	C	C	H	H	C	C	C	C	C	T	C	T	C	T	C	H	T	T	C	C	H	C	C	C	C	T	C	C	C	C	H	T	H	T	H	C	T
JAX00433775	17	23668323	0	C	G	G	C	G	G	G	G	C	G	G	H	H	G	G	G	G	G	C	G	C	G	C	G	H	H	C	G	G	G	G	G	G	G	C	G	G	G	G	G	G	G	G	H	G	C
JAX00433776	17	23672957	0	G	A	G	G	G	G	G	A	A	G	G	N	G	G	G	G	G	G	A	G	A	G	N	G	G	H	G	G	G	H	G	G	G	G	A	G	G	G	G	H	A	N	A	G	G	A
JAX00433777	17	23675788	0	T	C	T	T	T	T	T	T	T	C	T	T	T	H	T	T	H	T	T	T	T	T	T	T	H	T	T	C	T	T	C	C	T	T	T	T	T	T	C	T	T	T	T	T	T	T
JAX00433787	17	23693375	0	T	A	A	T	A	A	A	T	T	A	A	H	H	A	A	A	A	A	T	A	T	A	T	A	H	T	T	A	A	H	A	A	A	A	T	A	A	A	A	H	T	H	T	H	A	T
JAX00074472	17	23699103	0	C	T	T	C	T	C	T	C	C	C	H	H	H	C	T	T	H	T	C	T	C	T	C	T	C	C	C	C	T	H	C	C	T	C	C	T	T	T	C	C	C	H	C	H	H	C
JAX00433791	17	23700314	0	C	T	C	C	C	C	C	T	C	C	C	C	C	C	C	C	C	C	C	C	C	C	C	C	C	H	C	C	C	H	C	C	C	C	C	C	C	C	C	H	T	H	T	C	C	C
JAX00433792	17	23701855	0	A	C	A	A	A	C	A	A	A	C	H	A	A	C	A	A	H	A	A	A	A	A	A	A	H	A	A	C	A	A	C	C	A	C	A	A	A	A	C	H	A	A	A	A	H	A
JAX00433796	17	23704081	0	C	G	C	C	C	G	C	C	C	G	C	C	C	G	C	C	C	C	C	C	C	C	C	C	C	C	C	N	C	C	G	G	C	G	C	C	C	C	G	H	C	C	C	C	H	C
JAX00433797	17	23704338	0	A	G	G	A	G	G	G	G	A	G	G	H	H	G	G	G	G	G	A	G	A	G	A	G	H	H	A	G	G	G	G	G	G	G	A	G	G	G	G	G	G	G	G	H	G	A
JAX00433809	17	23751705	0	G	A	A	G	A	A	A	G	G	A	A	H	H	A	A	A	A	A	G	A	G	A	G	A	H	G	G	A	A	H	A	A	A	A	G	A	A	A	A	H	G	H	G	H	A	G
JAX00433810	17	23751796	0	T	A	T	T	T	T	T	A	T	T	T	T	T	T	T	T	T	T	T	T	T	T	T	T	T	H	T	T	T	H	T	T	T	T	T	T	T	T	T	H	A	H	A	T	T	T
JAX00074477	17	23755583	0	C	T	T	C	T	T	T	C	C	C	T	H	H	H	T	T	H	T	C	T	C	T	C	T	C	C	C	C	T	H	C	C	T	T	C	T	T	T	C	H	C	H	C	H	T	C
JAX00433812	17	23768767	0	C	A	C	C	C	C	C	C	C	A	C	C	C	H	C	C	H	C	C	C	C	C	C	C	N	C	C	A	C	C	A	A	C	C	C	C	C	C	A	C	C	C	C	C	C	C
JAX00433817	17	23787260	0	A	G	G	A	G	G	G	A	A	A	G	H	H	H	G	G	H	G	A	G	A	G	A	G	A	A	A	A	G	H	A	A	G	G	A	G	G	G	A	H	A	H	A	H	G	A
JAX00433826	17	23796054	0	G	A	A	G	A	A	A	G	G	A	A	H	H	A	A	A	A	A	G	A	G	A	G	A	H	G	G	A	A	H	A	A	A	A	G	A	A	A	A	N	G	N	G	H	A	G
JAX00433832	17	23825092	0	G	A	G	G	G	G	G	G	G	A	G	G	G	H	G	G	H	G	G	G	G	G	G	G	H	G	G	A	G	G	A	A	G	G	G	G	G	G	A	G	G	G	G	G	G	G
JAX00433833	17	23829733	0	G	T	T	G	T	T	T	G	G	T	T	H	H	T	T	T	T	T	G	T	G	T	G	T	H	G	G	T	T	H	T	T	T	T	G	T	T	T	T	H	G	H	G	H	T	G
JAX00074483	17	23830918	0	T	G	G	T	G	G	G	T	T	T	G	H	H	H	G	G	H	G	T	G	T	G	T	G	T	T	T	T	G	H	T	T	G	G	T	G	G	G	T	H	T	H	T	H	G	T
JAX00433835	17	23843871	0	A	C	C	A	C	C	C	C	A	C	C	H	H	C	C	C	C	C	A	C	A	C	A	C	H	H	A	C	C	C	C	C	C	C	A	C	C	C	C	C	C	C	C	H	C	A
JAX00433837	17	23853387	0	G	A	G	G	G	G	G	G	G	A	G	G	G	H	G	G	H	G	G	G	G	G	G	G	H	G	G	A	G	G	A	A	G	G	G	G	G	G	A	G	G	G	G	G	G	G
JAX00074487	17	23885010	0	G	A	A	G	A	A	A	G	G	G	A	H	H	H	A	A	H	A	G	A	G	A	G	A	G	G	G	G	A	H	G	G	A	A	G	A	A	A	G	H	G	H	G	H	A	G
JAX00433844	17	23909621	0	C	T	T	C	T	T	T	T	T	T	T	T	H	T	T	T	T	T	T	T	T	T	T	T	H	H	C	T	T	T	T	T	T	T	T	T	T	T	T	T	T	T	T	H	T	T
JAX00433851	17	23922715	0	C	T	C	C	C	C	C	T	C	C	C	C	C	C	C	C	C	C	C	C	C	C	C	C	C	H	C	C	C	H	C	C	C	C	C	C	C	C	C	H	T	H	T	C	C	C
JAX00433852	17	23922812	0	A	C	C	A	C	C	C	A	A	C	C	H	H	C	C	C	C	C	A	C	A	C	A	C	H	A	A	C	C	C	C	C	C	C	A	C	C	C	C	N	A	N	A	A	C	A
JAX00433854	17	23924983	0	G	A	G	G	G	G	G	G	A	G	G	H	G	G	G	G	G	G	A	G	A	G	A	G	G	G	G	G	G	G	G	G	G	G	A	G	G	G	G	G	G	G	G	G	G	A
JAX00433858	17	23948987	0	C	T	T	C	T	T	T	C	C	T	T	N	H	T	T	T	T	T	C	T	C	T	C	T	N	C	C	T	T	H	T	T	T	T	C	T	T	T	T	T	C	H	C	N	T	C
JAX00433865	17	23953864	0	G	A	G	G	G	G	G	G	G	A	G	G	G	H	G	G	H	G	G	G	G	G	G	G	H	G	G	A	G	G	A	A	G	G	G	G	G	G	A	G	G	G	G	G	G	G
JAX00433866	17	23957905	0	G	C	C	G	C	C	C	G	G	G	C	H	H	H	C	C	H	C	G	C	G	C	G	C	G	G	G	G	C	H	G	G	C	C	G	C	C	C	G	H	G	H	G	H	C	G
JAX00433868	17	23964426	0	C	T	T	C	T	T	T	C	C	C	T	H	H	H	T	T	H	T	C	T	C	T	C	T	C	C	C	C	T	H	C	C	T	T	C	T	T	T	C	H	C	H	C	H	T	C
JAX00074496	17	24006287	0	A	G	G	A	G	G	G	G	G	G	G	G	G	G	G	G	G	G	G	G	G	G	G	G	H	H	A	G	G	G	G	G	G	G	G	G	G	G	G	G	G	G	G	H	G	G
JAX00433874	17	24011706	0	T	C	T	T	T	T	T	C	T	T	T	T	T	T	T	T	T	T	T	T	T	T	T	T	T	H	T	T	T	H	T	T	T	T	T	T	T	T	T	H	C	N	C	T	T	T
JAX00433878	17	24025194	0	G	T	T	G	T	T	T	G	G	T	T	H	H	T	T	T	T	T	G	T	G	T	G	T	H	G	G	T	T	T	T	T	T	T	G	T	T	T	T	T	G	T	G	H	T	G
JAX00433880	17	24026625	0	A	G	A	A	A	A	A	A	G	A	A	A	A	A	A	A	A	A	H	A	H	A	A	A	A	A	A	A	A	A	A	A	A	A	H	A	A	A	A	A	A	A	A	A	A	H
JAX00433888	17	24041354	0	T	G	T	T	T	T	T	G	G	T	T	H	T	T	T	T	T	T	G	T	G	T	G	T	T	H	T	T	T	H	T	T	T	T	G	T	T	T	T	H	G	H	G	T	T	G
JAX00074500	17	24061367	0	G	A	A	G	A	A	A	G	G	A	A	H	H	A	A	A	A	A	G	A	G	A	G	A	H	G	G	A	A	H	A	A	A	A	G	A	A	A	A	H	H	H	G	H	A	G
JAX00433891	17	24061427	0	C	T	C	C	C	C	C	C	T	C	C	C	C	C	C	C	C	C	T	C	T	C	T	C	C	C	C	C	C	C	C	C	C	C	T	C	C	C	C	C	C	C	C	C	C	T
JAX00074503	17	24095496	0	A	G	G	A	G	G	G	G	A	G	G	H	H	G	G	G	G	G	A	G	A	G	A	G	H	A	A	G	G	G	G	G	G	G	A	G	G	G	G	G	G	G	G	H	G	A
JAX00433895	17	24098132	0	G	A	G	G	G	G	G	A	G	G	G	G	G	G	G	G	G	G	G	G	G	G	G	G	G	H	G	G	G	H	G	G	G	G	G	G	G	G	G	N	A	H	A	G	G	G
JAX00074504	17	24099285	0	A	G	G	A	G	G	G	G	G	G	G	G	N	G	G	N	N	G	G	H	G	N	G	G	G	H	A	N	G	G	G	G	G	N	G	G	G	G	G	G	G	G	G	N	G	G
JAX00433907	17	24163239	0	C	T	C	C	C	C	C	C	C	T	C	C	C	H	C	C	H	C	C	C	C	C	C	C	H	C	C	T	C	C	T	T	C	C	C	C	C	C	T	C	C	C	C	C	C	C
JAX00433909	17	24169306	0	G	A	A	G	A	A	A	G	G	A	A	G	G	A	A	A	A	A	G	A	G	A	G	A	G	G	G	A	A	H	A	A	A	A	G	A	A	A	A	H	G	H	G	G	A	G
JAX00433917	17	24204374	0	A	G	G	A	G	G	G	A	A	G	G	H	H	G	G	G	G	G	A	G	A	G	A	G	H	A	A	G	G	H	G	G	G	G	A	G	G	G	G	H	A	H	A	H	G	A
JAX00433919	17	24211161	0	T	C	T	T	T	T	T	C	C	C	T	H	T	H	T	T	H	T	C	T	C	T	C	T	H	N	T	C	T	H	C	C	T	T	C	T	T	T	C	H	C	H	C	T	T	C
JAX00433921	17	24223499	0	G	A	G	G	G	G	G	A	G	G	G	G	G	G	G	G	G	G	G	G	G	G	G	G	G	H	G	G	G	H	G	G	G	G	G	G	G	G	G	H	A	H	A	G	G	G
JAX00433922	17	24223524	0	G	A	A	G	A	A	A	G	G	A	A	H	H	A	A	A	A	A	G	A	G	A	G	A	H	G	G	A	A	H	A	A	A	A	G	A	A	A	A	H	G	H	G	H	A	G
JAX00074513	17	24227269	0	A	G	G	A	G	G	G	G	A	G	G	H	H	G	G	G	G	G	A	G	A	G	A	G	H	H	A	G	G	G	G	G	G	G	A	G	G	G	G	N	G	G	G	A	G	A
JAX00188364	17	24238302	0	T	C	C	T	C	C	C	C	C	C	C	C	H	C	C	C	C	C	C	C	C	C	C	C	H	H	T	C	C	C	C	C	C	C	C	C	C	C	C	C	C	C	C	H	C	C
JAX00433926	17	24247192	0	T	C	C	T	C	C	C	C	C	C	C	C	H	C	C	C	C	C	C	C	C	C	C	C	H	H	T	C	C	C	C	C	C	C	C	C	C	C	C	C	C	C	C	H	C	C
JAX00433927	17	24247376	0	C	T	C	C	C	C	C	C	C	T	C	C	C	H	C	C	H	C	C	C	C	C	C	C	H	C	C	T	C	C	T	T	C	C	C	C	C	C	T	C	C	C	C	C	C	C
JAX00074514	17	24256401	0	T	G	G	T	G	G	G	T	T	T	G	H	N	N	G	G	H	N	T	G	T	G	T	G	T	T	T	T	G	H	T	T	G	G	T	G	G	G	T	H	T	H	T	H	G	T
JAX00433931	17	24262492	0	T	C	C	T	C	C	C	T	T	C	C	H	H	C	C	C	C	C	T	C	T	C	T	C	H	T	T	C	C	H	C	C	C	C	T	C	C	C	C	H	T	H	T	H	C	T
JAX00433938	17	24290974	0	A	G	G	A	G	G	G	G	G	G	G	G	H	G	G	G	G	G	G	G	G	G	G	G	H	H	A	G	G	G	G	G	G	G	G	G	G	G	G	G	G	G	G	H	G	G
JAX00433941	17	24298286	0	T	C	T	T	T	T	T	C	T	T	T	T	T	T	T	T	T	T	T	T	T	T	T	T	T	H	T	T	T	H	T	T	T	T	T	T	T	T	T	H	C	H	C	T	T	T
JAX00433948	17	24320006	0	A	G	A	A	A	A	A	A	G	A	A	H	A	A	A	A	A	A	G	A	G	A	G	A	A	A	A	A	A	A	A	A	A	A	G	A	A	A	A	A	A	A	A	A	A	G
JAX00433952	17	24334604	0	T	C	C	T	C	C	C	C	T	C	C	H	H	C	C	C	C	C	T	C	T	C	T	C	H	H	T	C	C	C	C	C	C	C	T	C	C	C	C	C	C	C	C	H	C	T
JAX00433954	17	24345957	0	C	T	C	C	C	C	C	C	C	T	C	C	C	H	C	C	H	C	C	C	C	C	C	C	H	C	C	T	C	C	T	T	C	C	C	C	C	C	T	C	C	C	C	C	C	C
JAX00074522	17	24350506	0	A	G	G	A	G	G	G	A	A	G	G	A	H	G	G	G	G	G	A	G	A	G	A	G	H	A	A	G	G	H	G	G	G	G	A	G	G	G	G	H	A	H	A	N	G	A
JAX00433960	17	24368138	0	A	T	A	A	A	A	A	T	A	A	A	A	A	A	A	A	A	A	A	A	A	A	A	A	A	H	A	A	A	H	A	A	A	A	A	A	A	A	A	H	T	H	T	A	A	A
JAX00074523	17	24373071	0	A	T	T	A	T	T	T	T	A	T	T	N	N	T	T	T	T	T	A	T	A	T	A	T	H	H	A	T	T	T	T	T	T	T	A	T	T	T	T	T	T	T	T	H	T	N
JAX00433966	17	24401973	0	A	G	G	A	G	G	G	G	A	G	G	H	H	G	G	G	G	G	A	G	A	G	A	G	H	H	A	G	G	G	G	G	G	G	A	G	G	G	G	G	G	G	G	H	G	A
JAX00433968	17	24403200	0	A	G	G	A	G	G	G	G	A	G	G	H	H	G	G	G	G	G	A	G	A	G	A	G	H	H	A	G	G	G	G	G	G	G	A	G	G	G	G	G	G	G	G	H	G	A
JAX00074526	17	24403876	0	G	T	T	G	T	T	T	G	G	T	T	H	H	T	T	T	T	T	G	T	G	T	G	T	H	G	G	T	T	H	T	T	T	T	G	T	T	T	T	H	G	H	G	H	T	G
JAX00074527	17	24406331	0	C	T	T	C	T	T	T	C	C	T	T	N	N	T	T	T	T	T	C	T	C	T	C	T	N	C	C	T	T	H	T	T	T	T	C	T	T	T	T	H	C	H	C	H	T	C
JAX00433969	17	24414149	0	G	A	A	G	A	A	A	G	G	G	A	H	H	H	A	A	H	A	G	A	G	A	G	A	G	G	G	G	A	H	G	G	A	A	G	A	A	A	G	H	G	H	G	H	A	G
JAX00433970	17	24414342	0	T	C	T	T	T	T	T	C	T	T	T	T	T	T	T	T	T	T	T	T	T	T	T	T	T	H	T	T	T	H	T	T	T	T	T	T	T	T	T	H	C	H	C	T	T	T
JAX00074528	17	24427175	0	G	A	A	G	A	A	A	G	G	G	A	H	H	H	A	A	H	A	G	A	G	A	G	A	G	G	G	G	A	H	G	G	A	A	G	A	A	A	G	H	G	H	G	H	A	G
JAX00433972	17	24434899	0	C	T	C	C	C	C	C	T	C	T	C	C	C	H	C	C	H	C	C	C	C	C	C	C	H	H	C	T	C	H	T	T	C	C	C	C	C	C	T	H	T	H	T	C	C	C
JAX00074530	17	24450210	0	A	G	G	A	G	G	G	G	G	G	G	G	H	G	G	G	G	G	G	G	G	G	G	G	H	N	A	G	G	G	G	G	G	G	G	G	G	G	G	G	G	G	G	H	G	G
JAX00433978	17	24459374	0	G	C	G	G	G	G	G	C	G	G	G	G	G	G	G	G	G	G	G	G	G	G	G	G	G	N	G	G	G	H	G	G	G	G	G	G	G	G	G	H	C	H	C	G	G	G
JAX00433981	17	24460965	0	T	C	C	T	C	C	C	C	T	C	C	T	T	C	C	C	C	C	T	C	T	C	T	C	T	T	T	C	C	C	C	C	C	C	T	C	C	C	C	C	C	C	C	T	C	T
JAX00433987	17	24484132	0	T	A	T	T	T	T	T	T	A	T	T	H	T	T	T	T	T	T	A	T	A	T	A	T	T	T	T	T	T	T	T	T	T	T	A	T	T	T	T	T	T	T	T	T	T	A
JAX00074535	17	24524808	0	C	A	A	C	C	A	A	C	C	C	A	C	C	H	A	A	H	A	C	C	C	C	C	A	C	C	C	C	A	H	C	C	A	A	C	A	A	H	C	H	C	H	C	H	H	C
JAX00433999	17	24552280	0	G	C	G	G	G	G	G	G	C	G	G	H	G	G	G	G	G	G	C	G	C	G	C	G	G	G	G	G	G	G	G	G	G	G	C	G	G	G	G	G	G	G	G	G	G	C
JAX00434000	17	24552487	0	C	T	C	C	C	C	C	C	C	T	C	C	C	H	C	C	H	C	C	C	C	C	C	C	H	C	C	T	C	C	T	T	C	C	C	C	C	C	T	C	C	C	C	C	C	C
JAX00074538	17	24561021	0	C	T	C	C	T	C	C	C	C	C	C	H	H	C	C	C	C	C	C	T	C	T	C	C	C	C	C	C	C	C	C	C	C	C	C	C	C	H	C	C	C	C	C	C	H	C
JAX00434006	17	24566619	0	T	C	T	T	C	T	T	T	T	T	T	H	H	T	T	T	T	T	T	C	T	C	T	T	T	T	T	T	T	T	T	T	T	T	T	T	T	H	T	T	T	T	T	T	H	T
JAX00434007	17	24567077	0	C	T	C	C	C	C	C	C	C	T	C	C	C	H	C	C	H	C	C	C	C	C	C	C	H	C	C	T	C	C	T	T	C	C	C	C	C	C	T	C	C	C	C	C	C	C
JAX00434008	17	24567413	0	C	G	G	C	G	G	G	G	C	G	G	H	H	G	G	G	G	G	C	G	C	G	C	G	H	H	C	G	G	G	G	G	G	G	C	G	G	G	G	G	G	G	G	H	G	C
JAX00074539	17	24576439	0	G	A	G	G	A	G	G	G	G	G	G	H	H	G	G	G	G	G	G	A	G	A	G	G	G	G	G	G	G	G	G	G	G	G	G	G	G	H	G	G	G	G	G	G	H	G
JAX00434013	17	24593564	0	C	T	C	C	C	C	C	T	C	C	C	C	C	C	C	C	C	C	C	C	C	C	C	C	C	H	C	C	C	H	C	C	C	C	C	C	C	C	C	H	T	H	T	C	C	C
JAX00434014	17	24593828	0	A	G	G	A	G	G	G	G	A	G	G	H	H	G	G	G	G	G	A	G	A	G	A	G	H	H	A	G	G	G	G	G	G	G	A	G	G	G	G	G	G	G	G	H	G	A
JAX00434015	17	24594287	0	C	T	C	C	T	C	C	C	C	C	C	H	H	C	C	C	C	C	C	T	C	T	C	C	C	C	C	C	C	C	C	C	C	C	C	C	C	H	C	C	C	C	C	C	H	C
JAX00434016	17	24594853	0	G	A	G	G	G	G	G	G	G	A	G	G	G	H	G	G	H	G	G	G	G	G	G	G	H	G	G	A	G	G	A	A	G	G	G	G	G	G	A	G	G	G	G	G	G	G
JAX00074541	17	24610892	0	T	C	C	T	T	C	C	C	C	C	C	H	T	C	C	C	C	C	C	T	C	T	C	C	H	H	T	C	C	C	C	C	C	C	C	C	C	H	C	C	C	C	C	H	H	C
JAX00074542	17	24611558	0	G	A	A	G	G	A	A	A	G	A	A	G	G	A	A	A	A	A	G	G	G	G	G	A	N	H	G	A	A	A	A	A	A	A	G	A	A	H	A	A	A	A	A	H	H	G
JAX00434023	17	24627585	0	A	G	G	A	G	G	G	G	G	G	G	G	H	G	G	G	G	G	G	G	G	G	G	G	H	H	A	G	G	G	G	G	G	G	G	G	G	G	G	G	G	G	G	H	G	G
JAX00074543	17	24628810	0	C	T	T	C	T	T	T	T	C	T	T	H	H	T	T	T	T	T	C	T	C	T	C	T	H	H	C	T	T	T	T	T	T	T	C	T	T	T	T	T	T	T	T	H	T	C
JAX00434029	17	24642297	0	A	G	G	A	G	G	G	G	G	G	G	G	H	G	G	G	G	G	G	G	G	G	G	G	H	H	A	G	G	G	G	G	G	G	G	G	G	G	G	G	G	G	G	H	G	G
JAX00434039	17	24684816	0	A	G	G	A	G	G	G	G	A	G	G	H	H	G	G	G	G	G	A	G	A	G	A	G	H	H	A	G	G	G	G	G	G	G	A	G	G	G	G	G	G	G	G	H	G	A
JAX00434040	17	24689893	0	G	A	G	G	G	G	G	G	G	A	G	G	G	H	G	G	H	G	G	G	G	G	G	G	H	G	G	A	G	G	A	A	G	G	G	G	G	G	A	G	G	G	G	G	G	G
JAX00434043	17	24692772	0	T	C	T	T	T	T	T	C	T	T	T	T	T	T	T	T	T	T	T	T	T	T	T	T	T	H	T	T	T	H	T	T	T	T	T	T	T	T	T	T	C	H	C	T	T	T
JAX00074547	17	24696281	0	C	T	T	C	C	T	T	C	C	T	T	C	C	T	T	T	T	T	C	C	C	C	C	T	H	C	C	T	T	H	T	T	T	T	C	T	T	H	T	H	C	H	C	H	H	C
JAX00074549	17	24698459	0	C	A	C	C	A	C	C	C	C	C	C	H	H	C	C	C	C	C	C	A	C	A	C	C	C	C	C	C	C	C	C	C	C	C	C	C	C	H	C	C	C	C	C	C	H	C
JAX00434045	17	24698631	0	G	A	A	G	A	A	A	A	G	A	A	H	H	A	A	A	A	A	G	A	G	A	G	A	H	H	G	A	A	A	A	A	A	A	G	A	A	A	A	A	A	A	A	H	A	G
JAX00434047	17	24716984	0	G	A	G	G	A	G	G	G	G	G	G	H	H	G	G	G	G	G	G	A	G	A	G	G	G	G	G	G	G	G	G	G	G	G	G	G	G	H	G	G	G	G	G	G	H	G
JAX00434048	17	24718996	0	G	C	G	G	G	G	G	G	C	G	G	H	G	G	G	G	G	G	C	G	C	G	C	G	G	G	G	G	G	G	G	G	G	G	C	G	G	G	G	G	G	G	G	G	G	C
JAX00434049	17	24729412	0	T	C	C	T	T	C	C	T	T	C	C	T	T	C	C	C	C	C	T	T	T	T	T	C	H	T	T	C	C	H	C	C	C	C	T	C	C	H	C	H	T	H	T	H	H	T
JAX00434050	17	24729626	0	G	A	G	G	G	G	G	A	G	G	G	G	G	G	G	G	G	G	G	G	G	G	G	G	G	H	G	G	G	H	G	G	G	G	G	G	G	G	G	H	A	H	A	G	G	G
JAX00434053	17	24734028	0	G	A	A	G	G	A	A	G	G	A	A	G	G	A	A	A	A	A	G	G	G	G	G	A	H	G	G	A	A	H	A	A	A	A	G	A	A	H	A	H	G	H	G	H	H	G
JAX00434055	17	24736712	0	T	A	A	T	A	A	A	A	A	A	A	A	H	A	A	A	A	A	A	A	A	A	A	A	H	H	T	A	A	A	A	A	A	A	A	A	A	A	A	A	A	A	A	H	A	A
JAX00434058	17	24753346	0	C	T	T	C	T	T	T	C	C	T	T	H	H	T	T	T	T	T	C	T	C	T	C	T	H	C	C	T	T	N	T	T	T	T	C	T	T	T	T	H	C	H	C	H	T	C
JAX00434059	17	24756144	0	C	T	T	C	C	T	T	C	C	T	T	C	C	T	T	T	T	T	C	C	C	C	C	T	H	C	C	T	T	H	T	T	T	T	C	T	T	H	T	H	C	H	C	H	H	C
JAX00434064	17	24776014	0	T	C	T	T	C	T	T	C	T	T	T	H	H	T	T	T	T	T	T	C	T	C	T	T	T	T	T	T	T	T	T	T	T	T	T	T	T	H	T	T	H	T	H	T	H	T
JAX00074553	17	24781256	0	T	C	C	T	C	C	C	C	T	C	C	C	C	C	C	C	C	C	T	C	T	C	T	C	C	N	T	C	C	C	C	C	C	C	T	C	C	C	C	C	C	C	C	N	C	T
JAX00074554	17	24781939	0	T	C	C	T	C	C	C	C	T	C	C	H	H	C	C	C	C	C	T	C	T	C	T	C	H	H	T	C	C	C	C	C	C	C	T	C	C	C	C	C	C	C	C	H	C	T
JAX00434067	17	24789549	0	G	A	A	G	G	A	A	G	G	A	A	G	G	A	A	A	A	A	G	G	G	G	G	A	H	G	G	A	A	H	A	A	A	A	G	A	A	H	A	H	G	H	G	H	H	G
JAX00434070	17	24794650	0	A	G	G	A	G	G	G	G	A	G	G	H	H	G	G	G	G	G	A	G	A	G	A	G	H	H	A	G	G	G	G	G	G	G	A	G	G	G	G	G	G	G	G	H	G	A
JAX00434075	17	24811043	0	C	T	T	C	C	T	T	C	C	C	T	C	C	H	T	T	H	T	C	C	C	C	C	T	C	C	C	C	T	H	C	C	T	T	C	T	T	H	C	H	C	H	C	H	H	C
JAX00074558	17	24820412	0	G	A	A	G	G	A	A	G	G	G	A	G	G	H	A	A	H	A	G	G	G	G	G	A	G	G	G	G	A	H	G	G	A	A	G	A	A	G	G	H	G	H	G	H	N	G
JAX00434081	17	24820800	0	A	G	G	A	G	G	G	G	G	G	G	G	H	G	G	G	G	G	G	G	G	G	G	G	H	H	A	G	G	G	G	G	G	G	G	G	G	G	G	G	G	G	G	H	G	G
JAX00434084	17	24832373	0	C	T	C	C	T	C	C	T	C	C	C	N	H	C	C	C	C	C	C	T	C	T	C	C	C	H	C	C	C	H	C	C	C	C	C	C	C	H	C	H	T	H	T	C	H	C
JAX00434090	17	24847577	0	C	A	C	C	C	C	C	C	A	C	C	H	C	C	C	C	C	C	A	C	A	C	A	C	C	C	C	C	C	C	C	C	C	C	A	C	C	C	C	C	C	C	C	C	C	A
JAX00074560	17	24848152	0	C	A	A	C	C	A	A	C	C	A	A	C	C	A	A	A	A	A	C	C	C	C	C	A	H	C	C	A	A	H	A	A	A	A	C	A	A	H	A	H	C	H	C	H	H	C
JAX00434095	17	24858450	0	T	C	C	T	C	C	C	C	C	C	C	C	H	C	C	C	C	C	C	C	C	C	C	C	H	H	T	C	C	C	C	C	C	C	C	C	C	C	C	C	C	C	C	H	C	C
JAX00434098	17	24875439	0	C	A	C	C	A	C	C	C	C	C	C	H	H	C	C	C	C	C	C	A	C	A	C	C	C	C	C	C	C	C	C	C	C	C	C	C	C	H	C	C	C	C	C	C	H	C
JAX00434100	17	24877167	0	C	T	C	C	T	C	C	C	C	C	C	H	H	C	C	C	C	C	C	T	C	T	C	C	C	C	C	C	C	C	C	C	C	C	C	C	C	H	C	C	C	C	C	C	H	C
JAX00434102	17	24878388	0	T	C	C	T	C	C	C	C	T	C	C	H	H	C	C	C	C	C	T	C	T	C	T	C	H	H	T	C	C	C	C	C	C	C	T	C	C	C	C	C	C	C	C	H	C	T
JAX00434107	17	24889849	0	A	G	A	A	G	A	A	G	A	A	A	H	H	A	A	A	A	A	A	G	A	G	A	A	A	H	A	A	A	H	A	A	A	A	A	A	A	H	A	H	G	H	G	A	H	A
JAX00074564	17	24905730	0	G	A	A	G	A	A	A	G	G	A	A	H	H	A	A	A	A	A	G	A	G	A	G	A	H	G	G	A	A	H	A	A	A	A	G	A	A	A	A	H	G	H	G	H	A	G
JAX00434123	17	24957561	0	C	T	T	C	C	T	T	C	C	T	T	C	C	T	T	T	T	T	C	C	C	C	C	T	H	C	C	T	T	H	T	T	T	T	C	T	T	C	T	H	C	H	C	H	H	C
JAX00434127	17	24965347	0	A	C	A	A	C	A	A	A	A	A	A	H	H	A	A	A	A	A	A	C	A	C	A	A	A	A	A	A	A	A	A	A	A	A	A	A	A	H	A	A	A	A	A	A	H	A
JAX00434128	17	24977648	0	G	A	G	G	G	G	G	A	G	G	G	G	G	G	G	G	G	G	G	G	G	G	G	G	G	G	G	G	G	G	G	G	G	G	G	G	G	G	G	G	A	H	A	G	G	G
JAX00434137	17	24980522	0	C	T	T	C	T	T	T	C	C	T	T	H	H	T	T	T	T	T	C	T	C	T	C	T	H	C	C	T	T	H	T	T	T	T	C	T	T	T	T	H	C	H	C	H	T	C
JAX00434139	17	25002783	0	A	G	G	A	G	G	G	G	A	G	G	H	H	G	G	G	G	G	A	G	A	G	A	G	H	H	A	G	G	G	G	G	G	G	A	G	G	G	G	G	G	G	G	H	G	A
JAX00434146	17	25032311	0	T	C	T	T	T	T	T	C	T	T	T	T	T	T	T	T	T	T	T	T	T	T	T	T	T	N	T	T	T	H	T	T	T	T	T	T	T	T	T	N	H	N	C	T	T	T
JAX00434148	17	25036591	0	A	G	G	A	G	G	G	A	A	G	G	H	N	G	G	G	G	G	A	G	A	G	A	G	H	A	A	G	G	H	G	G	G	G	A	G	G	G	G	H	A	H	A	H	G	A
JAX00434150	17	25036827	0	T	A	A	T	A	A	A	A	A	A	A	A	H	A	A	A	A	A	A	A	A	A	A	A	H	H	T	A	A	A	A	A	A	A	A	A	A	A	A	A	A	A	A	N	A	A
JAX00434151	17	25036857	0	T	C	C	T	C	C	C	T	T	C	C	H	H	C	C	C	C	C	T	C	T	C	T	C	H	T	T	C	C	H	C	C	C	C	T	C	C	C	C	H	T	H	T	H	C	T
JAX00434154	17	25039246	0	G	A	G	G	G	G	G	A	G	G	G	G	G	G	G	G	G	G	G	G	G	G	G	G	G	H	G	G	G	H	G	G	G	G	G	G	G	G	G	H	A	N	A	G	G	G
JAX00434161	17	25069939	0	C	T	C	C	C	C	C	C	C	T	C	C	C	H	C	C	H	C	C	C	C	C	C	C	H	C	C	T	C	C	T	T	C	C	C	C	C	C	T	C	C	C	C	C	C	C
JAX00434164	17	25073153	0	A	G	A	A	A	A	A	A	G	A	A	H	A	A	A	A	A	A	G	A	G	A	G	A	A	A	A	A	A	A	A	A	A	A	G	A	A	A	A	A	A	A	A	A	A	G
JAX00434166	17	25088588	0	G	A	A	G	G	A	A	G	G	G	A	G	G	H	A	A	H	A	G	G	G	G	G	A	G	G	G	G	A	H	G	G	A	A	G	A	A	H	G	H	G	H	G	H	H	G
JAX00074578	17	25097531	0	G	A	A	G	G	A	A	G	G	G	A	G	G	H	A	A	H	A	G	G	G	G	G	A	G	G	G	G	A	H	G	G	A	A	G	A	A	N	G	H	G	H	G	H	H	G
JAX00074579	17	25102100	0	G	A	A	G	G	A	A	G	G	A	A	G	G	A	A	A	A	A	G	G	G	G	G	A	H	G	G	A	A	H	A	A	A	A	G	A	A	H	A	H	G	H	G	H	H	G
JAX00434168	17	25115087	0	T	C	C	T	C	C	C	C	C	C	C	C	H	C	C	C	C	C	C	C	C	C	C	C	H	H	T	C	C	C	C	C	C	C	C	C	C	C	C	C	C	C	C	H	C	C
JAX00434172	17	25116354	0	G	A	G	G	G	G	G	A	G	G	G	G	G	G	G	G	G	G	G	G	G	G	G	G	G	H	G	G	G	N	G	G	G	G	G	G	G	G	G	H	A	H	A	G	G	G
JAX00434177	17	25117640	0	C	G	C	C	C	C	C	G	G	C	C	H	C	C	C	C	C	C	G	C	G	C	G	C	C	H	C	C	C	H	C	C	C	C	G	C	C	C	C	H	G	H	G	C	C	G
JAX00434178	17	25117825	0	G	A	G	G	A	G	G	G	G	A	G	H	H	H	G	G	H	G	G	A	G	A	G	G	H	G	G	A	G	G	A	A	G	G	G	G	G	H	A	G	G	G	G	G	H	G
JAX00434179	17	25117881	0	G	A	G	G	G	G	G	G	A	G	G	H	G	G	G	G	G	G	A	G	A	G	A	G	G	G	G	G	G	G	G	G	G	G	A	G	G	G	G	G	G	G	G	G	G	A
JAX00434184	17	25124904	0	T	C	T	T	C	T	T	C	T	T	T	H	H	T	T	T	T	T	T	C	T	C	T	T	T	H	T	T	T	H	T	T	T	T	T	T	T	H	T	H	C	H	C	T	H	T
JAX00434185	17	25125067	0	T	C	C	T	T	C	C	T	T	C	C	T	T	C	C	C	C	C	T	T	T	T	T	C	H	T	T	C	C	H	C	C	C	C	T	C	C	H	C	C	T	N	T	H	N	T
JAX00434191	17	25128432	0	T	C	T	T	T	T	T	T	T	C	T	T	T	H	T	T	H	T	T	T	T	T	T	T	H	T	T	C	T	T	C	C	T	T	T	T	T	T	C	T	T	T	T	T	T	T
JAX00434200	17	25154291	0	T	C	C	T	C	C	C	C	T	C	C	H	H	C	C	C	C	C	T	C	T	C	T	C	H	H	T	C	C	C	C	C	C	C	T	C	C	C	C	C	C	C	C	H	C	T
JAX00434207	17	25187129	0	G	A	G	G	G	G	G	G	A	G	G	H	G	G	G	G	G	G	A	G	A	G	A	G	G	G	G	G	G	G	G	G	G	G	A	G	G	G	G	G	G	G	G	G	G	A
JAX00434208	17	25191009	0	C	T	C	C	C	C	C	T	C	C	C	C	C	C	C	C	C	C	C	C	C	C	C	C	C	H	C	C	C	H	C	C	C	C	C	C	C	C	C	H	T	H	T	C	C	C
JAX00434209	17	25193211	0	A	G	G	A	G	G	G	A	A	A	G	H	H	H	G	G	H	G	A	G	A	G	A	G	A	A	A	A	G	H	A	A	G	G	A	G	G	G	A	H	A	H	A	H	G	A
JAX00434210	17	25199796	0	A	C	C	A	C	C	C	C	A	C	C	H	H	C	C	C	C	C	A	C	A	C	A	C	H	H	A	C	C	C	C	C	C	C	A	C	C	C	C	C	C	C	C	H	C	A
JAX00434211	17	25206143	0	G	A	A	G	A	A	A	G	G	A	A	H	H	A	A	A	A	A	G	A	G	A	G	A	H	G	G	A	A	H	A	A	A	A	G	A	A	A	A	H	G	H	G	H	H	G
JAX00074586	17	25212639	0	T	C	C	T	C	C	C	C	T	C	C	H	N	C	C	C	C	C	T	C	T	C	T	C	N	H	T	C	C	C	C	C	C	C	T	C	C	C	C	C	C	C	C	H	C	T
JAX00434213	17	25213904	0	G	C	G	G	G	G	G	G	G	C	G	G	G	C	G	G	C	G	G	G	G	G	G	G	C	G	G	C	G	G	C	C	G	G	G	G	G	G	C	G	G	G	G	G	G	G
JAX00434222	17	25223954	0	T	C	C	T	C	C	C	T	T	T	C	H	H	H	C	C	H	C	T	C	T	C	T	C	T	T	T	T	C	H	T	T	H	C	T	C	C	C	T	H	T	H	T	H	C	T
JAX00074588	17	25228886	0	A	G	G	A	G	G	G	G	A	G	G	H	H	G	G	G	G	G	A	G	A	G	A	G	H	H	A	G	G	G	G	G	G	G	A	G	G	G	G	G	G	G	G	H	G	A
JAX00434227	17	25260560	0	G	A	A	G	A	A	A	A	G	A	A	H	H	A	A	A	A	A	G	A	G	A	G	A	H	H	G	A	A	A	A	A	A	A	G	A	A	A	A	A	A	A	A	H	A	G
JAX00434231	17	25271494	0	C	T	T	C	T	T	T	C	T	C	T	T	H	H	T	T	H	T	T	T	T	T	T	T	C	C	C	C	T	H	C	C	T	T	T	T	T	T	C	H	C	H	C	H	T	T
JAX00434233	17	25274685	0	G	A	A	G	A	A	A	G	G	G	A	H	H	H	A	A	H	A	G	A	G	A	G	A	G	G	G	G	A	H	G	G	A	A	G	A	A	A	G	A	G	H	G	A	A	G
JAX00434239	17	25303691	0	G	T	G	G	G	G	G	G	T	G	G	H	G	G	G	G	G	G	T	G	T	G	T	G	G	G	G	G	G	G	G	G	G	G	T	G	G	G	G	G	G	G	G	G	G	T
JAX00188368	17	25360209	0	G	A	A	G	A	A	A	A	A	G	A	A	H	H	A	A	H	A	A	A	A	A	A	A	G	H	G	G	A	A	G	G	A	A	A	A	A	A	G	A	A	H	A	H	A	A
JAX00434272	17	25408204	0	A	G	A	A	A	A	A	G	G	A	A	H	A	A	A	A	A	A	G	A	G	A	G	A	A	H	A	A	A	H	A	A	A	A	G	A	A	A	A	H	G	H	G	A	A	G
JAX00434278	17	25424661	0	T	G	T	T	T	T	T	G	T	T	T	T	T	T	T	T	T	T	T	T	T	T	T	T	T	H	T	T	T	H	T	T	T	T	T	T	T	T	T	H	G	H	G	T	T	T
JAX00434283	17	25453912	0	G	A	G	G	A	G	G	G	G	G	G	H	H	G	G	G	G	G	G	A	G	A	G	G	G	G	G	G	G	G	G	G	G	G	G	G	G	H	G	G	G	G	G	G	H	G
JAX00434284	17	25457721	0	G	T	G	G	T	G	G	T	G	G	G	H	H	G	G	G	G	G	G	T	G	T	G	G	G	H	G	G	G	H	G	G	G	G	G	G	G	H	G	H	T	H	T	G	H	G
JAX00434286	17	25459484	0	T	C	T	T	T	T	T	T	C	T	T	H	T	T	T	T	T	T	C	T	C	T	C	T	T	T	T	T	T	T	T	T	T	T	C	T	T	T	T	T	T	T	T	T	T	C
JAX00074605	17	25462098	0	A	T	A	A	T	A	A	T	T	A	A	T	H	A	A	A	A	A	T	T	T	T	T	A	A	H	A	A	A	H	A	A	A	A	T	A	A	H	A	H	T	H	T	A	H	T
JAX00210706	17	25529980	0	A	G	A	A	A	A	A	G	G	G	A	H	A	H	A	A	H	A	G	A	G	A	G	A	H	H	A	G	A	H	G	G	A	A	G	A	A	A	G	H	G	H	G	A	A	G
JAX00074615	17	25578184	0	G	A	G	G	G	G	G	G	G	A	G	G	G	H	G	G	H	G	G	G	G	G	G	G	H	G	G	A	G	G	A	A	G	G	G	G	G	G	A	G	G	G	G	G	G	G
JAX00434311	17	25644529	0	G	T	G	G	G	G	G	G	T	G	G	H	G	G	G	G	G	G	T	G	T	G	T	G	G	G	G	G	G	G	G	G	G	G	T	G	G	G	G	G	G	G	G	G	G	T
JAX00074619	17	25658209	0	T	C	T	T	T	T	T	T	C	T	T	H	T	T	T	T	N	T	C	T	C	N	C	T	T	T	N	T	T	T	T	T	T	T	C	T	T	N	T	T	T	T	T	T	T	C
JAX00074620	17	25658307	0	C	T	C	C	C	C	C	C	T	C	C	H	C	C	C	C	C	C	T	C	T	C	T	C	C	C	C	C	C	C	C	C	C	C	T	C	C	C	C	C	C	C	C	C	C	T
JAX00434313	17	25661475	0	T	G	T	T	T	T	T	G	G	T	T	H	T	T	T	T	T	T	G	T	G	T	G	T	T	H	T	T	T	H	T	T	T	T	G	T	T	T	T	H	G	H	G	T	T	G
JAX00434316	17	25690324	0	C	T	C	C	C	C	C	T	C	C	C	C	C	C	C	C	C	C	C	C	C	C	C	C	C	H	C	C	C	H	C	C	C	C	C	C	C	C	C	H	T	H	T	C	C	C
JAX00434340	17	25719914	0	G	A	G	G	G	G	G	A	A	A	G	H	G	H	G	G	H	G	A	G	A	G	A	G	H	H	G	A	G	H	A	A	G	G	A	G	G	G	A	H	A	H	A	G	G	A
JAX00434344	17	25723884	0	A	G	A	A	A	A	A	G	G	A	A	H	A	A	A	A	A	A	G	A	G	A	G	A	A	H	A	A	A	H	A	A	A	A	G	A	A	A	A	N	G	H	G	A	A	G
JAX00434346	17	25725966	0	C	T	T	C	T	T	T	T	T	T	T	T	H	T	T	T	T	T	T	T	T	T	T	T	H	H	C	T	T	T	T	T	T	T	T	T	T	T	T	T	T	T	T	H	T	T
JAX00074625	17	25732049	0	C	T	T	C	T	T	T	C	C	C	T	H	H	H	T	T	H	T	C	T	C	T	C	T	C	C	C	C	T	H	C	C	T	N	C	T	T	T	C	H	C	H	C	N	T	C
JAX00434352	17	25737733	0	T	C	T	T	T	T	T	C	T	C	T	N	T	H	T	T	T	T	T	T	T	T	T	T	T	T	T	C	T	T	C	C	T	T	T	T	T	T	C	T	C	T	C	T	T	T
JAX00434360	17	25762845	0	T	C	T	T	T	T	T	T	C	C	T	C	T	H	T	T	H	T	C	T	C	T	C	T	H	T	T	C	T	T	C	C	T	T	C	T	T	T	C	T	T	T	T	T	T	C
JAX00434365	17	25767776	0	C	T	T	C	C	T	T	C	C	C	T	C	C	H	T	T	H	T	C	C	C	C	C	T	C	C	C	C	T	H	C	C	T	T	C	T	T	H	C	H	C	H	C	H	H	C
JAX00434370	17	25806722	0	T	A	T	T	T	T	T	A	T	T	T	T	T	T	T	T	T	T	T	T	T	T	T	T	T	H	T	T	T	H	T	T	T	T	T	T	T	T	T	H	A	H	A	T	T	T
JAX00434372	17	25808370	0	T	C	T	T	T	T	T	C	C	T	T	C	T	T	T	T	T	T	C	T	C	T	C	T	T	H	T	T	T	H	T	T	T	T	C	T	T	T	T	H	C	H	C	T	T	C
JAX00074631	17	25816166	0	A	C	A	A	C	A	A	C	C	C	A	C	H	H	A	A	H	A	C	C	C	C	C	A	H	H	A	C	A	H	C	C	A	A	C	A	A	H	C	H	C	H	C	A	H	C
JAX00434379	17	25816286	0	T	G	T	T	T	T	T	G	G	G	T	G	T	H	T	T	H	T	G	T	G	T	G	T	H	H	T	G	T	H	G	G	T	T	G	T	T	T	G	H	G	H	G	T	T	G
JAX00434395	17	25857305	0	T	C	T	T	T	T	T	T	C	T	T	C	T	T	T	T	T	T	C	T	C	T	C	T	T	T	T	T	T	T	T	T	T	T	C	T	T	T	T	T	T	T	T	T	T	C
JAX00434398	17	25876924	0	C	T	C	C	C	C	C	C	C	T	C	C	C	T	C	C	T	C	C	C	C	C	C	C	T	C	C	T	C	C	T	T	C	C	C	C	C	C	T	C	C	C	C	C	C	C
JAX00434399	17	25877285	0	T	G	T	T	G	T	T	G	G	G	T	G	H	H	T	T	H	T	G	G	G	G	G	T	H	H	T	G	T	H	G	G	T	T	G	T	T	H	G	H	G	H	G	T	H	G
JAX00434403	17	25900639	0	T	G	T	T	T	T	T	G	G	G	T	G	T	N	T	T	H	T	G	T	G	T	G	T	N	H	T	G	T	N	G	G	T	T	G	T	T	T	G	H	G	G	G	T	T	G
JAX00434406	17	25911118	0	G	C	G	G	C	G	G	C	C	G	G	C	H	G	G	G	G	G	C	C	C	C	C	G	G	H	G	G	G	H	G	G	G	G	C	G	G	H	G	H	C	H	C	G	H	C
JAX00434408	17	25917450	0	T	C	C	T	T	C	C	T	T	T	C	T	T	H	C	C	H	C	T	T	T	T	T	C	T	T	T	T	C	H	T	T	C	C	T	C	C	H	T	H	T	H	T	H	H	T
JAX00434409	17	25918713	0	T	C	T	T	T	T	T	T	T	C	T	T	T	H	T	T	H	T	T	T	T	T	T	T	H	T	T	C	T	T	C	C	T	T	T	T	T	T	C	T	T	T	T	T	T	T
JAX00434418	17	25944013	0	T	A	T	T	T	T	T	A	A	T	T	A	T	T	T	T	T	T	A	T	A	T	A	T	T	H	T	T	T	H	T	T	T	T	A	T	T	T	T	H	A	H	A	T	T	A
JAX00074641	17	25950632	0	G	A	A	G	G	A	A	G	G	G	A	G	G	H	A	A	N	A	G	G	G	G	G	A	G	G	G	G	A	H	G	G	A	A	G	A	A	H	G	N	G	H	G	H	H	G
JAX00434421	17	25955715	0	C	T	C	C	T	C	C	C	C	T	C	C	H	H	C	C	H	C	C	T	C	T	C	C	H	C	C	T	C	C	T	T	C	C	C	C	C	H	T	C	C	C	C	C	H	C
JAX00074642	17	25955768	0	G	C	G	G	C	G	G	C	C	C	G	C	H	H	G	G	N	G	C	C	C	C	C	G	H	H	G	C	G	H	C	C	G	G	C	G	G	H	C	N	C	H	C	G	H	C
JAX00434427	17	25965571	0	G	T	G	G	T	G	G	G	G	G	G	G	H	G	G	G	G	G	G	T	G	T	G	G	G	G	G	G	G	G	G	G	G	G	G	G	G	H	G	G	G	G	G	G	H	G
JAX00434428	17	25965612	0	C	T	C	C	C	C	C	T	T	C	C	T	C	C	C	C	C	C	T	C	T	C	T	C	C	H	C	C	C	H	C	C	C	C	T	C	C	C	C	H	T	H	T	C	C	T
JAX00074643	17	25984286	0	A	T	A	A	T	A	A	A	A	T	A	A	H	H	A	A	H	A	A	T	A	T	A	A	H	A	A	T	A	A	T	T	A	A	A	A	A	H	T	A	A	A	A	A	H	A
JAX00434437	17	26010387	0	G	A	A	G	A	A	A	G	G	A	A	G	H	A	A	A	A	A	G	A	G	A	G	A	H	G	G	A	A	H	A	A	A	A	G	A	A	A	A	H	G	H	G	H	A	G
JAX00434439	17	26012129	0	T	G	T	T	T	T	T	T	T	G	T	T	T	H	T	T	H	T	T	T	T	T	T	T	H	T	T	G	T	T	G	G	T	T	T	T	T	T	G	T	T	T	T	T	T	T
JAX00434440	17	26012710	0	G	A	G	G	A	G	G	G	G	A	G	G	H	H	G	G	H	G	G	A	G	A	G	G	H	G	G	A	G	G	A	A	G	G	G	G	G	H	A	G	G	G	G	G	H	G
JAX00434444	17	26015759	0	G	C	G	G	G	G	G	G	C	G	G	C	G	G	G	G	G	G	C	G	C	G	C	G	G	G	G	G	G	G	G	G	G	G	C	G	G	G	G	G	G	G	G	G	G	C
JAX00434446	17	26016788	0	G	A	G	G	A	G	G	G	G	A	G	G	H	H	G	G	H	G	G	A	G	A	G	G	H	G	G	A	G	G	A	A	G	G	G	G	G	H	A	G	G	G	G	G	H	G
JAX00434448	17	26030565	0	T	C	T	T	C	T	T	T	C	C	T	C	H	H	T	T	H	T	C	C	C	C	C	T	H	T	T	C	T	T	C	C	T	T	C	T	T	H	C	T	T	T	T	T	H	C
JAX00434453	17	26032139	0	A	G	A	A	A	A	A	A	G	A	A	G	A	A	A	A	A	A	G	A	G	A	G	A	A	A	A	A	A	A	A	A	A	A	G	A	A	A	A	A	A	A	A	A	A	G
JAX00434456	17	26046088	0	C	T	C	C	C	C	C	T	T	C	C	T	C	C	C	C	C	C	T	C	T	C	T	C	C	H	C	C	C	H	C	C	C	C	T	C	C	C	C	H	T	H	T	C	C	T
JAX00434458	17	26064317	0	T	C	T	T	T	T	T	C	T	T	T	T	T	T	T	T	T	T	T	T	T	T	T	T	T	H	T	T	T	H	T	T	T	T	T	T	T	T	T	H	C	H	C	T	T	T
JAX00434459	17	26070090	0	G	A	G	G	A	G	G	G	G	G	G	G	H	G	G	G	G	G	G	A	G	A	G	G	G	G	G	G	G	G	G	G	G	G	G	G	G	H	N	G	G	G	G	G	N	G
JAX00434460	17	26074177	0	C	G	C	C	C	C	C	C	G	C	C	G	C	C	C	C	C	C	G	C	G	C	G	C	C	C	C	C	C	C	C	C	C	C	G	C	C	C	C	C	C	C	C	C	C	G
JAX00434463	17	26079568	0	A	G	A	A	G	A	A	G	G	G	A	G	H	H	A	A	H	A	G	G	G	G	G	A	H	H	A	G	A	H	G	G	A	A	G	A	A	H	G	H	G	H	G	A	H	G
JAX00434472	17	26106638	0	C	T	C	C	C	C	C	C	T	C	C	T	C	C	C	C	C	C	T	C	T	C	T	C	C	C	C	C	C	C	C	C	C	C	T	C	C	C	C	C	C	C	C	C	C	T
JAX00434479	17	26114369	0	A	T	T	A	A	T	T	A	T	A	T	T	A	H	T	T	H	T	T	A	T	A	T	T	A	A	A	A	T	H	A	A	T	T	T	T	T	H	A	H	A	H	A	H	H	T
JAX00434481	17	26115276	0	C	T	T	C	C	T	T	C	C	C	T	C	C	H	T	T	H	T	C	C	C	C	C	T	C	C	C	C	T	H	C	C	T	T	C	T	T	H	C	H	C	H	C	H	N	C
JAX00434483	17	26117074	0	G	A	A	G	G	A	A	G	G	G	A	G	G	H	A	A	H	A	G	G	G	G	G	A	G	G	G	G	A	H	G	G	A	A	G	A	A	H	G	H	G	H	G	H	H	G
JAX00434484	17	26117412	0	G	A	G	G	G	G	G	G	A	G	G	A	G	G	G	G	G	G	A	G	A	G	A	G	G	G	G	G	G	G	G	G	G	G	A	G	G	G	G	G	G	G	G	G	G	A
JAX00434486	17	26129277	0	T	C	T	T	T	T	T	C	C	T	T	C	T	T	T	T	T	T	C	T	C	T	C	T	T	H	T	T	T	H	T	T	T	T	C	T	T	T	T	H	C	H	C	T	T	C
JAX00434487	17	26131321	0	A	G	A	A	A	A	A	G	A	A	A	A	A	A	A	A	A	A	A	A	A	A	A	A	A	N	A	A	A	N	A	A	A	A	A	A	A	A	A	H	G	N	G	A	N	A
JAX00434490	17	26132689	0	C	G	C	C	C	C	C	C	C	G	C	C	C	H	C	C	H	C	C	C	C	C	C	C	H	C	C	G	C	C	G	G	C	C	C	C	C	C	G	C	C	C	C	C	C	C
JAX00210717	17	26134207	0	C	T	C	C	C	C	C	T	T	C	C	T	C	C	C	C	C	C	T	C	T	C	T	C	C	H	C	C	C	C	C	C	C	C	T	C	C	C	C	C	T	H	T	C	C	T
JAX00434493	17	26138684	0	C	T	T	C	T	T	T	T	T	T	T	T	H	T	T	T	T	T	T	T	T	T	T	T	H	H	C	T	T	T	T	T	T	T	T	T	T	T	T	T	T	T	T	N	T	T
JAX00434494	17	26139171	0	A	G	A	A	A	A	A	G	G	A	A	G	A	A	A	A	A	A	G	A	G	A	G	A	A	H	A	A	A	H	A	A	A	A	G	A	A	A	A	H	G	H	G	A	A	G
JAX00434496	17	26168169	0	A	G	A	A	A	A	A	G	A	A	A	A	A	A	A	A	A	A	A	A	A	A	A	A	A	H	A	A	A	H	A	A	A	A	A	A	A	A	A	H	G	H	G	A	A	A
JAX00434502	17	26175083	0	C	T	C	C	C	C	C	C	C	T	C	C	C	H	C	C	H	C	C	C	C	C	C	C	H	C	C	T	C	C	T	T	C	C	C	C	C	C	T	C	C	C	C	C	C	C
JAX00434503	17	26177552	0	G	A	G	G	G	G	G	A	A	G	G	A	G	G	G	G	G	G	A	G	A	G	A	G	G	H	G	G	G	H	G	G	G	G	A	G	G	G	G	H	A	H	A	G	G	A
JAX00434511	17	26183701	0	A	G	G	A	A	G	G	A	A	A	G	A	A	H	G	G	H	G	A	A	A	A	A	G	A	A	A	A	G	H	A	A	G	G	A	G	G	H	A	H	A	H	A	H	H	A
JAX00074661	17	26204203	0	G	A	G	G	A	G	G	G	A	G	G	A	H	G	G	G	G	G	A	A	A	A	A	G	G	G	G	G	G	G	G	G	G	G	A	G	G	H	G	G	G	G	G	G	H	A
JAX00434525	17	26208213	0	C	T	C	C	T	C	C	C	T	C	C	T	H	C	C	C	C	C	T	T	T	T	T	C	C	C	C	C	C	C	C	C	C	C	T	C	C	H	C	C	C	C	C	C	H	T
JAX00434529	17	26211434	0	T	C	T	T	T	T	T	C	C	T	T	C	T	T	T	T	T	T	C	T	C	T	C	T	T	T	T	T	T	T	T	T	T	T	C	T	T	T	T	T	C	T	C	T	T	C
JAX00434533	17	26217295	0	C	T	C	C	C	C	C	T	C	C	C	C	C	C	C	C	C	C	C	C	C	C	C	C	C	H	C	C	C	H	C	C	C	C	C	C	C	C	C	H	T	H	T	C	C	C
JAX00074664	17	26242233	0	C	A	A	C	A	A	A	C	C	A	A	C	H	A	A	A	A	A	C	A	C	A	C	A	H	C	C	A	A	H	A	A	A	A	C	A	A	A	N	H	C	H	C	H	A	C
JAX00434536	17	26249406	0	G	T	T	G	G	T	T	G	G	G	T	G	G	H	T	T	H	T	G	G	G	G	G	T	G	G	G	G	T	H	G	G	T	T	G	T	T	H	G	H	G	H	G	H	H	G
JAX00434537	17	26251386	0	G	T	G	G	G	G	G	G	T	G	G	T	G	G	G	G	G	G	T	G	T	G	T	G	G	G	G	G	G	G	G	G	G	G	T	G	G	G	G	G	G	G	G	G	G	T
JAX00434539	17	26252397	0	C	T	C	C	T	C	C	C	C	T	C	C	H	H	C	C	H	C	C	T	C	T	C	C	H	C	C	T	C	C	T	T	C	C	C	C	C	H	T	C	C	C	C	C	H	C
JAX00074665	17	26256347	0	A	T	T	A	T	T	T	T	T	T	T	T	H	T	T	T	T	T	T	T	T	T	T	T	H	H	A	T	T	T	T	T	T	T	T	T	T	T	T	T	T	T	T	H	T	T
JAX00434542	17	26259176	0	A	G	A	A	A	A	A	A	G	A	A	G	A	A	A	A	A	A	G	A	G	A	G	A	A	A	A	A	A	A	A	A	A	A	G	A	A	A	A	A	A	A	A	A	A	G
JAX00434549	17	26262398	0	C	T	C	C	C	C	C	T	C	C	C	C	C	C	C	N	C	C	C	C	C	C	C	C	C	H	C	C	C	H	C	C	C	C	C	C	C	C	N	H	T	H	T	C	C	C
JAX00434550	17	26262550	0	G	A	A	G	A	A	A	A	A	A	A	A	H	A	A	A	A	A	A	A	A	A	A	A	H	H	G	A	A	A	A	A	A	A	A	A	A	A	A	A	A	A	A	H	A	A
JAX00434553	17	26262887	0	C	T	C	C	C	C	C	C	C	T	C	C	C	N	C	C	H	C	C	C	C	C	C	C	H	C	C	T	C	C	T	T	C	C	C	C	C	C	T	C	C	C	C	C	C	C
JAX00434561	17	26278285	0	A	G	A	A	A	A	A	A	G	A	A	G	A	A	A	A	A	A	G	A	G	A	G	A	A	A	A	A	A	A	A	A	A	A	G	A	A	A	A	A	A	A	A	A	A	G
JAX00210721	17	26286422	0	A	G	A	A	A	A	A	A	G	A	A	G	A	A	A	A	A	A	G	A	G	A	G	A	A	A	A	A	A	A	A	A	A	A	G	A	A	A	A	A	A	A	A	A	A	G
JAX00434567	17	26305430	0	C	T	C	C	C	C	C	C	C	T	C	C	C	H	C	C	H	C	C	C	C	C	C	C	H	C	C	T	C	C	T	T	C	C	C	C	C	C	T	C	C	C	C	C	C	C
JAX00434571	17	26307645	0	T	G	G	T	G	G	T	G	G	T	H	G	H	H	T	T	T	G	G	G	G	G	G	T	T	H	T	T	T	G	T	T	G	G	G	G	G	H	T	G	G	G	G	H	G	G
JAX00434575	17	26309510	0	C	A	A	C	A	C	C	C	A	C	C	A	H	C	C	C	C	A	A	A	A	A	A	C	C	C	C	C	C	H	C	C	A	C	A	A	A	H	C	C	C	H	C	H	H	A
JAX00434581	17	26312081	0	C	G	G	C	G	G	C	C	G	C	H	G	H	H	C	C	C	G	G	G	G	G	G	C	C	C	C	C	C	H	C	C	G	G	G	G	G	H	C	H	C	H	C	H	G	G
JAX00434582	17	26312537	0	T	G	G	T	G	G	T	G	G	T	H	G	H	H	T	T	T	G	G	G	G	G	G	T	T	H	T	T	T	G	T	T	G	G	G	G	G	H	T	G	G	G	G	H	G	G
JAX00434586	17	26320718	0	C	T	T	C	T	C	C	C	C	C	C	C	H	C	C	C	C	T	C	T	C	T	C	C	C	C	C	C	C	H	C	C	T	C	C	T	T	H	C	C	C	H	C	H	H	C
JAX00434590	17	26322029	0	G	A	G	G	G	G	G	A	A	G	G	A	G	G	G	G	G	G	A	G	A	G	A	G	G	H	G	G	G	H	G	G	G	G	A	G	G	G	G	H	A	H	A	G	G	A
JAX00074671	17	26337407	0	T	C	C	T	C	T	T	T	T	C	T	T	H	H	T	T	H	C	T	C	T	C	T	T	H	T	T	C	T	H	C	C	C	T	T	C	C	H	C	T	T	H	T	H	H	T
JAX00074672	17	26337620	0	C	T	T	C	T	C	C	C	C	C	C	C	H	C	C	C	C	T	C	T	C	T	C	C	C	C	C	C	C	N	C	C	T	C	C	T	T	H	C	C	C	H	C	H	H	C
JAX00434592	17	26345271	0	C	A	C	C	C	C	C	A	A	C	C	A	C	C	C	C	C	C	A	C	A	C	A	C	C	H	C	C	C	H	C	C	C	C	A	C	C	C	C	H	A	H	A	C	C	A
JAX00434597	17	26358951	0	A	G	A	A	A	A	G	G	G	G	H	G	A	H	G	G	G	A	G	A	G	A	G	G	H	H	A	G	G	H	G	G	A	A	G	A	A	H	G	H	G	H	G	A	A	G
JAX00074674	17	26366581	0	A	G	A	A	A	A	G	G	G	G	H	G	A	H	G	G	G	A	G	A	G	A	G	G	H	H	A	G	G	H	G	G	A	A	G	A	A	H	G	H	G	H	G	A	A	G
JAX00434605	17	26376598	0	G	A	G	G	G	G	G	A	A	G	G	A	G	G	G	G	G	G	A	G	A	G	A	G	G	H	G	G	G	H	G	G	G	G	A	G	G	G	G	H	A	H	A	G	G	A
JAX00434610	17	26383635	0	T	C	T	T	T	T	T	C	C	T	T	C	T	T	T	T	T	T	C	T	C	T	C	T	T	H	T	T	T	H	T	T	T	T	C	T	T	T	T	H	C	H	C	T	T	C
JAX00434611	17	26383977	0	T	C	T	T	T	T	C	T	C	T	H	C	T	T	C	C	H	T	C	T	C	T	C	C	T	T	T	T	C	T	T	T	T	T	C	T	T	H	T	T	T	T	T	T	T	C
JAX00434612	17	26384404	0	T	G	T	T	T	T	G	G	G	T	H	G	T	T	G	G	H	T	G	T	G	T	G	G	T	H	T	T	G	H	T	T	T	T	G	T	T	H	T	H	G	H	G	T	T	G
JAX00434614	17	26404008	0	C	T	C	C	C	C	T	T	C	C	N	C	C	C	T	T	H	C	C	C	C	C	C	T	C	H	C	C	T	H	C	C	C	C	C	C	C	H	C	H	T	H	T	C	C	C
JAX00434617	17	26405749	0	A	T	A	A	A	A	A	T	T	A	A	T	A	A	A	A	N	A	T	A	T	A	T	A	A	H	A	A	A	H	A	A	A	A	T	A	A	A	A	H	T	H	T	A	A	H
JAX00434619	17	26426731	0	A	C	A	A	A	A	C	C	C	C	H	C	A	H	C	C	C	A	C	A	C	A	C	C	H	H	A	C	C	H	C	C	A	A	C	A	A	H	C	H	C	H	C	A	A	C
JAX00434621	17	26447261	0	T	C	T	T	T	T	C	T	C	T	N	C	T	T	C	C	H	T	C	T	C	T	C	C	T	T	T	T	C	T	T	T	T	T	C	T	T	H	T	T	T	T	T	T	T	C
JAX00434622	17	26449536	0	A	G	A	A	A	A	G	A	A	A	H	A	A	A	G	G	N	A	A	A	A	A	A	G	A	A	A	A	G	A	A	A	A	A	A	A	A	H	A	A	A	A	A	A	A	A
JAX00074680	17	26458102	0	T	C	T	T	T	T	C	T	T	T	N	T	T	T	C	C	H	T	T	T	T	T	T	C	T	T	N	T	C	T	T	T	T	T	T	T	T	H	T	T	T	T	T	T	T	T
JAX00434627	17	26469159	0	A	C	A	A	A	A	C	C	C	A	H	C	A	A	C	C	N	A	C	A	H	A	C	C	A	H	A	A	C	H	A	A	A	A	C	A	A	N	A	H	C	H	C	A	A	C
JAX00434631	17	26486869	0	G	A	G	G	G	G	G	G	G	A	G	G	G	H	G	G	H	G	G	G	G	G	G	G	H	G	G	A	G	G	A	A	G	G	G	G	G	G	A	G	G	G	G	G	G	G
JAX00434632	17	26489143	0	C	T	C	C	C	C	C	C	T	C	C	T	C	C	C	C	C	C	T	C	T	C	T	C	C	C	C	C	C	C	C	C	C	C	T	C	C	C	C	C	C	C	C	C	C	T
JAX00434635	17	26512099	0	G	C	G	G	G	G	C	G	C	C	H	C	G	H	C	C	C	G	C	G	C	G	C	C	H	G	G	C	C	G	C	C	G	G	C	G	G	H	C	G	G	G	G	G	G	C
JAX00210729	17	26544936	0	A	G	A	A	A	A	G	G	G	A	H	G	A	A	G	G	H	A	G	A	G	A	G	G	A	H	A	A	G	H	A	A	A	A	G	A	A	H	A	H	G	H	G	A	A	G
JAX00074689	17	26581624	0	C	T	C	C	C	C	C	C	T	C	C	T	C	C	C	C	C	C	T	C	T	C	T	C	C	C	C	C	C	C	C	C	C	C	T	C	C	C	C	C	C	C	C	C	C	T
JAX00434654	17	26594839	0	T	A	T	T	T	T	A	A	T	T	H	T	T	T	A	A	H	T	T	T	T	T	T	A	T	H	T	T	A	H	T	T	T	T	T	T	T	H	T	H	A	H	A	T	T	T
JAX00434655	17	26614434	0	G	C	G	G	G	G	C	C	C	C	H	C	G	H	C	C	C	G	C	G	C	G	C	C	H	H	G	C	C	H	C	C	G	G	C	G	G	H	C	H	C	H	C	G	G	C
JAX00074692	17	26615783	0	C	T	T	C	C	C	C	C	C	T	C	C	C	N	C	C	H	T	C	C	C	C	C	C	H	C	C	T	C	H	T	T	T	C	C	T	T	C	T	C	C	H	C	H	C	C
JAX00434658	17	26615975	0	C	T	C	C	C	C	C	C	C	T	C	C	C	H	C	C	H	C	C	C	C	C	C	C	H	C	C	T	C	C	T	T	C	C	C	C	C	C	T	C	C	C	C	C	C	C
JAX00074693	17	26622803	0	C	A	C	C	C	C	A	A	A	C	H	A	C	C	N	N	H	C	A	C	A	C	A	A	C	H	C	C	A	H	C	C	C	C	A	C	C	H	C	H	A	H	A	C	C	A
JAX00434669	17	26633159	0	A	T	A	A	A	A	T	T	T	A	N	N	A	A	T	T	H	A	T	A	T	A	T	T	A	H	A	A	T	H	A	A	A	A	T	A	A	H	A	H	T	H	T	A	A	T
JAX00434679	17	26685390	0	A	C	A	A	A	A	C	C	C	C	H	C	A	H	C	C	C	A	C	A	C	A	C	C	H	H	A	C	C	H	C	C	A	A	C	A	A	H	C	H	C	H	C	A	A	C
JAX00434684	17	26717069	0	T	C	T	T	T	T	C	C	T	T	H	T	T	T	C	C	H	T	T	T	T	T	T	C	T	H	T	T	C	H	T	T	T	T	T	T	T	H	T	H	C	H	C	T	T	T
JAX00434686	17	26723269	0	G	A	G	G	G	G	G	G	A	G	G	A	G	G	G	G	G	G	A	G	A	G	A	G	G	G	G	G	G	G	G	G	G	G	A	G	G	G	G	G	G	G	G	G	G	A
JAX00074700	17	26724155	0	T	C	C	T	T	T	C	C	C	C	H	C	T	H	C	C	C	C	C	T	C	T	C	C	H	H	T	C	C	C	C	C	C	T	C	C	C	H	C	H	C	C	C	H	T	C
JAX00434697	17	26732688	0	C	A	C	C	C	C	C	C	A	C	C	A	C	C	C	C	C	C	A	C	A	C	A	C	C	C	C	C	C	C	C	C	C	C	A	C	C	C	C	C	C	C	C	C	C	A
JAX00434699	17	26738568	0	A	C	A	A	A	A	A	C	C	A	A	C	A	A	A	A	A	A	C	A	C	A	C	A	A	H	A	A	A	H	A	A	A	A	C	A	A	A	A	H	C	H	C	A	A	C
JAX00074702	17	26740532	0	C	A	A	C	A	A	C	C	C	A	H	C	H	A	C	C	H	A	C	A	C	A	C	C	H	C	C	A	C	H	A	A	A	A	C	A	A	H	A	H	C	H	C	H	A	C
JAX00434703	17	26776794	0	G	A	G	G	G	G	G	G	A	G	G	A	G	G	G	G	G	G	A	G	A	G	A	G	G	G	G	G	G	G	G	G	G	G	A	G	G	G	G	G	G	G	G	G	G	A
JAX00434709	17	26798728	0	G	A	G	G	G	G	A	A	A	G	H	A	G	G	A	A	H	G	A	G	A	G	A	A	G	H	G	G	A	H	G	G	G	G	A	G	G	H	G	H	A	H	A	G	G	A
JAX00434721	17	26829304	0	G	A	A	G	A	A	G	G	G	G	N	G	H	N	G	G	G	H	G	A	G	A	G	G	G	G	G	G	G	H	G	G	N	A	G	A	A	H	G	H	G	H	G	H	A	G
JAX00434723	17	26836049	0	C	T	T	C	C	T	C	C	C	C	C	C	C	N	C	C	C	T	C	C	C	C	C	C	C	C	C	C	C	H	C	C	T	T	C	T	T	C	C	N	C	H	C	H	N	C
JAX00434728	17	26846651	0	G	A	G	G	A	A	G	G	G	A	H	G	H	A	G	G	H	N	G	A	G	A	G	G	H	G	G	A	G	G	A	A	G	A	G	G	G	H	A	N	G	G	G	G	A	G
JAX00434729	17	26850244	0	C	T	C	C	C	C	C	C	T	C	C	T	C	C	C	C	C	C	T	C	T	C	T	C	C	C	C	C	C	C	C	C	C	C	T	C	C	C	C	C	C	C	C	C	C	T
JAX00074709	17	26851751	0	A	G	A	A	G	G	A	A	A	G	H	A	H	G	A	A	H	A	A	G	A	G	A	A	H	A	A	G	A	A	G	G	A	G	A	A	A	H	G	H	A	A	A	A	G	A
JAX00434737	17	26859556	0	C	T	T	C	T	T	T	T	C	T	T	C	H	T	T	T	T	T	C	T	C	T	C	T	H	H	C	T	T	T	T	T	T	T	C	T	T	T	T	T	T	T	T	H	T	C
JAX00434739	17	26860934	0	T	A	A	T	A	A	A	A	T	A	A	T	H	A	A	A	A	A	T	A	T	A	T	A	H	H	T	A	A	A	A	A	A	A	T	A	A	A	A	A	A	A	A	H	A	T
JAX00434741	17	26864664	0	G	A	A	G	A	A	G	G	G	A	H	G	H	A	G	G	H	A	G	A	G	A	G	G	H	G	G	A	G	H	A	A	A	A	G	A	A	H	A	H	G	H	G	H	A	G
JAX00434748	17	26881470	0	G	A	G	G	G	G	A	G	G	G	H	G	G	G	A	A	H	G	G	G	G	G	G	A	G	G	G	G	A	G	G	G	G	G	G	G	G	H	G	G	G	G	G	G	G	G
JAX00074713	17	26892638	0	T	C	T	T	C	T	T	T	T	T	T	T	N	T	T	T	T	T	T	N	T	H	T	T	T	T	T	T	T	T	T	T	T	T	T	T	T	H	T	T	T	T	T	T	H	T
JAX00434755	17	26894089	0	C	T	T	C	T	T	C	T	T	T	H	T	H	T	C	C	C	T	T	T	T	T	T	C	H	H	C	T	C	T	T	T	T	T	T	T	T	H	T	T	T	T	T	H	T	T
JAX00434756	17	26894171	0	C	T	C	C	C	C	T	T	T	C	C	T	C	C	T	T	C	C	T	C	T	C	T	T	C	C	C	C	T	C	C	C	C	C	T	C	C	C	C	C	T	C	T	C	C	T
JAX00434757	17	26895806	0	A	G	A	A	A	A	G	G	A	A	H	A	A	A	G	G	H	A	A	A	A	A	A	G	A	N	A	A	G	H	A	A	A	A	A	A	A	H	A	N	G	N	G	A	A	A
JAX00434758	17	26898246	0	T	C	T	T	T	T	T	C	C	T	T	C	T	T	T	T	T	T	C	T	C	T	C	T	T	H	T	T	T	H	T	T	T	T	C	T	T	T	T	H	C	H	C	T	T	C
JAX00434761	17	26899874	0	C	T	C	C	C	C	C	C	C	T	C	C	C	H	C	C	H	C	C	C	C	C	C	C	H	C	C	T	C	C	T	T	C	C	C	C	C	C	T	C	C	C	C	C	C	C
JAX00074714	17	26914630	0	T	G	T	T	T	T	G	G	T	T	H	T	T	T	G	G	H	T	T	T	T	T	T	G	T	H	T	T	G	H	T	T	T	T	T	T	T	H	T	H	G	H	G	T	T	T
JAX00434766	17	26916880	0	G	A	G	G	G	G	G	A	A	G	G	A	G	G	G	G	G	G	A	G	A	G	A	G	G	H	G	G	G	H	G	G	G	G	A	G	G	G	G	H	A	H	A	G	G	A
JAX00434769	17	26923358	0	C	G	C	C	C	C	G	G	C	C	H	C	C	C	G	G	H	C	C	C	C	C	C	G	C	H	C	C	G	H	C	C	C	C	C	C	C	H	C	H	G	H	G	C	C	C
JAX00434775	17	26966634	0	G	A	G	G	G	G	A	G	G	G	H	G	G	G	A	A	H	G	G	G	G	G	G	A	G	G	G	G	A	G	G	G	G	G	G	G	G	H	G	G	G	G	G	G	G	G
JAX00074720	17	26978232	0	A	C	A	A	A	A	C	A	A	A	N	A	A	A	C	C	H	A	A	A	A	A	A	C	A	A	A	A	C	A	A	A	A	A	A	A	A	A	A	A	A	A	A	A	A	A
JAX00434785	17	27073671	0	C	A	A	C	C	C	C	C	C	C	C	C	C	C	C	C	C	A	C	C	C	C	C	C	C	C	C	C	C	H	C	C	A	C	C	A	A	C	C	C	C	H	C	H	C	C
JAX00434795	17	27107320	0	G	A	A	G	G	G	G	G	G	G	G	G	G	G	G	G	G	A	G	G	G	G	G	G	G	G	G	G	G	H	G	G	A	G	G	A	A	G	G	G	G	H	G	H	G	G
JAX00434803	17	27117790	0	C	T	C	C	C	C	C	C	C	T	C	C	C	H	C	C	C	C	C	C	C	C	C	C	H	C	C	T	C	C	T	T	C	C	C	C	C	C	T	C	C	C	C	C	C	C
JAX00434804	17	27124719	0	G	T	G	G	G	G	G	T	G	G	G	G	G	G	G	G	G	G	G	G	G	G	G	G	G	G	G	G	G	G	G	G	G	G	G	G	G	G	G	G	T	N	T	G	G	G
JAX00434808	17	27131270	0	G	A	G	G	G	G	G	A	G	G	G	G	G	G	G	G	G	G	G	G	G	G	G	G	G	H	G	G	G	H	G	G	G	G	G	G	G	G	G	H	A	H	A	G	G	G
JAX00434809	17	27132203	0	G	A	G	G	G	G	G	A	G	G	G	G	G	G	G	G	G	G	G	G	G	G	G	G	G	H	G	G	G	H	G	G	G	G	G	G	G	G	G	H	A	H	A	G	G	G
JAX00434817	17	27167499	0	C	T	T	C	T	C	C	C	C	C	C	C	N	C	C	C	C	T	C	T	C	T	C	C	C	C	C	C	C	N	C	C	T	C	C	T	T	N	C	C	C	N	C	T	H	C
JAX00074734	17	27176318	0	T	C	C	T	C	T	T	T	C	T	T	C	H	T	T	T	T	C	C	C	C	C	C	T	T	T	T	T	T	H	T	T	C	T	C	C	C	H	T	T	T	H	T	H	H	C
JAX00434822	17	27185514	0	G	A	G	G	G	G	G	G	G	A	G	G	G	H	G	G	H	G	G	G	G	G	G	G	H	G	G	A	G	G	A	A	G	G	G	G	G	G	A	G	G	G	G	G	G	G
JAX00434830	17	27205137	0	C	T	C	C	C	C	C	T	T	T	C	T	C	H	C	C	H	C	T	C	T	C	T	C	H	H	C	T	C	H	T	T	C	C	T	C	C	C	T	H	T	H	T	C	C	T
JAX00434833	17	27213034	0	G	T	T	G	G	G	G	G	G	G	G	G	G	G	G	G	G	T	G	G	G	G	G	G	G	G	G	G	G	H	G	G	T	G	G	T	T	G	G	G	G	H	G	N	G	G
JAX00210740	17	27224073	0	G	A	G	G	G	G	G	G	A	G	G	A	G	G	G	G	G	G	A	G	A	G	A	G	G	G	G	G	G	G	G	G	G	G	A	G	G	G	G	G	G	G	G	G	G	A
JAX00434836	17	27224930	0	C	T	C	C	T	C	C	C	C	C	C	C	H	C	C	C	C	C	C	T	C	T	C	C	C	C	C	C	C	C	C	C	C	C	C	C	C	H	C	C	C	C	C	C	H	C
JAX00434840	17	27231609	0	A	C	A	A	A	A	A	A	C	A	A	C	A	A	A	A	A	A	C	A	C	A	C	A	A	A	A	A	A	A	A	A	A	A	C	A	A	A	A	A	A	A	A	A	A	C
JAX00434843	17	27234186	0	A	G	A	A	A	A	A	G	G	A	A	G	A	A	A	A	A	A	G	A	G	A	G	A	A	H	A	A	A	H	A	A	A	A	G	A	A	A	A	H	G	H	G	A	A	G
JAX00434845	17	27248232	0	T	C	T	T	T	T	T	C	T	T	T	T	T	T	T	T	T	T	T	T	T	T	T	T	T	H	T	T	T	H	T	T	T	T	T	T	T	T	T	H	C	H	C	T	T	T
JAX00434849	17	27250805	0	G	A	G	G	G	G	G	G	A	G	G	A	G	G	G	G	G	G	A	G	A	G	A	G	G	G	G	G	G	G	G	G	G	G	A	G	G	G	G	G	G	G	G	G	G	A
JAX00434852	17	27258696	0	C	G	C	C	C	C	C	G	G	C	C	G	C	C	C	C	C	C	G	C	G	C	G	C	C	H	C	C	C	H	C	C	C	C	G	C	C	C	C	H	G	H	G	C	C	G
JAX00434853	17	27262831	0	T	C	T	T	T	T	T	C	C	T	T	C	T	T	T	T	T	T	C	T	C	T	C	T	T	H	T	T	T	N	T	T	T	T	C	T	T	T	T	N	C	H	C	T	T	C
JAX00074742	17	27286601	0	T	C	C	T	C	T	T	C	C	C	T	C	H	H	T	T	H	C	C	C	C	C	C	T	H	H	T	C	T	C	C	C	C	T	C	C	C	H	C	H	C	C	C	H	C	C
JAX00434859	17	27295203	0	G	A	A	G	A	G	G	G	G	G	G	G	H	G	G	G	G	A	G	A	G	A	G	G	G	G	G	G	G	H	G	G	A	G	G	A	A	H	G	G	G	H	G	H	H	G
JAX00434861	17	27297642	0	G	A	G	G	G	G	G	G	A	G	G	A	G	G	G	G	G	G	A	G	A	G	A	G	G	G	G	G	G	G	G	G	G	G	A	G	G	G	G	G	G	G	G	G	G	A
JAX00434872	17	27320170	0	G	A	G	G	A	G	G	A	A	A	G	A	H	H	G	G	H	G	A	A	A	A	A	G	H	N	G	A	G	H	A	A	G	G	A	G	G	H	A	N	A	N	A	G	H	A
JAX00074745	17	27328050	0	C	T	T	C	C	C	C	C	C	C	C	C	C	C	C	C	C	T	C	C	C	C	C	C	C	C	C	C	C	H	C	C	T	C	C	T	T	C	C	C	C	H	C	H	C	C
JAX00434880	17	27335753	0	A	G	A	A	A	A	A	G	A	A	A	A	A	A	A	A	A	A	A	A	A	A	A	A	A	H	A	A	A	H	A	A	A	A	A	A	A	A	A	H	G	H	G	A	A	A
JAX00434884	17	27370498	0	A	G	A	A	A	A	A	G	G	A	A	G	A	A	A	A	A	A	G	A	G	A	G	A	A	H	A	A	A	H	A	A	A	A	G	A	A	A	A	H	G	H	G	A	A	G
JAX00434886	17	27371580	0	A	T	A	A	A	A	A	A	T	A	A	T	A	A	A	A	A	A	T	A	T	A	T	A	A	A	A	A	A	A	A	A	A	A	T	A	A	A	A	A	A	A	A	A	A	T
JAX00074749	17	27377117	0	T	A	A	T	T	T	T	T	T	T	T	T	T	T	T	T	T	A	T	T	T	T	T	T	T	T	T	T	T	A	T	T	A	T	T	A	A	T	T	T	T	A	T	H	T	T
JAX00434888	17	27387032	0	C	T	C	C	C	C	C	T	T	C	C	T	C	C	C	C	C	C	T	C	T	C	T	C	C	N	C	C	C	H	C	C	C	C	T	C	C	C	C	H	T	H	T	C	C	T
JAX00434892	17	27397514	0	C	T	C	C	C	C	C	C	T	C	C	T	C	C	C	C	C	C	T	C	T	C	T	C	C	C	C	C	C	C	C	C	C	C	T	C	C	C	C	C	C	C	C	C	C	T
JAX00434896	17	27428379	0	C	G	C	C	C	C	C	G	G	C	C	G	C	C	C	C	C	C	G	C	G	C	G	C	C	H	C	C	C	H	C	C	C	C	G	C	C	C	C	H	G	N	G	C	C	G
JAX00434898	17	27441856	0	C	T	T	C	T	C	C	C	C	T	C	C	H	T	C	C	H	T	C	T	C	T	C	C	H	C	C	T	C	H	T	T	N	C	C	T	T	H	T	C	C	H	C	N	H	C
JAX00434902	17	27443385	0	A	G	A	A	A	A	A	A	G	A	A	G	A	A	A	A	A	A	G	A	G	A	G	A	A	A	A	A	A	A	A	A	A	A	G	A	A	A	A	A	A	A	A	A	A	G
JAX00434910	17	27449337	0	A	G	G	A	A	A	A	G	A	G	A	A	A	G	A	A	H	G	A	A	A	A	A	A	H	H	A	G	A	G	G	G	G	A	A	G	G	A	G	H	G	G	G	H	A	A
JAX00434915	17	27464091	0	C	G	C	C	C	C	C	G	C	C	C	C	C	C	C	C	C	C	C	C	C	C	C	C	C	H	C	C	C	H	C	C	C	C	C	C	C	C	C	H	G	H	G	C	C	C
JAX00074756	17	27468451	0	G	A	A	G	G	G	G	G	G	G	G	G	G	G	G	G	G	A	G	G	G	G	G	G	G	G	G	G	G	H	G	G	A	G	G	A	A	G	G	G	G	H	G	N	G	G
JAX00434919	17	27486475	0	C	G	C	C	G	C	C	C	C	C	C	C	H	C	C	C	C	C	C	G	C	G	C	C	C	C	C	C	C	C	C	C	C	C	C	C	C	H	C	C	C	C	C	C	H	C
JAX00434923	17	27491446	0	C	T	C	C	C	C	C	C	T	C	C	T	C	C	C	C	C	C	T	C	T	C	T	C	C	C	C	C	C	C	C	C	C	C	T	C	C	C	C	C	C	C	C	C	C	T
JAX00434924	17	27494938	0	T	G	T	T	G	T	T	G	T	T	T	T	H	T	T	T	T	T	T	G	T	G	T	T	T	H	T	T	T	H	T	T	T	T	T	T	T	H	T	H	G	H	G	T	H	T
JAX00434926	17	27502319	0	A	G	A	A	A	A	A	G	A	A	A	A	A	A	A	A	A	A	A	A	A	A	A	A	A	H	A	A	A	H	A	A	A	A	A	A	A	A	A	H	G	H	G	A	A	A
JAX00434934	17	27518134	0	T	C	T	T	C	T	T	C	T	C	T	T	H	C	T	T	H	T	T	C	T	C	T	T	H	H	T	C	T	H	C	C	T	T	T	T	T	H	C	H	C	H	C	T	H	T
JAX00434937	17	27523078	0	A	T	T	A	T	A	A	T	T	A	A	T	H	A	A	A	A	T	T	T	T	T	T	A	A	H	A	A	A	T	A	A	T	A	T	T	T	H	A	H	T	T	T	H	H	T
JAX00434940	17	27525478	0	T	A	T	T	T	T	T	A	T	T	T	T	T	T	T	T	T	T	T	T	T	T	T	T	T	H	T	T	T	H	T	T	T	T	T	T	T	T	T	H	A	H	A	T	T	T
JAX00434944	17	27532271	0	C	T	T	C	T	C	C	C	T	T	C	T	H	T	C	C	H	T	T	T	T	T	T	C	H	C	C	T	C	H	T	T	T	C	T	T	T	H	T	C	C	H	C	H	H	T
JAX00074760	17	27544821	0	C	T	T	C	T	C	C	T	T	T	C	T	H	T	C	C	H	T	T	T	T	T	T	C	H	H	C	T	C	T	T	T	T	C	T	T	T	N	T	H	T	T	T	H	H	T
JAX00074761	17	27548862	0	A	G	G	A	G	A	A	G	G	G	A	G	N	G	A	A	H	G	G	G	G	G	G	A	H	H	A	G	A	G	G	G	G	A	G	G	G	H	G	H	G	G	G	H	H	G
JAX00074762	17	27550033	0	G	A	A	G	A	G	G	G	G	G	G	G	H	G	G	G	G	A	G	A	G	A	G	G	G	G	G	G	G	H	G	G	A	G	G	A	A	H	G	G	G	H	G	H	H	G
JAX00074764	17	27575867	0	G	A	A	G	A	G	G	G	G	G	G	G	H	G	G	G	G	A	G	A	G	A	G	G	G	G	G	G	G	H	G	G	A	G	G	A	A	H	G	G	G	H	G	H	H	G
JAX00434960	17	27596338	0	A	G	A	A	A	A	A	G	A	A	A	A	A	A	A	A	A	A	A	A	A	A	A	A	A	H	A	A	A	H	A	A	A	A	A	A	A	A	A	H	G	H	G	A	A	A
JAX00434964	17	27599659	0	A	C	A	A	A	A	A	A	C	A	A	C	A	A	A	A	A	A	C	A	C	A	C	A	A	A	A	A	A	A	A	A	A	A	C	A	A	A	A	A	A	A	A	A	A	C
JAX00210748	17	27600780	0	G	A	G	G	G	G	G	G	A	G	G	A	G	G	G	G	G	G	A	G	A	G	A	G	G	G	G	G	G	G	G	G	G	G	A	G	G	G	G	G	G	G	G	G	G	A
JAX00434965	17	27604450	0	C	T	T	C	T	C	C	C	C	T	C	C	H	H	C	C	H	T	C	T	C	T	C	C	H	C	C	T	C	T	T	T	T	C	C	T	T	H	T	C	C	N	C	N	H	C
JAX00434967	17	27610373	0	G	A	A	G	A	G	G	G	A	A	G	A	H	A	G	G	H	A	A	A	A	A	A	G	H	G	G	A	G	H	A	A	A	G	A	A	A	H	A	G	G	H	G	H	H	A
JAX00434968	17	27611036	0	C	T	T	C	T	C	C	C	T	T	C	T	H	T	C	C	H	T	T	T	T	T	T	C	H	C	C	T	C	H	T	T	T	C	T	T	T	H	T	C	C	H	C	H	H	T
JAX00434970	17	27616929	0	T	C	T	T	T	T	T	C	C	C	T	C	T	C	T	T	H	T	C	T	C	T	C	T	H	H	T	C	T	H	C	C	T	T	C	T	T	T	C	H	C	H	C	T	T	C
JAX00434973	17	27619109	0	C	T	C	C	C	C	C	C	T	C	C	T	C	C	C	C	C	C	T	C	T	C	T	C	C	C	C	C	C	C	C	C	C	C	T	C	C	C	C	C	C	C	C	C	C	T
JAX00074768	17	27621923	0	A	G	G	A	G	A	A	G	G	G	A	G	H	G	A	A	H	G	G	G	G	G	G	A	H	A	A	G	A	G	G	G	G	A	G	G	G	H	G	H	G	G	G	H	H	G
JAX00434975	17	27627113	0	A	C	A	A	A	A	A	C	A	A	A	A	A	A	A	A	A	A	A	A	A	A	A	A	A	H	A	A	A	H	A	A	A	A	A	A	A	A	A	H	C	H	C	A	A	A
JAX00434979	17	27632378	0	T	C	T	T	T	T	T	C	T	T	T	T	T	T	T	T	T	T	T	T	T	T	T	T	T	H	T	T	T	H	T	T	T	T	T	T	T	T	T	H	C	H	C	T	T	T
JAX00434981	17	27645006	0	C	T	C	C	C	C	C	C	T	C	C	T	C	C	C	C	C	C	T	C	T	C	T	C	C	C	C	C	C	C	C	C	C	C	T	C	C	C	C	C	C	C	C	C	C	T
JAX00434984	17	27651283	0	A	G	G	A	G	A	A	G	G	A	A	G	H	A	A	A	A	G	G	G	G	G	G	A	A	H	A	A	A	G	A	A	G	A	G	G	G	H	A	H	G	G	G	H	H	G
JAX00434985	17	27652808	0	A	G	A	A	A	A	A	A	G	A	A	G	A	A	A	A	A	A	G	A	G	A	G	A	A	A	A	A	A	A	A	A	A	A	G	A	A	A	A	A	A	A	A	A	A	G
JAX00434992	17	27660220	0	G	C	G	G	G	G	G	C	G	G	G	G	G	G	G	G	G	G	G	G	G	G	G	G	G	C	G	G	G	C	G	G	G	G	G	G	G	G	G	C	C	C	C	G	G	G
JAX00434994	17	27672909	0	A	C	C	A	C	A	A	C	C	C	A	C	N	C	A	A	H	C	C	C	C	C	C	A	H	H	A	C	A	C	C	C	C	A	C	C	C	H	C	H	C	C	C	H	H	C
JAX00434995	17	27673381	0	C	T	T	C	T	C	C	C	C	C	C	C	H	C	C	C	C	T	C	T	C	T	C	C	C	C	C	C	C	H	C	C	T	C	C	T	T	H	C	C	C	H	C	H	H	C
JAX00434998	17	27683498	0	A	G	A	A	A	A	A	A	G	A	A	G	A	A	A	A	A	A	G	A	G	A	G	A	A	A	A	A	A	A	A	A	A	A	G	A	A	A	A	A	A	A	A	A	N	G
JAX00434999	17	27684325	0	A	T	T	A	T	A	A	A	A	A	A	A	H	A	A	A	A	T	A	T	A	T	A	A	A	A	A	A	A	H	A	A	T	A	A	T	T	H	A	A	A	H	A	H	H	A
JAX00435002	17	27692013	0	T	C	T	T	T	T	T	T	C	T	T	C	T	T	T	T	T	T	C	T	C	T	C	T	T	T	T	T	T	T	T	T	T	T	C	T	T	T	T	T	T	T	T	T	T	C
JAX00435005	17	27693095	0	T	C	T	T	T	T	T	C	C	C	T	C	T	C	T	T	T	T	C	T	C	T	C	T	N	H	T	C	T	H	C	C	T	T	C	T	T	T	N	N	C	H	C	T	T	C
JAX00435006	17	27694034	0	T	C	T	T	T	T	T	C	T	C	T	T	T	C	T	T	H	T	T	T	T	T	T	T	H	H	T	C	T	H	C	C	T	T	T	T	T	T	C	H	C	H	C	T	T	T
JAX00435007	17	27694658	0	A	G	A	A	A	A	A	A	G	G	A	G	A	G	A	A	H	A	G	A	G	A	G	A	H	A	A	G	A	A	G	G	A	A	G	A	A	A	G	A	A	A	A	A	A	G
JAX00435008	17	27695397	0	T	C	C	T	C	T	T	C	C	C	T	C	H	C	T	T	H	C	C	C	C	C	C	T	H	H	T	C	T	C	C	C	C	T	C	C	C	H	C	H	C	C	C	H	H	C
JAX00435011	17	27696652	0	C	T	C	C	C	C	C	T	C	C	C	C	C	C	C	C	C	C	C	C	C	C	C	C	C	H	C	C	C	T	C	C	C	C	C	C	C	C	C	N	T	N	T	C	C	C
JAX00210751	17	27702234	0	A	G	A	A	A	A	A	G	G	A	A	G	A	A	A	A	A	A	G	A	G	A	G	A	A	H	A	A	A	H	A	A	A	A	G	A	A	A	A	H	G	H	G	A	A	G
JAX00074773	17	27711118	0	T	A	A	T	A	T	T	T	T	T	T	T	H	T	T	T	T	A	T	A	T	A	T	T	T	T	T	T	T	H	T	T	A	T	T	A	A	H	T	T	T	H	T	H	H	T
JAX00074774	17	27711433	0	G	A	A	G	A	G	G	G	G	G	G	G	H	G	G	G	G	A	G	A	G	A	G	G	G	G	G	G	G	H	G	G	A	G	G	A	A	H	G	G	G	H	G	H	H	G
JAX00074777	17	27734348	0	C	A	A	C	A	C	C	A	A	C	C	A	H	C	C	C	C	A	A	A	A	A	A	C	C	H	C	C	C	A	C	C	A	C	A	A	A	H	C	H	A	A	A	H	H	A
JAX00435018	17	27755202	0	T	C	T	T	T	T	T	C	C	C	T	C	T	C	T	T	H	T	C	T	C	T	C	T	H	H	T	C	T	H	C	C	T	T	C	T	T	T	C	H	C	H	C	T	T	C
JAX00074778	17	27770220	0	C	T	T	C	T	C	C	T	T	T	C	T	H	T	C	C	H	T	T	T	T	T	T	C	H	H	C	T	C	T	T	T	T	C	T	T	T	C	T	H	T	T	T	H	N	T
JAX00074779	17	27784942	0	G	A	A	G	G	G	G	G	G	G	G	G	G	G	G	G	G	A	G	G	G	G	G	G	G	G	G	G	G	H	G	G	A	G	G	A	A	G	G	G	G	H	G	H	G	G
JAX00435034	17	27795904	0	A	C	A	A	A	A	A	C	A	A	A	A	A	A	A	A	A	A	A	A	A	A	A	A	A	H	A	A	A	N	A	A	A	A	A	A	A	A	A	H	C	H	C	A	A	A
JAX00074781	17	27806071	0	G	A	A	G	A	G	G	G	G	G	G	G	H	G	G	G	G	A	G	A	G	A	G	G	G	G	G	G	G	H	G	G	A	G	G	A	A	N	G	G	G	H	G	H	N	G
JAX00435041	17	27829018	0	A	G	A	A	A	A	A	A	G	A	A	G	A	A	A	A	A	A	G	A	G	A	G	A	A	A	A	A	A	A	A	A	A	A	G	A	A	A	A	A	A	A	A	A	A	G
JAX00435051	17	27879310	0	C	T	C	C	C	C	C	C	T	C	C	T	C	C	C	C	C	C	T	C	T	C	T	C	C	C	C	C	C	C	C	C	C	C	T	C	C	C	C	C	C	C	C	C	C	T
JAX00435054	17	27880762	0	G	A	G	G	G	G	G	G	A	G	G	A	G	G	G	G	G	G	A	G	A	G	A	G	G	G	G	G	G	G	G	G	G	G	A	G	G	G	G	G	G	G	G	G	G	A
JAX00435055	17	27902060	0	C	T	C	C	C	C	C	T	C	C	C	C	C	C	C	C	C	C	C	C	C	C	C	C	C	H	C	C	C	H	C	C	C	C	C	C	C	C	C	H	T	H	T	C	C	C
JAX00435062	17	27958024	0	G	T	G	G	G	G	G	G	G	T	G	G	G	T	G	G	H	G	G	G	G	G	G	G	T	G	G	T	G	G	T	T	G	G	G	G	G	G	T	G	G	G	G	G	G	G
JAX00435065	17	27962031	0	C	T	C	C	C	C	C	C	T	C	C	T	C	C	C	C	C	C	T	C	T	C	T	C	C	C	C	C	C	C	C	C	C	C	T	C	C	C	C	C	C	C	C	C	C	T
JAX00435068	17	27973488	0	G	C	G	G	G	G	G	C	C	G	G	H	G	G	G	G	G	G	H	G	H	G	H	G	G	N	G	G	G	N	G	G	G	G	N	G	G	G	G	G	H	G	H	G	G	H
JAX00435077	17	28005304	0	C	T	C	C	C	C	C	C	T	C	C	T	C	C	C	C	C	C	T	C	T	C	T	C	C	C	C	C	C	C	C	C	C	C	T	C	C	C	C	C	C	C	C	C	C	T
JAX00074796	17	28018533	0	A	G	A	A	A	A	A	G	G	A	A	G	A	A	A	A	A	A	G	A	G	A	G	A	A	N	A	A	A	H	A	A	A	A	G	A	A	A	A	H	G	H	G	A	A	G
JAX00074798	17	28018793	0	G	T	G	G	G	G	G	T	G	G	G	G	G	G	G	G	G	G	G	G	G	G	G	G	G	H	G	G	G	H	G	G	G	G	G	G	G	G	G	H	T	H	T	G	G	G
JAX00210761	17	28047547	0	A	T	A	A	A	A	A	T	A	A	A	A	A	A	A	A	A	A	A	A	A	A	A	A	A	H	A	A	A	H	A	A	A	A	A	A	A	A	A	H	T	H	T	A	A	A
JAX00074799	17	28048727	0	C	T	T	C	C	C	C	C	C	C	C	C	C	C	C	C	C	H	C	C	C	C	C	C	C	C	C	C	C	N	C	C	T	C	C	T	T	C	C	C	C	H	C	N	C	C
JAX00074801	17	28061822	0	T	A	T	T	T	T	T	A	A	T	T	A	T	T	T	T	T	T	A	T	A	T	A	T	T	A	T	T	T	A	T	T	T	T	A	T	T	T	T	A	A	A	A	T	T	A
JAX00435086	17	28066127	0	T	C	T	T	T	T	T	C	T	T	T	T	T	T	T	T	T	T	T	T	T	T	T	T	T	H	T	T	T	H	T	T	T	T	T	T	T	T	T	H	C	H	C	T	T	T
JAX00435090	17	28070544	0	C	T	C	C	C	C	C	C	T	C	C	T	C	C	C	C	C	C	T	C	T	C	T	C	C	C	C	C	C	C	C	C	C	C	T	C	C	C	C	C	C	C	C	C	C	T
JAX00435091	17	28089830	0	G	C	G	G	G	G	G	G	C	G	G	C	G	G	G	G	G	G	C	G	C	G	C	G	G	G	G	G	G	G	G	G	G	G	C	G	G	G	G	G	G	G	G	G	G	C
JAX00074803	17	28099631	0	A	G	A	A	A	A	A	A	G	A	A	G	A	A	A	A	A	A	G	A	G	A	G	A	A	A	A	A	A	A	A	A	A	A	G	A	A	A	A	A	A	A	A	A	A	G
JAX00074804	17	28112580	0	T	C	T	T	T	T	T	C	C	C	T	C	T	C	T	T	H	T	C	T	C	T	C	T	H	H	T	C	T	H	C	C	T	T	C	T	T	T	C	H	C	H	C	T	T	C
JAX00435111	17	28173508	0	T	A	T	T	T	T	T	A	T	A	T	T	T	A	T	T	H	T	T	T	T	T	T	T	H	H	T	A	T	H	A	A	T	T	T	T	T	T	A	T	A	H	A	T	T	T
JAX00435118	17	28180441	0	T	C	T	T	T	T	T	T	C	C	T	C	T	C	T	T	N	T	C	T	C	T	C	T	H	T	T	C	T	T	C	C	T	T	C	T	T	T	C	T	T	T	T	T	T	C
JAX00435121	17	28206737	0	G	A	G	G	G	G	G	A	G	G	G	N	G	G	G	G	G	G	G	G	G	G	G	G	G	H	G	G	G	H	G	G	G	G	G	G	G	G	G	G	A	H	A	G	G	G
JAX00435124	17	28226979	0	A	G	A	A	A	A	A	A	G	A	A	G	A	A	A	A	A	A	G	A	G	A	G	A	A	A	A	A	A	A	A	A	A	A	G	A	A	A	A	A	A	A	A	A	A	G
JAX00435125	17	28232430	0	G	A	G	G	G	G	G	G	G	A	G	G	G	A	G	G	H	G	G	G	G	G	G	G	H	G	G	A	G	G	A	A	G	G	G	G	G	G	A	G	G	G	G	G	G	G
JAX00074813	17	28238317	0	C	T	C	C	C	C	C	C	T	C	C	T	C	C	C	C	C	C	T	C	T	C	T	C	C	C	C	C	C	C	C	C	C	C	T	C	C	C	C	C	C	C	C	C	C	T
JAX00074815	17	28260310	0	C	T	C	C	C	C	C	C	T	C	C	T	C	C	C	C	C	C	T	C	T	C	T	C	C	C	C	C	C	C	C	C	C	C	T	C	C	C	C	C	C	C	C	C	C	T
JAX00074816	17	28261304	0	G	C	G	G	G	G	G	C	C	G	G	C	G	G	G	G	G	G	C	G	C	G	C	G	G	H	G	G	G	H	G	G	G	G	C	G	G	G	G	G	C	N	C	G	G	C
JAX00074818	17	28291530	0	G	T	G	G	G	G	G	T	T	G	G	T	G	G	G	G	G	G	T	G	T	G	T	G	G	H	G	G	G	H	G	G	G	G	T	G	G	G	G	G	T	H	T	G	G	T
JAX00210765	17	28291618	0	G	T	G	G	G	G	G	T	T	T	G	T	G	T	G	G	H	G	T	G	T	G	T	G	H	H	G	T	G	N	T	T	G	G	T	G	G	G	T	G	T	N	T	G	G	T
JAX00435141	17	28306750	0	T	C	T	T	T	T	T	C	C	C	T	C	T	C	T	T	H	T	C	T	C	T	C	T	H	H	T	C	T	H	C	C	T	T	C	T	T	T	C	T	C	H	C	T	T	C
JAX00435150	17	28366756	0	C	T	C	C	C	C	C	C	T	C	C	T	C	C	C	C	C	C	T	C	T	C	T	C	C	C	C	C	C	C	C	C	C	C	T	C	C	C	C	C	C	C	C	C	C	T
JAX00435155	17	28390257	0	T	A	T	T	T	A	T	T	T	T	H	T	T	T	T	T	T	T	T	T	T	T	T	T	T	T	T	T	T	T	T	T	T	A	T	T	T	T	T	H	T	T	T	T	H	T
JAX00435160	17	28398431	0	G	A	G	G	G	G	G	G	A	G	G	A	G	G	G	G	G	G	A	G	A	G	A	G	G	G	G	G	G	G	G	G	G	G	A	G	G	G	G	G	G	G	G	G	G	A
JAX00435163	17	28404952	0	G	A	G	G	G	G	A	G	G	G	N	G	G	G	A	A	H	G	G	G	G	G	G	A	G	G	G	G	A	G	G	G	G	G	G	G	G	G	G	G	G	G	G	G	G	G
JAX00435164	17	28405891	0	A	G	A	A	A	G	G	G	G	A	G	G	A	A	G	G	H	A	G	A	G	A	G	G	A	H	A	A	G	H	A	A	A	G	G	A	A	A	A	H	G	H	G	A	H	G
JAX00074827	17	28425424	0	T	C	C	T	T	C	C	C	C	C	C	C	T	C	C	C	C	C	C	T	C	T	C	C	H	H	T	C	C	C	C	C	C	C	C	C	C	T	C	H	C	C	C	H	H	C
JAX00074828	17	28430876	0	T	C	C	T	T	C	C	T	T	C	C	T	T	C	C	C	C	C	T	T	T	T	T	C	H	T	T	C	C	N	C	C	C	C	T	C	C	T	C	H	T	H	T	H	N	T
JAX00435175	17	28447989	0	G	A	A	G	G	A	A	G	G	A	A	G	G	A	A	A	A	A	G	G	G	G	G	A	H	G	G	A	A	H	A	A	A	A	G	A	A	G	A	H	G	H	G	H	H	G
JAX00435176	17	28449443	0	C	A	A	C	C	A	A	A	A	A	A	A	C	A	A	A	A	A	A	C	A	C	A	A	H	H	C	A	A	A	A	A	A	A	A	A	A	C	A	H	A	A	A	H	N	A
JAX00074830	17	28456761	0	A	G	G	A	A	G	G	G	G	G	G	G	A	G	G	G	G	G	G	A	G	A	G	G	H	H	A	G	G	G	G	G	G	G	G	G	G	A	G	H	G	G	G	H	H	G
JAX00074831	17	28464343	0	G	A	A	G	G	A	A	A	A	A	A	A	G	A	A	A	A	A	A	G	A	G	A	A	H	H	G	A	A	A	A	A	A	A	A	A	A	G	A	H	A	A	A	H	H	A
JAX00435182	17	28473261	0	T	G	G	T	T	G	G	T	T	G	G	T	T	G	G	G	G	G	T	T	T	T	T	G	H	T	T	G	G	H	G	G	G	G	T	G	G	T	G	H	T	H	T	H	H	T
JAX00435185	17	28479489	0	C	T	C	C	C	T	C	C	C	T	H	C	C	T	C	C	H	C	C	C	C	C	C	C	H	C	C	T	C	C	T	T	C	T	C	C	C	C	T	H	C	C	C	C	H	C
JAX00074832	17	28500713	0	C	T	T	C	C	C	C	C	C	C	C	C	C	C	C	C	C	T	C	C	C	C	C	C	C	C	C	C	C	H	C	C	T	C	C	T	T	C	C	C	C	H	C	H	C	C
JAX00210769	17	28510703	0	G	A	G	G	G	G	G	G	A	G	G	A	G	G	G	G	G	G	A	G	A	G	A	G	G	G	G	G	G	G	G	G	G	G	A	G	G	G	G	G	G	G	G	G	G	A
JAX00074834	17	28513536	0	A	C	C	A	A	A	A	A	A	A	A	A	A	A	A	A	A	C	A	A	A	A	A	A	A	A	A	A	A	H	A	A	C	A	A	C	C	A	A	A	A	H	A	H	A	A
JAX00435191	17	28522524	0	T	C	T	T	T	T	T	C	C	T	T	C	T	T	T	T	T	T	C	T	C	T	C	T	T	H	T	T	T	H	T	T	T	T	C	T	T	T	T	T	C	H	C	T	T	C
JAX00435194	17	28540325	0	C	T	T	C	C	C	T	C	C	C	H	C	C	C	T	T	H	T	C	C	C	C	C	T	C	C	C	C	T	H	C	C	T	C	C	T	T	C	C	C	C	H	C	H	C	C
JAX00210771	17	28547714	0	G	A	G	G	G	G	G	A	A	G	G	A	G	G	G	G	G	G	A	G	A	G	A	G	G	H	G	G	G	H	G	G	G	G	A	G	G	G	G	G	A	H	A	G	G	A
JAX00074838	17	28562675	0	A	C	C	A	A	A	C	C	C	A	H	C	A	A	C	C	H	C	C	A	C	A	C	C	A	H	A	A	C	C	A	A	C	A	C	C	C	A	A	A	C	C	C	H	A	C
JAX00435205	17	28590052	0	C	A	C	C	C	C	C	C	C	A	C	C	C	A	C	C	H	C	C	C	C	C	C	C	H	C	C	A	C	C	A	A	C	C	C	C	C	C	A	C	C	C	C	C	C	C
JAX00074840	17	28594089	0	C	T	T	C	C	T	T	C	C	C	T	C	C	C	T	T	N	T	C	C	C	C	C	T	C	C	C	C	T	H	C	C	T	T	C	T	T	C	C	N	C	H	C	H	N	C
JAX00435213	17	28608954	0	G	A	A	G	G	G	A	A	G	A	H	G	G	A	A	A	A	A	G	G	G	G	G	A	H	H	G	A	A	A	A	A	A	G	G	A	A	G	A	G	A	A	A	H	G	G
JAX00435217	17	28626378	0	T	G	G	T	T	G	G	G	T	G	G	T	T	G	G	G	G	G	T	T	T	H	T	G	H	H	T	G	G	G	G	G	G	G	T	G	G	T	G	H	G	G	G	H	H	T
JAX00074842	17	28627931	0	C	T	T	C	C	T	T	C	C	T	T	C	C	T	T	T	T	T	C	C	C	C	C	T	H	C	C	T	T	H	T	T	T	T	C	T	T	C	T	H	C	H	C	H	H	C
JAX00435220	17	28632769	0	A	C	C	A	A	C	C	C	C	C	C	C	A	C	C	C	C	C	C	A	C	A	C	C	H	H	A	C	C	C	C	C	C	C	C	C	C	A	C	H	C	C	C	N	H	C
JAX00435225	17	28640900	0	C	T	C	C	C	T	C	C	C	C	H	C	C	C	C	C	C	C	C	C	C	C	C	C	C	C	C	C	C	C	C	C	C	T	C	C	C	C	C	H	C	C	C	C	H	C
JAX00074845	17	28642013	0	C	T	T	C	C	C	C	C	C	C	C	C	C	C	C	C	C	T	C	C	C	C	C	C	C	C	C	C	C	H	C	C	T	C	C	T	T	C	C	C	C	H	C	H	C	C
JAX00435228	17	28653743	0	C	T	C	C	C	C	C	C	T	C	C	T	C	C	C	C	C	C	T	C	T	C	T	C	C	C	C	C	C	C	C	C	C	C	T	C	C	C	C	C	C	C	C	C	C	T
JAX00074846	17	28654927	0	T	C	T	T	C	T	T	T	C	T	T	H	H	T	T	T	T	T	H	C	N	C	H	T	T	T	T	T	T	T	T	T	T	T	H	T	T	H	T	H	T	T	T	T	H	N
JAX00435234	17	28685599	0	C	T	T	C	C	C	C	C	C	C	C	C	C	C	C	C	C	T	C	C	C	C	C	C	C	C	C	C	C	H	C	C	T	C	C	T	T	C	C	C	C	H	C	H	C	C
JAX00435235	17	28685874	0	T	G	T	T	T	T	T	G	G	T	T	G	T	T	T	T	T	T	G	T	G	T	G	T	T	H	T	T	T	H	T	T	T	T	G	T	T	T	T	T	G	H	G	T	T	G
JAX00435239	17	28717772	0	T	C	T	T	T	C	T	C	C	T	H	C	T	T	T	T	T	T	C	T	C	T	C	T	T	H	T	T	T	H	T	T	T	C	C	T	T	T	T	H	C	H	C	T	H	C
JAX00435242	17	28723195	0	T	C	T	T	T	C	T	T	T	T	C	T	T	T	T	T	T	T	T	T	T	T	T	T	T	T	T	T	T	T	T	T	T	C	T	T	T	T	T	N	T	T	T	T	H	T
JAX00435244	17	28772773	0	T	C	T	T	T	T	T	C	C	T	T	H	T	T	T	T	T	T	H	T	H	T	C	T	T	T	T	T	T	T	T	T	T	T	C	T	T	T	T	T	C	T	H	T	T	C
JAX00210777	17	28796330	0	A	G	A	A	A	A	A	A	G	A	A	G	A	A	A	A	A	A	G	A	G	A	G	A	A	A	A	A	A	A	A	A	A	A	G	A	A	A	A	A	A	A	A	A	A	G
JAX00435251	17	28803221	0	C	A	C	C	C	C	C	A	C	C	C	C	C	C	C	C	C	C	C	C	C	C	C	C	C	H	C	C	C	H	C	C	C	C	C	C	C	C	C	C	A	H	A	C	C	C
JAX00435252	17	28803396	0	T	A	T	T	T	T	T	A	A	T	T	A	T	T	T	T	T	T	A	T	A	T	A	T	T	H	T	T	T	H	T	T	T	T	A	T	T	T	T	T	A	H	A	T	T	A
JAX00074856	17	28818512	0	C	T	T	C	C	C	C	C	C	C	C	C	C	C	C	C	C	T	C	C	C	C	C	C	C	C	C	C	C	H	C	C	T	C	C	T	T	C	C	C	C	H	C	H	C	C
JAX00435267	17	28844639	0	T	C	C	T	C	T	T	C	C	T	T	C	T	T	T	T	T	H	C	C	C	N	C	T	T	H	T	T	T	C	T	T	N	T	C	C	C	T	T	T	C	C	C	T	T	C
JAX00074859	17	28844996	0	C	T	T	C	T	C	C	C	C	C	C	C	H	C	C	C	C	T	C	T	C	T	C	C	C	C	C	C	C	H	C	C	T	C	C	T	T	H	C	H	C	H	C	H	H	C
JAX00435270	17	28849814	0	T	C	T	T	T	T	T	T	C	T	T	C	T	T	T	T	T	T	C	T	C	T	C	T	T	T	T	T	T	T	T	T	H	T	C	T	T	T	T	T	T	T	T	T	T	C
JAX00435274	17	28868737	0	C	T	C	C	T	C	C	C	C	C	C	C	H	C	C	C	C	C	C	T	C	T	C	C	C	C	C	C	C	C	C	C	C	C	C	C	C	H	C	H	C	C	C	C	H	C
JAX00074863	17	28891715	0	C	T	C	C	T	C	C	C	C	C	C	C	H	C	C	C	C	C	C	T	C	T	C	C	C	C	C	C	C	C	C	C	C	C	C	C	C	H	C	H	C	C	C	C	H	C
JAX00210780	17	28893683	0	A	G	A	A	A	A	A	A	G	A	A	G	A	A	A	A	A	A	G	A	G	A	G	A	A	A	A	A	A	A	A	A	A	A	G	A	A	A	A	A	A	A	A	A	A	G
JAX00435294	17	28902838	0	A	G	A	A	A	A	A	G	A	A	A	A	A	A	A	A	A	A	A	A	A	A	A	A	A	H	A	A	A	H	A	A	A	A	A	A	A	A	A	A	G	H	G	A	A	A
JAX00435296	17	28906757	0	C	T	C	C	C	C	C	T	T	C	C	T	C	C	C	C	C	C	T	C	T	C	T	C	C	H	C	C	C	N	C	C	C	C	T	C	C	C	C	C	T	H	T	C	C	T
JAX00435302	17	28932094	0	G	A	G	G	G	G	G	A	G	G	G	G	G	G	G	G	G	G	G	G	N	G	G	G	G	H	G	G	G	N	G	G	G	G	G	G	G	G	G	G	A	H	A	G	G	G
JAX00074865	17	28936364	0	A	G	A	A	G	A	A	A	G	A	A	G	H	A	A	A	A	A	G	G	G	G	G	A	A	A	A	A	A	A	A	A	A	A	G	A	A	H	A	H	A	A	A	A	H	G
JAX00435307	17	28937166	0	A	G	A	A	A	A	A	G	G	A	A	G	A	A	A	A	A	A	G	A	G	A	G	A	A	H	A	A	A	N	A	A	A	A	G	A	A	A	A	A	G	H	G	A	A	G
JAX00435312	17	28945943	0	T	G	T	T	G	T	T	T	T	T	T	T	H	T	T	T	T	T	T	G	T	G	T	T	T	T	T	T	T	T	T	T	T	T	T	T	T	H	T	H	T	T	T	T	H	T
JAX00435317	17	28973765	0	C	T	T	C	C	C	C	C	C	C	C	C	C	C	C	C	C	T	C	C	C	C	C	C	C	C	C	C	C	H	C	C	T	C	C	T	T	C	C	C	C	H	C	H	C	C
JAX00435320	17	29003051	0	C	T	C	C	C	C	C	C	T	C	C	T	C	C	C	C	C	C	T	C	T	C	T	C	C	C	C	C	C	C	C	C	C	C	T	C	C	C	C	C	C	C	C	C	C	T
JAX00074871	17	29008219	0	A	G	G	A	G	A	A	A	A	A	A	A	H	A	A	A	A	G	A	G	A	G	A	A	A	A	A	A	A	H	A	A	G	A	A	G	G	H	A	H	A	H	A	H	H	A
JAX00435323	17	29010418	0	G	T	G	G	G	T	G	G	G	G	H	G	G	G	G	G	G	G	G	G	G	G	G	G	G	N	G	G	G	G	G	G	G	H	G	G	G	G	G	H	G	N	G	G	H	G
JAX00074873	17	29020871	0	C	T	T	C	C	C	C	T	C	C	C	C	C	C	C	C	C	T	C	C	C	C	C	C	C	H	C	C	C	T	C	C	T	C	C	T	T	C	C	C	T	T	T	H	C	C
JAX00435328	17	29024436	0	C	T	C	C	C	C	C	T	T	C	C	T	C	C	C	C	C	C	T	C	T	C	T	C	C	H	C	C	C	N	C	C	C	C	T	C	C	C	C	C	T	H	T	C	C	T
JAX00435331	17	29026769	0	C	T	C	C	C	C	C	T	T	C	C	T	C	C	C	C	C	C	T	C	T	C	T	C	C	H	C	C	C	H	C	C	C	C	T	C	C	C	C	C	T	H	T	C	C	T
JAX00435333	17	29032358	0	A	T	A	A	A	T	A	T	T	A	H	T	A	A	A	A	A	A	T	A	T	A	T	A	A	H	A	A	A	H	A	A	A	T	T	A	A	A	A	H	T	H	T	A	H	T
JAX00435334	17	29033065	0	G	A	G	G	G	A	G	G	G	G	H	G	G	G	G	G	G	G	G	G	G	G	G	G	G	G	G	G	G	G	G	G	G	A	G	G	G	G	G	H	G	G	G	G	H	G
JAX00435342	17	29039911	0	A	C	A	A	A	A	C	C	A	C	H	A	A	C	C	C	C	A	A	A	A	A	A	C	H	H	A	C	C	H	C	C	A	A	A	A	A	A	C	A	C	H	C	A	A	A
JAX00435349	17	29062242	0	C	T	C	C	T	C	C	C	C	C	C	C	H	C	C	C	C	C	C	T	C	T	C	C	C	C	C	C	C	C	C	C	C	C	C	C	C	H	C	H	C	C	C	C	H	C
JAX00074876	17	29063708	0	A	G	G	A	G	A	G	A	A	G	H	A	H	G	G	G	G	G	A	G	A	G	A	G	H	A	A	G	G	H	G	G	G	A	A	G	G	H	G	H	A	H	A	H	H	A
JAX00435350	17	29064873	0	G	A	G	G	A	G	G	G	G	A	G	G	H	A	G	G	H	G	G	A	G	A	G	G	H	G	G	A	G	G	A	A	G	G	G	G	G	H	A	H	G	G	G	G	H	G
JAX00435353	17	29069499	0	T	C	T	T	T	T	T	T	C	T	T	C	T	T	T	T	T	T	C	T	C	T	C	T	T	T	T	T	T	T	T	T	T	T	C	T	T	T	T	T	T	T	T	T	T	C
JAX00435355	17	29096908	0	C	T	T	C	C	C	C	C	T	T	C	T	C	T	C	C	H	T	T	C	T	C	T	C	H	C	C	T	C	H	T	T	T	C	T	T	T	C	T	C	C	H	C	H	C	T
JAX00074878	17	29101058	0	G	A	A	G	G	G	G	G	G	A	G	G	G	A	G	G	H	A	G	G	G	G	G	G	H	G	G	A	G	H	A	A	A	G	G	A	A	G	A	G	G	H	G	H	G	G
JAX00435363	17	29112045	0	C	T	T	C	T	C	T	T	T	T	H	T	H	T	T	T	T	T	T	T	T	T	T	T	H	H	C	T	T	T	T	T	T	C	T	T	T	H	T	H	T	T	T	H	H	T
JAX00435364	17	29113096	0	A	G	G	A	A	A	A	A	A	A	A	A	A	A	A	A	A	G	A	A	A	A	A	A	A	A	A	A	A	H	A	A	G	A	A	G	G	A	A	A	A	H	A	H	A	A
JAX00435378	17	29158348	0	C	T	C	C	T	C	C	T	T	T	C	T	H	T	C	C	H	C	T	T	T	T	T	C	H	H	C	T	C	H	T	T	C	C	T	C	C	H	T	H	T	H	T	C	H	T
JAX00074882	17	29158492	0	C	T	C	C	T	C	C	C	C	T	C	C	H	T	C	C	H	C	C	T	C	T	C	C	H	C	C	T	C	C	T	T	C	C	C	C	C	H	T	H	C	C	C	C	H	C
JAX00435383	17	29160660	0	T	A	A	T	A	A	A	A	A	A	A	A	H	A	A	A	A	A	A	A	A	A	A	A	H	H	T	A	A	A	A	A	A	A	A	A	A	H	A	A	A	A	A	H	A	A
JAX00435392	17	29184122	0	T	C	T	T	T	T	T	C	C	T	T	C	T	T	T	T	T	T	C	T	C	T	C	T	T	H	T	T	T	H	T	T	T	T	C	T	T	T	T	T	C	H	C	T	T	C
JAX00435394	17	29189442	0	T	C	T	T	C	T	T	T	T	T	T	N	N	T	T	T	T	T	T	C	T	C	T	T	T	T	T	T	T	T	T	T	T	T	T	T	T	N	T	N	T	T	T	T	H	T
JAX00074886	17	29200354	0	A	G	A	A	G	A	A	G	G	A	A	G	H	A	A	A	A	A	G	G	G	G	G	A	A	H	A	A	A	H	A	A	A	A	G	A	A	H	A	H	G	H	G	A	H	G
JAX00435402	17	29216087	0	G	C	G	G	G	G	G	G	C	G	G	C	G	G	G	G	G	G	C	G	C	G	C	G	G	G	G	G	G	G	G	G	G	G	C	G	G	G	G	G	G	G	G	G	G	C
JAX00435404	17	29249777	0	C	T	C	C	C	C	C	T	C	C	C	C	C	C	C	C	C	C	C	C	C	C	C	C	C	H	C	C	C	H	C	C	C	C	C	C	C	C	C	C	T	H	T	C	C	C
JAX00074889	17	29251323	0	A	G	A	A	A	A	A	G	G	A	A	G	A	A	A	A	A	A	G	A	G	A	G	A	A	H	A	A	A	H	A	A	A	A	G	A	A	A	A	A	G	H	G	A	A	G
JAX00074892	17	29280614	0	C	G	C	C	G	G	G	G	G	C	G	G	H	C	G	G	H	C	G	G	G	G	G	G	C	H	C	C	G	H	C	C	C	G	G	C	C	H	C	G	G	H	G	C	G	G
[truncated: 5,290 more rows]
[truncated: 119 more columns]
