# Supplementary material for: Modeling Host Genetic Regulation of Influenza Pathogenesis in the Collaborative Cross
Source: PLoS Pathog. 2013 Feb 28;9(2):e1003196. doi: 10.1371/journal.ppat.1003196 (PMC3585141; doi:10.1371/journal.ppat.1003196)
Supplement: Dataset S2 — Genotypes of Pre-CC animals. (ZIP) [file ppat.1003196.s002.zip › chr18.csv]

						A	B	C	D	E	F	G	H	GDACBHFE	DHGFEBCA	DFBHAECG	AEHGDCFB	BGAFDECH	FCEHGDAB	EBDGAFCH	CFEDHABG	GHBDCAFE	DHBGAFCE	AEDGBHFC	EDFCBHGA	EDAFGCBH	EBAFCGDH	CGDEFBHA	EDBGCHAF	CEBHDFAG	AEBGDFCH	BEHDFACG	HCDBAEFG	AEFGDBHC	BHCEAFDG	BGFEHDAC	EAFCDHGB	EBGAFDHC	CHAEDGBF	BFDGAECH	EAGBHCFD	ECBFAGDH	FCBHAEDG	CAFGEHDB	BHDFAGCE	GFEBCHAD	AFECDHGB	AFDGEBHC	EDFGABHC
id	chr	position	array	call0	call2	A/J	C57Bl/6J	129SvlmJ	NOD/LtJ	NZO/HlLtJ	CAST/EiJ	PWK/PhJ	WSB/EiJ	OR157f52	OR941f70	OR3467f46	OR4251f139	OR5415f124	OR2291f89	OR3087f42	OR739f146	OR867f169	OR3548f45	OR3007f48	OR3078f48	OR3291f40	OR3358f52	OR692f155	OR3207f45	OR3426f49	OR3168f55	OR780f63	OR3370f40	OR3154f39	OR3389f49	OR291f146	OR3181f47	OR3289f54	OR3076f38	OR3061f41	OR3067f39	OR3594f40	OR5019f133	OR5049f136	OR5118f134	OR4587f141	OR5091f130	OR5612f134	OR3584f50
JAX00450668	18	3013018	0	G	C	G	G	G	G	G	C	G	G	G	G	H	N	G	C	G	G	G	N	G	H	N	G	H	G	G	H	G	G	G	G	G	G	G	G	G	N	G	G	G	G	G	G	N	N
JAX00450671	18	3149782	0	G	C	G	G	G	G	G	C	C	C	G	G	C	C	C	C	G	G	C	H	G	H	C	C	G	H	C	G	G	G	H	G	H	C	G	G	H	H	G	H	G	G	H	C	C	H
JAX00450682	18	3271347	0	T	A	T	T	T	T	T	T	T	A	T	T	T	T	A	T	T	T	T	H	T	T	T	A	T	T	H	T	T	T	T	T	T	T	T	T	H	H	T	T	T	T	H	A	T	T
JAX00450688	18	3309354	0	A	G	A	A	A	A	A	A	A	G	A	A	A	A	G	A	A	A	A	H	A	A	A	G	A	A	H	A	A	A	A	A	A	A	A	A	H	H	A	A	A	A	H	G	A	A
JAX00212137	18	3353191	0	A	G	A	A	A	A	A	G	G	A	A	A	G	G	A	G	A	A	G	A	A	H	G	A	A	H	H	A	A	A	H	A	H	G	A	A	A	A	A	H	A	A	A	A	G	H
JAX00079765	18	3374690	0	C	T	C	C	C	C	C	T	C	C	C	C	T	T	C	T	C	C	C	C	C	H	T	C	C	C	C	C	C	C	C	C	C	C	C	C	C	C	C	C	C	C	C	C	T	H
JAX00079769	18	3419265	0	G	A	G	G	G	G	G	A	G	G	G	G	A	A	G	A	G	G	G	G	G	H	A	G	G	G	G	G	G	G	G	G	G	G	G	G	G	G	G	G	G	G	G	G	A	H
JAX00450697	18	3442353	0	T	C	T	T	T	T	T	C	C	T	T	T	C	C	T	C	T	T	C	T	T	H	C	T	T	H	H	T	T	T	H	T	H	C	T	T	T	T	T	H	T	T	T	T	C	H
JAX00079772	18	3464387	0	C	T	C	C	C	C	C	T	T	C	C	C	T	T	C	T	C	C	T	C	C	H	T	C	C	H	H	C	C	C	H	C	H	T	C	C	C	C	C	H	C	C	C	C	T	H
JAX00079773	18	3464679	0	T	A	T	T	T	T	T	T	A	T	T	T	T	T	T	T	T	T	A	T	T	T	T	T	T	H	H	T	T	T	H	T	H	A	T	T	T	T	T	H	T	T	T	T	T	T
JAX00450702	18	3488693	0	C	T	C	C	C	C	C	T	T	C	C	C	T	T	C	T	C	C	T	C	C	H	T	C	C	H	H	C	C	C	H	C	H	T	C	C	C	C	C	H	C	C	C	C	T	H
JAX00079779	18	3544234	0	A	C	A	A	A	A	A	C	C	A	A	A	C	C	A	C	A	A	C	A	A	H	C	A	A	H	H	A	A	A	H	A	H	C	A	A	A	A	A	N	A	A	A	A	C	H
JAX00450706	18	3565603	0	A	G	A	A	A	A	A	G	A	A	A	A	G	G	A	G	A	A	A	A	A	H	G	A	A	A	A	A	A	A	A	A	A	N	A	A	A	A	A	A	A	A	A	A	G	H
JAX00450707	18	3567823	0	G	C	G	G	G	G	G	G	C	G	G	G	G	G	G	G	G	G	C	G	G	G	G	G	G	H	H	G	G	G	H	G	H	C	G	G	G	G	G	H	G	G	G	G	G	G
JAX00079780	18	3574132	0	T	A	T	T	T	T	T	T	A	T	T	T	T	T	T	T	T	T	A	T	T	T	T	T	T	H	H	T	T	T	H	T	H	A	T	T	T	T	T	H	T	T	T	T	T	T
JAX00079784	18	3619280	0	T	C	T	T	T	T	T	C	C	T	T	T	C	C	T	C	T	T	C	T	T	H	C	T	T	H	N	T	T	T	H	T	H	C	T	T	T	T	T	H	T	T	T	T	C	H
JAX00079785	18	3619314	0	G	A	G	G	G	G	G	G	A	G	G	G	G	G	G	G	G	G	A	G	G	G	G	G	G	H	H	G	G	G	H	G	H	A	G	G	G	G	G	H	G	G	G	G	G	G
JAX00079786	18	3656276	0	T	C	T	T	T	T	T	C	C	T	T	T	C	C	T	C	T	T	C	T	T	N	C	T	T	N	N	T	T	T	H	T	N	C	T	T	T	T	T	N	T	T	T	T	C	N
JAX00079791	18	3698780	0	A	G	A	A	A	A	A	A	G	A	A	A	A	A	A	A	A	A	G	A	A	A	A	A	A	H	H	A	A	A	H	A	H	G	A	A	A	A	A	H	A	A	A	A	A	A
JAX00450723	18	3726196	0	T	G	T	T	T	T	T	T	G	T	T	T	T	T	T	T	T	T	G	T	T	T	T	T	T	H	H	T	T	T	H	T	H	G	T	T	T	T	T	H	T	T	T	T	T	T
JAX00450724	18	3726327	0	A	G	A	A	A	A	A	A	G	A	A	A	A	A	A	A	A	A	G	A	A	A	A	A	A	H	H	A	A	A	A	A	H	G	A	A	A	A	A	H	A	A	A	A	A	A
JAX00079793	18	3739872	0	A	G	A	A	A	A	A	G	G	A	A	A	G	G	A	G	A	A	G	A	A	H	G	A	A	H	H	A	A	A	H	A	H	G	A	A	A	A	A	N	A	A	A	A	G	H
JAX00079794	18	3741599	0	T	C	T	T	T	T	T	C	C	T	T	T	N	C	T	C	T	T	C	T	T	H	C	T	H	H	H	T	T	T	N	T	H	C	T	T	T	T	T	H	T	T	T	T	C	N
JAX00079796	18	3778601	0	A	G	A	A	A	A	A	G	G	A	A	A	G	G	A	G	A	A	G	A	A	H	G	A	A	H	H	A	A	A	H	A	H	G	A	A	A	A	A	H	A	A	A	A	G	H
JAX00079797	18	3796540	0	T	A	A	T	T	T	A	T	T	T	T	A	T	T	T	T	T	A	T	N	T	N	T	T	A	T	T	A	T	A	N	A	T	T	T	A	T	N	A	A	A	T	A	T	T	A
JAX00450730	18	3797702	0	T	G	T	T	T	T	T	G	T	T	T	T	G	G	T	G	T	T	T	T	T	H	G	T	T	T	T	T	T	T	T	T	T	T	T	T	T	T	T	T	T	T	T	T	G	H
JAX00079798	18	3820006	0	G	A	G	G	G	G	G	A	A	G	G	G	A	A	G	A	G	G	A	G	G	H	A	G	G	H	H	G	G	G	H	G	H	A	G	G	G	G	G	H	G	G	G	G	A	H
JAX00212150	18	3841839	0	T	A	T	T	T	T	T	A	A	T	T	T	A	A	T	A	T	T	A	T	T	H	A	T	T	H	H	T	T	T	H	T	H	A	T	T	T	T	T	H	T	T	T	T	A	H
JAX00079801	18	3862604	0	C	T	C	C	C	C	C	T	T	C	C	C	T	T	C	T	C	C	T	C	C	H	T	C	C	H	H	C	C	C	H	C	H	T	C	C	C	C	C	H	C	C	C	C	T	H
JAX00079802	18	3862702	0	A	G	A	A	A	A	A	G	G	A	A	A	G	G	A	G	A	A	G	A	A	H	G	A	A	H	H	A	A	A	H	A	H	G	A	A	A	A	A	H	A	A	A	A	G	H
JAX00079803	18	3862783	0	C	T	C	C	C	C	C	T	T	C	C	C	T	T	C	T	C	C	T	C	C	H	T	C	C	H	H	C	C	C	H	C	H	T	C	C	C	C	C	H	C	C	C	C	T	H
JAX00450736	18	3872352	0	G	A	G	G	G	G	G	A	A	G	G	G	A	A	G	A	G	G	A	G	G	H	A	G	G	G	H	G	G	G	H	G	H	A	G	G	G	G	G	H	G	G	G	G	A	H
JAX00450738	18	3886065	0	T	C	T	T	T	T	T	C	C	T	T	T	C	C	T	C	T	T	C	T	T	H	C	T	T	H	H	T	T	T	H	T	H	C	T	T	T	T	T	H	T	T	T	T	C	H
JAX00450745	18	3906343	0	G	A	G	G	G	G	G	G	A	G	G	G	G	G	G	G	G	G	A	G	G	G	G	G	G	H	H	G	G	G	H	G	H	A	G	G	G	G	G	H	G	G	G	G	G	G
JAX00079806	18	3906729	0	C	T	T	C	C	C	T	C	C	C	C	T	C	C	C	C	C	T	C	H	C	H	C	C	T	C	C	H	C	T	H	T	C	C	C	T	C	H	T	H	T	C	H	C	C	H
JAX00079808	18	3936417	0	A	C	A	A	A	A	A	A	C	A	A	A	A	A	A	A	A	A	C	A	A	A	A	A	A	H	H	A	A	A	H	A	H	C	A	A	A	A	A	H	A	A	A	A	A	A
JAX00079809	18	3953546	0	G	A	A	G	G	G	A	G	G	G	G	A	G	G	G	G	G	A	G	H	G	H	G	G	A	G	G	H	G	A	H	A	G	G	G	A	G	H	A	H	A	G	H	G	G	H
JAX00079810	18	3971673	0	A	G	G	A	A	A	G	G	G	A	A	G	G	G	A	G	A	G	G	H	A	G	G	A	G	H	H	H	A	G	G	G	H	G	A	G	A	H	G	G	G	A	H	A	N	G
JAX00450748	18	3972383	0	A	C	A	A	A	A	A	C	A	A	A	A	C	C	A	C	A	A	A	A	A	H	C	A	A	A	A	A	A	A	A	A	A	A	A	A	A	A	A	A	A	A	A	A	C	H
JAX00079811	18	3982782	0	T	C	T	T	T	T	T	C	C	T	T	T	C	C	T	C	T	T	C	T	T	H	C	T	T	H	H	T	T	T	H	T	H	C	T	T	T	T	T	H	T	T	T	T	C	H
JAX00079812	18	3982870	0	G	A	G	G	G	G	G	A	A	G	G	G	A	A	G	A	G	G	A	G	G	H	A	G	G	H	H	G	G	G	H	G	H	A	G	G	G	G	G	H	G	G	G	G	A	H
JAX00212154	18	4051192	0	A	G	A	A	A	A	A	G	G	A	A	N	G	G	N	G	H	A	G	A	A	H	G	A	N	H	H	A	A	A	H	A	H	G	A	A	A	A	A	H	A	A	A	A	G	H
JAX00079816	18	4058242	0	G	A	G	G	G	G	G	A	A	G	G	G	A	A	G	A	G	G	A	G	G	H	A	G	G	H	H	G	G	G	H	G	H	A	G	G	G	G	G	H	G	G	G	G	A	H
JAX00079818	18	4058391	0	T	G	T	T	T	T	T	G	G	T	T	T	G	G	T	G	T	T	G	T	T	H	G	T	T	H	N	T	T	T	H	T	H	G	T	T	T	T	T	H	T	T	T	T	G	H
JAX00212156	18	4088919	0	C	T	C	C	C	C	C	C	T	C	C	C	C	C	C	C	C	C	T	C	C	C	C	C	C	H	H	C	C	C	H	C	H	T	C	C	C	C	C	H	C	C	C	C	C	C
JAX00079819	18	4098054	0	T	C	T	T	T	T	T	T	C	T	T	T	T	T	T	T	T	T	C	T	T	T	T	T	T	H	H	T	T	T	H	T	N	C	T	T	T	T	T	H	T	T	T	T	T	T
JAX00079820	18	4098371	0	A	G	A	A	A	A	A	A	G	A	A	N	A	A	A	A	A	A	G	A	A	A	A	A	A	H	H	A	A	A	H	A	H	G	A	A	A	A	A	H	A	A	A	A	A	A
JAX00079822	18	4139277	0	C	A	C	C	C	C	C	A	C	C	C	C	A	A	C	A	C	C	C	C	C	A	A	C	C	C	C	C	C	C	C	C	C	C	C	C	C	C	C	C	C	C	C	C	A	H
JAX00450763	18	4148798	0	T	C	T	T	T	T	T	T	T	C	T	T	T	T	C	T	T	T	T	H	T	T	T	C	T	T	H	T	T	T	T	T	T	T	T	T	H	H	T	T	T	T	H	C	T	T
JAX00450766	18	4153839	0	G	A	G	G	G	G	G	A	A	G	G	G	A	A	G	A	G	G	A	G	G	A	A	G	G	H	H	G	G	G	H	G	H	A	G	G	G	G	G	H	G	G	G	G	A	H
JAX00079824	18	4158268	0	A	G	A	A	A	A	A	A	G	A	A	A	A	A	A	A	A	A	G	A	A	A	A	A	A	H	H	A	A	A	H	A	H	G	A	A	A	A	A	H	A	A	A	A	A	A
JAX00079826	18	4170283	0	A	G	A	A	A	A	A	G	G	A	A	A	G	G	A	G	A	A	G	A	A	G	G	A	A	H	H	A	A	A	H	A	H	G	A	A	A	A	A	H	A	A	A	A	G	H
JAX00079828	18	4218117	0	G	A	G	G	G	G	G	G	A	G	G	G	G	G	G	G	G	G	A	G	G	G	G	G	G	H	H	G	G	G	H	G	N	A	G	G	G	G	G	N	G	G	G	G	G	G
JAX00079831	18	4241565	0	C	G	C	C	C	C	C	C	G	C	C	C	C	C	C	C	C	C	G	C	C	C	C	C	C	C	C	C	C	C	C	C	C	G	C	C	C	C	C	C	C	C	C	C	C	C
JAX00079833	18	4277066	0	A	G	A	A	A	A	A	G	G	A	A	A	G	G	A	G	A	A	G	A	A	G	G	A	A	H	H	H	A	A	H	A	H	G	A	A	A	A	A	H	A	A	A	A	G	H
JAX00450771	18	4289022	0	C	A	C	C	C	C	C	A	C	C	C	C	A	A	C	A	C	C	C	C	C	A	A	C	C	C	C	H	C	C	C	C	C	C	C	C	C	C	C	C	C	C	C	C	A	H
JAX00450773	18	4294297	0	G	A	G	G	G	G	G	A	A	G	G	G	A	A	G	A	G	G	A	G	G	A	A	G	G	H	H	H	G	G	H	G	H	A	G	G	G	G	G	H	G	G	G	G	A	H
JAX00450775	18	4294609	0	G	A	G	G	G	G	G	A	G	G	G	G	A	A	G	A	G	G	G	G	G	A	A	G	G	G	G	H	G	G	G	G	G	G	G	G	G	G	G	G	G	G	G	G	A	H
JAX00450781	18	4325422	0	C	T	C	C	C	C	C	C	T	C	C	C	C	C	C	C	C	C	T	C	C	C	C	C	C	H	H	C	C	C	H	C	H	T	C	C	C	C	C	H	C	C	C	C	C	C
JAX00079837	18	4341540	0	A	G	A	A	A	A	A	G	G	A	A	A	G	G	A	G	A	A	G	A	A	G	G	A	A	H	H	H	A	A	H	A	H	G	A	A	A	A	A	H	A	A	A	A	G	H
JAX00450783	18	4350341	0	G	T	G	G	G	G	G	G	T	G	G	G	G	G	G	G	G	G	T	G	G	G	G	G	G	H	H	G	G	G	H	G	H	T	G	G	G	G	G	H	G	G	G	G	G	G
JAX00079838	18	4351133	0	T	A	T	T	T	T	T	A	A	T	T	T	A	A	T	A	T	T	A	T	T	A	A	T	T	H	H	H	T	T	H	T	H	A	T	T	T	T	T	H	T	T	T	T	A	H
JAX00450784	18	4362708	0	G	A	G	G	G	G	G	G	A	G	G	G	G	G	G	G	G	G	A	G	G	G	G	G	G	H	H	G	G	G	H	G	H	A	G	G	G	G	G	H	G	G	G	G	G	G
JAX00212158	18	4363477	0	A	T	A	A	A	A	A	T	T	A	A	A	T	T	A	T	A	A	T	A	A	T	T	A	A	H	H	H	A	A	H	A	H	T	A	A	A	A	A	H	A	A	A	A	T	N
JAX00212160	18	4376292	0	C	T	C	C	C	C	C	C	T	C	C	C	C	C	C	C	C	C	T	C	C	C	C	C	C	H	H	C	C	C	N	C	H	T	C	C	C	C	C	H	C	C	C	C	C	C
JAX00079841	18	4398492	0	T	A	A	T	A	A	A	A	A	A	A	A	A	A	A	A	T	A	A	A	A	A	A	A	A	A	A	A	A	A	A	A	A	A	H	A	H	A	A	A	A	T	A	A	A	A
JAX00079846	18	4460868	0	A	G	A	A	A	A	A	G	G	A	A	A	G	G	A	G	A	A	G	A	A	G	G	A	A	H	H	H	A	A	H	A	H	G	A	A	A	A	A	H	A	A	A	A	G	H
JAX00450793	18	4460981	0	C	T	C	C	C	C	C	T	C	C	C	C	T	T	C	T	C	C	C	C	C	T	T	C	C	C	C	H	C	C	C	C	C	C	C	C	C	C	C	C	C	C	C	C	T	H
JAX00450797	18	4479462	0	A	G	A	A	A	A	A	G	G	A	A	A	G	G	A	G	A	A	G	A	A	G	G	A	A	H	H	H	A	A	H	A	H	G	A	A	A	A	A	H	A	A	A	A	G	H
JAX00450798	18	4479527	0	C	T	C	C	C	C	C	C	T	C	C	C	C	C	C	C	C	C	T	C	C	C	C	C	C	H	H	C	C	C	H	C	H	T	C	C	C	C	C	H	C	C	C	C	C	C
JAX00079849	18	4487362	0	C	T	C	C	C	C	C	C	T	C	C	C	C	C	C	C	C	C	T	C	C	C	C	C	C	H	H	C	C	C	H	C	H	T	C	C	C	C	C	H	C	C	C	C	C	C
JAX00079851	18	4515556	0	A	G	A	A	A	A	G	A	A	A	A	G	A	A	A	A	A	A	A	H	A	A	A	A	G	A	A	A	A	G	H	A	A	A	A	A	A	A	G	H	G	A	H	A	A	A
JAX00450801	18	4528592	0	C	A	C	C	C	C	C	C	A	C	C	C	C	C	C	C	C	C	A	C	C	C	C	C	C	H	H	C	C	C	H	C	H	A	C	C	C	C	C	H	C	C	C	C	C	C
JAX00450805	18	4567242	0	T	C	T	T	T	T	T	C	C	C	T	T	C	C	C	C	T	T	C	H	T	C	C	C	T	H	C	H	T	T	H	T	H	C	T	T	H	H	T	H	T	T	H	C	C	H
JAX00450807	18	4575320	0	T	C	T	T	T	T	T	C	C	T	T	T	C	C	T	C	T	T	C	T	T	C	C	T	T	H	H	H	T	T	H	T	H	C	T	T	T	T	T	H	T	T	T	T	C	H
JAX00079856	18	4576070	0	A	T	A	A	A	A	A	T	A	A	A	A	T	T	A	T	A	A	A	A	A	T	T	A	A	A	A	H	A	A	A	A	A	A	A	A	A	A	A	A	A	A	A	A	T	H
JAX00450809	18	4593757	0	G	A	G	G	G	G	G	G	G	A	G	G	G	G	A	G	G	G	G	H	G	G	G	A	G	G	H	G	G	G	G	G	G	G	G	G	H	H	G	G	G	G	H	A	G	G
JAX00450810	18	4593847	0	G	A	G	G	G	G	G	A	A	A	G	G	A	A	A	A	G	G	A	H	G	A	A	A	G	H	A	H	G	G	H	G	H	A	G	G	H	N	G	H	G	G	H	A	A	H
JAX00450815	18	4603390	0	A	G	A	A	A	A	A	G	A	A	A	A	G	G	A	G	A	A	A	A	A	G	G	A	A	A	A	H	A	A	A	A	A	A	A	A	A	A	A	A	A	A	A	A	G	N
JAX00450818	18	4609540	0	C	T	C	C	C	C	C	T	C	C	C	C	T	T	C	T	C	C	C	C	C	T	T	C	C	C	C	H	C	C	C	C	C	C	C	C	C	C	C	C	C	C	C	C	T	H
JAX00450823	18	4646732	0	C	T	C	C	C	C	C	C	T	C	C	C	C	C	C	C	C	C	T	C	C	C	C	C	C	H	H	C	C	C	H	C	H	T	C	C	C	C	C	C	C	C	C	C	C	C
JAX00450826	18	4650201	0	C	T	C	C	C	C	C	T	T	C	C	C	T	T	C	T	C	C	T	C	C	T	T	C	C	H	H	H	C	C	H	C	H	T	C	C	C	C	C	H	C	C	C	C	T	H
JAX00212167	18	4652788	0	C	G	C	C	C	C	C	G	G	G	C	C	G	G	G	G	C	C	G	H	C	G	G	G	C	H	G	H	C	C	H	C	H	G	C	C	H	H	C	H	C	C	H	G	G	H
JAX00450831	18	4671701	0	C	T	C	C	C	C	C	C	C	T	C	C	C	C	T	C	C	C	C	H	C	C	C	T	C	C	N	C	C	C	C	C	C	C	C	C	H	H	C	C	C	C	H	T	C	C
JAX00079865	18	4681098	0	A	G	A	A	A	A	A	G	G	A	A	A	G	G	A	G	A	A	G	A	A	G	G	A	A	H	H	H	A	A	H	A	H	G	A	A	A	A	A	H	A	A	A	A	G	H
JAX00450835	18	4707155	0	G	A	G	G	G	G	G	A	G	G	G	G	A	A	G	A	G	G	G	G	G	A	A	G	G	G	G	H	G	G	G	G	G	G	G	G	G	G	G	G	G	G	G	G	A	H
JAX00212170	18	4736699	0	A	G	A	A	A	A	A	A	G	A	A	A	A	A	A	A	A	A	G	A	A	A	A	A	A	N	N	A	A	A	H	A	H	G	A	A	A	A	A	H	A	A	A	A	A	A
JAX00212171	18	4736753	0	G	C	G	G	G	G	G	G	C	G	G	G	G	G	G	G	G	G	C	G	G	G	G	G	G	H	H	G	G	G	H	G	H	C	G	G	G	G	G	H	G	G	G	G	G	G
JAX00212172	18	4736818	0	A	G	A	A	A	A	A	A	G	A	A	A	A	A	A	A	A	A	G	A	A	A	A	A	A	H	H	A	A	A	H	A	H	G	A	A	A	A	A	H	A	A	A	A	A	A
JAX00450842	18	4779845	0	A	G	A	A	A	A	A	G	G	G	A	A	G	G	G	G	A	A	G	H	A	G	G	G	A	H	G	H	A	A	H	A	H	G	A	A	H	H	A	H	A	A	H	G	G	H
JAX00079871	18	4779902	0	G	A	G	G	G	G	G	A	A	G	G	G	A	A	G	A	G	G	A	G	G	A	A	G	G	H	H	H	G	G	H	G	H	A	G	G	G	G	G	H	G	G	G	G	A	H
JAX00450847	18	4792757	0	C	A	C	C	C	C	C	C	A	C	C	C	C	C	C	C	C	C	A	C	C	C	C	C	C	H	H	C	C	C	H	C	N	A	C	C	C	C	C	H	C	C	C	C	C	C
JAX00450848	18	4793003	0	G	A	G	G	G	G	G	A	A	A	G	G	A	A	A	A	G	G	A	H	G	A	A	A	G	H	A	H	G	G	H	G	H	A	G	G	H	H	G	H	G	G	H	A	A	H
JAX00450852	18	4821666	0	A	G	A	A	A	A	A	G	A	A	A	A	G	G	A	G	A	A	A	A	A	G	G	A	A	A	A	H	A	A	A	A	A	A	A	A	A	A	A	A	A	A	A	A	G	H
JAX00450858	18	4868076	0	T	G	T	T	T	T	T	G	T	G	T	T	G	G	G	G	T	T	T	H	T	G	G	G	T	T	N	H	T	T	T	T	T	T	T	T	N	N	T	T	T	T	H	G	G	H
JAX00450859	18	4871200	0	C	T	C	C	C	C	C	T	C	C	C	C	T	T	C	T	C	C	C	C	C	T	T	C	C	C	C	H	C	C	C	C	C	C	C	C	C	C	C	C	C	C	C	C	T	H
JAX00450862	18	4873850	0	A	C	A	A	A	A	A	A	A	C	A	A	A	A	C	A	A	A	A	H	A	A	A	C	A	A	H	A	A	A	A	A	A	A	A	A	H	H	A	A	A	A	H	C	A	A
JAX00450865	18	4875406	0	A	T	A	A	A	A	A	A	T	T	A	A	A	A	T	A	A	A	T	H	A	A	A	T	A	H	T	A	A	A	H	A	H	T	A	A	H	H	A	H	A	A	H	T	A	A
JAX00450868	18	4876597	0	A	C	A	A	A	A	A	C	A	A	A	A	C	C	A	C	A	A	A	A	A	C	C	A	A	A	A	H	A	A	A	A	A	A	A	A	A	A	A	A	A	A	A	A	C	H
JAX00079879	18	4914809	0	G	A	G	G	A	G	G	A	A	A	G	G	A	A	A	A	G	G	A	H	H	A	A	A	G	A	A	H	G	G	H	G	H	A	H	G	H	H	G	H	G	G	H	A	A	H
JAX00450872	18	4929770	0	A	G	A	A	A	A	A	G	G	A	A	A	G	G	A	G	A	A	G	A	A	G	G	A	A	H	H	H	A	A	H	A	H	G	A	A	A	A	A	H	A	A	A	A	G	H
JAX00079884	18	4939412	0	T	C	T	T	C	T	T	C	C	T	T	T	C	C	T	C	T	T	C	T	H	C	C	T	T	C	H	H	T	T	H	T	H	C	H	T	T	T	T	H	T	T	T	T	C	H
JAX00450873	18	4945242	0	A	G	A	A	G	A	A	G	G	A	A	A	G	G	A	G	A	A	G	A	H	G	G	A	A	G	H	H	A	A	N	A	H	G	H	A	A	A	A	G	A	A	A	A	G	N
JAX00212178	18	4976428	0	T	G	T	T	T	T	T	G	G	T	T	T	G	G	T	G	T	T	G	T	T	G	G	T	T	H	H	H	T	T	H	T	H	G	T	T	T	T	T	H	T	T	T	T	G	H
JAX00450879	18	4976596	0	T	C	T	T	T	T	T	C	C	T	T	T	C	C	T	C	T	T	C	T	T	C	C	T	T	H	H	H	T	T	H	T	H	C	T	T	T	T	T	H	T	T	T	T	C	H
JAX00450881	18	4981509	0	G	A	G	G	A	G	G	A	G	G	G	G	A	A	G	A	G	G	G	G	H	A	A	G	G	H	G	G	G	G	G	G	G	G	H	G	G	G	G	G	G	G	G	G	A	G
JAX00079887	18	4986978	0	G	A	G	G	A	G	G	G	G	G	G	G	G	G	G	G	G	G	G	G	H	G	G	G	G	H	G	G	G	G	G	G	G	G	H	G	G	G	G	G	G	G	G	G	G	G
JAX00079889	18	5008121	0	A	G	A	A	G	A	A	G	G	A	A	A	G	G	A	G	A	A	G	A	H	G	G	A	A	G	H	H	A	A	H	A	H	G	H	A	A	A	A	H	A	A	A	A	G	H
JAX00450888	18	5022000	0	T	C	T	T	T	T	T	C	C	T	T	T	C	C	T	C	T	T	C	T	T	C	C	T	T	H	H	H	T	T	H	T	H	C	T	T	T	T	T	H	T	T	T	T	C	H
JAX00450891	18	5037213	0	G	C	G	G	G	G	G	C	G	G	G	G	C	C	G	C	G	G	G	G	G	C	C	G	G	G	G	H	G	G	G	G	G	G	G	G	G	G	G	G	G	G	G	G	C	H
JAX00450894	18	5063779	0	G	A	G	G	A	G	G	G	G	G	G	G	G	G	G	G	G	G	G	G	H	G	G	G	G	H	G	G	G	G	G	G	G	G	H	G	G	G	G	G	G	G	G	G	G	G
JAX00079892	18	5074769	0	A	G	A	A	G	A	A	G	G	G	A	A	G	G	G	G	A	A	G	H	H	G	G	G	A	G	G	H	A	A	H	A	H	G	H	A	H	H	A	H	A	A	H	G	G	H
JAX00450895	18	5077423	0	T	C	T	T	T	T	T	C	C	T	T	T	C	C	T	C	T	T	C	T	T	C	C	T	T	H	H	H	T	T	H	T	H	C	T	T	T	T	T	H	T	T	T	T	C	H
JAX00450896	18	5079782	0	G	A	G	G	G	G	G	G	A	G	G	G	G	G	G	G	G	G	A	G	G	G	G	G	G	H	H	G	G	G	H	G	H	A	G	G	G	G	G	H	G	G	G	G	G	G
JAX00450897	18	5079849	0	T	C	T	T	C	T	T	C	C	C	T	T	C	C	C	C	T	T	C	H	H	C	C	C	T	C	C	H	T	T	H	T	H	C	H	T	H	H	T	H	T	T	H	C	C	H
JAX00450898	18	5083679	0	C	T	C	C	T	C	C	C	T	T	C	C	C	C	T	C	C	C	T	N	H	C	C	T	C	T	T	C	C	C	H	C	H	T	H	C	H	H	C	H	C	C	H	T	C	C
JAX00450899	18	5086864	0	G	T	G	G	G	G	G	G	G	T	G	G	G	G	T	G	G	G	G	H	G	G	G	T	G	G	H	G	G	G	G	G	G	G	G	G	H	H	G	G	G	G	H	T	G	G
JAX00450900	18	5089458	0	G	C	G	G	C	G	G	G	C	C	G	G	G	G	C	G	G	G	C	H	H	G	G	C	G	C	C	G	G	G	G	G	G	C	N	G	H	H	G	G	G	G	H	C	G	G
JAX00450902	18	5103998	0	G	A	G	G	A	G	G	A	A	A	G	G	A	A	A	A	G	G	A	H	H	A	A	A	G	A	A	H	G	G	H	G	H	A	H	G	H	H	G	H	G	G	H	A	A	H
JAX00450912	18	5134126	0	G	T	G	G	T	G	G	G	G	G	G	G	G	G	G	G	G	G	G	G	H	G	G	G	G	N	G	G	G	G	G	G	G	G	H	G	G	G	G	G	G	G	G	G	G	G
JAX00450913	18	5138076	0	T	C	T	T	T	T	T	T	T	C	T	T	T	T	C	T	T	T	T	H	T	T	T	C	T	T	N	T	T	T	T	T	T	T	T	T	H	H	N	T	T	T	H	C	T	T
JAX00450914	18	5145886	0	A	T	A	A	A	A	A	A	A	T	A	A	A	A	T	A	A	A	A	H	A	A	A	T	A	A	H	A	A	A	A	A	A	A	A	A	H	H	A	A	A	A	H	T	A	A
JAX00450915	18	5156072	0	C	T	C	C	C	C	C	C	T	C	C	C	C	C	C	C	C	C	T	C	C	C	C	C	C	H	H	C	C	C	H	C	H	T	C	C	C	C	C	H	C	C	C	C	C	C
JAX00079900	18	5180235	0	G	C	G	G	C	G	G	C	C	C	G	G	C	C	C	C	G	G	C	H	H	C	C	C	G	C	C	H	G	G	H	G	H	C	H	G	H	H	G	H	G	G	H	C	C	H
JAX00450923	18	5197623	0	C	T	C	C	C	C	C	C	T	C	C	C	C	C	C	C	C	C	T	C	C	C	C	C	C	H	H	C	C	C	H	C	H	T	C	C	C	C	C	H	C	C	C	C	C	C
JAX00079903	18	5212085	0	T	C	T	T	C	T	T	T	T	C	T	T	T	T	C	T	T	T	T	H	N	T	T	C	T	H	H	T	T	T	T	T	T	T	H	T	H	H	T	T	T	T	H	C	T	T
JAX00450930	18	5228226	0	T	G	T	T	G	T	T	G	G	G	T	T	G	G	G	G	T	T	G	H	H	G	G	G	T	G	G	H	T	T	H	T	H	G	H	T	H	H	T	N	T	T	H	G	G	H
JAX00079906	18	5247370	0	C	A	C	C	A	C	C	C	C	A	C	C	C	C	A	C	C	C	C	H	H	C	C	A	C	H	H	C	C	C	C	C	C	C	H	C	H	H	C	C	C	C	H	A	C	C
JAX00079909	18	5300517	0	G	T	G	G	T	G	G	G	G	T	G	G	G	G	T	G	G	G	G	H	H	G	G	T	G	H	H	G	G	G	G	G	G	G	H	G	H	H	G	G	G	G	H	T	G	G
JAX00079913	18	5341473	0	C	A	C	C	A	C	C	A	A	A	C	C	A	A	A	A	C	C	A	H	H	A	A	A	C	A	A	N	C	C	H	C	H	A	H	C	H	H	C	H	C	C	H	A	A	N
JAX00450947	18	5369496	0	C	T	C	C	C	C	C	T	C	C	C	C	T	T	C	T	C	C	C	C	C	T	T	C	C	C	C	H	C	C	C	C	C	C	C	C	C	C	C	C	C	C	C	C	T	H
JAX00079916	18	5393517	0	C	A	C	C	A	C	C	C	C	C	C	C	C	C	C	C	C	C	C	C	H	C	C	C	C	H	C	C	C	C	C	C	C	C	H	C	C	C	C	C	C	C	C	C	C	C
JAX00450960	18	5394434	0	C	G	C	C	C	C	C	C	G	C	C	C	C	C	C	C	C	C	G	C	C	C	C	C	C	G	G	C	C	C	G	C	G	G	C	C	C	C	C	G	C	C	C	C	C	C
JAX00079920	18	5422036	0	A	G	A	A	G	A	A	A	A	A	A	A	A	A	A	A	A	A	A	A	H	A	A	A	A	H	A	A	A	A	A	A	A	A	N	A	A	A	A	A	A	A	A	A	A	A
JAX00450966	18	5442228	0	C	T	C	C	C	C	C	C	C	T	C	C	C	C	T	C	C	C	C	H	C	C	C	T	C	C	H	C	C	C	C	C	C	C	C	C	H	H	C	C	C	C	H	T	C	C
JAX00450969	18	5447003	0	A	G	A	A	A	A	A	G	A	A	A	A	G	G	A	G	A	A	A	A	A	G	G	A	A	A	A	H	A	A	A	A	A	A	A	A	A	A	A	A	A	A	A	A	G	H
JAX00212188	18	5459110	0	A	G	A	A	A	A	A	A	G	A	A	A	A	A	A	A	A	A	G	A	A	A	A	A	A	H	H	A	A	A	H	A	H	G	A	A	A	A	A	N	A	A	A	A	A	A
JAX00450974	18	5459823	0	C	T	C	C	C	C	C	C	T	T	C	C	C	C	T	C	C	C	T	H	C	C	C	T	C	C	T	C	C	C	C	C	C	T	C	C	H	H	C	C	C	C	N	T	C	C
JAX00450975	18	5465201	0	T	C	T	T	C	T	T	T	T	T	T	T	T	T	T	T	T	T	T	T	H	T	T	T	T	H	T	T	T	T	T	T	T	T	H	T	T	T	T	T	T	T	T	T	T	T
JAX00450977	18	5474069	0	C	T	C	C	C	C	C	C	T	C	C	C	C	C	H	C	C	C	T	C	C	C	C	C	C	N	T	C	N	C	N	C	C	T	C	C	C	C	C	N	C	C	C	C	C	C
JAX00079922	18	5474137	0	A	T	A	A	T	A	A	T	T	T	A	A	T	T	T	T	A	A	T	H	H	T	T	T	A	T	T	H	A	A	H	A	H	T	H	A	H	H	A	H	A	A	H	T	T	H
JAX00450978	18	5474799	0	T	G	T	T	T	T	T	G	G	T	T	T	G	G	T	G	T	T	G	T	T	G	G	T	T	H	H	H	T	T	H	T	H	G	T	T	T	T	T	H	T	T	T	T	G	H
JAX00450979	18	5477073	0	C	T	C	C	T	C	C	T	T	C	C	C	T	T	C	T	C	C	T	C	H	T	T	C	C	T	H	H	C	C	H	C	H	T	H	C	C	C	C	H	C	C	C	C	T	H
JAX00450983	18	5509129	0	G	C	G	G	G	G	G	G	G	C	G	G	G	G	C	G	G	G	G	H	G	G	G	C	G	G	H	G	G	G	G	G	G	G	G	G	H	H	G	G	G	G	H	C	G	G
JAX00079928	18	5523435	0	A	G	A	A	G	A	A	G	G	A	A	A	N	N	A	G	A	A	G	A	H	G	G	A	A	G	H	H	A	A	H	A	H	G	H	A	A	A	A	G	A	A	A	A	G	H
JAX00450986	18	5523548	0	G	A	G	G	G	G	G	A	A	G	G	G	A	N	G	A	G	G	A	G	G	A	A	G	G	H	H	H	G	G	H	G	N	A	G	G	G	G	G	H	G	G	G	G	A	G
JAX00079929	18	5526501	0	A	G	A	A	G	A	A	G	G	A	A	A	G	G	A	G	A	A	G	A	H	G	G	A	A	G	H	H	A	A	H	A	H	G	H	A	A	A	A	H	A	A	A	A	G	H
JAX00450990	18	5566630	0	C	T	C	C	C	C	C	C	T	C	C	C	C	C	C	C	C	C	T	C	C	C	C	C	C	H	H	C	C	C	H	C	C	T	C	C	C	C	C	H	C	C	C	C	C	C
JAX00079931	18	5571108	0	T	C	T	T	C	T	T	T	T	T	T	T	T	T	T	T	T	T	T	T	H	T	T	T	T	H	T	T	T	T	T	T	T	T	H	T	T	T	T	T	T	T	T	T	T	T
JAX00450992	18	5571587	0	T	C	T	T	T	T	T	C	T	T	T	T	C	C	T	C	T	T	T	T	T	C	C	T	T	T	T	H	T	T	T	T	H	T	T	T	T	T	T	T	T	T	T	T	C	H
JAX00450993	18	5571631	0	G	A	G	G	G	G	G	G	A	G	G	G	G	G	G	G	G	G	A	G	G	G	G	G	G	H	H	G	G	G	H	G	G	A	G	G	G	G	G	H	G	G	G	G	G	G
JAX00450994	18	5606992	0	G	A	G	G	G	G	G	A	G	G	G	G	A	A	G	A	G	G	G	G	G	A	A	G	G	G	G	H	G	G	G	G	H	G	G	G	G	G	G	G	G	G	G	G	A	H
JAX00450995	18	5607886	0	G	A	G	G	G	G	G	G	A	G	G	G	G	G	G	G	G	G	A	G	G	G	G	G	G	H	H	G	G	G	G	G	G	A	G	G	G	G	G	H	G	G	G	G	N	G
JAX00212193	18	5615910	0	T	C	T	T	T	T	T	C	C	T	T	T	C	C	T	C	T	T	C	T	T	C	C	T	T	H	H	N	T	T	H	T	H	C	T	T	T	T	T	H	T	T	T	T	C	H
JAX00212194	18	5615962	0	T	A	T	T	T	T	T	A	A	T	T	T	A	A	T	A	T	T	A	T	T	A	A	T	T	H	H	H	T	T	H	T	H	A	T	T	T	T	T	H	T	T	T	T	A	H
JAX00450997	18	5616543	0	G	C	G	G	G	G	G	C	G	G	G	G	C	C	G	C	G	G	G	G	G	C	C	G	G	G	G	G	G	G	G	G	H	G	G	G	G	G	G	G	G	G	G	G	C	G
JAX00450999	18	5633028	0	T	A	T	T	A	T	T	T	T	T	T	T	T	T	T	T	T	T	T	T	H	T	T	T	T	A	T	T	T	T	T	T	T	T	H	T	T	T	T	T	T	T	T	T	T	T
JAX00079936	18	5644632	0	T	C	T	T	C	T	T	C	T	T	T	T	C	C	T	C	T	T	T	T	H	C	C	T	T	H	T	N	T	T	T	T	N	T	C	T	T	T	T	T	T	T	T	T	C	H
JAX00079937	18	5644846	0	T	G	T	T	G	T	T	T	T	T	T	T	T	T	T	T	T	T	T	T	H	T	T	T	T	H	T	T	T	T	T	T	T	T	N	T	T	T	T	T	T	T	T	T	T	T
JAX00079938	18	5651881	0	G	A	G	G	A	G	G	G	A	G	G	G	G	G	G	G	G	G	A	G	H	G	G	G	G	A	N	G	G	G	H	G	G	A	H	G	G	G	G	H	G	G	G	G	G	G
JAX00451003	18	5682082	0	G	A	G	G	A	G	G	A	A	G	G	G	A	A	G	A	G	G	A	G	H	A	A	G	G	A	H	N	G	G	H	G	N	A	H	G	G	G	G	H	G	G	G	G	A	A
JAX00079939	18	5699409	0	A	G	A	A	G	A	A	G	G	A	A	A	G	G	A	G	A	A	G	A	H	G	G	A	A	G	H	H	A	A	H	A	H	G	H	A	A	A	A	H	A	A	A	A	G	H
JAX00451007	18	5700681	0	T	C	T	T	T	T	T	T	C	T	T	T	T	T	T	T	T	T	C	T	T	T	T	T	T	H	H	T	T	T	H	T	T	C	T	T	T	T	T	H	T	T	T	T	T	T
JAX00079940	18	5700758	0	T	C	T	T	C	T	T	C	C	T	T	T	C	C	T	N	T	T	C	T	T	C	H	T	T	N	H	N	T	T	H	T	T	C	H	T	T	T	T	H	T	T	T	T	C	N
JAX00079941	18	5700836	0	T	A	T	T	A	T	T	T	T	T	T	T	T	T	T	T	T	T	T	T	H	T	T	T	T	H	T	T	T	T	T	T	T	T	H	T	T	T	T	T	T	T	T	T	T	T
JAX00451011	18	5716294	0	A	T	A	A	A	A	A	T	A	A	A	A	T	T	A	T	A	A	A	A	A	T	T	A	A	A	A	H	A	A	A	A	H	A	A	A	A	A	A	A	A	A	A	A	T	H
JAX00079942	18	5741002	0	C	A	C	C	A	C	C	C	C	C	C	C	C	C	C	C	C	C	C	C	N	C	C	C	C	H	C	C	C	C	C	C	C	C	H	C	C	C	C	C	C	C	C	C	C	C
JAX00079945	18	5779537	0	C	T	C	C	T	C	C	C	C	C	C	C	C	C	C	C	C	C	C	C	H	C	C	C	C	H	C	C	C	C	C	C	C	C	H	C	C	C	C	C	C	C	C	C	C	C
JAX00451020	18	5779999	0	G	A	G	G	G	G	G	G	A	G	G	G	G	G	G	G	G	G	A	G	G	G	G	G	G	H	H	G	G	G	H	G	G	A	G	G	G	G	G	H	G	G	G	G	G	G
JAX00451022	18	5786293	0	A	T	A	A	T	A	A	A	T	A	A	A	A	A	A	A	A	A	T	A	T	A	A	A	A	T	H	A	A	A	H	A	A	T	H	A	A	A	A	H	A	A	A	A	A	A
JAX00451024	18	5803628	0	T	A	T	T	A	T	T	T	T	T	T	T	T	T	T	T	T	T	T	T	H	T	T	T	T	H	T	T	T	T	T	T	T	T	H	T	T	T	T	T	T	T	T	T	T	T
JAX00451025	18	5804227	0	G	A	G	G	G	G	G	A	G	G	G	G	A	A	G	A	G	G	G	G	G	A	A	G	G	G	G	H	G	G	G	G	N	G	G	G	G	G	G	G	G	G	G	G	A	H
JAX00451028	18	5813150	0	C	T	C	C	C	C	C	C	T	C	C	C	C	C	C	C	C	C	T	C	C	C	C	C	C	H	H	C	C	C	H	C	C	T	C	C	C	C	C	H	C	C	C	C	C	C
JAX00079951	18	5854480	0	T	C	T	T	C	T	T	T	T	T	T	T	T	T	T	T	T	T	T	T	H	T	T	T	T	H	T	T	T	T	T	T	T	T	H	T	T	T	T	T	T	T	T	T	T	T
JAX00451032	18	5855551	0	A	G	A	A	G	A	A	A	A	A	A	A	A	A	A	A	A	A	A	A	H	A	A	A	A	H	A	A	A	A	A	A	A	A	H	A	A	A	A	A	A	A	A	A	A	A
JAX00079952	18	5860095	0	T	C	T	T	C	T	T	C	C	T	T	T	C	C	T	C	T	T	C	T	H	C	C	T	T	C	H	H	T	T	H	T	H	C	H	T	T	T	T	H	T	T	T	T	C	H
JAX00079954	18	5900988	0	A	T	A	A	A	A	A	A	T	A	A	A	A	A	A	A	A	A	T	A	A	A	A	A	A	H	H	A	A	A	H	A	A	T	A	A	A	A	A	H	A	A	A	A	A	A
JAX00079958	18	5945742	0	T	C	T	T	C	T	T	C	T	T	T	T	C	C	T	C	T	T	T	T	H	C	C	T	T	H	T	H	T	T	T	T	H	T	H	T	T	T	T	T	T	T	T	T	C	H
JAX00451043	18	6001306	0	C	A	C	C	C	C	C	A	A	C	C	C	A	A	C	A	C	C	A	C	C	A	A	C	C	N	H	H	C	C	H	C	H	A	C	C	C	C	C	H	C	C	C	C	A	H
JAX00079964	18	6014189	0	C	G	C	C	G	C	C	G	G	C	C	C	G	G	C	G	C	C	G	C	H	G	G	C	C	G	H	H	C	C	H	C	N	G	H	C	C	C	C	N	C	C	C	C	G	H
JAX00451045	18	6016636	0	C	G	C	C	C	C	C	C	G	C	C	C	C	C	C	C	C	C	G	C	C	C	C	C	C	H	H	C	C	C	H	C	C	G	C	C	C	C	C	H	C	C	C	C	C	C
JAX00451046	18	6016693	0	G	T	G	G	G	G	G	T	T	G	G	G	T	T	G	T	G	G	T	G	G	T	T	G	G	H	H	H	G	G	H	G	H	T	G	G	G	G	G	H	G	G	G	G	T	H
JAX00451048	18	6031445	0	T	C	T	T	T	T	T	C	T	T	T	T	C	C	T	C	T	T	T	T	T	C	C	T	T	T	T	H	T	T	T	T	H	T	T	T	T	T	T	T	T	T	T	T	C	H
JAX00451051	18	6038505	0	C	A	C	C	A	C	C	A	C	C	C	C	A	A	C	A	C	C	C	C	H	A	A	C	C	H	C	H	C	C	C	C	H	C	H	C	C	C	C	C	C	C	C	C	A	H
JAX00451054	18	6057587	0	A	G	A	A	A	A	A	G	A	A	A	A	G	G	A	G	A	A	A	A	A	G	G	A	A	A	A	H	A	A	A	A	H	A	A	A	A	A	A	A	A	A	A	A	G	H
JAX00079967	18	6060882	0	A	G	A	A	G	A	A	A	A	A	A	A	A	A	A	A	A	A	A	A	H	A	A	A	A	H	A	A	A	A	A	A	A	A	H	A	A	A	A	A	A	A	A	A	A	A
JAX00451056	18	6062755	0	T	C	T	T	T	T	T	T	C	T	T	T	T	T	T	T	T	T	C	T	T	T	T	T	T	H	H	T	T	T	H	T	T	C	T	T	T	T	T	H	T	T	T	T	T	T
JAX00451059	18	6115989	0	G	A	G	G	G	G	G	A	G	G	G	G	A	A	G	A	G	G	G	G	G	A	A	G	G	G	G	H	G	G	G	G	H	G	G	G	G	G	G	G	G	G	G	G	A	H
JAX00079971	18	6119716	0	T	A	T	T	A	T	T	T	T	T	T	T	T	T	T	T	T	T	T	T	H	T	T	T	T	H	T	T	T	T	T	T	T	T	H	T	T	T	T	T	T	T	T	T	T	T
JAX00212205	18	6127521	0	A	G	A	A	G	A	A	A	G	A	A	A	A	A	A	A	A	A	G	A	N	A	A	A	A	G	N	A	A	A	H	A	A	G	N	A	A	A	A	H	A	A	A	A	A	A
JAX00212207	18	6138681	0	T	A	T	T	A	T	T	A	A	T	T	T	A	A	T	A	T	N	A	T	H	A	A	T	T	A	H	H	T	T	A	T	H	A	N	T	T	T	T	H	T	T	T	T	A	H
JAX00451067	18	6200910	0	T	C	T	T	C	T	T	T	T	T	T	T	T	T	T	T	T	T	T	T	H	T	T	T	T	H	T	T	T	T	T	T	T	T	H	T	T	T	T	T	T	T	T	T	T	T
JAX00079979	18	6220007	0	A	G	A	A	G	A	A	G	G	A	A	A	G	G	A	G	A	A	G	A	H	G	G	A	A	G	H	H	A	A	H	A	H	G	H	A	A	A	A	H	A	A	A	A	G	N
JAX00079980	18	6220150	0	C	T	C	C	T	C	C	T	T	C	C	C	N	T	C	T	C	C	T	C	N	N	T	C	C	T	N	N	C	C	N	C	H	T	N	C	C	C	C	N	C	C	C	C	T	N
JAX00451071	18	6229039	0	T	C	T	T	C	T	T	T	C	T	T	T	T	T	T	T	T	T	C	T	H	T	T	T	T	C	H	T	T	T	H	T	T	C	H	T	T	T	T	H	T	T	T	T	T	T
JAX00451072	18	6230883	0	C	T	C	C	T	C	C	C	C	C	C	C	C	C	C	C	C	C	C	C	H	C	C	C	C	H	C	C	C	C	C	C	C	C	H	C	C	C	C	C	C	C	C	C	C	C
JAX00451073	18	6231208	0	A	G	A	A	A	A	A	A	G	A	A	A	A	A	A	A	A	A	G	A	A	A	A	A	A	N	G	A	A	A	H	A	A	G	A	A	A	A	A	H	A	A	A	A	A	A
JAX00451075	18	6255816	0	C	T	C	C	C	C	C	C	C	T	C	C	C	C	T	C	C	C	C	C	C	C	C	T	C	C	N	C	C	C	C	C	C	C	C	C	C	C	C	C	C	C	C	T	C	C
JAX00451082	18	6273355	0	A	G	A	A	A	A	A	G	G	A	A	A	G	G	A	G	A	A	G	A	A	G	G	A	A	H	H	H	A	A	H	A	H	G	A	A	A	A	A	H	A	A	A	A	G	H
JAX00451084	18	6290481	0	C	T	C	C	C	C	C	T	C	C	C	C	T	T	C	T	C	C	C	C	C	T	T	C	C	C	C	H	C	C	C	C	H	C	C	C	C	C	C	C	C	C	C	C	T	H
JAX00451085	18	6291794	0	G	A	G	G	G	G	G	G	A	G	G	G	G	G	G	G	G	G	A	G	G	G	N	G	G	H	N	G	G	G	H	G	G	A	G	G	G	G	G	H	G	G	G	G	G	G
JAX00451086	18	6377618	0	T	A	T	T	T	T	T	T	A	T	T	T	T	T	T	T	T	T	A	T	T	T	T	T	T	H	H	T	T	T	H	T	T	A	T	T	T	T	T	H	T	T	T	T	T	T
JAX00451089	18	6392182	0	C	T	C	C	C	C	C	C	T	C	C	C	C	C	C	C	C	C	T	C	C	C	C	C	C	H	H	C	C	C	H	C	C	T	C	C	C	C	C	H	C	C	C	C	C	C
JAX00451097	18	6448792	0	G	C	G	G	C	G	G	G	G	C	G	G	G	G	C	G	G	G	G	H	H	G	G	C	G	H	H	G	G	G	G	G	G	G	H	G	H	H	G	G	G	G	H	C	G	G
JAX00451099	18	6449351	0	T	G	T	T	T	T	T	T	G	T	T	T	T	T	T	T	T	T	G	T	T	T	T	T	T	T	T	T	T	T	T	T	T	G	T	T	T	T	T	T	T	T	T	T	T	T
JAX00079996	18	6452842	0	G	A	G	G	A	G	G	G	G	A	G	G	G	G	A	G	G	G	G	A	A	G	G	A	G	H	H	G	G	G	G	G	G	G	N	G	A	A	G	G	G	G	N	A	G	G
JAX00451100	18	6453123	0	C	T	C	C	C	C	C	C	C	T	C	C	C	C	T	C	C	C	C	H	C	C	C	T	C	C	H	C	C	C	C	C	C	C	C	C	H	H	C	C	C	C	H	T	C	C
JAX00212211	18	6457490	0	C	T	C	C	C	C	C	C	T	C	C	C	C	C	C	C	C	C	T	C	C	C	C	C	C	H	H	C	C	C	H	C	C	T	C	C	C	C	C	N	C	C	C	C	C	C
JAX00451104	18	6478007	0	G	A	G	G	G	G	G	A	A	G	G	G	A	A	G	A	G	G	A	G	G	A	A	G	G	H	H	H	G	G	H	G	H	A	G	G	G	G	G	H	G	G	G	G	A	H
JAX00451108	18	6496893	0	G	A	G	G	A	G	G	A	A	A	G	G	A	A	A	A	G	G	A	H	H	A	A	A	G	A	A	H	G	G	H	G	H	A	H	G	H	H	G	H	G	G	H	A	A	H
JAX00451111	18	6508059	0	T	C	T	T	C	T	T	T	T	C	T	T	T	T	C	T	T	T	T	H	H	T	T	C	T	H	H	T	T	T	T	T	T	T	H	T	H	H	T	T	T	T	H	C	T	T
JAX00212214	18	6514108	0	T	C	T	T	C	T	T	C	C	C	T	T	C	C	C	C	T	T	C	H	H	C	C	C	T	C	C	H	T	T	H	T	H	C	H	T	H	H	N	H	T	T	H	C	C	H
JAX00212215	18	6514205	0	C	T	C	C	C	C	C	C	T	C	C	C	C	C	C	C	C	C	T	C	C	C	C	C	C	H	H	C	C	C	H	C	C	T	C	C	C	C	C	H	C	C	C	C	C	C
JAX00080002	18	6533458	0	A	G	A	A	G	A	A	G	G	G	A	A	G	G	G	G	A	A	G	H	H	G	G	G	A	G	G	H	A	A	H	A	H	G	H	A	H	N	A	H	A	A	H	G	G	N
JAX00080006	18	6583489	0	A	G	A	A	G	A	A	G	G	G	A	A	G	G	G	G	A	A	G	H	H	G	G	G	A	G	G	H	A	A	H	A	H	G	H	A	H	H	A	H	A	A	H	G	G	H
JAX00080010	18	6636895	0	T	C	T	T	C	T	T	T	T	C	T	T	T	T	C	T	T	T	T	H	H	T	T	C	T	H	H	T	T	T	T	T	T	T	H	T	H	H	T	T	T	T	H	C	T	T
JAX00451120	18	6637019	0	G	A	G	G	G	G	G	A	G	G	G	G	A	A	G	A	G	G	G	G	G	A	A	G	G	G	G	H	G	G	G	G	H	G	G	G	G	G	G	G	G	G	G	G	A	H
JAX00080011	18	6641982	0	A	G	A	A	G	A	A	G	G	G	A	A	G	G	G	G	A	A	G	H	H	G	G	G	A	G	G	H	A	A	H	A	H	G	H	A	H	H	A	N	A	A	H	G	G	H
JAX00451124	18	6682290	0	A	G	A	A	A	A	A	G	G	A	A	A	G	G	A	G	A	A	G	A	A	G	G	A	A	H	H	H	A	A	H	A	H	G	A	A	A	A	A	H	A	A	A	A	G	H
JAX00451132	18	6705605	0	T	C	T	T	C	T	T	T	T	T	T	T	T	T	T	T	T	T	T	T	H	T	T	T	T	H	T	T	T	T	T	T	T	T	H	T	T	N	T	T	T	T	T	T	T	T
JAX00451133	18	6705952	0	A	G	A	A	G	A	A	G	G	A	A	A	G	G	A	G	A	A	G	A	H	G	G	A	A	G	H	N	A	A	N	A	H	G	H	A	A	A	A	G	A	A	A	A	G	G
JAX00451136	18	6734756	0	C	T	C	C	C	C	C	T	C	C	C	C	T	T	C	T	C	C	C	C	C	T	T	C	C	C	C	H	C	C	C	C	H	C	C	C	C	C	C	C	C	C	C	C	T	H
JAX00451166	18	6900534	0	G	A	G	G	G	G	G	A	G	A	G	G	A	H	A	A	G	G	G	H	G	A	A	A	G	G	N	H	G	G	G	G	H	G	G	G	N	H	G	G	G	G	G	N	A	N
JAX00451169	18	6903600	0	T	C	T	T	T	T	T	C	T	T	T	T	C	C	T	C	T	T	T	T	T	C	C	T	T	T	T	C	T	T	T	T	N	T	T	T	T	T	T	T	T	T	T	T	C	H
JAX00451171	18	6909289	0	G	T	G	G	G	G	G	T	T	T	G	G	T	T	T	T	G	G	T	H	G	T	T	T	G	N	T	H	G	G	N	G	H	T	G	G	H	H	G	N	G	G	H	T	T	G
JAX00451172	18	6909689	0	G	A	G	G	A	G	G	G	G	G	G	G	G	G	G	G	G	G	G	G	G	G	G	G	G	H	G	G	G	G	G	G	G	G	H	G	G	G	G	G	G	G	G	G	G	G
JAX00451173	18	6909760	0	G	A	G	G	G	G	G	A	A	G	G	G	A	A	G	A	G	G	A	G	G	A	A	G	G	G	G	G	G	G	G	G	G	A	G	G	G	G	G	G	G	G	G	G	H	G
JAX00451179	18	6926418	0	G	A	G	G	G	G	G	G	G	A	G	G	G	G	A	G	G	G	G	H	G	G	G	A	G	G	H	G	G	G	G	G	G	G	G	G	H	H	G	G	G	G	H	A	G	G
JAX00451189	18	6943157	0	A	T	A	A	A	A	A	T	A	A	A	A	T	T	A	T	A	A	A	A	A	T	T	A	A	A	A	H	A	A	A	A	H	A	A	A	A	A	A	A	A	A	A	A	T	H
JAX00451191	18	6947012	0	G	C	G	G	C	G	G	G	G	G	G	G	G	G	G	G	G	G	G	G	N	G	G	G	G	N	G	G	G	G	G	G	G	G	N	G	G	G	G	G	G	G	G	G	G	G
JAX00451195	18	6950477	0	T	C	T	T	C	T	T	C	C	C	T	T	C	C	C	C	T	T	C	H	H	C	C	C	T	C	C	H	T	T	H	T	H	C	H	T	H	H	T	H	T	T	H	C	C	H
JAX00451196	18	6952951	0	G	A	G	G	A	G	G	A	G	A	H	G	H	H	A	A	G	G	G	H	H	A	A	A	G	H	H	H	G	G	G	G	H	G	H	G	H	H	G	G	G	G	H	A	A	H
JAX00080035	18	6984866	0	G	A	G	G	G	G	G	A	G	G	G	G	A	A	G	A	G	G	G	G	G	A	A	G	G	G	G	H	G	G	G	G	H	G	G	G	G	G	G	G	G	G	G	G	A	H
JAX00080036	18	6997181	0	C	T	C	C	T	C	C	T	T	T	C	C	T	T	T	T	C	C	T	H	H	T	T	T	C	T	T	H	C	C	H	C	H	T	H	C	H	H	C	H	C	C	H	T	T	H
JAX00080037	18	6998156	0	G	A	G	G	A	G	G	A	G	G	G	G	A	A	G	A	G	G	G	G	H	A	A	G	G	H	G	H	G	G	G	G	H	G	H	G	G	G	G	G	G	G	G	G	A	H
JAX00080039	18	7000324	0	A	C	A	A	C	A	A	C	C	C	A	A	C	C	C	C	A	A	C	H	H	C	C	C	A	C	C	H	A	A	H	A	H	C	H	A	H	H	A	H	A	A	H	C	C	H
JAX00080040	18	7025717	0	G	C	G	G	C	G	G	C	C	C	G	G	C	C	C	C	G	G	C	H	H	C	C	C	G	C	C	H	G	G	H	G	H	C	H	G	H	H	G	H	G	G	H	C	C	H
JAX00451213	18	7087222	0	T	C	T	T	C	T	T	C	C	C	T	T	C	C	C	C	T	T	C	H	H	C	C	C	T	C	C	H	T	T	H	T	H	C	H	T	H	H	T	H	T	T	H	C	C	H
JAX00080046	18	7099037	0	C	G	C	C	G	C	C	G	G	G	C	C	G	G	G	G	C	C	G	H	H	G	G	G	C	G	G	H	C	C	H	C	H	G	H	C	H	H	C	H	C	C	H	G	G	H
JAX00451224	18	7108067	0	T	C	T	T	C	T	T	T	T	T	T	T	T	T	T	T	T	T	T	T	H	T	T	T	T	H	T	T	T	T	T	T	T	T	H	T	T	T	T	T	T	T	T	T	T	T
JAX00451232	18	7134620	0	G	A	G	G	G	G	G	G	G	A	G	G	G	G	A	G	G	G	G	H	G	G	G	A	G	G	H	G	G	G	G	G	G	G	G	G	H	H	G	G	G	G	H	A	G	G
JAX00451234	18	7136055	0	T	G	T	T	T	T	T	G	T	G	T	T	G	G	G	G	T	T	T	H	T	G	G	G	T	T	H	H	T	T	T	T	H	T	T	T	H	H	T	T	T	T	H	G	G	H
JAX00080047	18	7139740	0	C	A	C	C	C	C	C	C	C	A	C	C	C	C	A	C	C	C	C	H	C	C	C	A	C	C	H	C	C	C	C	C	C	C	C	C	H	H	C	C	C	C	H	A	C	C
JAX00080049	18	7141268	0	A	T	A	A	A	A	A	A	T	T	A	A	A	A	T	A	A	A	T	H	A	A	A	T	A	N	T	A	A	A	T	A	A	T	A	A	H	H	A	H	A	A	H	T	A	A
JAX00451237	18	7143395	0	T	C	T	T	T	T	T	T	T	C	T	T	T	T	C	T	T	T	T	H	T	T	T	C	T	T	H	T	T	T	T	T	T	T	T	T	H	H	T	T	T	T	H	C	T	T
JAX00451238	18	7149787	0	G	T	G	G	G	G	G	T	G	G	G	G	T	T	G	T	G	G	G	G	G	T	T	G	G	G	G	H	G	G	G	G	H	G	G	G	G	G	G	G	G	G	G	G	T	H
JAX00451240	18	7156015	0	A	G	A	A	A	A	A	A	G	A	A	A	A	A	A	A	A	A	G	A	A	A	A	A	A	H	H	A	A	A	H	A	A	G	A	A	A	A	A	H	A	A	A	A	A	A
JAX00451244	18	7184038	0	T	C	T	T	T	T	T	C	C	T	T	T	C	C	T	C	T	T	C	T	T	C	C	T	T	H	H	H	T	T	H	T	H	C	T	T	T	T	T	H	T	T	T	T	C	H
JAX00451245	18	7191095	0	G	A	G	G	G	G	G	A	A	G	G	G	A	A	G	A	G	G	A	G	G	A	A	G	G	N	N	N	G	G	N	G	H	A	G	G	G	G	G	H	G	G	G	G	A	H
JAX00451248	18	7192493	0	C	T	C	C	C	C	C	T	T	C	C	C	T	T	C	T	C	C	T	C	C	T	T	C	C	H	H	H	C	C	H	C	H	T	C	C	C	C	C	H	C	C	C	C	T	H
JAX00080052	18	7193721	0	A	T	A	A	A	A	A	T	T	T	A	A	T	T	T	T	A	A	T	H	A	T	T	T	A	H	T	H	A	A	H	A	N	T	A	A	H	H	A	H	A	A	H	T	T	N
JAX00080053	18	7211120	0	T	A	T	T	T	T	T	T	A	T	T	T	T	T	T	T	T	T	A	T	T	T	T	T	T	H	H	T	T	T	H	T	T	A	T	T	T	T	T	H	T	T	T	T	T	T
JAX00080054	18	7211167	0	T	C	T	T	T	T	T	C	C	T	T	T	C	C	T	C	T	T	C	T	T	C	C	T	T	H	H	H	T	T	H	T	H	C	T	T	T	T	T	H	T	T	T	T	C	H
JAX00080055	18	7211236	0	C	T	C	C	C	C	C	C	T	C	C	C	C	C	C	C	C	C	T	C	C	C	C	C	C	H	H	C	C	C	H	C	C	T	C	C	C	C	C	H	C	C	C	C	C	C
JAX00451258	18	7300703	0	T	C	T	T	T	T	T	C	T	T	T	T	C	C	T	C	T	T	T	T	T	C	C	T	T	T	T	H	T	T	T	T	H	T	T	T	T	T	T	T	T	T	T	T	C	H
JAX00451259	18	7311385	0	A	G	A	A	A	A	A	G	A	A	A	A	N	G	A	G	A	A	A	A	A	G	G	A	A	A	A	H	A	A	A	A	H	A	A	A	A	A	A	A	A	A	A	A	G	H
JAX00451261	18	7335399	0	A	G	A	A	A	A	A	A	G	A	A	A	A	A	A	A	A	A	G	A	A	A	A	A	A	H	H	A	A	A	H	A	A	G	A	A	A	A	A	H	A	A	A	A	A	A
JAX00080062	18	7338700	0	A	G	A	A	A	A	A	G	G	A	A	A	G	G	A	G	A	A	G	A	A	G	G	A	A	H	H	H	A	A	H	A	H	G	A	A	A	A	A	H	A	A	A	A	G	H
JAX00080063	18	7338737	0	T	C	T	T	T	T	T	C	C	T	T	T	C	C	T	C	T	T	C	T	T	C	C	T	T	H	H	H	T	T	H	T	H	C	T	T	T	T	T	H	T	T	T	T	C	H
JAX00451268	18	7364231	0	C	T	C	C	C	C	C	C	T	C	C	C	C	C	C	C	C	C	T	C	C	C	C	C	C	H	H	C	C	C	H	C	C	T	C	C	C	C	C	H	C	C	C	C	C	C
JAX00080065	18	7380144	0	T	C	T	T	T	T	T	C	C	T	T	T	C	C	T	C	T	T	C	T	T	C	C	T	T	H	H	H	T	T	H	T	H	C	T	T	T	T	T	H	T	T	T	T	C	H
JAX00080066	18	7380535	0	G	A	G	G	G	G	G	A	A	G	G	G	A	A	G	A	G	G	A	G	G	A	A	G	G	H	H	H	G	G	H	G	H	A	G	G	G	G	G	H	G	G	G	G	A	H
JAX00451275	18	7404590	0	T	C	T	T	T	T	T	T	C	C	T	T	T	T	C	T	T	T	C	H	T	T	T	C	T	N	C	T	T	T	H	T	T	C	T	T	H	H	T	N	T	T	N	C	T	T
JAX00451277	18	7404856	0	T	C	T	T	T	T	T	C	C	T	T	T	C	C	T	C	T	T	C	T	T	C	C	T	T	H	H	H	T	T	H	T	H	C	T	T	T	T	T	H	T	T	T	T	C	H
JAX00080069	18	7416379	0	G	T	G	G	G	G	G	T	G	G	G	G	T	T	G	T	G	G	G	G	G	T	T	G	G	G	G	H	G	G	G	G	H	G	G	G	G	G	G	G	G	G	G	G	T	H
JAX00451280	18	7417760	0	A	C	A	A	A	A	A	C	C	C	A	A	C	C	C	C	A	A	C	H	A	C	C	C	A	H	C	H	A	A	H	A	H	C	A	A	H	H	A	H	A	A	H	C	C	H
JAX00451284	18	7454671	0	C	T	C	C	C	C	C	T	T	C	C	C	T	T	C	T	C	C	T	C	C	T	T	C	C	H	H	H	C	C	H	C	H	T	C	C	C	C	C	H	C	C	C	C	T	H
JAX00080075	18	7498779	0	T	C	T	T	T	T	T	C	C	T	T	T	C	C	T	C	T	T	C	T	T	C	C	T	T	H	H	H	T	T	H	T	H	C	T	T	T	T	T	H	T	T	T	T	C	H
JAX00080076	18	7498841	0	A	C	A	A	A	A	A	A	C	A	A	A	A	A	A	A	A	A	C	A	A	A	A	A	A	H	H	A	A	A	H	A	A	C	A	A	A	A	A	H	A	A	A	A	A	A
JAX00451289	18	7498953	0	G	A	G	G	G	G	G	G	A	G	G	G	G	G	G	G	G	G	A	G	G	G	G	G	G	H	H	G	G	G	H	G	G	A	G	G	G	G	G	H	G	G	G	G	G	G
JAX00451291	18	7547447	0	G	A	G	G	G	G	G	G	A	G	G	G	G	G	G	G	G	G	A	G	G	G	G	G	G	H	H	G	G	G	H	G	G	A	G	G	G	G	G	H	G	G	G	G	G	G
JAX00451293	18	7555699	0	C	T	C	C	C	C	C	C	T	C	C	C	C	C	C	C	C	C	T	C	C	C	C	C	C	H	H	C	C	C	H	C	C	T	C	C	C	C	C	H	C	C	C	C	C	C
JAX00451297	18	7573730	0	C	A	C	C	C	C	C	A	A	C	C	C	A	A	C	A	C	C	A	C	C	A	A	C	C	H	H	H	C	C	H	C	H	A	C	C	C	C	C	H	C	C	C	C	A	H
JAX00080081	18	7578895	0	G	A	G	G	G	G	G	A	A	G	G	G	A	A	G	A	G	G	A	G	G	A	A	G	G	H	H	H	G	G	H	G	H	A	G	G	G	G	G	N	G	G	G	G	A	N
JAX00451301	18	7604026	0	C	A	C	C	C	C	C	C	C	A	C	C	N	C	H	C	C	C	C	N	C	C	C	H	C	C	N	C	C	C	C	C	C	C	C	C	H	C	C	C	C	C	C	A	C	C
JAX00080087	18	7657033	0	T	C	T	T	T	T	T	C	C	T	T	T	C	C	T	C	T	T	C	T	T	C	C	T	T	H	H	H	T	T	H	T	H	C	T	T	T	T	T	N	T	T	T	T	C	H
JAX00451311	18	7664006	0	A	G	A	A	A	A	A	G	G	A	A	A	G	G	A	G	A	A	G	A	A	G	G	A	A	H	H	H	A	A	H	A	H	G	A	A	A	A	A	H	A	A	A	A	G	H
JAX00451324	18	7713633	0	C	T	C	C	C	C	C	C	T	C	C	C	C	C	C	C	C	C	T	C	C	C	C	C	C	H	H	C	C	C	H	C	C	T	C	C	C	C	C	H	C	C	C	C	C	C
JAX00451328	18	7729057	0	A	G	A	A	A	A	A	G	A	A	A	A	G	G	A	G	A	A	A	A	A	G	G	A	A	A	A	N	A	A	A	A	H	A	A	A	A	A	A	A	A	A	A	A	G	N
JAX00451330	18	7735997	0	C	T	C	C	C	C	C	T	C	C	C	C	T	T	C	T	C	C	C	C	C	T	T	C	C	C	C	H	C	C	C	C	H	C	C	C	C	C	C	C	C	C	C	C	T	H
JAX00080094	18	7739130	0	A	T	A	A	A	A	A	T	A	T	A	A	T	T	T	T	A	A	A	H	A	T	T	T	A	A	H	H	A	A	A	A	H	A	A	A	H	H	A	A	A	A	H	T	T	H
JAX00451342	18	7776348	0	G	A	G	G	G	G	G	A	A	G	G	G	A	A	G	A	G	G	A	G	G	A	A	G	G	H	H	N	G	G	H	G	N	A	G	G	G	G	G	H	G	G	G	G	A	G
JAX00451345	18	7789309	0	C	A	C	C	C	C	C	A	C	C	C	C	A	A	C	A	C	C	C	C	C	A	A	C	C	C	C	A	C	C	C	C	A	C	C	C	C	C	C	C	C	C	C	C	A	A
JAX00451348	18	7841005	0	T	C	T	T	T	T	T	C	C	T	T	T	C	C	T	C	T	T	C	T	T	C	C	T	T	H	H	H	T	T	H	T	H	C	T	T	T	T	T	H	T	T	T	T	C	H
JAX00451349	18	7841056	0	T	G	T	T	T	T	T	G	G	T	T	T	G	G	T	G	T	T	G	T	T	G	G	T	T	T	N	T	T	T	T	T	T	G	T	T	T	T	T	T	T	T	T	T	G	T
JAX00451351	18	7849164	0	C	T	C	C	C	C	C	T	C	C	C	C	T	T	C	T	C	C	C	C	C	T	T	C	C	C	C	H	C	C	C	C	H	C	C	C	C	C	C	C	C	C	C	C	T	H
JAX00451354	18	7875226	0	T	C	T	T	T	T	T	C	C	C	T	T	C	C	C	C	T	T	C	H	T	C	C	C	T	H	C	H	T	T	H	T	H	C	T	T	H	H	T	H	T	T	H	C	C	H
JAX00451357	18	7878017	0	T	G	T	T	T	T	T	T	G	T	T	T	T	T	T	T	T	T	G	T	T	T	T	T	T	H	H	T	T	T	H	T	T	G	T	T	T	T	T	H	T	T	T	T	T	T
JAX00451358	18	7878508	0	A	T	A	A	A	A	A	T	A	A	A	A	T	T	A	T	A	A	A	A	A	T	T	A	A	A	A	H	A	A	A	A	H	A	A	A	A	A	A	A	A	A	A	A	T	H
JAX00451359	18	7878526	0	A	G	A	A	A	A	A	A	A	G	A	A	A	A	G	A	A	A	A	G	A	A	A	G	A	A	G	A	A	A	A	A	A	A	A	A	G	G	A	A	A	A	G	G	A	A
JAX00451362	18	7930039	0	C	T	C	C	C	C	C	C	C	T	C	C	C	C	T	C	C	C	C	N	C	C	C	T	C	C	H	C	C	C	C	C	C	C	C	C	H	N	C	C	C	C	H	T	C	C
JAX00080107	18	7939600	0	G	A	G	G	G	G	G	A	A	G	G	G	A	A	G	A	G	G	A	G	G	A	A	G	G	H	H	H	G	G	H	G	H	A	G	G	G	G	G	H	G	G	G	G	A	H
JAX00212246	18	7943666	0	C	T	C	C	C	C	C	C	T	C	C	C	C	C	C	C	C	C	T	C	C	C	C	C	C	H	H	C	C	C	H	C	C	T	C	C	C	C	C	H	C	C	C	C	C	C
JAX00451366	18	7948482	0	A	G	A	A	A	A	A	A	G	A	A	A	A	A	A	A	A	A	G	A	A	A	A	A	A	H	H	A	A	A	H	A	A	G	A	A	A	A	A	H	A	A	A	A	A	A
JAX00451369	18	7979668	0	T	G	T	T	T	T	T	G	T	T	T	T	G	G	T	G	T	T	T	T	T	G	G	T	T	T	T	H	T	T	T	T	N	T	T	T	T	T	T	T	T	T	T	T	G	N
JAX00080112	18	7981176	0	T	C	T	T	T	T	T	T	T	C	T	T	T	T	C	T	T	T	T	H	T	T	T	C	T	T	H	T	T	T	T	T	T	T	T	T	H	H	T	T	T	T	H	C	T	T
JAX00451370	18	7983364	0	G	A	G	G	G	G	G	G	A	G	G	G	G	G	G	G	G	G	A	G	G	G	G	G	G	H	H	G	G	G	H	G	G	A	G	G	G	G	G	H	G	G	G	G	G	G
JAX00080116	18	8049239	0	T	G	T	T	T	T	T	G	G	T	T	T	G	G	T	G	T	T	G	T	T	G	G	T	T	H	H	H	T	T	H	T	H	G	T	T	T	T	T	H	T	T	T	T	G	H
JAX00080118	18	8063402	0	T	C	T	T	T	T	T	C	C	T	T	T	C	C	T	C	T	T	C	T	T	C	C	T	T	H	H	H	T	T	H	T	H	C	T	T	T	T	T	H	T	T	T	T	C	H
JAX00212247	18	8072349	0	A	G	A	A	A	A	A	G	G	A	A	A	G	G	A	G	A	A	G	A	A	G	G	A	A	H	N	N	A	A	N	A	H	G	A	A	A	A	A	G	A	A	A	A	G	H
JAX00451378	18	8080313	0	T	C	T	T	T	T	T	C	C	T	T	T	C	C	T	C	T	T	C	T	T	C	C	T	T	H	H	C	T	T	C	H	H	C	T	T	T	T	T	H	T	T	T	T	C	C
JAX00451383	18	8094361	0	C	G	C	C	C	C	C	G	C	C	C	C	G	G	C	G	C	C	C	C	C	G	G	C	C	C	C	H	C	C	C	C	H	C	C	C	C	C	C	C	C	C	C	C	G	H
JAX00451384	18	8096850	0	C	T	C	C	C	C	C	T	C	C	C	C	T	T	C	T	C	C	C	C	C	T	T	C	C	C	C	H	C	C	C	C	H	C	C	C	C	C	C	C	C	C	C	C	T	C
JAX00212250	18	8108410	0	G	A	G	G	G	G	G	G	A	G	G	G	G	G	G	G	G	G	A	G	G	G	G	G	G	H	H	G	G	G	H	G	G	A	G	G	G	G	G	H	G	G	G	G	G	G
JAX00451394	18	8129387	0	G	A	G	G	G	G	G	A	G	G	G	G	A	A	G	A	G	G	G	G	G	A	A	G	G	G	G	H	G	G	G	G	H	G	G	G	G	G	G	G	G	G	G	G	A	N
JAX00451399	18	8186577	0	C	T	C	C	C	C	C	C	C	T	C	C	C	C	T	C	C	C	C	H	C	C	C	T	C	C	H	C	C	C	C	C	C	C	C	C	H	H	C	C	C	C	H	T	C	C
JAX00451400	18	8186979	0	C	T	C	C	C	C	C	C	T	C	C	C	C	C	C	C	C	C	T	C	C	C	C	C	C	H	H	C	C	C	H	C	C	T	C	C	C	C	C	H	C	C	C	C	C	C
JAX00451401	18	8187023	0	C	T	C	C	C	C	C	T	T	T	C	C	T	T	T	T	C	C	T	H	C	T	T	T	C	H	T	H	C	C	H	C	H	T	C	C	H	H	C	H	C	C	H	T	T	H
JAX00451408	18	8197539	0	T	C	T	T	T	T	T	T	T	C	T	T	T	T	C	T	T	T	T	H	T	T	T	C	T	T	H	T	T	T	T	T	T	T	T	T	N	H	T	T	T	T	H	C	T	T
JAX00080126	18	8199910	0	C	T	C	C	C	C	C	C	T	C	C	C	C	C	C	C	C	C	T	C	C	C	C	C	C	H	H	C	C	C	H	C	C	T	C	C	C	C	C	H	C	C	C	C	C	C
JAX00080129	18	8205218	0	C	T	C	C	C	C	C	T	T	T	C	C	T	T	T	T	C	C	T	H	C	T	T	T	C	H	T	H	C	C	H	C	H	T	C	C	H	H	C	H	C	C	H	T	T	H
JAX00080131	18	8255642	0	A	G	A	A	A	A	A	G	G	G	A	A	G	G	G	G	A	A	G	H	A	G	G	G	A	H	G	H	A	A	H	A	H	G	A	A	H	H	A	H	A	A	H	G	G	H
JAX00080132	18	8258580	0	A	G	A	A	A	A	A	G	G	G	A	A	G	G	G	G	A	A	G	N	A	G	G	G	A	N	G	H	A	A	H	A	H	G	A	A	A	A	A	H	A	A	A	G	G	H
JAX00451417	18	8258929	0	G	A	G	G	G	G	G	A	A	G	G	G	A	A	G	A	G	G	A	G	G	A	A	G	G	H	H	G	G	G	H	G	H	A	G	G	G	G	G	H	G	G	G	G	A	N
JAX00451419	18	8259554	0	A	G	A	A	A	A	A	A	G	A	A	A	A	A	A	A	A	A	G	A	A	A	A	A	A	G	G	A	A	A	G	A	A	G	A	A	A	A	A	G	A	A	A	A	A	A
JAX00451423	18	8295649	0	T	C	T	T	T	T	T	C	C	C	T	T	C	C	C	C	T	T	C	H	T	C	C	C	T	H	C	H	T	T	H	T	H	C	T	T	H	H	T	H	T	T	H	C	C	H
JAX00080134	18	8298874	0	A	G	A	A	A	A	A	G	A	A	A	A	G	G	A	G	A	A	A	A	A	G	G	A	A	A	A	A	A	A	A	A	A	A	A	A	A	A	A	A	A	A	A	A	G	A
JAX00451430	18	8323245	0	A	G	A	A	A	A	A	G	G	A	A	A	G	G	A	G	A	A	G	A	A	G	G	A	A	H	H	H	A	A	H	A	H	G	A	A	A	A	A	H	A	A	A	A	G	H
JAX00451432	18	8325453	0	C	T	C	C	C	C	C	C	T	C	C	C	C	C	C	C	C	C	T	C	C	C	C	C	C	H	H	C	C	C	H	C	C	T	C	C	C	C	C	H	C	C	C	C	C	C
JAX00451433	18	8326357	0	C	T	C	C	C	C	C	T	T	T	C	C	T	T	T	T	C	C	T	H	C	T	T	T	C	H	T	H	C	C	N	C	N	T	C	C	H	H	C	H	C	C	H	T	T	H
JAX00451448	18	8387367	0	C	T	C	C	C	C	C	C	T	T	C	C	C	C	T	C	C	C	T	H	C	C	C	T	C	H	T	C	C	C	H	C	C	T	C	C	H	H	C	H	C	C	H	T	C	C
JAX00451450	18	8398646	0	C	T	C	C	C	C	C	C	T	C	C	C	C	C	C	C	C	C	T	C	C	C	C	C	C	H	H	C	C	C	H	C	C	T	C	C	C	C	C	H	C	C	C	C	C	C
JAX00451451	18	8402961	0	G	A	G	G	G	G	G	G	A	G	G	G	G	G	G	G	G	G	A	G	G	G	G	G	G	H	N	G	G	G	H	G	G	A	G	G	G	G	G	H	G	G	G	G	G	G
JAX00080144	18	8425732	0	G	A	G	G	G	G	G	A	A	A	G	G	A	A	A	A	G	G	A	H	G	N	A	A	G	N	A	G	G	G	N	G	N	A	G	G	H	H	G	G	G	G	N	A	A	G
JAX00451455	18	8441994	0	G	A	G	G	G	G	G	G	G	A	G	G	G	G	A	G	G	G	G	H	G	G	G	A	G	G	H	G	G	G	G	G	G	G	G	G	H	H	G	G	G	G	H	A	G	G
JAX00451456	18	8442697	0	C	A	C	C	C	C	C	C	A	C	C	C	C	C	C	C	C	C	A	C	C	C	C	C	C	H	H	C	C	C	H	C	C	A	C	C	C	C	C	N	C	C	C	C	C	C
JAX00451457	18	8447317	0	A	T	A	A	T	A	A	A	T	A	A	A	A	A	A	A	A	A	T	A	H	A	A	A	A	T	H	A	A	A	H	A	A	T	H	A	A	A	A	H	A	A	A	A	A	A
JAX00451461	18	8452807	0	T	C	T	T	T	T	T	T	C	T	T	T	T	T	T	T	T	T	C	T	T	T	T	T	T	H	H	T	T	T	H	T	T	C	T	T	T	T	T	H	T	T	T	T	T	T
JAX00451462	18	8453644	0	C	A	C	C	A	C	C	A	A	C	C	C	A	A	C	A	C	C	A	C	H	A	A	C	C	A	H	H	C	C	H	C	H	A	H	C	C	C	C	H	C	C	C	C	A	H
JAX00080146	18	8454004	0	A	G	A	A	G	A	A	G	G	G	A	A	G	G	G	G	A	A	G	H	H	G	G	G	A	G	G	H	A	A	H	A	H	G	H	A	N	H	A	H	A	A	H	G	G	H
JAX00080147	18	8454127	0	C	G	C	C	G	C	C	C	G	C	C	C	C	C	C	C	C	C	G	C	H	C	C	C	C	G	H	C	C	C	H	C	C	G	H	C	C	C	C	H	C	C	C	C	C	C
JAX00451466	18	8470526	0	C	G	C	C	G	C	C	C	C	C	C	C	C	C	C	C	C	C	C	C	H	C	C	C	C	H	C	C	C	C	C	C	C	C	H	C	C	C	C	C	C	C	C	C	C	C
JAX00080150	18	8499384	0	G	A	G	G	G	G	G	A	G	G	G	G	A	A	G	A	G	G	G	G	G	A	A	G	G	G	G	H	G	G	G	G	H	G	G	G	G	G	G	G	G	G	G	G	A	H
JAX00080151	18	8499777	0	A	G	A	A	A	A	A	G	A	A	A	A	G	G	A	G	A	A	A	A	A	G	G	A	A	A	A	H	A	A	A	A	H	A	A	A	A	A	A	A	A	A	A	A	G	H
JAX00080152	18	8526115	0	A	G	A	A	G	A	A	G	G	G	A	A	G	G	G	G	A	A	G	H	H	G	G	G	A	G	G	H	A	A	H	A	H	G	H	A	H	H	A	H	A	A	H	G	G	H
JAX00451470	18	8526226	0	C	T	C	C	C	C	C	C	C	T	C	C	C	C	T	C	C	C	C	H	C	C	C	T	C	C	H	C	C	C	C	C	C	C	C	C	H	H	C	C	C	C	H	T	C	C
JAX00451472	18	8526576	0	C	A	C	C	C	C	C	C	C	A	C	C	C	C	A	C	C	C	C	N	C	C	C	A	C	C	N	C	C	C	C	C	N	C	C	C	H	H	C	C	C	C	H	A	C	C
JAX00080154	18	8545516	0	A	C	A	A	C	A	A	C	C	C	A	A	C	C	C	C	A	A	C	H	H	C	C	C	A	C	C	H	A	A	H	A	H	C	H	A	H	H	A	H	A	A	H	C	C	H
JAX00451478	18	8569710	0	C	T	C	C	T	C	C	C	T	C	C	C	C	C	C	C	C	C	T	C	H	T	C	C	C	T	H	C	C	C	H	C	C	T	C	C	C	N	C	H	C	C	C	C	C	C
JAX00451479	18	8589383	0	T	C	T	T	C	T	T	T	T	T	T	T	T	T	T	T	T	T	T	T	H	C	T	T	T	H	T	T	T	T	T	T	T	T	H	T	T	T	T	T	T	T	T	T	T	T
JAX00451480	18	8589506	0	G	A	G	G	A	G	G	A	A	G	G	G	A	A	G	A	G	G	A	G	H	A	A	G	G	A	H	H	G	G	H	G	H	A	H	G	G	G	G	H	G	G	G	G	A	H
JAX00451482	18	8603030	0	T	C	T	T	T	T	T	C	T	T	T	T	C	C	T	C	T	T	T	T	T	T	C	T	T	T	T	H	T	T	T	T	H	T	T	T	T	T	T	T	T	T	T	T	C	H
JAX00451487	18	8660618	0	C	T	C	C	T	C	C	C	T	C	C	C	C	C	C	C	C	C	T	C	H	T	C	C	C	T	H	C	C	C	H	C	C	T	H	C	C	C	C	H	C	C	C	C	C	C
JAX00451497	18	8717951	0	T	G	T	T	G	T	T	T	G	T	T	T	T	T	T	T	T	T	G	T	H	G	T	T	T	G	H	T	T	T	H	T	T	G	H	T	T	T	T	H	T	T	T	T	T	T
JAX00451500	18	8720011	0	G	A	G	G	G	G	G	A	G	G	G	G	A	A	G	A	G	G	G	G	G	G	A	G	G	G	G	H	G	G	G	G	H	G	G	G	G	G	G	G	G	G	G	G	A	H
JAX00080168	18	8741379	0	T	G	T	T	G	T	T	T	G	T	T	T	T	T	T	T	T	T	G	T	H	G	T	T	T	G	H	T	T	T	H	T	T	G	H	T	T	T	T	H	T	T	T	T	T	T
JAX00451503	18	8742688	0	G	T	G	G	T	G	G	T	T	G	G	G	T	T	G	T	G	G	T	G	H	T	T	G	G	T	H	H	G	G	H	G	H	T	H	G	G	G	G	H	G	G	G	G	T	H
JAX00451507	18	8753926	0	G	A	G	G	A	G	G	G	G	G	G	G	G	G	G	G	G	G	G	G	H	A	G	G	G	H	G	G	G	G	G	G	G	G	H	G	G	G	G	G	G	G	G	G	G	G
JAX00451510	18	8757248	0	G	A	G	G	A	G	G	G	G	G	G	G	G	G	G	G	G	G	G	G	H	A	G	G	G	H	G	G	G	G	G	G	G	G	H	G	G	G	G	G	G	G	G	G	G	G
JAX00080171	18	8777055	0	G	A	G	G	A	G	G	A	A	G	G	G	A	A	G	A	G	G	A	G	H	A	A	G	G	A	H	H	G	G	H	G	H	A	H	G	G	G	G	H	G	G	G	G	A	H
JAX00451514	18	8779311	0	A	T	A	A	T	A	A	T	T	A	A	A	T	T	A	T	A	A	T	A	H	T	T	A	A	T	H	N	A	A	H	A	H	T	H	A	A	A	A	H	A	A	A	A	T	N
JAX00451515	18	8780665	0	G	C	G	G	C	G	G	C	C	C	G	G	C	C	C	C	G	G	C	N	H	C	C	C	G	C	C	H	G	G	H	G	H	C	H	G	N	H	G	H	G	G	H	C	C	H
JAX00080175	18	8823330	0	A	C	A	A	A	A	A	C	A	A	A	A	C	C	A	C	A	A	A	A	A	A	C	A	A	A	A	H	A	A	A	A	H	A	A	A	A	A	A	A	A	A	A	A	C	H
JAX00212261	18	8844525	0	T	C	T	T	C	T	T	T	C	T	T	T	T	T	T	T	T	T	C	T	H	C	T	T	T	C	N	T	T	T	H	T	T	C	H	T	T	T	T	H	T	T	T	T	T	T
JAX00080178	18	8863520	0	T	C	T	T	C	T	T	C	C	C	T	T	C	C	C	C	T	T	C	H	H	C	C	C	T	C	C	H	T	T	H	T	H	C	H	T	H	H	T	H	T	T	H	C	C	H
JAX00451521	18	8879094	0	T	G	T	T	G	T	T	T	G	T	T	T	T	T	T	T	T	T	G	T	T	G	T	T	T	G	H	T	T	T	H	T	T	G	H	T	T	T	T	H	T	T	T	T	T	T
JAX00451523	18	8880747	0	G	A	G	G	A	G	G	A	A	G	G	G	A	A	G	A	G	G	A	G	H	A	A	G	G	A	H	H	G	G	H	G	H	A	H	G	G	G	G	N	G	G	G	G	A	H
JAX00451524	18	8880860	0	A	G	A	A	A	A	A	A	A	G	A	A	A	A	G	A	A	A	A	H	A	A	A	G	A	A	H	A	A	A	A	A	A	A	A	A	H	H	A	A	A	A	N	G	A	A
JAX00451525	18	8883557	0	G	A	G	G	A	G	G	G	G	G	G	G	G	G	G	G	G	G	G	G	H	A	G	G	G	H	G	G	G	G	G	G	G	G	H	G	G	G	G	G	G	G	G	G	G	G
JAX00080179	18	8886025	0	T	A	T	T	A	T	T	A	A	T	T	T	A	A	T	A	T	T	A	T	H	A	A	T	T	A	H	H	T	T	H	T	H	A	H	T	T	T	T	H	T	T	T	T	A	H
JAX00451531	18	8887739	0	G	T	G	G	T	G	G	T	T	G	G	G	T	T	G	T	G	G	T	G	H	T	T	G	G	T	N	H	G	G	H	G	H	T	H	G	G	G	G	H	G	G	G	G	T	N
JAX00080182	18	8928087	0	G	A	G	G	A	G	G	A	A	G	G	G	A	A	G	A	G	G	A	G	H	A	A	G	G	A	H	H	G	G	H	G	H	A	H	G	G	G	G	H	G	G	G	G	A	H
JAX00451534	18	8961909	0	C	A	C	C	C	C	C	A	A	C	C	C	A	A	C	A	C	C	A	C	C	C	A	C	C	H	H	H	C	C	H	C	H	A	C	C	C	C	C	H	C	C	C	C	A	H
JAX00451535	18	8961980	0	T	C	T	T	C	T	T	C	C	C	T	T	C	C	C	C	T	T	C	H	H	C	C	C	T	C	C	H	T	T	H	T	H	C	H	T	H	H	T	H	T	T	H	C	C	H
JAX00451538	18	8965173	0	A	G	A	A	G	A	A	G	G	G	A	A	G	G	G	G	A	A	G	H	H	G	G	G	A	G	G	H	A	A	H	A	H	G	H	A	H	H	A	H	A	A	H	G	G	H
JAX00080187	18	8989532	0	C	G	C	C	G	C	C	G	G	C	C	C	G	G	C	G	C	C	G	C	H	G	G	C	C	G	H	H	C	C	H	C	H	G	H	C	C	C	C	N	C	C	C	C	G	H
JAX00451541	18	9000545	0	T	G	T	T	G	T	T	G	G	T	T	T	G	G	T	G	T	T	G	T	H	G	G	T	T	G	H	H	T	T	H	T	N	G	H	T	T	T	T	H	T	T	T	T	G	H
JAX00451542	18	9005427	0	A	G	A	A	A	A	A	A	A	G	A	A	A	A	G	A	A	A	A	H	A	A	A	G	A	A	H	A	A	A	A	A	A	A	A	A	H	H	A	A	A	A	H	G	A	A
JAX00451548	18	9041099	0	T	G	T	T	T	T	T	T	T	G	T	T	T	T	G	T	H	T	T	N	T	T	T	G	T	T	N	T	T	T	T	T	T	T	T	T	H	H	N	T	T	T	H	G	T	N
JAX00080191	18	9049661	0	T	G	T	T	G	T	T	T	G	T	T	T	T	T	T	T	T	T	G	T	H	G	T	T	T	G	H	T	T	T	H	T	T	G	H	T	T	T	T	H	T	T	T	T	T	T
JAX00451553	18	9065385	0	A	G	A	A	G	A	A	G	G	A	A	A	G	G	A	G	A	A	G	A	H	G	G	A	A	G	H	H	A	A	H	A	H	G	H	A	A	A	A	H	A	A	A	A	G	H
JAX00451554	18	9065802	0	A	G	A	A	G	A	A	G	G	A	A	A	G	G	A	G	A	A	G	A	N	G	G	A	A	G	H	N	A	A	N	A	N	G	H	A	A	A	A	H	A	A	A	A	G	H
JAX00451555	18	9069322	0	T	C	T	T	C	T	T	C	C	T	T	T	C	C	T	C	T	T	C	T	H	C	C	T	T	C	H	N	T	T	N	T	H	C	H	T	T	T	T	N	T	T	T	T	C	H
JAX00451562	18	9097625	0	T	A	T	T	A	T	T	T	T	T	T	T	T	T	T	T	T	T	T	T	H	A	T	T	T	H	T	T	T	T	T	T	T	T	H	T	T	T	T	T	T	T	T	T	T	T
JAX00451564	18	9101089	0	G	T	G	G	G	G	G	T	G	G	G	G	T	T	G	T	G	G	G	G	G	G	T	G	G	G	G	H	G	G	G	G	H	G	G	G	G	G	G	G	G	G	G	G	T	H
JAX00212270	18	9102318	0	T	C	T	T	C	T	T	C	C	T	T	T	C	C	T	C	T	T	C	T	H	C	C	T	T	C	H	H	T	T	H	T	H	C	H	T	T	T	T	H	T	T	T	T	C	H
JAX00451566	18	9109315	0	A	G	A	A	G	A	A	A	G	A	A	A	A	A	A	A	A	A	G	A	H	G	A	A	A	G	H	A	A	A	H	A	A	G	H	A	A	A	A	H	A	A	A	A	A	A
JAX00451567	18	9109614	0	T	C	T	T	C	T	T	C	C	T	T	T	C	C	T	C	T	T	C	T	H	C	C	T	T	C	H	H	T	T	H	T	H	C	H	T	T	T	T	H	T	T	T	T	C	H
JAX00451571	18	9196200	0	C	A	A	C	A	C	C	C	A	C	C	C	C	C	C	C	C	A	A	C	H	A	C	C	C	A	H	H	C	A	H	A	C	A	H	A	C	H	C	H	C	C	C	C	C	H
JAX00451578	18	9200982	0	G	A	A	G	G	G	G	G	G	G	G	G	G	G	G	G	G	A	G	G	G	G	G	G	G	G	G	H	G	A	G	A	G	G	G	A	G	H	G	G	G	G	G	G	G	H
JAX00451580	18	9202072	0	G	A	A	G	A	G	G	A	A	G	G	G	A	A	G	A	G	A	A	G	H	A	A	G	G	A	H	A	G	A	H	A	H	A	H	A	G	H	G	H	G	G	G	G	A	A
JAX00451581	18	9202089	0	G	A	A	G	A	G	G	G	A	G	G	G	G	G	G	G	G	A	A	G	N	A	G	G	G	A	H	H	G	A	H	A	G	A	H	A	G	H	G	N	G	G	G	G	G	H
JAX00080205	18	9212552	0	C	T	T	C	T	C	C	T	T	C	C	C	T	T	C	T	C	T	T	C	H	T	T	C	C	T	H	T	C	T	H	T	H	T	H	T	C	H	C	H	C	C	C	C	T	T
JAX00451584	18	9237236	0	G	T	G	G	T	G	G	T	T	G	G	G	T	T	G	T	G	G	T	G	H	T	T	G	G	T	H	H	G	G	H	G	H	T	H	G	G	G	G	H	G	G	G	G	T	H
JAX00451585	18	9242601	0	C	T	C	C	C	C	C	T	C	C	C	C	T	T	C	T	C	C	C	C	C	C	T	C	C	C	C	H	C	C	C	C	H	C	C	C	C	C	C	C	C	C	C	C	T	H
JAX00451587	18	9273883	0	T	C	T	T	C	T	T	T	C	T	T	T	T	T	T	T	T	T	C	T	H	C	T	T	T	C	H	T	T	T	H	T	T	C	H	T	T	T	T	H	T	T	T	T	T	T
JAX00080207	18	9274651	0	C	A	A	C	A	C	C	C	A	C	C	C	C	C	C	C	C	A	A	C	N	A	C	C	C	A	N	H	C	A	H	A	C	A	N	A	C	H	C	C	C	C	C	C	C	H
JAX00451588	18	9275864	0	T	C	T	T	T	T	T	C	T	T	T	T	C	C	T	C	T	T	T	T	T	T	C	T	T	T	T	N	T	T	T	T	H	T	T	T	T	T	T	T	T	T	T	T	C	H
JAX00451589	18	9286360	0	G	A	G	G	A	G	G	G	G	G	G	G	G	G	G	G	G	G	G	G	H	A	G	G	G	H	G	G	G	G	G	G	G	G	H	G	G	G	G	G	G	G	G	G	G	G
JAX00212275	18	9317720	0	C	G	C	C	G	C	C	G	G	C	C	C	G	G	C	G	C	C	G	C	H	G	G	C	C	G	H	H	C	C	H	C	H	G	H	C	C	C	C	H	C	C	C	C	G	H
JAX00451594	18	9329827	0	C	T	T	C	C	C	C	C	C	C	C	C	C	C	C	C	C	T	C	C	C	C	C	C	C	C	C	H	C	T	C	T	C	C	C	T	C	H	C	C	C	C	C	C	C	H
JAX00451595	18	9330343	0	A	C	A	A	C	A	A	C	C	A	A	A	C	C	A	C	A	A	C	A	H	C	C	A	A	C	H	H	A	A	H	A	H	C	H	A	A	A	A	H	A	A	A	A	C	H
JAX00080212	18	9330841	0	C	A	A	C	A	C	C	A	A	C	C	C	A	A	C	A	C	A	A	C	H	A	A	C	C	A	H	A	C	A	H	A	H	A	H	A	C	H	C	H	C	C	C	C	A	A
JAX00080214	18	9335233	0	G	A	A	G	A	G	G	A	A	A	G	G	A	A	A	A	G	A	A	H	N	A	A	A	G	A	A	A	G	A	N	A	H	A	N	A	H	A	G	G	G	G	N	A	A	A
JAX00451598	18	9368173	0	A	G	A	A	G	A	A	G	G	A	A	A	G	G	A	G	A	A	G	A	H	G	G	A	A	G	H	H	A	A	H	A	H	G	H	A	A	A	A	H	A	A	A	A	G	H
JAX00451599	18	9368281	0	C	T	C	C	T	C	C	T	T	C	C	C	T	T	C	T	C	C	T	C	C	T	T	C	C	T	N	C	C	C	C	C	C	T	C	C	C	C	C	C	C	C	C	C	T	C
JAX00080215	18	9377646	0	G	A	A	G	G	G	G	G	G	G	G	G	G	G	G	G	G	A	G	G	G	G	G	G	G	G	G	H	G	A	G	A	G	G	G	A	G	H	G	G	G	G	G	G	G	H
JAX00451602	18	9381834	0	G	A	G	G	G	G	G	A	G	G	G	G	A	A	G	A	G	G	G	G	G	G	A	G	G	G	G	H	G	G	G	G	H	G	G	G	G	G	G	G	G	G	G	G	A	H
JAX00080219	18	9428663	0	G	A	A	G	G	G	G	G	G	G	G	G	G	G	G	G	G	A	G	G	G	G	G	G	G	G	G	H	G	A	G	A	G	G	G	A	G	H	G	G	G	G	G	G	G	H
JAX00080221	18	9446580	0	G	T	T	G	G	G	G	G	G	G	G	G	G	G	G	G	G	T	G	G	G	G	G	G	G	G	G	N	G	T	G	T	G	G	G	T	G	H	G	G	G	G	G	G	G	T
JAX00451605	18	9452187	0	A	G	A	A	A	A	A	G	A	A	A	A	G	G	A	G	A	A	A	A	A	A	G	A	A	A	A	H	A	A	A	A	H	A	A	A	A	A	A	A	A	A	A	A	G	H
JAX00080222	18	9459223	0	A	C	A	A	C	A	A	C	C	A	A	A	C	C	A	C	A	A	C	A	H	C	C	A	A	C	H	H	A	A	H	A	H	C	H	A	A	A	A	H	A	A	A	A	C	H
JAX00451610	18	9464488	0	C	T	C	C	C	C	C	C	T	C	C	C	C	C	C	C	C	C	T	C	C	C	C	C	C	H	H	C	C	C	N	C	C	T	C	C	C	C	C	T	C	C	C	C	C	C
JAX00080223	18	9464976	0	A	T	T	A	A	A	A	A	A	A	A	A	A	A	A	A	A	T	A	A	A	A	A	A	A	A	A	H	A	T	A	T	A	A	A	T	A	H	A	A	A	A	A	A	A	H
JAX00451611	18	9465560	0	A	G	A	A	G	A	A	A	G	A	A	A	A	A	A	A	A	A	G	A	H	G	A	A	A	G	H	A	A	A	H	A	A	G	H	A	A	A	A	H	A	A	A	A	A	A
JAX00451616	18	9525211	0	G	A	G	G	G	G	G	A	G	G	G	G	A	A	G	A	G	G	G	G	G	G	A	G	G	G	G	H	G	G	G	G	H	G	G	G	G	G	G	G	G	G	G	G	A	H
JAX00212278	18	9548878	0	C	T	C	C	T	C	C	C	T	C	C	C	C	C	C	C	C	C	H	C	H	T	C	C	C	T	H	C	C	C	H	C	C	T	H	C	C	C	C	H	C	C	C	C	C	C
JAX00451621	18	9625426	0	G	A	G	G	G	G	G	A	G	G	G	G	A	A	G	A	G	G	G	G	G	G	A	G	G	G	G	H	G	G	G	G	H	G	G	G	G	G	G	G	G	G	G	G	A	H
JAX00080237	18	9649629	0	C	T	T	C	C	C	C	C	C	C	C	C	C	C	C	C	C	T	T	C	C	C	C	C	C	C	C	N	C	T	C	T	C	C	C	T	C	H	C	C	C	C	C	C	C	H
JAX00451642	18	9713636	0	G	C	G	G	G	G	G	C	G	G	G	G	C	C	G	C	G	G	G	G	G	G	C	G	G	G	G	H	G	G	G	G	H	G	G	G	G	G	G	G	G	G	G	G	C	H
JAX00451646	18	9724937	0	G	A	A	G	G	G	G	G	G	G	G	H	G	G	G	G	G	A	H	G	G	G	G	G	G	G	G	H	G	A	G	A	G	G	G	A	G	H	G	G	G	G	G	G	G	G
JAX00080242	18	9730085	0	G	A	A	G	A	G	G	G	A	G	G	G	G	G	G	G	G	A	A	G	H	A	G	G	G	A	H	H	G	A	H	A	G	A	H	A	G	H	G	H	G	G	G	G	G	H
JAX00451655	18	9735159	0	G	T	G	G	T	G	G	G	G	G	G	G	G	G	G	G	G	G	G	G	H	T	G	G	G	H	G	G	G	G	G	G	G	G	H	G	G	G	G	G	G	G	G	G	G	G
JAX00451657	18	9749663	0	T	G	T	T	T	T	T	G	T	T	T	T	G	G	T	G	T	T	T	T	T	T	G	T	T	T	T	H	T	T	T	T	H	T	T	T	T	T	T	T	T	T	T	T	G	H
JAX00451661	18	9752030	0	C	T	T	C	C	C	C	C	C	C	C	C	C	C	C	C	C	T	H	C	C	C	C	C	C	C	C	H	C	T	C	T	C	C	C	T	C	H	C	C	C	C	C	C	C	H
JAX00451663	18	9758044	0	G	A	G	G	G	G	G	A	G	G	G	G	A	A	G	A	G	G	G	G	G	G	A	G	G	G	G	H	G	G	G	G	H	G	G	G	G	G	G	G	G	G	G	G	A	H
JAX00451664	18	9764306	0	G	A	A	G	G	G	G	G	G	G	G	G	G	G	G	G	G	A	H	G	G	G	G	G	G	G	G	N	G	A	G	A	G	G	G	A	G	H	G	G	G	G	G	G	G	H
JAX00451669	18	9778349	0	T	C	T	T	C	T	T	C	C	T	T	T	C	C	T	C	T	T	H	T	H	C	C	T	T	C	H	H	T	T	H	T	H	C	H	T	T	T	T	H	T	T	T	T	C	H
JAX00080246	18	9788303	0	T	C	C	T	C	T	T	C	C	T	T	T	C	C	T	C	T	C	C	T	H	C	C	T	T	C	H	C	T	C	H	C	H	C	N	C	T	H	T	T	T	T	T	T	C	C
JAX00451674	18	9794600	0	G	A	G	G	A	G	G	A	A	G	G	G	A	A	G	A	G	G	H	G	H	A	A	G	G	A	H	H	G	G	H	G	H	A	H	G	G	G	G	H	G	G	G	G	A	H
JAX00212283	18	9796290	0	G	A	G	G	A	G	G	A	A	G	G	G	A	A	G	A	G	G	H	G	H	A	A	G	G	A	H	H	G	G	H	G	H	A	H	G	G	G	G	H	G	G	G	G	A	H
JAX00451675	18	9796337	0	G	A	G	G	G	G	G	A	G	G	G	G	A	A	G	A	G	G	G	G	G	G	A	G	G	G	G	A	G	G	G	G	A	G	G	G	G	G	G	G	G	G	G	G	A	A
JAX00080250	18	9811783	0	A	G	G	A	G	A	A	G	G	A	A	A	N	G	A	G	A	G	G	A	N	G	G	A	A	G	N	G	A	G	N	G	H	G	N	G	A	H	A	N	A	A	A	A	G	G
JAX00451682	18	9844333	0	C	T	C	C	T	C	C	C	T	C	C	C	C	C	C	C	C	C	H	C	H	T	C	C	C	T	H	C	C	C	H	C	C	T	H	C	C	C	C	H	C	C	C	C	C	C
JAX00451684	18	9847451	0	T	C	T	T	C	T	T	T	C	T	T	T	T	T	T	T	T	T	N	T	H	C	T	T	T	C	H	T	T	T	T	T	T	C	H	T	T	T	T	T	T	T	T	T	T	T
JAX00451687	18	9867062	0	C	T	C	C	C	C	C	T	C	C	C	C	T	T	C	T	C	C	C	C	C	C	T	C	C	C	C	H	C	C	C	C	H	C	C	C	C	C	C	C	C	C	C	C	T	H
JAX00451690	18	9878649	0	C	A	C	C	A	C	C	C	C	C	C	C	C	C	C	C	C	C	C	C	H	A	C	C	C	H	C	C	C	C	C	C	C	C	H	C	C	C	C	C	C	C	C	C	C	C
JAX00451691	18	9878713	0	C	T	C	C	T	C	C	C	T	C	C	C	C	C	C	C	C	C	H	C	H	T	C	C	C	T	H	C	C	C	H	C	C	T	H	C	C	C	C	H	C	C	C	C	C	C
JAX00451692	18	9878860	0	G	A	G	G	G	G	G	G	A	G	G	G	G	G	G	G	G	G	H	G	G	G	G	G	G	H	H	G	G	G	H	G	G	A	G	G	G	G	G	H	G	G	G	G	G	G
JAX00451694	18	9931129	0	G	A	G	G	A	G	G	A	A	G	G	H	A	A	G	N	G	G	H	G	H	A	N	G	G	A	H	G	G	G	H	G	N	A	H	G	G	G	G	H	G	G	G	G	H	G
JAX00080258	18	9941722	0	G	A	G	G	A	G	G	G	A	G	G	G	G	G	G	G	G	G	G	G	G	A	G	G	G	A	G	G	G	G	G	G	G	A	G	G	G	G	G	H	G	G	G	G	G	G
JAX00080259	18	9942902	0	A	G	A	A	G	A	A	G	G	A	A	A	G	G	A	G	A	A	N	A	N	G	G	A	A	G	H	H	A	A	H	A	G	G	N	A	A	A	A	H	A	A	A	A	G	N
JAX00451695	18	9948506	0	C	T	C	C	C	C	C	T	C	C	C	C	T	T	C	T	C	C	C	C	C	C	T	C	C	C	C	H	C	C	C	C	H	C	C	C	C	C	C	C	C	C	C	C	T	H
JAX00451699	18	9977759	0	G	A	G	G	A	G	G	G	G	G	G	G	G	G	G	G	G	G	G	G	N	A	G	G	G	H	G	G	G	G	G	G	G	G	G	G	G	G	G	G	G	G	G	G	G	G
JAX00451700	18	9985149	0	G	A	G	G	A	G	G	A	A	G	G	G	A	A	G	A	G	G	H	G	H	A	A	G	G	A	H	H	G	G	H	G	H	A	H	G	G	G	G	H	G	G	G	G	A	H
JAX00080264	18	10007730	0	G	A	G	G	A	G	G	G	A	G	G	G	G	G	G	G	G	G	H	G	H	A	G	G	G	A	H	G	G	G	H	G	G	A	H	G	G	G	G	H	G	G	G	G	G	G
JAX00080266	18	10063256	0	C	A	C	C	A	C	C	C	A	C	C	C	C	C	C	C	C	C	H	C	N	A	C	C	C	A	N	C	C	C	N	C	C	A	N	C	C	C	C	H	C	C	C	C	C	C
JAX00080267	18	10066568	0	T	G	T	T	G	T	T	T	G	T	T	T	T	T	T	T	T	T	H	T	H	G	T	T	T	G	H	T	T	T	H	T	T	G	H	T	T	T	T	N	T	T	T	T	T	T
JAX00451706	18	10071252	0	C	A	C	C	C	C	C	A	C	C	C	C	A	A	C	A	C	C	C	C	C	C	A	C	C	C	C	H	C	C	C	C	H	C	C	C	C	C	C	C	C	C	C	C	A	H
JAX00451709	18	10075348	0	T	G	T	T	G	T	T	T	T	T	T	T	T	T	T	T	T	T	T	T	H	G	T	T	T	H	T	T	T	T	T	T	T	T	H	T	T	T	T	T	T	T	T	T	T	T
JAX00212290	18	10087885	0	T	C	T	T	C	T	T	T	C	T	T	T	T	T	T	T	T	T	H	T	H	C	T	T	T	C	N	T	T	T	H	T	T	C	H	T	T	T	T	H	T	T	T	T	T	T
JAX00080269	18	10113175	0	A	G	A	A	A	A	A	G	A	A	A	A	G	G	A	G	A	A	A	A	A	A	G	A	A	A	A	H	A	A	A	A	H	A	A	A	A	A	A	A	A	A	A	A	G	H
JAX00451711	18	10119858	0	A	G	A	A	A	A	A	G	A	A	A	A	G	G	A	G	A	A	A	A	A	A	G	A	A	A	A	H	A	A	A	A	G	A	A	A	A	A	A	A	A	A	A	A	G	H
JAX00080272	18	10121154	0	G	A	G	G	A	G	G	A	A	G	G	G	A	A	G	A	G	G	H	G	H	A	A	G	G	A	H	H	G	G	H	G	H	A	H	G	G	G	G	H	G	G	G	G	A	H
JAX00451714	18	10131357	0	T	G	T	T	G	T	T	T	T	T	T	T	T	T	T	T	T	T	T	T	H	G	T	T	T	H	T	T	T	T	T	T	T	T	H	T	T	T	T	T	T	T	T	T	T	T
JAX00080273	18	10136411	0	T	A	T	T	A	T	T	A	A	T	T	T	A	A	T	A	T	T	H	T	H	A	A	T	T	A	H	H	T	T	H	T	H	A	H	T	T	T	T	H	T	T	T	T	A	H
JAX00451717	18	10172663	0	C	G	C	C	C	C	C	C	G	C	C	C	C	C	C	C	C	C	H	C	C	C	C	C	C	H	H	C	C	C	H	C	C	G	C	C	C	C	C	G	C	C	C	C	C	C
JAX00080275	18	10172784	0	T	G	T	T	G	T	T	G	G	T	T	T	G	G	T	G	T	T	H	T	H	G	G	T	T	G	H	H	T	T	H	T	H	G	H	T	T	T	T	H	T	T	T	T	G	H
JAX00451718	18	10173659	0	G	A	G	G	G	G	G	A	G	G	G	G	A	A	G	A	G	G	G	G	G	G	A	G	G	G	G	H	G	G	G	G	H	H	G	G	G	G	G	G	G	G	G	G	A	H
JAX00080276	18	10177251	0	T	C	T	T	C	T	T	C	C	T	T	T	C	C	T	C	T	T	H	T	H	C	C	T	T	C	H	H	T	T	H	T	H	C	H	T	T	T	T	H	T	T	T	T	C	H
JAX00451721	18	10200479	0	A	C	A	A	C	A	A	A	C	A	A	A	A	A	A	A	A	A	H	A	H	C	A	A	A	C	H	A	A	A	H	A	A	C	H	A	A	A	A	H	A	A	A	A	A	A
JAX00451727	18	10255645	0	A	T	A	A	T	A	A	A	A	A	A	A	A	A	A	A	A	A	A	A	H	T	A	A	A	H	A	A	A	A	A	A	A	A	H	A	A	A	A	A	A	A	A	A	A	A
JAX00080283	18	10257787	0	T	C	T	T	C	T	T	C	C	T	T	T	C	C	T	C	T	T	H	T	T	N	C	T	T	C	N	H	T	T	H	T	H	C	T	T	T	T	T	H	T	T	T	T	C	C
JAX00451729	18	10257956	0	C	T	C	C	T	C	C	C	T	C	C	C	C	C	C	C	C	C	H	C	H	T	C	C	C	T	H	C	C	C	H	C	C	T	H	C	C	C	C	H	C	C	C	C	C	C
JAX00080284	18	10294231	0	T	A	T	T	A	T	T	A	A	T	T	T	A	A	T	A	T	T	T	T	T	A	A	T	T	A	T	T	T	T	T	T	T	A	T	T	T	T	T	T	T	T	T	T	A	T
JAX00080288	18	10349325	0	T	C	T	T	C	T	T	T	C	T	T	T	N	T	T	T	T	T	C	T	C	C	T	T	T	C	C	T	T	T	C	T	T	C	C	T	T	T	T	C	T	T	T	T	T	T
JAX00212298	18	10355332	0	A	G	A	A	G	A	A	A	G	A	A	A	A	A	A	A	A	A	H	A	N	G	A	A	A	G	H	A	A	A	H	A	A	G	H	A	A	A	A	H	A	A	A	A	A	A
JAX00451737	18	10364898	0	C	T	C	C	C	C	C	T	C	C	C	C	T	T	C	T	C	C	C	C	C	C	T	C	C	C	C	H	C	C	C	C	H	C	C	C	C	C	C	C	C	C	C	C	T	H
JAX00080293	18	10418039	0	C	T	C	C	T	C	C	C	T	C	C	C	C	C	C	C	C	C	H	C	H	T	C	C	C	T	H	C	C	C	H	C	C	T	H	C	C	C	C	H	C	C	C	C	C	C
JAX00212300	18	10442335	0	A	T	A	A	T	A	A	A	T	A	A	A	A	A	A	A	A	A	H	A	H	T	A	A	A	T	H	A	A	A	H	A	A	T	H	A	A	A	A	H	A	A	A	A	A	A
JAX00451744	18	10445770	0	C	T	C	C	C	C	C	T	C	C	C	C	T	T	C	T	C	C	C	C	C	C	T	C	C	C	C	H	C	C	C	C	H	C	C	C	C	C	C	C	C	C	C	C	T	H
JAX00451746	18	10469443	0	C	T	C	C	T	C	C	C	T	C	C	C	C	C	C	C	C	C	N	C	H	T	C	C	C	T	N	C	C	C	H	C	C	H	H	C	C	C	C	H	C	C	C	C	C	C
JAX00451750	18	10473240	0	T	G	T	T	G	T	T	T	G	T	T	T	T	T	T	T	T	T	H	T	H	G	T	T	T	G	H	T	T	T	H	T	T	G	H	T	T	T	T	H	T	T	T	T	T	T
JAX00080296	18	10475563	0	G	A	G	G	A	G	G	G	A	G	G	G	G	G	G	G	G	G	H	G	H	A	G	G	G	A	H	G	G	G	H	G	G	A	H	G	G	G	G	H	G	G	G	G	G	G
JAX00080297	18	10475821	0	C	T	C	C	T	C	C	T	T	C	C	C	T	T	C	T	C	C	H	C	H	T	T	C	C	T	H	H	C	C	H	C	H	T	H	C	C	C	C	H	C	C	C	C	T	H
JAX00080299	18	10492404	0	G	C	G	G	C	G	G	G	C	G	G	G	G	G	G	G	G	G	H	G	H	C	G	G	G	C	H	G	G	G	H	G	G	C	H	G	G	G	G	H	G	G	G	G	G	G
JAX00212301	18	10492816	0	T	A	T	T	A	T	T	T	A	T	T	T	T	T	T	T	T	T	H	T	H	A	T	T	T	A	H	T	T	T	H	T	T	A	H	T	T	T	T	H	T	T	T	T	T	T
JAX00212302	18	10492982	0	A	G	A	A	G	A	A	A	G	A	A	A	A	A	A	A	A	A	H	A	H	G	A	A	A	G	H	A	A	A	H	A	A	G	H	A	A	A	A	H	A	A	A	A	A	A
JAX00451752	18	10496582	0	C	T	C	C	C	C	C	T	C	C	C	C	T	T	C	T	C	C	C	C	C	C	T	C	C	C	C	H	C	C	C	C	H	C	C	C	C	C	C	C	C	C	C	C	T	H
JAX00451760	18	10550124	0	C	T	C	C	T	C	C	C	C	C	C	C	C	C	C	C	C	C	C	C	H	T	C	C	C	H	C	C	C	C	C	C	C	C	H	C	C	C	C	C	C	C	C	C	C	C
JAX00451762	18	10562713	0	G	A	G	G	A	G	G	G	A	G	G	G	G	G	G	G	G	G	H	G	H	A	G	G	G	A	H	G	G	G	H	G	G	A	H	G	G	G	G	H	G	G	G	G	G	G
JAX00451763	18	10563482	0	T	C	C	T	C	T	T	T	C	C	T	T	T	T	C	T	T	C	C	H	H	C	T	C	T	C	C	H	T	C	H	C	T	C	H	C	C	C	T	H	T	T	H	C	T	H
JAX00080305	18	10575390	0	G	A	A	G	G	G	G	G	G	A	G	G	G	G	A	G	G	A	H	H	G	G	G	A	G	G	H	H	G	A	G	A	G	G	G	A	A	A	G	G	G	G	H	A	G	H
JAX00080307	18	10582678	0	C	T	T	C	C	C	C	C	C	T	C	C	C	C	T	C	C	T	H	H	C	C	C	T	C	C	H	H	C	T	C	T	C	C	C	T	T	T	C	C	C	C	H	T	C	H
JAX00451766	18	10601624	0	C	A	C	C	A	C	C	C	C	C	C	C	C	C	C	C	C	C	C	C	H	A	C	C	C	H	C	C	C	C	C	C	C	C	H	C	C	C	C	C	C	C	C	C	C	C
JAX00451767	18	10627019	0	C	A	C	C	A	C	C	C	A	C	C	C	C	C	C	C	C	C	H	C	H	A	C	C	C	A	H	C	C	C	H	C	C	A	H	C	C	C	C	H	C	C	C	C	C	C
JAX00451769	18	10629452	0	A	G	A	A	A	A	A	G	A	A	A	A	G	G	A	G	A	A	A	A	A	A	G	A	A	A	A	N	A	A	A	A	N	A	A	A	A	A	A	A	A	A	A	A	G	H
JAX00080309	18	10631028	0	A	G	G	A	G	A	A	G	G	G	A	A	G	G	G	G	A	G	G	H	H	G	G	G	A	G	G	G	A	G	N	G	H	G	H	G	G	G	A	H	A	A	H	G	G	G
JAX00080311	18	10655875	0	A	G	A	A	G	A	A	A	G	A	A	A	A	A	A	A	A	A	H	A	H	G	A	A	A	G	H	A	A	A	H	A	A	G	H	A	A	A	A	H	A	A	A	A	A	A
JAX00080313	18	10658898	0	G	A	G	G	A	G	G	A	A	G	G	G	A	A	G	A	G	G	H	G	H	A	A	G	G	A	H	H	G	G	H	G	H	A	H	G	G	G	G	H	G	G	G	G	A	H
JAX00451775	18	10695804	0	G	C	G	G	C	G	G	G	C	G	G	G	G	G	G	G	G	G	H	G	H	C	G	G	G	C	G	G	G	G	G	G	G	C	G	G	G	G	G	H	G	G	G	G	G	G
JAX00080316	18	10699450	0	G	A	G	G	A	G	G	G	G	G	G	G	G	G	G	G	G	G	G	G	H	A	G	G	G	H	G	G	G	G	G	G	G	G	H	G	G	G	G	G	G	G	G	G	G	G
JAX00080317	18	10728728	0	A	G	A	A	G	A	A	G	G	A	A	A	G	G	A	G	A	A	H	A	H	G	G	A	A	G	H	H	A	A	H	A	H	G	H	A	A	A	A	H	A	A	A	A	G	H
JAX00451779	18	10762433	0	G	A	G	G	A	G	G	G	A	G	G	G	G	G	G	G	G	G	H	G	H	A	G	G	G	A	H	G	G	G	H	G	G	A	H	G	G	G	G	H	G	G	G	G	G	G
JAX00451782	18	10778541	0	C	T	C	C	C	C	C	T	C	C	C	C	T	T	C	T	C	C	C	C	C	C	T	C	C	C	C	H	C	C	C	C	H	C	C	C	C	C	C	C	C	C	C	C	T	H
JAX00080320	18	10778642	0	A	T	A	A	T	A	A	A	T	A	A	A	A	A	A	A	A	A	H	A	H	T	A	A	A	T	N	A	A	A	H	A	A	T	H	A	A	A	A	H	A	A	A	A	A	A
JAX00080321	18	10779455	0	T	C	T	T	C	T	T	T	C	T	T	T	T	T	T	T	T	T	N	T	H	C	T	T	T	C	N	T	T	T	H	T	T	C	N	T	T	T	T	T	T	T	T	T	T	T
JAX00451784	18	10787589	0	G	A	G	G	G	G	G	A	G	G	G	G	A	A	G	A	G	G	G	G	G	G	A	G	G	G	G	H	G	G	G	G	H	G	G	G	G	G	G	G	G	G	G	G	A	H
JAX00451786	18	10796383	0	C	G	C	C	G	C	C	C	G	C	C	C	C	C	C	C	C	C	H	C	H	G	C	C	C	G	H	C	C	C	H	C	C	G	H	C	C	C	C	H	C	C	C	C	C	C
JAX00451787	18	10798031	0	A	G	A	A	A	A	A	A	G	A	A	A	A	A	A	A	A	A	H	A	A	A	A	A	A	H	H	A	A	A	H	A	A	G	A	A	A	A	A	H	A	A	A	A	A	A
JAX00451789	18	10811138	0	A	T	A	A	A	A	A	A	T	A	A	A	A	A	A	A	A	A	H	A	A	A	A	A	A	H	H	A	A	A	H	A	A	T	A	A	A	A	A	H	A	A	A	A	A	A
JAX00080325	18	10818017	0	A	C	A	A	C	A	A	C	C	A	A	A	C	C	A	C	A	A	H	A	H	C	C	A	A	C	H	H	A	A	H	A	H	C	H	A	A	A	A	H	A	A	A	A	C	H
JAX00080328	18	10860025	0	C	T	C	C	T	C	C	C	T	C	C	C	C	N	C	C	C	N	H	C	H	T	C	C	C	T	H	C	C	C	H	C	N	T	H	C	C	C	C	H	C	C	C	C	C	C
JAX00451792	18	10863542	0	C	T	C	C	T	C	C	C	C	C	C	C	C	C	C	C	C	C	C	C	H	T	C	C	C	H	C	C	C	C	C	C	C	C	H	C	C	C	C	C	C	C	C	C	C	C
JAX00451793	18	10890977	0	A	C	A	A	C	A	A	A	A	A	A	A	A	A	A	A	A	A	A	A	H	C	A	A	A	H	A	A	A	A	A	A	A	A	H	A	A	A	A	A	A	A	A	A	A	A
JAX00451796	18	10902607	0	G	A	G	G	A	G	G	G	A	G	G	G	G	G	G	G	G	G	H	G	H	A	G	G	G	A	H	G	G	G	H	G	G	A	H	G	G	G	G	H	G	G	G	G	G	G
JAX00212313	18	10913768	0	A	C	A	A	C	A	A	A	A	A	A	A	A	A	A	A	A	A	A	A	H	C	A	A	A	H	A	A	A	A	A	A	A	A	H	A	A	A	A	A	A	A	A	A	A	A
JAX00080331	18	10913928	0	G	A	G	G	A	G	G	G	G	G	G	G	G	G	G	G	G	G	G	G	H	A	G	G	G	H	G	G	G	G	G	G	G	G	H	G	G	G	G	G	G	G	G	G	G	G
JAX00451799	18	10925728	0	T	C	T	T	C	T	T	C	C	T	T	T	C	C	T	C	T	T	H	T	H	C	C	T	T	C	H	H	T	T	H	T	H	C	H	T	T	T	T	H	T	T	T	T	C	H
JAX00080332	18	10930119	0	A	G	A	A	G	A	A	G	G	A	A	A	G	G	A	G	A	A	H	A	N	G	G	A	A	G	H	N	A	A	N	A	H	G	H	A	A	A	A	H	A	A	A	A	G	N
JAX00451802	18	10931908	0	A	G	A	A	G	A	A	G	G	A	A	A	G	G	A	G	A	A	H	A	H	G	G	A	A	G	H	H	A	A	H	A	H	G	H	A	A	A	A	N	A	A	A	A	G	H
JAX00451804	18	10937072	0	C	T	C	C	T	C	C	T	C	C	C	C	T	T	C	T	C	C	C	C	H	T	T	C	C	N	C	H	C	C	C	C	H	C	H	C	C	C	C	C	C	C	C	C	T	H
JAX00451806	18	10947828	0	A	G	A	A	A	A	A	G	A	A	A	A	G	G	A	G	A	A	A	A	A	A	G	A	A	A	A	H	A	A	A	A	H	A	A	A	A	A	A	A	A	A	A	A	G	H
JAX00451810	18	10970286	0	T	A	T	T	T	T	T	T	T	A	T	T	T	T	A	T	T	T	T	H	T	T	T	A	T	T	H	T	T	T	T	T	T	T	T	T	A	H	T	T	T	T	H	A	T	T
JAX00451812	18	10977901	0	C	G	C	C	C	C	C	G	C	C	C	C	G	G	C	G	C	C	C	C	C	C	G	C	C	C	C	H	C	C	C	C	H	C	C	C	C	C	C	C	C	C	C	C	G	C
JAX00451813	18	11019271	0	A	C	A	A	C	A	A	A	A	A	A	A	A	A	A	A	A	A	A	A	H	C	A	A	A	H	A	A	A	A	A	A	A	A	H	A	A	A	A	A	A	A	A	A	A	A
JAX00451816	18	11025210	0	G	T	G	G	T	G	G	G	G	G	G	G	G	G	G	G	G	G	G	G	H	T	G	G	G	H	G	G	G	G	G	G	G	G	H	G	G	G	G	G	G	G	G	G	G	G
JAX00212316	18	11063244	0	C	G	C	C	G	C	C	C	G	C	C	C	C	C	C	C	C	C	H	C	H	G	C	C	C	G	H	C	C	C	H	C	C	G	H	C	C	C	C	H	C	C	C	C	C	C
JAX00212317	18	11063258	0	C	T	C	C	T	C	C	T	T	C	C	C	T	T	C	T	C	C	H	C	H	T	T	C	C	T	H	N	C	C	H	C	H	T	H	C	C	C	C	N	C	C	C	C	T	C
JAX00451819	18	11065354	0	C	T	C	C	T	C	C	C	T	C	C	C	C	C	C	C	C	C	H	C	H	T	C	C	C	T	H	C	C	C	H	C	C	T	H	C	C	C	C	H	C	C	C	C	C	C
JAX00451820	18	11067787	0	T	C	T	T	C	T	T	T	T	T	T	T	T	T	T	T	T	T	T	T	H	C	T	T	T	H	T	T	T	T	T	T	T	T	N	T	T	T	T	T	T	T	T	T	T	T
JAX00080342	18	11069199	0	G	A	A	G	G	G	A	G	G	G	G	A	G	G	G	G	G	A	H	H	G	G	G	G	A	G	G	H	G	A	H	A	G	G	G	A	G	H	A	H	A	G	H	G	G	H
JAX00451821	18	11071036	0	C	T	C	C	C	C	C	T	C	C	C	C	T	T	C	T	C	C	C	C	C	C	T	C	C	C	C	H	C	C	C	C	H	C	C	C	C	C	C	C	C	C	C	C	T	H
JAX00451824	18	11075534	0	T	C	T	T	C	T	T	T	C	T	T	T	T	T	T	T	T	T	H	T	H	C	T	T	T	C	N	T	T	T	H	T	T	C	H	T	T	T	T	H	T	T	T	T	T	T
JAX00212318	18	11077894	0	G	C	G	G	C	G	G	C	C	G	G	G	N	C	G	C	G	G	G	G	N	N	C	G	G	C	N	N	G	G	N	G	N	C	N	G	G	G	G	N	G	G	G	G	C	H
JAX00080345	18	11101853	0	A	G	G	A	G	A	G	G	G	A	A	G	G	G	A	G	A	G	G	G	G	G	G	A	G	G	G	G	A	G	G	G	G	G	G	G	A	G	G	G	G	A	G	A	G	G
JAX00212319	18	11105856	0	C	T	C	C	T	C	C	T	T	C	C	C	T	T	C	T	C	C	H	C	H	T	T	C	C	T	H	H	C	C	H	C	H	T	H	C	C	C	C	H	C	C	C	C	T	H
JAX00451826	18	11106042	0	A	G	A	A	G	A	A	G	G	A	A	A	G	G	A	G	A	A	H	A	H	G	G	A	A	G	H	H	A	A	H	A	H	G	H	A	A	A	A	H	A	A	A	A	G	H
JAX00080346	18	11107728	0	C	T	T	C	C	C	T	C	C	C	C	T	C	C	C	C	C	T	H	H	C	C	C	C	T	C	C	H	C	T	H	T	C	C	C	T	C	H	T	H	T	C	H	C	C	H
JAX00451827	18	11107798	0	A	G	A	A	G	A	A	A	G	A	A	A	A	A	A	A	A	A	H	A	H	G	A	A	A	G	H	A	A	A	H	A	A	G	H	A	A	A	A	A	A	A	A	A	A	A
JAX00451829	18	11126373	0	G	A	G	G	G	G	G	G	G	A	G	G	G	G	A	G	G	G	G	H	G	G	G	A	G	G	H	G	G	G	G	G	G	G	G	G	A	N	G	G	G	G	H	A	G	G
JAX00451830	18	11143218	0	C	T	C	C	C	C	C	T	C	C	C	C	H	N	C	T	C	C	C	C	C	C	T	C	C	C	C	H	C	C	C	C	N	C	C	C	C	C	C	C	C	C	C	C	N	H
JAX00080351	18	11163372	0	T	C	C	T	T	T	C	T	T	T	T	C	T	T	T	T	T	C	N	H	T	T	T	T	C	T	T	H	T	C	H	C	T	T	T	C	T	N	C	N	C	T	N	T	T	H
JAX00080352	18	11192921	0	C	A	A	C	C	C	A	A	C	A	C	A	A	A	A	A	C	A	H	A	C	C	A	A	A	C	H	A	C	A	H	A	H	C	C	A	A	A	A	H	A	C	A	A	A	A
JAX00451843	18	11214542	0	G	A	G	G	A	G	G	G	A	G	G	G	G	G	G	G	G	G	H	G	H	A	G	G	G	A	H	G	G	G	H	G	G	A	H	G	G	G	G	H	G	G	G	G	G	G
JAX00080354	18	11218492	0	T	C	C	T	T	T	C	T	T	C	T	C	T	T	H	T	T	C	H	C	T	T	T	C	C	T	H	H	T	C	H	C	T	T	T	C	C	C	C	H	C	T	C	C	T	H
JAX00451853	18	11241203	0	T	C	T	T	C	T	T	C	C	T	T	T	C	C	T	C	T	T	H	T	T	C	C	T	T	C	H	H	T	T	H	T	H	C	H	T	T	T	T	H	T	T	T	T	C	H
JAX00451857	18	11258779	0	C	T	C	C	T	C	C	C	T	C	C	C	C	C	C	C	C	C	H	C	H	T	C	C	C	T	H	C	C	C	H	C	C	T	H	C	C	C	C	H	C	C	C	C	C	C
JAX00451860	18	11265903	0	C	T	C	C	C	C	C	T	C	C	C	C	T	T	C	T	C	C	C	C	C	C	T	C	C	C	C	H	C	C	C	C	H	C	C	C	C	C	C	C	C	C	C	C	T	H
JAX00451861	18	11266699	0	G	A	G	G	A	G	G	G	G	G	G	G	G	G	G	G	G	G	G	G	H	A	G	G	G	H	G	G	G	G	G	G	G	G	H	G	G	G	G	G	G	G	G	G	G	G
JAX00451865	18	11268641	0	T	A	T	T	T	T	T	T	T	A	T	T	T	T	A	T	T	T	T	H	T	T	T	A	T	T	H	T	T	T	T	T	T	T	T	T	A	H	T	T	T	T	H	A	T	T
JAX00451866	18	11268923	0	C	G	G	C	G	C	G	C	G	G	C	G	C	C	G	C	C	G	G	G	N	G	C	G	G	G	G	H	C	G	G	G	C	G	H	G	G	G	G	G	G	C	G	G	C	H
JAX00451869	18	11269148	0	C	T	T	C	T	C	T	T	T	T	C	T	T	T	T	T	C	T	T	T	H	T	T	T	T	T	T	T	C	T	T	T	H	T	H	T	T	T	T	T	T	C	T	T	T	T
JAX00080360	18	11308509	0	C	T	T	C	C	C	T	C	C	T	C	T	C	C	T	C	C	T	H	T	C	C	C	T	T	C	H	N	C	T	H	T	C	C	C	T	T	T	T	H	T	C	T	T	C	H
JAX00212322	18	11310017	0	C	T	C	C	T	C	C	C	T	C	C	C	C	C	C	C	C	C	H	C	H	N	C	C	C	H	H	C	C	C	N	C	C	H	H	C	C	C	C	H	C	C	C	C	C	C
JAX00451878	18	11316434	0	A	G	A	A	A	A	A	A	A	G	A	A	A	A	G	A	A	A	A	H	A	A	A	G	A	A	H	A	A	A	A	A	A	A	A	A	G	H	A	A	A	A	H	G	A	A
JAX00080362	18	11320349	0	C	T	T	C	C	C	T	C	C	C	C	T	C	C	C	C	C	T	H	T	C	C	C	C	T	C	C	H	C	T	H	T	C	C	C	T	C	T	T	H	T	C	T	C	C	H
JAX00451892	18	11363055	0	T	C	T	T	C	T	T	T	C	T	T	T	T	T	T	T	T	T	H	T	H	C	T	T	T	C	H	T	T	T	H	T	T	C	H	T	T	T	T	H	T	T	T	T	T	T
JAX00451896	18	11374639	0	G	A	G	G	G	G	G	G	A	G	G	G	G	G	G	G	G	G	H	G	G	G	G	G	G	H	H	G	G	G	H	G	G	A	G	G	G	G	G	N	G	G	G	G	G	G
JAX00212324	18	11425503	0	C	T	C	C	T	C	C	C	T	C	C	C	C	C	C	C	C	C	H	C	C	T	C	C	C	T	H	C	C	C	H	C	C	T	H	C	C	C	C	H	C	C	C	C	C	C
JAX00451901	18	11428848	0	T	C	T	T	C	T	T	C	T	T	T	T	C	C	T	C	T	T	T	T	H	C	C	T	T	H	T	H	T	T	T	T	H	T	H	T	T	T	T	T	T	T	T	T	C	H
JAX00451906	18	11438795	0	G	A	G	G	A	G	G	A	G	G	G	G	A	A	G	A	G	G	G	G	H	A	A	G	G	H	G	H	G	G	G	G	H	G	H	G	G	G	G	G	G	G	G	G	A	H
JAX00080370	18	11439022	0	T	C	C	T	T	T	C	T	T	T	T	C	T	T	T	T	T	C	H	N	T	T	T	T	C	T	T	H	T	C	H	C	T	T	T	C	T	H	C	H	C	T	H	T	T	H
JAX00451909	18	11439074	0	G	A	G	G	A	G	G	A	A	G	G	G	A	A	G	A	G	G	H	G	H	A	A	G	G	A	H	H	G	G	H	G	H	A	H	G	G	G	G	H	G	G	G	G	A	H
JAX00451911	18	11439152	0	T	C	T	T	T	T	T	T	T	C	T	T	T	T	C	T	T	T	T	H	T	T	T	C	T	T	H	T	T	T	T	T	T	T	T	T	C	H	T	T	T	T	H	C	T	T
JAX00451912	18	11439174	0	G	A	G	G	A	G	G	A	A	G	G	G	A	A	G	A	G	G	H	G	H	A	A	G	G	A	H	H	G	G	H	G	H	A	H	G	G	G	G	H	G	G	G	G	A	H
JAX00451913	18	11439763	0	T	G	T	T	G	T	T	G	G	T	T	T	G	G	T	G	T	T	H	T	H	G	G	T	T	G	N	H	T	T	N	T	H	G	N	T	T	T	T	H	T	T	T	T	G	H
JAX00080374	18	11492312	0	A	G	G	A	G	A	G	G	G	A	A	G	G	G	A	G	A	G	G	H	H	G	G	A	G	G	H	G	A	G	G	G	H	G	H	G	A	H	G	G	G	A	H	A	G	G
JAX00080375	18	11492346	0	G	A	A	G	G	G	A	G	G	G	G	A	G	G	G	G	G	A	H	H	G	G	G	G	A	G	G	H	G	A	H	A	G	G	G	A	G	H	A	H	A	G	H	G	G	H
JAX00451918	18	11531420	0	G	A	G	G	A	G	G	A	A	G	G	G	A	A	G	A	G	G	H	G	H	A	A	G	G	A	H	H	G	G	H	G	H	A	H	G	G	G	G	H	G	G	G	G	A	H
JAX00080377	18	11541704	0	T	A	A	T	T	T	A	A	T	A	T	A	A	A	A	A	T	A	H	A	T	T	A	A	A	T	H	A	T	A	H	A	A	T	T	A	A	A	A	H	A	T	A	A	A	A
JAX00451921	18	11546565	0	A	T	T	A	T	A	T	A	T	T	A	T	A	A	T	A	A	T	T	T	N	T	A	T	T	T	T	H	A	T	T	T	A	T	T	T	T	T	T	T	T	A	T	T	A	H
JAX00451923	18	11546871	0	C	G	G	C	C	C	G	C	C	G	C	G	C	C	G	C	C	G	H	G	C	C	C	G	G	C	H	H	C	G	H	G	C	C	C	G	G	G	G	H	G	C	G	G	C	H
JAX00451925	18	11547576	0	A	G	G	A	G	A	G	G	G	G	A	G	G	G	G	G	A	N	G	G	A	N	G	G	G	G	G	G	A	G	G	G	N	G	H	N	G	G	G	G	G	A	G	G	G	G
JAX00451929	18	11548049	0	G	A	G	G	G	G	G	A	G	G	G	G	A	A	G	A	G	G	G	G	G	G	A	G	G	G	G	H	G	G	G	G	H	G	G	G	G	G	G	G	G	G	G	G	A	H
JAX00080379	18	11553902	0	A	T	T	A	T	A	T	A	T	A	A	T	A	A	A	A	A	T	T	H	H	T	A	A	T	T	H	H	A	T	T	T	A	T	H	T	A	H	T	T	T	A	H	A	A	H
JAX00451932	18	11570016	0	C	T	C	C	T	C	C	C	T	C	C	C	C	C	C	C	C	C	H	C	H	T	C	C	C	T	H	C	C	C	H	C	C	T	H	C	C	C	C	H	C	C	C	C	C	C
JAX00451933	18	11570515	0	A	T	A	A	T	A	A	T	T	A	A	A	T	T	A	T	A	A	H	A	H	T	T	A	A	T	H	H	A	A	H	A	H	T	H	A	A	A	A	H	A	A	A	A	T	H
JAX00451934	18	11571164	0	G	A	G	G	A	G	G	G	A	G	G	G	G	G	G	G	G	G	H	G	H	A	G	G	G	A	H	G	G	G	H	G	G	A	H	G	G	G	G	H	G	G	G	G	G	G
JAX00451935	18	11584806	0	A	T	T	A	T	A	T	T	T	T	A	T	T	T	T	T	A	T	T	T	N	T	T	T	T	T	T	T	A	T	T	T	H	T	H	T	T	T	T	T	T	A	T	T	T	T
JAX00451936	18	11586005	0	C	T	C	C	C	C	C	T	C	C	C	C	T	T	C	T	C	C	C	C	C	C	T	C	C	C	C	H	C	C	C	C	H	C	C	C	C	C	C	C	C	C	C	C	T	H
JAX00451937	18	11591369	0	A	G	G	A	G	A	G	G	G	G	A	G	G	G	G	G	A	G	G	G	A	G	G	G	G	G	G	G	A	G	G	G	N	G	A	G	G	G	G	G	G	A	G	G	G	G
JAX00451939	18	11609063	0	A	C	C	A	C	A	C	C	C	C	A	C	C	C	C	C	A	C	C	C	H	C	C	C	C	C	C	C	A	C	C	C	H	C	H	C	C	C	C	C	C	A	C	C	C	C
JAX00451941	18	11634342	0	C	T	C	C	T	C	C	C	T	C	C	C	C	C	C	C	C	C	H	C	H	T	C	C	C	T	H	C	C	C	H	C	C	T	H	C	C	C	C	H	C	C	C	C	C	C
JAX00451942	18	11634361	0	A	T	A	A	A	A	A	T	A	A	A	A	T	T	A	T	A	A	A	A	A	A	T	A	A	A	A	H	A	A	A	A	H	A	A	A	A	A	A	A	A	A	A	A	T	H
JAX00451943	18	11638296	0	C	A	C	C	A	C	C	C	C	C	C	C	C	C	C	C	C	C	C	C	C	H	C	C	C	N	C	C	C	C	C	C	C	C	C	C	C	C	C	C	C	C	C	C	C	C
JAX00451956	18	11706130	0	G	T	G	G	G	G	G	T	G	G	G	G	T	T	G	T	G	G	G	G	G	G	T	G	G	G	G	H	G	G	G	G	H	G	G	G	G	G	G	G	G	G	G	G	T	H
JAX00080396	18	11780740	0	G	A	A	G	A	G	A	A	A	A	G	A	A	A	A	A	G	A	A	A	H	A	A	A	A	A	A	A	G	A	A	A	G	A	H	A	A	A	A	A	A	G	A	A	A	A
JAX00451963	18	11785205	0	C	T	C	C	C	C	C	T	C	C	C	C	T	T	C	T	C	C	C	C	C	C	T	C	C	C	C	H	C	C	C	C	H	C	C	C	C	C	C	C	C	C	C	C	T	H
JAX00080399	18	11825947	0	T	C	C	T	T	T	C	T	T	T	T	C	T	T	T	T	T	C	H	H	T	T	T	T	C	T	T	H	T	C	H	C	T	T	T	C	T	H	C	H	C	T	H	T	T	H
JAX00080403	18	11861085	0	A	C	A	A	C	A	A	C	A	A	A	A	C	C	A	C	A	A	A	A	H	C	C	A	A	H	A	N	A	A	A	A	N	A	H	A	A	A	A	A	A	A	A	A	C	H
JAX00451969	18	11861973	0	G	A	G	G	G	G	G	A	G	G	G	G	A	A	G	A	G	G	G	G	G	G	A	G	G	G	G	H	G	G	G	G	H	G	G	G	G	G	G	G	G	G	G	G	A	H
JAX00451970	18	11865779	0	C	T	C	C	C	C	C	T	T	C	C	C	T	T	C	T	C	C	H	C	C	C	T	C	C	H	H	H	C	C	H	C	H	T	C	C	C	C	C	H	C	C	C	C	T	H
JAX00451971	18	11875596	0	G	A	G	G	G	G	G	G	A	G	G	G	G	G	G	G	G	G	H	G	G	G	G	G	G	H	H	G	G	G	H	G	G	A	G	G	G	G	G	H	G	G	G	G	G	G
JAX00451976	18	11915782	0	A	G	G	A	G	A	G	G	G	A	A	G	G	G	A	G	A	G	G	H	H	G	G	A	G	G	H	G	A	G	G	G	H	G	H	G	A	H	G	G	G	A	H	A	G	G
JAX00080408	18	11942914	0	G	A	A	G	G	G	A	G	G	G	G	A	G	G	G	G	G	A	H	A	G	G	G	G	A	G	G	H	G	A	H	A	G	G	G	A	G	A	A	H	A	G	A	G	G	H
JAX00080409	18	11946109	0	T	A	A	T	A	T	A	A	A	A	T	A	A	A	A	A	T	A	A	A	T	A	A	A	A	A	A	A	T	A	A	A	T	A	T	A	A	A	A	A	A	T	A	A	N	A
JAX00212336	18	11959132	0	T	C	T	T	C	T	T	T	C	T	T	T	T	T	T	T	T	T	H	T	H	C	T	T	T	C	H	T	T	T	H	T	T	C	H	T	T	T	T	H	T	T	T	T	T	T
JAX00080410	18	11964319	0	A	G	G	A	G	A	G	G	G	G	A	G	G	G	G	G	A	G	G	G	H	G	G	G	G	G	G	G	A	G	G	G	H	G	H	G	G	G	G	G	G	A	G	G	G	G
JAX00451982	18	11984820	0	G	A	G	G	A	G	G	A	A	G	G	G	A	A	G	A	G	G	N	G	N	A	A	G	G	A	H	H	G	G	N	G	H	A	H	G	G	G	G	G	G	G	G	G	A	G
JAX00451983	18	11984983	0	T	A	T	T	A	T	T	T	T	T	T	T	T	T	T	T	T	T	T	T	H	A	T	T	T	H	T	T	T	T	T	T	T	T	H	T	T	T	T	T	T	T	T	T	T	T
JAX00451987	18	11986905	0	T	C	T	T	C	T	T	C	C	T	T	T	C	C	T	C	T	T	H	T	H	C	C	T	T	C	H	H	T	T	H	T	H	C	H	T	T	T	T	H	T	T	T	T	C	H
JAX00451989	18	11991838	0	T	C	T	T	T	T	T	C	C	T	T	T	C	C	T	C	T	T	H	T	T	T	C	T	T	H	H	H	T	T	H	T	H	C	T	T	T	T	T	H	T	T	T	T	C	H
JAX00451993	18	12016620	0	A	G	A	A	G	A	A	A	G	A	A	A	A	A	A	A	A	A	N	A	N	G	A	A	A	G	N	A	A	A	N	A	A	G	N	A	A	A	A	A	A	A	A	A	A	A
JAX00080414	18	12027227	0	A	G	G	A	G	A	G	G	G	A	A	G	G	G	A	G	A	G	G	A	A	G	G	A	G	G	A	G	A	G	G	G	A	G	A	G	A	A	G	G	G	A	A	A	G	G
JAX00080415	18	12029377	0	C	T	T	C	T	C	T	T	T	C	C	T	T	T	C	T	C	T	T	N	H	T	T	C	T	T	H	T	C	T	T	T	H	T	N	T	C	H	T	T	T	C	H	C	T	T
JAX00452011	18	12116498	0	G	A	G	G	G	G	G	G	G	A	G	G	G	G	A	G	G	G	G	H	G	G	G	A	G	G	N	G	G	G	G	G	G	G	G	G	A	N	G	G	G	G	H	A	G	G
JAX00452014	18	12120092	0	C	A	C	C	A	C	C	A	A	C	C	C	A	A	C	A	C	C	H	C	H	A	A	C	C	A	H	H	C	C	H	C	H	A	H	C	C	C	C	H	C	C	C	C	A	H
JAX00452015	18	12120612	0	T	C	T	T	C	T	T	C	C	C	T	T	C	C	C	C	T	T	H	H	H	C	C	C	T	C	C	H	T	T	H	T	H	C	H	T	C	H	T	H	T	T	H	C	C	H
JAX00452019	18	12125995	0	T	C	T	T	C	T	C	C	C	T	T	C	H	H	T	N	T	T	N	T	T	H	H	T	C	C	T	T	T	T	C	T	T	N	T	T	T	T	C	C	N	T	N	T	H	T
JAX00080422	18	12145831	0	C	T	C	C	T	C	T	T	T	T	C	T	T	T	T	N	C	C	H	T	H	T	T	T	T	T	T	C	C	C	T	C	C	T	H	C	T	N	T	T	T	C	H	T	H	C
JAX00080423	18	12145966	0	A	G	A	A	G	A	G	G	G	G	A	G	G	G	G	G	A	A	H	G	H	G	G	G	G	G	G	N	A	A	G	A	N	G	N	A	G	H	G	G	G	A	G	G	G	G
JAX00452024	18	12199031	0	C	T	C	C	T	C	T	C	T	C	C	T	C	C	H	C	C	C	H	T	H	T	C	H	T	T	T	C	C	C	T	C	C	T	H	C	H	C	T	T	T	C	H	H	C	C
JAX00452025	18	12204250	0	C	T	C	C	C	C	C	C	C	T	C	C	C	C	T	C	C	C	C	H	C	C	C	T	C	C	H	C	C	N	C	C	C	C	C	C	T	H	C	C	C	C	C	N	C	C
JAX00080429	18	12222305	0	C	T	C	C	T	C	T	T	C	C	C	T	T	T	C	T	C	C	C	H	H	T	T	C	T	H	C	H	C	C	H	C	H	C	H	C	C	C	T	H	T	C	H	C	T	H
JAX00452036	18	12228149	0	A	G	A	A	A	A	A	G	A	G	A	A	G	G	G	G	A	A	A	H	A	A	G	G	A	A	H	H	A	A	A	A	H	A	A	A	G	H	A	A	A	A	A	G	G	H
JAX00080433	18	12254781	0	A	C	C	A	C	A	C	C	C	A	A	C	C	C	A	C	A	C	C	H	N	C	C	A	C	C	H	C	A	C	C	C	H	C	H	C	A	H	C	C	C	A	H	A	C	C
JAX00212340	18	12263205	0	C	G	C	C	G	C	G	C	G	C	C	G	C	C	C	C	C	C	H	H	H	G	C	C	G	G	N	C	C	C	G	C	C	G	H	C	C	C	G	G	G	C	N	C	C	C
JAX00452047	18	12275745	0	T	C	T	T	C	T	C	C	C	T	T	C	C	C	T	C	T	T	H	H	H	C	C	T	C	C	H	H	T	T	C	T	H	C	H	T	T	T	C	C	C	T	H	T	C	H
JAX00452048	18	12278089	0	A	G	A	A	G	A	G	G	G	G	A	G	G	G	G	G	A	A	H	G	H	G	G	G	G	G	G	H	A	A	G	A	H	G	H	A	G	H	G	G	G	A	H	G	G	H
JAX00212341	18	12292646	0	C	T	C	C	T	C	T	C	T	C	C	T	C	C	C	C	C	C	H	H	H	T	C	C	T	T	H	C	C	C	T	C	C	T	H	C	C	C	T	T	T	C	H	C	C	C
JAX00452051	18	12295815	0	T	C	T	T	T	T	T	C	T	T	T	T	H	C	T	C	T	T	T	T	T	T	C	T	T	T	T	H	T	T	T	T	H	T	T	T	T	T	T	T	T	T	T	T	C	H
JAX00452056	18	12322221	0	C	G	C	C	G	C	G	C	G	C	C	G	C	C	C	C	C	C	H	H	H	G	C	C	G	G	H	C	C	C	G	C	C	G	H	C	C	C	G	G	G	C	H	C	C	C
JAX00452058	18	12323548	0	A	G	A	A	A	A	A	G	A	A	A	A	G	G	A	G	A	A	A	A	A	A	G	A	A	A	A	A	A	A	A	A	A	A	A	A	A	A	A	A	A	A	A	A	N	A
JAX00452065	18	12331403	0	G	A	G	G	A	G	A	A	A	A	G	A	A	A	A	A	G	G	H	A	H	A	A	A	A	A	A	H	G	G	A	G	H	A	H	G	A	H	A	A	A	G	H	A	A	H
JAX00452066	18	12331480	0	A	G	G	A	G	A	G	A	G	G	A	G	A	A	G	A	A	G	G	G	H	G	A	G	G	G	G	H	A	G	G	G	A	G	H	G	G	G	G	G	G	A	H	G	A	H
JAX00452067	18	12332482	0	T	C	C	T	C	T	C	C	C	T	T	C	C	C	T	C	T	C	C	H	N	C	C	T	C	C	H	C	T	C	C	C	H	C	H	C	T	H	C	C	C	T	H	T	C	C
JAX00452068	18	12334937	0	C	T	C	C	C	C	C	C	C	T	C	C	C	C	T	C	C	C	C	H	C	C	C	T	C	C	H	C	C	C	C	C	C	C	C	C	T	H	C	C	C	C	C	T	C	C
JAX00080437	18	12336394	0	G	A	A	G	A	G	A	A	A	G	G	A	A	A	G	A	G	A	A	H	H	A	A	G	A	A	H	A	G	A	A	A	H	A	H	A	G	H	A	A	A	G	H	G	A	A
JAX00452069	18	12336430	0	C	G	G	C	G	C	G	G	G	C	C	G	G	G	C	G	C	G	G	H	H	G	G	C	G	G	H	G	C	G	G	G	H	G	H	G	C	H	G	G	G	C	H	C	G	G
JAX00452074	18	12337623	0	C	A	A	C	A	C	A	C	C	C	C	A	C	C	C	C	C	A	H	H	H	A	C	C	A	H	C	H	C	A	H	A	C	C	H	A	C	H	A	H	A	C	H	C	C	H
JAX00452076	18	12338635	0	G	A	G	G	A	G	A	A	A	A	G	A	A	A	A	A	G	G	H	A	H	A	A	A	A	A	A	H	G	G	A	G	H	A	H	G	A	H	A	A	A	G	H	A	A	H
JAX00452077	18	12338920	0	G	T	G	G	T	G	T	T	T	G	G	T	T	T	G	T	G	G	H	H	H	T	T	G	T	T	H	H	G	G	T	G	H	T	H	G	G	G	T	T	T	G	H	G	T	H
JAX00452078	18	12339038	0	C	A	C	C	A	C	A	A	A	C	C	A	A	A	C	A	C	C	H	H	H	A	A	C	A	A	N	H	C	C	A	C	H	A	H	C	C	C	A	A	A	C	H	C	A	H
JAX00080439	18	12339131	0	T	G	G	T	T	T	T	T	T	T	T	T	T	T	T	T	T	G	H	T	T	T	T	T	T	T	T	H	T	G	T	G	T	T	T	G	T	H	T	T	T	T	T	T	T	H
JAX00452084	18	12353950	0	A	G	A	A	G	A	G	G	G	G	A	G	G	G	G	G	A	A	H	G	H	G	G	G	G	G	G	H	A	A	G	A	H	G	H	A	G	H	G	G	G	A	H	G	G	H
JAX00452090	18	12362796	0	C	T	C	C	T	C	C	T	T	T	C	C	T	T	T	T	C	C	H	H	H	T	T	T	C	T	T	H	C	C	H	C	H	T	H	C	T	H	C	H	C	C	C	T	T	H
JAX00452092	18	12364205	0	A	C	A	A	C	A	A	A	A	C	A	A	A	A	C	A	A	A	A	H	H	C	A	C	A	H	H	A	A	A	A	A	A	A	H	A	C	H	A	A	A	A	A	C	A	A
JAX00452094	18	12364631	0	G	A	G	G	A	G	G	A	G	G	G	G	A	A	G	A	G	G	G	G	N	A	A	G	G	H	G	H	G	G	G	G	H	G	H	G	G	G	G	G	G	G	G	G	A	H
JAX00452095	18	12366260	0	C	T	C	C	C	C	C	C	C	T	C	C	C	C	T	C	C	C	C	H	C	C	C	T	C	C	H	C	C	C	C	C	C	C	C	C	T	H	C	C	C	C	C	T	C	C
JAX00212345	18	12368912	0	A	C	A	A	C	A	A	C	C	C	A	N	C	C	C	C	A	A	H	N	N	C	C	C	A	C	C	H	A	A	H	A	H	C	H	A	C	H	A	H	A	A	A	C	C	H
JAX00452104	18	12370415	0	C	T	C	C	C	C	C	T	C	C	C	C	T	T	C	T	C	C	C	C	C	C	T	C	C	C	C	H	C	C	C	C	H	C	C	C	C	C	C	C	C	C	C	C	T	T
JAX00080444	18	12413865	0	C	T	C	C	T	C	C	T	T	C	C	C	T	T	C	T	C	C	H	C	H	T	T	C	C	T	H	H	C	C	H	C	H	T	H	C	C	C	C	H	C	C	C	C	T	H
JAX00452108	18	12426797	0	A	G	A	A	A	A	A	G	A	A	A	A	G	G	A	G	A	A	A	A	A	A	G	A	A	A	A	H	A	A	A	A	H	A	A	A	A	A	A	A	A	A	A	A	G	H
JAX00452115	18	12446155	0	C	T	C	C	T	C	C	T	T	C	C	C	T	T	C	T	C	C	H	C	H	T	T	C	C	T	H	H	C	C	H	C	H	T	H	C	C	C	C	H	C	C	C	C	T	H
JAX00452116	18	12479075	0	A	G	A	A	G	A	A	A	G	A	A	A	A	A	A	A	A	A	H	A	N	G	A	A	A	G	N	A	A	A	A	A	A	G	A	A	A	A	A	N	A	A	A	A	A	A
JAX00452118	18	12490714	0	C	A	C	C	C	C	C	A	C	C	C	C	A	A	C	A	C	C	C	C	C	C	A	C	C	C	C	H	C	C	C	C	H	C	C	C	C	C	C	C	C	C	C	C	A	H
JAX00452121	18	12491535	0	G	A	G	G	A	G	G	G	A	A	G	G	G	G	A	G	G	G	H	H	H	A	G	A	G	A	A	G	G	G	H	G	G	A	H	G	A	H	G	H	G	G	G	A	G	G
JAX00452127	18	12494712	0	A	G	A	A	G	A	A	A	G	A	A	A	A	A	A	A	A	A	H	A	H	G	A	A	A	G	H	A	A	A	H	A	A	G	H	A	A	A	A	H	A	A	A	A	A	A
JAX00452131	18	12515558	0	C	A	C	C	C	C	C	C	C	A	C	C	C	C	A	C	C	C	C	H	C	C	C	A	C	C	H	C	C	C	C	C	C	C	C	C	A	H	C	C	C	C	C	A	C	C
JAX00080449	18	12518602	0	G	A	G	G	A	G	G	A	A	A	G	G	A	A	A	A	G	G	H	H	H	A	A	A	G	A	N	H	G	G	H	G	H	A	H	G	A	H	G	H	G	G	G	A	A	H
JAX00080450	18	12518782	0	G	A	G	G	A	G	G	A	A	A	G	G	A	A	A	A	G	G	H	H	H	A	A	A	G	A	A	H	G	G	H	G	H	A	H	G	A	H	G	H	G	G	G	A	A	H
JAX00080451	18	12519239	0	T	C	T	T	C	T	T	C	C	C	T	T	C	C	C	C	T	T	H	H	H	C	C	C	T	C	C	H	T	T	H	T	H	C	H	T	C	H	T	H	T	T	T	C	C	H
JAX00452139	18	12531320	0	A	G	A	A	G	A	A	G	A	A	A	A	G	G	A	G	A	A	A	A	H	G	G	A	A	H	A	H	A	A	A	A	N	A	H	A	A	A	A	A	A	A	A	A	G	H
JAX00452149	18	12549399	0	A	G	A	A	G	A	A	G	G	A	A	A	G	G	A	G	A	A	H	A	H	G	G	A	A	G	H	H	A	A	H	A	H	G	H	A	A	A	A	H	A	A	A	A	G	H
JAX00080456	18	12575787	0	T	G	T	T	G	T	T	G	G	G	T	T	G	G	G	G	T	T	T	H	N	G	G	G	T	G	G	N	T	T	N	T	N	G	N	T	G	H	T	T	T	T	T	G	G	H
JAX00080457	18	12581377	0	A	C	A	A	C	A	A	C	C	A	A	A	C	C	A	C	A	A	H	A	H	C	C	A	A	C	H	H	A	A	N	A	H	C	H	A	A	A	A	C	A	A	A	A	C	H
JAX00452156	18	12598904	0	A	G	A	A	G	A	A	A	G	A	A	A	A	A	A	A	A	A	H	A	H	G	A	A	A	G	H	A	A	A	H	A	A	G	H	A	A	A	A	H	A	A	A	A	A	A
JAX00452160	18	12603910	0	G	T	G	G	G	G	G	T	G	T	G	G	T	T	T	T	G	G	G	H	G	G	T	T	G	G	H	H	G	G	G	G	H	G	G	G	T	H	G	G	G	G	G	T	T	H
JAX00452162	18	12609735	0	A	G	A	A	G	A	A	G	G	G	A	A	G	G	G	G	A	A	H	H	H	G	G	G	A	G	G	H	A	A	H	A	H	G	H	A	G	H	A	H	A	A	A	G	G	H
JAX00452163	18	12609915	0	G	A	G	G	A	G	G	A	A	A	G	G	A	N	A	A	G	G	N	H	H	N	N	A	G	N	N	H	G	G	H	G	N	A	H	G	A	H	G	H	G	G	G	A	A	H
JAX00452165	18	12621725	0	T	C	T	T	T	T	T	C	T	C	T	T	C	C	C	C	T	T	T	N	T	T	C	C	T	T	C	H	T	T	T	T	H	T	T	T	C	N	T	T	T	T	T	C	C	H
JAX00452166	18	12621808	0	C	T	C	C	C	C	C	T	C	T	C	C	T	T	T	T	C	C	C	T	C	C	T	T	C	C	H	H	C	C	C	C	H	C	C	C	T	N	C	C	C	C	C	T	T	H
JAX00452173	18	12625739	0	C	T	C	C	C	C	C	T	C	C	C	C	T	T	C	T	C	C	C	C	C	C	T	C	C	C	C	H	C	C	C	C	H	C	C	C	C	C	C	C	C	C	C	C	T	H
JAX00452181	18	12635228	0	G	A	G	G	A	G	G	G	A	G	G	G	G	G	G	G	G	G	H	G	H	A	G	G	G	A	H	G	G	G	H	G	G	A	H	G	G	G	G	H	G	G	G	G	G	G
JAX00080462	18	12661364	0	T	C	T	T	C	T	T	C	C	T	T	T	C	C	T	C	T	T	H	T	H	C	C	T	T	C	H	H	T	T	H	T	H	C	H	T	T	T	T	H	T	T	T	T	C	H
JAX00452187	18	12663380	0	C	T	C	C	C	C	C	C	C	T	C	C	C	C	T	C	C	C	C	H	C	C	C	T	C	C	H	C	C	C	C	C	C	C	C	C	T	H	C	C	C	C	C	T	C	C
JAX00212352	18	12681500	0	A	G	A	A	G	A	A	A	G	A	A	A	A	A	A	A	A	A	H	A	H	G	A	A	A	G	H	A	A	A	H	A	A	G	H	A	A	A	A	H	A	A	A	A	A	A
JAX00452189	18	12683216	0	G	A	G	G	G	G	G	A	G	G	G	G	A	A	G	A	G	G	G	G	G	G	A	G	G	G	G	H	G	G	G	G	H	G	G	G	G	G	G	G	G	G	G	G	A	H
JAX00452190	18	12683257	0	A	G	A	A	G	A	A	G	G	G	A	A	H	H	G	H	A	A	H	H	H	G	G	G	A	G	G	H	A	A	H	H	A	G	H	H	G	H	A	H	H	A	H	G	H	N
JAX00452191	18	12694644	0	T	C	T	T	T	T	T	T	T	C	T	T	T	T	C	T	T	T	T	H	T	T	T	C	T	T	H	T	T	T	T	T	T	T	T	T	C	H	T	T	T	T	T	C	T	T
JAX00452195	18	12709417	0	A	T	A	A	A	A	A	T	A	A	A	A	T	T	A	T	A	A	A	A	A	A	T	A	A	A	A	H	A	A	A	A	H	A	A	A	A	A	A	A	A	A	A	A	T	H
JAX00452196	18	12734996	0	A	C	A	A	A	A	A	C	A	A	A	A	C	C	A	N	A	A	A	A	A	A	C	A	A	A	A	N	A	A	A	A	H	A	A	A	A	A	A	A	A	A	A	A	C	H
JAX00080467	18	12742288	0	T	C	T	T	C	T	T	C	C	C	T	T	C	C	C	C	T	T	H	H	H	C	C	C	T	C	C	H	T	T	H	T	H	C	H	T	C	N	T	T	T	T	T	C	C	H
JAX00452202	18	12794902	0	G	A	G	G	A	G	G	A	G	G	G	G	A	A	G	A	G	G	G	G	H	A	A	G	G	H	G	H	G	G	G	G	H	G	H	G	G	G	G	G	G	G	G	G	A	H
JAX00080473	18	12805670	0	G	A	G	G	A	G	G	G	A	G	G	G	G	G	G	G	G	G	H	G	H	A	G	G	G	A	H	G	G	G	H	G	G	A	H	G	G	G	G	H	G	G	G	G	G	G
JAX00452205	18	12807237	0	A	G	A	A	G	A	A	G	G	G	A	A	G	G	G	G	A	A	H	H	H	G	G	G	A	G	G	H	A	A	H	A	H	G	H	A	G	H	N	H	A	A	A	G	G	H
JAX00452209	18	12853235	0	G	T	G	G	G	G	G	T	G	T	G	G	T	T	T	T	G	G	G	H	G	G	T	T	G	G	H	H	G	G	G	G	H	G	G	G	T	H	G	G	G	G	G	T	T	H
JAX00080476	18	12858024	0	G	A	G	G	A	G	G	G	A	G	G	G	G	G	G	G	G	G	H	G	H	A	G	G	G	A	H	G	G	G	H	G	G	A	H	G	G	G	G	H	G	G	G	G	G	G
JAX00080478	18	12858164	0	A	G	A	A	G	A	A	G	G	G	A	A	G	G	G	G	A	A	H	H	N	G	G	G	A	G	G	H	A	A	H	A	H	G	H	A	G	H	A	H	A	A	A	G	G	N
JAX00452216	18	12897312	0	A	G	A	A	G	A	A	A	G	G	A	A	A	A	G	A	A	A	H	H	H	G	A	G	A	G	G	A	A	A	H	A	A	N	H	A	G	H	A	H	A	A	A	G	A	A
JAX00452220	18	12922971	0	A	G	A	A	G	A	A	G	G	A	A	A	G	G	A	G	A	A	H	A	H	G	G	A	A	G	H	H	A	A	H	A	H	G	H	A	A	A	A	H	A	A	A	A	G	H
JAX00212362	18	12938827	0	C	A	C	C	A	C	C	C	A	C	C	C	C	C	C	C	C	C	H	C	H	A	C	C	C	A	H	C	C	C	H	C	C	A	H	C	C	C	C	H	C	C	C	C	C	C
JAX00080484	18	12941669	0	A	G	A	A	G	A	A	G	G	G	A	A	G	G	G	G	A	A	N	H	N	G	G	G	A	G	G	N	A	A	H	A	N	G	H	A	G	H	A	H	A	A	A	G	G	H
JAX00452225	18	12950576	0	T	C	T	T	C	T	T	C	C	T	T	T	C	C	T	C	T	T	H	T	H	C	C	T	T	C	H	H	T	T	H	T	H	C	H	T	T	T	T	H	T	T	T	T	C	H
JAX00452233	18	13008245	0	G	A	G	G	G	G	G	A	G	G	G	G	A	A	G	A	G	G	G	G	G	G	A	G	G	G	G	H	G	G	G	G	H	G	G	G	G	G	G	G	G	G	G	G	A	H
JAX00452234	18	13012295	0	A	C	A	A	A	A	A	A	A	C	A	A	A	A	C	A	A	A	A	H	A	A	A	C	A	A	H	A	A	A	A	A	A	A	A	A	C	H	A	A	A	A	A	C	A	A
JAX00080488	18	13016188	0	G	C	G	G	C	G	G	G	C	G	G	G	G	G	G	G	G	G	H	G	H	C	G	G	G	C	N	G	G	G	H	G	G	C	H	G	G	G	G	G	G	G	G	G	G	G
JAX00080489	18	13016274	0	A	T	A	A	T	A	A	T	T	A	A	A	T	T	A	T	A	A	H	A	H	T	T	A	A	T	H	H	A	A	H	A	H	T	H	A	A	A	A	H	A	A	A	A	T	H
JAX00452237	18	13017027	0	C	T	C	C	C	C	C	T	C	C	C	C	T	T	C	T	C	C	C	C	C	C	T	C	C	C	C	H	C	C	C	C	H	C	C	C	C	C	C	C	C	C	C	C	T	N
JAX00452238	18	13017292	0	C	T	C	C	C	C	C	T	C	C	C	C	T	T	C	T	C	C	C	C	C	C	T	C	C	C	C	H	C	C	C	C	H	C	C	C	C	C	C	C	C	C	C	C	T	H
JAX00452239	18	13025018	0	C	T	C	C	T	C	C	C	T	C	C	C	C	C	C	C	C	C	H	C	H	T	C	C	C	T	H	C	C	C	H	C	C	T	H	C	C	C	C	H	C	C	C	C	C	C
JAX00452240	18	13066679	0	G	T	G	G	T	G	G	T	T	T	G	G	T	T	T	T	G	G	H	H	H	T	T	T	G	T	T	H	G	G	H	G	H	T	H	G	T	H	G	H	G	G	G	T	T	H
JAX00452242	18	13066964	0	C	T	C	C	C	C	C	T	C	C	C	C	T	T	C	T	C	C	C	C	C	C	T	C	C	C	C	H	C	C	C	C	H	C	C	C	C	C	C	C	C	C	C	C	T	H
JAX00080491	18	13075859	0	G	A	G	G	A	G	G	A	A	G	G	G	A	A	G	A	G	G	H	G	H	A	A	G	G	A	H	H	G	G	H	G	H	A	H	G	G	G	G	H	G	G	G	G	A	H
JAX00080495	18	13099366	0	G	A	G	G	A	G	G	G	A	G	G	G	G	G	G	G	G	G	A	G	A	A	G	G	G	A	A	G	G	G	A	G	G	A	A	G	G	G	G	A	G	G	G	G	G	G
JAX00452246	18	13103019	0	G	A	G	G	A	G	G	G	G	G	G	G	G	G	G	G	G	G	G	G	G	A	G	G	G	H	G	G	G	G	G	G	G	G	G	G	G	G	G	G	G	G	G	G	G	G
JAX00080496	18	13115158	0	T	C	T	T	C	T	T	C	C	T	T	T	C	C	T	C	T	T	H	T	H	C	C	T	T	C	H	H	T	T	H	T	H	C	H	T	T	T	T	H	T	T	T	T	C	H
JAX00452255	18	13149140	0	C	T	C	C	C	C	C	T	C	C	C	C	T	T	C	T	C	C	C	C	C	C	T	C	C	C	C	H	C	C	C	C	H	C	C	C	C	C	C	C	C	C	C	C	T	H
JAX00452256	18	13150781	0	C	G	C	C	C	C	C	C	C	G	C	C	C	N	G	C	C	C	C	N	C	C	C	G	C	C	N	C	C	C	C	C	N	C	C	C	G	N	C	C	C	C	C	G	C	C
JAX00212365	18	13151006	0	T	C	T	T	C	T	T	C	C	T	T	T	C	C	T	C	T	T	H	T	H	C	C	T	T	C	H	H	T	T	H	T	H	C	H	T	T	T	T	H	T	T	T	T	C	H
JAX00452257	18	13151469	0	T	C	T	T	C	T	T	C	C	C	T	T	C	C	C	C	T	T	H	N	N	C	C	C	T	C	C	N	T	T	H	T	H	C	H	T	C	N	T	N	T	T	T	C	C	H
JAX00452262	18	13167988	0	G	A	G	G	G	G	G	G	A	G	G	G	G	G	G	G	G	G	H	G	G	G	G	G	G	H	H	G	G	G	H	G	G	A	G	G	G	G	G	H	G	G	G	G	G	G
JAX00212366	18	13199598	0	T	G	T	T	G	T	T	G	G	G	T	T	G	G	G	G	T	T	H	H	H	G	G	G	T	G	G	H	T	T	H	T	H	G	H	T	G	H	T	H	T	T	T	G	G	H
JAX00452270	18	13220401	0	C	T	C	C	C	C	C	T	T	C	C	C	T	T	C	T	C	C	H	C	C	C	T	C	C	H	H	H	C	C	H	C	H	T	C	C	C	C	C	H	C	C	C	C	T	H
JAX00452271	18	13220446	0	G	T	G	G	G	G	G	T	T	G	G	G	T	T	G	T	G	G	H	G	G	G	T	G	G	H	H	N	G	G	H	G	N	T	G	G	G	G	G	H	G	G	G	G	T	G
JAX00452272	18	13234672	0	C	T	C	C	C	C	T	C	C	C	C	T	C	C	C	C	C	C	C	H	C	C	C	C	T	C	C	C	C	C	H	C	C	C	C	C	C	C	T	H	T	C	H	C	C	C
JAX00452273	18	13263478	0	G	A	G	G	A	G	G	A	A	G	G	G	A	A	G	A	G	G	A	G	N	A	A	G	G	A	N	N	G	G	N	G	H	A	N	G	G	G	G	H	G	G	G	G	N	H
JAX00452275	18	13281950	0	C	T	C	C	T	C	C	T	T	C	C	C	T	T	C	T	C	C	H	C	H	T	T	C	C	T	H	H	C	C	H	C	H	T	H	C	C	C	C	H	C	C	C	C	T	H
JAX00452276	18	13297619	0	A	T	A	A	A	A	A	T	T	A	A	A	T	T	A	T	A	A	H	A	A	A	T	A	A	H	H	H	A	A	H	A	H	T	A	A	A	A	A	H	A	A	A	A	T	H
JAX00452278	18	13338143	0	G	A	G	G	G	G	G	A	A	G	G	G	A	A	G	A	G	G	H	G	G	G	A	G	G	H	H	H	G	G	H	G	H	A	G	G	G	G	G	H	G	G	G	G	A	H
JAX00452279	18	13342253	0	C	A	C	C	C	C	C	A	A	C	C	C	A	A	C	A	C	C	H	C	C	C	A	C	C	H	H	H	C	C	H	C	H	A	C	C	C	C	C	H	C	C	C	C	A	H
JAX00452280	18	13366325	0	C	T	C	C	C	C	C	C	C	T	C	C	C	C	T	C	C	C	C	H	C	C	C	T	C	C	T	C	C	C	C	C	C	C	C	C	T	H	C	C	C	C	C	T	C	C
JAX00452283	18	13401586	0	T	C	T	T	T	T	T	C	C	T	T	T	C	C	T	C	T	T	H	T	T	T	C	T	T	H	H	H	T	T	H	T	H	C	T	T	T	T	T	H	T	T	T	T	C	H
JAX00452284	18	13401603	0	C	G	G	C	G	C	C	C	C	C	C	C	C	C	C	C	C	G	H	C	H	G	C	C	C	H	C	H	C	G	C	G	C	C	G	G	C	H	C	C	C	C	C	C	C	H
JAX00080520	18	13428264	0	C	T	T	C	T	C	C	C	C	T	C	C	C	C	T	C	C	T	H	H	H	T	C	T	C	H	H	H	C	T	C	T	C	C	T	T	T	T	C	C	C	C	C	T	C	H
JAX00452288	18	13436371	0	A	G	A	A	A	A	A	G	A	A	A	G	G	G	A	G	A	A	A	A	A	A	G	A	A	A	A	H	A	A	A	A	H	A	A	A	A	A	A	A	A	A	A	A	G	H
JAX00452290	18	13448399	0	A	T	A	A	A	A	A	T	A	A	A	T	T	T	A	T	A	A	A	A	A	A	T	A	A	A	A	H	A	A	A	A	H	A	A	A	A	A	A	A	A	A	A	A	T	H
JAX00452291	18	13448512	0	T	C	T	T	T	T	T	T	C	T	T	T	T	T	T	T	T	T	H	T	T	T	T	T	T	H	H	T	T	T	H	T	T	C	T	T	T	T	T	H	T	T	T	T	T	T
JAX00080521	18	13452709	0	T	C	C	T	C	T	T	C	C	C	T	C	C	C	C	C	T	C	C	H	H	C	C	C	T	C	C	C	T	C	H	C	H	C	C	C	C	C	T	N	T	T	T	C	C	C
JAX00080523	18	13461640	0	T	C	C	T	C	T	T	T	T	C	T	T	T	T	C	T	T	C	H	H	H	C	T	C	T	H	H	H	T	C	T	C	T	T	C	C	C	C	T	T	T	T	T	C	T	H
JAX00452299	18	13472858	0	G	A	G	G	G	G	G	A	G	G	G	A	A	A	G	A	G	G	G	G	G	G	A	G	G	G	G	H	G	G	G	G	H	G	G	G	G	G	G	G	G	G	G	G	A	H
JAX00452300	18	13478525	0	C	T	C	C	C	C	C	C	T	C	C	C	C	C	C	C	C	C	H	C	C	C	C	C	C	H	H	C	C	C	H	C	C	T	C	C	C	C	C	H	C	C	C	C	C	C
JAX00452304	18	13525009	0	C	T	C	C	C	C	C	C	T	C	C	C	C	C	C	C	C	C	H	C	C	C	C	C	C	H	H	C	C	C	H	C	C	T	C	C	C	C	C	H	C	C	C	C	C	C
JAX00452305	18	13541311	0	A	T	A	A	A	A	A	T	T	T	A	T	T	T	T	T	A	A	T	H	A	A	T	T	A	T	T	T	A	A	T	A	T	T	A	A	T	N	A	T	A	A	A	T	T	H
JAX00452309	18	13545888	0	T	C	T	T	T	T	T	C	C	T	T	C	C	C	T	C	T	T	H	T	T	T	C	T	T	H	H	H	T	T	H	T	H	C	T	T	T	T	T	H	T	T	T	T	C	H
JAX00452311	18	13549338	0	T	C	T	T	T	T	T	C	T	T	T	C	C	C	T	C	T	T	T	T	T	T	C	T	T	T	T	H	T	T	T	T	N	T	T	T	T	T	T	T	T	T	T	T	C	H
JAX00080528	18	13558287	0	T	C	T	T	T	T	T	C	C	T	T	C	C	C	T	C	T	T	H	T	T	T	C	T	T	H	H	H	T	T	H	T	H	C	T	T	T	T	T	H	T	T	T	T	C	H
JAX00452316	18	13569057	0	T	G	G	T	G	T	T	G	G	T	T	G	G	G	T	G	T	G	G	T	H	G	G	T	T	G	H	G	T	G	H	G	H	G	G	G	T	H	T	H	T	T	T	T	G	G
JAX00452319	18	13582773	0	G	A	A	G	A	G	G	G	G	G	G	G	G	G	G	G	G	A	H	G	H	A	G	G	G	H	G	H	G	A	G	A	G	G	A	A	G	H	G	G	G	G	G	G	G	H
JAX00452325	18	13595309	0	C	T	C	C	C	C	C	T	C	C	C	T	T	T	C	T	C	C	C	C	C	C	T	C	C	C	C	H	C	C	C	C	H	C	C	C	C	C	C	C	C	C	C	C	T	H
JAX00080532	18	13595448	0	C	T	C	C	C	C	C	T	C	C	C	T	T	T	C	T	C	C	C	C	C	C	T	C	C	C	C	H	C	C	C	C	H	C	C	C	C	C	C	C	C	C	C	C	T	H
JAX00080533	18	13600004	0	A	C	A	A	A	A	A	C	C	A	A	C	C	C	A	C	A	A	H	A	A	A	C	A	A	H	H	H	A	A	H	A	H	C	A	A	A	A	A	H	A	A	A	A	C	H
JAX00452330	18	13623923	0	T	G	T	T	T	T	T	T	G	T	T	T	T	T	T	T	T	T	H	T	T	T	T	T	T	H	H	T	T	T	H	T	T	G	T	T	T	T	T	H	T	T	T	T	T	T
JAX00080535	18	13636591	0	C	T	T	C	T	C	C	C	C	C	C	C	C	C	C	C	C	T	H	C	H	T	C	C	C	H	C	H	C	T	C	T	C	C	T	T	C	H	C	C	C	C	C	C	C	H
JAX00452332	18	13650986	0	A	G	A	A	A	A	A	G	G	G	A	G	G	G	G	G	A	A	H	H	A	A	G	G	A	H	G	H	A	A	H	A	H	G	A	A	G	H	A	H	A	A	A	G	G	H
JAX00452334	18	13653513	0	G	A	G	G	G	G	G	A	G	G	G	A	A	A	G	A	G	G	G	G	G	G	A	G	G	G	G	H	G	G	G	G	H	G	G	G	G	G	G	G	G	G	G	G	A	H
JAX00080537	18	13660518	0	G	T	G	G	G	G	G	T	T	G	G	T	T	T	G	T	G	G	H	G	G	G	T	G	G	H	H	H	G	G	H	G	H	T	G	G	G	G	G	H	G	G	G	G	T	H
JAX00452335	18	13661310	0	T	C	T	T	T	T	T	C	C	C	T	C	C	C	C	C	T	T	H	N	T	T	C	C	T	H	C	H	T	T	H	T	H	C	T	T	C	H	T	H	T	T	T	C	C	H
JAX00452337	18	13671215	0	C	T	C	C	C	C	C	C	T	C	C	C	C	C	C	C	C	C	H	C	C	C	C	C	C	H	H	C	C	C	H	C	C	T	C	C	C	C	C	H	C	C	C	C	C	C
JAX00452338	18	13682306	0	A	G	A	A	A	A	A	A	A	G	A	A	A	A	G	A	A	A	A	H	A	A	A	G	A	A	H	A	A	A	A	A	A	A	A	A	G	H	A	A	A	A	A	G	A	A
JAX00452339	18	13685029	0	G	A	G	G	G	G	G	G	G	A	G	G	G	G	A	G	G	G	G	H	G	G	G	A	G	G	H	G	G	G	G	G	G	G	G	G	A	H	G	G	G	G	G	A	G	G
JAX00080541	18	13704721	0	G	A	G	G	G	G	G	G	A	G	G	G	G	G	G	G	G	G	H	G	G	G	G	G	G	H	H	G	G	G	H	G	G	A	G	G	G	G	G	H	G	G	G	G	G	G
JAX00452342	18	13717830	0	G	A	G	G	G	G	G	G	G	A	G	N	N	N	A	H	H	H	G	A	N	G	N	A	G	N	A	G	G	G	G	N	N	G	G	G	A	N	G	G	G	G	G	A	N	G
JAX00452344	18	13747617	0	G	A	G	G	G	G	G	G	A	G	G	G	G	G	G	G	G	G	H	G	G	G	G	G	G	H	H	G	G	G	H	G	G	A	G	G	G	G	G	H	G	G	G	G	G	G
JAX00452345	18	13747720	0	T	A	T	T	T	T	T	A	T	T	H	A	A	A	T	A	T	T	T	T	T	T	A	T	T	T	T	H	T	T	T	T	H	T	T	T	T	T	T	T	T	T	T	T	A	H
JAX00452346	18	13753029	0	G	A	A	G	A	G	G	A	G	A	G	A	A	A	A	A	G	A	A	H	H	A	A	A	G	A	A	A	G	A	G	A	H	G	A	A	A	A	G	G	G	G	G	A	A	A
JAX00452351	18	13789925	0	T	C	C	T	C	T	T	C	T	C	T	C	C	C	C	C	T	C	H	H	H	C	C	C	T	H	H	C	T	C	T	C	H	T	C	C	C	C	T	T	T	T	T	C	C	C
JAX00080547	18	13795273	0	G	A	A	G	A	G	G	G	G	A	G	G	G	G	A	G	G	A	H	H	H	A	G	A	G	H	H	H	G	A	G	A	G	G	A	A	A	A	G	G	G	G	G	A	G	H
JAX00452353	18	13796140	0	C	G	C	C	C	C	C	G	G	C	C	G	G	G	C	G	C	C	H	C	C	C	G	C	C	H	H	H	C	C	H	C	H	G	C	C	C	C	C	H	C	C	C	C	G	H
JAX00452354	18	13796757	0	C	T	T	C	T	C	C	C	C	C	C	C	C	C	C	C	C	T	H	C	H	T	C	C	C	H	C	H	C	T	C	T	C	C	T	T	C	H	C	C	C	C	C	C	C	H
JAX00452359	18	13810489	0	T	C	C	T	C	T	T	C	C	C	T	C	C	C	C	C	T	C	C	H	H	C	C	C	T	C	C	C	T	C	H	C	H	C	C	C	C	C	T	H	T	T	T	C	C	C
JAX00452362	18	13816978	0	A	G	A	A	A	A	A	A	G	A	A	A	A	A	A	A	A	A	H	A	A	A	A	A	A	H	H	A	A	A	H	A	A	G	A	A	A	A	A	H	A	A	A	A	A	A
JAX00080549	18	13821731	0	A	G	G	A	G	A	A	G	G	G	A	G	G	G	G	G	A	G	G	H	H	G	G	G	A	G	G	G	A	G	H	G	H	G	G	G	G	G	A	N	A	A	A	G	G	G
JAX00212380	18	13825743	0	C	T	C	C	C	C	C	C	T	C	C	C	C	C	C	C	C	C	H	C	C	C	C	C	C	H	H	C	C	C	H	C	C	T	C	C	C	C	C	H	C	C	C	C	C	C
JAX00452368	18	13839417	0	G	T	G	G	G	G	G	T	T	G	G	T	T	T	G	T	G	N	N	G	G	G	T	G	G	N	H	N	G	G	T	G	N	T	G	G	G	G	G	H	G	G	G	G	T	H
JAX00452371	18	13854608	0	G	A	G	G	G	G	G	G	G	A	G	G	G	G	A	G	G	G	G	H	G	G	G	A	G	G	H	G	G	G	G	G	G	G	G	G	A	H	G	G	G	G	G	A	G	G
JAX00452372	18	13854745	0	C	T	C	C	C	C	C	T	C	C	C	T	T	T	C	T	C	C	C	C	C	C	T	C	C	C	C	H	C	C	C	C	H	C	C	C	C	C	C	C	C	C	C	C	T	H
JAX00080551	18	13858597	0	A	G	G	A	G	A	A	G	G	G	A	G	G	G	G	G	A	G	G	H	H	G	G	G	A	G	G	G	A	G	H	G	H	G	G	G	G	G	A	H	A	A	A	G	G	G
JAX00452376	18	13865352	0	T	C	C	T	C	T	T	C	T	T	T	C	C	C	T	C	T	C	H	T	H	C	C	T	T	H	T	C	T	C	T	C	H	T	C	C	T	H	T	T	T	T	T	T	C	C
JAX00452379	18	13900253	0	G	A	G	G	G	G	G	A	G	G	G	A	A	A	G	A	G	G	G	G	G	G	A	G	G	G	G	N	G	G	G	G	H	G	G	G	G	G	G	G	G	G	G	G	A	H
JAX00080555	18	13901206	0	C	T	T	C	T	C	C	T	C	C	C	T	T	T	C	T	C	T	H	C	H	T	T	C	C	H	C	T	C	T	C	T	N	C	T	T	C	H	C	C	C	C	C	C	T	T
JAX00452384	18	13925145	0	G	A	G	G	G	G	G	A	G	G	G	A	A	A	G	A	G	G	G	G	G	G	A	G	G	G	G	H	G	G	G	G	H	G	G	G	G	G	G	G	G	G	G	G	A	H
JAX00080557	18	13936045	0	T	G	G	T	G	T	T	G	G	T	T	G	G	G	T	G	T	G	G	T	H	G	G	T	T	G	H	G	T	G	H	G	H	G	G	G	T	H	T	H	T	T	T	T	G	G
JAX00452387	18	13938578	0	G	A	G	G	G	G	G	A	G	G	G	A	A	A	G	A	G	G	G	G	G	G	A	G	G	G	G	H	G	G	G	G	H	G	G	G	G	G	G	G	G	G	G	G	A	H
JAX00452388	18	13942166	0	C	T	T	C	T	C	C	C	C	C	C	C	C	C	C	C	C	T	H	C	H	T	C	C	C	H	C	H	C	T	C	T	C	C	T	T	C	H	C	C	C	C	C	C	C	H
JAX00452389	18	13942946	0	G	A	A	G	A	G	G	G	G	A	G	G	G	G	A	G	G	A	H	H	H	A	G	A	G	H	H	H	G	A	G	A	G	G	A	A	A	A	G	G	G	G	G	A	G	H
JAX00452390	18	13950387	0	A	G	A	A	A	A	A	G	G	A	A	G	G	G	A	G	A	A	N	A	A	A	G	A	A	H	H	H	A	A	H	A	H	G	A	A	A	A	A	H	A	A	A	A	G	H
JAX00452392	18	13969621	0	G	A	G	G	G	G	G	A	G	G	G	A	A	A	G	A	G	G	G	G	G	G	A	G	G	G	G	H	G	G	G	G	H	G	G	G	G	G	G	G	G	G	G	G	A	H
JAX00452393	18	13972927	0	C	T	C	C	C	C	C	C	T	C	C	C	C	C	C	C	T	C	H	C	C	C	C	C	C	H	H	C	C	C	H	C	C	T	C	C	C	C	C	H	C	C	C	C	C	C
JAX00452395	18	13975186	0	G	T	G	G	G	G	G	G	G	T	G	G	G	G	T	G	G	G	G	H	G	G	G	T	G	G	N	G	G	G	G	G	G	G	G	G	T	H	G	G	G	G	G	T	G	G
JAX00080562	18	13981920	0	T	C	T	T	T	T	T	C	C	T	T	C	C	C	T	C	C	T	H	T	T	T	C	T	T	H	H	H	T	T	H	T	H	C	T	T	T	T	T	H	T	T	T	T	C	H
JAX00452398	18	13987860	0	A	G	A	A	A	A	A	G	G	G	A	G	G	G	G	G	G	A	H	H	A	A	G	G	A	H	G	H	A	A	H	A	H	G	A	A	G	H	A	H	A	A	A	G	G	H
JAX00080563	18	14020189	0	A	C	A	A	A	A	A	C	C	A	A	C	C	C	A	C	C	A	H	A	A	A	C	A	A	H	H	H	A	A	H	A	H	C	A	A	A	A	A	H	A	A	A	A	C	H
JAX00452401	18	14032351	0	C	A	C	C	C	C	C	C	C	A	C	C	C	C	A	C	C	C	C	H	C	C	C	A	C	C	H	C	C	C	C	C	C	C	C	C	A	H	C	C	C	C	C	A	C	C
JAX00452403	18	14042383	0	T	C	T	T	T	T	T	C	T	T	T	C	C	C	T	C	T	T	T	T	T	T	C	T	T	T	T	H	T	T	T	T	H	T	T	T	T	T	T	T	T	T	T	T	C	H
JAX00212384	18	14045565	0	C	T	C	C	C	C	C	T	T	T	C	T	T	T	T	T	T	C	H	H	C	C	T	T	C	H	T	H	C	C	H	C	H	T	C	C	T	H	C	H	C	C	C	T	T	H
JAX00452405	18	14051113	0	C	T	C	C	C	C	C	C	C	T	C	C	C	C	T	C	C	C	C	H	C	C	C	T	C	C	H	C	C	C	C	C	C	C	C	C	T	H	C	C	C	C	C	T	C	C
JAX00080567	18	14059668	0	T	C	T	T	T	T	T	C	C	T	T	C	C	C	T	C	C	T	H	T	T	T	C	T	T	H	H	H	T	T	H	T	T	C	T	T	T	T	T	H	T	T	T	T	C	H
JAX00452406	18	14066186	0	T	G	T	T	T	T	T	G	T	T	T	H	G	G	T	G	T	T	T	T	T	T	G	T	T	T	T	H	T	T	T	T	H	T	T	T	T	T	T	T	T	T	T	T	G	H
JAX00452408	18	14080439	0	C	T	C	C	C	C	C	C	C	T	C	C	C	C	T	C	C	C	C	H	C	C	C	T	C	C	H	C	C	C	C	C	C	C	C	C	T	H	C	C	C	C	C	T	C	C
JAX00212385	18	14134825	0	T	G	T	T	T	T	T	G	G	T	T	G	G	G	T	G	G	T	H	T	T	T	G	T	T	H	H	H	T	T	H	T	H	G	T	T	T	T	T	H	T	T	T	T	G	H
JAX00080577	18	14181016	0	C	T	C	C	C	C	C	T	T	C	C	T	T	T	C	T	T	C	H	C	C	C	T	C	C	H	H	H	C	C	H	C	H	T	C	C	C	C	C	H	C	C	C	C	T	H
JAX00452417	18	14189304	0	T	C	T	T	T	T	T	C	T	T	T	C	C	C	T	C	T	T	T	T	T	T	C	T	T	T	T	H	T	T	T	T	C	T	T	T	T	T	T	T	T	T	T	T	C	H
JAX00452420	18	14199261	0	C	G	C	C	C	C	C	G	G	C	C	G	G	G	C	G	N	C	H	C	C	C	H	C	C	N	N	C	C	C	H	C	H	H	C	C	C	C	C	H	C	C	C	C	G	H
JAX00452421	18	14199781	0	G	A	G	G	G	G	G	A	G	G	G	A	A	A	G	A	G	G	G	G	G	G	A	G	G	G	G	H	G	G	G	G	H	G	G	G	G	G	G	G	G	G	G	G	A	H
JAX00452425	18	14225965	0	T	G	T	T	T	T	T	G	T	T	T	G	G	G	T	G	T	T	T	T	T	T	G	T	T	T	T	H	T	T	T	T	H	T	T	T	T	T	T	T	T	T	T	T	G	H
JAX00212390	18	14264753	0	C	A	C	C	C	C	C	A	C	C	C	A	A	A	C	A	C	C	C	C	C	C	A	C	C	C	C	N	C	C	C	C	H	C	C	C	C	C	C	C	C	C	C	C	A	H
JAX00080586	18	14309828	0	A	C	A	A	A	A	A	C	C	A	A	C	C	C	A	C	C	A	H	A	A	A	C	A	A	H	H	H	A	A	H	A	H	C	A	A	A	N	N	H	A	A	A	A	C	H
JAX00452436	18	14313799	0	G	A	G	G	G	G	G	A	A	G	G	A	A	A	G	A	A	G	H	G	G	G	A	G	G	H	H	H	G	G	H	G	H	A	G	G	G	G	G	H	G	G	G	G	A	H
JAX00452437	18	14316435	0	T	C	T	T	T	T	T	C	C	T	T	C	C	C	T	C	C	T	H	T	T	T	C	T	T	N	N	N	T	T	N	T	H	C	T	T	T	T	T	N	T	T	T	T	C	N
JAX00452441	18	14319077	0	C	T	C	C	C	C	C	T	C	C	C	T	T	T	C	T	C	C	C	C	C	C	T	C	C	C	C	H	C	C	C	C	H	C	C	C	C	C	C	C	C	C	C	C	T	H
JAX00452442	18	14319424	0	G	A	G	G	G	G	G	A	A	G	G	A	A	A	G	A	A	G	H	G	G	G	A	G	G	H	H	H	G	G	H	G	H	A	G	G	G	G	G	H	G	G	G	G	A	H
JAX00080588	18	14342731	0	G	A	A	G	A	G	G	G	G	G	G	G	G	G	G	G	G	A	H	G	H	A	G	G	G	H	G	H	G	A	G	A	G	G	A	A	G	H	G	G	G	G	G	G	G	H
JAX00452447	18	14345181	0	C	G	C	C	C	C	C	G	G	C	C	G	G	G	C	G	G	C	H	C	C	C	G	C	C	H	H	H	C	C	H	C	H	G	C	C	C	C	C	H	C	C	C	C	G	H
JAX00080589	18	14348328	0	T	A	A	T	A	A	T	A	A	A	A	A	A	A	A	A	A	A	A	H	A	A	A	A	T	A	A	A	A	A	H	A	A	A	A	A	A	A	T	H	T	T	H	A	A	A
JAX00212393	18	14349369	0	T	C	T	T	T	T	T	C	C	T	T	C	C	C	T	C	C	T	H	T	T	T	C	T	T	N	H	N	T	T	H	T	H	C	T	T	T	T	T	H	T	T	T	T	C	N
JAX00452451	18	14372841	0	G	A	G	G	G	G	G	A	G	G	G	A	A	A	G	A	G	G	G	G	G	G	A	G	G	G	G	H	G	G	G	G	H	G	G	G	G	G	G	G	G	G	G	G	A	H
JAX00452452	18	14373719	0	G	C	G	G	G	G	G	C	C	G	G	C	C	C	G	C	C	G	H	G	G	G	C	G	G	H	H	H	G	G	H	G	H	C	G	G	G	G	G	H	G	G	G	G	C	H
JAX00452453	18	14373917	0	A	G	A	A	A	A	A	G	G	A	A	G	G	G	A	G	G	A	H	A	A	A	G	A	A	H	H	H	A	A	H	A	H	G	A	A	A	A	A	H	A	A	A	A	G	H
JAX00452454	18	14373950	0	G	C	G	G	G	G	G	G	G	C	G	G	G	G	C	G	G	G	G	H	G	G	G	C	G	G	H	G	G	G	G	G	G	G	G	G	C	H	G	G	G	G	G	C	G	G
JAX00452455	18	14375944	0	C	T	C	C	C	C	C	T	C	C	C	T	T	T	C	T	C	C	C	C	C	C	T	C	C	C	C	H	C	C	C	C	H	C	C	C	C	C	C	C	C	C	C	C	T	H
JAX00452459	18	14404460	0	T	C	T	T	T	T	T	C	C	T	T	C	C	C	T	C	C	T	H	T	T	T	C	T	T	H	H	H	T	T	H	T	H	C	T	T	T	T	T	H	T	T	T	T	C	H
JAX00080594	18	14414263	0	T	C	C	T	C	C	T	C	C	C	C	C	C	C	C	C	C	C	C	H	C	C	C	C	T	C	C	C	C	C	H	C	C	C	C	C	C	C	T	N	T	T	C	C	C	C
JAX00080595	18	14414398	0	G	A	A	G	A	A	G	G	G	A	A	G	G	G	N	G	G	A	N	H	A	A	G	N	G	N	H	N	A	A	G	A	N	G	A	A	A	A	G	G	G	G	N	A	G	H
JAX00452472	18	14463874	0	T	C	C	T	C	C	T	C	C	C	C	C	C	C	C	C	C	C	C	H	C	C	C	C	T	C	C	C	C	C	H	C	C	C	C	C	C	C	T	H	T	T	H	C	C	C
JAX00452474	18	14471184	0	G	T	T	G	T	T	G	T	T	T	T	T	T	T	T	T	T	T	T	H	T	T	T	T	G	T	T	T	T	T	H	T	T	T	T	T	T	T	G	H	G	G	H	T	T	T
JAX00080597	18	14477765	0	T	G	G	T	G	G	T	G	G	G	G	G	G	G	G	G	G	G	G	H	G	G	G	G	T	G	G	G	G	G	H	G	G	G	G	G	G	G	T	H	T	T	H	G	G	G
JAX00080598	18	14478637	0	G	A	A	G	A	A	G	A	A	A	A	A	A	A	A	A	A	A	A	N	A	A	A	A	G	A	A	A	A	A	H	A	A	A	A	A	A	A	G	N	G	G	H	A	A	A
JAX00452481	18	14478855	0	G	A	G	G	G	G	G	A	G	G	G	A	A	A	G	A	G	G	G	G	G	G	A	G	G	G	G	H	G	G	G	G	H	G	G	G	G	G	G	G	G	G	G	G	A	H
JAX00452482	18	14478931	0	T	C	C	T	C	C	T	C	C	C	C	C	C	C	C	C	C	C	C	H	C	C	C	C	T	C	C	C	C	C	H	C	C	C	C	C	C	C	T	N	T	T	H	C	C	C
JAX00452485	18	14497116	0	C	G	C	C	C	C	C	C	C	G	C	C	C	C	G	C	C	C	C	H	C	C	C	G	C	C	H	C	C	C	C	C	C	C	C	C	G	H	C	C	C	C	C	G	C	C
JAX00080600	18	14512797	0	G	T	T	G	T	G	G	G	G	G	G	G	G	G	G	G	G	T	H	G	H	T	G	G	G	H	G	H	G	T	G	T	G	G	T	T	G	H	G	G	G	G	G	G	G	H
JAX00080601	18	14514556	0	G	A	A	G	A	G	G	A	A	A	G	A	A	A	A	A	A	A	A	H	H	A	A	A	G	A	A	A	G	A	H	A	H	A	A	A	A	A	G	H	G	G	G	A	A	A
JAX00080602	18	14525235	0	A	C	C	A	C	A	A	C	C	A	A	C	C	C	A	C	C	C	C	A	H	C	C	A	A	C	A	C	A	C	A	C	A	C	C	C	A	H	A	A	A	A	A	A	C	C
JAX00452491	18	14530864	0	A	G	G	A	G	G	A	A	A	G	G	A	A	A	G	A	A	G	N	H	G	G	A	G	A	H	N	H	G	G	A	G	H	A	G	G	G	G	A	A	A	A	H	G	A	N
JAX00452495	18	14536852	0	T	C	T	T	T	T	T	C	T	T	T	C	C	C	T	C	T	T	T	T	T	T	C	T	T	T	T	H	T	T	T	T	H	T	T	T	T	T	T	T	T	T	T	T	C	H
JAX00452499	18	14557541	0	G	A	G	G	G	G	G	A	G	G	G	A	A	A	G	A	G	G	G	G	G	G	A	G	G	G	G	H	G	G	G	G	H	G	G	G	G	G	G	G	G	G	G	G	A	H
JAX00452501	18	14560322	0	T	A	A	T	A	T	T	T	T	T	T	T	T	T	T	T	T	A	H	T	H	A	T	T	T	H	T	H	T	A	T	A	T	T	A	A	T	H	T	T	T	T	T	T	T	H
JAX00452502	18	14563568	0	G	C	C	G	C	C	G	G	G	C	C	G	G	G	C	G	G	C	H	H	C	C	G	C	G	H	G	H	C	C	G	C	H	G	C	C	C	C	G	G	G	G	H	C	G	H
JAX00452503	18	14563754	0	A	T	A	A	A	A	A	T	T	A	A	T	T	T	A	T	T	A	H	A	A	A	T	A	A	H	H	H	A	A	H	A	H	T	A	A	A	A	A	H	A	A	A	A	T	H
JAX00080605	18	14585682	0	G	A	G	G	G	A	G	G	A	A	A	G	G	G	A	G	A	G	H	H	H	G	G	A	G	H	A	G	A	G	H	G	H	A	G	G	A	H	G	H	G	G	H	A	G	G
JAX00080607	18	14585747	0	C	A	C	C	C	A	C	A	A	A	A	A	A	A	A	A	A	C	H	H	H	C	A	A	C	H	A	H	A	C	H	C	A	A	C	C	A	H	C	H	C	C	H	A	A	H
JAX00452506	18	14586389	0	G	A	G	G	G	A	G	G	G	A	A	G	G	G	A	G	G	G	G	H	H	G	G	A	G	G	H	G	A	G	G	G	H	G	G	G	A	H	G	G	G	G	H	A	G	G
JAX00452511	18	14603829	0	G	T	T	G	T	G	G	G	G	G	G	G	G	G	G	G	G	T	H	G	H	T	G	G	G	H	G	H	G	T	G	T	G	G	T	T	G	H	G	G	G	G	G	G	G	H
JAX00452523	18	14612241	0	C	T	C	C	C	C	C	C	T	T	C	C	C	C	T	C	T	C	H	H	C	C	C	T	C	H	T	C	C	C	H	C	C	T	C	C	T	H	C	H	C	C	C	T	C	C
JAX00080609	18	14617927	0	C	T	T	C	T	C	C	C	C	C	C	C	C	C	C	C	C	T	H	C	H	T	C	C	C	H	C	H	C	T	C	T	C	C	T	T	C	H	C	C	C	C	C	C	C	H
JAX00452525	18	14619486	0	C	T	C	C	C	C	C	C	C	T	C	C	C	C	T	C	C	C	C	H	C	C	C	T	C	C	T	C	C	C	C	C	C	N	C	C	T	H	C	C	C	C	C	T	C	C
JAX00452530	18	14628223	0	C	A	A	C	A	C	C	C	C	A	C	C	C	C	A	C	C	A	H	H	H	A	C	A	C	H	H	H	C	A	C	A	C	C	A	A	A	A	C	C	C	C	C	A	C	H
JAX00080610	18	14628460	0	T	C	C	T	C	T	T	C	C	C	T	C	C	C	C	C	C	C	C	H	H	C	C	C	T	C	C	C	T	C	H	C	T	C	C	C	C	C	T	H	T	T	T	C	C	C
JAX00452532	18	14629915	0	T	C	T	T	T	T	T	T	T	C	T	T	H	N	C	T	T	T	T	H	T	T	T	C	T	T	H	T	T	T	T	T	T	T	T	T	C	N	T	T	T	T	T	C	H	T
JAX00452534	18	14632793	0	A	G	A	A	A	G	A	G	A	G	G	G	G	G	G	G	A	A	A	H	H	A	G	G	A	A	H	H	G	A	A	A	G	A	A	A	G	H	A	A	A	A	H	G	G	H
JAX00452537	18	14633871	0	T	C	T	T	T	C	T	T	T	T	C	T	T	T	T	T	T	T	T	T	H	T	T	T	T	T	T	T	C	T	T	T	H	T	T	T	T	T	T	T	T	T	H	T	T	T
JAX00080611	18	14658037	0	G	A	A	G	A	A	G	G	G	G	A	G	G	G	G	G	G	A	H	G	A	A	G	G	G	H	G	H	A	A	G	A	H	G	A	A	G	H	G	G	G	G	H	G	G	A
JAX00080613	18	14667989	0	C	T	T	C	T	T	C	C	C	C	T	C	C	C	C	C	C	T	H	C	T	T	C	C	C	H	C	H	T	T	C	T	H	C	T	T	C	H	C	C	C	C	H	C	C	H
JAX00452545	18	14673184	0	G	A	A	G	A	A	G	G	G	G	A	G	G	G	G	G	G	A	H	G	A	A	G	G	G	H	G	H	A	A	G	A	H	G	A	A	G	H	G	G	G	G	H	G	G	H
JAX00452546	18	14673389	0	T	C	T	T	T	T	T	C	T	T	T	C	C	C	T	C	T	T	T	T	T	T	C	T	T	T	T	H	T	T	T	T	H	T	T	T	T	T	T	T	T	T	T	T	C	H
JAX00452549	18	14683613	0	A	G	G	A	G	G	A	G	A	A	G	G	G	G	A	G	A	G	H	A	G	G	G	A	A	H	A	G	G	G	A	G	G	A	G	G	A	H	A	A	A	A	H	A	G	G
JAX00080616	18	14706759	0	A	T	T	A	T	T	A	T	T	A	T	T	T	T	A	T	T	T	T	A	T	T	T	A	A	T	H	T	T	T	H	T	T	T	T	T	A	H	A	H	A	A	H	A	T	T
JAX00452558	18	14725348	0	A	G	A	A	A	G	A	G	A	A	G	G	G	G	A	G	A	A	A	A	H	A	G	A	A	A	A	H	G	A	A	A	G	A	A	A	A	A	A	A	A	A	H	A	G	H
JAX00080617	18	14728851	0	T	A	T	T	T	A	T	T	T	T	A	T	T	T	T	T	T	T	T	T	H	T	T	T	T	T	T	T	A	T	T	T	H	T	T	T	T	T	T	T	T	T	N	T	T	T
JAX00080618	18	14729099	0	G	A	G	G	G	A	G	A	A	G	A	A	A	A	G	A	A	G	H	G	N	G	A	G	G	H	H	N	A	G	H	G	A	A	G	G	G	G	G	H	G	G	H	G	A	H
JAX00080619	18	14729112	0	A	G	A	A	A	G	A	G	G	A	G	G	G	G	A	G	G	A	N	A	N	A	G	A	A	H	N	N	G	A	H	A	G	G	A	A	A	A	A	N	A	A	H	A	G	H
JAX00212400	18	14788954	0	A	C	A	A	A	A	A	C	C	A	A	C	C	C	A	C	C	A	N	A	A	A	C	A	A	H	H	H	A	A	H	A	H	C	A	A	A	A	A	A	A	A	A	A	C	H
JAX00452567	18	14794359	0	G	A	G	G	G	G	G	A	A	G	G	A	A	A	G	A	A	G	H	G	G	G	A	G	G	H	H	H	G	G	H	G	H	A	G	G	G	G	G	H	G	G	G	G	A	H
JAX00080623	18	14807864	0	A	G	A	A	A	G	A	A	A	A	G	A	A	A	A	A	A	A	A	A	H	A	A	A	A	A	A	A	G	A	A	A	G	A	A	A	A	A	A	A	A	A	H	A	A	A
JAX00452575	18	14869999	0	C	T	C	C	C	C	C	T	C	C	C	T	T	T	C	H	C	C	C	C	C	C	T	C	C	C	C	N	C	C	C	C	H	C	C	C	C	C	C	C	C	C	C	C	T	H
JAX00452579	18	14903338	0	A	G	G	A	G	G	A	G	G	G	G	G	G	G	G	G	G	G	G	H	G	G	G	G	A	G	G	G	G	G	H	G	G	G	G	G	G	G	H	H	A	A	H	G	G	G
JAX00080633	18	14939380	0	C	T	T	C	T	C	C	T	T	C	C	T	T	T	C	T	T	T	T	C	H	T	T	C	C	T	H	T	C	T	H	T	H	T	T	T	C	H	C	H	C	C	C	C	T	T
JAX00452587	18	14947299	0	C	T	C	C	C	C	C	T	T	C	C	T	T	T	N	T	T	C	N	C	C	C	T	C	C	N	N	N	C	C	H	C	N	T	C	C	C	C	C	H	C	C	C	C	T	H
JAX00452588	18	14947875	0	C	A	A	C	A	C	C	A	A	A	C	A	A	A	A	A	A	A	A	H	H	A	A	A	C	A	A	A	C	A	H	A	H	A	A	A	A	A	H	H	C	C	C	A	A	A
JAX00452589	18	14948430	0	G	T	G	G	G	G	G	G	G	T	G	G	G	G	T	G	G	G	G	H	G	G	G	T	G	G	H	G	G	G	G	G	G	G	G	G	T	H	H	G	G	G	G	T	G	G
JAX00452592	18	14950401	0	G	A	G	G	G	G	G	A	A	A	G	A	A	A	A	A	A	G	H	N	G	G	A	A	G	H	A	H	G	G	H	G	H	A	G	G	A	H	G	H	G	G	G	A	A	H
JAX00452593	18	14950538	0	G	A	G	G	G	G	G	A	A	G	G	A	A	A	G	A	A	G	H	G	G	G	A	G	G	H	H	H	G	G	H	G	H	A	G	G	G	G	G	H	G	G	G	G	A	H
JAX00080636	18	14960839	0	T	C	C	T	C	C	T	C	C	C	C	C	C	C	C	C	C	C	C	H	C	C	C	C	T	C	C	C	C	C	H	C	C	C	C	C	C	C	H	H	T	T	H	C	C	C
JAX00080638	18	15011130	0	A	G	G	A	G	G	A	G	G	G	G	G	G	G	G	G	G	G	G	H	G	G	G	G	A	G	G	G	G	G	H	G	G	G	G	G	G	G	H	H	A	A	H	G	G	G
JAX00452607	18	15033231	0	A	C	A	A	A	A	A	A	C	A	A	A	A	A	A	A	C	A	H	A	A	A	A	A	A	H	H	A	A	A	H	A	A	C	A	A	A	A	A	H	A	A	A	A	A	A
JAX00452609	18	15043974	0	T	C	C	T	C	C	T	C	C	C	C	C	C	C	C	C	C	C	C	H	C	C	C	C	T	C	C	C	C	C	H	C	C	C	C	C	C	C	H	H	T	T	H	C	C	C
JAX00452612	18	15054397	0	T	C	C	T	C	C	T	T	T	C	C	T	T	T	C	T	T	C	H	H	C	C	T	C	T	H	H	H	C	C	T	C	H	T	C	C	C	C	H	T	T	T	H	C	T	H
JAX00452614	18	15077737	0	C	T	C	C	C	T	C	T	C	C	T	T	T	T	C	T	C	C	C	C	H	C	T	C	C	C	C	H	T	C	C	C	T	C	C	C	C	C	C	C	C	C	H	C	T	N
JAX00452617	18	15078852	0	T	C	T	T	T	C	T	T	T	T	C	T	T	T	T	T	T	T	T	T	H	T	T	T	T	T	T	T	C	T	T	T	H	T	T	T	T	T	T	T	T	T	H	T	T	T
JAX00452622	18	15089103	0	A	G	A	A	A	A	A	G	A	A	A	G	G	G	A	G	A	A	A	A	A	A	G	A	A	A	A	H	A	A	A	A	H	A	A	A	A	A	A	A	A	A	A	A	G	H
JAX00080644	18	15093293	0	C	T	C	C	C	T	C	T	T	C	T	T	T	T	C	T	T	C	H	C	H	C	T	C	C	H	N	H	T	C	H	C	T	T	C	C	C	C	C	H	C	C	H	C	T	H
JAX00452625	18	15113362	0	C	G	C	C	C	G	C	C	C	C	G	C	C	C	C	C	C	C	C	C	H	C	C	C	C	C	C	C	G	C	C	C	H	C	C	C	C	C	C	C	C	C	H	C	C	C
JAX00080648	18	15140664	0	G	A	A	G	A	A	G	G	G	G	A	G	G	G	G	G	G	A	H	G	A	A	G	G	G	H	G	H	A	A	G	A	H	G	A	A	G	H	G	G	G	G	H	G	G	H
JAX00452628	18	15148469	0	T	C	T	T	T	T	T	C	C	T	T	C	C	C	T	C	C	T	H	T	T	T	C	T	T	H	H	H	T	T	H	T	H	C	T	T	T	T	T	H	T	T	T	T	C	H
JAX00452629	18	15150629	0	T	C	C	T	C	C	T	C	C	T	C	C	C	C	T	C	C	C	C	T	C	C	C	T	T	C	H	C	C	C	H	C	C	C	C	C	T	H	T	N	T	T	H	T	C	C
JAX00080650	18	15175187	0	G	A	A	G	A	G	G	G	G	A	G	G	G	G	A	G	G	A	N	H	H	A	G	A	G	H	H	H	G	A	G	A	G	G	A	A	A	A	N	G	G	G	G	A	G	H
JAX00452637	18	15175383	0	C	T	T	C	T	T	C	T	T	T	T	T	T	T	T	T	T	T	T	H	T	T	T	T	C	T	T	T	T	T	H	T	T	T	T	T	T	T	H	H	C	C	H	T	T	T
JAX00080651	18	15179299	0	G	T	T	G	T	G	G	G	G	T	G	G	G	G	T	G	G	T	H	H	H	T	G	T	G	H	H	H	G	T	G	T	G	G	T	T	T	T	H	G	G	G	G	T	G	H
JAX00080655	18	15218412	0	A	G	A	A	A	G	A	G	G	G	G	G	G	G	G	G	G	A	H	H	H	A	G	G	A	H	G	H	G	A	H	A	G	G	A	A	G	H	H	H	A	A	H	G	G	H
JAX00452646	18	15233735	0	G	A	G	G	G	A	G	A	A	G	A	A	A	A	G	A	A	G	H	G	H	G	A	G	G	H	H	H	A	G	H	G	A	A	G	G	G	G	G	H	G	G	H	G	A	H
JAX00080658	18	15253277	0	A	G	G	A	G	G	A	G	G	A	G	G	G	G	A	G	G	G	G	A	G	G	G	A	A	G	H	G	G	G	H	G	G	G	G	G	A	H	A	H	A	A	H	A	G	G
JAX00452654	18	15275918	0	T	C	T	T	T	T	T	T	C	T	T	T	T	T	T	T	C	T	H	T	T	T	T	T	T	H	H	T	T	T	H	T	T	C	T	T	T	T	T	H	T	T	T	T	T	T
JAX00452655	18	15276697	0	T	G	T	T	T	T	T	G	T	T	T	G	G	G	T	G	T	T	T	T	T	T	G	T	T	T	T	H	T	T	T	T	H	T	T	T	T	T	T	T	T	T	T	T	G	H
JAX00452660	18	15283603	0	G	C	C	G	C	C	G	C	C	G	C	C	C	C	G	C	C	C	C	G	C	C	C	G	G	C	H	C	C	C	H	C	C	C	C	C	G	H	G	H	G	G	H	G	C	C
JAX00452661	18	15283877	0	T	C	C	T	C	C	T	C	C	T	C	C	C	C	T	C	C	C	C	T	C	C	C	T	T	C	H	C	C	C	H	C	C	C	C	C	T	H	T	H	T	T	H	T	C	C
JAX00452662	18	15284009	0	G	A	G	G	G	G	G	A	A	G	G	A	A	A	G	A	A	G	H	G	G	G	A	G	G	H	H	H	G	G	H	G	H	A	G	G	G	G	G	H	G	G	G	G	A	H
JAX00212408	18	15303755	0	G	A	G	G	G	G	G	A	G	G	G	A	A	H	G	N	G	G	G	G	G	G	A	G	G	G	G	H	G	G	G	G	H	G	G	G	G	G	G	G	G	G	G	G	H	H
JAX00452668	18	15346324	0	T	C	T	T	T	T	T	C	T	T	T	C	C	C	T	C	T	T	T	T	T	T	C	T	T	T	T	H	T	T	T	T	H	T	T	T	T	T	T	T	T	T	T	T	C	H
JAX00452674	18	15391982	0	C	T	C	C	C	C	C	T	T	C	C	T	T	T	C	T	T	C	H	C	C	C	T	C	C	H	H	H	C	C	H	C	H	T	C	C	C	C	C	C	C	C	C	C	T	H
JAX00452676	18	15423589	0	C	G	C	C	C	C	C	G	C	C	C	G	G	G	C	G	C	C	C	C	C	C	G	C	C	C	C	H	C	C	C	C	H	C	C	C	C	C	C	C	C	C	C	C	G	H
JAX00452678	18	15426391	0	A	G	A	A	A	A	A	A	G	A	A	A	A	A	A	A	G	A	N	A	A	A	A	A	A	N	N	A	A	A	H	A	A	G	A	A	A	A	A	H	A	A	A	A	A	A
JAX00452681	18	15461994	0	A	G	A	A	A	A	A	G	A	A	A	G	G	G	A	G	A	A	A	A	A	A	G	A	A	A	A	H	A	A	A	A	H	A	A	A	A	A	A	A	A	A	A	A	G	H
JAX00452682	18	15481934	0	T	C	T	T	T	T	T	C	T	T	T	C	C	C	T	C	T	T	T	T	T	T	C	T	T	T	T	H	T	T	T	T	H	T	T	T	T	T	T	T	T	T	T	T	C	H
JAX00452685	18	15541332	0	A	G	A	A	A	A	A	G	A	A	A	G	G	G	A	G	A	A	A	A	A	A	G	A	A	A	A	H	A	A	A	A	H	A	A	A	A	A	A	A	A	A	A	A	G	H
JAX00452691	18	15547393	0	A	G	A	A	A	A	A	A	G	A	A	A	A	A	A	A	G	A	G	A	A	A	A	A	A	G	G	A	A	A	G	A	A	G	A	A	A	A	A	G	A	A	A	A	A	A
JAX00452694	18	15552599	0	T	A	T	T	T	T	T	A	A	T	T	A	A	A	T	A	A	T	H	T	T	T	A	T	T	N	N	H	T	T	H	T	H	A	T	T	T	T	T	T	T	T	T	T	A	H
JAX00452698	18	15570871	0	T	C	C	T	C	T	T	C	T	T	T	C	C	C	T	C	T	C	H	T	H	C	C	T	T	H	T	C	T	C	T	C	H	T	C	C	T	H	T	T	T	T	T	T	C	C
JAX00452699	18	15570893	0	A	G	G	A	G	A	A	G	A	A	A	G	G	G	A	G	A	G	H	A	H	G	G	A	A	H	A	G	A	G	A	G	H	A	G	G	A	H	A	A	A	A	A	A	G	G
JAX00452700	18	15576123	0	T	C	C	T	C	T	T	C	C	T	T	C	C	C	T	C	C	C	C	T	H	C	C	T	T	C	H	C	T	C	H	C	H	C	C	C	T	H	T	H	T	T	T	T	C	C
JAX00452701	18	15576170	0	C	G	C	C	C	C	C	G	G	C	C	G	G	G	C	G	G	C	H	C	C	C	G	C	C	H	H	H	C	C	H	C	H	G	C	C	C	C	C	H	C	C	C	C	G	H
JAX00080680	18	15576380	0	A	G	G	A	G	A	A	A	A	A	A	A	A	A	A	A	A	G	N	A	H	G	A	A	A	H	A	N	A	G	A	G	A	A	G	G	A	H	A	A	A	A	A	A	A	N
JAX00080681	18	15582427	0	A	G	G	A	G	A	A	G	G	A	A	G	G	G	A	G	G	G	G	A	N	G	G	A	A	G	H	G	A	G	N	G	H	G	G	G	A	H	A	H	A	A	A	A	G	G
JAX00452704	18	15586210	0	C	T	C	C	C	C	C	C	T	C	C	C	C	C	C	C	T	C	H	C	C	C	C	C	C	H	H	C	C	C	H	C	C	T	C	C	C	C	C	H	C	C	C	C	C	C
JAX00452708	18	15598287	0	T	C	T	T	T	C	T	C	C	T	C	C	C	C	T	C	C	T	H	T	H	T	C	T	T	H	H	H	C	T	H	T	C	C	T	T	T	T	T	H	T	T	H	T	C	H
JAX00080685	18	15622067	0	C	T	C	C	C	T	C	C	C	C	T	C	C	C	C	C	C	C	C	C	H	C	C	C	C	C	C	C	T	C	C	C	H	C	C	C	C	C	C	C	C	C	H	C	C	C
JAX00452709	18	15622117	0	C	T	C	C	C	C	C	T	T	C	C	T	T	T	C	T	T	C	H	C	C	C	T	C	C	H	H	H	C	C	H	C	H	T	C	C	C	C	C	H	C	C	C	C	T	H
JAX00452710	18	15623296	0	T	C	T	T	T	T	T	T	C	T	T	T	T	T	T	T	C	T	H	T	T	T	T	T	T	H	H	T	T	T	H	T	T	C	T	T	T	T	T	H	T	T	T	T	T	T
JAX00452712	18	15649292	0	G	A	G	G	G	G	G	G	A	G	G	G	G	G	G	G	A	G	H	G	G	G	G	G	G	H	H	G	G	G	H	G	G	A	G	G	G	G	G	H	G	G	G	G	G	G
JAX00452714	18	15650076	0	T	A	T	T	T	T	T	T	A	T	T	T	T	T	T	T	A	T	H	T	T	T	T	T	T	H	H	T	T	T	H	T	T	A	T	T	T	T	T	H	T	T	T	T	T	T
JAX00452715	18	15655593	0	G	T	G	G	G	G	G	T	G	G	G	T	T	T	G	T	G	G	G	G	G	G	T	G	G	G	G	H	G	G	G	G	H	G	G	G	G	G	G	G	G	G	G	G	T	H
JAX00452719	18	15677655	0	C	T	C	C	C	C	C	T	C	C	C	T	T	T	C	T	C	C	C	C	C	C	T	C	C	C	C	H	C	C	C	C	H	C	C	C	C	C	C	C	C	C	C	C	T	H
JAX00452722	18	15679456	0	C	T	C	C	C	C	C	T	T	C	C	T	T	T	C	T	T	C	H	C	C	C	T	C	C	H	H	H	C	C	H	C	H	T	C	C	C	C	C	H	C	C	C	C	T	H
JAX00452723	18	15680117	0	C	T	C	C	C	C	C	C	T	T	C	C	C	C	T	C	T	C	H	H	C	C	C	T	C	H	T	C	C	C	H	C	C	T	C	C	T	H	H	H	C	C	C	T	C	C
JAX00452727	18	15691555	0	C	T	C	C	C	C	C	T	C	C	C	T	T	T	C	T	C	C	C	C	C	C	T	C	C	C	C	N	C	C	C	C	C	C	C	C	C	C	C	C	C	C	C	C	T	H
JAX00452728	18	15692215	0	T	G	T	T	T	T	T	G	G	T	T	G	G	G	T	G	G	T	H	T	T	T	G	T	T	H	H	H	T	T	H	T	H	G	T	T	T	T	T	H	T	T	T	T	G	H
JAX00452729	18	15706192	0	T	G	T	T	T	T	T	T	G	T	T	T	T	T	T	T	G	T	G	T	T	T	T	T	T	G	G	T	T	T	G	T	T	G	T	T	T	T	T	G	T	T	T	T	T	T
JAX00212418	18	15715667	0	A	C	A	A	A	A	A	C	C	A	A	C	C	C	A	C	C	A	H	A	A	A	C	A	A	H	H	H	A	A	H	A	H	C	A	A	A	A	A	H	A	A	A	A	C	H
JAX00452731	18	15749607	0	A	C	A	A	A	A	A	C	C	A	A	C	C	C	A	C	C	A	H	A	A	A	C	A	A	H	H	H	A	A	H	A	H	C	A	A	A	A	A	H	A	A	A	A	C	H
JAX00452737	18	15764699	0	A	T	A	A	A	A	A	A	A	T	A	A	A	A	T	A	A	A	A	H	A	A	A	T	A	A	H	A	A	A	A	A	A	A	A	A	T	H	H	A	A	A	A	T	A	A
JAX00452743	18	15779316	0	T	C	T	T	T	T	T	C	T	T	T	H	N	C	T	C	T	T	T	T	T	T	C	T	T	T	T	H	T	T	T	T	H	T	T	T	T	T	T	T	T	T	T	T	C	H
JAX00452744	18	15779639	0	G	A	G	G	G	G	G	A	A	G	G	A	A	A	G	A	A	G	H	G	G	G	A	G	G	H	H	H	G	G	H	G	H	A	G	G	G	G	G	H	G	G	G	G	A	H
JAX00080699	18	15824349	0	G	C	G	G	G	G	G	C	C	G	G	C	C	C	G	C	C	G	H	G	G	G	C	G	G	H	H	H	G	G	H	G	H	C	G	G	G	G	G	H	G	G	G	G	C	H
JAX00452746	18	15845297	0	T	C	T	T	T	T	T	C	C	T	T	C	C	C	T	C	C	T	H	T	T	T	C	T	T	H	H	H	T	T	H	T	H	C	T	T	T	T	T	H	T	T	T	T	C	H
JAX00452749	18	15869350	0	A	G	A	A	A	A	A	G	A	A	A	G	G	G	A	G	A	A	A	A	A	A	G	A	A	A	A	N	A	A	A	A	N	A	A	A	A	A	A	A	A	A	A	A	G	H
JAX00452750	18	15883566	0	A	G	A	A	A	A	A	A	A	G	A	A	A	A	G	A	A	A	A	G	A	A	A	G	A	A	G	A	A	A	A	A	A	A	A	A	G	G	G	A	A	A	A	G	A	A
JAX00212419	18	15887392	0	A	C	A	A	A	A	A	C	C	A	A	C	C	C	A	C	C	A	H	A	A	A	C	A	A	H	H	H	A	A	H	A	H	C	A	A	A	A	A	H	A	A	A	A	C	H
JAX00212421	18	15897537	0	A	G	A	A	A	A	A	G	G	A	A	G	G	G	A	G	G	A	H	A	A	A	G	A	A	H	G	H	A	A	H	A	H	G	A	A	A	A	A	H	A	A	A	A	G	H
JAX00080706	18	15905826	0	G	A	G	G	G	G	G	A	A	A	G	A	A	A	A	A	A	G	H	H	G	G	A	A	G	H	A	H	G	G	H	G	H	A	G	G	A	H	H	H	G	G	G	A	A	H
JAX00452755	18	15920143	0	T	C	T	T	T	T	T	C	C	T	T	C	C	C	T	N	N	T	T	T	T	T	C	T	T	T	T	T	T	T	T	T	T	N	T	T	T	T	T	T	T	T	T	T	H	T
JAX00452759	18	15940963	0	C	T	C	C	C	C	C	T	T	C	C	T	T	T	C	T	T	C	H	C	C	C	T	C	C	H	H	H	C	C	H	C	C	T	C	C	C	C	C	H	C	C	C	C	T	H
JAX00452763	18	15957167	0	T	C	C	T	C	T	T	T	T	T	T	T	T	T	T	T	T	C	H	T	H	C	T	T	T	H	T	H	T	C	T	C	T	T	C	C	T	H	T	T	T	T	T	T	T	H
JAX00452769	18	15964527	0	G	T	G	G	G	G	G	G	G	T	G	G	G	G	T	G	G	G	G	H	G	G	G	T	G	G	N	G	G	G	G	G	G	G	G	G	T	H	H	G	G	G	G	T	G	G
JAX00452777	18	15973419	0	C	G	G	C	G	C	C	C	G	G	C	C	C	C	G	C	G	G	G	H	H	G	C	G	C	G	G	H	C	G	H	G	C	G	G	G	G	G	H	H	C	C	C	G	C	H
JAX00452779	18	15975267	0	G	A	G	G	G	G	G	G	A	G	G	G	G	G	G	G	A	G	N	G	G	G	G	G	G	H	H	G	G	G	H	G	G	A	G	G	G	G	G	G	G	G	G	G	G	G
JAX00080711	18	15978039	0	G	A	A	G	A	G	G	A	A	A	G	A	A	A	A	A	A	A	A	H	H	A	A	A	G	A	A	A	G	A	H	A	H	A	A	A	A	A	H	H	G	G	G	A	A	A
JAX00452785	18	15986294	0	A	G	G	A	G	A	A	G	G	G	A	G	G	G	G	G	G	G	G	N	H	G	G	G	A	G	G	G	A	G	N	G	H	G	G	G	G	G	H	H	A	A	A	G	G	G
JAX00452786	18	16001585	0	A	G	A	A	A	A	A	G	G	A	A	G	G	G	A	G	G	A	H	A	A	A	G	A	A	N	H	H	A	A	H	A	H	G	A	A	A	A	A	G	A	A	A	A	G	H
JAX00080714	18	16017807	0	T	C	T	T	T	T	T	C	T	T	T	C	C	C	T	C	T	H	T	T	T	T	C	T	T	T	T	H	T	T	T	T	N	T	T	T	T	T	N	T	T	T	T	T	C	H
JAX00452788	18	16065735	0	T	C	T	T	T	T	T	C	C	C	T	C	C	C	C	C	C	T	H	H	T	T	C	C	T	H	C	H	T	T	H	T	H	C	T	T	C	H	H	H	T	T	T	C	C	H
JAX00452789	18	16066142	0	G	A	G	G	G	G	G	A	A	G	G	A	A	A	G	A	A	G	G	G	G	G	A	G	G	G	G	G	G	G	G	G	G	A	G	G	G	G	G	G	G	G	G	G	A	G
JAX00452791	18	16073964	0	C	T	C	C	C	C	C	T	C	C	C	T	T	T	C	T	C	C	C	C	C	C	T	C	C	C	C	H	C	C	C	C	H	C	C	C	C	C	C	C	C	C	C	C	T	H
JAX00452795	18	16081320	0	C	T	C	C	C	C	C	T	T	C	C	T	T	T	C	T	T	C	H	C	C	C	T	C	C	H	H	H	C	C	H	C	H	T	C	C	C	C	C	H	C	C	C	C	T	H
JAX00452800	18	16110198	0	G	A	G	G	G	G	G	G	G	A	G	G	G	G	A	G	G	G	G	H	G	G	G	A	G	G	H	G	G	G	G	G	G	G	G	G	A	H	H	G	G	G	G	A	G	G
JAX00452808	18	16138704	0	A	T	A	A	A	A	A	A	T	T	A	A	A	A	T	A	T	A	H	H	A	A	A	T	A	H	T	A	A	A	H	A	A	T	A	A	T	H	H	H	A	A	A	T	A	A
JAX00452809	18	16138890	0	G	A	G	G	G	G	G	G	G	A	G	G	G	G	A	G	G	G	G	H	G	G	G	A	G	G	H	G	G	G	G	G	G	G	G	G	A	H	H	G	G	N	G	A	G	G
JAX00452811	18	16141184	0	T	C	T	T	T	T	T	C	C	C	T	C	C	C	C	C	C	T	H	H	T	T	C	C	T	H	C	H	T	T	H	T	H	H	T	T	C	H	H	H	T	T	T	C	C	H
JAX00452812	18	16150521	0	A	C	A	A	A	A	A	C	A	A	A	C	C	C	A	C	A	A	A	A	A	A	C	A	A	A	A	H	A	A	A	A	H	A	A	A	A	A	A	A	A	A	A	A	C	H
JAX00452813	18	16166947	0	A	G	A	A	A	A	A	G	G	A	A	G	G	G	A	G	G	A	H	A	A	A	G	A	A	N	N	H	A	A	H	A	H	G	A	A	A	A	N	N	A	A	A	A	G	H
JAX00452818	18	16172240	0	T	G	T	T	T	T	T	T	G	T	T	T	T	T	T	T	G	T	H	T	T	T	T	T	T	H	H	T	T	T	H	T	T	G	T	T	T	T	T	H	T	T	T	T	T	T
JAX00452827	18	16191909	0	T	A	A	T	A	T	T	A	T	T	T	A	A	A	T	A	T	A	H	T	H	A	A	T	T	H	T	A	T	A	T	A	H	T	A	A	T	H	T	T	T	T	T	T	A	A
JAX00452828	18	16192151	0	C	A	C	C	C	C	C	A	C	C	C	A	A	A	C	A	C	C	C	C	C	C	A	C	C	C	C	H	C	C	C	C	H	C	C	C	C	C	C	C	C	C	C	C	A	H
JAX00452830	18	16193821	0	T	C	T	T	T	T	T	T	C	C	T	T	T	T	C	T	C	T	H	H	T	T	T	C	T	N	C	T	T	T	H	T	T	C	T	T	C	H	H	H	T	T	T	C	T	T
JAX00080730	18	16211157	0	C	A	A	C	A	C	C	C	A	A	C	C	C	C	A	C	A	A	A	H	H	A	C	A	C	A	A	H	C	A	H	A	C	A	A	A	A	A	H	H	C	C	C	A	C	H
JAX00452833	18	16225605	0	T	A	A	T	A	T	T	T	T	A	T	T	T	T	A	T	T	A	H	H	H	A	T	A	T	H	H	H	T	A	T	A	T	T	A	A	A	A	H	T	T	T	T	A	T	H
JAX00452834	18	16237060	0	A	G	A	A	A	A	A	G	A	A	A	G	G	G	A	G	A	A	A	A	A	A	G	A	A	A	A	H	A	A	A	A	H	A	A	A	A	A	A	A	A	A	A	A	G	N
JAX00452835	18	16242007	0	C	T	C	C	C	C	C	C	C	T	C	C	C	C	T	C	C	C	C	C	C	C	C	H	C	C	N	C	C	C	C	C	C	C	C	C	T	H	N	C	C	C	C	T	C	C
JAX00452836	18	16242048	0	C	G	G	C	G	C	C	G	G	G	C	G	G	G	G	G	G	G	G	H	H	G	G	G	C	G	G	G	C	G	H	G	H	G	G	G	G	G	H	N	C	C	C	G	G	G
JAX00452838	18	16242139	0	C	T	C	C	C	C	C	T	C	T	C	T	T	T	T	T	C	C	C	H	C	C	T	N	C	C	H	H	C	C	C	C	H	C	C	C	T	H	H	C	C	C	C	T	T	H
JAX00452841	18	16248184	0	C	T	T	C	T	C	C	T	T	T	C	T	T	T	T	T	T	T	T	H	H	T	T	T	C	T	T	T	C	T	H	T	N	T	T	T	T	T	H	H	C	C	C	T	T	T
JAX00080732	18	16265994	0	T	A	A	T	A	T	T	A	T	T	T	A	A	A	T	A	T	A	A	T	H	A	A	T	T	H	T	A	T	A	T	A	H	T	A	A	T	H	T	T	T	T	T	T	A	A
JAX00452849	18	16266340	0	A	G	A	A	A	A	A	G	A	A	A	G	N	N	A	N	A	A	A	A	A	A	G	A	A	A	A	N	A	A	A	A	N	A	A	A	A	A	A	A	A	N	A	A	G	N
JAX00080733	18	16270487	0	C	A	A	C	A	C	C	A	A	A	C	A	A	A	A	A	A	A	A	H	H	A	A	A	C	A	A	A	C	A	H	A	H	A	A	A	A	A	H	H	C	C	C	A	A	A
JAX00452855	18	16277472	0	G	A	G	G	G	G	G	A	A	A	G	A	A	A	A	A	A	G	H	H	G	G	A	A	G	H	A	H	G	G	H	G	H	A	G	G	A	H	H	H	G	G	G	A	A	H
JAX00080734	18	16291062	0	G	T	T	G	T	G	G	G	G	G	G	G	G	G	G	G	G	T	H	G	H	T	G	G	G	H	G	H	G	T	G	T	G	G	T	T	G	H	G	G	G	G	G	G	G	N
JAX00452863	18	16318357	0	A	C	A	A	A	A	A	C	A	C	A	C	C	C	C	C	A	A	A	H	A	A	C	C	A	A	H	H	A	A	H	A	H	A	A	A	C	H	H	A	A	A	A	C	C	H
JAX00080737	18	16335584	0	T	A	T	T	T	T	T	A	A	A	T	A	A	A	A	A	A	T	H	H	T	T	A	A	T	H	A	H	T	T	H	T	H	A	T	T	A	H	H	H	T	T	T	A	A	H
JAX00080738	18	16335606	0	G	T	G	G	G	G	G	G	G	T	G	G	G	G	T	G	G	G	G	H	G	G	G	T	G	G	H	G	G	G	H	G	G	G	G	G	T	H	H	G	G	G	G	T	G	G
JAX00452869	18	16358661	0	T	A	T	T	T	T	T	A	A	T	T	A	A	A	T	A	A	T	H	T	T	T	A	T	T	H	H	H	T	T	T	T	H	A	T	T	T	T	T	H	T	T	T	T	A	H
JAX00080740	18	16386877	0	T	G	G	T	G	T	T	G	G	G	T	G	G	G	G	G	G	G	G	H	H	G	G	G	T	G	G	G	T	G	H	G	H	G	G	G	G	G	H	H	T	T	T	G	G	G
JAX00452872	18	16386990	0	G	A	A	G	A	G	G	G	G	A	G	G	G	G	A	G	G	A	H	H	H	A	G	A	G	H	H	H	G	A	H	A	G	G	A	A	A	A	H	G	G	G	G	A	G	N
JAX00452873	18	16387002	0	T	C	C	T	C	T	T	T	C	C	T	T	T	T	C	T	C	C	C	H	H	C	T	C	T	C	C	H	T	C	H	C	T	C	C	C	C	C	H	H	T	T	T	C	T	N
JAX00452877	18	16391870	0	T	A	T	T	T	T	T	A	A	T	T	A	A	A	T	A	A	T	H	T	T	T	A	T	T	H	H	H	T	T	T	T	H	A	T	T	T	T	T	H	T	T	T	T	A	H
JAX00080742	18	16398746	0	A	C	C	A	C	A	A	C	C	C	A	C	C	C	C	C	C	C	C	H	H	C	C	C	A	C	C	C	A	C	H	C	H	C	C	C	C	C	N	H	A	A	A	C	C	C
JAX00452881	18	16421324	0	C	T	C	C	C	C	C	T	T	T	C	T	T	T	T	T	T	C	H	H	C	C	T	T	C	H	T	H	C	C	H	C	H	T	C	C	T	H	H	H	C	C	C	T	T	H
JAX00212434	18	16425520	0	T	C	T	T	T	T	T	T	C	T	T	T	T	T	T	T	C	T	H	T	T	T	T	T	T	H	H	T	T	T	T	T	T	C	T	T	T	T	T	H	T	T	T	T	T	T
JAX00212435	18	16440450	0	G	T	G	G	G	G	G	G	T	G	G	G	G	G	G	G	T	G	N	G	G	G	G	G	G	H	H	G	G	G	G	G	G	T	G	G	G	G	G	H	G	G	G	G	G	G
JAX00080746	18	16445360	0	T	C	C	T	C	T	T	C	C	T	T	C	C	C	T	C	C	C	C	T	H	C	C	T	T	C	H	C	T	C	T	C	H	C	C	C	T	H	T	H	T	T	T	T	C	C
JAX00080748	18	16472252	0	C	T	T	C	T	C	C	C	T	T	C	C	C	C	T	C	T	T	T	H	H	T	C	T	C	T	T	H	C	T	H	T	C	T	T	T	T	T	H	H	C	C	C	T	C	H
JAX00452894	18	16498967	0	G	A	G	G	G	G	G	A	A	G	G	A	A	A	G	A	A	G	H	G	G	G	A	G	G	H	H	H	G	G	G	G	H	A	G	G	G	G	G	H	G	G	G	G	A	H
JAX00452896	18	16500555	0	C	T	C	C	C	C	C	C	T	C	C	C	C	C	C	C	T	C	H	C	C	C	C	C	C	H	H	C	C	C	C	C	C	T	C	C	C	C	C	H	C	C	C	C	C	C
JAX00212437	18	16502332	0	T	G	T	T	T	T	T	T	G	T	T	T	T	T	T	T	G	T	H	T	T	T	T	T	T	H	H	T	T	T	T	T	T	G	T	T	T	T	T	H	T	T	T	T	T	T
JAX00212438	18	16502447	0	T	G	T	T	T	T	T	T	G	T	T	T	T	T	T	T	G	T	G	T	T	T	T	T	T	G	G	T	T	T	T	T	T	G	T	T	T	T	T	G	T	T	T	T	T	T
JAX00452900	18	16503971	0	C	T	C	C	C	C	C	C	T	C	C	C	C	C	C	C	T	C	H	C	C	C	C	C	C	H	H	C	C	C	C	C	C	T	C	C	C	C	C	H	C	C	C	C	C	C
JAX00452901	18	16539397	0	A	T	A	A	A	A	A	A	A	T	A	A	A	A	T	A	A	A	A	H	A	A	A	T	A	A	H	A	A	A	H	A	A	A	A	A	T	H	H	A	A	A	A	T	A	A
JAX00452902	18	16563158	0	C	T	C	C	C	C	C	T	C	C	C	T	T	T	C	T	C	C	C	C	C	C	T	C	C	C	C	H	C	C	C	C	H	C	C	C	C	C	C	C	C	C	C	C	T	H
JAX00452906	18	16568087	0	C	A	A	C	A	C	C	C	C	C	C	C	C	C	C	C	C	A	H	C	H	A	C	C	C	H	C	H	C	A	C	A	C	C	A	A	C	H	C	C	C	C	C	C	C	H
JAX00080755	18	16569187	0	G	A	A	G	A	G	G	G	G	G	G	G	G	G	G	G	G	A	H	G	H	A	G	G	G	H	G	H	G	A	G	A	G	G	A	A	G	H	G	G	G	G	G	G	G	H
JAX00080756	18	16588648	0	T	C	C	T	C	T	T	T	C	T	T	T	T	T	T	T	C	C	C	T	H	C	T	T	T	C	H	H	T	C	T	C	T	C	C	C	T	H	T	H	T	T	T	T	T	H
JAX00452911	18	16600804	0	A	G	A	A	A	A	A	G	A	A	A	G	G	G	A	G	A	A	A	A	A	A	G	A	A	A	A	H	A	A	A	A	H	A	A	A	A	A	A	A	A	A	A	A	G	H
JAX00452914	18	16610403	0	G	C	C	G	C	G	G	G	G	C	G	G	G	G	C	G	G	C	H	H	H	C	G	C	G	H	H	H	G	C	H	C	G	G	C	C	C	C	H	G	G	G	G	C	G	H
JAX00452915	18	16610506	0	C	A	C	C	C	C	C	C	A	C	C	C	C	C	C	C	A	C	H	C	C	C	C	C	C	H	H	C	C	C	C	C	C	A	C	C	C	C	C	H	C	C	C	C	C	C
JAX00452917	18	16611026	0	C	T	C	C	C	C	C	C	T	C	C	C	C	C	C	C	T	C	H	C	C	C	C	C	C	H	N	C	C	C	C	C	C	T	C	C	C	C	C	H	C	C	C	C	C	C
JAX00080762	18	16653044	0	G	A	A	G	A	G	G	G	A	G	G	G	G	G	G	G	A	A	A	G	H	A	G	G	G	A	H	H	G	A	G	A	G	A	A	A	G	H	G	G	G	G	G	G	G	H
JAX00452924	18	16653221	0	T	C	T	T	T	T	T	C	T	T	T	C	C	C	T	C	T	T	T	T	T	T	C	T	T	T	T	H	T	T	T	T	H	T	T	T	T	T	T	T	T	T	T	T	C	H
JAX00080763	18	16657397	0	G	A	A	G	A	G	G	G	G	G	G	G	G	G	G	G	G	A	N	G	N	N	G	G	G	N	G	H	G	A	G	A	G	G	A	A	G	H	G	G	G	G	G	G	G	N
JAX00452926	18	16674956	0	C	T	C	C	C	C	C	T	C	T	C	T	T	T	T	T	C	C	C	H	C	C	T	T	C	C	H	H	C	C	N	C	H	C	C	C	T	N	H	C	C	C	C	T	T	H
JAX00452929	18	16680478	0	T	C	C	T	C	T	T	T	C	T	T	T	T	T	T	T	C	C	C	T	T	C	T	T	T	C	H	T	T	C	T	C	T	C	C	C	T	T	T	H	T	T	T	T	T	T
JAX00452930	18	16682656	0	G	A	A	G	A	G	G	G	G	G	G	G	G	G	G	G	G	A	H	G	H	A	G	G	G	H	G	H	G	A	G	A	G	G	A	A	G	N	G	G	G	G	G	G	G	H
JAX00080765	18	16694768	0	G	A	A	G	A	G	G	A	A	A	G	A	A	A	A	A	A	A	A	H	H	A	A	A	G	A	A	A	G	A	H	A	H	A	A	A	A	A	H	H	G	G	G	A	A	A
JAX00452934	18	16704146	0	G	A	A	G	A	G	G	G	G	G	G	G	G	G	G	G	G	A	H	G	H	A	G	G	G	H	G	H	G	A	G	A	G	G	A	A	G	H	G	G	G	G	G	G	G	H
JAX00212440	18	16704554	0	T	C	T	T	T	T	T	T	C	T	T	T	T	T	T	T	C	T	H	T	T	T	T	T	T	H	H	T	T	T	T	T	T	C	T	T	T	T	T	H	T	T	T	T	T	T
JAX00452940	18	16753883	0	T	C	T	T	T	T	T	C	C	T	T	C	C	C	N	C	C	T	H	T	T	T	C	T	T	H	C	H	T	T	T	T	H	C	T	T	T	T	T	H	T	T	T	T	C	H
JAX00080769	18	16754014	0	T	C	T	T	T	T	T	C	C	C	T	C	C	C	C	C	C	T	H	H	T	T	C	C	T	H	C	H	T	T	H	T	H	C	T	T	C	H	H	H	T	T	T	C	C	H
JAX00452946	18	16758277	0	C	G	C	C	C	C	C	G	C	C	C	G	G	G	C	G	C	C	C	C	C	C	G	C	C	C	C	H	C	C	C	C	H	C	C	C	C	C	C	C	C	C	C	C	G	H
JAX00080772	18	16793947	0	T	A	T	T	T	T	T	A	A	A	T	A	A	A	A	A	A	T	T	H	T	T	A	A	T	T	A	H	T	T	H	T	H	A	T	T	A	H	H	T	T	T	T	A	A	H
JAX00080773	18	16803480	0	G	A	A	G	A	G	G	G	A	G	G	G	G	G	G	G	A	A	A	G	H	A	G	G	G	A	H	H	G	A	G	A	G	A	A	A	G	H	G	H	G	G	G	G	G	H
JAX00452968	18	16813145	0	G	C	G	G	G	G	G	G	G	C	G	G	G	G	C	G	G	G	G	H	G	G	G	C	G	G	H	G	G	G	H	G	G	G	G	G	C	H	H	G	G	G	G	C	G	G
JAX00452970	18	16815844	0	C	G	C	C	C	C	C	G	C	C	C	G	G	G	C	G	C	C	C	C	C	C	G	C	C	C	C	H	C	C	C	C	H	C	C	C	C	C	C	C	C	C	C	C	G	H
JAX00452972	18	16819419	0	C	A	C	C	C	C	C	A	C	A	C	A	A	A	A	A	C	C	C	H	C	C	A	A	C	C	H	H	C	C	H	C	H	C	C	C	A	H	H	C	C	C	C	A	A	H
JAX00452973	18	16820942	0	C	T	C	C	C	C	C	T	C	C	C	T	T	T	C	T	C	C	C	C	C	C	T	C	C	C	C	H	C	C	C	C	H	C	C	C	C	C	C	C	C	C	C	C	T	H
JAX00452983	18	16829919	0	T	C	T	T	C	T	T	C	T	C	T	C	C	C	C	C	T	T	T	H	H	C	C	C	T	H	H	H	T	T	H	T	H	T	H	T	C	H	H	T	T	T	T	C	C	H
JAX00452984	18	16835381	0	C	T	C	C	T	C	C	T	T	T	C	N	T	T	T	T	T	C	H	H	H	T	T	T	C	T	T	H	C	C	H	C	H	T	H	C	T	H	C	H	C	C	C	T	T	H
JAX00452985	18	16836026	0	C	A	C	C	A	C	C	C	A	C	C	C	C	C	C	C	A	C	H	C	H	A	C	C	C	A	A	C	C	C	C	C	C	A	N	C	C	C	C	N	C	C	C	C	C	C
JAX00452987	18	16842585	0	C	T	C	C	T	C	C	C	C	C	C	C	C	C	C	C	C	C	C	C	H	T	C	C	C	H	C	C	C	C	C	C	C	C	H	C	C	C	C	C	C	C	C	C	C	C
JAX00452992	18	16851391	0	C	G	C	C	C	C	C	G	C	C	C	G	G	G	C	G	C	C	C	C	C	C	G	C	C	C	C	H	C	C	C	C	H	C	C	C	C	C	C	C	C	C	C	C	G	H
JAX00452994	18	16897018	0	C	A	C	C	C	C	C	A	C	C	C	A	A	A	C	A	C	C	C	C	C	C	A	C	C	C	C	H	C	C	C	C	H	C	C	C	C	C	C	C	C	C	C	C	A	H
JAX00452996	18	16904284	0	T	A	T	T	T	T	T	T	A	T	T	T	T	T	T	T	A	T	H	T	T	T	T	T	T	H	H	T	T	T	T	T	T	A	T	T	T	T	T	H	T	T	T	T	T	T
JAX00453001	18	16954957	0	C	A	C	C	C	C	C	A	A	C	C	A	A	A	C	A	A	C	H	C	C	C	A	C	C	H	H	H	C	C	C	C	H	A	C	C	C	C	C	H	C	C	C	C	A	H
JAX00453003	18	16963720	0	C	T	C	C	T	C	C	T	T	C	C	T	T	T	C	T	T	C	H	C	H	T	T	C	C	T	H	H	C	C	C	C	H	T	H	C	C	C	C	H	C	C	C	C	T	H
JAX00453004	18	16964684	0	C	T	C	C	C	C	C	C	C	T	C	C	C	C	T	C	C	C	C	H	C	C	C	T	C	C	H	C	C	C	H	C	C	C	C	C	T	H	H	C	C	C	C	T	C	C
JAX00453008	18	16989011	0	A	G	A	A	A	A	A	A	G	A	A	A	A	A	A	A	G	A	H	A	A	A	A	A	A	H	H	A	A	A	A	A	A	G	A	A	A	A	A	H	A	A	A	A	A	A
JAX00453009	18	16989101	0	G	C	G	G	G	G	G	G	G	C	G	G	G	G	G	G	G	G	G	H	G	G	G	C	G	G	C	G	G	G	H	G	G	G	G	G	C	H	H	G	G	G	G	C	G	G
JAX00453012	18	16999574	0	C	T	C	C	C	C	C	C	T	C	C	C	C	C	C	C	T	C	H	C	C	C	C	C	C	N	H	C	C	C	C	C	C	T	C	C	C	C	C	C	C	C	C	C	C	C
JAX00453013	18	16999624	0	C	G	C	C	C	C	C	G	G	G	C	G	G	G	C	G	G	C	H	H	C	C	H	G	C	H	G	H	C	C	H	C	H	G	C	C	G	H	H	H	C	C	C	G	G	H
JAX00453014	18	17004986	0	C	T	C	C	C	C	C	T	C	C	C	T	T	T	C	T	C	C	C	C	C	C	H	C	C	C	C	H	C	C	C	C	H	C	C	C	C	C	C	C	C	C	C	C	T	H
JAX00453015	18	17006635	0	C	T	C	C	C	C	C	T	T	T	C	T	T	T	C	T	T	C	H	H	C	C	H	T	C	H	T	H	C	C	H	C	H	T	C	C	T	H	H	H	C	C	C	T	T	H
JAX00453020	18	17022879	0	A	G	A	A	G	A	A	A	A	A	A	A	A	A	A	A	A	A	A	A	A	H	A	A	A	N	A	A	A	A	A	A	A	A	H	A	A	A	A	A	A	A	A	A	A	A
JAX00080789	18	17026831	0	A	G	A	A	G	G	A	G	G	G	G	G	G	G	A	G	G	A	H	H	G	G	G	G	A	G	G	H	G	A	H	N	G	G	H	A	G	H	H	A	A	A	H	G	G	H
JAX00080790	18	17031255	0	G	A	G	G	G	A	G	G	G	G	A	G	G	G	G	G	G	G	G	G	H	G	H	G	G	G	G	G	A	G	G	G	H	G	G	G	G	G	G	G	G	G	H	G	G	G
JAX00453022	18	17031390	0	G	C	G	G	G	G	G	C	C	G	G	C	C	C	G	C	C	G	H	G	G	G	H	G	G	H	H	H	G	G	G	G	H	C	G	G	G	G	G	H	G	G	G	G	C	H
JAX00212448	18	17035725	0	G	T	G	G	G	G	G	T	T	G	G	T	T	T	G	T	T	G	H	G	G	G	N	G	G	H	H	H	G	G	G	G	H	T	G	G	G	G	G	H	G	G	G	G	T	H
JAX00080792	18	17058213	0	A	G	A	A	A	A	A	G	G	G	A	G	G	G	A	G	G	A	H	H	A	A	H	G	A	H	G	H	A	A	H	A	H	G	A	A	G	H	H	H	A	A	A	G	G	H
JAX00453025	18	17058376	0	A	G	A	A	A	A	A	G	G	G	A	G	G	G	A	G	G	A	H	H	A	A	N	G	A	H	G	H	A	A	H	A	H	G	A	A	G	H	G	N	A	A	A	G	G	N
JAX00453027	18	17088342	0	C	T	C	C	C	C	C	T	C	C	C	T	T	T	C	T	C	C	C	C	C	C	H	C	C	C	C	H	C	C	C	C	H	C	C	C	C	C	C	C	C	C	C	C	T	H
JAX00453031	18	17094461	0	G	A	G	G	G	G	G	G	A	G	G	G	G	G	G	G	A	G	H	G	G	G	G	G	G	H	H	G	G	G	G	G	G	A	G	G	G	G	G	H	G	G	G	G	G	G
JAX00212450	18	17095149	0	A	C	A	A	A	A	A	C	C	A	A	C	C	C	A	C	C	A	H	A	A	A	H	A	A	H	H	H	A	A	A	A	H	C	A	A	A	A	A	H	A	A	A	A	C	H
JAX00453035	18	17101836	0	T	A	T	T	T	T	T	T	A	T	T	T	T	T	T	T	A	T	H	T	T	T	T	T	T	H	H	T	T	T	T	T	T	A	T	T	T	T	T	H	T	T	T	T	T	T
JAX00080797	18	17141685	0	G	A	G	G	G	G	G	G	A	G	G	G	G	G	G	G	A	G	G	G	G	G	G	G	G	G	G	G	G	G	G	G	G	A	G	G	G	G	G	G	G	G	G	G	G	G
JAX00453043	18	17150249	0	C	T	C	C	C	C	C	T	T	T	C	T	T	T	C	T	T	C	N	H	C	C	H	T	C	N	T	H	C	C	H	C	H	T	C	C	T	H	H	C	C	C	C	T	T	H
JAX00453044	18	17150647	0	A	G	A	A	A	A	A	A	G	A	A	A	A	A	A	A	G	A	H	A	A	A	A	A	A	H	H	A	A	A	A	A	A	G	A	A	A	A	A	H	A	A	A	A	A	A
JAX00453047	18	17168022	0	A	G	A	A	A	A	A	G	G	A	A	G	G	G	A	G	G	A	H	A	A	A	H	A	A	H	H	H	A	A	A	A	H	G	A	A	A	A	A	H	A	A	A	A	G	H
JAX00453048	18	17168566	0	T	A	T	T	T	T	T	T	A	T	T	T	T	T	T	T	A	T	H	T	T	T	T	T	T	H	H	T	T	T	T	T	T	A	T	T	T	T	T	H	T	T	T	T	T	T
JAX00453052	18	17177956	0	G	T	G	G	T	G	G	G	G	G	G	G	G	G	G	G	G	G	G	G	G	H	G	G	G	H	G	G	G	G	G	G	G	G	N	G	G	G	G	G	G	G	G	G	G	G
JAX00080801	18	17178175	0	T	C	T	T	T	T	T	C	C	T	T	C	C	C	T	C	C	T	H	T	T	T	H	T	T	H	H	H	T	T	T	T	H	C	T	T	T	T	T	H	T	T	T	T	C	H
JAX00453055	18	17194353	0	C	T	C	C	C	C	C	C	T	C	C	C	C	C	C	C	T	C	H	C	C	C	C	C	C	H	H	C	C	C	C	C	C	T	C	C	C	C	C	H	C	C	C	C	C	C
JAX00453063	18	17268952	0	C	G	C	C	C	C	C	G	G	G	C	G	G	G	C	G	G	C	N	N	C	C	H	G	C	N	G	N	C	C	H	C	G	G	C	C	G	H	H	H	C	C	C	G	G	N
JAX00453067	18	17270459	0	G	A	G	G	G	G	G	G	G	A	G	G	G	G	G	G	G	G	G	H	G	G	G	A	G	G	H	G	G	G	H	G	G	G	G	G	A	N	N	G	G	G	G	A	G	G
JAX00453076	18	17279012	0	A	T	A	A	T	A	A	A	A	A	A	A	A	A	A	A	A	A	A	A	H	T	A	A	A	H	A	A	A	A	A	A	A	A	H	A	A	A	A	A	A	A	A	A	A	A
JAX00453077	18	17279290	0	C	T	C	C	C	C	C	C	C	T	C	C	C	C	C	C	C	C	C	H	C	C	C	T	C	C	H	C	C	C	H	C	C	C	C	C	T	H	H	C	C	C	C	T	C	C
JAX00453078	18	17279305	0	C	T	C	C	C	C	C	T	T	C	C	T	T	T	C	T	T	C	H	C	C	C	H	C	C	H	H	H	C	C	C	C	H	T	C	C	C	C	C	H	C	C	C	C	T	H
JAX00453080	18	17279415	0	C	G	C	C	C	G	C	C	C	C	G	C	C	C	C	C	C	C	C	C	H	C	H	C	C	C	C	C	G	C	C	C	H	C	C	C	C	C	C	C	C	C	H	C	C	C
JAX00453082	18	17279443	0	C	A	C	C	C	C	C	C	C	A	C	C	C	C	C	C	C	C	C	H	C	C	C	A	C	C	H	C	C	C	H	C	C	C	C	C	A	H	H	C	C	C	C	A	C	C
JAX00080809	18	17301109	0	C	T	C	C	T	C	C	C	C	C	C	N	C	C	C	C	C	C	C	C	H	T	C	C	C	T	C	C	C	C	C	C	C	C	T	C	C	C	C	C	C	C	C	C	C	C
JAX00080810	18	17311999	0	C	T	C	C	C	T	C	T	T	C	T	T	T	T	C	T	T	C	H	C	T	C	T	C	C	N	H	H	T	C	C	C	T	T	C	C	C	C	C	H	C	C	T	C	T	T
JAX00080811	18	17312446	0	A	G	A	A	A	G	A	A	A	A	G	A	A	A	A	A	A	A	A	A	A	A	H	A	A	A	A	A	G	A	A	A	H	A	A	A	A	A	A	A	A	A	A	A	A	A
JAX00453083	18	17338530	0	A	G	A	A	A	A	A	G	G	A	A	G	G	G	A	G	G	A	H	A	A	A	H	A	A	H	H	H	A	A	A	A	H	G	A	A	A	A	A	H	A	A	A	A	G	H
JAX00453086	18	17347219	0	G	A	G	G	G	G	G	G	A	G	G	G	G	A	G	G	A	G	N	G	G	G	G	G	G	H	H	G	G	G	G	G	G	A	G	G	G	G	G	N	G	G	G	G	G	G
JAX00453088	18	17353293	0	G	A	G	G	G	G	G	A	A	G	G	A	A	A	G	A	A	G	H	G	G	G	H	G	G	H	H	H	G	G	G	G	N	A	G	G	G	G	G	H	G	G	G	G	A	N
JAX00080814	18	17353711	0	A	C	A	A	A	C	A	C	C	A	C	C	C	C	A	C	C	A	H	A	H	A	C	A	A	H	H	H	C	A	A	A	C	C	A	A	A	A	A	H	A	A	H	A	C	H
JAX00453093	18	17375803	0	A	G	A	A	A	A	A	G	G	A	A	G	G	G	A	G	G	A	H	A	A	A	H	A	A	H	H	H	A	A	A	A	H	G	A	A	A	A	A	H	A	A	A	A	G	H
JAX00212458	18	17396887	0	A	C	A	A	A	A	A	C	C	A	A	C	C	C	A	C	C	A	H	A	A	A	H	A	A	H	H	H	A	A	A	A	H	C	A	A	A	A	A	H	A	A	A	A	C	H
JAX00080819	18	17427983	0	A	C	A	A	A	A	A	C	A	A	A	C	C	A	A	C	A	A	A	A	A	A	H	A	A	A	A	H	A	A	A	A	H	A	A	A	A	A	A	A	A	A	A	A	C	N
JAX00453099	18	17440139	0	G	A	G	G	A	A	G	G	G	G	A	G	G	G	G	G	G	G	G	G	A	A	H	G	G	N	G	G	A	G	G	G	H	G	H	N	G	G	G	G	G	G	N	G	G	G
JAX00453101	18	17442530	0	T	A	T	T	A	A	T	A	A	T	A	A	A	A	T	A	A	T	H	T	A	A	A	T	T	A	H	H	A	T	T	T	A	A	H	T	T	T	T	H	T	T	H	T	A	H
JAX00453102	18	17442622	0	C	T	C	C	C	C	C	C	T	C	C	C	C	T	C	C	T	C	H	C	C	C	C	C	C	H	H	C	C	C	C	C	C	T	C	C	C	C	C	H	C	C	C	C	C	C
JAX00080821	18	17459498	0	A	G	A	A	G	G	A	G	G	G	G	G	G	G	A	G	G	A	H	H	G	G	G	G	A	G	G	H	G	A	H	A	G	G	H	A	G	H	H	N	A	A	H	G	G	H
JAX00453106	18	17467650	0	G	A	G	G	G	A	G	G	G	G	A	G	G	G	G	G	G	G	G	G	H	G	H	G	G	G	G	G	A	G	G	G	H	G	G	G	G	G	G	G	G	G	H	G	G	G
JAX00453112	18	17510703	0	C	T	C	C	T	T	C	C	C	C	T	C	C	C	C	C	C	C	C	C	T	T	H	C	C	H	C	C	T	C	C	C	H	C	H	C	C	C	C	C	C	C	C	C	C	C
JAX00212463	18	17532110	0	T	C	T	T	T	T	T	T	C	T	T	T	T	C	T	T	C	T	H	T	T	T	T	T	T	H	H	T	T	T	T	T	T	C	T	T	T	T	T	N	T	T	H	T	T	T
JAX00453123	18	17534611	0	A	C	A	A	A	C	A	C	A	A	C	C	C	A	A	C	A	A	A	A	H	A	C	A	A	A	A	H	C	A	A	A	C	A	A	A	A	A	A	A	A	A	A	A	C	H
JAX00453125	18	17540247	0	C	T	C	C	T	T	C	T	T	T	T	T	T	T	C	T	T	C	H	H	T	T	T	T	C	T	T	H	T	C	H	C	T	T	H	C	T	H	H	H	C	C	H	T	T	H
JAX00080830	18	17566080	0	C	A	C	C	C	A	C	C	C	C	A	C	C	C	C	C	C	C	C	C	C	C	H	C	C	C	C	C	A	C	C	C	H	C	C	C	C	C	C	C	C	C	C	C	C	C
JAX00453133	18	17618479	0	A	G	A	A	A	G	A	G	G	A	G	G	G	G	A	G	G	A	H	A	H	A	G	A	A	H	H	H	G	A	A	A	G	G	A	A	A	A	A	H	A	A	H	A	G	H
JAX00453134	18	17619159	0	T	G	T	T	T	G	T	G	G	T	G	G	G	G	T	G	G	T	H	T	H	T	G	T	T	H	H	H	G	T	T	T	G	G	T	T	T	T	T	T	T	T	N	T	G	N
JAX00453139	18	17636768	0	G	A	G	G	G	A	G	G	G	G	A	G	G	G	G	G	G	G	G	G	H	G	H	G	G	G	G	G	A	G	G	G	H	G	G	G	G	G	G	G	G	G	G	G	G	G
JAX00453142	18	17666822	0	G	T	G	G	G	T	G	G	G	G	T	G	G	G	G	G	G	G	G	G	H	G	H	G	G	G	G	G	T	G	G	G	H	G	G	G	G	G	G	G	G	G	G	G	G	G
JAX00453144	18	17666931	0	G	A	G	G	G	G	G	A	A	A	G	A	A	A	G	A	A	G	H	H	G	G	N	A	G	H	A	N	G	G	H	G	H	A	G	G	A	H	H	H	G	G	H	A	A	N
JAX00212467	18	17682235	0	T	G	T	T	T	G	T	G	G	G	G	G	G	G	T	G	G	T	H	H	H	T	G	G	T	H	G	H	G	T	H	T	G	G	T	T	G	H	H	H	T	T	H	G	G	H
JAX00080840	18	17690830	0	T	A	T	T	T	A	T	T	A	A	A	T	T	A	T	T	A	T	H	H	H	T	H	A	T	H	A	T	A	T	H	T	H	A	T	T	A	H	T	H	T	T	H	A	T	T
JAX00080841	18	17706771	0	G	A	G	G	G	A	G	A	A	A	A	A	A	A	G	A	A	G	H	H	H	G	A	A	G	H	A	H	A	G	H	G	A	A	G	G	A	H	H	H	G	G	H	A	A	H
JAX00453145	18	17713505	0	G	C	G	G	G	G	G	C	C	G	G	C	C	C	G	C	C	G	H	G	G	G	H	G	G	H	H	H	G	G	G	G	H	C	G	G	G	G	G	H	G	G	N	G	C	H
JAX00453146	18	17713781	0	A	G	A	A	A	A	A	G	G	A	A	G	G	G	A	G	G	A	H	A	A	A	H	A	A	H	H	H	A	A	A	A	H	G	A	A	A	A	A	H	A	A	H	A	G	H
JAX00453150	18	17721407	0	C	T	C	C	C	C	C	C	T	C	C	C	C	T	C	C	T	C	T	C	C	C	C	C	C	H	T	C	C	C	C	C	C	T	C	C	C	C	C	H	C	C	T	C	C	C
JAX00453151	18	17721686	0	A	G	A	A	A	A	A	G	A	A	A	N	G	A	A	H	A	A	A	A	A	A	H	A	A	A	A	A	A	A	A	A	H	A	A	A	A	A	A	A	A	A	A	A	G	H
JAX00080844	18	17749568	0	G	A	G	G	G	A	G	A	A	A	A	A	A	A	G	A	A	G	H	H	H	G	A	A	G	H	A	H	A	G	H	G	A	A	G	G	A	H	H	H	G	G	H	A	A	H
JAX00453155	18	17766922	0	A	G	A	A	A	A	A	A	G	A	A	A	A	G	A	A	G	A	H	A	A	A	A	A	A	H	H	A	A	A	A	A	A	G	A	A	A	A	A	H	A	A	H	A	A	A
JAX00453158	18	17767594	0	T	C	T	T	T	T	T	C	T	T	T	C	T	T	T	C	T	T	T	T	T	T	H	T	T	T	T	H	T	T	T	T	H	T	T	T	T	T	T	T	T	T	T	T	C	H
JAX00080847	18	17781386	0	A	T	A	A	A	A	A	T	T	A	A	T	A	T	A	T	T	A	H	A	A	A	H	A	A	H	H	H	A	A	A	A	H	T	A	A	A	A	A	H	A	A	N	A	T	H
JAX00453163	18	17810883	0	T	C	T	T	T	T	T	T	C	T	T	T	T	C	T	T	C	T	H	T	T	T	T	T	T	H	H	T	T	T	T	T	T	C	T	T	T	T	T	H	T	T	H	T	T	T
JAX00080848	18	17811275	0	G	A	G	G	A	A	G	G	G	G	A	G	G	G	G	G	G	G	G	G	A	A	H	G	G	H	G	G	A	G	G	G	H	G	H	G	G	G	G	G	G	G	G	G	G	G
JAX00453164	18	17821722	0	A	G	A	A	A	A	A	G	G	A	A	G	A	G	A	G	G	A	H	A	A	A	G	A	A	H	H	G	A	A	A	A	H	G	A	A	A	A	A	H	A	A	A	A	G	H
JAX00212473	18	17879469	0	A	G	A	A	A	A	A	A	G	A	A	A	A	G	A	A	G	A	H	A	A	A	A	A	A	H	H	A	A	A	A	A	A	G	A	A	A	A	A	H	A	A	H	A	A	A
JAX00080855	18	17896556	0	A	G	A	A	G	G	A	G	G	G	G	G	G	G	A	G	G	A	H	H	G	G	G	G	A	G	G	H	G	A	H	A	G	G	H	A	G	H	H	H	A	A	H	G	G	H
JAX00453166	18	17905091	0	G	A	G	G	G	G	G	G	G	A	G	G	A	G	G	G	G	G	G	H	G	G	G	A	G	G	N	G	G	G	H	G	G	G	G	G	A	H	H	G	G	G	G	A	G	G
JAX00212474	18	17908581	0	A	G	A	A	A	A	A	A	G	A	A	A	A	G	A	A	G	A	H	A	A	A	A	A	A	H	H	A	A	A	A	A	A	G	A	A	A	A	A	H	A	A	H	A	A	A
JAX00212475	18	17908596	0	T	C	T	T	T	T	T	T	C	T	T	T	T	C	T	T	C	T	H	T	T	T	T	T	T	H	H	T	T	T	T	T	T	C	T	T	T	T	T	H	T	T	H	T	T	T
JAX00453167	18	17908737	0	G	A	G	G	G	G	G	G	A	G	G	G	G	A	G	G	A	G	H	G	G	G	G	G	G	H	H	G	G	G	G	G	G	A	G	G	G	G	G	H	G	G	H	G	G	G
JAX00212476	18	17909072	0	T	A	T	T	T	T	T	T	A	T	T	T	T	A	T	T	A	T	H	T	T	T	T	T	T	H	H	T	T	T	T	T	T	A	T	T	T	T	T	H	T	T	H	T	T	T
JAX00453177	18	17924240	0	G	A	G	G	G	A	G	A	A	G	A	A	G	A	G	A	A	G	H	G	H	G	A	G	G	H	H	H	A	G	G	G	A	A	G	G	G	G	G	H	G	G	H	G	A	H
JAX00453182	18	17930003	0	A	G	A	A	A	A	A	A	G	A	A	A	A	G	A	A	G	A	H	A	A	A	A	A	A	H	N	A	A	A	A	A	A	G	A	A	A	A	A	H	A	A	H	A	A	A
JAX00453183	18	17932943	0	T	A	T	T	A	T	T	T	T	A	T	T	A	T	T	T	T	T	T	H	H	A	T	A	T	H	H	T	T	T	H	T	T	T	H	T	A	A	H	T	T	T	T	A	T	T
JAX00080859	18	17936314	0	A	G	A	A	G	G	A	G	G	G	G	G	G	G	A	G	G	A	H	H	G	G	G	G	A	G	G	A	G	A	H	A	G	G	H	A	G	H	H	N	A	A	H	G	N	A
JAX00453186	18	17936823	0	A	C	A	A	C	C	A	C	C	C	C	C	C	C	A	C	C	A	H	H	C	C	C	C	A	C	C	H	C	A	H	A	C	C	H	A	C	H	H	H	A	A	H	C	C	H
JAX00453187	18	17938422	0	T	A	T	T	T	A	T	T	T	T	A	T	T	T	T	T	T	T	T	T	H	T	H	T	T	T	T	T	A	T	T	T	H	T	T	T	T	T	T	T	T	T	T	T	T	T
JAX00080860	18	17975969	0	T	C	T	T	C	T	T	T	T	C	T	T	C	T	T	T	T	T	T	H	H	C	T	C	T	H	H	T	T	T	H	T	T	T	H	T	C	H	H	T	T	T	T	C	T	T
JAX00453191	18	18037411	0	A	G	A	A	G	A	A	A	A	A	A	A	A	A	A	A	A	A	A	A	H	G	A	A	A	H	A	A	A	A	A	A	A	A	H	A	A	A	A	A	A	A	A	A	A	A
JAX00453197	18	18042528	0	T	A	T	T	T	T	T	A	T	T	T	A	T	T	T	A	T	T	T	T	T	T	H	T	T	T	T	H	T	T	T	T	H	T	T	T	T	T	T	T	T	T	T	T	A	H
JAX00080867	18	18068591	0	A	G	A	A	G	G	A	A	G	G	G	A	G	G	A	A	G	A	H	H	G	G	H	G	A	G	G	A	G	A	H	A	H	G	H	A	G	H	H	H	A	A	H	G	A	A
JAX00080870	18	18101087	0	T	A	T	T	A	A	T	A	A	A	A	A	A	A	T	A	A	T	H	H	A	A	A	A	T	A	A	H	A	T	H	T	A	A	H	T	A	H	H	H	T	T	H	A	A	H
JAX00080871	18	18101226	0	G	A	G	G	A	A	G	A	A	A	A	A	A	A	G	A	A	G	H	H	A	A	A	A	G	A	A	H	A	G	H	G	A	A	H	G	A	H	H	H	G	G	H	A	A	H
JAX00453207	18	18115200	0	G	A	G	G	G	G	G	A	G	G	G	A	G	G	G	A	G	G	G	G	G	G	H	G	G	G	G	H	G	G	G	G	H	G	G	G	G	G	G	G	G	G	G	G	A	H
JAX00080872	18	18124658	0	G	C	G	G	C	C	G	G	G	C	C	G	C	G	G	G	G	G	G	H	C	C	H	C	G	H	H	G	C	G	H	G	H	G	H	G	C	H	H	G	G	G	G	C	G	G
JAX00453213	18	18133536	0	C	T	C	C	T	C	C	T	C	T	C	T	T	C	C	T	C	C	C	H	H	T	H	T	C	H	H	H	C	C	H	C	H	C	H	C	T	H	N	C	C	C	C	T	T	H
JAX00080874	18	18153703	0	A	T	A	A	T	A	A	A	A	T	A	A	T	A	A	A	A	A	A	H	H	T	A	T	A	H	H	A	A	A	H	A	A	A	H	A	T	H	N	A	A	A	A	T	A	A
JAX00212478	18	18155815	0	G	A	G	G	A	G	G	A	G	A	G	A	A	G	G	A	G	G	G	H	H	A	H	A	G	H	H	H	G	G	H	G	H	G	H	G	A	H	H	G	G	G	G	A	A	H
JAX00080875	18	18173881	0	T	G	T	T	G	G	T	G	G	G	G	G	G	G	T	G	G	T	H	H	G	G	G	G	T	G	G	H	G	T	H	T	G	G	H	T	G	H	H	H	T	T	H	G	G	H
JAX00453219	18	18178089	0	C	A	C	C	C	C	C	A	C	C	C	A	C	C	C	A	C	C	C	C	C	C	H	C	C	C	C	H	C	C	C	C	H	C	C	C	C	C	C	C	C	C	C	C	A	H
JAX00080879	18	18225893	0	G	A	G	G	G	A	G	G	A	A	A	G	H	A	G	G	A	G	H	H	N	G	H	A	G	N	A	G	A	G	H	G	N	A	G	G	A	G	H	H	G	G	H	A	G	G
JAX00453232	18	18274068	0	C	T	C	C	C	C	C	T	C	C	C	T	C	C	C	T	C	C	C	C	C	C	H	C	C	C	C	H	C	C	C	C	H	C	C	C	C	C	C	C	C	C	C	C	T	H
JAX00080885	18	18292701	0	A	G	A	A	A	A	A	G	A	A	A	G	A	A	A	G	A	A	A	A	A	A	H	A	A	A	A	H	A	A	A	A	H	A	A	A	A	A	A	A	A	A	A	A	G	H
JAX00080886	18	18294758	0	A	G	A	A	A	A	A	G	A	A	A	G	A	A	A	G	A	A	A	A	A	A	H	A	A	A	A	H	A	A	A	A	H	A	A	A	A	A	A	A	A	A	A	A	G	H
JAX00080888	18	18349016	0	C	T	C	C	C	C	C	C	C	T	C	C	H	C	C	C	C	C	C	H	C	C	C	T	C	C	H	C	C	C	H	C	C	C	C	C	T	H	T	C	C	C	C	T	C	C
JAX00453239	18	18349964	0	A	T	A	A	A	A	A	T	A	A	A	T	A	A	A	T	A	A	A	A	A	A	H	A	A	A	A	H	A	A	A	A	H	A	A	A	A	A	A	A	A	A	A	A	T	H
JAX00453246	18	18355023	0	A	T	A	A	A	A	A	T	A	A	A	T	A	A	A	T	A	A	A	A	A	A	H	A	A	A	A	H	A	A	A	A	H	A	A	A	A	A	A	A	A	A	A	A	T	H
JAX00080889	18	18359570	0	T	G	T	T	G	G	T	G	G	G	G	G	G	G	T	G	G	T	H	H	G	G	G	G	T	G	G	H	G	T	H	T	G	G	H	T	G	H	H	H	T	T	H	G	G	H
JAX00453249	18	18359899	0	G	A	G	G	G	A	G	G	G	A	A	G	A	G	G	G	G	G	G	H	H	G	H	A	G	G	H	G	A	G	H	G	H	G	G	G	A	H	H	G	G	G	G	A	G	G
JAX00080891	18	18383139	0	A	G	A	A	G	A	A	A	A	A	A	A	A	A	A	A	A	A	A	A	H	G	A	A	A	H	A	A	A	A	A	A	A	A	H	A	A	A	A	A	A	A	A	A	A	A
JAX00080893	18	18406265	0	C	T	C	C	T	T	C	T	T	T	T	T	T	T	C	T	T	C	H	H	T	T	T	T	C	T	T	H	T	C	H	C	T	T	H	C	T	H	H	H	C	C	H	T	T	H
JAX00080895	18	18430305	0	T	C	T	T	C	C	T	C	C	C	C	C	C	C	T	C	C	T	H	H	C	C	C	C	T	C	C	H	C	T	H	T	C	C	H	T	C	H	H	H	T	T	H	C	C	H
JAX00453253	18	18458230	0	T	C	T	T	T	T	T	C	T	T	T	C	T	T	T	N	T	T	T	T	T	T	T	T	T	T	T	T	T	T	T	T	T	T	T	T	T	T	T	T	T	T	T	T	H	T
JAX00080899	18	18486438	0	G	A	G	G	G	A	G	G	G	G	A	G	G	G	G	G	G	G	G	G	H	G	H	G	G	G	G	G	A	G	G	G	H	G	G	G	G	G	G	G	G	G	G	G	G	G
JAX00080903	18	18546166	0	C	A	C	C	A	C	C	A	A	C	C	A	C	A	C	A	A	C	H	C	H	A	H	C	C	A	H	H	C	C	C	C	H	A	H	C	C	C	C	H	C	C	H	C	A	H
JAX00453263	18	18549328	0	A	C	A	A	C	A	A	C	C	A	A	C	A	C	A	C	C	A	H	A	H	C	H	A	A	C	H	H	A	A	A	A	H	C	H	A	A	A	A	H	A	A	H	A	C	H
JAX00080904	18	18559573	0	A	G	A	A	G	A	A	G	G	A	A	G	A	G	A	G	G	A	H	A	H	G	H	A	A	G	H	H	A	A	A	A	H	G	H	A	A	A	A	N	A	A	H	A	H	H
JAX00453267	18	18589914	0	T	C	T	T	T	T	T	C	T	T	T	C	T	T	T	C	T	T	T	T	T	T	H	T	T	T	T	H	T	T	T	T	H	T	T	T	T	T	T	T	T	T	T	T	C	H
JAX00080908	18	18614814	0	T	C	T	T	C	C	T	C	T	C	C	C	C	T	T	C	T	T	T	T	C	C	C	C	T	T	T	T	C	T	T	T	N	T	T	T	C	T	T	T	T	T	T	C	C	T
JAX00080909	18	18620727	0	T	C	T	T	C	C	T	C	T	C	C	C	C	T	T	C	T	T	T	H	C	C	C	C	T	H	H	H	C	T	H	T	C	T	H	T	C	H	H	T	T	T	T	C	C	H
JAX00080910	18	18626777	0	A	C	A	A	A	C	A	A	A	A	C	A	A	A	A	A	H	A	A	A	H	A	H	A	A	A	A	A	C	H	A	A	H	A	A	A	A	A	A	A	A	A	A	A	A	A
JAX00453269	18	18639343	0	A	T	A	A	T	A	A	A	A	T	A	A	T	A	A	A	A	A	A	H	H	T	A	T	A	H	H	A	A	A	H	A	A	A	H	A	T	H	H	A	A	A	A	T	A	A
JAX00453270	18	18639369	0	A	C	A	A	A	A	A	C	A	A	A	C	A	A	A	C	A	A	A	A	A	A	H	A	A	A	A	H	A	A	A	A	H	A	A	A	A	A	A	A	A	A	A	A	C	H
JAX00453272	18	18640467	0	A	G	A	A	A	A	A	G	A	A	A	G	A	A	A	G	A	A	A	A	A	A	H	A	A	A	A	H	A	A	A	A	H	A	A	A	A	A	A	A	A	A	A	A	G	H
JAX00080911	18	18650511	0	G	A	G	G	A	A	G	G	G	A	A	G	A	G	G	G	G	G	G	N	A	N	H	A	G	H	H	G	A	G	H	G	H	G	N	G	A	H	H	G	G	G	G	A	G	G
JAX00453280	18	18669199	0	G	C	G	G	G	G	G	C	G	G	G	C	G	G	G	C	G	G	G	G	G	G	H	G	G	G	G	H	G	G	G	G	H	G	G	G	G	G	G	G	G	G	G	G	C	H
JAX00453282	18	18670982	0	C	T	C	C	C	C	C	T	C	C	C	T	C	C	C	T	C	C	C	C	C	C	H	C	C	C	C	H	C	C	C	C	H	C	C	C	C	C	C	C	C	C	C	C	T	H
JAX00453285	18	18702913	0	G	A	G	G	A	A	G	G	G	A	A	G	A	G	G	G	G	G	G	H	A	A	N	A	G	H	G	G	A	G	H	G	H	G	H	G	A	H	H	G	G	G	G	A	G	G
JAX00080915	18	18707156	0	A	T	A	A	A	A	A	T	A	A	A	T	A	A	A	T	A	A	A	A	A	A	H	A	A	A	A	H	A	A	A	A	H	A	A	A	A	A	A	A	A	A	A	A	T	H
JAX00453286	18	18709035	0	T	C	T	T	C	T	T	T	T	T	T	T	T	T	T	T	T	T	T	T	H	C	T	T	T	N	T	T	T	T	T	T	T	T	H	T	T	T	T	T	T	T	T	T	T	T
JAX00453290	18	18723647	0	T	G	T	T	G	G	T	G	T	G	G	G	G	T	T	G	T	T	T	H	G	G	G	G	T	H	H	H	G	T	H	T	G	T	H	T	G	H	H	T	T	T	T	G	G	H
JAX00453293	18	18732241	0	G	A	G	G	G	G	G	A	G	G	G	A	G	G	G	A	G	G	G	G	G	G	H	G	G	G	G	H	G	G	G	G	H	G	G	G	G	G	G	G	G	G	G	G	A	H
JAX00453295	18	18749862	0	C	G	C	C	G	G	C	C	C	G	G	C	N	C	C	C	C	C	C	G	G	N	G	G	C	N	N	C	N	C	H	C	H	C	H	C	G	H	N	C	C	C	C	G	C	C
JAX00080920	18	18776660	0	T	G	T	T	T	T	T	G	T	T	T	G	T	T	T	G	T	T	T	T	T	T	H	T	T	T	T	H	T	T	T	T	H	T	T	T	T	T	T	T	T	T	T	T	G	H
JAX00453297	18	18787059	0	T	A	T	T	T	T	T	A	T	T	T	A	T	T	T	A	T	T	T	T	T	T	H	T	T	T	T	H	T	T	T	T	H	T	T	T	T	T	T	T	T	T	T	T	A	H
JAX00453300	18	18834680	0	G	T	G	G	G	G	G	G	T	G	G	G	G	T	G	G	T	G	H	G	G	G	G	G	G	G	G	G	G	G	G	G	G	T	G	G	G	G	G	H	G	G	H	G	G	G
JAX00212498	18	18848452	0	G	A	G	G	G	G	G	G	A	G	G	G	G	A	G	G	A	G	H	G	G	G	G	G	G	H	A	G	G	G	G	G	G	A	G	G	G	G	G	H	G	G	N	G	G	G
JAX00453308	18	18936891	0	A	G	A	A	A	A	A	A	G	A	A	A	A	G	A	A	G	A	H	A	A	A	A	A	A	H	H	A	A	A	A	A	A	G	A	A	A	A	A	N	A	A	N	A	A	A
JAX00453311	18	18938059	0	G	A	G	G	G	G	G	G	A	G	G	G	G	A	G	G	A	G	H	G	G	G	G	G	G	H	H	G	G	G	G	G	G	A	G	G	G	G	G	H	G	G	H	G	G	G
JAX00453314	18	18938365	0	T	C	T	T	T	T	T	C	C	T	T	C	T	C	T	C	C	T	H	T	T	T	H	T	T	N	H	H	T	T	T	T	N	C	T	N	T	T	H	H	T	T	H	T	C	H
JAX00080935	18	18979467	0	G	A	G	G	G	A	G	G	G	A	A	G	A	G	G	G	G	G	G	H	H	G	H	A	G	G	H	G	A	G	H	G	H	G	G	G	A	H	H	G	G	G	G	A	G	G
JAX00080936	18	18980690	0	T	C	T	T	T	T	T	C	C	T	T	C	T	C	T	C	C	T	H	T	T	T	H	T	T	H	H	H	T	T	T	T	H	C	T	T	T	T	T	H	T	T	H	T	C	H
JAX00080937	18	18980716	0	A	C	A	A	A	A	A	C	C	A	A	C	A	C	A	C	C	A	H	A	A	A	H	A	A	H	H	H	A	A	A	A	H	C	A	A	A	A	A	N	A	A	H	A	C	H
JAX00453321	18	19029178	0	A	G	A	A	A	A	A	G	G	A	A	G	A	G	A	G	G	A	H	A	A	A	H	A	A	H	H	H	A	A	A	A	H	G	A	A	A	A	A	H	A	A	H	A	G	H
JAX00453322	18	19046246	0	G	A	G	G	G	A	G	G	G	A	A	G	A	G	G	G	G	G	G	H	H	G	H	A	G	G	H	G	A	G	H	G	H	G	G	G	A	H	H	G	G	G	G	A	G	G
JAX00080941	18	19049944	0	A	G	A	A	A	G	A	G	G	G	G	G	G	G	A	G	G	A	H	H	H	A	G	G	A	H	G	H	G	A	H	A	G	G	A	A	G	N	H	H	A	A	H	G	G	N
JAX00080942	18	19050109	0	T	A	T	T	T	A	T	T	T	A	A	T	A	T	T	T	T	T	T	H	A	T	N	A	T	T	A	T	A	T	H	T	A	T	T	T	A	H	A	T	T	T	T	A	T	T
JAX00453324	18	19057005	0	T	C	T	T	T	T	T	C	T	T	T	C	T	T	T	C	T	T	T	T	T	T	H	T	T	T	T	H	T	T	T	T	H	T	T	T	T	T	T	T	T	T	T	T	C	H
JAX00453326	18	19057194	0	G	A	G	G	G	A	G	G	G	A	A	G	A	G	G	G	G	G	G	H	H	G	H	A	G	G	H	G	A	G	H	G	H	G	G	G	A	H	H	G	G	G	G	A	G	G
JAX00453329	18	19076921	0	T	A	T	T	T	T	T	A	A	T	T	A	T	A	T	A	A	T	H	T	T	T	H	T	T	H	H	H	T	T	T	T	H	A	T	T	T	T	T	H	T	T	H	T	A	H
JAX00453333	18	19167987	0	G	A	G	G	G	G	G	A	G	G	G	A	G	G	G	A	G	G	G	G	G	G	H	G	G	G	G	H	G	G	G	G	H	G	G	G	G	G	G	G	G	G	G	G	A	H
JAX00453339	18	19200278	0	T	C	T	T	T	T	T	C	C	T	T	C	T	C	T	C	C	T	H	T	T	T	H	T	T	H	H	H	T	T	T	T	H	C	T	T	T	T	T	H	T	T	H	T	C	H
JAX00453342	18	19201372	0	T	C	T	T	T	T	T	C	T	T	T	C	T	T	T	C	T	T	T	T	T	T	H	T	T	T	T	H	T	T	T	T	H	T	T	T	T	T	T	T	T	T	T	T	C	H
JAX00453345	18	19202411	0	C	T	C	C	C	C	C	T	C	T	C	T	T	C	C	T	C	C	C	H	C	C	H	T	C	C	N	H	C	C	H	C	H	C	C	C	T	H	H	C	C	C	C	T	T	H
JAX00453347	18	19210257	0	T	C	T	T	T	T	T	C	C	T	T	C	T	C	T	C	C	T	H	T	T	T	H	T	T	H	H	H	T	T	T	T	H	C	T	T	T	T	T	H	T	T	H	T	C	H
JAX00453348	18	19212314	0	T	C	T	T	T	T	T	C	C	T	T	C	T	C	T	C	C	T	H	T	T	T	N	T	T	H	H	H	T	T	T	T	H	C	T	T	T	T	T	H	T	T	H	T	C	H
JAX00212505	18	19222354	0	T	C	T	T	T	T	T	C	C	C	T	C	N	C	T	C	C	T	N	N	T	T	H	C	T	H	C	H	T	T	N	T	H	C	T	T	N	T	T	H	T	T	H	N	C	H
JAX00080960	18	19310200	0	A	T	A	A	A	A	A	T	T	A	A	T	A	T	A	T	T	A	H	A	A	A	H	A	A	H	H	H	A	A	A	A	H	T	A	A	A	A	A	H	A	A	H	A	T	H
JAX00080963	18	19343087	0	T	C	T	T	T	T	T	C	C	C	T	C	C	C	T	C	C	T	H	H	T	T	H	C	T	H	C	H	T	T	H	T	H	C	T	T	C	H	H	H	T	T	H	C	C	H
JAX00453352	18	19348259	0	C	T	C	C	C	C	C	C	C	T	C	C	T	C	C	C	C	C	C	N	C	C	C	T	C	C	H	C	C	C	H	C	C	C	C	C	T	H	H	C	C	C	C	H	C	C
JAX00212508	18	19392457	0	A	C	A	A	A	A	A	C	C	A	A	C	A	C	A	C	C	A	H	A	A	A	H	A	A	H	H	H	A	A	A	A	H	C	A	A	A	A	A	H	A	A	H	A	C	H
JAX00453363	18	19402076	0	G	T	G	G	G	G	G	G	T	G	G	G	G	T	G	G	T	G	H	G	G	G	G	G	G	H	H	G	G	G	G	G	G	T	G	G	G	G	G	H	G	G	H	G	G	G
JAX00453364	18	19402172	0	A	G	A	A	A	A	A	G	G	A	A	G	A	G	A	G	G	A	H	A	A	A	H	A	A	H	H	H	A	A	A	A	H	G	A	A	A	A	A	N	A	A	H	A	G	H
JAX00453365	18	19402209	0	C	A	C	C	C	C	C	A	A	C	C	A	C	A	C	A	A	C	H	C	C	C	H	C	C	H	H	H	C	C	C	C	H	A	C	C	C	C	C	H	C	C	H	C	A	H
JAX00453366	18	19402456	0	T	C	T	T	T	T	T	T	T	C	T	T	C	T	T	T	T	T	T	H	T	T	T	C	T	T	H	T	T	T	H	T	T	T	T	T	C	H	H	T	T	T	T	C	T	T
JAX00453367	18	19449163	0	A	T	A	A	A	A	A	T	T	A	A	H	A	H	A	T	T	A	H	A	A	A	H	A	A	H	H	H	A	A	A	A	H	T	A	A	A	A	A	H	A	A	H	A	T	H
JAX00453368	18	19470062	0	C	G	C	C	C	C	C	C	G	C	C	C	C	G	C	C	G	C	H	C	C	C	C	C	C	H	H	C	C	C	C	C	C	G	C	C	C	C	C	H	C	C	H	C	C	C
JAX00453369	18	19509335	0	T	A	T	T	T	T	T	A	A	T	T	A	T	H	T	A	H	T	T	T	T	T	H	T	T	T	T	H	T	T	T	T	H	H	T	T	T	T	T	T	T	T	T	T	A	H
JAX00453371	18	19520244	0	C	T	C	C	C	C	C	T	T	C	C	T	C	T	C	T	T	C	H	C	C	C	H	C	C	H	H	H	C	C	C	C	H	T	C	C	C	C	C	H	C	C	H	C	T	H
JAX00453374	18	19532917	0	C	T	C	C	C	C	C	C	T	C	C	C	C	T	C	N	T	C	N	C	C	C	C	C	C	H	N	C	C	C	C	C	C	T	C	C	C	C	C	N	C	C	N	C	N	C
JAX00453377	18	19647919	0	A	G	A	A	A	A	A	G	G	A	A	G	A	G	A	G	G	A	H	A	A	A	H	A	A	H	N	H	A	A	A	A	H	G	A	A	A	A	A	N	A	A	H	A	G	H
JAX00453379	18	19651407	0	A	G	A	A	A	A	A	G	G	A	A	G	A	G	A	G	G	A	H	A	A	A	H	A	A	H	H	H	A	A	A	A	H	G	A	A	A	A	A	A	A	A	H	A	G	H
JAX00453381	18	19679239	0	C	T	C	C	C	C	C	T	C	C	C	T	C	C	C	T	C	C	C	C	C	C	H	C	C	C	C	H	C	C	C	C	H	C	C	C	C	C	C	C	C	C	C	C	T	H
JAX00453384	18	19688633	0	C	T	C	C	C	T	C	C	C	C	T	C	C	C	C	C	C	C	C	C	H	C	H	C	C	C	C	C	T	C	C	C	H	C	C	C	C	C	C	C	C	C	C	C	C	C
JAX00080991	18	19709017	0	A	G	A	A	A	G	A	A	A	A	G	A	A	A	A	A	A	A	A	A	H	A	H	A	A	A	A	A	G	A	A	A	H	A	A	A	A	A	A	A	A	A	A	A	A	A
JAX00453387	18	19714393	0	C	A	C	C	C	C	C	C	A	C	C	C	C	A	C	C	A	C	H	C	C	C	C	C	C	H	H	C	C	C	C	C	C	A	C	C	C	C	C	H	C	C	H	C	C	C
JAX00080994	18	19751018	0	T	C	T	T	C	C	T	C	C	T	C	C	T	C	T	C	C	T	H	T	C	C	C	T	T	C	H	H	C	T	T	T	C	C	H	T	T	T	T	H	T	T	H	T	C	H
JAX00453400	18	19794518	0	G	A	G	G	A	A	G	A	A	G	A	A	N	A	H	A	A	N	H	G	A	A	A	G	G	A	H	H	A	G	G	G	A	A	H	G	H	G	G	H	G	G	H	G	A	H
JAX00453402	18	19798446	0	C	T	C	C	T	T	C	T	C	C	T	T	C	C	C	T	C	C	C	C	T	T	T	C	C	C	C	H	T	C	C	C	T	C	H	C	C	C	C	C	C	C	C	C	T	H
JAX00453404	18	19799309	0	C	T	C	C	T	T	C	C	T	C	T	C	C	T	C	C	T	C	H	C	T	T	H	C	C	T	H	C	T	C	C	C	H	T	H	C	C	C	C	H	C	C	H	C	C	C
JAX00453405	18	19812736	0	A	G	A	A	G	G	A	G	A	A	G	G	A	A	A	G	A	A	A	A	G	G	G	A	A	G	A	G	G	A	A	A	G	A	G	A	A	A	A	A	A	A	A	A	G	H
JAX00453407	18	19816558	0	T	G	T	T	G	G	T	G	T	T	G	G	T	T	T	G	T	T	T	T	G	G	G	T	T	H	T	H	G	T	T	T	G	T	H	T	T	T	T	T	T	T	T	T	G	H
JAX00453410	18	19834015	0	C	T	C	C	T	C	C	C	C	C	C	C	C	C	C	C	C	C	C	C	H	T	C	C	C	H	C	C	C	C	C	C	C	C	H	C	C	C	C	C	C	C	C	C	C	C
JAX00453413	18	19849612	0	A	G	A	A	G	G	A	G	G	G	G	G	G	G	A	G	G	A	H	H	G	G	G	G	A	G	G	H	G	A	H	A	G	G	H	A	G	H	H	H	A	A	H	G	G	H
JAX00081001	18	19853232	0	G	A	G	G	A	A	G	G	G	G	A	G	G	G	G	G	G	G	G	G	A	A	H	G	G	H	G	G	A	G	G	G	H	G	H	G	G	G	G	G	G	G	G	G	G	G
JAX00453415	18	19874547	0	T	C	T	T	T	T	T	C	C	T	T	C	T	C	T	C	C	T	H	T	T	T	H	T	T	H	H	N	T	T	T	T	N	C	T	T	T	T	T	H	T	T	H	T	C	H
JAX00453419	18	19916875	0	G	T	G	G	G	T	G	G	G	G	T	G	G	G	G	G	G	G	G	G	H	G	H	G	G	G	G	G	T	G	G	G	H	G	G	G	G	G	G	G	G	G	G	G	G	G
JAX00081006	18	19917654	0	C	A	C	C	A	A	C	C	C	C	A	C	C	C	C	C	C	C	C	C	A	A	H	C	C	A	C	C	A	C	C	C	H	C	H	C	C	C	C	C	C	C	C	C	C	C
JAX00453420	18	19919178	0	A	T	A	A	T	T	A	T	T	A	T	T	A	T	A	T	T	A	H	A	T	T	T	A	A	T	H	H	T	A	A	A	T	T	H	A	A	A	A	H	A	A	H	A	T	H
JAX00453421	18	19920151	0	C	T	C	C	C	T	C	C	C	C	T	C	C	C	C	C	C	C	C	C	H	C	N	C	C	C	C	C	T	C	C	C	H	C	C	C	C	C	C	C	C	C	C	C	C	C
JAX00453423	18	19929296	0	C	T	C	C	T	C	C	C	C	C	C	C	C	C	C	C	C	C	C	C	H	T	C	C	C	H	C	C	C	C	C	C	C	C	H	C	C	C	C	C	C	C	C	C	C	C
JAX00453428	18	19968459	0	A	C	A	A	A	A	A	A	C	A	A	A	A	C	A	A	C	A	C	A	A	A	A	A	A	C	C	A	A	A	A	A	A	C	A	N	A	A	H	C	A	A	C	A	A	A
JAX00212518	18	20004166	0	A	G	A	A	A	A	A	A	G	A	A	A	A	G	A	A	G	A	H	A	A	A	A	A	A	H	H	A	A	A	A	A	A	G	A	A	A	A	A	H	A	A	H	A	A	A
JAX00081013	18	20024790	0	T	C	T	T	C	T	T	T	T	T	T	T	T	T	T	T	T	T	T	T	H	C	T	T	T	T	T	T	T	T	T	T	T	T	H	T	T	T	T	T	T	T	T	N	T	T
JAX00453436	18	20026862	0	T	C	T	T	C	C	T	C	C	T	C	C	T	C	T	C	C	T	H	T	C	C	C	T	T	C	H	H	C	T	T	T	C	C	H	T	T	T	T	H	T	T	H	T	C	H
JAX00081016	18	20053071	0	C	T	C	C	T	T	C	T	T	T	T	T	T	T	C	T	T	C	H	H	T	T	T	T	C	T	T	N	T	C	H	C	T	T	H	C	T	N	H	H	C	C	H	T	T	H
JAX00453441	18	20053154	0	G	A	G	G	G	G	G	A	G	G	G	A	G	G	G	A	G	G	G	G	G	G	H	G	G	G	G	H	G	G	G	G	H	G	G	G	G	G	G	G	G	G	G	G	A	H
JAX00453442	18	20066759	0	C	T	C	C	C	C	C	T	C	C	C	T	C	C	C	T	C	C	C	C	C	C	H	C	C	C	C	H	C	C	C	C	H	C	C	C	C	C	C	C	C	C	C	C	T	H
JAX00081018	18	20077726	0	T	A	T	T	T	A	T	A	A	A	A	A	A	A	T	A	A	T	H	H	H	T	A	A	T	H	A	H	A	T	H	T	A	A	T	T	A	H	H	H	T	T	H	A	A	N
JAX00453444	18	20128936	0	G	A	G	G	G	G	G	G	A	G	G	G	G	A	G	G	A	G	H	G	G	G	G	G	G	H	H	G	G	G	G	G	G	A	G	G	G	G	G	H	G	G	H	G	G	G
JAX00453445	18	20129659	0	A	G	A	A	A	G	A	A	A	A	G	A	A	A	A	A	A	A	A	A	H	A	H	A	A	A	A	A	G	A	A	A	H	A	A	A	A	A	A	A	A	A	A	A	A	A
JAX00081022	18	20134362	0	G	A	G	G	G	A	G	A	A	G	A	A	G	A	G	A	A	G	H	G	H	G	A	G	G	H	H	H	A	G	G	G	A	A	G	G	G	G	G	H	G	G	H	G	A	G
JAX00081023	18	20135486	0	G	A	G	G	G	A	G	A	A	G	A	A	G	A	G	A	A	G	G	G	G	G	A	G	G	N	N	H	A	G	G	G	A	A	G	G	G	G	G	G	G	G	G	G	A	H
JAX00453449	18	20137454	0	C	T	C	C	T	C	C	C	C	T	C	C	T	C	C	C	C	C	C	H	H	T	C	T	C	H	H	C	C	C	H	C	C	C	H	C	T	H	H	C	C	C	C	T	C	C
JAX00453450	18	20138032	0	T	C	T	T	C	T	T	C	C	C	T	C	C	C	T	C	C	T	H	H	H	C	H	C	T	C	C	H	T	T	H	T	H	C	H	T	C	H	H	H	T	T	H	C	C	H
JAX00453455	18	20148834	0	A	G	A	A	A	A	A	G	G	A	A	G	A	G	A	G	G	A	H	A	A	A	H	A	A	H	N	H	A	A	A	A	H	G	A	A	A	A	A	H	A	A	H	A	G	H
JAX00453456	18	20159753	0	A	G	A	A	G	A	A	G	G	G	A	G	G	G	A	G	G	A	H	H	H	G	H	G	A	G	G	H	A	A	H	A	H	G	H	A	G	H	H	H	A	A	H	G	G	H
JAX00453457	18	20160061	0	T	G	T	T	T	T	T	G	T	T	T	G	T	T	T	G	T	T	T	T	T	T	H	T	T	T	T	H	T	T	T	T	H	T	T	T	T	T	T	T	T	T	T	T	G	H
JAX00453463	18	20176934	0	C	T	C	C	C	T	C	T	T	C	T	T	C	T	C	T	T	C	H	C	H	C	T	C	C	H	H	H	T	C	C	C	T	T	C	C	C	C	C	H	C	C	H	C	T	H
JAX00453465	18	20179755	0	C	T	C	C	C	C	C	C	T	C	C	C	C	T	C	C	T	C	H	C	C	C	C	C	C	H	H	C	C	C	C	C	C	T	C	C	C	C	C	H	C	C	H	C	C	C
JAX00453474	18	20222435	0	G	A	G	G	G	G	G	A	A	G	G	A	G	A	G	A	A	G	H	G	G	G	H	G	G	H	H	H	G	G	G	G	N	A	G	G	G	G	G	H	G	G	H	G	A	H
JAX00453478	18	20281993	0	A	G	A	A	A	A	A	G	G	A	A	G	A	G	A	G	G	A	H	A	A	A	H	A	A	H	H	H	A	A	A	A	H	G	A	A	A	A	A	H	A	A	H	A	G	H
JAX00453479	18	20282831	0	G	C	G	G	G	G	G	C	C	G	G	C	G	C	G	C	C	G	H	G	G	G	H	G	G	H	G	H	G	G	G	G	H	C	G	G	G	G	G	H	G	G	G	G	C	H
JAX00453480	18	20293912	0	G	C	G	G	G	G	G	G	C	G	G	G	G	C	G	G	C	G	H	G	G	G	G	G	G	H	H	G	G	G	G	G	G	C	G	G	G	G	G	H	G	G	H	G	G	G
JAX00081038	18	20336332	0	T	A	T	T	T	T	T	A	A	T	T	A	T	A	T	A	A	T	H	T	T	T	H	T	T	H	H	H	T	T	T	T	H	A	T	T	T	T	T	H	T	T	H	T	A	H
JAX00212531	18	20518883	0	C	G	C	C	C	C	C	G	G	C	C	G	C	G	C	G	G	C	N	C	C	C	H	C	C	H	N	N	C	C	C	N	H	G	C	C	C	C	N	H	C	C	H	C	G	N
JAX00453509	18	20523328	0	A	G	A	A	A	A	A	G	G	A	A	G	A	G	A	G	G	A	H	A	A	A	H	A	A	H	H	H	A	A	A	A	H	G	A	A	A	A	A	H	A	A	N	A	G	H
JAX00453513	18	20574799	0	G	A	G	G	G	A	G	G	G	G	A	G	G	G	G	G	G	G	G	G	H	G	H	G	G	G	G	G	A	G	G	G	H	G	G	G	G	G	G	G	G	G	G	G	G	G
JAX00453515	18	20590925	0	G	T	G	G	G	T	G	G	G	G	T	G	G	G	G	G	G	G	G	G	H	G	N	G	G	G	G	G	T	G	G	G	N	G	G	G	G	G	G	G	G	G	G	G	G	G
JAX00081058	18	20606797	0	C	T	C	C	C	T	C	C	C	C	T	C	C	C	C	C	C	C	C	C	C	C	H	C	C	C	C	C	T	C	C	C	H	C	C	C	C	C	C	C	C	C	C	C	C	C
JAX00453518	18	20614706	0	A	G	A	A	A	A	A	A	G	A	A	A	A	G	A	A	G	A	H	A	A	A	A	A	A	H	H	A	A	A	A	A	A	G	A	A	A	A	A	H	A	A	H	A	A	A
JAX00081059	18	20618545	0	A	C	A	A	A	A	A	C	A	A	A	C	A	A	A	C	A	A	A	A	A	A	H	A	A	A	A	H	A	A	A	A	H	A	A	A	A	A	A	A	A	A	A	A	C	H
JAX00212534	18	20629025	0	T	C	T	T	T	T	T	T	C	T	T	T	T	C	T	T	C	T	H	T	T	T	T	T	T	H	H	T	T	T	T	T	T	C	T	T	T	T	T	H	T	T	H	T	T	T
JAX00453521	18	20638895	0	G	A	G	G	G	G	G	A	G	G	G	A	G	G	G	A	G	G	G	G	G	G	H	G	G	G	G	H	G	G	G	G	H	G	G	G	G	G	G	G	G	G	G	G	A	H
JAX00453523	18	20651697	0	T	A	T	T	T	T	T	T	A	T	T	T	T	A	T	T	A	T	H	T	T	T	T	T	T	H	H	T	T	T	T	T	T	A	T	T	T	T	T	H	T	T	H	T	T	T
JAX00453526	18	20676449	0	C	T	C	C	C	C	C	T	C	C	C	C	C	C	C	T	C	C	C	C	C	C	H	C	C	C	C	C	C	C	C	C	H	C	C	C	C	C	C	C	C	C	C	C	T	N
JAX00453527	18	20688666	0	T	C	T	T	C	C	T	C	C	C	C	C	C	C	T	C	C	T	N	N	C	C	C	C	T	C	C	H	C	T	H	T	C	C	H	T	C	H	H	H	T	T	H	C	C	N
JAX00081064	18	20690888	0	A	G	A	A	G	G	A	A	A	A	G	A	A	A	A	A	A	A	A	A	G	G	H	A	A	H	A	A	G	A	A	A	H	A	H	A	A	N	A	A	A	A	A	A	A	A
JAX00453536	18	20750861	0	A	C	A	A	A	A	A	C	C	A	A	A	A	C	A	C	C	A	H	A	A	A	H	A	A	H	H	H	A	A	A	A	H	C	A	A	A	H	A	H	A	A	H	A	C	H
JAX00081074	18	20806632	0	A	G	A	A	A	G	A	G	G	G	G	G	G	G	A	G	G	A	H	H	H	A	G	G	A	H	G	H	G	A	H	A	G	G	A	A	G	H	H	H	A	A	H	G	G	H
JAX00081075	18	20807422	0	A	G	A	A	A	G	A	G	G	G	G	G	G	G	H	G	G	N	H	G	G	A	G	G	A	H	G	H	G	A	G	A	G	G	A	A	G	H	G	H	A	A	A	G	G	H
JAX00453549	18	20831270	0	C	T	C	C	C	C	C	C	T	C	C	C	C	T	C	C	T	C	H	C	C	C	C	C	C	H	H	C	C	C	C	C	C	T	C	C	C	H	C	H	C	C	H	C	C	C
JAX00453550	18	20838478	0	G	C	G	G	G	G	G	C	C	C	G	C	C	C	G	C	C	G	H	H	G	G	H	C	G	H	C	H	G	G	H	G	H	C	G	G	C	H	H	H	G	G	H	C	C	H
JAX00453552	18	20851895	0	G	A	G	G	G	G	G	G	G	A	G	A	A	G	G	G	G	G	G	H	G	G	G	A	G	G	H	G	G	G	H	G	G	G	G	G	A	G	H	G	G	G	G	A	G	G
JAX00453559	18	20860425	0	T	C	T	T	T	T	T	C	C	C	T	C	C	C	T	C	C	T	H	H	T	T	N	C	T	H	C	N	T	T	H	T	H	C	T	T	C	H	C	H	T	T	H	C	C	H
JAX00453561	18	20864730	0	T	C	T	T	T	T	T	C	C	C	T	C	C	C	T	C	C	T	H	H	T	T	H	C	T	H	C	H	T	T	H	T	H	C	T	T	C	H	H	H	T	T	H	C	C	H
JAX00453562	18	20868159	0	C	T	C	C	C	C	C	T	C	C	C	C	C	C	C	T	C	C	C	C	C	C	T	C	C	C	C	T	C	C	C	C	N	C	C	C	C	C	C	C	C	C	C	C	T	T
JAX00081079	18	20897125	0	A	C	A	A	A	A	A	C	A	A	A	A	A	A	A	C	A	A	A	A	A	A	C	A	A	A	A	C	A	A	A	A	C	A	A	A	A	A	A	A	A	A	A	A	C	C
JAX00081080	18	20902351	0	G	A	G	G	G	G	G	A	G	G	G	G	G	G	G	A	G	G	G	G	G	G	H	G	G	G	G	H	G	G	G	G	H	G	G	G	G	G	G	G	G	G	G	G	A	H
JAX00081081	18	20902424	0	T	C	T	T	T	T	T	C	T	T	T	T	T	T	T	C	T	T	T	T	T	T	H	T	T	T	T	H	T	T	T	T	H	T	T	T	T	T	T	T	T	T	T	T	C	H
JAX00081084	18	20928409	0	A	T	A	A	T	A	A	T	T	T	A	T	T	T	A	T	T	A	N	N	H	T	H	T	A	T	T	N	A	A	H	A	N	T	H	A	T	H	H	H	A	A	N	T	T	N
JAX00453563	18	20957131	0	T	C	T	T	T	T	T	C	T	T	T	T	T	T	T	C	T	T	T	T	T	T	H	T	T	T	T	T	T	T	T	T	H	T	T	T	T	T	T	T	T	T	T	T	C	H
JAX00453564	18	20958765	0	C	T	C	C	C	C	C	C	T	C	C	C	C	T	C	C	T	C	H	C	C	C	C	C	C	H	H	C	C	C	C	C	C	T	C	C	C	H	C	T	C	C	T	C	C	C
JAX00453568	18	20972366	0	A	G	A	A	G	G	A	G	G	G	G	G	G	G	A	G	G	A	H	H	G	G	G	G	A	G	G	H	G	A	H	A	G	G	H	A	G	H	H	H	A	A	H	G	G	H
JAX00453570	18	20975940	0	A	G	A	A	G	G	A	G	G	G	G	G	G	G	A	G	G	A	H	H	G	G	G	G	A	G	G	H	G	A	H	A	G	G	H	A	G	H	H	H	A	A	H	G	G	H
JAX00453572	18	20976099	0	G	A	G	G	A	A	G	A	A	G	A	G	G	A	G	A	A	G	H	G	A	A	A	G	G	A	H	H	A	G	G	G	A	A	H	G	G	H	G	H	G	G	H	G	A	H
JAX00453573	18	20978957	0	G	A	G	G	G	G	G	G	A	G	G	G	G	A	G	G	A	G	H	G	G	G	G	G	G	H	H	G	G	G	G	G	G	A	G	G	G	H	G	H	G	G	H	G	G	G
JAX00453574	18	21005564	0	A	T	A	A	T	T	A	T	T	T	T	T	T	T	A	T	T	A	H	H	T	T	T	T	A	T	T	H	T	A	H	A	T	T	H	A	T	H	H	H	A	A	H	T	T	H
JAX00453575	18	21005598	0	G	A	G	G	G	G	G	A	G	G	G	G	G	G	G	A	G	G	G	G	G	G	H	G	G	G	G	H	G	G	G	G	H	G	G	G	G	G	G	G	G	G	G	G	A	H
JAX00453578	18	21036139	0	C	T	C	C	C	C	C	T	C	C	C	C	C	C	C	T	C	C	C	C	C	C	H	C	C	C	C	H	C	C	C	C	H	C	C	C	C	C	C	C	C	C	C	C	T	H
JAX00453579	18	21052948	0	G	A	G	G	G	G	G	A	A	G	G	G	G	A	G	A	A	G	N	G	G	G	H	G	G	H	H	N	G	G	G	G	H	A	G	G	G	N	G	G	G	G	G	G	A	G
JAX00081092	18	21062693	0	A	C	A	A	A	C	A	C	C	A	C	A	A	C	A	C	C	A	H	A	H	A	C	A	A	H	H	H	C	A	A	A	C	C	A	A	A	H	A	H	A	A	H	A	C	H
JAX00453586	18	21074060	0	A	G	A	A	A	G	A	G	G	A	G	A	A	G	A	G	G	A	H	A	H	A	G	A	A	H	H	H	G	A	A	A	G	G	A	A	A	H	A	H	A	A	H	A	G	H
JAX00081093	18	21075498	0	T	C	T	T	T	C	T	T	C	T	C	T	T	C	T	T	C	T	H	T	N	T	H	T	T	H	H	T	C	T	T	T	N	C	T	T	T	H	T	H	T	T	N	T	T	T
JAX00453589	18	21080099	0	C	T	C	C	C	T	C	C	T	C	T	C	C	T	C	C	T	C	H	C	H	C	H	C	C	H	H	C	T	C	C	C	H	T	C	C	C	H	C	H	C	C	H	C	C	C
JAX00081095	18	21112158	0	G	C	G	G	G	G	G	G	C	G	G	G	G	C	G	G	C	G	H	G	G	G	G	G	G	H	G	G	G	G	G	G	G	C	G	G	G	N	G	N	G	G	H	G	G	N
JAX00453594	18	21194693	0	A	T	A	A	A	A	A	T	A	A	A	A	A	A	A	T	A	A	A	A	A	A	H	A	A	A	A	H	A	A	A	A	H	A	A	A	A	A	A	A	A	A	A	A	T	H
JAX00081103	18	21223489	0	C	T	C	C	C	T	C	C	C	C	T	C	C	C	C	C	C	C	C	C	T	C	H	C	C	C	C	C	T	C	C	C	H	C	C	C	C	C	C	C	C	C	C	C	C	C
JAX00081105	18	21225293	0	C	T	C	C	C	T	C	C	C	T	T	T	N	C	C	C	C	C	C	C	T	C	C	T	C	C	C	C	T	C	C	C	C	C	C	C	T	C	C	C	C	C	C	H	C	C
JAX00453598	18	21226934	0	A	G	A	A	A	A	A	A	A	G	A	G	G	A	A	A	A	A	A	H	A	A	A	G	A	A	H	A	A	A	H	A	A	A	A	A	G	A	H	A	A	A	A	G	A	A
JAX00453599	18	21242459	0	T	G	T	T	T	G	T	G	G	G	G	G	G	G	T	G	G	T	H	G	G	T	G	G	T	H	G	T	G	T	G	T	G	G	T	T	G	H	N	H	T	T	H	G	G	T
JAX00453603	18	21244625	0	T	C	T	T	T	T	T	C	C	C	T	C	C	C	T	C	C	T	H	H	T	T	H	C	T	H	C	H	T	T	H	T	H	C	T	T	C	H	H	H	T	T	H	C	C	H
JAX00453607	18	21249964	0	C	T	C	C	C	C	C	T	C	C	C	C	C	C	C	T	C	C	C	C	C	C	H	C	C	C	C	H	C	C	C	C	H	C	C	C	C	C	C	C	C	C	C	C	T	H
JAX00453610	18	21257151	0	A	G	A	A	A	G	A	A	A	A	G	A	A	A	A	A	A	A	A	A	G	A	H	A	A	A	A	A	G	A	A	A	H	A	A	A	A	A	A	A	A	A	A	A	A	A
JAX00212551	18	21272046	0	T	A	T	T	A	T	T	T	T	T	T	T	T	T	T	T	T	T	T	T	T	T	T	T	A	A	T	T	T	T	A	T	T	A	T	T	A	A	T	T	T	T	T	T	T	T
JAX00453616	18	21285784	0	A	G	A	A	A	A	A	G	A	G	A	G	G	A	A	G	A	A	A	H	A	A	H	G	A	A	H	H	A	A	H	A	H	A	A	A	G	A	H	A	A	A	A	G	G	N
JAX00081113	18	21340740	0	C	T	C	C	C	T	C	C	C	C	T	C	C	C	C	C	C	C	C	C	T	C	H	C	C	C	C	C	T	C	C	C	H	C	C	C	C	C	C	C	C	C	C	C	C	C
JAX00453622	18	21349696	0	G	A	G	G	G	G	G	A	G	G	G	G	G	G	G	A	G	G	G	G	G	G	H	G	G	G	G	H	G	G	G	G	H	G	G	G	G	G	G	G	G	G	G	G	A	H
JAX00453624	18	21362400	0	C	T	C	C	C	T	C	C	C	C	T	C	C	C	C	C	C	C	C	C	T	C	H	C	C	C	C	C	T	C	C	C	H	C	C	C	C	C	C	C	C	C	C	C	C	C
JAX00212554	18	21373850	0	T	A	T	T	T	T	T	A	A	A	T	A	A	A	T	A	A	T	A	H	T	T	H	A	T	N	A	A	T	T	H	T	H	A	T	T	A	H	H	H	T	T	H	A	A	A
JAX00081116	18	21385005	0	C	A	C	C	C	A	C	C	C	C	A	C	C	C	C	C	C	C	C	C	A	C	H	C	C	C	C	C	A	C	C	C	H	C	C	C	C	C	C	C	C	C	C	C	C	C
JAX00453630	18	21395657	0	A	G	A	A	A	G	A	G	G	A	G	A	A	G	A	G	G	A	H	A	G	A	G	A	A	H	H	A	G	A	A	A	G	G	A	A	A	H	A	A	A	A	N	A	G	A
JAX00453632	18	21399293	0	C	T	C	C	C	C	C	T	C	C	C	C	C	C	C	T	C	C	C	C	C	C	C	C	C	C	C	C	C	C	C	C	C	C	C	C	C	C	C	C	C	C	C	C	T	N
JAX00453633	18	21401391	0	T	C	T	T	T	C	T	T	C	C	C	C	C	C	T	T	C	T	H	C	C	T	C	C	T	H	C	T	C	T	C	T	C	C	T	T	C	H	C	H	T	T	H	C	T	T
JAX00453634	18	21401522	0	T	C	T	T	T	C	T	T	C	C	C	C	C	C	T	T	C	T	N	N	C	T	H	C	T	H	C	T	C	T	H	T	N	C	T	T	C	H	N	H	T	T	N	C	T	T
JAX00453635	18	21402181	0	T	G	T	T	T	G	T	T	T	G	G	G	G	T	T	T	T	T	T	H	G	T	H	G	T	T	H	T	G	T	H	T	H	T	T	T	G	T	H	T	T	T	T	G	T	T
JAX00453636	18	21402247	0	A	C	A	A	A	C	A	C	A	C	C	C	C	A	A	C	A	A	A	H	C	A	C	C	A	A	H	H	C	A	H	A	C	A	A	A	C	A	H	A	A	A	A	C	C	H
JAX00453640	18	21412410	0	A	G	A	A	A	G	A	G	A	A	G	A	A	A	A	G	A	A	A	A	G	A	G	A	A	A	A	H	G	A	A	A	G	A	A	A	A	A	A	A	A	A	A	A	G	H
JAX00453648	18	21429351	0	A	G	A	A	A	A	A	A	A	G	A	G	G	A	A	A	A	A	A	H	A	A	A	G	A	A	H	A	A	A	H	A	A	A	A	A	G	A	H	A	A	A	A	G	A	A
JAX00081119	18	21435467	0	G	A	G	G	G	A	G	G	G	A	A	A	A	G	G	G	G	G	G	H	A	G	H	A	G	G	H	G	A	G	H	G	H	G	G	G	A	G	H	G	G	G	G	A	G	G
JAX00212556	18	21439048	0	A	C	A	A	A	A	A	C	C	A	A	A	A	C	A	C	C	A	H	A	A	A	H	A	A	H	H	A	A	A	A	A	A	C	A	A	A	H	A	H	A	A	H	A	C	A
JAX00081121	18	21440952	0	G	A	G	G	G	A	G	A	A	A	A	A	A	A	G	A	A	G	H	H	A	G	A	A	G	H	A	H	A	G	H	G	A	A	G	G	A	H	H	H	G	G	H	A	A	H
JAX00453651	18	21491900	0	C	T	C	C	C	C	C	C	T	C	C	C	C	T	C	C	T	C	H	C	C	C	C	C	C	H	H	C	C	C	C	C	C	T	C	C	C	H	C	H	C	C	H	C	C	C
JAX00453653	18	21493014	0	G	A	G	G	G	G	G	G	A	G	G	G	G	A	G	G	A	G	H	G	G	G	G	G	G	H	H	G	G	G	G	G	G	A	G	G	G	H	G	H	G	G	H	G	G	G
JAX00081124	18	21498163	0	T	C	C	T	T	C	T	C	C	T	C	T	T	C	T	C	C	H	C	T	C	T	C	T	T	N	H	C	C	C	T	C	C	C	T	C	T	C	T	H	T	T	N	T	C	C
JAX00081125	18	21501533	0	A	G	G	A	A	G	A	A	A	A	G	A	A	A	A	A	A	H	H	A	G	A	H	A	A	A	A	H	G	G	A	G	H	A	A	G	A	H	A	A	A	A	A	A	A	H
JAX00453656	18	21501736	0	A	G	A	A	A	A	A	G	A	A	A	A	A	A	A	G	A	A	A	A	A	A	H	A	A	A	A	H	A	A	A	A	H	A	A	A	A	A	A	A	A	A	A	A	G	H
JAX00453657	18	21502251	0	A	G	A	A	A	A	A	A	G	A	A	A	A	G	A	A	G	A	H	A	A	A	A	A	A	H	H	A	A	A	A	A	A	G	A	A	A	H	A	H	A	A	H	A	A	A
JAX00081126	18	21507093	0	G	T	T	G	G	T	G	G	G	G	T	G	G	G	G	G	G	H	H	G	T	G	H	G	G	G	G	H	T	T	G	T	H	G	G	T	G	H	G	G	G	G	G	G	G	H
JAX00453660	18	21532805	0	C	T	C	C	C	C	C	T	T	C	C	C	C	H	C	T	T	C	C	C	C	C	N	C	C	N	C	H	C	C	C	C	H	T	C	C	C	C	C	H	C	C	N	C	T	H
JAX00453661	18	21535807	0	G	A	G	G	G	G	G	G	A	G	G	G	G	A	G	G	A	G	A	G	G	G	G	G	G	A	A	G	G	G	G	G	G	A	G	G	G	H	G	A	G	G	H	G	G	G
JAX00453663	18	21574343	0	T	C	C	T	T	C	T	T	C	T	C	T	T	C	T	T	C	H	C	T	C	T	H	T	T	H	H	H	C	C	T	C	H	C	T	C	T	C	T	H	T	T	H	T	T	H
JAX00453664	18	21574655	0	C	G	C	C	C	C	C	G	G	C	C	C	C	G	N	N	G	C	H	C	C	N	H	C	C	H	H	N	C	C	C	C	N	N	C	C	C	H	C	H	C	C	N	C	G	H
JAX00081132	18	21588254	0	T	C	C	T	T	C	T	C	C	T	C	T	T	C	T	C	C	H	C	T	C	T	C	T	T	N	H	C	C	C	T	C	C	C	T	C	T	C	T	T	T	T	T	T	C	C
JAX00453666	18	21594601	0	G	A	G	G	G	G	G	A	G	A	G	A	A	G	G	A	G	G	G	H	G	G	H	A	G	G	H	H	G	G	A	G	H	G	G	G	A	G	H	G	G	G	G	A	A	H
JAX00453670	18	21605499	0	A	G	A	A	A	A	A	A	A	G	A	G	G	A	A	A	A	A	A	H	A	A	A	G	A	A	H	A	A	A	G	A	A	A	A	A	G	A	H	A	A	A	A	G	A	A
JAX00081134	18	21628421	0	T	C	C	T	T	C	T	C	T	T	C	T	T	T	T	C	T	H	H	T	C	T	C	T	T	T	T	C	C	C	T	C	C	T	T	C	T	H	T	T	T	T	T	T	C	C
JAX00081135	18	21628769	0	A	G	G	A	A	G	A	G	A	A	G	A	A	A	A	G	A	H	N	A	G	A	G	A	A	A	A	G	G	G	A	G	G	A	A	G	A	H	A	A	A	A	A	A	G	G
JAX00453685	18	21629256	0	A	G	A	A	A	A	A	A	G	A	A	A	A	G	A	A	G	A	H	A	A	A	A	A	A	H	H	A	A	A	A	A	A	G	A	A	A	H	A	H	A	A	H	A	A	A
JAX00212562	18	21635744	0	A	G	A	A	A	A	A	A	G	A	A	A	A	G	A	A	G	A	N	A	A	A	A	A	A	A	H	A	A	A	A	A	A	G	A	A	A	H	A	A	A	A	N	A	A	A
JAX00453695	18	21692308	0	G	A	G	G	G	G	G	A	A	G	G	G	G	A	G	A	A	G	H	G	G	G	H	G	G	H	H	H	G	G	G	G	H	A	G	G	G	H	G	H	G	G	H	G	A	H
JAX00453696	18	21692841	0	T	C	T	T	T	T	T	C	T	C	T	C	C	T	T	C	T	T	T	H	T	T	H	C	T	T	H	H	T	T	C	T	H	T	T	T	C	T	H	T	T	T	T	C	C	N
JAX00081140	18	21695587	0	A	G	A	A	A	A	A	G	G	G	A	G	G	G	A	G	G	A	H	H	A	A	H	G	A	H	G	H	A	A	G	A	H	G	A	A	G	H	H	H	A	A	H	G	G	H
JAX00453699	18	21699020	0	C	G	C	C	C	C	C	G	C	C	C	C	C	C	C	G	C	C	C	C	C	C	H	C	C	C	C	H	C	C	C	C	H	C	C	C	C	C	C	C	C	C	C	C	G	H
JAX00081144	18	21758888	0	T	G	G	T	T	G	T	T	T	G	G	G	G	T	T	T	T	H	H	H	G	T	G	G	T	T	H	G	G	G	G	G	G	T	T	G	G	H	H	T	T	T	T	G	T	G
JAX00453705	18	21762226	0	A	T	A	A	A	A	A	A	A	T	A	T	T	A	A	A	A	A	A	H	A	A	A	T	A	A	H	A	A	A	T	A	A	A	A	A	T	A	H	A	A	A	A	T	A	A
JAX00453707	18	21764255	0	T	C	T	T	T	T	T	C	C	C	T	C	C	C	T	C	C	T	H	H	T	T	H	C	T	H	C	H	T	T	C	T	H	C	T	T	C	H	H	H	T	T	H	C	C	H
JAX00453709	18	21773125	0	T	A	T	T	T	T	T	T	A	T	T	T	T	A	T	T	A	T	H	T	T	T	T	T	T	H	H	T	T	T	T	T	T	A	T	T	T	H	T	H	T	T	H	T	T	T
JAX00453710	18	21773789	0	T	C	T	T	T	T	T	C	C	T	T	T	T	C	T	C	C	T	H	T	T	T	H	T	T	H	H	H	T	T	T	T	H	C	T	T	T	N	T	H	T	T	H	T	C	H
JAX00453712	18	21775342	0	A	G	A	A	A	A	A	G	G	A	A	A	A	G	A	G	G	A	H	A	A	A	H	A	A	H	H	H	A	A	A	A	H	G	A	A	A	H	A	H	A	A	H	A	G	H
JAX00453716	18	21815495	0	C	T	C	C	C	C	C	T	T	C	C	C	C	T	C	T	T	C	H	C	C	C	H	C	C	H	H	H	C	C	C	C	H	T	C	C	C	H	C	H	C	C	H	C	T	H
JAX00081148	18	21818177	0	G	A	G	G	G	G	G	A	G	G	G	G	G	G	G	A	G	G	G	G	G	G	H	G	G	G	G	H	G	G	G	G	H	G	G	G	G	G	G	G	G	G	G	G	A	N
JAX00453720	18	21818566	0	T	G	T	T	T	T	T	T	T	G	T	G	G	T	T	T	T	T	T	G	T	T	T	G	T	T	G	T	T	T	G	T	T	T	T	T	G	T	N	T	T	T	T	G	T	T
JAX00453721	18	21820812	0	G	A	G	G	G	G	G	A	A	A	G	A	A	A	G	A	A	G	H	H	G	G	H	A	G	H	A	H	G	G	A	G	H	A	G	G	A	H	H	H	G	G	H	A	A	H
JAX00453723	18	21839401	0	G	A	G	G	G	G	G	G	G	A	G	A	A	G	G	G	G	N	G	A	G	G	G	A	G	G	A	G	G	G	A	G	G	G	G	G	A	G	N	G	G	N	G	A	G	G
JAX00453724	18	21840320	0	T	C	T	T	T	T	T	C	C	C	T	C	C	C	T	C	C	T	H	H	T	T	H	C	T	H	C	H	T	T	C	T	N	C	T	T	C	N	H	H	T	T	H	C	C	H
JAX00453728	18	21843180	0	T	A	A	T	A	A	T	A	A	A	A	A	A	A	T	A	A	H	A	H	A	A	A	A	T	A	A	A	A	A	A	A	A	A	A	A	A	A	H	H	T	T	H	A	A	A
JAX00081151	18	21844126	0	T	C	C	T	C	C	T	T	T	C	C	C	C	T	T	T	T	H	H	H	C	C	H	C	T	H	H	H	C	C	C	C	H	T	C	C	C	H	H	T	T	T	T	C	T	H
JAX00453729	18	21850973	0	C	T	T	C	T	T	C	C	C	T	T	T	T	C	C	C	C	H	H	H	T	T	H	T	C	H	H	H	T	T	T	T	H	C	T	T	T	H	H	C	C	C	C	T	C	H
JAX00081152	18	21855166	0	T	A	A	T	A	A	T	T	A	A	A	A	A	A	T	T	A	H	A	H	A	A	H	A	T	A	A	H	A	A	A	A	H	A	A	A	A	A	H	H	T	T	H	A	T	H
JAX00081153	18	21869877	0	T	C	C	T	C	C	T	C	T	C	C	C	C	T	T	C	T	H	N	T	C	C	C	C	T	H	T	C	C	C	C	C	C	T	C	C	C	H	H	T	T	T	T	C	C	C
JAX00188491	18	21872833	0	A	G	G	A	G	G	A	G	G	G	G	G	G	G	A	G	G	H	G	H	G	G	G	G	A	G	G	G	G	G	G	G	G	G	G	G	G	G	H	H	A	A	H	G	G	G
JAX00453734	18	21875228	0	T	G	T	T	T	T	T	T	G	T	T	T	T	G	T	T	G	T	H	T	T	T	T	T	T	H	N	T	T	T	T	T	T	G	T	T	T	H	T	H	T	T	H	T	T	T
JAX00453735	18	21876175	0	G	A	G	G	G	G	G	G	A	G	G	G	G	A	G	G	A	G	H	G	G	G	G	G	G	H	H	G	G	G	G	G	G	A	G	G	G	H	G	H	G	G	H	G	G	G
JAX00453736	18	21882948	0	T	C	C	T	C	C	T	C	C	C	C	C	C	C	T	C	C	H	C	H	C	C	C	C	T	C	C	C	C	C	C	C	C	C	C	C	C	C	H	H	T	T	H	C	C	C
JAX00453739	18	21921054	0	G	A	G	G	G	G	G	A	A	G	G	G	G	A	G	A	A	G	H	G	G	G	H	G	G	N	N	H	G	G	G	G	H	A	G	G	G	H	G	G	G	G	N	G	A	N
JAX00212571	18	21957855	0	G	A	G	G	G	G	G	A	A	G	G	G	G	A	G	A	A	G	H	G	G	G	H	G	G	H	H	H	G	G	G	G	H	A	G	G	G	H	G	H	G	G	H	G	A	H
JAX00081162	18	21997782	0	A	G	G	A	G	G	A	G	G	G	G	G	G	G	A	G	G	H	G	H	G	G	G	G	A	G	G	G	G	G	G	G	G	G	G	G	G	G	H	H	A	A	H	G	G	G
JAX00453748	18	21997902	0	A	G	G	A	G	G	A	A	A	A	G	A	A	A	A	A	A	H	H	A	G	G	N	A	A	H	A	H	G	G	A	G	H	A	G	G	A	H	A	A	A	A	A	A	A	N
JAX00081164	18	22026759	0	G	C	C	G	C	C	G	C	C	C	C	C	C	C	G	C	C	H	C	H	C	C	C	C	G	C	C	C	C	C	C	C	C	C	C	C	C	C	H	H	G	G	H	C	C	C
JAX00453753	18	22065346	0	G	A	G	G	G	G	G	G	A	G	G	G	G	A	G	G	A	G	H	G	G	G	G	G	G	H	H	G	G	G	G	G	G	A	G	G	G	H	G	H	G	G	H	G	G	G
JAX00453755	18	22075701	0	C	T	C	C	C	C	C	C	C	T	C	T	T	C	C	C	C	C	C	H	C	C	C	T	C	C	H	C	C	C	T	C	C	C	C	C	T	C	H	C	C	C	C	T	C	C
JAX00453763	18	22079695	0	C	T	T	C	T	T	C	T	T	C	T	C	C	T	C	T	T	C	T	C	T	T	T	C	C	T	C	T	T	T	C	T	T	T	T	T	C	T	C	C	C	C	C	C	T	T
JAX00453764	18	22080060	0	A	G	G	A	G	G	A	G	G	A	G	A	A	G	A	G	G	H	G	A	G	G	G	A	A	G	H	G	G	G	A	G	G	G	G	G	A	G	A	H	A	A	H	A	G	G
JAX00081169	18	22083453	0	A	G	G	A	G	G	A	G	G	G	G	G	G	G	A	G	G	H	G	H	G	G	G	G	A	G	G	G	G	G	G	G	G	G	G	G	G	G	H	H	A	A	H	G	G	G
JAX00081174	18	22140901	0	C	T	C	C	C	C	C	C	T	C	C	C	C	T	C	C	T	C	H	C	C	C	C	C	C	H	H	C	C	C	C	C	C	T	C	C	C	H	C	H	C	C	H	C	C	C
JAX00453772	18	22154293	0	C	A	C	C	C	C	C	A	C	C	C	C	C	C	C	A	C	C	C	C	C	C	H	C	C	C	C	H	C	C	C	C	H	C	C	C	C	C	C	C	C	C	C	C	A	H
JAX00081175	18	22179048	0	C	T	C	C	C	C	C	C	T	C	C	C	C	T	C	C	T	C	C	C	C	C	C	C	C	H	H	C	C	C	C	C	C	T	C	C	C	H	C	H	C	C	H	C	C	C
JAX00081176	18	22179080	0	C	A	C	C	C	C	C	A	A	C	C	C	C	A	C	A	A	C	C	C	C	C	H	C	C	H	H	H	C	C	C	C	H	A	C	C	C	H	C	H	C	C	H	C	A	H
JAX00081179	18	22215342	0	A	C	A	A	A	A	A	C	C	A	A	A	A	C	A	C	C	A	A	A	A	A	H	A	A	H	H	N	A	A	A	A	H	C	A	A	A	H	A	H	A	A	H	A	C	H
JAX00453776	18	22215947	0	C	G	C	C	C	C	C	C	G	C	C	C	C	G	C	C	G	C	C	C	C	C	C	C	C	H	H	C	C	C	C	C	C	G	C	C	C	C	C	H	C	C	H	C	C	C
JAX00212580	18	22235105	0	C	T	C	C	C	C	C	C	T	C	C	C	C	T	C	C	T	C	C	C	C	C	C	C	C	H	N	C	C	C	C	C	C	T	C	C	C	H	C	H	C	C	H	C	C	C
JAX00453780	18	22293282	0	A	C	A	A	A	A	A	A	C	A	A	A	A	C	A	A	C	A	A	A	A	A	A	A	A	N	H	A	A	A	A	A	A	C	A	A	A	H	A	H	A	A	H	A	A	A
JAX00081187	18	22336114	0	A	C	A	A	A	A	A	C	A	A	A	A	A	A	A	C	A	A	A	A	A	A	H	A	A	A	A	H	A	A	A	A	H	A	A	A	A	A	A	A	A	A	A	A	C	H
JAX00453783	18	22336510	0	A	G	A	A	A	A	A	G	G	A	A	A	A	G	A	G	G	A	A	A	A	A	H	A	A	H	H	H	A	A	A	A	H	G	A	A	A	H	A	H	A	A	H	A	G	H
JAX00453784	18	22336615	0	C	A	C	C	C	C	C	C	C	A	C	A	A	C	C	C	C	C	C	H	C	C	C	A	C	C	H	C	C	C	A	C	C	C	C	C	A	C	H	C	C	C	C	A	C	C
JAX00453787	18	22395109	0	A	G	A	A	A	A	A	G	G	A	A	A	A	G	A	G	G	A	A	A	A	A	H	A	A	H	H	H	A	A	A	A	H	G	A	A	A	H	A	H	A	A	H	A	G	H
JAX00453788	18	22395707	0	G	A	G	G	G	G	G	A	G	G	G	G	G	G	G	A	G	G	G	G	G	G	H	G	G	G	G	H	G	G	G	G	H	G	G	G	G	G	G	G	G	G	G	G	A	H
JAX00453790	18	22426853	0	T	C	T	T	T	T	T	T	C	T	T	T	T	C	T	T	C	T	T	T	T	T	T	T	T	C	C	T	T	T	T	T	T	C	T	T	T	C	T	N	T	T	C	T	T	T
JAX00081199	18	22498698	0	G	A	G	G	G	G	G	A	A	G	G	G	G	A	G	A	A	G	G	G	G	G	H	G	G	H	H	H	G	G	G	G	H	A	G	G	G	H	G	H	G	G	H	G	A	H
JAX00081200	18	22498710	0	A	T	A	A	A	A	A	T	T	A	A	A	A	T	A	T	T	A	A	A	A	A	H	A	A	H	H	H	A	A	A	A	H	T	A	A	A	H	A	H	A	A	H	A	T	N
JAX00453798	18	22526925	0	T	C	T	T	T	T	T	T	C	T	T	T	T	C	T	T	C	T	T	T	T	T	T	T	T	H	H	T	T	T	T	T	T	C	T	T	T	H	T	N	T	T	H	T	T	T
JAX00081203	18	22538030	0	C	T	C	C	C	C	C	C	T	C	C	C	C	T	C	C	T	C	C	C	C	C	C	C	C	H	H	C	C	C	C	C	C	T	C	C	C	H	C	H	C	C	H	C	C	C
JAX00453803	18	22565986	0	G	A	G	G	G	G	G	G	A	G	G	G	G	A	G	G	A	G	G	G	G	G	G	G	G	A	A	G	G	G	G	G	G	A	G	G	G	A	G	A	G	G	N	G	G	G
JAX00081206	18	22578162	0	A	G	A	A	A	A	A	G	G	A	A	A	A	G	A	G	G	A	A	A	A	A	H	A	A	H	H	H	A	A	A	A	H	G	A	A	A	H	A	H	A	A	H	A	G	H
JAX00081207	18	22578882	0	C	T	C	C	C	C	C	T	C	C	C	C	C	C	C	T	C	C	C	C	C	C	H	C	C	C	C	H	C	C	C	C	H	C	C	C	C	C	C	C	C	C	C	C	T	H
JAX00453804	18	22606189	0	C	T	C	C	C	C	C	T	C	C	C	C	C	C	C	T	C	C	C	C	C	C	H	C	C	C	C	H	C	C	C	C	H	C	C	C	C	C	C	C	C	C	C	C	T	H
JAX00081210	18	22621646	0	G	A	G	G	G	G	G	A	A	G	G	G	G	A	G	A	A	G	G	G	G	G	H	G	G	H	H	H	G	G	G	G	H	A	G	G	G	H	G	H	G	G	H	G	A	H
JAX00453810	18	22633984	0	T	C	T	T	T	T	T	C	C	T	T	T	T	C	T	C	C	T	T	T	T	T	H	T	T	T	T	H	T	T	T	T	H	C	T	T	T	T	T	H	T	T	H	T	C	H
JAX00453811	18	22648953	0	C	T	C	C	C	C	C	T	C	C	C	C	C	C	C	T	C	C	C	C	C	C	C	C	C	C	C	C	C	C	C	C	C	C	C	C	C	C	C	C	C	C	C	C	T	C
JAX00081212	18	22670054	0	A	G	G	A	G	G	A	G	G	G	G	G	G	G	A	G	G	H	G	H	G	G	G	G	A	G	G	G	G	G	G	G	G	G	G	G	G	G	H	H	A	A	H	G	G	G
JAX00081213	18	22672713	0	A	G	G	A	G	G	A	G	G	A	G	A	A	G	A	G	G	H	G	A	G	G	G	A	A	G	H	G	G	G	A	G	G	G	G	G	A	G	A	H	A	A	H	A	G	G
JAX00453817	18	22674831	0	C	T	C	C	C	C	C	C	T	C	C	C	C	T	C	C	T	C	C	C	C	C	C	C	C	H	H	C	C	C	C	C	C	T	C	C	C	H	C	H	C	C	H	C	N	C
JAX00453819	18	22676450	0	T	C	T	T	T	T	T	C	C	T	T	T	T	C	T	C	C	T	T	T	T	T	H	T	T	N	H	H	T	T	T	T	H	C	T	T	T	H	T	H	T	T	H	T	C	H
JAX00212590	18	22725475	0	A	G	A	A	A	A	A	A	G	A	A	A	A	G	A	A	G	A	A	A	A	A	A	A	A	H	H	A	A	A	A	A	A	G	A	A	A	H	A	H	A	A	H	A	A	A
JAX00081218	18	22752427	0	T	C	T	T	T	T	T	C	C	T	T	T	T	C	T	C	C	T	T	T	T	T	H	T	T	H	H	H	T	T	T	T	H	C	T	T	T	H	T	H	T	T	H	T	C	H
JAX00453829	18	22797762	0	C	T	C	C	C	C	C	C	T	C	C	C	C	T	C	C	T	C	C	C	C	C	C	C	C	H	H	C	C	C	C	C	C	H	C	C	C	H	C	H	C	C	H	C	C	C
JAX00453830	18	22800270	0	A	G	A	A	A	A	A	G	A	A	A	A	A	A	A	G	A	A	A	A	A	A	H	A	A	A	A	H	A	A	A	A	H	A	A	A	A	A	A	A	A	A	A	A	G	N
JAX00453831	18	22801153	0	C	T	C	C	C	C	C	C	T	C	C	C	C	T	C	C	T	C	C	C	C	C	C	C	C	H	H	C	C	C	C	C	C	T	C	C	C	H	C	H	C	C	H	C	C	C
JAX00453836	18	22851043	0	T	C	T	T	T	T	T	C	T	T	T	T	T	T	T	C	T	T	T	T	T	T	T	T	T	T	T	H	T	T	T	T	H	T	T	T	T	T	T	T	T	T	T	T	C	H
JAX00081226	18	22854430	0	T	C	C	T	C	C	T	C	T	T	C	T	T	T	T	C	T	H	C	T	C	C	C	T	T	H	T	C	C	C	T	C	C	T	C	C	T	N	T	T	T	T	T	T	C	C
JAX00453846	18	22885378	0	C	T	T	C	T	T	C	C	C	C	T	C	C	C	C	C	C	H	T	C	T	T	H	C	C	H	C	H	T	T	C	T	H	C	T	T	C	H	C	C	C	C	C	C	C	H
JAX00081231	18	22889630	0	A	T	T	A	T	T	A	T	T	A	T	A	A	T	A	T	T	H	T	A	T	T	T	A	A	T	H	T	T	T	A	T	T	T	T	T	A	T	A	H	A	A	H	A	T	T
JAX00453847	18	22897156	0	T	C	C	T	C	C	T	T	C	T	C	T	T	C	T	T	C	H	C	T	C	C	H	T	T	C	H	H	C	C	T	C	H	C	C	C	T	C	T	H	T	T	H	T	T	H
JAX00453848	18	22897317	0	C	T	T	C	T	T	C	T	T	C	T	C	C	T	C	T	T	H	T	C	T	T	T	C	C	T	H	T	T	T	C	T	T	T	T	T	C	T	C	H	C	C	H	C	N	T
JAX00453849	18	22897409	0	C	T	T	C	T	T	C	T	T	C	T	C	C	T	C	T	T	H	T	C	T	T	T	C	C	T	N	T	T	T	C	T	T	T	T	T	C	T	C	H	C	C	H	C	T	T
JAX00081234	18	22941927	0	A	G	A	A	A	A	A	G	G	A	A	A	A	G	A	G	H	A	A	A	A	A	H	A	A	H	H	H	A	A	A	A	H	G	A	A	A	H	A	H	A	A	H	A	G	H
JAX00453858	18	22966618	0	T	A	T	T	T	T	T	T	A	T	T	T	T	A	T	T	H	T	T	T	T	T	T	T	T	H	H	T	T	T	T	T	T	A	T	T	T	H	T	H	T	T	H	T	T	T
JAX00453859	18	22969613	0	G	A	G	G	G	G	G	G	A	G	G	G	G	A	G	G	H	G	G	G	G	G	G	G	G	H	H	G	G	G	G	G	G	A	G	G	G	H	G	H	G	G	H	G	G	G
JAX00453860	18	22975994	0	C	A	C	C	C	C	C	C	A	C	C	C	C	A	C	C	H	C	C	C	C	C	C	C	C	H	H	C	C	C	C	C	C	A	C	C	C	H	C	H	C	C	H	C	C	C
JAX00453862	18	22988073	0	T	C	T	T	T	T	T	C	T	T	T	T	T	T	T	C	T	T	T	T	T	T	H	T	T	T	T	H	T	T	T	T	H	T	T	T	T	T	T	T	T	T	T	T	C	H
JAX00453867	18	23041079	0	G	T	G	G	G	G	G	T	G	G	G	G	G	G	G	T	G	G	G	G	G	G	H	G	G	G	G	H	G	G	G	G	H	G	G	G	G	G	G	G	G	G	G	G	T	H
JAX00081242	18	23058125	0	C	T	C	C	C	C	C	C	T	C	C	C	C	T	C	C	H	C	C	C	C	C	C	C	C	H	H	C	C	C	C	C	C	T	C	C	C	H	C	H	C	C	H	C	C	C
JAX00453871	18	23089593	0	G	A	G	G	G	G	G	G	A	G	G	G	G	H	G	G	H	G	G	G	G	G	G	G	G	H	H	G	G	G	G	G	G	A	G	G	G	H	G	H	G	G	N	G	G	G
JAX00081246	18	23098812	0	G	A	G	G	G	G	G	A	A	G	G	N	G	A	G	A	H	G	G	G	G	G	H	G	G	H	H	H	G	G	G	G	H	A	G	G	G	H	G	H	G	G	H	G	A	H
JAX00453875	18	23131569	0	T	C	T	T	T	T	T	C	T	T	T	T	T	T	T	C	T	T	T	T	T	T	H	T	T	T	T	H	T	T	T	T	H	T	T	T	T	T	T	T	T	T	T	T	C	H
JAX00453876	18	23151884	0	C	T	C	C	C	C	C	T	C	C	C	C	C	C	C	T	C	C	C	C	C	C	H	C	C	C	C	H	C	C	C	C	H	C	C	C	C	C	C	C	C	C	C	C	T	C
JAX00453878	18	23160510	0	A	G	A	A	A	A	A	G	A	A	A	A	A	A	A	G	A	A	A	A	A	A	N	A	A	A	A	N	A	A	A	A	G	A	A	A	A	A	A	A	A	A	A	A	G	H
JAX00453879	18	23171917	0	G	A	G	G	G	G	G	A	A	G	G	G	G	A	G	A	H	G	G	G	G	G	H	G	G	H	H	H	G	G	G	G	H	A	G	G	G	H	G	H	G	G	H	G	A	H
JAX00453881	18	23195080	0	G	A	G	G	G	G	G	G	A	G	G	G	G	A	G	G	H	G	G	G	G	G	G	G	G	H	H	G	G	G	G	G	G	A	G	G	G	H	G	H	G	G	H	G	G	G
JAX00453884	18	23204400	0	G	T	G	G	G	G	G	G	T	G	G	G	G	T	G	G	H	G	G	G	G	G	G	G	G	H	H	G	G	G	G	G	G	T	G	G	G	H	G	H	G	G	H	G	G	G
JAX00453885	18	23204616	0	C	T	C	C	C	C	C	C	C	T	C	T	T	C	C	C	C	C	C	H	C	C	C	T	C	C	H	C	C	C	T	T	C	C	C	C	T	C	H	C	C	C	C	T	C	C
JAX00081253	18	23215845	0	T	C	T	T	T	T	T	C	C	T	T	T	T	C	T	C	H	T	T	T	T	T	H	T	T	H	H	N	T	T	T	T	N	C	T	T	T	H	T	H	T	T	H	T	C	H
JAX00081255	18	23216782	0	A	T	A	A	A	A	A	T	T	T	A	T	T	T	A	T	A	A	A	A	A	A	A	T	A	A	T	A	A	A	T	T	A	T	A	A	T	A	A	A	A	A	A	T	T	A
JAX00453886	18	23229966	0	A	G	A	A	A	A	A	G	A	A	A	A	A	A	A	G	A	A	A	A	A	A	H	A	A	A	A	H	A	A	A	A	H	A	A	A	A	A	A	A	A	A	A	A	G	H
JAX00212606	18	23244727	0	G	A	G	G	G	G	G	G	A	G	G	G	N	A	G	G	H	N	H	G	G	G	G	G	G	H	A	G	G	G	G	G	H	A	G	G	G	H	G	H	G	G	H	G	G	G
JAX00453892	18	23252393	0	G	A	G	G	G	G	G	A	G	G	G	G	G	G	G	A	G	G	G	G	G	G	H	G	G	G	G	H	G	G	G	G	H	G	G	G	G	G	G	G	G	G	G	G	A	H
JAX00081257	18	23259914	0	T	A	T	T	T	T	T	A	A	A	T	A	A	A	T	A	H	T	T	H	T	T	H	A	T	H	A	H	T	T	A	A	H	A	T	T	A	H	H	H	T	T	H	A	A	H
JAX00453908	18	23363640	0	G	A	G	G	G	G	G	G	G	A	G	A	A	G	G	G	G	G	G	H	G	G	G	A	G	G	H	G	G	G	A	A	G	G	G	G	A	G	H	G	G	G	G	A	G	G
JAX00081266	18	23368850	0	G	A	G	G	G	G	G	G	A	G	G	G	G	A	G	G	H	G	G	G	G	G	G	G	G	H	H	G	G	G	G	G	G	A	G	G	G	H	G	H	G	G	H	G	G	G
JAX00081267	18	23369201	0	C	G	C	C	C	C	C	G	G	C	C	C	C	G	C	G	H	C	C	C	C	C	H	C	C	H	N	H	C	C	C	C	H	G	C	C	C	H	C	H	C	C	H	C	G	H
JAX00453911	18	23398547	0	T	A	T	T	T	T	T	A	T	A	T	A	A	T	T	A	T	T	T	H	T	T	H	A	T	T	H	H	T	T	A	A	H	T	T	T	A	T	H	T	T	T	T	A	A	H
JAX00081271	18	23461414	0	A	G	A	A	A	A	A	G	G	G	A	G	G	G	A	G	A	A	A	H	A	A	H	G	A	A	G	H	A	A	G	G	H	G	A	A	G	A	H	A	A	A	A	G	G	H
JAX00081272	18	23472322	0	C	A	C	C	C	C	C	C	A	C	C	C	C	A	C	C	C	C	C	C	C	C	C	C	C	H	H	C	C	C	C	C	C	A	C	C	C	H	C	H	C	C	H	C	C	C
JAX00081276	18	23497959	0	A	G	A	A	A	A	A	A	G	A	A	A	A	G	A	A	H	A	A	A	A	A	A	A	A	H	H	A	A	A	A	A	A	G	A	A	A	H	A	H	A	A	H	A	A	A
JAX00212611	18	23523220	0	C	T	C	C	C	C	C	T	T	T	C	T	T	T	C	T	H	C	C	H	C	C	H	T	C	H	T	H	C	C	T	T	N	T	C	C	T	H	H	H	C	C	H	T	T	H
JAX00453926	18	23546103	0	A	T	A	A	A	A	A	T	A	A	A	A	A	A	A	T	A	A	A	A	A	A	H	A	A	A	A	H	A	A	A	A	H	A	A	A	A	A	A	A	A	A	A	A	T	H
JAX00453929	18	23547445	0	G	A	G	G	G	G	G	A	G	G	G	G	G	G	G	A	G	G	G	G	G	G	H	G	G	G	G	H	G	G	G	G	H	G	G	G	G	G	G	G	G	G	G	G	A	H
JAX00453931	18	23551468	0	T	C	T	T	T	T	T	C	T	C	T	C	C	T	T	C	T	T	T	H	T	T	H	C	T	T	H	H	T	T	C	C	H	T	T	T	C	T	H	T	T	T	T	C	C	H
JAX00081279	18	23555655	0	C	T	C	C	C	C	C	C	T	C	C	C	C	T	C	C	H	C	C	C	C	C	C	C	C	H	H	C	C	C	C	C	C	T	C	C	C	H	C	H	C	C	H	C	C	C
JAX00453938	18	23590657	0	A	C	A	A	A	A	A	C	C	C	A	C	C	C	A	C	H	A	A	H	A	A	H	C	A	H	C	H	A	A	C	C	H	C	A	A	C	H	H	H	A	A	H	C	C	H
JAX00453943	18	23618117	0	T	C	T	T	T	T	T	T	C	T	T	T	T	C	T	T	H	T	T	T	T	T	T	T	T	H	H	T	T	T	T	T	T	C	T	T	T	H	T	H	T	T	H	T	T	T
JAX00453949	18	23646260	0	G	A	G	G	G	G	G	A	G	G	G	G	G	G	G	A	G	G	G	G	G	G	H	G	G	G	G	H	G	G	G	G	H	G	G	G	G	G	G	G	G	G	G	G	A	H
JAX00081290	18	23696923	0	C	T	C	C	T	T	C	C	C	C	T	C	C	C	C	C	C	C	C	C	T	T	H	C	C	H	C	C	T	C	C	C	H	C	T	C	C	C	C	C	C	C	C	C	C	C
JAX00453962	18	23715830	0	C	A	C	C	A	A	C	C	A	C	A	C	C	H	C	C	N	C	C	C	A	A	A	C	C	A	N	C	A	C	C	C	H	A	A	C	C	N	C	H	C	C	N	C	N	C
JAX00453963	18	23716009	0	C	T	C	C	T	T	C	C	T	C	T	C	C	N	C	C	H	C	C	C	T	T	T	C	C	T	H	C	T	C	C	C	H	T	T	C	C	H	C	H	C	C	H	C	N	C
JAX00453965	18	23717218	0	G	A	G	G	G	G	G	G	A	G	G	G	G	A	G	G	H	G	G	G	G	G	G	G	G	G	N	G	G	G	G	G	G	A	G	G	G	N	G	N	G	G	H	G	G	G
JAX00453969	18	23740742	0	A	G	A	A	A	A	A	A	G	A	A	A	A	G	A	A	H	A	A	A	A	A	A	A	A	H	H	A	A	A	A	A	A	G	A	A	A	H	A	H	A	A	H	A	A	A
JAX00453970	18	23742668	0	A	G	A	A	A	A	A	G	A	A	A	A	A	A	A	G	A	A	A	A	A	A	H	A	A	A	A	H	A	A	A	A	H	A	A	A	A	A	A	A	A	A	A	A	G	H
JAX00453984	18	23786365	0	T	C	T	T	T	T	T	C	C	C	T	C	C	C	T	C	T	T	T	H	T	T	H	C	T	T	C	H	T	T	C	C	H	C	T	T	C	T	H	T	T	T	T	C	C	H
JAX00453987	18	23804045	0	G	T	G	G	G	G	G	T	G	G	G	G	G	G	G	T	G	G	G	G	G	G	H	G	G	G	G	G	G	G	G	G	H	G	G	G	G	G	G	G	G	G	G	G	T	H
JAX00453988	18	23804356	0	T	C	T	T	T	T	T	C	T	T	T	T	T	T	T	C	T	T	T	T	T	T	H	T	T	T	T	H	T	T	T	T	H	T	T	T	T	T	T	T	T	T	T	T	C	H
JAX00453990	18	23817880	0	G	A	G	G	G	G	G	G	A	G	G	G	G	A	G	G	H	G	G	G	G	G	G	G	G	H	H	G	G	G	G	G	G	A	G	G	G	H	G	H	G	G	H	G	G	G
JAX00081298	18	23818101	0	A	G	A	A	A	A	A	A	A	G	A	G	G	A	A	A	A	A	A	H	A	A	A	G	A	A	G	A	A	A	G	G	A	A	A	A	G	A	H	A	A	A	A	G	A	A
JAX00081299	18	23818115	0	T	C	T	T	T	T	T	C	C	T	T	T	T	C	T	C	H	T	T	T	T	T	N	T	T	T	N	T	T	T	T	T	H	C	T	T	T	T	T	T	T	T	H	T	C	H
JAX00081303	18	23857794	0	A	G	A	A	G	G	A	G	G	G	G	G	G	G	A	G	H	A	A	H	G	G	G	G	A	G	G	H	G	A	G	G	G	G	G	A	G	H	H	H	A	A	H	G	G	H
JAX00453999	18	23875475	0	G	C	G	G	G	G	G	C	C	C	G	C	C	C	G	C	H	G	G	H	G	G	H	C	G	H	C	H	G	G	C	C	H	C	G	G	C	H	H	H	G	G	H	C	C	H
JAX00081304	18	23893167	0	T	C	T	T	C	C	T	C	C	C	C	C	C	C	T	C	N	T	T	N	C	C	C	C	T	C	C	N	C	T	C	C	C	C	C	T	C	N	C	C	T	T	C	C	C	C
JAX00454002	18	23905711	0	A	G	A	A	A	A	A	G	A	G	A	G	G	A	A	G	A	A	A	H	A	A	H	G	A	A	H	H	A	A	G	G	H	A	A	A	G	A	H	A	A	A	A	G	G	H
JAX00081306	18	23906586	0	T	A	T	T	A	A	T	T	A	T	A	T	T	A	T	T	N	T	T	T	A	A	H	T	T	A	N	T	A	T	T	T	H	A	A	T	T	N	T	N	T	T	H	T	T	T
JAX00454003	18	23907196	0	G	A	G	G	G	G	G	G	A	G	G	G	G	A	G	G	H	G	G	G	G	G	G	G	G	H	H	G	G	G	G	G	G	A	G	G	G	H	G	H	G	G	H	G	G	G
JAX00454006	18	23919979	0	G	A	G	G	G	G	G	G	G	A	G	A	A	G	G	G	G	G	G	H	G	G	G	A	G	G	N	G	G	G	A	A	G	G	G	G	A	G	H	G	G	G	G	A	G	G
JAX00081307	18	23938593	0	A	C	A	A	C	C	A	C	A	C	C	C	C	A	A	C	A	A	A	A	C	C	C	C	A	N	N	H	C	A	C	C	C	A	C	A	C	A	N	A	A	A	A	C	N	N
JAX00081309	18	23941553	0	G	A	G	G	A	A	G	G	G	A	A	A	A	G	G	G	G	G	G	N	A	A	H	A	G	H	H	G	A	G	A	A	H	G	A	G	A	G	N	G	G	G	G	A	G	G
JAX00454015	18	23945882	0	C	T	C	C	C	C	C	C	T	T	C	T	T	T	C	C	H	C	C	H	C	C	C	T	C	H	T	C	C	C	T	T	C	T	C	C	T	H	N	H	C	C	H	T	C	C
JAX00454016	18	23948756	0	T	C	T	T	C	C	T	C	C	C	C	C	C	C	T	C	H	T	T	H	C	C	C	C	T	C	C	H	C	T	C	C	C	C	C	T	C	H	H	H	T	T	H	C	C	H
JAX00081310	18	23978126	0	C	T	C	C	C	C	C	T	T	C	C	C	C	T	C	T	H	C	C	C	C	C	H	C	C	H	H	H	C	C	C	C	H	T	C	C	C	H	C	H	C	C	H	C	T	H
JAX00454024	18	23984163	0	G	A	G	G	G	G	G	A	G	G	G	G	G	G	G	A	G	G	G	G	G	G	H	G	G	G	G	H	G	G	G	G	H	G	G	G	G	G	G	G	G	G	G	G	A	H
JAX00454027	18	23999932	0	G	A	G	G	G	G	G	G	A	G	G	G	G	A	G	G	H	G	G	G	G	G	G	G	G	H	H	G	G	G	G	G	G	A	G	G	G	H	G	H	G	G	H	G	G	G
JAX00454028	18	24009233	0	A	C	A	A	A	A	A	C	C	A	A	A	A	C	A	C	H	A	A	A	A	A	H	A	A	H	H	H	A	A	A	A	H	C	A	A	A	H	A	H	A	A	H	A	C	H
JAX00081313	18	24016694	0	T	C	C	T	T	T	C	T	T	T	T	T	T	T	C	T	T	C	C	H	T	T	T	T	C	T	T	H	T	H	T	T	T	T	T	C	T	H	H	H	C	T	H	T	T	H
JAX00454038	18	24057404	0	G	A	A	G	G	G	A	A	A	G	G	G	G	A	A	A	H	A	A	H	G	G	H	G	A	H	H	A	G	H	G	G	H	A	G	A	G	A	H	A	A	G	A	G	A	A
JAX00081316	18	24059257	0	A	G	G	A	A	A	G	A	A	A	A	A	A	A	G	A	A	G	G	H	A	A	A	A	G	A	A	H	A	H	A	A	A	A	A	G	A	H	H	H	G	A	H	A	A	H
JAX00081318	18	24060981	0	C	T	C	C	C	C	C	C	T	C	C	C	C	T	C	C	H	C	C	C	C	C	C	C	C	H	H	C	C	C	C	C	C	T	C	C	C	H	C	H	C	C	H	C	C	C
JAX00454042	18	24070891	0	A	G	G	A	A	A	G	G	G	A	A	A	A	G	G	G	H	G	G	H	A	A	H	A	G	H	H	G	A	H	A	A	H	G	A	G	A	G	H	G	G	A	G	A	G	G
JAX00454043	18	24070959	0	C	T	C	C	C	C	C	C	C	T	C	T	T	C	C	C	C	C	C	H	C	C	C	T	C	C	H	C	C	C	T	T	C	C	C	C	T	C	H	C	C	C	C	T	C	C
JAX00454045	18	24080766	0	G	A	G	G	G	G	G	G	A	G	G	G	G	A	G	G	H	G	G	G	G	G	G	G	G	H	H	G	G	G	G	G	G	A	G	G	G	H	G	H	G	G	H	G	G	G
JAX00212621	18	24108159	0	T	G	G	T	T	T	G	G	G	G	T	G	G	G	G	G	G	G	G	G	T	T	N	G	G	G	G	G	T	G	G	G	G	G	T	G	G	G	G	G	G	T	G	G	G	G
JAX00081321	18	24112791	0	A	G	G	A	A	A	G	G	G	G	A	G	G	G	G	G	H	G	G	G	A	A	H	G	G	H	G	G	A	H	G	G	H	G	A	G	G	G	G	G	G	A	G	G	G	G
JAX00454069	18	24159441	0	G	A	G	G	G	G	G	A	A	G	G	G	G	A	G	A	A	G	G	G	G	G	H	G	G	N	H	H	G	G	G	G	H	A	G	G	G	H	G	N	G	G	H	G	A	H
JAX00454070	18	24159947	0	G	A	G	G	G	G	G	G	G	A	G	A	A	G	G	G	G	G	G	H	G	G	G	A	G	G	H	G	G	G	A	A	G	G	G	G	A	G	H	G	G	G	G	A	G	G
JAX00081325	18	24167812	0	T	C	C	T	T	T	C	C	C	T	T	T	T	C	C	C	H	C	C	H	T	T	H	T	C	H	H	C	T	H	T	T	H	C	T	C	T	C	H	C	C	T	C	T	C	C
JAX00454072	18	24182661	0	A	G	A	A	A	A	A	A	G	A	A	A	A	G	A	A	N	A	A	A	A	A	A	A	A	H	H	A	A	A	A	A	A	G	A	A	A	N	A	H	A	A	H	A	A	A
JAX00454076	18	24238822	0	T	A	A	T	T	T	A	T	T	T	T	T	T	T	A	T	T	A	A	H	T	T	T	T	A	T	T	H	T	H	T	T	T	T	T	A	T	H	H	H	A	T	H	T	T	H
JAX00454091	18	24272102	0	C	T	T	C	C	C	T	C	T	C	C	C	C	T	T	C	H	T	T	H	C	C	C	C	T	H	H	H	C	H	C	C	C	T	C	T	C	T	H	T	T	C	T	C	C	H
JAX00454096	18	24304902	0	C	A	A	C	C	A	A	C	C	A	A	A	A	C	A	C	C	A	A	A	A	C	H	A	A	C	H	N	A	H	A	A	H	C	C	A	A	H	A	N	A	C	N	A	C	H
JAX00081337	18	24338209	0	C	T	T	C	C	T	T	C	C	C	T	C	C	C	T	C	C	T	T	T	T	C	H	C	T	C	C	H	T	H	C	C	H	C	C	T	C	H	H	H	T	C	H	C	C	H
JAX00081339	18	24340513	0	A	G	G	A	A	G	G	G	G	A	N	A	A	G	G	G	H	G	G	G	G	A	G	A	G	H	H	G	G	H	A	A	G	G	A	G	A	G	H	G	G	A	G	A	G	G
JAX00454100	18	24380016	0	C	T	C	C	C	C	C	T	T	C	C	C	C	T	C	T	H	C	C	C	C	C	H	C	C	H	H	H	C	C	C	C	H	T	C	C	C	H	C	H	C	C	H	C	T	H
JAX00454102	18	24385956	0	G	T	G	G	G	G	G	G	T	G	G	G	G	T	G	G	H	G	G	G	G	G	G	G	G	H	H	G	G	G	G	G	G	T	G	G	G	H	G	H	G	G	H	G	G	G
JAX00454103	18	24388049	0	C	T	C	C	C	C	C	T	T	C	C	C	C	T	C	T	N	C	C	C	C	C	H	C	C	T	N	H	C	C	C	C	H	T	C	C	C	H	C	H	C	C	T	C	T	H
JAX00454106	18	24403044	0	C	T	C	C	C	C	C	C	T	C	C	C	C	T	C	C	H	C	C	C	C	C	C	C	C	H	H	C	C	C	C	C	C	T	C	C	C	H	C	H	C	C	H	C	C	C
JAX00454110	18	24421599	0	T	C	T	T	T	T	T	T	C	T	T	T	T	C	T	T	H	T	T	T	T	T	T	T	T	H	H	T	T	T	T	T	T	C	T	T	T	H	T	H	T	T	H	T	T	T
JAX00454113	18	24427371	0	G	A	G	G	G	G	G	A	G	G	G	G	G	G	G	A	G	G	G	G	G	G	H	G	G	G	G	H	G	G	G	G	H	G	G	G	G	G	G	G	G	G	G	G	A	H
JAX00454114	18	24474119	0	A	G	A	A	A	A	A	G	G	A	A	A	A	G	A	G	A	A	A	A	A	A	H	A	A	A	N	N	A	A	A	A	H	G	A	A	A	A	A	A	A	A	N	A	G	H
JAX00454119	18	24480014	0	T	C	T	T	T	T	T	C	C	C	T	C	C	C	T	C	H	T	T	T	T	T	H	C	T	H	C	H	T	T	C	C	H	C	T	T	C	H	H	H	T	T	H	C	C	H
JAX00454120	18	24480320	0	T	G	T	T	T	T	T	T	T	G	T	G	G	T	T	T	T	T	T	T	T	T	T	G	T	T	H	T	T	T	G	G	T	T	T	T	G	T	H	T	T	T	T	G	T	T
JAX00212630	18	24488367	0	A	C	A	A	A	A	A	C	A	A	A	A	A	A	A	C	A	A	A	A	A	A	H	A	A	A	A	H	A	A	A	A	H	A	A	A	A	A	A	A	A	A	A	A	C	H
JAX00081349	18	24491483	0	G	A	G	G	A	G	G	G	G	G	G	G	G	G	G	G	G	G	G	G	G	A	G	G	G	H	G	G	G	G	G	G	G	G	A	G	G	G	G	G	G	G	G	G	G	G
JAX00454123	18	24515296	0	A	G	A	A	A	A	A	G	A	A	A	A	A	A	A	G	A	A	A	A	A	A	H	A	A	A	A	H	A	A	A	A	H	A	A	A	A	A	A	A	A	A	A	A	G	H
JAX00454124	18	24525924	0	A	C	A	A	A	A	A	C	C	A	A	A	A	C	A	C	H	A	A	A	A	A	H	A	A	H	H	H	A	A	A	A	H	C	A	A	A	H	A	H	A	A	H	A	C	H
JAX00454127	18	24529267	0	G	A	G	G	G	G	G	G	A	A	G	A	A	A	G	G	H	G	G	G	G	G	G	A	G	H	A	G	G	G	A	A	G	A	G	G	A	H	H	H	G	G	H	A	G	G
JAX00454128	18	24546912	0	G	A	G	G	G	G	G	A	A	G	G	G	G	A	G	A	H	G	G	G	G	G	H	G	G	H	H	H	G	G	G	G	H	A	G	G	G	H	G	H	G	G	H	G	A	H
JAX00454130	18	24548115	0	T	G	T	T	T	T	T	T	G	T	T	T	T	G	T	T	H	T	T	T	T	T	T	T	T	H	N	T	T	T	T	T	T	G	T	T	T	H	T	H	T	T	H	T	T	T
JAX00454132	18	24550459	0	G	A	G	G	G	G	G	G	A	G	G	G	G	A	G	G	H	G	G	G	G	G	G	G	G	H	H	G	G	G	G	G	G	A	G	G	G	H	G	H	G	G	H	G	G	G
JAX00454133	18	24551239	0	T	G	T	T	T	T	T	T	G	T	T	T	T	G	T	T	H	T	T	T	T	T	T	T	T	H	H	T	T	T	T	T	T	G	T	T	T	H	T	H	T	T	H	T	T	T
JAX00454134	18	24560844	0	C	T	C	C	C	C	C	T	T	T	C	T	T	T	C	T	H	C	C	C	C	C	H	T	C	H	T	H	C	C	T	T	N	T	C	C	T	N	H	H	C	C	H	T	T	H
JAX00454137	18	24574400	0	A	G	A	A	A	A	A	G	G	A	A	A	A	G	A	G	H	A	A	A	A	A	H	A	A	H	H	H	A	A	A	A	H	G	A	A	A	H	A	H	A	A	H	A	G	H
JAX00081356	18	24578234	0	G	A	G	G	G	G	G	G	G	A	G	A	A	G	G	G	G	G	G	G	G	G	G	A	G	G	H	G	G	G	A	A	G	G	G	G	A	G	H	G	G	G	G	A	G	G
JAX00454138	18	24578718	0	A	G	A	A	A	A	A	G	A	G	A	G	G	A	A	G	A	A	A	A	A	A	H	G	A	A	H	H	A	A	G	G	H	A	A	A	G	A	H	A	A	A	A	G	G	H
JAX00454140	18	24579527	0	C	G	C	C	C	C	C	G	C	G	C	G	G	C	C	G	C	C	C	C	C	C	H	G	C	C	H	H	C	C	G	G	H	C	C	C	G	C	H	C	C	C	C	G	G	H
JAX00081359	18	24618477	0	G	A	G	G	G	G	G	G	A	G	G	G	G	A	G	G	H	G	G	G	G	G	G	G	G	H	H	G	G	G	G	G	G	A	G	G	G	H	G	H	G	G	H	G	G	G
JAX00454147	18	24629996	0	C	T	C	C	C	C	C	C	T	C	C	C	N	T	C	C	H	C	C	C	C	C	C	C	C	H	H	C	C	C	C	C	C	T	C	C	C	H	C	H	C	C	H	C	C	C
JAX00212634	18	24640910	0	G	A	G	G	G	G	G	G	A	G	G	G	G	A	G	G	H	G	G	G	G	G	G	G	G	N	N	G	G	G	G	G	G	A	G	G	G	G	G	G	G	G	G	G	G	G
JAX00454148	18	24652544	0	A	G	A	A	A	A	A	G	G	G	A	G	G	G	A	G	H	A	A	A	A	A	H	G	A	H	G	H	A	A	G	G	H	G	A	A	G	H	H	H	A	A	H	G	G	H
JAX00081361	18	24661160	0	A	C	A	A	A	A	A	C	C	A	A	A	A	C	A	C	H	A	A	A	A	A	H	A	A	H	H	H	A	A	A	A	H	C	A	A	A	H	A	H	A	A	H	A	C	H
JAX00081363	18	24663136	0	C	T	C	C	C	C	C	T	T	C	C	C	C	T	C	T	H	C	C	C	C	C	H	C	C	H	H	H	C	C	C	C	H	T	C	C	C	H	C	H	C	C	H	C	T	H
JAX00454152	18	24685215	0	G	C	G	G	G	G	G	C	C	C	G	C	C	C	G	C	H	G	G	G	G	G	H	C	G	H	C	H	G	G	C	C	H	C	G	G	C	H	H	H	G	G	H	C	C	H
JAX00212635	18	24708203	0	A	G	A	A	A	A	A	G	G	G	A	G	G	G	A	G	H	A	A	A	A	A	N	G	A	H	G	H	A	A	G	G	H	G	A	A	G	H	H	H	A	A	H	G	G	H
JAX00454156	18	24726914	0	A	G	A	A	A	A	A	G	A	A	A	A	A	A	A	G	A	A	A	A	A	A	H	A	A	A	A	H	A	A	A	A	H	A	A	A	A	A	A	A	A	A	A	A	G	H
JAX00454158	18	24759112	0	T	G	T	T	T	T	T	G	G	T	T	T	T	G	T	G	H	T	T	T	T	T	H	T	T	H	H	H	T	T	T	T	H	G	T	T	T	H	T	H	T	T	H	T	G	H
JAX00081370	18	24772905	0	T	C	C	T	T	C	C	C	C	C	C	C	C	C	C	C	H	C	C	C	C	T	C	C	C	H	C	C	C	H	C	C	C	C	C	C	C	C	C	C	C	T	C	C	C	C
JAX00454161	18	24776610	0	A	G	A	A	A	A	A	G	G	G	A	G	G	G	A	G	H	A	A	A	A	A	H	G	A	H	G	H	A	A	G	G	H	G	A	A	G	H	H	H	A	A	H	G	G	H
JAX00454163	18	24783314	0	A	C	A	A	A	A	A	C	A	A	A	A	A	A	A	C	A	A	A	A	A	A	H	A	A	A	A	H	A	A	A	A	H	A	A	A	A	A	A	A	A	A	A	A	C	H
JAX00454169	18	24806701	0	T	C	T	T	T	T	T	C	T	C	T	C	C	T	T	C	T	T	T	T	T	T	H	C	T	T	H	H	T	T	C	C	H	T	T	T	C	T	H	T	T	T	T	C	C	H
JAX00081373	18	24818076	0	G	A	G	G	G	G	G	G	G	A	G	A	A	G	G	G	G	G	G	G	G	G	G	A	G	G	H	G	G	G	A	A	G	G	G	G	A	G	H	G	G	G	G	A	G	G
JAX00212638	18	24855424	0	A	C	A	A	A	A	A	C	C	A	A	A	A	C	A	C	H	A	A	A	A	A	H	A	A	H	H	H	A	A	A	A	H	C	A	A	A	H	A	H	A	A	H	A	C	H
JAX00081376	18	24856297	0	T	C	C	T	T	C	C	C	C	T	C	T	T	C	C	C	H	C	C	C	C	T	C	T	C	H	H	C	C	H	T	T	C	C	C	C	T	C	N	C	C	T	C	T	C	C
JAX00454181	18	24876772	0	T	C	C	T	T	C	C	T	C	T	C	T	T	C	C	T	H	C	C	C	C	T	H	T	C	H	N	H	C	H	T	T	H	C	C	C	T	C	H	H	C	T	C	T	T	H
JAX00454186	18	24907497	0	A	G	A	A	A	A	A	G	A	A	A	A	A	A	A	G	A	A	A	A	A	A	A	A	A	A	A	A	A	A	A	A	A	A	A	A	A	A	A	A	A	A	A	A	G	A
JAX00454189	18	24911783	0	T	C	C	T	T	C	C	T	C	T	C	T	T	C	C	T	H	C	C	C	C	T	H	T	C	H	H	H	C	H	T	T	H	C	C	C	T	C	H	C	C	T	C	T	T	H
JAX00454191	18	24913794	0	A	G	G	A	A	G	G	A	G	A	G	A	A	G	G	A	H	G	G	G	G	A	H	A	G	H	H	H	G	H	A	A	H	G	G	G	A	G	H	G	G	A	G	A	A	H
JAX00454194	18	24917049	0	A	G	G	A	A	G	G	G	A	G	G	G	G	A	G	G	A	G	G	G	G	A	G	G	G	A	H	G	G	H	G	G	G	A	G	G	G	H	G	H	G	A	H	G	G	G
JAX00081382	18	24921037	0	C	T	T	C	C	T	T	C	C	T	T	T	T	C	T	C	C	T	T	T	T	C	H	T	T	C	T	H	T	H	T	T	H	C	T	T	T	T	T	T	T	C	T	T	C	H
JAX00081383	18	24921123	0	T	C	C	T	T	C	C	C	T	C	C	C	C	T	C	C	T	C	C	C	C	T	C	C	C	T	H	C	C	H	C	C	C	T	C	C	C	H	C	N	C	T	H	C	C	C
JAX00081384	18	24934509	0	A	G	G	A	A	G	G	G	G	G	G	G	G	G	G	G	H	G	G	G	G	A	G	G	G	H	G	G	G	H	G	G	G	G	G	G	G	G	G	G	G	A	G	G	G	G
JAX00454198	18	24955861	0	T	A	T	T	T	T	T	A	T	A	T	A	A	T	T	A	T	T	T	T	T	T	H	A	T	T	H	H	T	T	A	A	H	T	T	T	A	T	H	T	T	T	T	A	A	H
JAX00454199	18	24956101	0	C	T	C	C	C	C	C	C	C	T	C	T	T	C	C	C	C	C	C	C	C	C	C	T	C	C	H	C	C	C	T	T	C	C	C	C	T	C	H	C	C	C	C	T	C	C
JAX00454202	18	24960505	0	T	C	C	T	T	C	C	C	C	T	C	T	T	C	C	C	H	C	C	C	C	T	C	T	C	H	H	C	C	H	T	T	C	C	C	C	T	C	H	C	C	T	C	T	C	C
JAX00454205	18	24977529	0	T	C	T	T	T	T	T	T	C	T	T	T	T	C	T	T	H	T	T	T	T	T	T	T	T	H	H	T	T	T	T	T	T	C	T	T	T	H	T	H	T	T	H	T	T	T
JAX00081386	18	24979628	0	C	T	T	C	C	T	T	C	C	C	T	C	C	C	T	C	C	T	T	T	T	C	H	C	T	C	C	H	T	H	C	C	C	C	T	T	C	H	H	H	T	C	H	C	C	H
JAX00454206	18	24980123	0	A	G	G	A	A	G	G	G	G	G	G	G	G	G	G	G	H	G	G	G	G	A	G	G	G	H	G	G	G	H	G	G	G	G	G	G	G	G	G	G	G	A	G	G	G	G
JAX00454208	18	25020902	0	C	T	C	C	C	C	C	T	C	C	C	C	C	C	C	T	C	C	C	C	C	C	H	C	C	C	C	H	C	C	C	C	H	C	C	C	C	C	C	C	C	C	C	C	T	H
JAX00081389	18	25028788	0	A	G	G	A	A	A	G	G	G	G	A	G	G	G	G	G	H	G	G	H	A	A	H	G	G	H	G	G	A	H	G	G	G	G	H	G	G	G	G	G	G	A	G	G	G	G
JAX00081390	18	25029002	0	T	C	C	T	T	T	C	C	C	C	T	C	C	C	C	C	H	C	C	H	T	T	H	C	C	H	C	C	T	H	C	C	C	C	H	C	C	C	C	C	C	T	C	C	C	C
JAX00454210	18	25042279	0	G	A	A	G	G	G	A	G	G	A	G	A	A	G	A	G	G	A	A	H	G	G	G	A	A	G	H	H	G	H	A	A	H	G	H	A	A	H	A	H	A	G	H	A	G	H
JAX00454211	18	25042574	0	C	A	C	C	C	C	C	A	A	C	C	C	C	A	C	A	H	C	C	C	C	C	H	C	C	H	H	H	C	C	C	C	H	A	C	C	C	H	C	H	C	C	H	C	A	H
JAX00454214	18	25049522	0	G	A	G	G	G	G	G	G	A	G	G	G	G	A	G	G	A	G	G	G	G	G	G	G	G	N	H	G	G	G	G	G	G	A	G	G	G	N	G	A	G	G	A	G	G	G
JAX00454215	18	25054967	0	T	C	T	T	T	T	T	C	C	T	T	T	T	C	T	C	T	T	T	T	T	T	T	T	T	T	T	N	T	T	T	T	T	N	T	T	T	T	T	T	T	T	T	T	C	T
JAX00454218	18	25063517	0	G	A	G	G	G	G	A	A	G	A	G	A	A	G	A	A	G	H	G	H	G	G	H	A	A	G	H	H	G	G	A	A	A	G	G	G	A	G	A	H	A	G	H	A	A	H
JAX00454219	18	25069235	0	T	A	T	T	T	T	A	T	T	T	T	T	T	T	A	T	T	H	T	H	T	T	T	T	A	T	T	T	T	T	T	T	T	T	T	T	T	T	H	H	A	T	H	T	T	T
JAX00454220	18	25074823	0	G	A	G	G	G	G	A	G	G	A	G	A	A	G	A	G	G	H	G	H	G	G	G	A	A	G	H	G	G	G	A	A	H	G	G	G	A	G	A	H	A	G	H	A	G	G
JAX00454221	18	25075100	0	G	T	G	G	G	G	G	T	T	G	G	G	G	T	G	T	H	G	G	G	G	G	H	G	G	H	H	H	G	G	G	G	H	T	G	G	G	H	G	H	G	G	H	G	T	H
JAX00454222	18	25083120	0	A	G	A	A	A	A	G	A	G	G	A	G	G	G	G	A	H	H	A	H	A	A	A	G	G	H	G	A	A	A	G	G	H	G	A	A	G	H	G	G	G	A	G	G	A	A
JAX00454225	18	25091949	0	G	A	G	G	G	G	G	A	A	G	G	G	G	A	G	A	H	G	G	G	G	G	H	G	G	H	H	H	G	G	G	G	H	A	G	G	G	H	G	H	G	G	H	G	A	H
JAX00081394	18	25098703	0	A	T	A	A	A	A	T	T	T	T	A	T	T	T	T	T	H	N	A	H	A	A	N	T	T	N	T	H	A	A	T	T	T	T	A	A	T	N	T	T	T	A	T	T	T	N
JAX00454230	18	25113210	0	A	C	A	A	A	A	C	C	C	C	A	C	C	C	C	C	H	H	A	H	A	A	H	C	C	H	C	H	A	A	C	C	C	C	A	A	C	H	C	C	C	A	C	C	C	H
JAX00454234	18	25128877	0	C	A	C	C	C	C	C	A	C	C	C	C	C	C	C	A	C	C	C	C	C	C	H	C	C	C	C	H	C	C	C	C	H	C	C	C	C	C	C	C	C	C	C	C	A	H
JAX00454236	18	25130938	0	T	G	T	T	T	T	T	T	G	T	T	T	T	G	T	T	H	T	T	T	T	T	T	T	T	H	H	T	T	T	T	T	T	G	T	T	T	H	T	H	T	T	H	T	T	T
JAX00081398	18	25139124	0	T	C	T	T	T	T	C	C	C	C	T	C	C	C	C	C	H	H	T	H	T	T	H	C	C	H	C	H	T	T	C	C	C	C	T	T	C	H	C	C	C	T	C	C	C	H
JAX00454239	18	25150886	0	G	A	G	G	G	G	G	A	G	G	G	G	G	G	G	A	G	G	G	G	G	G	H	G	G	G	G	N	G	G	G	G	H	G	G	G	G	G	G	G	G	G	G	G	A	H
JAX00212646	18	25164313	0	T	C	T	T	T	T	T	T	C	T	T	T	T	C	T	T	H	T	T	T	T	T	T	T	T	H	N	T	T	T	T	T	T	C	T	T	T	H	T	H	T	T	H	T	T	T
JAX00454240	18	25169005	0	A	G	G	A	A	A	A	G	G	G	A	G	G	G	A	G	N	N	G	A	A	A	H	G	A	H	G	G	A	H	G	G	G	G	H	G	G	G	H	H	A	A	H	G	G	G
JAX00081401	18	25178902	0	C	T	T	C	C	C	C	C	C	T	C	T	T	C	C	C	C	H	T	C	C	C	C	T	C	C	H	H	C	H	T	T	H	C	N	T	H	H	C	C	C	C	C	N	C	H
JAX00454248	18	25180765	0	A	C	A	A	A	A	A	A	C	A	A	A	A	C	A	A	C	A	A	A	A	A	A	A	A	C	C	A	A	A	A	A	A	C	A	A	A	C	A	C	A	A	C	A	A	A
JAX00212647	18	25203699	0	A	G	A	A	A	A	A	A	G	A	A	A	A	G	A	A	G	A	A	A	A	A	A	A	A	G	G	A	A	A	A	A	A	G	A	A	A	G	A	G	A	A	G	A	A	A
JAX00454255	18	25222415	0	G	C	G	G	G	G	G	C	C	G	G	G	G	C	G	C	H	G	G	G	G	G	H	G	G	H	H	H	G	G	G	G	H	C	G	G	G	H	G	H	G	G	H	G	C	H
JAX00454261	18	25296276	0	A	T	A	A	A	A	A	T	A	A	A	A	A	A	A	T	A	A	A	A	A	A	N	A	A	A	A	H	A	A	A	A	H	A	A	A	A	A	A	A	A	A	A	A	T	A
JAX00454264	18	25328589	0	C	T	C	C	C	C	C	T	T	C	C	C	C	T	C	T	H	C	C	C	C	C	H	C	C	H	H	H	C	C	C	C	H	T	C	C	C	H	C	H	C	C	H	C	T	H
JAX00454268	18	25353611	0	G	C	G	G	G	G	G	G	C	G	G	G	G	C	G	G	H	G	G	G	G	G	G	G	G	H	H	G	G	G	G	G	G	C	G	G	G	H	G	H	G	G	H	G	G	G
JAX00454271	18	25384732	0	C	G	C	C	C	C	C	C	G	C	C	N	C	G	C	C	H	C	C	C	C	C	C	C	C	H	H	C	C	C	C	C	C	G	C	C	C	H	C	H	C	C	H	C	C	C
JAX00454272	18	25386010	0	T	C	T	T	T	T	T	C	C	T	T	T	T	C	T	C	H	T	T	T	T	T	H	T	T	H	H	H	T	T	T	T	H	C	T	T	T	H	T	H	T	T	H	T	C	H
JAX00454277	18	25428153	0	G	A	G	G	G	G	G	G	A	G	G	G	G	A	G	G	H	G	G	G	G	G	G	G	G	H	H	G	G	G	G	G	G	A	G	G	G	H	G	H	G	G	H	G	G	G
JAX00081422	18	25463642	0	A	G	A	A	A	A	A	G	G	A	A	A	A	G	A	G	N	A	A	A	A	A	G	A	A	G	G	G	A	A	A	A	G	G	A	A	A	G	A	G	A	A	H	A	G	G
JAX00454289	18	25513523	0	C	T	T	C	C	C	C	C	C	T	C	T	T	C	C	C	C	H	T	C	C	C	C	T	C	C	H	H	C	H	T	T	H	C	H	T	T	H	H	C	C	C	C	T	C	H
JAX00454291	18	25514199	0	G	A	A	G	G	G	G	G	G	A	G	A	A	G	G	G	G	H	A	G	G	G	G	A	G	G	H	H	G	H	A	A	H	G	H	A	A	H	H	G	G	G	G	A	G	H
JAX00454293	18	25525612	0	G	A	G	G	G	G	G	A	A	G	G	G	G	A	G	A	H	G	G	G	G	G	H	G	G	H	H	H	G	G	G	G	H	A	G	G	G	H	G	H	G	G	H	G	A	H
JAX00081427	18	25535922	0	A	G	G	A	A	A	A	G	G	G	A	G	G	G	A	G	H	H	G	A	A	A	H	G	A	H	G	G	A	H	G	G	G	G	H	G	G	G	H	H	A	A	H	G	G	G
JAX00454295	18	25571332	0	G	A	G	G	G	G	G	G	A	G	G	G	G	A	G	G	H	G	G	G	G	G	G	G	G	H	H	G	G	G	G	G	G	A	G	G	G	H	G	H	G	G	H	G	G	G
JAX00454296	18	25573050	0	C	T	T	C	C	C	C	C	C	T	C	T	T	C	C	C	C	N	T	C	C	C	C	T	C	C	H	H	C	H	T	T	H	C	H	T	T	H	H	C	C	C	C	T	C	H
JAX00454299	18	25598435	0	A	G	A	A	A	A	A	A	G	A	A	A	A	G	A	A	H	A	A	A	A	A	A	A	A	H	H	A	A	A	A	A	A	G	A	A	A	H	A	A	A	A	A	A	A	A
JAX00081433	18	25603582	0	A	G	G	A	A	A	A	G	G	G	A	G	G	G	A	N	N	H	N	A	A	A	H	G	A	H	N	G	A	H	G	G	G	G	H	G	G	G	H	H	A	A	H	G	G	G
JAX00454309	18	25636463	0	A	T	A	A	A	A	A	T	T	A	A	A	A	T	A	T	H	A	A	A	A	A	H	A	A	H	H	H	A	A	A	A	H	T	A	A	A	H	A	H	A	A	H	A	T	H
JAX00454316	18	25646476	0	A	G	A	A	A	A	A	A	G	A	A	A	A	G	A	A	H	A	A	A	A	A	A	A	A	H	H	A	A	A	A	A	A	G	A	A	A	H	A	H	A	A	H	A	A	A
JAX00454318	18	25649890	0	T	C	T	T	C	C	T	C	C	T	C	T	T	C	T	C	C	T	T	H	C	C	H	T	T	C	C	H	C	T	T	T	N	C	H	T	T	C	T	C	T	T	C	T	C	H
JAX00454324	18	25665729	0	C	T	C	C	C	C	C	T	C	C	C	C	C	C	C	T	C	C	C	C	C	C	H	C	C	C	C	H	C	C	C	C	H	C	C	C	C	C	C	C	C	C	C	C	T	H
JAX00212653	18	25671069	0	T	C	T	T	T	T	T	T	C	T	T	T	T	C	T	T	H	T	T	T	T	T	T	T	T	H	H	T	T	T	T	T	T	C	T	T	T	H	T	N	T	T	H	T	T	T
JAX00081439	18	25694510	0	T	G	T	T	G	G	T	G	G	G	G	G	G	G	T	G	H	T	T	H	G	G	H	G	T	G	G	H	G	T	G	G	G	G	H	T	G	H	H	H	T	T	H	G	G	H
JAX00081440	18	25696801	0	G	C	G	G	C	C	G	C	C	C	C	C	C	C	G	C	N	G	G	H	C	C	H	C	G	C	C	N	C	G	C	C	C	C	H	G	C	N	H	H	G	G	H	C	C	H
JAX00081441	18	25699703	0	G	A	G	G	G	G	G	A	A	G	G	G	G	A	G	A	H	G	G	G	G	G	N	G	G	H	H	H	G	G	G	G	N	A	G	G	G	H	G	H	G	G	H	G	A	H
JAX00454329	18	25739989	0	T	G	T	T	T	T	T	G	G	T	T	T	T	G	T	G	H	T	T	T	T	T	H	T	T	H	H	H	T	T	T	T	H	G	T	T	T	H	T	H	T	T	H	T	G	H
JAX00081442	18	25740810	0	G	A	G	G	A	A	G	G	G	G	A	G	G	G	G	G	G	G	G	N	A	A	G	G	G	H	G	G	A	G	G	G	G	G	H	G	G	G	G	G	G	G	G	G	G	G
JAX00454332	18	25741913	0	G	A	G	G	G	G	G	A	A	G	G	G	G	A	G	A	H	G	G	G	G	G	H	G	G	H	H	H	G	G	G	G	H	A	G	G	G	H	G	N	G	G	N	G	A	H
JAX00454333	18	25742224	0	C	T	C	C	C	C	C	C	T	C	C	C	C	T	C	C	H	C	C	C	C	C	C	C	C	H	H	C	C	C	C	C	C	T	C	C	C	H	C	H	C	C	H	C	C	C
JAX00081443	18	25751388	0	G	C	G	G	C	C	G	C	C	C	C	C	C	C	G	C	H	G	G	H	C	C	H	C	G	C	C	H	C	G	C	C	C	C	H	G	C	H	H	H	G	G	H	C	C	N
JAX00081444	18	25751799	0	C	T	C	C	T	T	C	C	C	C	T	C	C	C	C	C	C	C	C	H	T	T	C	C	C	H	C	C	T	C	C	C	C	C	H	C	C	C	C	C	C	C	C	C	C	C
JAX00081446	18	25780932	0	T	C	T	T	C	C	T	T	T	T	C	T	T	T	T	T	T	T	T	H	C	C	T	T	T	H	T	T	C	T	T	T	T	T	H	T	T	T	T	T	T	T	T	T	T	T
JAX00454346	18	25786357	0	T	C	T	T	T	T	T	C	C	C	T	C	C	C	T	C	H	T	T	T	T	T	H	C	T	H	C	H	T	T	C	C	C	C	T	T	C	H	H	H	T	T	H	C	C	H
JAX00454351	18	25812520	0	A	G	A	A	A	A	A	A	A	G	A	G	G	A	A	A	A	A	A	A	A	A	A	G	A	A	H	A	A	A	G	G	H	A	A	A	G	A	H	A	A	A	A	G	A	A
JAX00212657	18	25812851	0	A	G	A	A	A	A	A	A	G	A	A	A	A	G	A	A	H	A	A	A	A	A	A	A	A	H	H	A	A	A	A	A	A	G	A	A	A	H	A	H	A	A	H	A	A	A
JAX00454358	18	25833650	0	G	A	G	G	A	A	G	G	G	A	A	A	A	G	G	H	G	G	G	H	A	A	G	A	G	N	N	G	A	G	A	A	A	G	H	G	A	G	H	G	G	G	G	A	H	G
JAX00454360	18	25835726	0	G	A	G	G	A	A	G	G	G	A	A	A	A	G	G	G	G	G	G	H	A	A	G	A	G	G	G	G	A	G	A	A	H	G	H	G	A	G	H	G	G	G	G	A	G	G
JAX00454364	18	25853295	0	G	A	G	G	A	A	G	A	G	G	A	G	G	G	G	A	G	G	G	H	A	A	N	G	G	A	G	H	A	G	G	G	H	G	H	G	G	G	G	G	G	G	G	G	A	N
JAX00454366	18	25869295	0	T	C	T	T	C	C	T	C	C	C	C	C	C	C	T	C	H	T	T	H	C	C	H	C	T	C	C	H	C	T	C	C	C	C	H	T	C	H	H	H	T	T	H	C	C	H
JAX00454369	18	25874726	0	T	A	T	T	A	A	T	A	A	A	A	A	A	A	T	A	H	T	T	H	A	A	H	A	T	A	A	H	A	T	A	A	A	A	H	T	A	H	H	H	T	T	H	A	A	H
JAX00454373	18	25885889	0	G	A	G	G	G	G	G	A	G	G	G	G	G	G	G	A	G	G	G	G	G	G	H	G	G	G	G	H	G	G	G	G	H	G	G	G	G	G	G	G	G	G	G	G	A	H
JAX00454374	18	25891863	0	G	A	G	G	G	G	G	A	A	G	G	G	G	A	G	A	H	G	G	G	G	G	H	G	G	H	H	H	G	G	G	G	H	A	G	G	G	N	G	H	G	G	H	G	A	H
JAX00454375	18	25892391	0	C	T	C	C	C	C	C	C	T	C	C	C	C	T	C	C	H	C	C	C	C	C	C	C	C	H	N	C	C	C	C	C	C	T	C	C	C	H	C	H	C	C	H	C	C	C
JAX00081457	18	25931055	0	G	A	G	G	G	G	G	G	A	G	G	G	G	A	G	G	H	G	G	G	G	G	G	G	G	G	H	G	G	G	G	G	G	A	G	G	G	H	G	H	G	G	H	G	G	G
JAX00454382	18	25976624	0	A	T	A	A	A	A	A	T	T	A	A	A	A	T	A	T	H	A	A	A	A	A	H	A	A	A	H	H	A	A	A	A	H	T	A	A	A	H	A	H	A	A	H	A	T	H
JAX00081462	18	25992948	0	T	G	T	T	T	T	T	G	G	T	T	T	T	G	T	G	H	T	T	T	T	T	H	T	T	T	H	H	T	T	T	T	H	G	T	T	T	H	T	H	T	T	H	T	G	H
JAX00081463	18	26010327	0	T	C	T	T	C	T	T	C	C	C	T	C	C	N	T	C	H	N	T	T	T	C	H	C	T	C	C	H	T	T	C	C	C	C	T	T	C	H	H	H	T	T	H	C	C	H
JAX00454392	18	26026799	0	T	A	T	T	T	T	T	A	A	T	T	T	T	A	T	A	H	T	T	T	T	T	H	T	T	T	N	H	T	T	T	T	H	A	T	T	T	H	T	H	T	T	H	T	A	H
JAX00454398	18	26042919	0	A	G	A	A	A	A	A	A	G	A	A	A	A	G	A	A	H	A	A	A	A	A	A	A	A	A	H	A	A	A	A	A	A	G	A	A	A	H	A	H	A	A	H	A	A	A
JAX00081466	18	26053701	0	T	C	T	T	C	T	T	C	C	C	T	C	C	C	T	C	H	N	T	T	T	C	H	C	N	C	C	H	T	T	C	C	C	C	T	T	C	H	H	H	T	T	H	C	C	N
JAX00081467	18	26059796	0	T	C	T	T	C	T	T	T	T	T	T	T	T	T	T	T	T	T	T	T	T	C	T	T	T	C	T	T	T	T	T	T	T	T	T	T	T	T	T	T	T	T	T	T	T	T
JAX00454408	18	26102057	0	C	A	C	C	C	C	C	A	A	C	C	C	C	A	C	A	H	C	C	C	C	C	H	C	C	C	H	H	C	C	C	C	H	A	C	C	C	H	C	H	C	C	H	C	A	H
JAX00454413	18	26128056	0	T	A	T	T	T	T	T	T	A	T	T	T	T	A	T	T	H	T	T	T	T	T	T	T	T	T	H	T	T	T	T	T	T	A	T	T	T	H	T	H	T	T	H	T	T	T
JAX00454414	18	26129466	0	A	C	A	A	A	A	A	C	A	A	A	A	A	A	A	C	A	A	A	A	A	A	H	A	A	A	A	H	A	A	A	A	H	A	A	A	A	A	A	A	A	A	A	A	C	H
JAX00454415	18	26129694	0	G	A	G	G	G	G	G	A	A	G	G	G	G	N	G	A	H	G	G	G	G	G	H	G	G	G	H	H	G	G	G	G	H	A	G	G	G	H	G	H	G	G	H	G	A	H
JAX00081472	18	26137524	0	G	A	G	G	G	G	G	A	A	G	G	G	G	A	G	A	H	G	G	G	G	G	H	G	G	G	H	H	G	G	G	G	H	A	G	G	G	H	G	H	G	G	H	G	A	H
JAX00081474	18	26158999	0	T	A	T	T	T	T	T	T	A	T	T	T	T	A	T	T	H	T	T	T	T	T	T	T	T	T	H	T	T	T	T	T	T	A	T	T	T	H	T	H	T	T	H	T	T	T
JAX00081477	18	26181997	0	T	A	T	T	T	T	T	A	A	T	T	T	T	A	T	A	H	T	T	T	T	T	H	T	T	T	H	H	T	T	T	T	H	A	T	T	T	H	T	H	T	T	H	T	A	H
JAX00081478	18	26219559	0	G	A	A	G	G	G	G	G	G	G	G	G	G	G	G	G	G	G	A	G	G	G	G	G	G	G	G	H	G	H	G	G	G	G	H	A	G	A	G	G	G	G	G	G	G	H
JAX00081479	18	26220939	0	A	C	A	A	A	A	A	C	A	A	A	A	A	A	A	C	A	A	A	A	A	A	H	A	A	A	A	H	A	A	A	A	H	A	A	A	A	A	A	A	A	A	A	A	C	H
JAX00081480	18	26221034	0	G	A	G	G	A	G	G	G	G	A	G	A	A	G	G	G	G	H	G	G	G	A	G	A	G	A	H	G	G	G	A	A	H	G	G	G	A	G	H	G	G	G	G	A	G	G
JAX00454427	18	26240968	0	G	A	G	G	G	G	G	A	A	G	G	G	G	A	G	A	H	G	G	G	G	G	H	G	G	G	H	H	G	G	G	G	H	A	G	G	G	H	G	H	G	G	H	G	A	H
JAX00454430	18	26256342	0	T	C	T	T	T	T	T	C	C	T	T	T	T	C	T	C	H	T	T	T	T	T	H	T	T	T	H	H	T	T	T	T	H	C	T	T	T	H	T	H	T	T	H	T	C	H
JAX00454431	18	26266737	0	G	A	G	G	G	G	G	G	G	A	G	A	A	G	G	G	G	H	G	G	G	G	G	A	G	G	H	G	G	G	A	A	H	G	G	G	A	G	H	G	G	G	G	A	G	G
JAX00081485	18	26305402	0	T	C	T	T	C	T	T	T	T	C	T	C	C	T	T	T	T	H	T	T	T	C	T	C	T	C	H	T	T	T	C	C	N	T	T	T	C	T	H	T	T	T	T	C	T	T
JAX00081486	18	26305999	0	C	T	C	C	T	C	C	C	C	T	C	T	T	C	C	C	C	H	C	C	C	T	C	T	C	T	C	C	C	C	T	T	H	C	C	C	T	C	H	C	C	C	C	T	C	C
JAX00454437	18	26326907	0	G	A	G	G	A	G	G	G	G	G	G	G	G	G	G	G	G	G	G	G	G	A	G	G	G	A	G	G	G	G	G	G	G	G	G	G	G	G	G	G	G	G	G	G	G	G
JAX00454438	18	26328372	0	T	C	T	T	T	T	T	C	C	T	T	T	T	C	T	C	H	T	T	T	T	T	H	T	T	T	H	H	T	T	T	T	H	C	T	T	T	H	T	H	T	T	H	T	C	H
JAX00454439	18	26329671	0	G	A	G	G	A	G	G	G	G	A	G	A	A	G	G	G	G	H	G	G	G	A	G	A	G	A	H	G	G	G	A	A	H	G	G	G	A	G	H	G	G	G	G	A	G	G
JAX00454442	18	26353313	0	T	A	T	T	A	T	T	A	A	A	T	A	A	A	T	A	H	H	T	T	T	A	H	A	T	A	A	H	T	T	A	A	A	A	T	T	A	H	H	H	T	T	H	A	A	H
JAX00454446	18	26359318	0	G	A	G	G	G	G	G	A	A	G	G	G	G	A	G	A	H	G	G	G	G	G	H	G	G	G	H	H	G	G	G	G	H	A	G	G	G	H	G	H	G	G	H	G	A	H
JAX00454448	18	26363586	0	C	A	C	C	C	C	C	A	A	C	C	C	C	A	C	A	H	C	C	C	C	C	H	C	C	C	H	H	C	C	C	C	H	A	C	C	C	H	C	H	C	C	H	C	A	H
JAX00454454	18	26413735	0	T	C	T	T	T	T	T	C	C	T	T	T	T	C	T	C	H	T	T	T	T	T	H	T	T	T	H	H	T	T	T	T	H	C	T	T	T	H	T	H	T	T	H	T	C	H
JAX00081494	18	26414328	0	A	G	A	A	A	A	A	G	G	A	A	A	A	G	A	G	H	A	A	A	A	A	H	A	A	A	H	H	A	A	A	A	H	G	A	A	A	H	A	H	A	A	H	A	G	H
JAX00454458	18	26418425	0	T	C	T	T	T	T	T	C	C	T	T	T	T	C	T	C	H	T	T	T	T	T	H	T	T	T	H	H	T	T	T	T	H	C	T	T	T	H	T	H	T	T	H	T	C	H
JAX00454461	18	26432453	0	G	A	G	G	G	G	G	A	A	G	G	G	G	A	G	A	H	G	G	G	G	G	H	G	G	G	H	H	G	G	G	G	H	A	G	G	G	H	G	H	G	G	H	G	A	H
JAX00454463	18	26438204	0	A	G	A	A	A	A	A	G	G	A	A	A	A	G	A	G	H	A	A	A	A	A	H	A	A	A	H	H	A	A	A	A	H	G	A	A	A	H	A	H	A	A	H	A	G	H
JAX00454465	18	26463944	0	T	C	T	T	T	T	T	C	C	T	T	T	T	C	T	C	T	T	T	T	T	T	H	T	T	T	T	H	T	T	T	T	H	C	T	T	T	H	T	T	T	T	T	T	C	H
JAX00454467	18	26468794	0	T	C	T	T	T	T	T	T	C	T	T	N	T	C	T	T	H	T	T	T	T	T	T	T	T	T	H	T	T	T	T	T	T	C	T	T	T	H	T	H	T	T	H	T	T	T
JAX00454469	18	26470127	0	A	G	A	A	A	A	A	G	A	A	A	A	A	A	A	G	A	A	A	A	A	A	H	A	A	A	A	H	A	A	A	A	H	A	A	A	A	A	A	A	A	A	A	A	G	H
JAX00212674	18	26473264	0	A	G	A	A	A	A	A	G	G	A	A	A	A	G	A	G	N	A	A	A	A	A	N	A	A	A	H	H	A	A	A	A	G	G	A	A	A	H	A	N	A	A	N	A	G	H
JAX00212676	18	26519024	0	C	G	C	C	C	C	C	C	G	C	C	C	C	G	C	C	H	C	C	C	C	C	C	C	C	C	H	C	C	C	C	C	C	G	C	C	C	H	C	H	C	C	H	C	C	C
JAX00454475	18	26563621	0	C	T	C	C	C	C	C	C	T	C	C	C	C	T	C	C	H	C	C	C	C	C	C	C	C	C	H	C	C	C	C	C	C	T	C	C	C	H	C	H	C	C	H	C	C	C
JAX00454476	18	26564321	0	T	C	T	T	C	T	T	T	C	C	T	C	C	C	T	T	H	H	T	T	T	C	T	C	T	C	C	T	T	T	C	C	H	C	T	T	C	H	H	H	T	T	H	C	T	T
JAX00454477	18	26564448	0	C	T	C	C	T	C	C	C	T	T	C	T	T	T	C	C	H	H	C	C	C	T	C	T	C	T	T	C	C	C	T	T	H	T	C	C	T	T	N	H	C	C	H	T	C	C
JAX00454478	18	26566962	0	C	T	C	C	C	C	C	T	C	C	C	C	C	C	C	T	C	C	C	C	C	C	T	C	C	C	C	H	C	C	C	C	H	C	C	C	C	C	C	C	C	C	C	C	T	H
JAX00212677	18	26623559	0	C	T	C	C	C	C	C	T	T	C	C	C	C	T	C	T	H	C	C	C	C	C	H	C	C	C	H	H	C	C	C	C	H	T	C	C	C	H	C	H	C	C	H	C	T	H
JAX00212679	18	26623679	0	G	A	G	G	G	G	G	G	A	G	G	G	G	N	G	G	H	G	G	G	G	G	G	G	G	G	N	G	G	G	G	G	G	N	G	G	G	H	G	H	G	G	H	G	G	G
JAX00454487	18	26662999	0	G	C	G	G	G	G	G	C	G	G	G	G	G	G	G	C	G	G	G	G	G	G	H	G	G	G	G	H	G	G	G	G	H	G	G	G	G	G	G	G	G	G	G	G	C	H
JAX00454490	18	26667974	0	T	C	T	T	T	T	T	T	T	C	T	C	C	T	T	T	T	H	T	T	T	T	T	C	T	T	H	T	T	T	C	C	H	T	T	T	C	T	H	T	T	T	T	C	T	T
JAX00454491	18	26668291	0	T	C	T	T	T	T	T	C	T	C	T	C	C	T	T	C	T	H	T	T	T	T	H	C	T	T	H	H	T	T	C	C	C	T	T	T	C	T	H	T	T	T	T	C	C	H
JAX00454495	18	26668811	0	T	C	T	T	T	T	T	C	T	T	T	T	T	T	T	C	T	T	T	T	T	T	N	T	T	T	T	T	T	T	T	T	T	T	T	T	T	T	T	T	T	T	T	T	C	T
JAX00454497	18	26670628	0	C	T	C	C	C	C	C	C	T	C	C	C	C	T	C	C	H	C	C	C	C	C	C	C	C	C	H	C	C	C	C	C	C	T	C	C	C	H	C	H	C	C	H	C	C	C
JAX00454501	18	26715924	0	T	C	T	T	T	T	T	C	C	T	T	T	T	C	T	C	H	T	T	T	T	T	H	T	T	T	H	H	T	T	T	T	H	C	T	T	T	H	T	H	T	T	H	T	C	H
JAX00081518	18	26739934	0	G	T	G	G	G	G	G	T	T	G	G	G	G	T	G	T	H	G	G	G	G	G	H	G	G	G	H	H	G	G	G	G	H	T	G	G	G	H	G	H	G	G	H	G	T	H
JAX00081519	18	26740005	0	A	T	A	A	A	A	A	T	T	A	A	A	N	T	A	T	T	A	A	A	A	A	T	A	A	A	T	T	A	A	A	A	T	T	A	A	A	T	A	T	A	A	T	A	T	T
JAX00081522	18	26781421	0	A	T	A	A	A	A	A	T	T	A	A	A	A	T	A	T	N	A	A	A	A	A	H	A	A	A	H	H	A	A	A	A	N	T	A	A	A	H	A	H	A	A	N	A	T	H
JAX00454509	18	26784552	0	G	A	G	G	G	G	G	G	A	G	G	G	G	A	G	G	H	G	G	G	G	G	G	G	G	G	H	G	G	G	G	G	G	A	G	G	G	H	G	H	G	G	H	G	G	G
JAX00454511	18	26786132	0	A	G	A	A	A	A	A	G	G	A	A	A	A	H	A	G	A	A	A	A	A	A	H	A	A	A	A	G	A	A	A	A	H	H	A	A	A	A	A	A	A	A	A	A	G	H
JAX00081523	18	26820169	0	A	G	A	A	A	A	A	G	A	A	A	A	A	A	A	G	A	A	A	A	A	A	H	A	A	A	A	H	A	A	A	A	H	A	A	A	A	A	A	A	A	A	A	A	G	H
JAX00081525	18	26820309	0	T	C	T	T	T	T	T	C	T	T	T	T	T	T	T	C	T	T	T	T	T	T	H	T	T	T	T	H	T	T	T	T	H	T	T	T	T	T	T	T	T	T	T	T	C	N
JAX00454519	18	26850308	0	T	C	T	T	T	T	T	C	C	T	T	T	T	C	T	C	H	T	T	T	T	T	H	T	T	T	H	H	T	T	T	T	H	C	T	T	T	H	T	H	T	T	H	T	C	H
JAX00454522	18	26855485	0	G	A	G	G	G	G	G	G	A	G	G	G	G	A	G	G	H	G	G	G	G	G	G	G	G	G	H	G	G	G	G	G	G	A	G	G	G	H	G	H	G	G	H	G	G	G
JAX00454523	18	26857030	0	T	C	T	T	T	T	T	C	C	T	T	T	T	C	T	C	H	T	T	T	T	T	H	T	T	T	H	H	T	T	T	T	H	C	T	T	T	H	T	H	T	T	N	T	C	H
JAX00081528	18	26861515	0	T	C	T	T	T	T	T	C	C	T	T	T	T	C	T	C	H	T	T	T	T	T	H	T	T	T	H	H	T	T	T	T	H	C	T	T	T	H	T	H	T	T	H	T	C	H
JAX00454527	18	26924501	0	G	A	G	G	G	G	G	A	G	G	G	G	G	G	G	A	G	G	G	G	G	G	H	G	G	G	G	H	G	G	G	G	H	G	G	G	G	G	G	G	G	G	G	G	A	H
JAX00454530	18	26925487	0	G	A	G	G	G	G	G	A	A	G	G	G	G	A	G	A	H	G	G	G	G	G	H	G	G	G	H	H	G	G	G	G	H	A	G	G	G	A	G	H	G	G	H	G	A	H
JAX00212685	18	26927639	0	G	A	G	G	G	G	G	A	A	G	G	G	G	A	G	A	H	G	G	G	G	G	H	G	G	G	H	H	G	G	G	G	H	A	G	G	G	A	G	H	G	G	H	G	A	H
JAX00454531	18	26943812	0	G	A	G	G	G	G	G	G	A	G	G	G	G	A	G	G	H	G	G	G	G	G	G	G	G	G	H	G	G	G	G	G	G	A	G	G	G	A	G	H	G	G	H	G	G	G
JAX00454534	18	26962286	0	G	T	G	G	G	G	G	G	T	G	G	G	G	T	G	G	H	G	G	G	G	G	G	G	G	G	H	G	G	G	G	G	G	T	G	G	G	T	G	H	G	G	H	G	G	G
JAX00454537	18	26968619	0	A	T	A	A	A	A	A	T	T	T	A	T	T	T	A	T	H	H	A	A	A	A	H	T	N	A	T	N	A	A	T	T	T	T	A	A	T	T	N	H	A	A	N	T	T	H
JAX00081539	18	27025939	0	T	G	T	T	T	T	T	T	T	G	T	G	G	T	T	T	T	H	T	T	T	T	T	G	T	T	H	T	T	T	G	G	N	T	T	T	G	T	G	T	T	T	T	G	T	T
JAX00454547	18	27054347	0	T	G	T	T	T	T	T	G	G	T	T	T	T	G	T	G	H	T	T	T	T	T	H	T	T	T	H	H	T	T	T	T	H	G	T	T	T	G	T	H	T	T	H	T	G	H
JAX00454549	18	27055798	0	C	T	C	C	C	C	C	T	T	C	C	C	C	T	C	T	H	C	C	C	C	C	H	C	C	C	H	H	C	C	C	C	H	T	C	C	C	T	C	H	C	C	H	C	T	H
JAX00212690	18	27067153	0	A	T	A	A	A	A	A	T	T	A	A	A	A	T	A	T	H	A	A	A	A	A	H	A	A	A	H	H	A	A	A	A	H	T	A	A	A	T	A	H	A	A	H	A	T	H
JAX00454552	18	27098467	0	A	T	A	A	A	A	A	A	A	T	A	T	T	A	A	A	A	H	A	A	A	A	A	T	A	A	H	A	A	A	T	T	H	A	A	A	T	A	H	A	A	A	A	T	A	A
JAX00454554	18	27101884	0	A	T	A	A	A	A	A	T	T	T	A	H	T	T	A	T	H	H	A	A	A	A	H	T	A	A	T	H	A	A	T	T	T	T	A	A	T	T	H	H	A	A	H	T	T	H
JAX00454556	18	27102058	0	C	T	C	C	C	C	C	C	T	T	C	H	H	H	C	C	H	H	C	C	C	C	C	T	C	C	T	C	C	C	T	T	H	T	C	C	T	T	H	H	C	C	H	T	C	C
JAX00454559	18	27110064	0	A	G	A	A	A	A	A	A	G	A	A	A	A	G	A	H	H	A	A	A	A	A	A	A	A	A	N	A	A	A	A	A	A	G	A	A	A	G	A	H	A	A	N	A	H	H
JAX00454564	18	27140896	0	C	T	C	C	C	C	C	T	C	C	C	C	C	C	C	T	C	C	C	C	C	C	H	C	C	C	C	H	C	C	C	C	H	C	C	C	C	C	C	C	C	C	C	C	T	H
JAX00212693	18	27159043	0	G	A	G	G	G	G	G	A	A	G	G	G	G	A	G	A	H	G	G	G	G	G	H	G	G	G	H	H	G	G	G	G	H	A	G	G	G	A	G	H	G	G	H	G	A	H
JAX00081550	18	27173706	0	T	G	T	T	T	T	T	G	G	T	T	T	T	G	T	G	H	T	T	T	T	T	H	T	T	T	H	H	T	T	T	T	H	G	T	T	T	G	T	H	T	T	H	T	G	H
JAX00081552	18	27174464	0	A	G	A	A	A	A	A	G	G	A	A	A	A	G	A	G	H	A	A	A	A	A	A	A	A	A	H	A	A	A	A	A	A	G	A	A	A	G	A	H	A	A	H	A	G	A
JAX00454569	18	27175196	0	A	G	A	A	A	A	A	G	A	A	A	A	A	A	A	G	A	A	A	A	A	A	G	A	A	A	A	G	A	A	A	A	G	A	A	A	A	A	A	A	A	A	A	A	G	G
JAX00454570	18	27175310	0	T	C	T	T	T	T	T	T	C	T	T	T	T	C	T	T	N	T	T	T	T	T	T	T	T	T	C	T	T	T	T	T	T	C	T	T	T	C	T	H	T	T	H	T	T	T
JAX00081555	18	27223121	0	T	C	T	T	T	T	T	C	T	T	T	T	T	T	T	C	T	T	T	T	T	T	H	T	T	T	T	H	T	T	T	T	H	T	T	T	T	T	T	T	T	T	T	T	C	N
JAX00081558	18	27263625	0	T	C	T	T	T	T	T	T	C	T	T	T	T	C	T	T	H	T	T	T	T	T	T	T	T	T	H	T	T	T	T	T	T	C	T	T	T	C	T	H	T	T	H	T	T	T
JAX00454575	18	27263656	0	G	A	G	G	G	G	G	A	G	G	G	G	G	G	G	A	G	G	G	G	G	G	H	G	G	G	G	H	G	G	G	G	H	G	G	G	G	G	G	G	G	G	G	G	A	H
JAX00081559	18	27299126	0	T	G	T	T	T	T	T	G	T	T	T	T	T	T	T	G	T	T	T	T	T	T	G	T	T	T	T	G	T	T	T	T	G	T	T	T	T	T	T	T	T	T	T	T	G	G
JAX00081560	18	27299201	0	T	C	T	T	T	T	T	C	C	T	T	T	T	C	T	C	H	T	T	T	T	T	H	T	T	T	H	H	T	T	T	T	H	C	T	T	T	C	T	H	T	T	H	T	C	H
JAX00081561	18	27299554	0	G	C	G	G	G	G	G	C	C	G	G	G	G	C	G	C	H	G	G	G	G	G	H	G	G	G	H	H	G	G	G	G	N	C	G	G	G	C	G	H	G	G	H	G	C	H
JAX00454576	18	27312237	0	G	C	G	G	G	G	G	C	G	G	G	G	G	G	G	C	G	G	G	G	G	G	H	G	G	G	G	H	G	G	G	G	H	G	G	G	G	G	G	G	G	G	G	G	C	H
JAX00212696	18	27360180	0	C	T	C	C	C	C	C	C	T	C	C	C	C	T	C	C	N	C	C	C	C	C	C	C	C	C	H	C	C	C	C	C	C	T	C	C	C	T	N	H	C	C	H	C	C	C
JAX00212697	18	27360213	0	C	T	C	C	C	C	C	C	T	C	C	C	C	T	C	C	H	C	C	C	C	C	C	C	C	C	H	C	C	C	C	C	C	H	C	C	C	T	C	H	C	C	N	C	C	C
JAX00454577	18	27360571	0	T	G	T	T	T	T	T	G	T	T	T	T	T	T	T	G	N	T	T	T	T	N	H	T	T	T	T	N	T	T	T	T	T	T	N	T	T	T	T	T	T	T	T	T	G	H
JAX00454581	18	27399586	0	G	T	G	G	G	G	G	T	G	G	G	G	G	G	G	T	G	G	G	G	G	G	H	G	G	G	G	H	G	G	G	G	H	G	G	G	G	G	G	G	G	G	G	G	T	H
JAX00454583	18	27423244	0	G	A	G	G	G	G	G	A	G	G	G	G	G	G	G	A	G	G	G	G	G	G	H	G	G	G	G	H	G	G	G	G	H	G	G	G	G	G	G	G	G	G	G	G	A	H
JAX00454585	18	27430910	0	T	C	T	T	T	T	T	C	C	T	T	T	T	C	T	C	H	T	T	T	T	T	H	T	T	T	H	H	T	T	T	T	H	C	T	T	T	C	T	H	T	T	H	T	C	H
JAX00454588	18	27450061	0	G	A	G	G	G	G	G	A	G	G	G	G	G	G	G	A	G	G	G	G	G	G	H	G	G	G	G	H	G	G	G	G	H	G	G	G	G	G	G	G	G	G	G	G	A	H
JAX00454590	18	27451356	0	G	A	G	G	G	G	G	A	G	G	G	G	G	G	G	A	G	G	G	G	G	G	H	G	G	G	G	H	G	G	G	G	H	G	G	G	G	G	G	G	G	G	G	G	A	H
JAX00454592	18	27454745	0	A	G	A	A	A	A	A	A	G	A	A	A	A	G	A	A	H	A	A	A	A	A	A	A	A	A	H	A	A	A	A	A	A	G	A	A	A	G	A	H	A	A	H	A	A	A
JAX00081572	18	27460015	0	G	A	G	G	G	G	G	A	A	G	G	G	N	A	G	A	H	G	G	G	G	G	H	G	G	G	N	H	G	G	G	G	H	A	G	G	G	A	G	H	G	G	H	G	A	H
JAX00081573	18	27479360	0	A	G	A	A	A	A	A	A	G	A	A	A	A	G	A	A	H	A	A	A	A	A	A	A	A	A	H	A	A	A	A	A	A	G	A	A	A	G	A	H	A	A	H	A	A	A
JAX00081577	18	27540514	0	A	G	A	A	A	A	G	G	G	A	A	A	A	G	G	G	H	H	A	A	A	A	H	A	G	A	H	H	A	A	A	A	H	G	A	A	A	G	H	G	G	A	G	A	G	H
JAX00454598	18	27555741	0	C	A	C	C	C	C	C	A	A	C	C	C	C	A	C	A	H	C	C	C	C	C	H	C	C	C	H	H	C	C	C	C	H	A	C	C	C	A	C	H	C	C	H	C	A	H
JAX00454600	18	27558878	0	A	C	A	A	A	A	A	A	C	A	A	A	A	C	A	A	H	A	A	A	A	A	A	A	A	A	H	A	A	A	A	A	A	C	A	A	A	C	A	H	A	A	H	A	C	A
JAX00454604	18	27590669	0	T	C	T	T	T	T	C	C	C	T	T	T	T	C	C	C	H	H	T	T	T	T	H	T	C	T	H	H	T	T	T	T	H	C	T	T	T	N	H	C	C	T	C	T	C	H
JAX00081582	18	27596623	0	G	A	G	G	G	G	G	G	A	G	G	G	G	A	G	G	G	G	G	G	G	G	G	G	G	G	G	G	G	G	G	G	G	A	G	G	G	A	G	H	G	G	H	G	A	G
JAX00454605	18	27597035	0	G	A	G	G	G	G	G	A	A	G	G	G	G	A	G	A	H	G	G	G	G	G	H	G	G	G	H	H	G	G	G	G	H	A	G	G	G	A	G	H	G	G	H	G	A	H
JAX00081583	18	27608105	0	T	G	T	T	T	T	G	G	G	T	T	T	T	G	G	G	H	H	T	T	T	T	H	T	G	T	H	H	T	T	T	T	H	G	T	T	T	G	H	G	G	T	G	T	G	H
JAX00081585	18	27624587	0	A	G	A	A	A	A	A	G	G	A	A	A	A	G	A	G	H	A	A	A	A	A	H	A	A	A	N	N	A	A	A	A	H	G	A	A	A	G	A	H	A	A	H	A	G	A
JAX00454611	18	27640362	0	T	C	T	T	T	T	T	C	T	T	T	T	T	T	T	C	T	T	T	T	T	T	H	T	T	T	T	H	T	T	T	T	H	T	T	T	T	T	T	T	T	T	T	T	T	H
JAX00454614	18	27674630	0	T	C	T	T	T	T	T	T	T	C	T	C	C	T	T	T	T	H	T	T	T	T	T	C	T	T	H	T	T	T	C	C	H	T	T	T	C	T	H	T	T	T	T	C	T	T
JAX00081594	18	27757024	0	T	C	T	T	T	T	T	C	C	T	T	T	T	C	T	C	H	T	T	T	T	T	H	T	T	T	H	H	T	T	T	T	H	C	T	T	T	C	T	H	T	T	H	T	C	H
JAX00454626	18	27764490	0	T	A	T	T	T	T	T	T	A	T	T	T	T	A	T	T	H	T	T	T	T	T	T	T	T	T	H	T	T	T	T	T	T	A	T	T	T	A	T	H	T	T	N	T	A	T
JAX00454628	18	27785546	0	G	A	G	G	G	G	G	A	G	G	G	G	G	G	G	A	G	G	G	G	G	G	H	G	G	G	G	N	G	G	G	G	H	G	G	G	G	N	G	G	G	G	G	G	H	N
JAX00081599	18	27815151	0	T	G	T	T	T	T	G	G	G	G	T	G	G	G	G	G	H	G	T	T	T	T	H	G	G	T	G	H	T	T	G	G	G	G	T	T	G	G	G	G	G	T	G	G	G	H
JAX00081602	18	27859055	0	G	C	G	G	G	G	G	C	C	G	G	G	G	C	G	C	N	G	G	G	G	G	H	G	G	G	H	H	G	G	G	G	H	C	G	G	G	C	G	N	G	G	H	G	C	H
JAX00212706	18	27935324	0	C	T	C	C	C	C	C	T	T	C	C	C	C	T	C	T	H	C	C	C	C	C	H	C	C	C	C	H	C	C	C	C	H	T	C	C	C	T	C	H	C	C	H	C	T	H
JAX00081608	18	27941059	0	A	T	A	A	A	A	T	T	T	A	A	A	A	T	T	T	A	A	A	A	A	A	A	A	T	A	A	A	A	A	A	A	A	T	A	A	A	T	A	T	T	A	T	A	T	A
JAX00454648	18	27941870	0	G	A	G	G	G	G	G	G	A	G	G	G	G	A	G	G	H	G	G	G	G	G	G	G	G	G	H	G	G	G	G	G	G	A	G	G	G	A	G	H	G	G	H	G	A	G
JAX00454650	18	27944911	0	T	C	T	T	T	T	T	C	C	T	T	T	T	C	T	C	H	T	T	T	T	T	H	T	T	T	H	H	T	T	T	T	H	C	T	T	T	C	T	H	T	T	H	T	C	N
JAX00454651	18	27966306	0	C	G	C	C	C	C	C	G	G	C	C	C	C	G	C	G	H	C	C	C	C	C	H	C	C	C	H	H	C	C	C	C	H	G	C	C	C	G	C	H	C	C	H	C	G	H
JAX00081610	18	27974344	0	C	T	C	C	C	C	T	C	C	C	C	C	C	C	T	C	C	H	C	C	C	C	C	C	T	C	C	C	C	C	C	C	C	C	C	C	C	C	H	H	T	C	H	C	C	C
JAX00212708	18	27985810	0	G	C	G	G	G	G	G	G	C	G	G	G	G	C	G	G	H	G	G	G	G	G	G	G	G	G	H	G	G	G	G	G	G	C	G	G	G	C	G	C	N	G	C	G	C	G
JAX00081612	18	27992116	0	A	G	A	A	A	A	G	G	G	A	A	A	A	G	G	H	H	H	A	A	A	A	H	A	G	A	H	H	A	A	A	A	H	N	A	A	A	H	H	G	G	A	G	A	G	H
JAX00454653	18	27993785	0	C	T	C	C	C	C	C	T	C	C	C	C	C	C	C	T	C	C	C	C	C	C	H	C	C	C	C	H	C	C	C	C	H	C	C	C	C	C	C	C	C	C	C	C	C	H
JAX00454654	18	27993983	0	T	G	T	T	T	T	T	G	T	T	T	T	T	T	T	G	T	T	T	T	T	T	H	T	T	T	T	H	T	T	T	T	H	T	T	T	T	T	T	T	T	T	T	T	T	H
JAX00081613	18	28000368	0	A	G	A	A	A	A	G	G	G	A	A	A	A	G	G	G	H	H	A	A	A	A	H	A	G	A	H	H	A	A	A	A	H	G	A	A	A	G	H	G	G	A	G	A	G	H
JAX00454658	18	28006447	0	A	G	A	A	A	A	A	G	A	A	A	A	A	A	A	G	A	A	A	A	A	A	A	A	A	A	A	A	A	A	A	A	A	A	A	A	A	A	A	A	A	A	A	A	A	A
JAX00454659	18	28010670	0	G	A	G	G	G	G	G	A	A	G	G	G	G	A	G	A	H	G	G	G	G	G	H	G	G	G	H	H	G	G	G	G	H	A	G	G	G	A	G	H	G	G	H	G	A	H
JAX00454661	18	28014094	0	T	C	T	T	T	T	T	C	C	T	T	T	T	C	T	C	H	T	T	T	T	T	H	T	T	T	H	N	T	T	T	T	H	C	T	T	T	C	T	H	T	T	H	T	C	H
JAX00081616	18	28056057	0	T	C	T	T	T	T	C	C	T	T	T	T	T	T	C	C	T	H	T	T	T	T	H	T	C	T	T	H	T	T	T	T	H	T	T	T	T	T	H	H	C	T	H	T	T	H
JAX00081618	18	28063228	0	T	C	T	T	T	T	C	T	C	T	T	T	T	C	C	T	H	H	T	T	T	T	T	T	C	T	H	T	T	T	T	T	T	C	T	T	T	C	H	C	C	T	C	T	C	T
JAX00081619	18	28099213	0	A	G	A	A	A	A	A	A	G	A	A	A	A	G	A	A	H	A	A	A	A	A	A	A	A	A	H	A	A	A	A	A	A	H	A	A	A	G	A	H	A	A	H	A	G	A
JAX00454673	18	28116924	0	A	G	A	A	A	A	A	G	G	G	A	G	G	G	A	G	G	H	A	A	A	A	H	G	A	A	G	H	A	A	G	G	G	G	A	A	G	G	H	G	A	A	N	G	G	H
JAX00454674	18	28120161	0	A	C	A	A	A	A	A	C	A	A	A	A	A	A	A	C	A	A	A	A	A	A	H	A	A	A	A	H	A	A	A	A	H	A	A	A	A	A	A	A	A	A	A	A	A	C
JAX00454675	18	28120208	0	C	T	C	C	C	C	C	T	C	C	C	H	N	N	C	T	C	N	C	C	C	C	T	C	C	C	C	T	C	C	C	C	T	C	C	C	C	C	C	C	C	C	C	C	C	T
JAX00454680	18	28128903	0	A	T	A	A	A	A	A	T	A	A	A	A	A	A	A	T	A	A	A	A	A	A	H	A	A	A	A	H	A	A	A	A	H	A	A	A	A	A	A	A	A	A	A	A	A	H
JAX00081623	18	28135404	0	T	C	T	T	T	T	T	C	C	T	T	T	T	C	T	C	H	T	T	T	T	T	H	T	T	T	H	H	T	T	T	T	H	H	T	T	T	C	T	H	T	T	H	T	C	H
JAX00454684	18	28163660	0	G	T	G	G	G	G	G	T	G	G	G	G	G	G	G	T	G	G	G	G	G	G	G	G	G	G	G	G	G	G	G	G	G	G	G	G	G	N	G	G	G	G	G	G	H	N
JAX00081625	18	28179605	0	T	G	T	T	T	T	T	G	G	G	T	G	G	G	T	G	H	H	T	T	T	T	H	G	T	T	G	H	T	T	G	G	G	H	T	T	G	G	H	H	T	T	H	G	G	H
JAX00081627	18	28181241	0	A	G	A	A	A	A	A	A	G	A	A	A	A	G	A	A	H	A	A	A	A	A	A	A	A	A	H	A	A	A	A	A	A	H	A	A	A	G	A	H	A	A	H	A	G	A
JAX00454688	18	28205347	0	G	A	G	G	G	G	G	A	G	G	G	G	G	G	G	A	G	G	G	G	G	G	H	G	G	G	G	H	G	G	G	G	H	G	G	G	G	G	G	G	G	G	G	G	G	H
JAX00454693	18	28221244	0	A	G	A	A	A	A	A	G	G	A	A	N	A	G	A	G	H	A	A	A	A	A	H	A	A	A	H	H	A	A	A	A	H	H	A	A	A	G	A	H	A	A	H	A	G	H
JAX00454696	18	28237712	0	C	T	C	C	C	C	C	T	C	C	C	C	C	C	C	T	C	C	C	C	C	C	H	C	C	C	C	H	C	C	C	C	H	C	C	C	C	C	C	C	C	C	C	C	C	H
JAX00081633	18	28256404	0	G	A	G	G	G	G	G	A	G	G	G	G	G	G	G	A	G	G	G	G	G	G	H	G	G	G	G	H	G	G	G	G	N	G	G	G	G	G	G	G	G	G	G	G	G	N
JAX00454706	18	28280203	0	T	C	T	T	T	T	C	C	C	C	T	C	C	C	C	C	T	C	T	T	T	T	T	C	C	T	C	T	T	T	C	C	C	T	T	T	C	C	C	C	C	T	C	C	C	T
JAX00454708	18	28289673	0	C	A	C	C	C	C	A	C	C	C	C	C	C	C	A	C	C	C	C	C	C	C	C	C	A	C	C	C	C	C	C	C	C	C	C	C	C	C	C	H	A	C	H	C	C	C
JAX00454710	18	28297275	0	A	G	A	A	A	A	A	G	A	A	A	A	A	A	A	G	A	A	A	A	A	A	N	A	A	A	A	H	A	A	A	A	H	A	A	A	A	A	A	A	A	A	A	A	A	G
JAX00454712	18	28325222	0	A	C	A	A	A	A	A	C	A	A	A	A	A	A	A	C	A	A	A	A	A	A	H	A	A	A	A	H	A	A	A	A	H	A	A	A	A	A	A	A	A	A	A	A	A	H
JAX00454715	18	28326829	0	T	C	T	T	T	T	C	C	C	T	T	T	T	C	C	C	N	H	T	T	T	H	H	T	C	T	H	H	T	T	T	T	H	H	T	T	T	C	H	C	C	T	C	T	C	H
JAX00454716	18	28331001	0	G	C	G	G	G	G	G	C	C	G	G	G	G	C	G	C	H	G	G	G	G	G	H	G	G	G	N	H	G	G	G	G	H	N	G	G	G	C	G	H	G	G	H	G	C	H
JAX00081637	18	28334367	0	T	G	T	T	T	T	G	T	T	T	T	T	T	T	G	T	T	H	T	T	T	H	T	T	G	T	T	T	T	T	T	T	T	T	T	T	T	T	H	N	G	T	H	T	T	T
JAX00081638	18	28334409	0	A	G	A	A	A	A	G	G	G	A	A	A	A	G	G	G	H	H	A	A	A	H	H	A	G	A	H	H	A	A	A	A	H	H	A	A	A	G	H	G	G	A	G	A	G	H
JAX00454717	18	28334950	0	T	C	T	T	T	T	T	T	C	T	T	T	T	C	T	T	H	T	T	T	T	T	T	T	T	T	H	T	T	T	T	T	T	H	T	T	T	C	T	H	T	T	H	T	C	T
JAX00454719	18	28355417	0	A	T	A	A	A	A	A	A	T	A	A	A	A	T	A	A	H	A	A	A	A	A	A	A	A	A	H	A	A	A	A	A	A	H	A	A	A	T	A	H	A	A	H	A	T	A
JAX00454720	18	28355504	0	T	C	T	T	T	T	T	T	C	T	T	T	T	C	T	T	H	T	T	T	T	T	T	T	T	T	H	T	T	T	T	T	T	H	T	T	T	C	T	H	T	T	H	T	C	T
JAX00454722	18	28355646	0	G	A	G	G	G	G	G	G	A	G	G	G	G	A	G	G	H	G	G	G	G	G	G	G	G	G	H	G	G	G	G	G	G	H	G	G	G	A	G	H	G	G	H	G	A	G
JAX00212720	18	28407729	0	A	G	A	A	A	A	A	A	G	A	A	A	A	G	A	A	H	A	A	A	A	A	A	A	A	A	H	A	A	A	A	A	A	H	A	A	A	G	A	H	A	A	H	A	G	A
JAX00081644	18	28416417	0	G	A	G	G	G	G	A	G	G	G	G	G	G	G	A	G	G	H	G	G	G	H	G	G	A	G	G	G	G	G	G	G	G	G	G	G	G	G	H	H	A	G	H	G	G	G
JAX00081645	18	28424653	0	T	A	T	T	T	T	A	A	A	T	T	T	T	A	A	A	H	H	T	T	T	H	H	T	A	T	H	H	T	T	T	T	H	H	T	T	T	A	H	A	A	T	A	T	A	H
JAX00081646	18	28443446	0	C	T	C	C	C	C	T	C	C	T	C	T	T	C	T	C	C	T	C	C	C	H	C	T	T	C	H	C	C	C	T	T	H	C	C	C	T	C	T	H	T	C	H	T	C	C
JAX00454730	18	28498760	0	A	C	A	A	A	A	A	C	C	A	A	A	A	C	A	C	N	A	A	A	A	A	H	A	A	A	H	H	A	A	A	A	H	H	A	A	A	C	A	N	A	A	H	A	C	H
JAX00454731	18	28498899	0	T	A	T	T	T	T	T	A	T	T	T	T	T	T	T	A	T	T	T	T	T	T	H	T	T	T	T	H	T	T	T	T	H	T	T	T	T	T	T	T	T	T	T	T	T	H
JAX00081650	18	28501176	0	A	C	A	A	A	A	C	A	A	C	A	C	C	A	C	A	A	C	A	A	A	H	A	C	C	A	H	A	A	A	C	C	H	A	A	A	C	A	C	H	C	A	N	C	A	A
JAX00454732	18	28514079	0	C	T	C	C	C	C	C	T	C	C	C	C	C	C	C	T	C	C	C	C	C	C	H	C	C	C	C	H	C	C	C	C	H	C	C	C	C	C	C	C	C	C	C	C	C	H
JAX00454734	18	28516206	0	C	T	C	C	C	C	T	C	C	T	C	T	T	C	T	C	C	T	C	C	C	H	C	T	T	C	H	C	C	C	T	T	H	C	C	C	T	C	T	H	T	C	H	T	C	C
JAX00454735	18	28516441	0	C	G	C	C	C	C	C	G	C	C	C	C	C	C	C	G	C	C	C	C	C	C	H	C	C	C	C	H	C	C	C	C	H	C	C	C	C	C	C	C	C	C	C	C	C	H
JAX00454739	18	28523947	0	T	C	T	T	T	T	T	C	C	T	T	T	T	C	T	C	H	T	T	T	T	T	H	T	T	T	H	H	T	T	T	T	H	H	T	T	T	C	T	H	T	T	H	T	C	H
JAX00081652	18	28524354	0	A	T	A	A	A	A	T	T	T	T	A	T	T	T	T	T	H	T	A	A	A	H	H	T	T	A	T	H	A	A	T	T	T	H	A	A	T	T	T	T	T	A	T	T	T	H
JAX00454740	18	28556934	0	T	C	T	T	T	T	T	C	C	T	T	T	T	C	T	C	H	T	T	T	T	T	H	T	T	T	H	H	T	T	T	T	H	H	T	T	T	C	T	H	T	T	H	T	C	H
JAX00454750	18	28565981	0	G	A	G	G	G	G	A	G	G	G	G	G	G	G	A	G	G	H	G	G	G	H	G	G	A	G	G	G	G	G	G	G	G	G	G	G	G	G	H	H	A	G	N	G	G	G
JAX00454751	18	28565994	0	C	T	C	C	C	C	C	C	T	C	C	C	C	T	C	C	H	C	C	C	C	C	C	C	C	C	H	C	C	C	C	C	C	H	C	C	C	T	C	H	C	C	H	C	T	C
JAX00454754	18	28634377	0	G	A	G	G	G	G	A	G	G	G	G	G	G	G	A	G	G	H	G	G	G	H	G	G	A	G	G	G	G	G	G	G	G	G	G	G	G	G	N	H	A	G	H	G	G	G
JAX00212725	18	28638381	0	T	C	T	T	T	T	T	T	C	T	T	T	T	C	T	T	H	T	T	T	T	T	T	T	T	T	H	T	T	T	T	T	T	H	T	T	T	C	T	H	T	T	H	T	C	T
JAX00454756	18	28650258	0	G	A	G	G	G	G	G	G	A	G	G	G	G	A	G	G	H	G	G	G	G	G	G	G	G	G	H	G	G	G	G	G	G	H	G	G	G	A	G	H	G	G	H	G	A	G
JAX00454757	18	28650502	0	A	T	A	A	A	A	A	A	A	T	A	T	T	H	A	A	A	H	A	A	A	A	A	T	A	A	H	A	A	A	T	T	H	A	A	A	T	H	H	A	A	A	A	T	N	A
JAX00454758	18	28651001	0	T	A	T	T	T	T	T	A	A	T	T	T	T	A	T	A	H	T	T	T	T	T	H	T	T	T	H	H	T	T	T	T	H	H	T	T	T	A	T	H	T	T	H	T	A	H
JAX00081662	18	28663181	0	A	C	A	A	A	A	A	A	A	C	A	C	C	A	A	A	A	N	A	A	A	A	A	C	A	A	H	A	A	A	C	C	A	A	A	A	C	A	H	A	A	A	A	C	A	A
JAX00454769	18	28670270	0	C	T	C	C	C	C	T	C	C	T	C	T	T	C	T	C	C	T	C	C	C	H	C	T	T	C	H	C	C	C	T	T	H	C	C	C	T	C	T	H	T	C	H	T	C	C
JAX00081665	18	28693861	0	G	A	G	G	G	G	G	G	G	A	G	A	A	G	G	G	G	H	G	G	G	G	G	A	G	G	H	G	G	G	A	A	H	G	G	G	A	G	H	G	G	G	G	A	G	G
JAX00081666	18	28710037	0	A	C	A	A	A	A	A	A	A	C	A	C	C	A	A	A	A	H	A	A	A	A	A	C	A	A	H	A	A	A	C	C	H	A	A	A	C	A	H	A	A	A	A	C	A	A
JAX00212728	18	28716310	0	G	T	G	G	G	G	G	T	T	G	G	G	G	T	G	T	H	G	G	G	G	G	H	G	G	G	H	H	G	G	G	G	H	H	G	G	G	T	G	H	G	G	H	G	T	H
JAX00454789	18	28778716	0	A	G	A	A	A	A	A	A	G	A	A	A	A	G	A	A	H	A	A	A	A	A	A	A	A	A	H	A	A	A	A	A	A	H	A	A	A	G	A	H	A	A	H	A	G	A
JAX00454793	18	28802410	0	C	T	C	C	C	C	C	T	T	C	C	C	C	T	C	T	H	C	C	C	C	C	H	C	C	C	H	H	C	C	C	C	H	H	C	C	C	T	C	T	C	C	N	C	T	H
JAX00081673	18	28804268	0	A	G	A	A	A	A	G	G	G	G	A	G	G	G	G	G	H	G	A	A	A	N	N	G	G	A	G	H	A	A	G	G	G	H	A	A	G	G	G	G	G	A	G	G	G	N
JAX00454799	18	28854764	0	T	C	T	T	T	T	T	T	C	T	T	T	T	C	T	T	H	T	T	T	T	T	T	T	T	T	H	T	T	T	T	T	T	H	T	T	T	C	T	H	T	T	H	T	C	T
JAX00212732	18	28886566	0	A	G	A	A	A	A	A	A	G	A	A	A	A	G	A	A	H	A	A	A	A	A	A	A	A	A	H	A	A	A	A	A	A	H	A	A	A	G	A	H	A	A	H	A	G	A
JAX00454810	18	28895289	0	G	A	G	G	G	G	G	G	G	A	G	A	A	G	G	G	G	H	G	G	G	G	G	A	G	G	H	G	G	G	A	A	H	G	G	G	A	G	N	G	G	G	G	A	G	G
JAX00454812	18	28899550	0	C	T	C	C	C	C	C	T	T	C	C	C	C	T	C	T	H	C	C	C	C	C	H	C	C	C	H	H	C	C	C	C	H	H	C	C	C	T	C	H	C	C	H	C	T	H
JAX00454817	18	28919222	0	C	A	C	C	C	C	C	C	A	C	C	C	C	A	C	C	H	C	C	C	C	C	C	C	C	C	H	C	C	C	C	C	C	H	C	C	C	A	C	H	C	C	H	C	A	C
JAX00454818	18	28919312	0	C	T	C	C	C	C	C	T	T	C	C	C	C	T	C	T	H	C	C	C	C	C	H	C	C	C	H	H	C	C	C	C	H	H	C	C	C	T	C	H	C	C	H	C	T	H
JAX00454820	18	28922673	0	T	C	T	T	T	T	C	T	C	T	T	T	T	C	C	T	H	H	T	T	T	H	T	T	C	T	C	T	T	T	T	T	T	H	T	T	T	C	H	C	C	T	C	T	C	T
JAX00454821	18	28922984	0	C	G	C	C	C	C	C	C	G	C	C	C	C	G	C	C	H	C	C	C	C	C	C	C	C	C	G	C	C	C	C	C	C	H	C	C	C	G	C	H	C	C	H	C	G	C
JAX00454823	18	28923181	0	G	T	G	G	G	G	G	T	G	G	G	G	G	G	G	T	G	G	G	G	G	G	H	G	G	G	G	H	G	G	G	G	H	G	G	G	G	G	G	G	G	G	G	G	G	H
JAX00081683	18	28943773	0	C	T	C	C	C	C	T	C	C	C	C	C	C	C	T	C	C	H	C	C	C	C	C	C	T	C	C	C	C	C	C	C	C	C	C	C	C	C	H	H	T	C	H	C	C	C
JAX00454827	18	28973352	0	T	C	T	T	T	T	T	C	C	T	T	T	T	C	T	C	H	T	T	T	T	T	H	T	T	T	C	H	T	T	T	T	H	H	T	T	T	C	T	H	T	T	H	T	C	H
JAX00454828	18	28974756	0	G	A	G	G	G	G	G	A	A	G	G	G	G	A	G	A	H	G	G	G	G	G	H	G	G	G	A	H	G	G	G	G	H	H	G	G	G	A	G	A	G	G	H	G	A	H
JAX00081685	18	28975073	0	T	C	T	T	T	T	C	C	C	T	T	T	T	C	C	C	H	H	T	T	T	H	H	T	C	T	C	H	T	T	T	T	H	H	T	T	T	C	H	C	C	T	C	T	C	H
JAX00454842	18	28999627	0	C	T	C	C	C	C	T	C	C	T	C	T	T	C	T	C	C	T	C	C	C	H	C	T	T	C	C	C	C	C	T	T	H	C	C	C	T	C	T	H	T	C	H	T	C	C
JAX00454844	18	29001295	0	G	A	G	G	G	G	A	G	A	A	G	A	A	A	A	G	H	A	G	G	G	H	G	A	A	G	A	G	G	G	A	A	H	H	G	G	A	A	A	A	A	G	A	A	A	G
JAX00454845	18	29001388	0	C	A	C	C	C	C	A	C	C	A	C	A	A	C	A	C	C	A	C	C	C	H	C	A	A	C	C	C	C	C	A	A	H	C	C	C	A	C	A	H	A	C	H	A	C	C
JAX00454846	18	29001854	0	A	G	A	A	A	A	G	A	G	G	A	G	G	G	G	A	H	G	A	A	A	H	A	G	G	A	G	A	A	A	G	G	H	H	A	A	G	G	G	G	G	A	G	G	G	A
JAX00081688	18	29002098	0	A	G	A	A	A	A	G	G	G	G	A	G	G	G	G	G	N	G	A	A	A	H	H	G	G	A	G	H	A	A	G	G	G	H	A	A	G	G	G	G	G	A	G	G	G	H
JAX00454851	18	29008446	0	T	C	T	T	T	T	T	C	T	T	T	T	T	T	T	C	T	T	T	T	T	T	H	T	T	T	T	H	T	T	T	T	H	T	T	T	T	T	T	T	T	T	T	T	T	H
JAX00454852	18	29008475	0	G	A	G	G	G	G	G	G	A	G	G	G	G	A	G	G	H	G	G	G	G	G	G	G	G	G	A	G	G	G	G	G	G	H	G	G	G	A	G	H	G	G	H	G	A	G
JAX00081692	18	29054660	0	C	T	C	C	C	C	C	C	C	T	C	T	T	C	C	C	C	H	C	C	C	C	C	T	C	C	C	C	C	C	T	T	H	C	C	C	T	C	H	C	C	C	C	T	C	C
JAX00212737	18	29078335	0	T	C	T	T	T	T	T	C	C	T	T	T	T	C	T	C	H	T	T	T	T	T	H	T	T	T	C	H	T	T	T	T	H	H	T	T	T	C	T	H	T	T	H	T	C	H
JAX00454858	18	29080496	0	T	C	T	T	T	T	T	C	C	T	T	T	T	C	T	C	H	T	T	T	T	T	H	T	T	T	C	N	T	T	T	T	H	H	T	T	T	C	T	H	T	T	H	T	C	H
JAX00454861	18	29082646	0	A	G	A	A	A	A	G	G	G	G	A	G	G	G	G	G	H	G	A	A	A	H	H	G	G	A	G	H	A	A	G	G	G	H	A	A	G	G	G	G	G	A	G	G	G	H
JAX00454864	18	29094379	0	A	T	A	A	A	A	A	T	T	A	A	A	A	T	A	T	H	A	A	A	A	A	H	A	A	A	T	H	A	A	A	A	H	H	A	A	A	T	A	H	A	A	H	A	T	H
JAX00081697	18	29139604	0	C	T	C	C	C	C	T	C	C	C	C	C	C	C	T	C	C	H	C	C	C	H	C	C	T	C	C	C	C	C	C	C	C	C	C	C	C	C	H	H	T	C	H	C	C	C
JAX00081698	18	29139681	0	A	G	A	A	A	A	G	A	A	A	A	A	A	A	G	A	A	H	A	A	A	H	A	A	G	A	A	A	A	A	A	A	A	A	A	A	A	A	H	A	G	A	H	A	A	A
JAX00081699	18	29139734	0	C	G	C	C	C	C	G	G	G	C	C	C	C	G	G	G	H	H	C	C	C	H	H	C	G	C	G	H	C	C	C	C	H	H	C	C	C	G	H	G	G	C	G	C	G	H
JAX00454867	18	29139840	0	A	T	A	A	A	A	T	T	T	A	A	A	A	T	T	T	N	H	A	A	A	A	H	A	T	A	T	N	A	A	A	A	H	H	A	A	A	T	H	T	T	A	T	A	T	H
JAX00454868	18	29140011	0	A	C	A	A	A	A	C	A	A	A	A	A	A	A	C	A	A	H	A	A	A	H	A	A	C	A	A	A	A	A	A	A	A	A	A	A	A	A	N	H	C	A	H	A	A	A
JAX00454869	18	29140874	0	T	C	T	T	T	T	T	C	C	T	T	T	T	C	T	C	C	T	T	T	T	T	C	T	T	T	C	C	T	T	T	T	C	C	T	T	T	C	T	N	T	T	C	T	C	C
JAX00454870	18	29140970	0	G	A	G	G	G	G	A	A	A	A	G	A	A	A	A	A	H	A	G	G	G	H	H	A	A	G	A	H	G	G	A	A	A	N	G	G	A	A	A	A	A	G	A	A	A	H
JAX00454872	18	29177152	0	G	A	G	G	G	G	G	A	G	G	G	G	G	G	G	A	G	G	G	G	G	G	H	G	G	G	G	H	G	G	G	G	H	G	G	G	G	G	G	G	G	G	G	G	G	H
JAX00454874	18	29201742	0	C	T	C	C	C	C	C	T	C	C	C	C	C	H	C	T	C	C	C	C	C	C	H	C	C	C	C	H	C	C	C	C	H	C	C	C	C	C	C	C	C	C	C	C	C	H
JAX00454878	18	29222535	0	C	T	C	C	C	C	T	C	C	C	C	C	C	C	T	C	C	H	C	C	C	H	C	C	T	C	C	C	C	C	C	C	C	C	C	C	C	C	H	H	T	C	H	C	C	C
JAX00454881	18	29228947	0	C	T	C	C	C	C	C	T	C	C	C	C	C	C	C	T	C	C	C	C	C	C	H	C	C	C	C	H	C	C	C	C	H	C	C	C	C	C	C	C	C	C	C	C	C	H
JAX00454883	18	29233238	0	G	T	G	G	G	G	G	G	G	T	G	T	T	G	G	G	G	H	G	G	G	G	G	T	G	G	G	G	G	G	T	T	H	G	G	G	T	G	N	G	G	G	G	T	G	G
JAX00454885	18	29243424	0	C	G	C	C	C	C	C	C	G	C	C	C	C	G	C	C	H	C	C	C	C	C	C	C	C	C	G	C	C	C	C	C	C	H	C	C	C	G	C	H	C	C	H	C	G	C
JAX00454890	18	29260447	0	C	T	C	C	C	C	C	C	C	T	C	T	T	C	C	C	C	N	C	C	C	C	C	T	C	C	C	C	C	C	T	T	H	C	C	C	T	C	H	C	C	C	C	T	C	C
JAX00454894	18	29261737	0	T	C	T	T	T	T	T	T	C	C	T	C	C	C	T	T	T	H	T	T	T	T	T	C	T	T	C	T	T	T	C	C	N	N	T	T	C	C	T	T	T	T	T	C	C	T
JAX00454896	18	29268805	0	A	G	A	A	A	A	A	G	A	A	A	A	A	A	A	G	A	A	A	A	A	A	H	A	A	A	A	H	A	A	A	A	H	A	A	A	A	A	A	A	A	A	A	A	A	H
JAX00081711	18	29309714	0	T	A	T	T	T	T	T	A	A	T	T	T	T	A	T	A	H	T	T	T	T	T	H	T	T	T	A	N	T	T	T	T	H	H	T	T	T	A	T	H	T	T	H	T	A	H
JAX00454903	18	29391455	0	A	G	A	A	A	A	A	G	G	G	A	G	G	G	A	G	H	H	A	A	A	A	H	G	A	A	G	A	A	A	G	G	G	H	A	A	G	G	H	H	A	A	H	G	G	H
JAX00454904	18	29391489	0	A	G	A	A	A	A	A	G	G	A	A	A	A	G	A	G	H	A	A	A	A	A	H	A	A	A	G	A	A	A	A	A	H	N	A	A	A	G	A	H	A	A	N	A	G	N
JAX00454905	18	29391761	0	A	G	A	A	A	A	A	G	A	A	A	A	A	A	A	G	A	A	A	A	A	A	N	A	A	A	A	A	A	A	A	A	N	A	A	A	A	A	A	A	A	A	A	A	A	H
JAX00454906	18	29391807	0	A	T	A	A	A	A	A	T	T	T	A	T	T	T	A	T	H	H	A	A	A	A	H	T	A	A	T	A	A	A	T	T	T	H	A	A	T	T	H	H	A	A	H	T	T	H
JAX00454910	18	29412504	0	G	A	G	G	G	G	G	A	G	A	G	A	A	G	G	A	G	H	G	G	G	G	H	A	G	G	G	G	G	G	A	A	A	G	G	G	A	G	H	G	G	G	G	A	G	H
JAX00081718	18	29418216	0	A	G	A	A	A	A	A	G	G	G	A	G	G	G	A	G	H	H	A	A	A	A	H	G	A	A	G	A	A	A	G	G	G	H	A	A	G	G	H	H	A	A	H	G	G	H
JAX00081720	18	29420483	0	G	A	G	G	G	G	G	G	A	G	G	G	G	A	G	G	H	G	G	G	G	G	G	G	G	G	A	G	G	G	G	G	G	H	G	G	G	A	G	H	G	G	H	G	A	G
JAX00454912	18	29423543	0	C	T	C	C	C	C	C	C	C	T	C	T	T	C	C	C	C	C	C	C	C	C	C	T	C	C	C	C	C	C	T	T	N	C	C	C	T	C	H	C	C	C	C	T	C	C
JAX00454917	18	29441751	0	C	T	C	C	C	C	C	T	C	C	C	C	C	C	C	T	C	C	C	C	C	C	H	C	C	C	C	C	C	C	C	C	H	C	C	C	C	C	C	C	C	C	C	C	C	H
JAX00454927	18	29478734	0	T	G	T	T	T	T	T	G	G	G	T	G	G	G	T	G	H	N	T	T	T	T	H	G	T	T	G	T	T	T	G	G	G	H	T	T	G	G	H	H	T	T	H	G	G	H
JAX00454929	18	29479209	0	C	T	C	C	C	C	C	C	T	C	C	C	C	T	C	C	H	C	C	C	C	C	C	C	C	C	T	C	C	C	C	C	C	H	C	C	C	T	C	H	C	C	H	C	T	C
JAX00454930	18	29479822	0	T	C	T	T	T	T	T	C	C	C	T	C	C	C	T	C	H	H	T	T	T	T	H	C	T	T	C	T	T	T	C	C	C	H	T	T	C	C	H	H	T	T	H	C	C	H
JAX00454931	18	29481798	0	A	G	A	A	A	A	A	A	G	G	A	G	G	G	A	A	H	H	A	A	A	A	A	G	A	A	G	A	A	A	G	G	H	H	A	A	G	G	H	H	A	A	H	G	G	A
JAX00081724	18	29486137	0	T	C	T	T	T	T	T	C	T	C	T	C	C	T	T	C	T	H	T	T	T	T	H	C	T	T	T	T	T	T	C	C	C	T	T	T	C	T	H	T	T	T	T	C	T	H
JAX00454932	18	29491577	0	G	A	G	G	G	G	G	G	G	A	G	A	A	G	G	G	G	H	G	G	G	G	G	A	G	G	G	G	G	G	A	A	H	G	G	G	A	G	H	G	G	G	G	A	G	G
JAX00081726	18	29501702	0	A	G	A	A	A	A	A	G	G	G	A	G	G	G	A	N	H	H	A	A	A	A	H	G	A	A	G	A	A	A	G	G	G	N	A	A	G	G	H	H	A	A	H	G	G	H
JAX00454936	18	29502062	0	G	A	G	G	G	G	G	A	A	A	G	A	A	A	G	A	H	H	G	G	G	G	H	A	G	G	A	G	G	G	A	A	A	H	G	G	A	A	H	H	G	G	H	A	A	H
JAX00454944	18	29580329	0	G	A	G	G	G	G	G	A	A	G	G	G	G	A	G	A	H	G	G	G	G	G	H	G	G	G	A	G	G	G	G	G	H	H	G	G	G	A	G	H	G	G	H	G	A	H
JAX00454956	18	29663601	0	T	C	T	T	T	T	T	C	C	T	T	T	T	C	T	C	H	T	T	T	T	T	H	T	T	T	C	T	T	T	T	T	H	H	T	T	T	C	T	H	T	T	H	T	C	H
JAX00454958	18	29670002	0	T	A	T	T	T	T	T	T	T	A	T	A	A	T	H	T	T	A	T	T	T	T	T	A	T	T	T	T	T	T	A	A	H	T	T	T	A	T	A	T	N	T	T	A	T	T
JAX00454959	18	29671262	0	G	T	G	G	G	G	G	G	G	T	G	T	T	G	G	G	G	H	G	G	G	G	G	T	G	G	G	G	G	G	T	T	H	G	G	G	T	G	G	G	G	G	G	T	G	G
JAX00081739	18	29692423	0	T	A	T	T	T	T	T	A	A	A	T	A	A	A	T	A	H	H	T	T	T	T	H	A	T	T	A	T	T	T	A	A	A	H	T	T	A	A	H	H	T	T	H	A	A	H
JAX00454963	18	29714343	0	C	G	C	C	C	C	C	G	G	G	C	G	G	G	C	G	H	H	C	C	C	C	H	G	C	C	G	C	C	C	G	G	G	H	C	C	G	G	C	H	C	C	H	G	G	H
JAX00454964	18	29719788	0	T	A	T	T	T	T	T	A	A	T	T	T	T	A	T	A	H	T	T	T	T	T	H	T	T	T	A	T	T	T	T	T	H	H	T	T	T	A	T	H	T	T	H	T	A	H
JAX00454965	18	29721259	0	T	A	T	T	T	T	T	A	A	T	T	T	T	A	T	A	H	T	T	T	T	T	H	T	T	T	A	T	T	T	T	T	H	H	T	T	T	A	T	H	T	T	H	T	A	H
JAX00454966	18	29744783	0	G	A	G	G	G	G	G	A	G	G	G	G	G	G	G	A	G	G	G	G	G	G	H	G	G	G	G	G	G	G	G	G	H	G	G	G	G	G	G	G	G	G	G	G	G	H
JAX00454968	18	29781510	0	C	T	C	C	C	C	C	C	T	C	C	C	C	T	C	C	H	C	C	C	C	C	C	C	C	C	T	C	C	C	C	C	C	H	C	C	C	T	C	H	C	C	H	C	T	C
JAX00454969	18	29782052	0	G	A	G	G	G	G	G	G	A	G	G	G	G	A	G	G	H	G	G	G	G	G	G	G	G	G	A	G	G	G	G	G	G	N	G	G	G	A	G	H	G	G	H	G	A	G
JAX00454972	18	29814551	0	C	T	C	C	C	C	C	T	C	C	C	C	C	C	C	T	C	C	C	C	C	C	H	C	C	C	C	C	C	C	C	C	H	C	C	C	C	C	C	C	C	C	C	C	C	H
JAX00454981	18	29900621	0	T	C	T	T	T	T	T	C	C	T	T	T	T	C	T	C	H	T	T	T	T	T	H	T	T	T	C	T	T	T	T	T	H	H	T	T	T	C	T	H	T	T	H	T	C	H
JAX00454982	18	29911021	0	T	C	T	T	T	T	T	C	C	T	T	T	T	C	T	C	T	T	T	T	T	T	H	T	T	T	C	T	T	T	T	T	H	N	T	T	T	C	T	T	T	T	T	T	C	T
JAX00454984	18	29938868	0	C	G	C	C	C	C	C	G	G	G	C	G	G	G	C	G	H	H	C	C	C	C	H	G	C	C	G	C	C	C	G	G	G	H	C	C	G	G	H	H	C	C	H	G	G	H
JAX00081758	18	29939018	0	G	C	G	G	G	G	G	C	C	C	G	C	C	C	G	C	H	H	G	G	G	G	H	C	G	G	C	G	G	G	C	C	C	H	G	G	C	C	H	H	G	G	H	C	C	H
JAX00454985	18	29940136	0	A	G	A	A	A	A	A	G	G	A	A	A	A	G	A	G	H	A	A	A	A	A	H	A	A	A	G	A	A	A	A	A	H	H	A	A	A	G	A	H	A	A	H	A	G	H
JAX00454986	18	29940395	0	C	T	C	C	C	C	C	T	T	C	C	C	C	T	C	T	H	C	C	C	C	C	H	C	C	C	T	C	C	C	C	C	H	H	C	C	C	T	C	H	C	C	H	C	T	N
JAX00454987	18	29940545	0	A	G	A	A	A	A	A	G	G	G	A	G	G	G	A	G	H	H	A	A	A	A	H	G	A	A	G	A	A	A	G	G	G	H	A	A	G	G	H	H	A	A	H	G	G	H
JAX00081759	18	29940794	0	T	G	T	T	T	T	T	G	G	G	T	G	G	G	T	G	H	H	T	T	T	T	H	G	T	T	G	T	T	T	G	G	G	N	T	T	G	G	H	H	T	T	N	G	G	H
JAX00454988	18	29942008	0	C	T	C	C	C	C	C	C	C	T	C	T	T	C	C	C	C	H	C	C	C	C	C	T	C	C	C	C	C	C	T	T	H	C	C	C	T	C	H	C	C	C	C	T	C	C
JAX00454989	18	29943051	0	A	C	A	A	A	A	A	C	C	A	A	A	A	C	A	C	H	A	A	A	A	A	H	A	A	A	C	A	A	A	A	A	H	H	A	A	A	C	A	H	A	A	H	A	C	H
JAX00454993	18	29981432	0	C	T	C	C	C	C	C	C	C	T	C	T	T	C	C	C	C	H	C	C	C	C	C	T	C	C	C	C	C	C	T	T	H	C	C	C	T	C	H	C	C	C	C	T	C	C
JAX00454994	18	29985258	0	C	A	C	C	C	C	C	A	A	C	C	C	C	A	C	A	H	C	C	C	C	C	H	C	C	C	A	C	C	C	C	C	H	H	C	C	C	A	C	H	C	C	H	C	A	H
JAX00455004	18	29995521	0	C	A	C	C	C	C	C	A	C	C	C	C	C	C	C	A	C	C	C	C	C	C	H	C	C	C	C	C	C	C	C	C	H	C	C	C	C	C	C	C	C	C	C	C	C	H
JAX00455016	18	30042096	0	G	A	G	G	G	G	G	G	G	A	G	A	A	G	G	G	G	H	G	G	G	G	G	A	G	G	G	G	G	G	A	A	H	G	G	G	A	G	G	G	G	G	G	A	G	G
JAX00081766	18	30042200	0	G	T	G	G	G	G	T	G	G	T	G	T	T	G	T	G	G	T	G	G	G	H	G	T	T	G	G	G	G	G	T	T	H	G	G	G	T	G	T	H	T	G	H	T	G	G
JAX00455018	18	30051128	0	A	T	A	A	A	A	A	T	A	A	A	A	A	A	A	T	A	A	A	A	A	A	H	A	A	A	A	A	A	A	A	A	H	A	A	A	A	A	A	A	A	A	A	A	A	H
JAX00455019	18	30092516	0	T	C	T	T	T	T	T	C	C	T	T	T	T	N	T	C	H	T	T	T	T	T	H	T	T	T	C	T	T	T	T	T	H	N	T	T	T	C	T	H	T	T	H	T	C	H
JAX00455026	18	30125907	0	T	C	T	T	C	T	T	C	C	T	T	T	T	C	T	C	H	T	T	T	T	H	H	T	T	C	C	T	T	T	T	T	N	C	T	T	T	C	T	H	T	T	H	T	C	T
JAX00455027	18	30131069	0	T	C	T	T	C	T	T	C	C	T	T	T	T	C	T	C	C	T	T	T	T	C	C	T	T	C	C	T	T	T	T	T	C	C	T	T	T	C	T	C	T	T	C	T	C	N
JAX00081772	18	30132137	0	T	C	T	T	C	T	T	C	C	T	T	T	T	C	T	C	H	T	T	T	T	H	H	T	T	C	C	T	T	T	T	T	H	C	T	T	T	C	T	H	T	T	H	T	C	H
JAX00081773	18	30140025	0	A	G	A	A	G	A	G	G	G	A	A	A	A	G	G	H	H	H	A	A	A	G	A	A	G	G	G	A	A	A	A	A	A	G	A	A	A	G	N	G	G	A	G	A	G	A
JAX00455028	18	30153884	0	C	A	C	C	C	C	C	C	A	C	C	C	C	A	C	C	H	C	C	C	C	C	C	C	C	C	A	C	C	C	C	C	C	H	C	C	C	A	C	H	C	C	N	C	A	C
JAX00455029	18	30154417	0	G	C	G	G	G	G	G	C	G	G	G	G	G	G	G	C	G	G	G	G	G	G	C	G	G	G	G	G	G	G	G	G	C	G	G	G	G	G	G	G	G	G	G	G	G	C
JAX00455037	18	30235477	0	G	A	G	G	G	G	A	G	A	A	G	A	A	A	A	G	H	A	G	G	G	H	G	A	A	G	A	G	G	G	A	A	H	H	G	G	A	A	A	A	A	G	A	A	A	G
JAX00455038	18	30235516	0	A	T	A	A	A	A	T	T	T	T	A	T	T	T	T	T	H	T	A	A	A	H	H	T	T	A	T	A	A	A	T	T	T	H	A	A	T	T	T	T	T	A	T	T	T	H
JAX00081783	18	30247529	0	G	T	G	G	G	G	T	T	T	T	G	T	T	T	T	T	N	T	G	G	G	N	H	T	T	G	T	G	G	G	T	T	T	H	G	G	T	T	T	T	T	G	T	T	T	G
JAX00455041	18	30261926	0	A	G	A	A	A	A	G	G	G	G	A	G	G	G	G	G	H	G	A	A	A	H	H	G	G	A	G	A	A	A	G	G	G	H	A	A	G	G	G	G	G	A	G	G	G	H
JAX00455046	18	30331012	0	A	G	A	A	A	A	A	A	G	A	A	A	A	G	A	A	H	A	A	A	A	A	A	A	A	A	G	A	A	A	A	A	A	H	A	A	A	G	A	H	A	A	H	A	N	A
JAX00455047	18	30337941	0	A	G	A	A	A	A	G	G	G	G	A	G	G	G	G	G	H	G	A	A	A	H	H	G	G	A	G	A	A	A	G	G	G	H	A	A	G	G	G	G	G	A	G	G	G	H
JAX00081787	18	30338845	0	A	G	A	A	A	A	G	G	G	G	A	G	G	G	G	G	H	G	A	A	A	H	H	G	G	A	G	A	A	A	G	G	G	H	A	A	G	G	G	G	G	A	G	G	G	H
JAX00455051	18	30347547	0	T	G	T	T	T	T	G	T	G	G	T	G	G	G	G	T	H	G	T	T	T	H	T	G	G	T	G	T	T	T	G	G	H	H	T	T	G	G	G	G	G	T	G	G	G	T
JAX00455054	18	30355949	0	C	T	C	C	C	C	T	T	T	C	C	C	C	T	T	T	H	H	C	C	C	H	H	C	T	C	T	C	C	C	C	C	H	H	C	C	C	T	H	T	T	C	T	C	T	H
JAX00455058	18	30362077	0	T	C	T	T	T	T	T	C	C	C	T	C	C	C	T	C	H	H	T	T	T	T	H	C	T	T	C	T	T	T	C	C	C	H	T	T	C	C	H	H	T	T	H	C	C	H
JAX00455059	18	30362114	0	T	C	T	T	T	T	C	C	C	C	T	C	C	C	C	C	H	C	T	T	T	H	H	C	C	T	C	T	T	T	C	C	C	H	T	T	C	C	C	C	C	T	C	C	C	H
JAX00455061	18	30363014	0	T	C	T	T	T	T	T	C	T	C	T	C	C	T	T	C	T	H	T	T	T	T	H	C	T	T	T	T	T	T	C	C	C	T	T	T	C	T	H	T	T	T	T	C	T	H
JAX00455062	18	30363183	0	C	T	C	C	C	C	C	T	T	T	C	T	T	T	C	T	N	C	C	C	C	C	H	T	C	C	T	C	C	C	T	T	T	C	C	C	T	T	C	N	C	C	H	T	T	H
JAX00081791	18	30380596	0	A	C	A	A	A	A	A	A	C	A	A	A	A	C	A	A	H	A	A	A	A	A	A	A	A	A	C	A	A	A	A	A	A	H	A	A	A	C	A	H	A	A	H	A	C	A
JAX00081794	18	30435554	0	G	A	G	G	A	G	A	A	A	G	G	G	G	A	A	A	H	H	G	G	G	A	H	G	A	A	A	G	G	G	G	G	H	A	G	G	G	A	H	A	A	G	A	G	A	H
JAX00081795	18	30435736	0	C	T	C	C	T	C	T	T	T	T	C	T	T	T	T	T	H	T	C	C	C	T	H	T	T	T	T	C	C	C	T	T	T	T	C	C	T	T	T	T	T	C	T	T	T	H
JAX00455070	18	30454314	0	C	T	C	C	C	C	C	C	C	T	C	T	T	C	C	C	C	H	C	C	C	C	C	T	C	C	C	C	C	C	T	T	H	C	C	C	T	C	N	C	C	C	C	T	C	C
JAX00455073	18	30467233	0	G	A	G	G	G	G	G	A	A	G	G	G	G	A	G	A	H	G	G	G	G	G	H	G	G	G	A	G	G	G	G	G	H	H	G	G	G	A	G	H	G	G	H	G	A	H
JAX00455074	18	30471384	0	A	G	A	A	A	A	A	G	G	A	A	A	A	G	A	G	H	A	A	A	A	A	H	A	A	A	G	A	A	A	A	A	H	H	A	A	A	G	A	H	A	A	H	A	G	H
JAX00455075	18	30472021	0	T	C	T	T	T	T	T	C	T	T	T	T	T	T	T	C	T	T	T	T	T	T	H	T	T	T	T	T	T	T	T	T	H	T	T	T	T	T	T	T	T	T	T	T	T	H
JAX00455083	18	30488300	0	G	A	G	G	G	G	G	A	G	A	G	A	A	G	G	A	G	G	G	G	G	G	G	A	G	G	G	G	G	G	A	A	A	G	G	G	A	G	G	G	G	G	G	A	G	G
JAX00212773	18	30518730	0	T	C	T	T	T	T	T	T	C	T	T	T	T	C	T	T	H	T	T	T	T	T	T	T	T	T	C	T	T	T	T	T	T	H	T	T	T	C	T	N	T	T	H	T	C	T
JAX00212774	18	30518786	0	C	T	C	C	C	C	C	C	T	C	C	C	C	T	C	C	H	C	C	C	C	C	C	C	C	C	T	C	C	C	C	C	C	T	C	C	C	T	C	H	C	C	H	C	T	C
JAX00455091	18	30520597	0	G	A	G	G	A	G	G	A	A	G	G	G	G	A	G	A	H	G	G	G	G	H	H	G	G	A	A	G	G	G	G	G	H	A	G	G	G	A	G	H	G	G	H	G	A	H
JAX00455093	18	30523313	0	T	C	T	T	C	T	T	C	C	T	T	T	T	C	T	C	H	T	T	T	T	H	H	T	T	C	C	T	T	T	T	T	H	C	T	T	T	C	T	H	T	T	H	T	C	H
JAX00081802	18	30527665	0	A	T	A	A	T	A	A	T	T	T	A	T	T	T	A	T	H	H	A	A	A	H	H	T	A	T	T	A	A	A	T	T	T	T	A	A	T	T	H	H	A	A	N	T	T	H
JAX00455098	18	30567188	0	G	A	G	G	G	G	G	A	G	G	G	G	G	G	G	A	G	G	G	G	G	G	H	G	G	G	G	G	G	G	G	G	H	G	G	G	G	G	G	G	G	G	G	G	G	H
JAX00081807	18	30584984	0	C	T	T	C	T	T	C	T	T	T	T	T	T	T	C	T	H	H	T	T	T	H	H	T	C	T	T	H	T	H	T	T	T	T	T	T	T	T	H	H	C	C	H	T	T	T
JAX00455103	18	30593942	0	G	A	G	G	G	G	G	G	A	G	G	G	G	A	G	G	H	H	G	G	G	G	G	G	G	G	A	G	G	G	G	G	G	H	G	G	G	A	G	H	G	G	H	G	A	G
JAX00455110	18	30634937	0	A	G	A	A	A	A	A	G	G	A	A	A	A	G	A	H	N	H	A	A	A	A	A	A	A	A	G	A	A	A	A	A	A	H	A	A	A	G	A	N	A	A	H	A	G	A
JAX00081812	18	30659329	0	T	C	C	T	T	C	T	C	C	T	C	T	T	C	T	C	H	H	C	C	C	T	H	T	T	T	C	H	C	H	T	T	H	H	C	C	T	C	T	H	T	T	H	T	C	C
JAX00455119	18	30674964	0	G	A	G	G	G	G	G	A	G	G	G	G	G	G	G	A	G	G	G	G	G	G	H	G	G	G	G	G	G	G	G	G	H	G	G	G	G	G	G	G	G	G	G	G	G	H
JAX00455121	18	30675221	0	C	G	C	C	G	C	C	C	C	C	C	C	C	C	C	C	C	C	C	C	C	H	C	C	C	G	C	C	C	C	C	C	C	H	C	C	C	C	C	C	C	C	C	C	C	C
JAX00455122	18	30677221	0	G	C	G	G	G	G	G	C	C	G	G	G	G	C	G	C	H	H	G	G	G	G	H	G	G	G	C	G	G	G	G	G	H	H	G	G	G	C	G	H	G	G	H	G	C	H
JAX00455127	18	30713349	0	A	G	A	A	A	A	A	A	G	A	A	A	A	G	A	A	H	H	A	A	A	A	A	A	A	A	G	A	A	A	A	A	A	N	A	A	A	G	A	H	A	A	H	A	G	A
JAX00455132	18	30727981	0	G	T	T	G	G	T	G	G	T	G	T	G	G	T	G	G	N	H	T	T	T	G	G	G	G	G	T	N	T	H	G	G	G	N	T	T	G	T	G	H	G	G	N	G	T	H
JAX00455133	18	30728499	0	T	C	C	T	T	C	T	C	C	T	C	T	T	C	T	C	H	H	C	C	C	T	H	T	T	T	C	H	C	H	T	T	H	H	C	C	T	C	T	H	T	T	H	T	C	C
JAX00455143	18	30763529	0	C	T	C	C	C	C	C	C	T	C	C	C	C	T	C	C	H	H	C	C	C	C	C	C	C	C	T	C	C	C	C	C	C	H	C	C	C	T	C	H	C	C	H	C	T	C
JAX00455146	18	30775995	0	G	A	A	G	A	A	G	A	A	A	A	A	A	A	G	A	H	H	A	A	A	H	H	A	G	A	A	H	A	H	A	A	A	A	A	A	A	A	H	H	G	G	H	A	A	A
JAX00455147	18	30776194	0	C	T	T	C	T	T	C	C	C	T	T	T	T	C	C	C	C	C	T	T	T	H	C	T	C	T	C	H	T	H	T	T	H	H	T	T	T	C	H	C	C	C	C	T	C	H
JAX00455148	18	30776334	0	C	G	G	C	G	G	C	G	C	G	G	G	G	C	C	G	C	C	G	G	G	H	H	G	C	G	C	H	G	H	G	G	G	H	G	G	G	C	H	C	C	C	C	G	C	G
JAX00455150	18	30778372	0	A	G	A	A	A	A	A	G	G	A	A	A	A	G	A	G	H	H	A	A	A	A	H	A	A	A	G	A	A	A	A	A	H	H	A	A	A	G	A	H	A	A	H	A	G	N
JAX00455151	18	30778451	0	T	A	T	T	T	T	T	A	A	T	T	T	T	A	T	A	H	H	T	T	T	T	N	T	T	T	A	T	T	T	T	T	H	H	T	T	T	A	T	H	T	T	N	T	A	H
JAX00455158	18	30800697	0	C	T	C	C	C	C	C	C	T	C	C	C	C	T	C	C	H	H	C	C	C	C	C	C	C	C	T	C	C	C	C	C	C	N	C	C	C	T	C	H	C	C	H	C	T	C
JAX00455159	18	30800797	0	G	C	C	G	G	C	G	G	C	G	C	G	G	C	G	G	H	N	C	C	C	G	G	G	G	G	C	H	C	H	G	G	G	H	C	C	G	C	G	H	G	G	H	G	C	H
JAX00455166	18	30812166	0	T	G	T	T	G	T	T	T	G	T	T	T	T	G	T	T	N	N	T	T	T	T	T	T	T	G	G	T	T	T	T	T	T	G	T	T	T	G	T	T	T	T	N	T	G	T
JAX00081825	18	30822698	0	T	G	G	T	G	G	T	G	G	G	G	G	G	G	T	G	H	H	G	G	G	H	N	G	T	G	G	H	G	H	G	G	G	G	G	G	G	G	H	H	T	T	H	G	G	G
JAX00455167	18	30823056	0	G	A	G	G	A	G	G	A	A	G	G	G	G	A	G	A	H	H	G	G	G	H	H	G	G	A	A	G	G	G	G	G	H	A	G	G	G	A	G	H	G	G	H	G	A	H
JAX00455172	18	30852444	0	C	T	C	C	C	C	C	T	T	C	C	C	C	T	C	T	H	H	C	C	C	C	H	C	C	C	T	C	C	C	C	C	H	N	C	C	C	T	C	N	C	C	H	C	T	H
JAX00455174	18	30857956	0	C	T	C	C	C	C	C	T	T	C	C	C	C	T	C	T	H	H	C	C	C	C	H	C	C	C	T	C	C	C	C	C	H	H	C	C	C	T	C	H	C	C	H	C	T	H
JAX00455175	18	30858141	0	C	T	C	C	C	C	C	T	T	C	C	C	C	T	C	T	H	H	C	C	C	C	H	C	C	C	T	N	C	C	C	C	H	H	C	C	C	T	C	H	C	C	H	C	T	H
JAX00455176	18	30858210	0	A	C	C	A	C	C	A	C	C	A	C	A	A	C	A	C	H	H	C	C	C	H	H	A	A	C	C	H	C	H	A	A	H	C	C	C	A	C	A	H	A	A	H	A	C	C
JAX00455178	18	30859984	0	G	A	G	G	G	G	G	A	A	G	G	G	N	A	G	A	H	H	G	G	G	G	H	G	G	G	A	G	G	G	G	G	H	H	G	G	G	A	G	H	G	G	H	G	A	H
JAX00455179	18	30863859	0	C	T	T	C	T	T	C	T	T	C	T	C	C	T	C	T	H	H	T	T	T	H	H	C	C	T	T	N	T	H	C	C	H	T	T	T	C	T	C	H	C	C	H	C	T	T
JAX00081828	18	30863911	0	A	C	C	A	A	C	A	A	C	A	C	A	A	C	A	A	N	H	C	C	C	A	A	A	A	A	C	H	C	H	A	A	A	N	C	C	A	C	A	N	A	A	N	A	C	H
JAX00455181	18	30894703	0	A	G	G	A	A	G	A	G	G	G	G	G	G	G	A	G	H	H	G	G	G	A	H	G	A	A	G	H	G	H	G	G	G	H	G	G	G	G	H	H	A	A	H	G	G	G
JAX00455186	18	30903504	0	A	G	A	A	G	A	A	G	G	G	A	G	G	G	A	G	N	N	A	A	A	H	N	G	A	G	N	A	A	A	G	G	G	G	A	A	G	G	H	N	A	A	N	G	G	N
JAX00455187	18	30903668	0	T	C	T	T	C	T	T	C	C	C	T	C	C	C	T	C	H	H	T	T	T	H	H	C	T	C	C	T	T	T	C	C	C	C	T	T	C	C	H	H	T	T	H	C	C	H
JAX00081830	18	30903771	0	C	T	T	C	T	T	C	T	T	T	T	T	T	T	C	T	H	H	T	T	T	H	H	T	C	T	T	H	T	H	T	T	T	N	T	T	T	T	H	N	C	C	H	T	T	T
JAX00455191	18	30918872	0	G	A	G	G	G	G	G	G	A	G	G	G	G	A	G	G	H	H	G	G	G	G	G	G	G	G	A	G	G	G	G	G	G	H	G	G	G	A	G	H	G	G	H	G	A	G
JAX00455199	18	30937648	0	T	C	T	T	T	T	T	T	T	C	T	C	C	T	T	T	T	T	T	T	T	T	T	C	T	T	T	T	T	T	C	C	H	T	T	T	C	T	H	T	T	T	T	C	T	T
JAX00081833	18	30937940	0	T	G	T	T	G	T	G	G	G	G	T	G	G	G	G	G	H	G	T	T	T	G	H	G	G	G	G	T	T	T	G	G	G	G	T	T	G	G	G	G	G	T	G	G	G	H
JAX00455200	18	30954766	0	G	A	G	G	A	G	A	A	G	G	G	G	G	G	A	A	G	H	G	G	G	A	H	G	A	A	G	G	G	G	G	G	H	H	G	G	G	G	H	H	A	G	H	G	G	H
JAX00212782	18	30954958	0	G	A	G	G	G	G	G	A	A	G	G	G	G	A	G	A	N	N	G	G	G	G	G	G	G	G	A	G	G	G	G	G	G	G	G	G	G	A	G	G	G	G	G	G	A	G
JAX00081836	18	30995765	0	A	G	A	A	G	A	G	A	G	A	A	A	A	G	G	A	G	G	A	A	A	G	A	A	G	G	G	A	A	A	A	A	A	G	A	A	A	G	G	G	G	A	G	A	G	A
JAX00455208	18	30995821	0	G	A	G	G	G	G	G	G	A	G	G	G	G	A	G	G	H	H	G	G	G	G	G	G	G	G	A	G	G	G	G	G	G	H	G	G	G	A	G	H	G	G	H	G	A	G
JAX00081837	18	30996450	0	C	T	C	C	C	C	C	C	T	T	C	T	T	T	C	C	C	C	C	C	C	C	C	T	C	C	T	C	C	C	T	T	H	C	C	C	T	T	H	C	C	C	C	T	T	C
JAX00455210	18	31004860	0	T	A	T	T	T	T	T	T	A	T	T	T	T	A	T	T	H	H	T	T	T	T	T	T	T	T	A	T	T	T	T	T	T	H	T	T	T	A	T	H	T	T	H	T	A	T
JAX00212784	18	31018883	0	A	T	A	A	A	A	A	A	T	A	A	A	A	T	A	A	H	H	A	A	A	A	A	A	A	A	T	A	A	A	A	A	A	H	A	A	A	T	A	H	A	A	H	A	T	A
JAX00455211	18	31024435	0	C	T	T	C	C	T	C	C	C	C	T	C	C	C	C	C	C	C	T	T	T	C	C	C	C	C	C	H	T	H	C	C	C	C	T	T	C	C	C	C	C	C	C	C	C	H
JAX00455213	18	31024692	0	G	T	G	G	G	G	G	T	T	G	G	G	G	T	G	T	H	N	G	G	G	G	H	G	G	G	T	G	G	G	G	G	N	G	G	G	G	N	G	N	G	G	N	G	T	H
JAX00455214	18	31024722	0	T	C	T	T	T	T	T	T	C	T	T	T	T	C	T	T	H	H	T	T	T	T	T	T	T	T	C	T	T	T	T	T	T	H	T	T	T	C	T	H	T	T	H	T	C	T
JAX00455217	18	31025810	0	T	A	T	T	T	T	T	A	A	T	T	T	T	A	T	A	H	H	T	T	T	T	H	T	T	T	A	T	T	T	T	T	H	H	T	T	T	A	T	H	T	T	H	T	A	H
JAX00081839	18	31028815	0	A	G	A	A	G	A	G	G	G	G	A	G	G	G	G	G	N	G	A	A	A	G	G	G	G	G	G	A	A	A	G	G	G	G	A	A	G	G	G	G	G	A	G	G	G	G
JAX00455224	18	31093882	0	T	A	T	T	T	T	T	A	A	T	T	T	T	A	T	A	H	H	T	T	T	T	H	T	T	T	N	T	T	T	T	T	H	T	T	T	T	A	T	N	T	T	H	T	A	H
JAX00455228	18	31101775	0	G	A	G	G	A	G	G	G	G	G	G	G	G	G	G	G	G	G	G	G	G	H	G	G	G	A	G	G	G	G	G	G	G	H	G	G	G	G	G	G	G	G	G	G	G	G
JAX00455229	18	31102400	0	C	T	C	C	C	C	C	T	C	C	C	C	C	C	C	T	C	C	C	C	C	C	H	C	C	C	C	C	C	C	C	C	N	C	C	C	C	C	C	C	C	C	C	C	C	H
JAX00081846	18	31111377	0	T	G	T	T	G	T	T	T	T	T	T	T	T	T	T	T	T	T	T	T	T	T	T	T	T	G	T	T	T	T	T	T	T	H	T	T	T	T	T	T	T	T	T	T	T	T
JAX00455231	18	31116753	0	A	C	A	A	C	A	A	C	C	A	A	A	A	C	A	C	H	H	A	A	A	H	H	A	A	C	C	A	A	A	A	A	H	C	A	A	A	C	A	H	A	A	H	A	C	H
JAX00455233	18	31133018	0	G	A	G	G	G	G	G	G	G	A	G	A	A	G	G	G	G	G	G	G	G	G	G	A	G	G	G	G	G	G	A	A	H	G	G	G	A	G	N	G	G	G	G	A	G	G
JAX00081848	18	31152991	0	G	A	G	G	A	G	G	A	A	G	G	G	G	A	G	A	H	H	G	G	G	H	H	G	G	A	A	G	G	G	G	G	H	A	G	G	G	A	G	H	G	G	H	G	A	H
JAX00081849	18	31154674	0	T	C	T	T	C	T	T	C	C	T	T	T	T	C	T	C	H	H	T	T	T	H	H	T	T	C	C	T	T	T	T	T	H	C	T	T	T	C	T	H	T	T	H	T	C	H
JAX00455236	18	31160471	0	T	C	T	T	C	T	T	T	T	T	T	T	T	T	T	T	T	T	T	T	T	H	T	T	T	C	T	T	T	T	T	T	T	N	T	T	T	T	T	T	T	T	T	T	T	T
JAX00081851	18	31190757	0	A	G	A	A	G	A	A	A	A	A	A	A	A	A	A	A	A	A	A	A	A	N	A	A	A	G	A	A	A	A	A	A	A	A	A	A	A	A	A	A	A	A	A	A	A	A
JAX00081852	18	31194334	0	A	T	A	A	T	A	A	T	T	T	A	T	T	T	A	T	H	H	A	A	A	H	H	T	A	T	T	A	A	A	T	T	T	T	A	A	T	T	H	H	A	A	H	T	T	H
JAX00081854	18	31221190	0	A	T	A	A	T	A	A	T	T	T	A	T	T	T	A	T	H	H	A	A	A	H	H	T	A	T	T	A	A	A	T	T	T	T	A	A	T	T	H	H	A	A	H	T	T	H
JAX00455252	18	31229816	0	G	A	G	G	A	G	G	A	G	A	G	A	A	G	G	A	G	G	G	G	G	A	N	A	G	A	G	G	G	G	A	A	A	A	G	G	A	G	A	G	G	G	G	A	G	A
JAX00455253	18	31229844	0	A	T	A	A	A	A	A	T	T	A	A	A	A	T	A	T	H	H	A	A	A	A	H	A	A	A	T	A	A	A	A	A	H	H	A	A	A	T	A	H	A	A	H	A	T	H
JAX00081856	18	31250555	0	T	C	T	T	C	T	T	C	C	C	T	C	C	C	T	C	T	T	T	T	T	N	H	C	T	C	C	T	T	T	C	C	C	C	T	T	C	C	T	T	T	T	T	C	C	H
JAX00455263	18	31304606	0	T	C	T	T	T	T	T	C	T	T	T	T	T	T	T	C	T	T	T	T	T	T	H	T	T	T	T	T	T	T	T	T	H	T	T	T	T	T	T	T	T	T	T	T	T	H
JAX00455272	18	31320275	0	T	G	T	T	T	T	T	T	G	G	T	G	G	G	T	T	H	H	T	T	T	T	T	G	T	T	G	T	T	T	G	G	N	N	T	T	G	G	H	N	T	T	H	G	G	T
JAX00455277	18	31336150	0	G	A	G	G	G	G	G	G	A	G	G	G	G	A	G	G	H	H	G	G	G	G	G	G	G	G	A	G	G	G	G	G	G	H	G	G	G	A	G	H	G	G	H	G	A	G
JAX00455278	18	31336177	0	G	T	G	G	G	G	G	G	T	G	G	G	G	T	G	G	H	H	G	G	G	G	G	G	G	G	T	G	G	G	G	G	G	H	G	G	G	T	G	H	G	G	H	G	T	G
JAX00081864	18	31342280	0	G	A	G	G	A	G	G	A	A	G	G	G	G	A	G	A	H	N	G	G	G	H	H	G	G	A	A	G	G	G	G	G	H	A	G	G	G	A	G	G	G	G	N	G	A	H
JAX00455284	18	31351900	0	T	C	T	T	C	T	T	T	T	C	T	C	C	T	T	T	T	T	T	T	T	H	T	C	T	C	T	T	T	T	C	C	H	H	T	T	C	T	H	T	T	T	T	C	T	T
JAX00455286	18	31352224	0	A	T	A	A	T	A	A	T	T	A	A	A	A	T	A	T	H	H	A	A	A	H	H	A	A	T	T	A	A	A	A	A	H	T	A	A	A	T	A	H	A	A	H	A	T	H
JAX00455295	18	31366257	0	C	T	C	C	C	C	C	C	C	T	C	T	T	C	C	C	C	C	C	C	C	C	C	T	C	C	C	C	C	C	T	T	H	C	C	C	T	C	H	C	C	C	C	T	C	C
JAX00455296	18	31370952	0	A	T	A	A	T	A	A	T	T	T	A	T	T	T	A	T	H	H	A	A	A	H	H	T	A	T	T	A	A	A	T	T	T	T	A	A	T	T	H	H	A	A	H	T	T	H
JAX00455300	18	31374222	0	G	A	G	G	G	G	G	A	G	A	G	A	A	G	G	A	G	G	G	G	G	G	H	A	G	G	G	G	G	G	A	A	A	G	G	G	A	G	H	G	G	G	G	A	G	H
JAX00455302	18	31374720	0	A	G	A	A	A	A	A	A	G	G	A	G	G	G	A	A	H	H	A	A	A	A	A	G	A	A	G	A	A	A	G	G	H	H	A	A	G	G	H	H	A	A	H	G	G	A
JAX00212791	18	31375429	0	G	A	G	G	G	G	G	G	A	G	G	G	G	A	G	G	A	A	G	G	G	G	G	G	G	G	A	G	G	G	G	G	G	A	G	G	G	A	G	A	G	G	A	G	A	G
JAX00212793	18	31382982	0	A	G	A	A	G	A	A	G	G	G	A	G	G	G	A	G	H	H	A	A	A	H	H	G	A	G	G	A	A	A	G	G	G	G	A	A	G	G	H	H	A	A	H	G	G	H
JAX00455310	18	31404569	0	A	G	A	A	A	A	A	G	A	A	A	A	A	A	A	G	A	A	A	A	A	A	G	A	A	A	A	A	A	A	A	A	G	A	A	A	A	A	A	A	A	A	A	A	A	H
JAX00455311	18	31404694	0	C	T	C	C	T	C	C	C	C	C	C	C	C	C	C	C	C	C	C	C	C	H	C	C	C	T	C	C	C	C	C	C	C	H	C	C	C	C	C	C	C	C	C	C	C	C
JAX00455312	18	31404803	0	C	T	T	C	T	T	T	C	C	T	T	T	T	C	T	C	C	H	T	T	T	T	C	T	T	T	C	H	T	H	T	T	H	H	T	T	T	C	T	H	T	C	H	T	C	H
JAX00455313	18	31405035	0	C	T	C	C	C	C	C	T	C	C	C	C	C	C	C	T	C	C	C	C	C	C	H	C	C	C	C	C	C	C	C	C	H	C	C	C	C	C	C	C	C	C	C	C	C	H
JAX00455320	18	31422136	0	T	C	T	T	T	T	T	T	C	T	T	T	T	C	T	T	H	H	T	T	T	T	T	T	T	T	C	T	T	T	T	T	T	H	T	T	T	C	T	H	T	T	N	T	C	T
JAX00081871	18	31453319	0	A	C	A	A	C	A	C	C	C	A	A	A	A	C	C	C	H	C	A	A	A	C	H	A	C	C	C	A	A	A	A	A	H	C	A	A	A	C	H	C	C	A	C	A	C	H
JAX00455324	18	31459241	0	A	C	A	A	A	A	A	C	C	A	A	A	A	C	A	C	H	H	A	A	A	A	H	A	A	A	C	A	A	A	A	A	H	H	A	A	A	C	A	H	A	A	H	A	C	H
JAX00455327	18	31479879	0	C	T	C	C	T	C	C	C	C	C	C	C	C	C	C	C	C	C	C	C	C	H	C	C	C	H	C	C	C	C	C	C	C	H	C	C	C	C	C	C	C	C	C	C	C	C
JAX00081874	18	31480573	0	T	A	T	T	A	T	T	T	T	T	T	T	T	T	T	T	T	T	T	T	T	H	T	T	T	A	T	T	T	T	T	T	T	H	T	T	T	T	T	T	T	T	T	T	T	T
JAX00455328	18	31482855	0	G	A	G	G	G	G	G	G	A	G	G	G	G	A	G	G	H	H	G	G	G	G	G	G	G	G	A	G	G	G	G	G	G	H	G	G	G	A	G	N	G	G	H	G	A	G
JAX00455330	18	31483204	0	T	G	T	T	T	T	T	T	G	T	T	T	T	G	T	T	H	H	T	T	T	T	T	T	T	T	G	T	T	T	T	T	T	H	T	T	T	G	T	H	T	T	H	T	G	T
JAX00455332	18	31516013	0	T	C	T	T	T	T	T	C	T	T	T	T	T	T	T	C	T	T	T	T	T	T	H	T	T	T	T	T	T	T	T	T	H	T	T	T	T	T	T	T	T	T	T	T	T	H
JAX00455337	18	31539070	0	G	A	G	G	G	G	G	G	A	G	G	G	G	A	G	G	H	H	G	G	G	G	G	G	G	G	A	G	G	G	G	G	G	H	G	G	G	A	G	H	G	G	H	G	A	G
JAX00455339	18	31561059	0	T	C	C	T	T	C	C	T	T	T	C	T	T	T	C	T	T	H	C	C	C	H	T	T	C	T	T	H	C	H	T	T	T	T	C	C	T	T	H	H	C	T	H	T	T	H
JAX00455340	18	31561425	0	T	C	T	T	T	T	T	T	C	C	T	C	C	C	T	T	N	H	T	T	T	T	T	C	T	T	C	T	T	T	C	C	C	H	T	T	C	C	C	H	T	T	H	C	C	T
JAX00081882	18	31580801	0	A	G	A	A	G	A	A	G	G	A	A	A	A	G	A	G	H	H	A	A	A	H	H	A	A	G	G	A	A	A	A	A	H	G	A	A	A	G	A	H	A	A	H	A	G	H
JAX00455345	18	31580942	0	G	A	G	G	A	G	G	G	G	G	G	G	G	G	G	G	G	G	G	G	G	H	G	G	G	A	G	G	G	G	G	G	G	H	G	G	G	G	G	G	G	G	G	G	G	G
JAX00212799	18	31583123	0	A	G	A	A	A	A	A	G	G	A	A	A	A	G	A	G	H	H	A	A	A	A	H	A	A	A	G	A	A	A	A	A	H	H	A	A	A	G	A	H	A	A	H	A	G	H
JAX00455346	18	31601288	0	G	A	G	G	G	G	G	A	G	G	G	G	G	G	G	A	G	G	G	G	G	G	H	G	G	G	G	G	G	G	G	G	G	G	G	G	G	G	G	G	G	G	G	G	G	H
JAX00455351	18	31604158	0	A	C	A	A	A	A	A	C	C	C	A	C	C	C	A	C	H	H	A	A	A	A	H	C	A	A	C	A	A	A	C	C	C	H	A	A	C	C	H	H	A	A	H	C	C	N
JAX00455355	18	31605916	0	G	C	G	G	G	G	G	G	G	C	G	C	C	G	G	G	G	G	G	G	G	G	G	C	G	G	G	G	G	G	C	C	H	G	G	G	C	G	H	G	G	G	G	C	G	G
JAX00081884	18	31625008	0	T	A	T	T	T	T	T	T	T	A	T	A	A	T	T	T	T	T	T	T	T	T	T	A	T	T	T	T	T	T	A	A	H	T	T	T	A	T	H	T	T	T	T	A	T	T
JAX00455368	18	31702539	0	T	C	T	T	T	T	T	T	C	T	T	T	T	C	T	T	H	H	T	T	T	T	T	T	T	T	C	T	T	T	T	T	T	H	T	T	T	C	T	H	T	T	H	T	C	T
JAX00455372	18	31756452	0	G	A	G	G	G	G	G	G	A	G	G	G	G	A	G	G	G	H	G	G	G	G	G	G	G	G	H	G	G	G	G	G	G	N	G	G	G	A	G	N	G	G	H	G	A	G
JAX00455374	18	31765925	0	T	A	A	T	A	A	A	A	A	T	A	T	T	A	A	A	H	A	A	A	A	A	H	T	A	A	A	H	A	H	T	T	H	A	A	A	T	A	H	A	A	T	A	T	A	A
JAX00455377	18	31768079	0	T	G	G	T	G	G	G	G	G	G	G	G	G	G	G	G	H	G	G	G	G	G	H	G	G	G	G	H	G	H	G	G	G	G	G	G	G	G	G	G	G	T	G	G	G	G
JAX00455379	18	31775442	0	G	A	G	G	G	G	G	G	A	G	G	G	G	A	G	G	H	N	G	G	G	G	G	G	G	G	A	G	G	G	G	G	G	H	G	G	G	A	G	H	G	G	H	G	A	G
JAX00455387	18	31823363	0	T	C	T	T	T	T	T	C	C	T	T	T	T	C	T	C	H	H	T	T	T	T	H	T	T	T	C	T	T	T	T	T	H	H	T	T	T	C	T	H	T	T	H	T	C	H
JAX00455389	18	31856271	0	A	C	A	A	A	A	A	C	C	C	A	C	C	C	A	N	H	H	A	A	A	A	H	C	A	A	C	A	A	A	C	C	C	H	A	A	C	C	A	H	A	A	H	C	C	N
JAX00455390	18	31856765	0	G	A	G	G	G	G	G	A	G	G	G	G	G	G	G	A	G	G	G	G	G	G	H	G	G	G	G	G	G	G	G	G	H	G	G	G	G	G	G	G	G	G	G	G	G	H
JAX00212807	18	31886381	0	A	G	A	A	A	A	A	G	G	A	A	A	A	G	A	G	H	H	A	A	A	A	H	A	A	A	G	A	A	A	A	A	N	H	A	A	A	G	A	H	A	A	H	A	G	H
JAX00081906	18	31905193	0	A	C	C	A	C	C	C	C	C	C	C	C	C	C	C	C	H	C	C	C	C	C	H	C	C	C	C	H	C	H	C	C	C	C	C	C	C	C	C	C	C	A	C	C	C	C
JAX00455395	18	31913945	0	G	C	C	G	C	C	C	C	C	C	C	C	C	C	C	C	G	C	C	C	C	C	G	C	C	C	C	G	C	G	C	C	C	C	C	C	C	C	C	C	C	G	C	C	C	C
JAX00455396	18	31915366	0	T	C	T	T	T	T	T	T	T	C	T	N	C	T	T	T	T	T	T	T	T	T	T	C	T	T	T	T	T	T	C	C	H	T	T	T	C	T	H	T	T	T	T	C	T	T
JAX00455399	18	31932684	0	A	G	A	A	A	A	A	G	G	A	A	A	A	G	A	G	H	H	H	A	A	A	H	A	A	A	G	A	A	A	A	A	H	H	A	A	A	G	A	H	A	A	H	A	G	H
JAX00455402	18	31970516	0	A	C	A	A	A	A	A	C	A	A	A	A	A	A	A	C	A	A	A	A	A	A	H	A	A	A	A	A	A	A	A	A	H	A	A	A	A	A	A	A	A	A	A	A	A	H
JAX00081911	18	31985746	0	T	C	C	T	T	C	C	C	C	C	C	C	C	C	C	C	H	C	C	C	C	H	H	C	C	T	C	H	C	H	C	C	C	H	C	C	C	C	C	C	C	T	C	C	C	N
JAX00455406	18	31986707	0	T	C	C	T	T	C	C	T	T	T	C	T	T	T	C	T	T	H	H	C	C	H	T	T	C	T	T	H	C	H	T	T	T	T	C	C	T	T	H	H	C	T	H	T	T	H
JAX00081912	18	31999406	0	T	C	C	T	T	C	C	C	C	C	C	C	C	C	C	C	H	C	C	C	C	H	H	C	C	T	C	H	C	H	C	C	C	H	C	C	C	C	C	C	C	T	C	C	C	C
JAX00081913	18	32014519	0	C	T	T	C	C	T	T	T	T	T	T	T	T	T	T	T	H	T	T	T	T	H	H	T	T	C	T	N	T	H	T	T	T	N	T	T	T	T	N	T	T	C	T	T	T	T
JAX00455414	18	32032891	0	G	A	G	G	G	G	G	A	A	G	G	G	G	A	G	A	H	H	H	G	G	G	H	G	G	G	A	G	G	G	G	G	H	H	G	G	G	A	G	H	G	G	H	G	A	H
JAX00455415	18	32035599	0	G	A	G	G	G	G	G	A	G	G	G	G	G	G	G	A	G	G	G	G	G	G	H	G	G	G	G	G	G	G	G	G	H	G	G	G	G	G	G	G	G	G	G	G	G	H
JAX00081919	18	32086422	0	C	T	C	C	C	C	C	C	C	T	C	T	T	C	C	C	C	C	C	C	C	C	C	T	C	C	C	C	C	C	T	T	H	C	C	C	T	C	H	C	C	C	C	T	C	C
JAX00455418	18	32093996	0	C	A	C	C	C	C	C	C	A	C	C	C	C	A	C	C	H	H	H	C	C	C	C	C	C	C	A	C	C	C	C	C	C	H	C	C	C	A	C	H	C	C	H	C	A	C
JAX00455419	18	32095881	0	A	C	A	A	A	A	A	C	C	A	A	A	A	C	A	C	H	H	H	A	A	A	H	A	A	A	C	A	A	A	A	A	A	H	A	A	A	C	A	H	A	A	H	A	C	H
JAX00455422	18	32108162	0	C	T	C	C	C	C	C	T	C	C	C	C	C	C	C	T	C	C	C	C	C	C	H	C	C	C	C	C	C	C	C	C	C	C	C	C	C	C	C	C	C	C	C	C	C	H
JAX00455425	18	32108909	0	C	T	C	C	C	C	C	C	C	T	C	H	T	C	C	C	C	C	C	C	C	C	C	T	C	C	C	C	C	C	T	T	T	C	C	C	T	C	H	C	C	C	C	T	C	C
JAX00455427	18	32110430	0	T	G	G	T	G	G	G	T	T	G	G	G	G	T	G	T	T	H	H	G	G	G	T	G	G	G	T	H	G	H	G	G	G	H	G	G	G	T	G	H	G	T	H	G	T	H
JAX00455428	18	32110603	0	G	A	G	G	A	G	G	G	G	A	G	A	A	G	G	G	G	G	G	G	G	H	G	A	G	A	G	G	G	G	A	A	A	H	G	G	A	G	H	G	G	G	G	A	G	G
JAX00455431	18	32118789	0	A	G	A	A	A	A	A	G	G	A	A	A	A	G	A	G	H	H	H	A	A	A	H	A	A	A	G	A	A	A	A	A	A	H	A	A	A	G	A	H	A	A	H	A	G	H
JAX00455432	18	32119456	0	G	T	G	G	T	G	G	G	G	G	G	G	G	G	G	G	G	G	G	G	G	H	G	G	G	T	G	G	G	G	G	G	G	H	G	G	G	G	G	G	G	G	G	G	G	G
[truncated: 5,017 more rows]
[truncated: 119 more columns]
