# Supplementary material for: Modeling Host Genetic Regulation of Influenza Pathogenesis in the Collaborative Cross
Source: PLoS Pathog. 2013 Feb 28;9(2):e1003196. doi: 10.1371/journal.ppat.1003196 (PMC3585141; doi:10.1371/journal.ppat.1003196)
Supplement: Dataset S2 — Genotypes of Pre-CC animals. (ZIP) [file ppat.1003196.s002.zip › chr19.csv]

						A	B	C	D	E	F	G	H	GDACBHFE	DHGFEBCA	DFBHAECG	AEHGDCFB	BGAFDECH	FCEHGDAB	EBDGAFCH	CFEDHABG	GHBDCAFE	DHBGAFCE	AEDGBHFC	EDFCBHGA	EDAFGCBH	EBAFCGDH	CGDEFBHA	EDBGCHAF	CEBHDFAG	AEBGDFCH	BEHDFACG	HCDBAEFG	AEFGDBHC	BHCEAFDG	BGFEHDAC	EAFCDHGB	EBGAFDHC	CHAEDGBF	BFDGAECH	EAGBHCFD	ECBFAGDH	FCBHAEDG	CAFGEHDB	BHDFAGCE	GFEBCHAD	AFECDHGB	AFDGEBHC	EDFGABHC
id	chr	position	array	call0	call2	A/J	C57Bl/6J	129SvlmJ	NOD/LtJ	NZO/HlLtJ	CAST/EiJ	PWK/PhJ	WSB/EiJ	OR157f52	OR941f70	OR3467f46	OR4251f139	OR5415f124	OR2291f89	OR3087f42	OR739f146	OR867f169	OR3548f45	OR3007f48	OR3078f48	OR3291f40	OR3358f52	OR692f155	OR3207f45	OR3426f49	OR3168f55	OR780f63	OR3370f40	OR3154f39	OR3389f49	OR291f146	OR3181f47	OR3289f54	OR3076f38	OR3061f41	OR3067f39	OR3594f40	OR5019f133	OR5049f136	OR5118f134	OR4587f141	OR5091f130	OR5612f134	OR3584f50
JAX00086305	19	3196673	0	G	C	G	G	G	G	G	C	C	C	G	H	C	H	C	C	C	G	C	G	G	C	G	G	C	C	C	G	G	C	C	N	C	H	C	G	G	N	G	G	G	G	G	N	N	G
JAX00468910	19	3261140	0	G	A	G	G	G	G	G	G	A	G	G	G	G	G	G	G	N	G	G	G	G	G	G	G	A	G	G	N	G	G	A	G	G	N	G	G	G	G	G	G	G	G	G	N	G	G
JAX00086310	19	3270326	0	A	G	A	A	A	A	A	G	G	G	A	H	G	H	G	G	G	A	G	A	A	G	A	A	G	G	G	A	A	G	G	A	G	H	G	A	A	H	A	A	A	A	A	H	A	A
JAX00468917	19	3273153	0	C	T	C	C	C	C	C	C	T	C	C	C	C	C	C	C	H	C	C	C	C	C	C	C	T	C	C	C	C	C	T	C	C	H	C	C	C	C	C	C	C	C	C	H	C	C
JAX00468921	19	3286882	0	G	A	G	G	G	G	G	G	A	G	G	G	G	G	G	G	H	G	G	G	G	G	G	G	A	G	G	G	G	G	A	G	G	H	G	G	G	G	G	G	G	G	G	H	G	G
JAX00468924	19	3337115	0	G	C	G	G	G	G	G	C	G	G	G	G	H	G	G	G	H	G	G	G	G	C	G	G	G	H	C	G	G	C	G	G	C	G	H	G	G	G	G	G	G	G	G	G	G	G
JAX00468932	19	3349093	0	T	A	T	T	T	T	T	A	T	T	T	T	H	T	T	T	H	T	T	T	T	A	T	T	T	H	A	T	T	A	T	T	A	T	H	T	T	T	T	T	T	T	T	T	T	T
JAX00468933	19	3349495	0	A	G	A	A	A	A	A	G	G	G	A	G	G	H	G	G	G	A	G	A	A	G	A	A	G	G	G	A	A	G	G	A	G	H	G	A	A	H	A	A	A	A	A	H	A	A
JAX00086316	19	3356365	0	T	C	T	T	T	T	T	C	C	C	T	C	C	H	C	C	C	T	C	T	T	C	T	T	C	C	C	T	T	C	C	T	C	H	C	T	T	H	T	T	T	T	T	H	T	T
JAX00086317	19	3356479	0	A	G	A	A	A	A	A	G	G	A	A	A	H	A	A	A	G	A	A	A	A	G	A	A	G	H	G	A	A	G	G	A	G	H	H	A	A	A	A	A	A	A	A	H	A	A
JAX00468938	19	3371529	0	C	T	C	C	C	C	C	T	C	T	C	T	T	H	T	T	H	C	T	C	C	T	C	C	C	T	T	C	C	T	C	C	T	C	T	C	C	H	C	C	C	C	C	C	C	C
JAX00086319	19	3373154	0	C	G	C	C	C	C	C	G	C	G	C	G	G	H	G	G	H	C	G	C	C	G	C	C	C	G	G	C	C	G	C	C	G	C	G	C	C	H	C	C	C	C	C	C	C	C
JAX00468940	19	3379775	0	G	A	G	G	G	G	G	G	A	A	G	A	H	H	A	A	H	G	A	G	G	G	G	G	A	H	G	G	G	G	A	G	G	H	H	G	G	H	G	G	G	G	G	H	G	G
JAX00468946	19	3400089	0	A	T	A	A	A	A	A	A	T	A	A	A	A	A	A	A	A	A	A	A	A	A	A	A	T	A	A	A	A	A	T	A	A	H	A	A	A	A	A	A	A	A	A	T	A	A
JAX00086322	19	3413095	0	T	C	C	T	T	C	T	C	C	C	T	C	C	H	C	C	C	C	C	T	H	C	T	T	C	C	C	T	T	C	C	C	C	H	C	T	T	H	C	T	T	C	C	N	T	T
JAX00086325	19	3461020	0	A	C	C	A	A	C	A	C	C	C	A	C	C	H	C	C	C	C	C	A	H	C	A	A	C	C	C	A	A	C	C	C	C	H	C	A	A	H	C	A	A	C	C	H	A	A
JAX00468955	19	3461406	0	C	T	C	C	C	C	C	C	T	C	C	C	C	C	C	C	H	C	C	C	C	C	C	C	T	C	C	C	C	C	T	C	C	H	C	C	C	C	C	C	C	C	C	H	C	C
JAX00086326	19	3463953	0	T	C	C	T	T	C	T	C	T	C	T	C	C	H	C	C	H	C	C	T	H	C	T	T	T	C	C	T	T	C	T	C	C	T	C	T	T	H	C	T	T	C	C	T	T	T
JAX00468959	19	3486822	0	T	C	T	T	T	T	T	C	T	T	T	T	H	T	T	T	H	T	T	T	T	C	T	T	T	H	C	T	T	C	T	T	C	T	H	T	T	T	T	T	T	T	T	T	T	T
JAX00188550	19	3490564	0	C	G	G	C	G	G	G	G	G	G	G	G	G	C	G	G	G	G	G	C	C	G	G	G	G	G	G	G	G	G	G	G	G	G	G	C	G	C	G	G	C	G	G	G	G	G
JAX00086327	19	3494805	0	G	A	A	G	G	A	G	A	G	A	G	A	A	H	A	A	H	A	A	G	H	A	G	G	G	A	A	G	G	A	G	A	A	G	A	G	G	H	A	G	G	A	A	G	G	G
JAX00468974	19	3554142	0	T	A	T	T	T	T	T	A	T	A	T	A	A	H	A	A	H	T	A	T	T	A	T	T	T	A	A	T	T	A	T	T	A	T	A	T	T	N	T	T	T	T	T	T	T	T
JAX00086333	19	3563971	0	C	T	T	C	C	T	C	C	C	C	C	C	C	C	C	C	C	T	C	C	H	C	C	C	C	C	C	C	C	C	C	T	C	C	C	C	C	C	T	C	C	T	T	C	C	C
JAX00468977	19	3589287	0	T	C	C	T	T	C	T	C	C	C	T	C	C	H	C	C	C	C	C	T	H	C	T	T	C	C	C	T	T	C	C	C	C	H	C	T	N	H	C	N	T	C	C	H	N	T
JAX00086335	19	3599844	0	T	C	C	T	T	C	T	C	C	C	T	C	C	H	C	C	C	C	C	T	H	C	T	T	C	C	C	T	T	C	C	C	C	H	C	T	T	H	C	T	T	C	C	H	T	T
JAX00468980	19	3600063	0	A	G	A	A	A	A	A	A	G	A	A	A	A	A	A	A	H	A	A	A	A	A	A	A	G	A	A	A	A	A	G	A	A	H	A	A	A	A	A	A	A	A	A	H	A	A
JAX00468981	19	3605011	0	G	A	A	G	G	A	G	A	G	A	G	A	A	H	A	A	H	A	A	G	H	A	G	G	G	A	A	G	G	A	G	A	A	G	A	G	G	H	A	G	G	A	A	G	G	G
JAX00214179	19	3613819	0	A	C	A	A	A	A	A	A	C	A	A	A	A	A	A	A	H	A	A	A	A	A	A	A	C	A	A	A	A	A	C	A	A	H	A	A	A	A	A	A	A	A	A	N	A	A
JAX00086336	19	3614666	0	T	A	A	T	T	A	T	A	A	A	T	A	A	H	A	A	A	A	A	T	H	A	T	T	A	A	A	T	T	A	A	A	A	H	A	T	T	H	A	T	T	A	A	H	T	T
JAX00468983	19	3617742	0	G	A	G	G	G	G	G	A	G	A	G	A	A	H	A	A	H	G	A	G	G	A	G	G	G	A	A	G	G	A	G	G	A	G	A	G	G	H	G	G	G	G	G	G	G	G
JAX00086337	19	3619507	0	A	G	G	A	A	G	A	G	G	G	A	G	G	H	G	G	G	G	G	A	H	G	A	A	G	G	G	A	A	G	G	G	G	H	G	A	A	H	G	A	A	G	G	H	N	A
JAX00468985	19	3620482	0	C	T	C	C	C	C	C	T	C	T	C	T	T	H	T	T	H	C	T	C	C	T	C	C	C	T	T	C	C	T	C	C	T	C	T	C	C	N	C	C	C	C	C	C	C	C
JAX00468994	19	3641344	0	C	T	C	C	C	C	C	T	C	T	C	T	T	H	T	T	H	C	T	C	C	T	C	C	C	T	T	C	C	T	C	C	T	C	T	C	C	H	C	C	C	C	C	C	C	C
JAX00468995	19	3643461	0	A	G	A	A	A	A	A	G	G	G	A	G	G	H	G	G	G	A	G	A	A	G	A	A	G	G	G	A	A	G	G	A	G	H	G	A	A	N	A	A	A	A	A	H	A	A
JAX00468997	19	3657912	0	C	T	C	C	C	C	C	T	C	T	C	T	T	H	T	T	H	C	T	C	C	T	C	C	C	T	T	C	C	T	C	C	T	C	T	C	C	H	C	C	C	C	C	C	C	C
JAX00086342	19	3683367	0	C	A	A	C	C	A	C	C	C	C	C	C	C	C	C	C	C	A	C	C	H	C	C	C	C	C	C	C	C	C	C	A	C	C	C	C	C	C	A	C	C	A	A	C	C	C
JAX00469006	19	3711395	0	A	G	A	A	A	A	A	A	G	A	A	A	A	A	A	A	A	A	A	A	A	A	A	A	G	A	A	A	A	A	G	A	A	A	A	A	A	A	A	A	A	A	A	A	A	A
JAX00469008	19	3716559	0	A	G	A	A	A	A	A	G	G	G	A	G	G	H	G	G	G	A	G	A	A	G	A	A	G	G	G	A	A	G	G	A	G	H	G	A	A	H	A	A	A	A	A	H	A	A
JAX00086350	19	3782321	0	T	G	T	T	T	T	T	T	G	T	T	T	T	T	T	T	N	T	T	T	T	T	T	T	G	T	T	T	T	T	G	T	T	H	T	T	T	T	T	T	T	T	T	H	T	T
JAX00469016	19	3809075	0	G	C	G	G	G	G	G	C	G	C	G	C	C	H	C	C	H	G	C	G	G	C	G	G	G	C	C	G	G	C	G	G	C	G	C	G	G	H	G	G	G	G	G	G	G	G
JAX00469018	19	3819204	0	G	C	G	G	G	G	G	G	C	G	G	G	G	G	G	G	H	G	G	G	G	G	G	G	C	G	G	G	G	G	C	G	G	H	G	G	G	G	G	G	G	G	G	H	G	G
JAX00469019	19	3827927	0	G	A	G	G	G	G	G	G	G	A	G	A	H	H	A	A	G	G	A	G	G	G	G	G	G	H	G	G	G	G	G	G	G	G	H	G	G	H	G	G	G	G	G	G	G	G
JAX00086354	19	3859363	0	C	G	C	C	C	C	C	C	G	C	C	C	C	C	C	C	H	C	C	C	C	C	C	C	G	C	C	C	C	C	G	C	C	H	C	C	C	C	C	C	C	C	C	H	C	C
JAX00469027	19	3866785	0	A	G	A	A	A	A	A	G	A	G	A	G	G	H	G	G	H	A	G	A	A	G	A	A	A	G	G	A	A	G	A	A	G	A	G	A	A	H	A	A	A	A	A	A	A	A
JAX00469031	19	3883963	0	G	T	G	G	G	G	G	T	G	G	G	G	H	G	G	G	H	G	G	G	G	T	G	G	G	H	T	G	G	T	G	G	T	G	H	G	G	G	G	G	G	G	G	G	G	G
JAX00469036	19	3899780	0	C	A	C	C	C	C	C	C	A	C	C	C	C	C	C	C	H	C	C	C	C	C	C	C	A	C	C	C	C	C	A	C	C	H	C	C	C	C	C	C	C	C	C	H	C	C
JAX00469047	19	3949963	0	A	T	A	A	A	A	A	T	T	T	A	T	T	H	T	T	T	A	T	A	A	T	A	A	T	T	T	A	A	T	T	A	T	H	T	A	A	H	A	A	A	A	A	H	A	A
JAX00469048	19	3950048	0	C	T	C	C	C	C	C	T	C	T	C	T	T	H	T	T	H	C	T	C	C	T	C	C	C	T	T	N	N	T	C	C	T	C	T	C	C	H	N	C	C	N	C	C	C	N
JAX00469050	19	3969586	0	A	C	A	A	A	A	A	A	C	A	A	A	A	A	A	A	H	A	A	A	A	A	A	A	C	A	A	A	A	A	C	A	A	H	A	A	A	A	A	A	A	A	A	H	A	A
JAX00469058	19	3990599	0	T	A	T	T	T	T	T	A	T	T	T	T	H	T	T	T	H	T	T	T	T	A	T	T	T	H	A	T	T	A	T	T	A	T	H	T	T	T	T	T	T	T	T	T	T	T
JAX00469067	19	4019497	0	C	T	C	C	C	C	C	T	T	T	C	T	T	H	T	T	T	C	T	C	C	T	C	C	T	T	T	C	C	T	T	C	T	H	T	C	C	H	C	C	C	C	C	H	C	C
JAX00469068	19	4025163	0	A	C	A	A	A	A	A	A	A	C	A	C	H	H	C	C	A	A	C	A	A	A	A	A	A	H	A	A	A	A	A	A	A	A	H	A	A	H	A	A	A	A	A	A	A	A
JAX00469069	19	4025502	0	C	T	C	C	C	C	C	T	C	C	C	C	H	C	C	C	N	C	C	C	C	T	C	C	C	N	T	C	C	T	C	C	T	C	H	C	C	C	C	C	C	C	C	C	C	C
JAX00469082	19	4057900	0	A	G	A	A	A	A	A	G	G	A	A	A	H	A	A	A	G	A	A	A	A	G	A	A	G	H	G	A	A	G	G	A	G	H	H	A	A	A	A	A	A	A	A	H	A	A
JAX00469086	19	4079790	0	T	C	T	T	T	T	T	C	C	T	T	T	N	T	T	T	C	T	T	T	T	C	T	T	C	H	C	T	T	C	H	T	C	T	N	T	T	T	T	T	T	T	T	T	T	T
JAX00469090	19	4083781	0	G	C	G	G	G	G	G	C	C	G	G	G	H	G	G	G	C	G	G	G	G	C	G	G	C	H	C	G	G	C	C	G	C	H	H	G	G	G	G	G	G	G	G	H	G	G
JAX00086374	19	4109836	0	G	T	G	G	G	G	G	G	T	G	G	G	G	G	G	G	N	G	G	G	G	G	G	G	T	G	G	G	G	G	T	G	G	H	G	G	G	G	G	G	G	G	G	N	G	G
JAX00469095	19	4113046	0	C	T	C	C	C	C	C	T	T	C	C	C	H	C	N	C	T	C	C	N	C	T	C	C	T	H	T	C	C	T	T	C	T	H	H	C	C	C	C	C	C	C	C	H	N	C
JAX00469097	19	4117969	0	C	T	C	C	C	C	C	T	T	C	C	C	H	C	C	C	T	C	C	C	C	T	C	C	T	H	T	C	C	T	T	C	T	H	H	C	C	C	C	C	C	C	C	H	C	C
JAX00469099	19	4131822	0	C	T	C	C	C	C	C	T	C	C	C	C	H	C	C	C	T	C	C	C	C	T	C	C	C	H	T	C	C	T	C	C	T	C	H	C	C	C	C	C	C	C	C	C	C	C
JAX00469100	19	4132394	0	G	C	G	G	G	G	G	C	G	G	G	G	H	G	G	G	N	G	G	G	G	C	G	G	N	H	C	G	G	C	G	G	C	G	H	G	G	G	G	G	G	G	G	G	G	G
JAX00469106	19	4156265	0	G	A	G	G	G	G	G	A	A	G	G	G	H	G	G	G	A	G	G	G	G	A	G	G	A	H	A	G	G	A	A	G	A	H	H	G	G	G	G	G	G	G	G	H	G	G
JAX00469107	19	4156330	0	G	T	G	G	G	G	G	T	G	G	G	G	H	G	G	G	H	G	G	G	G	T	G	G	G	H	T	G	G	T	G	G	T	G	H	G	G	G	G	G	G	G	G	G	G	G
JAX00469114	19	4174716	0	G	A	G	G	G	G	G	A	G	G	G	G	H	G	H	G	H	G	G	G	G	A	G	G	G	H	A	G	G	A	G	G	A	G	H	G	G	N	G	G	G	G	G	G	G	G
JAX00086379	19	4196407	0	T	A	T	T	T	T	T	A	A	T	T	T	H	T	T	T	A	T	T	T	T	A	T	T	A	H	A	T	T	A	A	T	A	H	H	T	T	T	T	T	T	T	T	H	T	T
JAX00086382	19	4225979	0	A	G	A	A	A	A	A	G	G	A	A	A	H	A	A	A	G	A	A	A	H	G	A	A	G	H	G	A	A	G	G	A	G	H	H	A	A	A	A	A	A	A	A	H	A	A
JAX00469120	19	4228062	0	G	A	G	G	G	G	G	G	A	G	G	G	G	G	G	G	H	G	G	G	G	G	G	G	A	G	G	G	G	G	A	G	G	H	G	G	G	G	G	G	G	G	G	H	G	G
JAX00469121	19	4235196	0	C	T	C	C	C	C	C	T	T	C	C	C	H	C	C	C	T	C	C	C	C	T	C	C	T	H	T	C	C	T	T	C	T	H	H	C	C	C	C	C	C	C	C	H	C	C
JAX00469122	19	4235371	0	T	A	T	T	T	T	T	A	A	A	T	A	A	H	A	A	A	T	A	T	H	A	T	T	A	A	A	T	T	A	A	T	A	H	A	T	T	H	T	T	T	T	T	H	T	T
JAX00469123	19	4236972	0	T	G	T	T	T	T	T	G	T	T	T	T	H	T	T	T	H	T	T	T	H	G	T	T	T	H	G	T	T	G	T	T	G	T	H	T	T	T	T	T	T	T	T	T	T	T
JAX00469130	19	4264863	0	G	A	G	G	G	G	G	A	G	G	G	G	H	G	G	G	H	G	G	G	H	A	G	G	G	H	A	G	G	A	G	G	A	G	H	G	G	G	G	G	G	G	G	G	G	G
JAX00469134	19	4273189	0	G	A	G	G	G	G	G	G	G	A	G	A	H	H	A	A	G	G	A	G	G	G	G	G	G	H	G	G	G	G	G	G	G	G	H	G	G	N	G	G	G	G	G	G	G	G
JAX00469138	19	4282333	0	G	A	G	G	G	G	G	A	A	G	G	G	H	G	G	G	A	G	G	G	H	A	G	G	A	H	A	G	G	A	A	G	A	N	H	G	G	G	G	G	G	G	G	H	G	G
JAX00086388	19	4304147	0	T	C	C	T	T	C	T	T	T	C	T	C	H	H	C	C	T	C	C	T	T	T	T	T	T	H	T	T	T	T	T	C	T	T	H	T	T	H	C	T	T	C	C	T	T	T
JAX00469147	19	4323400	0	A	T	A	A	A	A	A	T	A	A	A	A	H	A	A	A	H	A	A	A	H	T	A	A	A	H	T	A	A	T	A	A	T	A	H	A	A	A	A	A	A	A	A	A	A	A
JAX00086390	19	4324271	0	A	C	C	A	A	C	A	C	C	C	A	C	C	H	C	C	C	C	C	A	H	C	A	A	C	C	C	A	A	C	C	C	C	H	C	A	A	H	C	A	A	C	C	H	A	A
JAX00086391	19	4335641	0	A	G	G	A	A	G	A	G	G	G	A	G	G	H	G	G	G	G	G	N	H	G	A	A	G	N	N	A	A	G	G	G	G	H	G	A	A	H	G	A	A	G	G	H	A	A
JAX00469152	19	4343861	0	A	T	A	A	A	A	A	A	T	A	A	A	A	A	A	A	H	A	A	A	A	A	A	A	T	A	A	A	A	A	T	A	A	H	A	A	A	A	A	A	A	A	A	N	A	A
JAX00469157	19	4352774	0	T	C	T	T	T	T	T	C	C	T	T	T	H	T	T	T	C	T	T	T	H	C	T	T	C	H	C	T	T	C	C	T	C	H	H	T	T	T	T	T	T	T	T	H	T	T
JAX00469158	19	4365073	0	C	T	C	C	C	C	C	T	C	C	C	C	H	C	C	C	H	C	C	C	H	T	C	C	C	H	T	C	C	T	C	C	T	C	H	C	C	C	C	C	C	C	C	C	C	C
JAX00469161	19	4384909	0	T	C	T	T	T	T	T	C	C	T	T	T	H	T	T	T	C	T	T	T	H	C	T	T	C	H	C	T	T	C	C	T	C	H	H	T	T	T	T	T	T	T	T	H	T	T
JAX00469166	19	4409175	0	C	A	C	C	C	C	C	C	A	C	C	C	C	C	C	C	H	C	C	C	C	C	C	C	A	C	C	C	C	C	A	C	C	H	C	C	C	C	C	C	C	C	C	H	C	C
JAX00469167	19	4409649	0	T	C	T	T	T	T	T	C	C	T	T	T	H	T	T	T	C	T	T	T	H	C	T	T	C	H	C	T	T	C	C	T	C	H	H	T	T	T	T	T	T	T	T	H	T	T
JAX00214195	19	4412135	0	A	G	A	A	A	A	A	G	G	A	A	A	H	A	A	A	G	A	A	A	H	G	A	A	G	H	G	A	A	G	G	A	G	H	H	A	A	A	A	A	A	A	A	H	A	A
JAX00086400	19	4446217	0	A	T	T	A	A	T	A	A	A	A	A	A	A	A	A	A	A	T	A	A	A	A	A	A	A	A	A	A	A	A	A	T	A	A	A	A	A	A	T	A	A	T	T	A	A	A
JAX00086401	19	4447956	0	A	C	C	A	A	C	A	C	C	C	A	C	C	H	C	C	C	C	C	A	H	C	A	A	C	C	C	A	A	C	C	C	C	H	C	A	A	H	C	A	A	C	C	H	A	A
JAX00469173	19	4460843	0	C	T	C	C	C	C	C	T	T	T	C	T	T	H	T	T	T	C	T	C	N	T	C	C	T	T	T	C	C	T	T	C	T	H	T	C	C	H	C	C	C	C	C	H	C	C
JAX00086405	19	4539738	0	G	A	A	G	G	A	G	G	G	G	G	G	G	G	G	G	G	A	G	G	G	G	G	G	G	G	G	G	G	G	G	A	G	G	G	G	G	G	A	G	G	A	A	G	G	G
JAX00469201	19	4557237	0	T	G	G	T	T	G	T	G	G	T	T	T	H	T	T	T	G	G	T	T	H	G	T	T	G	H	G	T	T	G	G	G	G	H	H	T	T	T	G	T	T	G	G	H	T	T
JAX00469206	19	4570697	0	G	A	G	G	G	G	G	A	G	G	G	G	H	G	G	G	H	G	G	G	H	A	G	G	G	H	A	G	G	A	G	G	A	G	H	G	G	G	G	G	G	G	G	G	G	G
JAX00086409	19	4578878	0	G	T	T	G	G	T	G	G	G	G	G	G	G	G	G	G	G	T	G	G	G	G	G	G	G	G	G	G	G	G	G	T	G	G	G	G	G	G	T	G	G	T	T	G	G	G
JAX00469207	19	4579694	0	C	A	C	C	C	C	C	C	A	C	C	C	C	C	C	C	H	C	C	C	C	C	C	C	A	C	C	C	C	C	A	C	C	H	C	C	C	C	C	C	C	C	C	H	C	C
JAX00086410	19	4581481	0	C	T	T	C	C	T	C	C	C	C	C	C	C	C	C	C	C	T	C	C	C	C	C	C	C	C	C	C	C	C	C	T	C	C	C	C	C	C	T	C	C	T	T	C	C	C
JAX00469209	19	4587736	0	A	G	G	A	A	G	A	G	G	G	A	G	G	N	G	G	G	G	G	A	N	G	A	A	G	G	G	A	A	G	G	G	G	H	G	A	A	H	G	A	A	G	G	H	A	A
JAX00469214	19	4602096	0	C	T	C	C	C	C	C	T	T	C	C	C	H	C	C	C	T	N	C	C	H	T	C	C	T	H	T	C	N	T	T	C	T	H	H	C	C	C	C	C	C	C	C	H	C	C
JAX00469216	19	4603941	0	T	C	T	T	T	T	T	C	C	C	T	C	C	H	C	C	C	T	C	T	H	C	T	T	C	C	C	T	T	C	C	T	C	H	C	T	T	H	T	T	T	T	T	H	T	T
JAX00469218	19	4607853	0	G	A	G	G	G	G	G	G	G	A	G	A	H	H	A	A	G	G	A	G	G	G	G	G	G	H	G	G	G	G	G	G	G	G	H	G	G	H	G	G	G	G	G	G	G	G
JAX00469233	19	4658025	0	G	A	G	G	G	G	G	A	G	G	G	G	N	G	G	G	N	G	G	G	N	A	G	G	G	N	H	G	G	A	G	G	H	G	H	G	G	G	G	G	G	G	G	G	G	G
JAX00469237	19	4678823	0	A	G	A	A	A	A	A	G	G	A	A	A	H	A	A	A	G	A	A	A	H	G	A	A	G	H	G	A	A	G	G	A	G	H	H	A	A	A	A	A	A	A	A	H	A	A
JAX00086418	19	4699862	0	A	G	A	A	A	A	A	G	A	G	A	G	G	N	G	G	H	A	G	A	H	G	A	A	A	G	G	A	A	G	A	A	G	A	G	A	A	H	A	A	A	A	A	A	A	A
JAX00469244	19	4721626	0	C	A	C	C	C	C	C	C	C	A	C	A	H	H	A	A	C	C	A	C	C	C	C	C	C	H	C	C	C	C	C	C	C	C	H	C	C	H	C	C	C	C	C	C	C	C
JAX00469248	19	4728169	0	G	A	G	G	G	G	G	A	G	A	G	A	A	H	A	A	H	G	A	G	H	A	G	G	G	A	A	G	G	A	G	G	A	G	A	G	G	H	G	G	G	G	G	G	G	G
JAX00469251	19	4729958	0	T	C	T	T	T	T	T	T	T	C	T	C	H	H	C	C	T	T	C	T	T	T	T	T	T	H	T	T	T	T	T	T	T	T	H	T	T	H	T	T	T	T	T	T	T	T
JAX00214203	19	4740176	0	T	A	T	T	T	T	T	A	A	T	T	T	H	T	T	T	A	T	T	T	H	A	T	T	A	H	A	T	T	A	A	T	A	H	H	T	T	T	T	T	T	T	T	H	T	T
JAX00086422	19	4740220	0	T	C	C	T	T	C	T	T	C	C	T	C	H	H	C	C	H	C	C	T	T	T	T	T	C	H	T	T	T	T	C	C	T	H	H	T	T	H	C	T	T	C	C	H	T	T
JAX00469264	19	4750402	0	A	G	A	A	A	A	A	G	G	G	A	G	G	H	G	G	G	A	G	A	H	G	A	A	G	G	G	A	A	G	G	A	G	H	G	A	A	H	A	A	A	A	A	H	A	A
JAX00469272	19	4780345	0	G	A	G	G	G	G	G	G	A	G	G	G	G	G	G	G	H	G	G	G	G	G	G	G	A	G	G	G	G	G	A	G	G	H	G	G	G	G	G	G	G	G	G	H	G	G
JAX00469274	19	4834103	0	C	A	C	C	C	C	C	A	C	C	C	C	H	C	C	C	H	C	C	C	H	A	C	C	C	H	A	C	C	A	C	C	A	C	H	C	C	C	C	C	C	C	C	C	C	C
JAX00469276	19	4836042	0	G	A	G	G	G	G	G	G	A	A	G	A	H	H	A	A	N	G	A	G	G	G	G	G	A	H	G	G	G	G	A	G	G	H	H	G	G	G	G	G	G	G	G	H	G	G
JAX00469285	19	4894807	0	G	A	A	G	G	A	G	A	G	A	G	A	A	H	A	A	H	A	A	G	H	A	G	G	G	A	A	G	G	A	G	A	A	G	A	G	G	H	A	G	G	A	A	G	G	G
JAX00469292	19	4908557	0	G	T	G	G	G	G	G	T	T	G	G	G	H	G	G	G	T	G	G	G	H	T	G	G	T	H	T	G	G	T	T	G	T	H	H	G	G	G	G	G	G	G	G	H	G	G
JAX00469293	19	4909703	0	C	T	T	C	C	T	C	T	C	T	C	T	T	H	T	T	H	T	T	C	H	T	C	C	C	T	T	C	C	T	C	T	T	C	T	C	C	H	T	C	C	T	T	C	C	C
JAX00086434	19	4910686	0	A	G	G	A	A	G	A	A	A	G	A	G	H	H	G	G	A	G	G	A	A	A	A	A	A	H	A	A	A	A	A	G	A	A	H	A	A	H	G	A	A	G	G	A	A	A
JAX00469299	19	4923790	0	G	A	G	G	G	G	G	A	A	G	G	G	H	G	G	G	A	G	G	G	H	A	G	G	A	H	A	G	G	A	A	G	A	N	H	G	G	G	G	G	G	G	G	H	G	G
JAX00086435	19	4929427	0	G	A	A	G	G	A	G	G	G	G	G	G	G	G	G	G	G	A	G	G	G	G	G	G	G	G	G	G	G	G	G	A	G	G	G	G	G	G	A	G	G	A	A	G	G	G
JAX00469302	19	4930373	0	T	C	C	T	T	C	T	C	C	C	T	C	C	H	C	C	C	C	C	T	H	C	T	T	C	C	C	T	T	C	C	C	C	H	C	T	T	H	C	T	T	C	C	H	T	T
JAX00469305	19	4952975	0	C	T	C	C	C	C	C	T	C	C	C	C	H	C	C	C	H	C	C	C	H	T	C	C	C	H	T	C	C	T	C	C	T	C	H	C	C	C	C	C	C	C	C	C	C	C
JAX00469306	19	4953236	0	G	C	G	G	G	G	G	G	C	G	G	G	G	G	G	G	H	G	G	G	G	G	G	G	C	G	G	G	G	G	C	G	G	H	G	G	G	G	G	G	G	G	G	H	G	G
JAX00214208	19	4956170	0	G	A	G	G	G	G	G	G	A	G	G	G	G	G	G	G	H	G	G	G	G	G	G	G	A	G	G	G	G	G	A	G	G	H	G	G	G	G	G	G	G	G	G	H	G	G
JAX00469307	19	4981829	0	C	G	C	C	C	C	C	G	C	C	C	C	H	C	C	C	H	C	C	C	H	G	C	C	C	H	G	C	C	G	C	C	G	C	H	C	C	C	C	C	C	C	C	C	C	C
JAX00086440	19	4985046	0	A	C	C	A	A	C	A	C	C	C	A	C	C	H	C	C	C	C	C	A	H	C	A	A	C	C	C	A	A	C	C	C	C	H	C	A	A	H	C	A	A	C	C	H	A	A
JAX00469314	19	5006951	0	T	C	T	T	T	T	T	C	C	T	T	T	N	T	T	T	C	T	T	T	N	C	T	T	C	H	C	T	T	C	C	T	C	H	H	T	T	T	T	T	T	T	T	H	T	T
JAX00469315	19	5007455	0	C	T	C	C	C	C	C	T	T	C	C	C	H	C	C	C	T	C	C	C	H	T	C	C	T	H	T	C	C	T	T	C	T	H	H	C	C	C	C	C	C	C	C	H	C	C
JAX00469316	19	5011585	0	G	A	G	G	G	G	G	G	A	G	G	G	G	G	G	G	A	G	G	G	G	G	G	G	A	G	G	G	G	G	A	G	G	A	G	G	G	G	G	G	G	G	G	A	G	G
JAX00469317	19	5016478	0	T	A	T	T	T	T	T	T	T	A	T	A	H	H	A	A	T	T	A	T	T	T	T	T	T	H	T	T	T	T	T	T	T	T	H	T	T	H	T	T	T	T	T	T	T	T
JAX00469318	19	5016576	0	A	C	A	A	A	A	A	C	A	A	A	A	N	A	A	A	H	A	A	A	H	C	A	A	A	H	C	A	A	C	A	A	C	A	H	A	A	A	A	A	A	A	A	A	A	A
JAX00214211	19	5033713	0	C	G	C	C	C	C	C	C	G	C	C	C	C	C	C	C	H	C	C	C	C	C	C	C	G	C	C	C	C	C	G	C	C	H	C	C	C	C	C	C	C	C	C	H	C	C
JAX00469323	19	5035112	0	C	T	C	C	C	C	C	C	T	C	C	C	C	C	C	C	H	C	C	C	C	C	C	C	T	C	C	C	C	C	T	C	C	H	C	C	C	C	C	C	C	C	C	H	C	C
JAX00469324	19	5037677	0	C	T	C	C	C	C	C	T	C	T	C	T	T	H	T	T	H	C	T	C	H	T	C	C	C	T	T	C	C	T	C	C	T	C	T	C	C	H	C	C	C	C	C	C	C	C
JAX00469327	19	5040887	0	T	C	C	T	T	C	T	C	T	T	T	T	H	T	T	T	C	C	T	T	H	C	T	T	T	H	C	T	T	C	T	C	C	T	H	T	T	T	C	T	T	C	C	T	T	T
JAX00469329	19	5048781	0	T	C	T	T	T	T	T	T	C	T	T	T	T	T	T	T	H	T	T	T	T	T	T	T	C	T	T	T	T	T	C	T	T	H	T	T	T	T	T	T	T	T	T	H	T	T
JAX00469331	19	5051350	0	A	G	G	A	A	G	A	G	G	A	A	A	H	A	A	A	G	G	A	A	H	G	A	A	G	N	G	A	A	G	G	G	G	H	H	A	A	A	G	A	A	G	G	N	A	A
JAX00086447	19	5080341	0	C	T	T	C	C	T	C	T	C	C	C	C	H	C	C	C	H	T	C	C	H	T	C	C	C	H	T	C	C	T	C	T	T	C	H	C	C	C	T	C	C	T	T	C	C	C
JAX00469346	19	5135830	0	G	C	C	G	G	C	G	G	C	G	G	G	G	G	G	G	H	C	G	G	G	G	G	G	C	G	G	G	G	G	C	C	G	H	G	G	G	G	C	G	G	C	C	H	G	G
JAX00469347	19	5137134	0	A	T	A	A	A	A	A	T	A	A	A	A	H	A	A	A	H	A	A	A	H	T	A	A	A	H	T	A	A	T	A	A	T	A	H	A	A	A	A	A	A	A	A	A	A	A
JAX00214213	19	5161983	0	G	A	G	G	G	G	G	G	A	G	G	G	G	G	G	G	H	G	G	G	G	G	G	G	A	G	G	G	G	G	A	G	G	H	G	G	G	G	G	G	G	G	G	H	G	G
JAX00086454	19	5179661	0	G	A	A	G	G	A	G	G	G	G	G	G	G	G	G	G	G	A	G	G	G	G	G	G	N	G	G	G	G	G	G	A	G	G	G	G	G	G	A	G	G	A	A	G	G	G
JAX00214215	19	5179698	0	A	G	A	A	A	A	A	A	G	A	A	A	A	A	A	A	H	A	A	A	A	A	A	A	H	A	A	A	A	A	G	A	A	H	A	A	A	N	A	A	A	A	A	N	N	A
JAX00469358	19	5190141	0	A	G	A	A	A	A	A	G	G	A	A	A	H	A	A	A	G	A	A	A	H	G	A	A	G	H	G	A	A	G	G	A	G	H	H	A	A	A	A	A	A	A	A	H	A	A
JAX00469360	19	5191377	0	G	A	G	G	G	G	G	A	G	G	G	G	H	G	G	G	H	G	G	G	H	A	G	G	G	H	A	G	G	A	G	G	A	G	H	G	G	G	G	G	G	G	G	G	G	G
JAX00469363	19	5198821	0	C	A	C	C	C	C	C	C	A	C	C	C	C	C	C	C	H	C	C	C	C	C	C	C	A	C	C	C	C	C	A	C	C	H	C	C	C	C	C	C	C	N	C	H	C	C
JAX00469365	19	5202959	0	A	G	G	A	A	G	A	A	A	A	A	A	A	A	A	A	A	G	A	A	A	A	A	A	A	A	A	A	A	A	A	G	A	A	A	A	A	A	G	A	A	G	G	A	A	A
JAX00086457	19	5225489	0	T	A	A	T	T	A	T	A	T	T	T	T	H	T	T	T	H	A	T	T	H	A	T	T	T	H	A	T	T	A	T	A	A	T	H	T	T	T	A	T	T	A	A	T	T	T
JAX00469369	19	5226825	0	C	A	A	C	C	A	C	A	A	C	C	C	H	C	C	C	A	A	C	C	H	A	C	C	A	H	A	C	C	A	A	A	A	N	H	C	C	C	A	C	C	A	A	N	C	C
JAX00469371	19	5227017	0	C	A	A	C	C	A	C	C	C	C	C	C	C	C	C	C	C	A	C	C	C	C	C	C	C	C	C	C	C	C	C	A	C	C	C	C	C	C	A	C	C	A	A	C	C	C
JAX00086458	19	5229144	0	T	C	C	T	T	C	T	C	C	C	T	C	C	H	C	C	C	C	C	T	H	C	T	T	C	C	C	T	T	C	C	C	C	H	C	T	T	N	C	T	T	C	C	H	T	T
JAX00469375	19	5232838	0	C	T	C	C	C	C	C	C	T	C	C	C	C	C	C	C	H	C	C	C	C	C	C	C	T	C	C	C	C	C	T	C	C	H	C	C	C	C	C	C	C	C	C	H	C	C
JAX00469383	19	5262355	0	C	T	T	C	C	T	C	C	C	C	C	N	C	C	C	C	C	T	C	C	C	C	C	C	C	C	C	C	C	C	C	T	C	C	C	C	C	C	T	C	C	T	T	C	C	C
JAX00086461	19	5266420	0	T	C	C	T	T	C	T	T	C	C	T	C	H	H	C	C	H	C	C	T	T	T	T	T	C	H	T	T	T	T	C	C	T	H	H	T	T	H	C	T	T	C	C	H	T	T
JAX00086462	19	5290293	0	T	C	C	T	T	C	T	C	C	C	T	C	C	T	C	C	C	C	C	T	H	C	T	T	C	C	C	T	T	C	C	C	C	H	C	T	T	T	C	T	T	C	C	H	T	T
JAX00469387	19	5334584	0	T	G	T	T	T	T	T	T	G	T	T	T	T	T	T	T	H	T	T	T	T	T	T	T	G	T	T	T	T	T	G	T	T	H	T	T	T	T	T	T	T	T	T	H	T	T
JAX00469388	19	5342970	0	A	G	A	A	A	A	A	G	G	A	A	A	H	A	A	A	G	A	A	A	H	G	A	A	G	H	G	A	A	G	G	A	G	N	H	A	A	A	A	A	A	A	A	H	A	A
JAX00469389	19	5343175	0	G	A	G	G	G	G	G	G	G	A	G	A	H	H	A	A	G	G	A	G	G	G	G	G	G	H	G	G	G	G	G	G	G	G	N	G	G	H	G	G	G	G	G	G	G	G
JAX00469392	19	5344138	0	C	T	C	C	C	C	C	T	C	C	C	C	N	C	C	C	N	C	C	C	N	T	C	C	C	N	T	C	C	T	C	C	T	C	N	C	C	C	C	C	C	C	C	C	C	C
JAX00086467	19	5353007	0	T	G	G	T	T	G	T	G	G	G	T	G	G	H	G	G	G	G	G	T	H	G	T	T	G	G	G	T	T	G	G	G	G	H	G	T	T	H	G	T	T	G	G	H	T	T
JAX00469396	19	5353451	0	G	A	G	G	G	G	G	A	G	G	G	G	H	G	G	G	N	G	G	G	H	A	G	G	G	N	A	G	G	A	G	G	A	G	G	G	G	G	G	G	G	G	G	G	G	G
JAX00086470	19	5385566	0	A	C	C	A	A	C	A	C	C	C	A	C	C	H	C	C	C	C	C	A	H	C	A	A	C	C	C	A	A	C	C	C	C	H	C	A	A	H	C	N	A	C	C	H	A	A
JAX00469408	19	5403406	0	T	C	C	T	T	C	T	C	C	T	T	T	H	T	T	T	C	C	T	T	H	C	T	T	C	H	C	T	T	C	C	C	C	H	H	T	T	T	C	T	T	C	C	H	T	T
JAX00086471	19	5411811	0	T	C	C	T	T	C	T	C	C	T	T	T	H	T	T	T	C	C	T	T	H	C	T	T	C	H	C	T	T	C	C	C	C	H	H	T	T	T	C	T	T	C	C	H	T	T
JAX00086473	19	5438994	0	G	C	C	G	G	C	G	G	G	G	G	G	G	G	G	G	G	C	G	G	G	G	G	G	G	G	G	G	G	G	G	G	G	G	G	G	G	G	C	G	G	C	C	G	G	G
JAX00469417	19	5441512	0	T	C	C	T	T	C	T	C	C	C	T	C	C	T	C	C	C	C	C	T	H	C	T	T	C	C	C	T	T	C	C	C	C	H	C	T	T	T	C	T	T	C	C	H	T	T
JAX00086475	19	5450169	0	C	T	T	C	C	T	C	C	C	C	C	C	C	C	C	C	C	T	C	C	C	C	C	C	C	C	C	C	C	C	C	C	C	C	C	C	C	C	T	C	C	T	T	C	C	C
JAX00469423	19	5450444	0	T	A	A	T	T	A	T	A	A	T	T	T	H	T	T	T	A	A	T	T	H	A	T	T	A	H	A	T	T	A	A	A	A	H	H	T	T	T	A	T	T	A	A	H	T	T
JAX00086478	19	5484672	0	T	C	C	T	T	C	T	T	T	T	T	T	T	T	T	T	T	C	T	T	T	T	T	T	T	T	T	T	T	T	T	T	T	T	T	T	T	T	C	T	T	C	C	T	T	T
JAX00469446	19	5527430	0	A	G	G	A	A	G	A	G	G	A	A	A	H	A	A	A	G	G	A	A	H	G	A	A	G	H	G	A	A	G	G	G	G	H	H	A	A	A	G	A	A	G	G	H	A	A
JAX00086480	19	5546806	0	T	G	G	T	T	G	T	G	G	G	T	G	G	H	G	G	G	G	G	T	H	G	T	T	G	G	G	T	T	G	G	G	G	H	G	T	T	H	G	T	T	G	G	H	T	T
JAX00469454	19	5557829	0	C	A	C	C	C	C	C	C	A	C	C	C	C	C	C	C	H	C	C	C	C	C	C	C	A	C	C	C	C	C	A	C	C	H	C	C	C	C	C	C	C	C	C	H	C	C
JAX00469455	19	5559207	0	T	C	T	T	T	T	T	C	C	T	T	T	H	T	T	T	H	T	T	T	T	H	T	T	C	N	C	T	T	C	C	C	C	N	H	T	T	T	T	T	T	T	T	H	T	T
JAX00086486	19	5603222	0	T	C	C	T	T	C	T	C	C	C	T	C	C	H	C	C	C	C	C	T	H	C	T	T	C	C	C	T	T	C	C	C	C	H	C	T	T	H	C	T	T	C	C	H	T	T
JAX00086487	19	5617703	0	A	G	G	A	A	G	A	G	G	G	A	G	G	H	G	G	G	G	G	A	H	G	A	A	G	G	G	A	A	G	G	G	G	H	G	A	A	H	G	A	A	G	G	H	A	A
JAX00469464	19	5624845	0	A	G	A	A	A	A	A	A	G	A	A	A	A	A	A	A	H	A	A	A	A	A	A	A	G	A	A	A	A	A	G	A	A	H	A	A	A	A	A	A	A	A	A	H	A	A
JAX00469466	19	5669716	0	A	G	A	A	A	A	A	G	G	A	A	A	H	A	A	A	G	A	A	A	H	G	A	A	G	H	G	A	A	G	G	G	G	H	H	A	A	A	A	A	A	A	A	A	A	A
JAX00469467	19	5673562	0	A	T	A	A	A	A	A	T	A	A	A	A	H	A	A	A	H	A	A	A	H	T	A	A	A	H	T	A	A	T	A	T	T	A	H	A	A	A	A	A	A	A	A	A	A	A
JAX00469468	19	5682989	0	T	C	T	T	T	T	T	C	C	T	T	T	H	T	T	T	C	T	T	T	H	C	T	T	C	H	C	T	T	C	C	C	C	H	H	T	T	T	T	T	T	T	T	H	T	T
JAX00086492	19	5691917	0	G	A	A	G	G	A	G	G	G	A	G	A	H	H	A	A	G	A	A	G	G	G	G	G	G	H	G	G	G	G	G	G	G	G	H	G	G	H	A	G	G	A	A	G	G	G
JAX00214232	19	5735056	0	G	T	G	G	G	G	G	G	T	G	G	G	G	G	G	G	N	G	G	G	G	G	G	G	T	G	G	G	G	G	T	G	G	H	G	G	G	G	G	G	G	G	G	H	G	G
JAX00469482	19	5758189	0	C	T	C	C	C	C	C	C	C	T	C	T	N	H	T	T	C	C	T	C	C	C	C	C	C	H	C	C	C	C	C	C	C	C	H	C	C	H	C	C	C	C	C	C	C	C
JAX00086498	19	5765370	0	G	A	A	G	G	A	G	G	G	A	G	A	H	H	A	A	G	A	A	G	G	G	G	G	G	H	G	G	G	G	G	G	G	G	H	G	G	H	A	G	G	A	A	G	G	G
JAX00086499	19	5778884	0	G	C	G	G	G	G	G	G	C	G	G	G	G	G	G	G	H	G	G	G	G	G	G	G	C	G	G	G	G	G	C	G	G	H	G	G	G	G	G	G	G	G	G	H	G	G
JAX00469491	19	5796095	0	T	G	T	T	T	T	T	G	T	T	T	T	H	T	T	T	H	T	T	T	H	G	T	T	T	H	G	T	T	G	T	G	G	T	H	T	T	T	T	T	T	T	T	T	T	T
JAX00086501	19	5800230	0	A	G	G	A	A	G	A	A	A	A	A	A	A	A	A	A	A	G	A	A	A	A	A	A	A	A	A	A	A	A	A	A	A	A	A	A	A	A	G	A	A	G	G	A	A	A
JAX00086503	19	5818483	0	C	A	C	C	C	C	C	A	A	C	C	C	H	C	C	C	A	C	C	C	H	A	C	C	A	H	A	C	C	A	A	A	A	H	H	C	C	C	C	C	C	C	C	H	C	C
JAX00469497	19	5820485	0	C	A	C	C	C	C	C	A	C	C	C	C	H	C	C	C	N	C	C	C	H	A	C	C	C	H	A	C	C	A	C	A	A	C	H	C	C	C	C	C	C	C	C	C	C	C
JAX00086506	19	5858515	0	C	T	C	C	C	C	C	C	T	C	C	C	C	C	C	C	N	C	C	C	C	C	C	C	T	C	C	C	C	C	T	C	N	H	C	C	C	C	C	C	C	N	C	N	C	C
JAX00469501	19	5865137	0	T	C	T	T	T	T	T	C	C	T	T	T	T	T	T	T	C	T	T	T	T	C	T	T	C	T	C	T	T	C	C	C	C	T	T	T	T	T	T	T	T	T	T	T	T	T
JAX00469507	19	5922222	0	G	A	G	G	G	G	G	A	G	G	G	G	H	G	G	G	H	G	G	G	H	A	G	G	G	H	A	G	G	A	G	A	A	G	H	G	G	G	G	G	G	G	G	G	G	G
JAX00469508	19	5922485	0	C	T	T	C	C	T	C	C	C	C	C	C	C	C	C	C	C	T	C	C	C	C	C	C	C	C	C	C	C	C	C	C	C	C	C	C	C	C	T	C	C	T	T	C	C	C
JAX00086510	19	5954944	0	G	T	T	G	G	T	G	T	T	T	G	T	T	H	T	T	T	T	T	G	H	T	G	G	T	T	T	G	G	T	T	T	T	H	T	G	G	H	T	G	G	T	T	H	G	G
JAX00086513	19	5964904	0	C	G	C	C	C	C	C	C	G	C	C	C	C	C	C	C	H	C	C	C	C	C	C	C	G	C	C	C	C	C	G	C	C	H	C	C	C	C	C	C	C	C	C	H	C	C
JAX00469527	19	6011638	0	T	A	A	T	T	A	T	T	T	A	T	A	H	H	A	A	T	A	A	T	T	T	T	T	T	H	T	T	T	T	T	T	T	T	H	T	T	H	A	T	T	A	A	T	T	T
JAX00086516	19	6019589	0	C	T	T	C	C	T	C	C	C	T	C	T	H	H	T	T	C	T	T	C	C	C	C	C	C	H	C	C	C	C	C	C	C	C	H	C	C	H	T	C	C	T	T	C	C	C
JAX00086518	19	6037694	0	C	T	T	C	C	T	C	C	C	T	C	T	H	H	T	T	C	T	T	C	C	C	C	C	C	H	C	C	C	C	C	C	C	C	H	C	C	H	T	C	C	T	T	C	C	C
JAX00086520	19	6051951	0	G	A	A	G	G	A	G	A	G	A	G	A	A	H	A	A	H	A	A	G	H	A	G	G	G	A	A	G	G	A	G	A	A	G	A	G	G	H	A	G	G	A	A	G	G	G
JAX00086521	19	6063607	0	A	G	G	A	A	G	A	G	G	G	A	G	G	H	G	G	G	G	G	A	H	G	A	A	G	G	G	A	A	G	G	G	G	H	G	A	A	H	G	A	A	G	G	H	A	A
JAX00469541	19	6070862	0	A	G	G	A	A	G	A	G	G	G	A	G	G	H	G	G	G	G	G	A	H	G	A	A	G	G	G	A	A	G	G	G	G	H	G	A	A	H	G	A	A	G	G	H	A	A
JAX00469542	19	6071229	0	G	A	A	G	G	A	G	G	G	A	G	A	H	H	A	A	G	A	A	G	G	G	G	G	G	H	G	G	G	G	G	G	G	G	H	G	G	H	A	G	G	A	A	G	G	G
JAX00469543	19	6071385	0	A	G	A	A	A	A	A	G	G	A	A	A	H	A	A	A	G	A	A	A	H	G	A	A	G	H	G	A	A	G	G	G	G	H	H	A	A	A	A	A	A	A	A	H	A	A
JAX00086524	19	6083629	0	C	A	A	C	C	A	C	C	C	A	C	A	H	H	A	A	C	A	A	C	C	C	C	C	C	H	C	C	C	C	C	C	C	C	N	C	C	H	A	C	C	A	A	C	C	C
JAX00469546	19	6101686	0	C	G	C	C	C	C	C	G	G	C	C	C	H	C	C	C	G	C	C	C	H	G	C	C	G	H	G	C	C	G	G	G	G	H	H	C	C	C	C	C	C	C	C	H	C	C
JAX00469548	19	6144652	0	C	T	C	C	C	C	C	T	C	C	C	C	H	C	C	C	H	C	C	C	H	T	C	C	C	H	T	C	C	T	C	T	T	C	H	C	C	C	C	C	C	C	C	C	C	C
JAX00469549	19	6146416	0	C	T	C	C	C	C	C	T	C	C	C	C	H	C	C	C	H	C	C	C	H	T	C	C	C	H	T	C	C	T	C	T	T	C	H	C	C	C	C	C	C	C	C	C	C	C
JAX00469555	19	6198915	0	C	T	C	C	C	C	C	T	T	C	C	C	H	C	C	C	T	C	C	C	H	T	C	C	T	H	T	C	C	T	T	T	T	H	H	C	C	C	C	C	C	C	C	H	C	C
JAX00469562	19	6219948	0	A	G	G	A	A	G	A	G	G	A	A	A	H	A	A	A	G	G	A	A	H	G	A	A	G	H	G	A	A	G	G	G	G	H	H	A	A	A	G	A	A	G	G	N	A	A
JAX00469564	19	6220124	0	G	A	A	G	G	A	G	G	G	G	G	G	G	G	G	G	G	A	G	G	G	G	G	G	G	G	G	G	G	G	G	G	G	G	G	G	G	G	A	G	G	A	A	G	G	G
JAX00086532	19	6225434	0	G	A	A	G	G	A	G	G	G	G	G	G	G	G	G	G	G	A	G	G	G	G	G	G	G	G	G	G	G	G	G	G	G	G	G	G	G	G	A	G	G	A	A	G	N	G
JAX00469582	19	6257522	0	G	C	G	G	G	G	G	C	C	C	G	C	C	H	C	C	C	G	C	G	H	C	G	G	C	C	C	G	G	C	C	C	C	H	C	G	G	H	G	G	G	G	G	H	G	G
JAX00469583	19	6257573	0	C	A	C	C	C	C	C	A	A	A	C	A	A	H	A	A	A	C	A	C	H	A	C	C	A	A	A	C	C	A	A	A	A	H	A	C	C	H	C	C	C	C	C	H	C	C
JAX00469588	19	6265395	0	T	A	T	T	T	T	T	A	T	A	T	A	A	H	A	A	H	T	A	T	H	A	T	T	T	A	A	T	T	A	T	A	A	T	A	T	T	H	T	T	T	T	T	T	T	T
JAX00469597	19	6292600	0	T	C	T	T	T	T	T	C	C	C	T	C	C	H	C	C	C	T	C	T	H	C	T	T	C	C	C	T	T	C	C	C	C	H	C	T	T	H	T	T	T	T	T	H	T	T
JAX00469599	19	6294341	0	C	T	C	C	C	C	C	T	C	C	C	C	H	C	C	C	H	C	C	C	H	T	C	C	C	H	T	C	C	T	C	T	T	C	H	C	C	C	C	C	C	C	C	C	C	C
JAX00086538	19	6294897	0	T	C	T	T	T	T	T	C	C	C	T	C	C	H	C	C	C	T	C	T	H	C	T	T	C	C	C	T	T	C	C	C	C	H	C	T	T	H	T	T	T	T	T	H	T	T
JAX00469609	19	6322281	0	C	A	C	C	C	C	C	C	C	A	C	A	H	H	A	A	C	C	A	C	C	C	C	C	C	H	C	C	C	C	C	C	C	C	H	C	C	H	C	C	C	C	C	C	C	C
JAX00469610	19	6322644	0	G	C	G	G	G	G	G	G	C	G	G	G	G	G	G	G	H	G	G	G	G	G	G	G	C	G	G	G	G	G	C	G	G	H	G	G	G	G	G	G	G	G	G	H	G	G
JAX00086540	19	6347948	0	A	G	A	A	A	A	A	G	G	G	A	G	G	H	G	G	G	A	G	A	H	G	A	A	G	G	G	A	A	G	G	G	G	H	G	A	A	H	A	A	A	A	A	H	A	A
JAX00214245	19	6360784	0	G	A	G	G	G	G	G	G	A	G	G	G	G	G	G	G	H	G	G	G	G	G	G	G	A	G	G	G	G	G	A	G	G	N	G	G	G	G	G	G	G	G	G	H	G	G
JAX00469613	19	6366617	0	C	T	C	C	C	C	C	T	C	C	C	C	H	C	C	C	H	C	C	C	H	T	C	C	C	H	T	C	C	T	C	T	T	C	H	C	C	C	C	C	C	C	C	C	C	C
JAX00469618	19	6390676	0	A	G	A	A	A	A	A	G	A	A	A	A	H	A	A	A	H	A	A	A	H	G	A	A	A	H	G	A	A	G	A	G	G	A	H	A	A	A	A	A	A	A	A	A	A	A
JAX00086546	19	6405100	0	G	C	G	G	G	G	G	C	C	G	G	G	H	G	G	G	C	G	G	G	H	C	G	G	C	H	C	G	G	C	C	C	C	H	H	G	G	G	G	G	G	G	G	H	G	G
JAX00086547	19	6405240	0	G	A	G	G	G	G	G	A	A	A	G	A	A	H	A	A	A	G	A	G	H	A	G	G	A	A	A	G	G	A	A	A	A	H	A	G	G	H	G	G	G	G	G	H	G	G
JAX00469621	19	6405576	0	C	T	C	C	C	C	C	T	T	T	C	T	T	H	T	T	T	C	T	C	H	T	C	C	T	T	T	C	C	T	T	T	T	H	T	C	C	H	C	C	C	C	C	H	C	C
JAX00469631	19	6449324	0	C	T	C	C	C	C	C	T	C	C	C	C	H	C	C	C	H	C	C	C	H	T	C	C	C	H	T	C	C	T	C	C	T	C	H	C	C	C	C	C	C	C	C	C	C	C
JAX00469634	19	6457888	0	G	A	G	G	G	G	G	G	G	A	G	A	H	H	A	A	G	G	A	G	G	G	G	G	G	H	G	G	G	G	G	G	G	G	H	G	G	H	G	G	G	G	G	G	G	G
JAX00469635	19	6458333	0	C	G	C	C	C	C	C	G	G	G	C	G	G	C	G	G	G	C	G	C	C	G	C	C	G	G	G	C	C	G	G	G	G	C	G	C	C	N	C	C	C	C	C	C	C	C
JAX00469645	19	6516097	0	C	T	C	C	C	C	C	C	C	T	C	T	N	H	T	T	C	C	T	C	C	C	C	C	C	H	C	C	C	C	C	C	C	C	H	C	C	H	C	C	C	C	C	C	C	C
JAX00469646	19	6516427	0	G	A	G	G	G	G	G	G	A	G	G	G	G	G	G	G	H	G	G	G	G	G	G	G	A	G	G	G	G	G	A	A	G	H	G	G	G	G	G	G	G	G	G	H	G	G
JAX00469664	19	6545635	0	G	A	G	G	G	G	G	A	G	A	G	A	A	H	A	A	H	G	A	G	H	A	G	G	G	A	A	G	G	A	G	G	A	G	A	G	G	H	G	G	G	G	G	G	G	G
JAX00469668	19	6571054	0	G	A	G	G	G	G	G	A	A	G	G	G	H	G	G	G	A	G	G	G	N	A	G	G	A	H	A	G	G	A	A	A	A	H	N	G	G	G	G	G	G	G	G	H	G	G
JAX00469679	19	6597524	0	T	C	T	T	T	T	T	T	C	T	T	T	T	T	T	T	H	T	T	T	T	T	T	H	C	T	T	T	T	T	C	C	T	H	T	T	T	T	T	T	T	T	T	H	T	T
JAX00086560	19	6598700	0	G	A	G	G	G	G	G	A	A	G	G	G	H	G	G	G	A	G	G	G	H	A	G	H	A	H	A	G	G	A	A	A	A	H	H	G	G	G	G	G	G	G	G	A	G	G
JAX00469690	19	6649216	0	G	A	G	G	G	G	G	A	G	G	G	G	H	G	G	G	H	G	G	G	H	A	G	G	G	H	A	G	G	A	G	G	A	G	H	G	G	G	G	G	G	G	G	G	G	G
JAX00086564	19	6650173	0	T	C	T	T	T	T	T	C	C	C	T	C	C	H	C	C	C	T	C	T	H	C	T	H	C	C	C	T	T	C	C	C	C	H	C	T	T	H	T	T	T	T	T	H	T	T
JAX00469695	19	6657821	0	C	G	C	C	C	C	C	G	G	G	C	G	G	H	G	G	G	C	G	C	H	G	C	H	G	G	G	C	C	G	G	G	G	H	G	C	C	H	N	C	C	C	C	N	C	C
JAX00469702	19	6665169	0	G	A	G	G	G	G	G	A	A	G	G	G	H	G	G	G	A	G	G	G	H	A	G	H	A	H	A	G	G	A	A	A	A	H	H	G	G	G	G	G	G	G	G	H	G	G
JAX00469707	19	6670592	0	G	A	G	G	G	G	G	A	G	A	G	A	A	H	A	A	H	G	A	G	H	A	G	G	G	A	A	G	G	A	G	G	A	G	A	G	G	H	G	G	G	G	G	G	G	G
JAX00469719	19	6891059	0	G	A	G	G	G	G	G	G	G	A	G	A	H	H	A	A	G	G	A	G	G	G	G	G	G	H	G	G	G	G	G	G	G	G	H	G	G	H	G	G	G	G	G	G	G	G
JAX00086567	19	6896694	0	A	T	A	A	A	A	A	T	A	A	A	A	H	A	A	A	H	A	A	A	H	T	A	A	A	H	T	A	A	T	A	A	T	A	H	A	A	A	A	A	A	A	A	A	A	A
JAX00469733	19	6941269	0	G	A	G	G	G	G	G	A	A	A	G	A	A	H	A	A	A	G	A	G	H	A	G	H	A	A	A	G	G	A	A	A	A	H	A	G	G	H	G	G	G	G	G	H	G	G
JAX00086570	19	6941971	0	T	C	T	T	T	T	T	C	C	C	T	C	C	C	C	C	C	T	C	T	C	C	T	C	C	C	C	T	T	C	C	C	C	C	C	T	T	C	T	T	T	T	T	C	T	T
JAX00086571	19	6943213	0	T	A	T	T	T	T	T	T	T	A	T	A	H	H	A	A	T	T	A	T	T	T	T	T	T	H	T	T	T	T	T	T	T	T	H	T	T	H	T	T	T	T	T	T	T	T
JAX00086573	19	6976399	0	C	G	C	C	C	C	C	C	C	G	C	G	H	H	N	G	C	C	G	C	C	C	C	C	C	N	C	C	C	C	C	C	C	C	N	C	C	H	N	N	C	C	C	C	C	C
JAX00469738	19	6982628	0	C	G	C	C	C	C	C	G	C	C	C	C	H	C	C	C	H	C	C	C	H	G	C	C	C	H	G	C	C	G	C	C	G	C	H	C	C	C	C	C	C	C	C	C	C	C
JAX00469741	19	7012534	0	G	A	G	G	G	G	G	G	G	A	G	A	N	H	A	A	G	G	A	G	G	G	G	G	G	N	G	G	G	G	G	G	G	G	N	G	G	H	G	G	G	G	G	G	G	G
JAX00469744	19	7016594	0	C	T	C	C	C	C	C	C	T	C	C	C	C	C	C	C	T	C	C	C	C	C	C	T	T	C	N	C	C	C	T	T	C	T	C	C	C	C	C	C	C	C	C	T	C	C
JAX00469745	19	7017434	0	C	T	C	C	C	C	C	T	T	C	C	C	H	C	C	C	T	C	C	C	H	T	C	H	T	H	T	C	C	T	T	T	T	H	H	C	C	C	C	C	C	C	C	H	C	C
JAX00469746	19	7024312	0	G	A	G	G	G	G	G	G	A	G	G	G	G	G	G	G	H	G	G	G	G	G	G	H	A	G	G	G	G	G	A	A	G	H	G	G	G	G	G	G	G	G	G	H	G	G
JAX00469752	19	7079690	0	C	G	C	C	C	C	C	G	G	C	C	C	C	C	C	C	G	C	C	C	H	G	C	H	G	H	G	C	C	G	G	G	G	H	H	C	C	C	C	C	C	C	C	H	C	C
JAX00469758	19	7089418	0	T	C	T	T	T	T	T	C	T	T	T	T	T	T	T	T	H	T	T	T	H	C	T	T	T	H	C	T	T	C	T	T	C	T	H	T	T	T	T	T	T	T	T	T	T	T
JAX00469764	19	7133725	0	C	G	C	C	C	C	C	C	G	C	C	C	C	C	C	C	H	C	C	C	C	C	C	H	G	C	C	C	C	C	G	G	C	H	C	C	C	C	C	C	C	C	C	H	C	C
JAX00469774	19	7214485	0	G	A	G	G	G	G	G	A	G	G	G	G	G	G	G	G	H	G	G	G	H	A	G	G	G	H	A	G	G	A	G	G	A	G	H	G	G	G	G	G	G	G	G	G	G	G
JAX00086592	19	7218308	0	G	A	G	G	G	G	G	A	G	G	G	G	G	G	G	G	G	G	G	G	H	A	G	G	G	H	A	G	G	A	G	G	A	G	H	G	G	G	G	G	G	G	G	G	G	G
JAX00469779	19	7279145	0	T	A	T	T	T	T	T	A	T	T	T	T	T	T	T	T	A	T	T	T	H	A	T	T	T	H	A	T	T	A	T	T	A	T	H	T	T	T	T	T	T	T	T	T	T	T
JAX00086597	19	7296506	0	T	C	T	T	T	T	T	C	C	T	T	T	T	T	T	T	C	T	T	T	H	C	T	H	C	H	C	T	T	C	C	C	C	H	H	T	T	T	T	T	T	T	T	H	T	T
JAX00469789	19	7351178	0	A	G	A	A	A	A	A	G	G	A	A	A	A	A	A	A	G	A	A	A	H	G	A	H	G	H	G	A	A	G	G	G	G	H	H	A	A	A	A	A	A	A	A	H	A	A
JAX00469793	19	7380761	0	G	T	G	G	G	G	G	G	G	T	G	T	H	H	T	T	G	G	T	G	G	G	G	G	G	H	G	G	G	G	G	G	G	G	H	G	G	H	G	G	G	G	G	G	G	G
JAX00469798	19	7390984	0	A	G	A	A	A	A	A	G	G	G	A	G	G	H	G	G	G	A	G	A	H	N	A	H	G	G	G	A	A	G	G	G	G	H	G	A	A	H	A	A	A	N	A	H	A	A
JAX00469799	19	7393232	0	G	A	G	G	G	G	G	G	A	G	G	G	G	G	G	G	H	G	G	G	G	G	G	H	A	G	G	G	G	G	A	A	G	H	G	G	G	G	G	G	G	G	G	N	G	G
JAX00086605	19	7393856	0	G	T	G	G	G	G	G	T	T	G	G	G	G	G	G	G	T	G	G	G	N	T	G	H	T	T	T	G	G	T	T	H	T	H	T	G	G	G	G	G	G	G	G	H	G	G
JAX00469808	19	7425935	0	T	A	T	T	T	T	T	T	A	T	T	T	T	T	T	T	N	T	T	T	T	T	T	H	A	T	T	T	T	T	A	A	T	H	T	T	T	T	T	T	T	T	T	H	T	T
JAX00469809	19	7426071	0	T	A	T	T	T	T	T	T	T	A	T	A	N	N	A	A	T	T	A	T	T	T	T	T	T	A	T	T	T	T	T	T	T	T	A	T	T	A	T	T	T	T	T	T	T	T
JAX00086609	19	7461167	0	T	C	T	T	T	T	T	C	C	T	T	T	T	T	T	T	C	T	T	T	H	C	T	H	C	H	C	T	T	C	C	C	C	H	N	T	T	T	T	T	T	T	T	H	T	T
JAX00469818	19	7502720	0	C	T	C	C	C	C	C	T	C	C	C	C	C	C	C	C	H	C	C	C	H	T	C	C	C	H	T	C	C	T	C	C	T	C	H	C	C	C	C	C	C	C	C	C	C	C
JAX00086614	19	7506511	0	G	A	G	G	G	G	G	A	A	A	G	A	H	H	A	A	A	G	A	G	H	A	G	H	A	A	A	G	G	A	A	A	A	H	A	G	G	H	G	G	G	G	G	H	G	G
JAX00469822	19	7529762	0	A	T	A	A	A	A	A	T	T	A	A	A	A	A	A	A	T	A	A	A	H	T	A	H	T	H	T	A	A	T	T	T	T	H	H	A	A	A	A	A	A	A	A	H	A	A
JAX00469825	19	7555071	0	G	C	G	G	C	G	G	G	G	G	G	G	G	G	G	G	G	G	G	G	G	G	C	G	G	G	G	C	C	G	G	G	G	H	G	G	G	G	G	C	G	G	G	H	G	C
JAX00469826	19	7557339	0	C	T	C	C	C	C	C	T	C	C	C	C	C	C	C	C	H	C	C	C	H	T	C	C	C	H	T	C	C	T	C	C	T	C	H	C	C	C	C	C	C	C	C	C	C	C
JAX00469828	19	7588952	0	C	T	C	C	C	C	C	T	C	C	C	C	C	C	C	C	H	C	C	C	H	T	C	C	C	H	T	C	C	T	C	C	T	C	H	C	C	C	C	C	C	C	C	C	C	C
JAX00469833	19	7608457	0	T	G	T	T	T	T	T	G	G	T	T	T	T	T	T	T	G	T	T	T	H	G	T	H	G	H	G	T	T	G	G	G	G	H	H	T	T	T	T	T	T	T	T	H	T	T
JAX00469834	19	7619302	0	C	T	C	C	C	C	C	T	C	C	C	C	C	C	C	C	H	C	C	C	H	T	C	C	C	H	T	C	C	T	C	C	T	C	H	C	C	C	C	C	C	C	C	C	C	C
JAX00086623	19	7624815	0	A	C	A	A	A	A	A	C	C	A	A	A	A	A	A	A	C	A	A	A	H	C	A	H	C	N	C	A	A	C	C	C	C	H	N	A	A	A	A	A	A	A	A	H	A	A
JAX00469840	19	7629799	0	A	G	A	A	A	A	A	G	G	A	A	A	A	A	A	A	G	A	A	A	H	G	A	H	G	H	G	A	A	G	G	G	G	H	H	A	A	A	A	A	A	A	A	H	A	A
JAX00469842	19	7634377	0	T	C	T	T	T	T	T	C	T	T	T	T	T	T	T	T	C	T	T	T	H	C	T	T	T	H	C	T	T	C	T	T	C	T	H	T	T	T	T	T	T	T	T	T	T	T
JAX00469846	19	7671444	0	A	G	A	A	A	A	A	G	G	G	A	G	H	H	G	G	G	A	G	A	H	G	A	H	G	G	G	A	A	G	G	G	G	H	H	A	A	H	A	A	A	A	A	H	A	A
JAX00469849	19	7675442	0	T	C	T	T	T	T	T	C	T	T	T	T	T	T	T	T	H	T	T	T	H	C	T	T	H	H	C	T	T	T	T	T	C	T	T	T	T	T	T	T	T	T	T	T	T	T
JAX00469850	19	7675457	0	G	A	G	G	G	G	G	G	G	A	G	A	N	H	A	A	G	G	A	G	G	G	G	G	G	H	G	G	G	G	G	G	G	G	H	G	G	H	G	G	G	G	G	G	G	G
JAX00469854	19	7726501	0	C	A	C	C	C	C	C	A	C	C	C	C	C	C	C	C	H	C	C	C	H	A	C	C	C	H	A	C	C	C	C	C	A	C	C	C	C	C	C	C	C	C	C	C	C	C
JAX00469855	19	7748450	0	T	A	T	T	T	T	T	T	A	T	T	T	T	T	T	T	N	T	T	T	T	T	T	H	A	T	T	T	T	A	A	A	T	H	T	T	T	T	T	T	T	T	T	H	T	T
JAX00469856	19	7770491	0	T	C	T	T	T	T	T	C	C	T	T	T	T	T	T	T	C	T	T	T	H	C	T	H	C	N	C	T	T	C	C	C	C	H	T	T	T	T	T	T	T	T	T	N	T	T
JAX00086634	19	7773638	0	C	A	C	C	C	C	C	C	A	C	C	C	C	C	C	C	H	C	C	C	C	C	C	H	A	C	C	C	C	A	A	A	C	H	C	C	C	C	C	C	C	C	C	H	C	C
JAX00086635	19	7774214	0	T	C	T	T	T	T	T	T	C	T	T	T	T	T	T	T	H	T	T	T	T	T	T	H	C	T	T	T	T	C	N	C	T	H	T	T	T	T	N	T	T	T	T	H	T	T
JAX00086637	19	7815381	0	C	T	C	C	C	C	C	C	T	C	C	C	C	C	C	C	H	C	C	C	C	C	C	H	T	C	C	C	C	T	T	T	C	H	C	C	C	C	C	C	C	C	C	H	C	C
JAX00086638	19	7815396	0	G	C	G	G	G	G	G	C	C	G	G	H	G	G	G	G	C	G	G	G	H	C	G	H	C	H	C	G	G	C	C	C	C	H	G	G	G	G	G	G	G	G	G	H	G	G
JAX00469858	19	7832814	0	G	A	G	G	G	G	G	A	G	G	G	G	G	G	G	G	H	G	G	G	H	A	G	G	G	H	A	G	G	G	G	G	A	G	G	G	G	G	G	G	G	G	G	G	G	G
JAX00469861	19	7842973	0	C	T	C	C	C	C	C	T	C	C	C	C	C	C	C	C	N	C	C	C	H	T	C	C	C	H	T	C	C	C	C	C	T	C	C	C	C	C	C	C	C	C	C	C	C	C
JAX00086639	19	7856756	0	T	C	T	T	T	T	T	T	C	T	T	T	T	T	T	T	H	T	T	T	T	T	T	H	C	T	T	T	T	C	C	C	T	H	T	T	T	T	T	T	T	T	T	N	T	T
JAX00086640	19	7856934	0	T	C	T	T	T	T	T	T	C	T	T	T	T	T	T	T	H	T	T	T	T	T	T	H	C	T	T	T	T	C	C	C	T	H	T	T	T	T	T	T	T	T	T	H	T	T
JAX00469865	19	7897375	0	A	G	A	A	A	A	A	G	A	A	A	A	A	A	A	A	H	A	A	A	H	H	A	A	A	H	H	A	A	A	A	A	H	A	A	A	A	A	A	A	A	A	A	A	A	A
JAX00469869	19	7972215	0	T	C	T	T	T	T	T	T	C	T	T	T	T	T	T	T	H	T	T	T	T	T	T	H	C	T	T	T	T	C	C	C	T	H	T	T	T	T	T	T	T	T	T	H	T	T
JAX00469870	19	7972786	0	C	A	C	C	C	C	C	A	C	C	C	C	C	C	C	C	H	C	C	C	A	A	C	C	C	H	A	C	C	C	C	C	A	C	C	C	C	C	C	C	C	C	C	C	C	C
JAX00214271	19	7990689	0	A	G	A	A	A	A	A	G	G	A	A	A	A	A	A	A	G	A	A	A	H	G	A	H	G	H	G	A	A	G	G	G	G	H	A	A	A	A	A	A	A	A	A	H	A	A
JAX00469885	19	8131707	0	T	C	T	T	T	T	T	C	T	T	T	T	T	T	T	T	H	T	T	T	T	H	T	T	T	H	H	T	T	T	T	T	H	T	T	T	T	T	T	T	T	T	T	T	T	T
JAX00469886	19	8139890	0	G	A	G	G	G	G	G	A	G	G	G	G	G	G	G	G	H	G	G	G	H	A	G	G	G	N	A	G	G	G	G	G	A	G	G	G	G	G	G	G	G	G	G	G	G	G
JAX00469887	19	8168133	0	T	A	T	T	T	T	T	A	T	T	T	T	T	T	T	T	H	T	T	T	H	A	T	T	T	H	A	T	T	T	T	T	A	T	T	T	T	T	T	T	T	T	T	T	T	T
JAX00469891	19	8196969	0	C	G	C	C	C	C	C	G	C	C	C	C	C	C	C	C	H	C	C	C	H	G	C	C	C	H	G	C	C	C	C	C	G	C	C	C	C	C	C	C	C	C	C	C	C	C
JAX00469899	19	8268864	0	G	A	A	A	A	A	A	G	G	A	A	A	A	A	A	A	G	A	A	A	H	G	A	H	G	H	G	A	A	G	G	G	G	H	A	A	A	A	A	A	A	A	A	H	A	A
JAX00469929	19	8472273	0	C	T	C	C	C	C	C	T	C	C	C	C	C	C	C	C	N	C	C	C	H	T	N	C	C	H	T	C	C	C	C	C	T	C	C	C	C	C	C	C	C	C	C	C	C	C
JAX00469932	19	8481266	0	A	G	A	A	A	A	A	G	G	A	A	A	A	A	A	A	G	A	A	A	H	G	A	H	G	H	G	A	A	G	G	G	G	H	A	A	A	A	A	N	A	A	A	N	A	A
JAX00086688	19	8498429	0	C	T	C	C	C	C	C	C	T	C	C	C	C	C	C	C	H	C	C	C	C	H	C	C	T	C	N	C	C	T	T	N	H	N	C	C	C	C	C	C	C	C	C	H	C	C
JAX00469933	19	8513733	0	G	A	G	G	G	G	G	G	G	A	G	A	H	H	A	A	G	G	A	G	G	G	G	G	G	H	G	G	G	G	G	G	G	G	H	G	G	H	G	G	G	G	G	G	G	G
JAX00469936	19	8523150	0	C	T	C	C	C	C	C	C	T	C	C	C	C	C	C	C	N	C	C	C	C	C	C	H	T	C	C	C	C	T	H	T	C	H	C	C	C	C	C	C	C	C	C	N	N	C
JAX00469943	19	8543118	0	G	A	G	G	G	G	G	A	G	G	G	G	G	G	G	G	H	G	G	G	H	A	G	G	G	H	A	G	G	G	G	G	A	G	G	G	G	G	G	G	G	G	G	G	G	G
JAX00469946	19	8558927	0	A	G	A	A	A	A	A	G	G	A	A	A	A	A	A	A	G	A	A	A	H	G	A	H	G	H	G	A	A	G	G	G	G	H	A	A	A	A	A	A	A	A	A	H	A	A
JAX00086700	19	8659513	0	A	G	A	A	A	A	A	G	G	A	A	A	A	A	A	A	G	A	A	A	H	G	A	H	G	H	G	A	A	G	G	G	G	H	A	A	A	A	A	A	A	A	A	H	A	A
JAX00086701	19	8659679	0	G	A	G	G	G	G	G	G	A	G	G	G	G	G	G	G	H	G	G	G	G	G	G	H	A	G	G	G	G	A	A	A	G	H	G	G	G	G	G	G	G	G	G	H	G	G
JAX00469959	19	8667386	0	T	A	T	T	T	T	T	T	A	T	T	T	T	T	T	T	H	T	T	T	T	T	T	H	A	T	T	T	T	A	A	A	T	H	T	T	T	T	T	T	T	T	T	H	T	T
JAX00469963	19	8700244	0	C	T	C	C	C	C	C	C	T	C	C	C	C	C	C	C	H	C	C	C	C	C	C	H	T	C	C	C	C	T	T	T	C	H	C	C	C	C	C	C	C	C	C	H	C	C
JAX00214284	19	8726039	0	G	A	G	G	G	G	G	A	A	G	G	G	G	G	G	G	A	G	G	G	H	A	G	H	A	H	A	G	G	A	A	A	A	H	G	G	G	G	G	G	G	G	G	N	G	G
JAX00469974	19	8754871	0	A	G	A	A	A	A	A	G	G	A	A	A	A	A	A	A	G	A	A	A	H	G	A	H	G	H	G	A	A	G	G	G	G	H	A	A	A	A	A	A	A	A	A	H	A	A
JAX00469982	19	8805866	0	A	C	A	A	A	A	A	A	C	A	A	A	A	A	A	A	H	A	A	A	A	A	A	H	C	A	A	A	A	C	C	C	A	H	A	A	A	A	A	A	A	A	A	H	A	A
JAX00086711	19	8815668	0	C	T	C	C	C	C	C	T	T	C	C	C	C	C	C	C	T	C	C	C	H	T	C	H	T	H	T	C	C	T	T	T	T	H	C	C	C	C	C	C	C	C	C	C	C	C
JAX00086713	19	8825170	0	C	G	C	C	C	C	C	C	G	C	C	C	C	C	C	C	N	C	C	C	C	C	C	H	G	C	C	C	C	G	G	G	C	H	C	C	C	C	C	C	C	C	C	C	C	C
JAX00469983	19	8834736	0	A	G	A	A	A	A	A	A	G	A	A	A	A	A	A	A	H	A	A	A	A	A	A	N	G	A	N	A	A	G	G	G	A	H	A	A	A	A	A	A	A	A	A	H	A	A
JAX00214286	19	8891400	0	C	T	C	C	C	C	C	T	T	C	C	C	C	C	C	C	T	C	C	C	H	T	C	H	T	H	T	C	C	T	T	T	T	H	C	C	C	C	C	C	C	C	C	H	C	C
JAX00214287	19	8891429	0	G	A	G	G	G	G	G	A	A	G	G	G	G	G	G	G	A	G	G	G	H	A	G	H	A	H	A	G	G	A	A	A	A	H	G	G	G	G	G	G	G	G	G	H	G	G
JAX00469990	19	8908041	0	G	A	G	G	G	G	G	G	A	G	G	G	G	G	G	G	H	G	G	G	G	G	G	H	A	G	G	G	G	A	A	A	G	H	G	G	G	G	G	G	G	G	G	H	G	G
JAX00469992	19	8914046	0	G	A	G	G	G	G	G	G	A	G	G	G	G	G	G	G	H	G	G	G	G	G	G	H	A	G	G	G	G	A	A	A	G	H	G	G	G	G	G	G	G	G	G	H	G	G
JAX00086720	19	8941294	0	T	C	T	T	T	T	T	C	C	T	T	T	T	T	T	T	C	T	T	T	H	C	T	H	C	H	C	T	T	C	C	C	C	H	T	T	T	T	T	T	T	T	T	H	T	T
JAX00469994	19	8950891	0	G	A	G	G	G	G	G	A	A	G	G	G	G	G	G	G	A	G	G	G	H	A	G	H	A	H	A	G	G	A	A	A	A	H	G	G	G	G	G	G	G	G	G	H	G	G
JAX00086721	19	8955822	0	C	A	A	C	C	C	C	C	C	C	C	C	H	C	C	C	C	H	C	C	C	C	C	C	C	C	C	C	C	C	C	C	C	C	C	C	C	C	C	C	C	H	C	C	C	C
JAX00469995	19	8968128	0	C	G	C	C	C	C	C	G	C	C	C	C	C	C	C	C	H	C	C	C	H	G	C	C	C	H	G	C	C	C	C	C	G	C	C	C	C	C	C	C	C	C	C	C	C	C
JAX00469996	19	8971872	0	A	C	A	A	A	A	A	C	C	A	A	A	A	A	A	A	C	A	A	A	H	C	A	H	C	H	C	A	A	C	C	C	C	H	A	A	A	A	A	A	A	A	A	H	A	A
JAX00469997	19	8972394	0	C	T	C	C	C	C	C	C	T	C	C	C	C	C	C	C	H	C	C	C	C	C	C	H	T	C	C	C	C	T	T	T	C	H	C	C	C	C	C	C	C	C	C	N	C	C
JAX00469999	19	9006802	0	G	A	G	G	G	G	G	G	A	G	G	G	G	G	G	G	H	G	G	G	G	G	G	N	A	G	G	G	G	A	A	A	G	H	G	G	G	G	G	G	G	G	G	H	G	G
JAX00470001	19	9024505	0	T	C	T	T	T	T	T	C	C	T	T	T	T	T	T	T	C	T	T	T	H	C	T	H	C	H	C	T	T	C	C	C	C	H	T	T	T	T	T	T	T	T	T	H	T	T
JAX00470004	19	9048403	0	G	C	G	G	G	G	G	C	G	G	G	G	G	G	G	G	H	G	G	G	N	C	G	G	G	H	C	G	G	G	G	G	C	G	G	G	G	G	G	G	G	G	G	G	G	G
JAX00086731	19	9049010	0	C	G	G	C	C	C	C	C	C	G	C	G	G	H	G	G	C	H	G	C	C	C	C	C	C	H	C	C	C	C	C	C	C	C	H	C	C	H	C	C	C	G	C	C	C	C
JAX00470008	19	9067380	0	T	C	T	T	T	T	T	C	C	C	T	C	H	H	C	C	C	T	C	T	H	C	T	H	C	C	C	T	T	C	C	C	C	H	H	T	T	H	T	T	T	T	C	H	T	T
JAX00470009	19	9068690	0	T	C	T	T	T	T	T	T	C	T	T	T	T	T	T	T	H	T	T	T	T	T	T	H	C	T	T	T	T	C	C	C	T	H	T	T	T	T	T	T	T	T	T	H	T	T
JAX00470010	19	9070411	0	C	T	C	C	C	C	C	C	T	T	C	T	N	N	T	T	H	C	T	C	C	C	C	H	T	N	C	C	C	T	T	T	C	H	H	C	C	H	C	C	C	C	T	H	C	C
JAX00470012	19	9074080	0	T	C	T	T	T	T	T	T	C	C	T	C	H	H	C	C	H	T	C	T	T	T	T	H	C	H	T	T	T	C	C	C	T	H	H	T	T	H	T	T	T	T	C	H	T	T
JAX00470018	19	9122030	0	T	C	T	T	T	T	T	T	C	T	T	T	T	T	T	T	C	T	T	T	T	T	T	C	C	T	T	T	T	C	C	C	T	C	T	T	T	T	T	T	T	T	T	C	T	T
JAX00470019	19	9122733	0	A	C	A	A	A	A	A	A	A	C	A	C	N	H	C	C	A	A	C	A	A	A	A	A	A	N	A	A	A	A	A	A	A	A	H	A	A	N	A	A	A	A	C	A	A	A
JAX00086735	19	9138268	0	G	C	G	G	G	G	G	C	G	G	G	G	G	G	G	G	G	G	G	G	G	C	G	G	G	G	N	G	G	G	G	G	C	G	G	G	G	G	G	G	G	G	G	G	G	G
JAX00470026	19	9157929	0	C	T	C	C	C	C	C	C	T	C	C	C	C	C	C	C	H	C	C	C	C	C	C	H	T	C	C	C	C	T	T	T	C	H	C	C	C	C	C	C	C	C	C	H	C	C
JAX00086739	19	9176177	0	T	G	G	T	T	T	T	G	G	G	T	G	G	H	G	G	G	H	G	T	H	G	T	H	G	G	G	T	T	G	G	G	G	H	H	T	T	H	T	T	T	G	G	H	T	T
JAX00470032	19	9182116	0	T	A	T	T	T	T	T	T	A	T	T	N	H	T	H	T	H	T	T	T	T	T	T	H	A	T	T	H	T	A	A	A	T	H	T	T	T	T	T	T	T	T	T	H	T	T
JAX00470076	19	9700353	0	G	C	G	G	G	G	G	C	G	G	G	G	G	G	G	G	H	G	G	G	H	C	G	G	G	H	C	G	G	G	G	G	C	G	G	G	G	G	G	G	G	G	G	G	G	G
JAX00470079	19	9713609	0	C	A	C	C	C	C	C	A	A	C	C	C	C	C	C	C	A	C	C	C	H	A	C	H	A	H	A	C	C	A	A	A	A	H	C	C	C	C	C	C	C	C	C	H	C	C
JAX00086775	19	9731295	0	G	A	G	G	G	G	G	A	A	G	G	G	G	G	G	G	H	G	G	G	G	A	G	N	H	G	H	G	G	A	H	H	H	G	G	G	G	G	G	G	G	G	G	N	G	G
JAX00086777	19	9812204	0	C	T	C	C	C	C	C	C	T	C	C	C	C	C	C	C	H	C	C	C	C	C	C	H	T	C	C	C	C	T	T	T	C	H	C	C	C	C	C	C	C	C	C	H	C	C
JAX00470084	19	9909588	0	G	A	G	G	G	G	G	A	G	G	G	G	G	G	G	G	H	G	G	G	H	A	G	G	G	H	A	G	G	G	G	G	A	G	G	G	G	G	G	G	G	G	G	G	G	G
JAX00470085	19	9910908	0	G	A	G	G	G	G	G	A	G	G	G	G	G	G	G	G	N	G	G	G	H	A	G	G	G	N	A	G	G	G	G	G	A	G	G	G	G	G	G	G	G	G	G	G	G	G
JAX00470086	19	9911304	0	T	C	T	T	T	T	T	C	T	T	T	T	T	T	T	T	N	T	T	T	H	C	T	T	T	H	C	T	T	T	T	T	C	T	T	T	T	T	T	T	T	T	T	T	T	T
JAX00214300	19	9917313	0	C	T	C	C	C	C	C	T	C	C	C	C	C	C	C	C	N	C	C	C	H	T	C	C	C	H	T	C	C	C	C	C	T	C	C	C	C	C	C	C	C	C	C	C	C	C
JAX00470090	19	9937007	0	G	T	G	G	G	G	G	T	G	G	G	G	G	G	G	G	H	G	G	G	H	T	G	G	G	H	T	G	G	G	G	G	T	G	G	G	G	G	G	G	G	G	G	G	G	G
JAX00086786	19	9939351	0	A	T	A	A	A	A	A	T	T	T	A	T	H	H	T	T	T	A	T	A	H	T	A	H	T	T	T	A	A	T	T	T	T	H	H	A	A	H	A	A	A	A	T	H	A	A
JAX00470099	19	9951046	0	T	C	T	T	T	T	T	C	C	T	T	T	T	T	T	T	C	T	T	T	H	C	T	N	C	H	C	T	T	C	C	C	C	H	T	T	T	T	T	T	T	T	T	H	T	T
JAX00470101	19	9952545	0	C	T	C	C	C	C	C	C	T	C	C	C	C	C	C	C	H	C	C	C	C	C	C	H	T	C	C	C	C	T	T	T	C	H	C	C	C	C	C	C	C	C	C	H	C	C
JAX00470104	19	9994218	0	T	A	T	T	T	T	T	A	T	T	T	T	T	T	T	T	H	T	T	T	H	A	T	T	T	H	A	T	T	T	T	T	A	T	T	T	T	T	T	T	T	T	T	T	T	T
JAX00470105	19	9994238	0	C	T	T	C	C	C	C	C	C	C	C	C	H	C	C	C	C	H	C	C	C	C	C	C	C	C	C	C	C	C	C	C	C	C	C	C	C	C	C	C	C	T	C	C	C	C
JAX00086791	19	10015146	0	A	G	A	A	A	A	A	G	A	A	A	A	A	A	A	A	H	A	A	A	H	G	A	A	A	H	G	A	A	A	A	A	G	A	A	A	A	A	A	A	A	A	A	A	A	A
JAX00086792	19	10017162	0	G	A	A	G	G	G	G	G	G	G	G	G	H	G	G	G	G	H	G	G	G	G	G	G	G	G	G	G	G	G	G	G	G	G	G	G	G	G	G	G	G	A	G	G	G	G
JAX00470107	19	10023994	0	A	G	A	A	A	A	A	A	G	A	A	A	A	A	A	A	H	A	A	A	A	A	A	H	G	A	A	A	A	G	G	G	A	H	A	A	A	A	A	A	A	A	A	H	A	A
JAX00470110	19	10035652	0	C	A	C	C	C	C	C	A	A	A	C	A	H	H	A	A	A	C	A	C	H	A	C	H	A	A	A	C	C	A	A	A	A	H	H	C	C	H	C	C	C	C	A	N	C	C
JAX00470112	19	10035856	0	G	A	G	G	G	G	G	G	A	G	G	G	G	G	G	G	H	G	G	G	G	G	G	H	A	G	G	G	G	A	A	A	G	H	G	G	G	G	G	G	G	G	G	H	G	G
JAX00470115	19	10043232	0	G	A	G	G	G	G	G	G	G	A	G	A	H	H	A	A	G	G	A	G	G	G	G	G	G	H	G	G	G	G	G	G	G	G	H	G	G	H	G	G	G	G	A	G	G	G
JAX00470117	19	10045512	0	C	G	C	C	C	C	C	G	G	C	C	C	C	C	C	C	G	C	C	C	H	G	C	C	G	H	G	C	C	G	G	G	G	H	C	C	C	C	C	C	C	C	C	H	C	C
JAX00470118	19	10050586	0	T	C	T	T	T	T	T	C	T	T	T	T	T	T	T	T	H	T	T	T	H	C	T	T	T	H	C	T	T	T	T	T	C	T	T	T	T	T	T	T	T	T	T	T	T	T
JAX00470122	19	10055102	0	G	A	G	G	G	G	G	G	A	G	G	G	G	G	G	G	H	G	G	G	G	G	G	H	A	G	G	G	G	A	A	A	G	H	G	G	G	G	G	G	G	G	G	H	G	G
JAX00086794	19	10056859	0	T	C	C	T	T	T	T	T	C	C	T	C	C	H	C	C	T	H	C	T	T	T	T	T	H	H	T	T	T	H	H	H	T	T	N	T	T	H	T	T	T	C	C	T	T	T
JAX00470124	19	10056978	0	T	C	C	T	T	T	T	T	C	C	T	C	C	H	C	C	H	H	C	T	T	T	T	H	C	H	T	T	T	C	C	C	T	H	H	T	T	H	T	T	T	C	C	H	T	T
JAX00086795	19	10057271	0	G	A	A	G	G	G	G	A	A	A	G	A	A	H	A	A	A	H	A	G	H	A	G	H	A	A	A	G	G	A	A	A	A	H	H	G	G	H	G	G	G	A	A	H	G	G
JAX00470129	19	10073760	0	A	G	G	A	A	A	A	A	G	G	A	G	G	G	G	G	N	H	G	A	A	A	A	H	G	H	A	A	A	G	G	G	A	H	G	A	A	H	A	A	A	G	G	H	A	A
JAX00470130	19	10073878	0	C	T	T	C	C	C	C	T	C	T	C	T	T	H	T	T	H	H	T	C	H	T	C	C	C	T	T	C	C	C	C	C	T	C	H	C	C	H	C	C	C	T	T	C	C	C
JAX00470135	19	10084990	0	G	A	G	G	G	G	G	A	G	G	G	G	G	G	G	G	H	G	G	G	H	A	G	G	G	H	A	G	G	G	G	G	A	G	G	G	G	G	G	G	G	G	G	G	G	G
JAX00470139	19	10094952	0	G	A	G	G	G	G	G	G	A	G	G	G	G	G	G	G	H	G	G	G	G	G	G	H	A	G	G	G	G	A	A	A	G	H	G	G	G	G	G	G	G	G	G	H	G	G
JAX00470140	19	10099837	0	T	C	T	T	T	C	T	T	C	T	T	C	T	T	C	C	C	T	T	T	T	C	C	C	C	C	T	T	T	C	C	C	T	H	T	C	T	T	T	C	T	C	C	N	C	T
JAX00086798	19	10116270	0	A	C	C	A	A	A	A	C	C	C	A	C	C	H	C	C	C	H	C	A	H	C	A	H	C	C	C	A	A	C	C	C	C	H	H	A	A	H	A	A	A	C	C	H	A	A
JAX00470143	19	10123438	0	A	G	G	A	A	A	A	G	G	A	A	A	H	A	A	A	G	H	A	A	H	G	A	H	G	H	G	A	A	G	G	G	G	H	A	A	A	A	A	A	A	G	A	H	A	A
JAX00470146	19	10124232	0	G	A	G	G	G	G	G	A	A	G	G	G	G	G	G	G	A	G	G	G	H	A	G	G	A	H	A	G	G	A	A	A	A	G	G	G	G	G	G	G	G	G	G	G	G	G
JAX00086800	19	10132799	0	G	A	A	G	G	G	G	G	A	G	G	G	H	G	G	G	H	H	G	G	G	G	G	N	A	G	G	G	G	A	A	A	G	H	G	G	G	G	G	G	G	A	G	H	G	G
JAX00470148	19	10135565	0	T	G	G	T	T	T	T	T	G	T	T	T	G	T	T	T	G	G	T	T	T	T	T	G	G	T	T	T	T	G	G	G	T	G	T	T	T	T	T	T	T	G	T	G	T	T
JAX00470155	19	10145943	0	G	A	A	G	G	G	G	G	G	G	G	G	A	G	G	G	G	A	G	G	G	G	G	G	G	G	G	G	G	G	G	G	G	G	G	G	G	G	G	G	G	A	G	G	G	G
JAX00470157	19	10152688	0	C	G	G	C	C	C	C	G	C	C	C	C	H	C	C	C	N	H	C	C	H	H	C	C	C	H	N	C	C	C	C	C	H	C	C	C	C	C	C	C	C	G	C	C	C	C
JAX00470164	19	10162831	0	T	C	C	T	T	T	T	C	C	T	T	T	H	T	T	T	C	H	T	T	H	C	T	H	C	H	C	T	T	C	C	C	C	H	T	T	T	T	T	T	T	C	T	H	T	T
JAX00470166	19	10174402	0	A	T	A	A	A	A	A	T	A	A	A	A	A	A	A	A	H	A	A	A	H	T	A	A	A	H	T	A	A	A	A	A	T	A	A	A	A	A	A	A	A	A	A	A	A	A
JAX00470172	19	10208196	0	T	C	C	T	T	T	T	C	C	C	T	C	C	H	C	C	C	H	C	T	H	C	T	H	C	C	C	T	T	C	C	C	C	H	H	T	T	H	T	T	T	C	C	H	T	T
JAX00086806	19	10219921	0	A	C	C	A	A	A	A	A	C	C	A	C	C	H	C	C	H	H	C	A	A	A	A	H	C	H	A	A	A	C	C	C	A	H	H	A	A	H	A	A	A	C	C	N	A	A
JAX00470175	19	10224797	0	C	T	C	C	C	C	C	T	C	C	C	C	C	C	C	C	N	C	C	C	H	T	C	C	C	H	T	C	C	C	C	C	T	C	C	C	C	C	C	C	C	C	C	C	C	C
JAX00470178	19	10233105	0	C	A	A	C	C	C	C	A	C	A	C	A	A	H	A	A	H	H	A	C	H	A	C	C	C	A	A	C	C	C	C	C	A	C	H	C	C	H	C	C	C	A	A	C	C	C
JAX00470184	19	10258323	0	C	T	C	C	C	C	C	C	T	C	C	C	C	C	C	C	H	C	C	C	C	C	C	N	T	C	C	C	C	T	T	T	C	H	C	C	C	C	C	C	C	C	C	H	C	C
JAX00470186	19	10260522	0	G	T	G	G	G	G	G	T	G	G	G	G	G	G	G	G	H	G	G	G	H	T	G	G	G	H	T	G	G	G	G	G	T	G	G	G	G	G	G	G	G	G	G	G	G	G
JAX00470187	19	10260574	0	T	G	T	T	T	T	T	T	G	T	T	T	T	T	T	T	H	T	T	T	T	T	T	H	G	T	T	T	T	G	G	G	T	H	T	T	T	T	T	T	T	T	T	H	T	T
JAX00470188	19	10271836	0	G	C	C	G	G	G	G	G	G	C	G	C	C	H	C	C	G	H	C	G	G	G	G	G	G	H	G	G	G	G	G	G	G	G	H	G	G	H	G	G	G	C	C	G	G	G
JAX00470189	19	10273040	0	C	A	A	C	C	C	C	A	A	A	C	A	A	H	A	A	A	H	A	C	H	A	C	H	A	A	A	C	C	A	A	A	A	H	H	C	C	H	C	C	C	A	A	H	C	C
JAX00470192	19	10274215	0	G	A	G	G	G	G	G	A	G	G	G	G	G	G	G	G	H	G	G	G	H	A	G	G	G	N	A	G	G	G	G	G	A	G	G	G	G	G	G	G	G	G	G	G	G	G
JAX00214311	19	10274683	0	C	T	C	C	C	C	C	T	T	C	C	C	C	C	C	C	T	C	C	C	H	T	C	H	T	H	T	C	C	T	T	T	T	H	C	C	C	C	C	C	C	C	C	H	C	C
JAX00470210	19	10348120	0	A	G	A	A	A	G	A	G	G	G	A	G	H	H	G	G	G	A	G	A	H	G	A	H	G	G	G	A	A	G	G	G	G	N	G	A	A	H	G	A	A	A	G	H	A	A
JAX00214313	19	10375707	0	A	G	A	A	A	A	A	A	G	A	A	A	A	A	A	A	H	A	A	A	A	A	A	H	G	A	A	A	A	G	G	G	A	H	A	A	A	A	A	A	A	A	A	H	A	A
JAX00086817	19	10376760	0	C	A	A	C	C	C	C	C	C	C	C	C	H	C	C	C	C	H	C	C	C	C	C	C	C	C	C	C	C	C	C	C	C	C	C	C	C	C	C	C	C	A	C	C	C	C
JAX00470215	19	10376775	0	C	T	C	C	C	C	C	C	T	C	C	C	C	C	C	C	H	C	C	C	C	C	C	H	T	C	C	C	C	T	T	T	C	H	C	C	C	C	C	C	C	C	C	H	C	C
JAX00470218	19	10396167	0	C	T	C	C	C	C	C	T	C	C	C	C	C	C	C	C	H	C	C	C	H	T	C	C	C	N	T	C	C	C	C	C	T	C	C	C	C	C	C	C	C	C	C	C	C	C
JAX00086820	19	10400673	0	G	A	A	G	G	G	G	A	A	G	G	G	H	G	G	G	A	H	G	G	H	A	G	H	A	H	A	G	G	A	A	A	A	H	G	G	G	G	G	G	G	A	G	H	G	G
JAX00470225	19	10426245	0	T	A	T	T	T	T	T	A	T	T	T	T	T	T	T	T	H	T	T	T	H	A	T	T	T	H	A	T	T	T	T	T	A	T	T	T	T	T	T	T	T	T	T	T	T	T
JAX00470226	19	10426486	0	A	C	A	A	A	A	A	C	A	A	A	A	A	A	A	A	C	A	A	A	C	C	A	A	A	C	C	A	A	A	A	A	C	A	A	A	A	A	A	A	A	A	A	A	A	A
JAX00470228	19	10431340	0	C	T	C	C	C	C	C	C	T	C	C	C	C	C	C	C	H	C	C	C	C	C	C	H	T	C	C	C	C	T	T	T	C	H	C	C	C	C	C	C	C	C	C	H	C	C
JAX00086824	19	10459962	0	G	A	A	G	G	A	G	G	G	G	G	G	H	G	G	G	G	H	G	G	G	G	G	G	G	G	G	G	G	G	G	G	G	G	H	G	G	G	A	G	G	A	G	G	G	G
JAX00470239	19	10471202	0	A	G	A	A	A	A	A	G	G	A	A	A	A	A	A	A	G	A	A	A	H	G	A	H	G	H	G	A	A	G	G	G	G	H	A	A	A	A	A	A	A	A	A	H	A	A
JAX00470249	19	10507629	0	A	G	G	A	A	G	A	A	G	A	A	A	H	A	A	A	N	H	A	A	A	A	A	H	G	A	A	A	A	G	G	G	A	H	H	A	A	A	G	A	A	G	A	H	A	A
JAX00470254	19	10535998	0	A	G	A	A	A	A	A	G	G	A	A	A	A	A	A	A	G	A	A	A	A	G	A	H	G	A	G	A	A	G	G	G	G	H	A	A	A	A	A	A	A	A	A	H	A	A
JAX00086830	19	10545909	0	A	T	T	A	A	T	A	A	T	T	A	T	T	H	T	T	H	H	T	A	A	A	A	H	T	H	A	A	A	T	T	T	A	H	T	A	A	H	T	A	A	T	T	H	A	A
JAX00470259	19	10546080	0	C	T	T	C	C	T	C	C	T	T	C	T	T	H	T	T	H	H	T	C	C	C	C	H	T	H	C	C	C	T	T	T	C	H	T	C	C	N	T	C	C	T	T	N	C	C
JAX00470261	19	10554498	0	T	C	C	T	T	C	T	C	C	C	T	C	C	H	C	C	C	H	C	T	T	C	T	N	C	C	C	T	T	C	C	C	C	T	C	T	T	H	C	T	T	C	C	N	T	T
JAX00086831	19	10554569	0	A	G	G	A	A	G	A	G	G	G	A	G	G	H	G	G	G	H	G	A	H	G	A	H	G	G	G	A	A	G	G	G	G	H	G	A	A	H	G	A	A	G	G	H	A	A
JAX00470263	19	10555768	0	G	A	A	G	G	A	G	A	G	A	G	A	A	H	A	A	H	H	A	G	H	A	G	G	G	A	A	G	G	G	G	G	A	G	A	G	G	H	A	G	G	A	A	G	G	G
JAX00470266	19	10558765	0	C	T	C	C	C	C	C	C	C	T	C	T	H	H	T	T	C	C	T	C	C	C	C	C	C	H	C	C	C	C	C	C	C	C	H	C	C	H	C	C	C	C	T	C	C	C
JAX00470277	19	10570899	0	G	T	G	G	G	G	G	T	T	G	G	G	G	G	G	G	H	G	G	G	G	H	G	G	N	G	H	G	G	T	H	H	H	G	G	G	G	G	G	G	G	G	G	G	G	G
JAX00470280	19	10577212	0	G	C	G	G	G	G	G	C	C	C	G	C	H	H	C	C	C	G	C	G	H	C	G	H	C	C	C	G	G	C	C	C	C	H	H	G	G	H	G	G	G	G	C	H	G	G
JAX00470283	19	10633452	0	G	A	G	G	G	G	G	A	A	A	G	A	H	H	A	A	A	G	A	G	H	A	G	H	A	A	A	G	G	A	A	A	A	H	H	G	G	H	G	G	G	G	A	H	G	G
JAX00470294	19	10648187	0	A	C	A	A	A	A	A	C	A	C	A	C	H	H	C	C	H	A	C	A	H	C	A	A	A	C	C	A	A	A	A	A	C	A	H	A	A	H	A	A	A	A	C	A	A	A
JAX00470295	19	10653408	0	C	A	C	C	C	C	C	C	A	C	C	C	C	C	C	C	H	C	C	C	C	C	C	H	A	C	C	C	C	A	A	A	C	H	C	C	C	C	C	C	C	C	C	H	C	C
JAX00086839	19	10661382	0	G	T	G	G	G	G	G	G	G	T	G	T	H	H	T	T	G	G	T	G	G	G	G	G	G	H	G	G	G	G	G	G	G	G	H	G	G	H	G	G	G	G	T	G	G	G
JAX00470302	19	10669904	0	C	T	C	C	C	C	C	T	T	T	C	T	H	H	T	T	T	C	T	C	H	T	C	H	T	T	T	C	C	T	T	T	T	H	H	C	C	H	C	C	C	C	T	H	C	C
JAX00188555	19	10670309	0	T	C	C	T	C	C	C	C	C	C	C	C	C	H	C	C	C	C	C	T	H	C	C	C	C	C	C	C	C	C	C	C	C	C	C	T	C	C	C	C	T	C	C	C	C	C
JAX00470304	19	10675890	0	A	G	A	A	A	A	A	G	A	A	A	A	A	A	A	A	H	A	A	A	H	G	A	A	A	H	G	A	A	A	A	A	G	A	A	A	A	A	A	A	A	A	A	A	A	A
JAX00470307	19	10688101	0	T	C	T	T	T	T	T	C	C	C	T	C	H	H	C	C	C	T	C	T	H	C	T	H	C	C	C	T	T	C	C	C	C	H	H	T	T	H	T	T	T	T	C	H	T	T
JAX00086841	19	10702889	0	G	A	A	G	G	A	G	A	A	G	G	G	H	G	G	G	A	H	G	G	H	A	G	H	A	H	A	G	G	A	A	A	A	H	H	G	G	G	A	G	G	A	G	H	G	G
JAX00470313	19	10708374	0	G	T	T	G	G	T	G	T	T	G	N	H	H	G	G	G	T	H	G	G	H	T	G	H	T	H	T	G	G	T	T	T	T	H	H	G	G	G	T	G	G	T	G	H	G	G
JAX00470315	19	10713941	0	A	G	A	A	A	A	A	G	A	A	A	A	A	A	A	A	H	A	A	A	H	G	A	A	A	H	G	A	A	A	A	A	G	A	A	A	A	A	A	A	A	A	A	A	A	A
JAX00470319	19	10715578	0	G	A	G	G	G	G	G	G	A	G	G	G	G	G	G	G	H	G	G	G	G	G	G	H	A	G	G	G	G	A	A	A	G	H	G	G	G	G	G	G	G	G	G	H	G	G
JAX00086845	19	10753905	0	C	T	T	C	C	C	C	T	T	T	C	T	T	H	T	T	T	H	T	C	H	T	C	H	T	T	T	C	C	T	T	T	H	H	H	C	C	H	C	C	C	T	T	H	C	C
JAX00470325	19	10771433	0	C	T	C	C	C	C	C	T	C	C	C	C	C	C	C	C	N	C	C	C	H	H	C	C	C	N	H	C	C	C	C	C	H	C	C	C	C	C	C	C	C	C	C	C	C	C
JAX00086848	19	10781370	0	A	G	A	A	A	A	A	G	G	A	A	A	A	A	A	A	G	A	A	A	H	G	A	H	G	H	G	A	A	G	G	G	H	H	A	A	A	A	A	A	A	A	A	H	A	A
JAX00086849	19	10781560	0	A	G	A	A	A	A	A	G	G	A	A	A	A	A	A	A	G	A	A	A	H	G	A	H	G	H	G	A	A	G	G	G	H	H	A	A	A	A	A	A	A	A	A	H	A	A
JAX00470334	19	10789912	0	A	T	A	A	A	A	A	T	A	A	A	A	A	A	A	A	H	A	A	A	H	T	A	A	A	H	T	A	A	A	A	A	H	A	A	A	A	A	A	A	A	A	A	A	A	A
JAX00470338	19	10800098	0	G	A	G	G	G	G	G	A	G	G	G	G	G	G	G	G	H	G	G	G	H	A	G	G	G	H	A	G	G	G	G	G	H	G	G	G	G	G	G	G	G	G	G	G	G	G
JAX00470339	19	10800183	0	G	A	G	G	G	G	G	A	A	G	G	G	G	G	G	G	A	G	G	G	H	A	G	H	A	H	A	G	G	A	A	A	H	H	G	G	G	G	G	G	G	G	G	H	G	G
JAX00470342	19	10801039	0	C	G	C	C	C	C	C	G	C	C	C	C	C	C	C	C	H	C	C	C	H	G	C	C	C	H	G	C	C	C	C	C	H	C	C	C	C	C	C	C	C	C	C	C	C	C
JAX00470344	19	10801386	0	G	T	G	G	G	G	G	T	G	G	G	G	G	G	G	G	H	G	G	G	H	T	G	G	G	H	T	G	G	G	G	G	H	G	G	G	G	G	G	G	G	G	G	G	G	G
JAX00470345	19	10801765	0	T	A	T	T	T	T	T	A	A	T	T	T	T	T	T	T	A	T	T	T	H	A	T	H	A	H	A	T	T	A	A	A	H	H	T	T	T	T	T	T	T	T	T	H	T	T
JAX00086851	19	10826993	0	G	A	A	G	G	G	G	G	G	G	G	G	H	G	G	G	G	H	G	G	G	G	G	G	G	G	G	G	G	G	G	G	G	G	G	G	G	G	G	G	G	A	G	G	G	G
JAX00470353	19	10850579	0	G	A	G	G	G	G	G	A	G	G	G	G	G	G	G	G	H	G	G	G	A	A	G	G	G	H	A	G	G	G	G	G	H	G	G	G	G	G	G	G	G	G	G	G	G	G
JAX00470354	19	10850608	0	G	A	A	G	G	G	G	G	G	G	G	G	H	G	G	G	G	H	G	G	G	G	G	G	G	G	G	G	G	G	G	G	G	G	G	G	G	G	G	G	G	A	G	G	G	G
JAX00470358	19	10853032	0	T	C	T	T	T	T	T	C	T	T	T	T	T	T	T	T	H	T	T	T	C	C	T	T	T	H	C	T	T	T	T	T	H	T	T	T	T	T	T	T	T	T	T	T	T	T
JAX00470364	19	10855978	0	G	A	A	G	G	G	G	A	A	G	G	G	H	G	G	G	A	H	G	G	A	A	G	H	A	H	A	G	G	A	A	A	H	H	G	G	G	G	G	G	G	A	G	H	G	G
JAX00470365	19	10858490	0	G	T	G	G	G	G	G	G	T	G	G	G	G	G	G	G	H	G	G	G	G	G	G	H	T	G	G	G	G	T	T	T	G	H	G	G	G	G	G	G	G	G	G	H	G	G
JAX00470367	19	10858646	0	A	G	A	A	A	A	A	G	A	A	A	A	A	A	A	A	N	A	A	A	G	G	A	A	A	N	G	A	A	A	A	A	N	A	A	A	A	A	A	A	A	A	A	A	A	A
JAX00470369	19	10859736	0	C	T	C	C	C	C	C	C	T	C	C	C	C	C	C	C	H	C	C	C	C	C	C	H	T	C	C	C	C	T	T	T	C	H	C	C	C	C	C	C	C	C	C	H	C	C
JAX00470370	19	10860131	0	C	T	C	C	C	C	C	C	T	C	C	C	C	C	C	C	T	C	C	C	C	C	C	N	T	C	C	C	C	T	T	T	C	N	C	C	C	C	C	C	C	C	C	H	C	C
JAX00470376	19	10894689	0	C	G	C	C	C	C	C	G	G	C	C	C	C	C	C	C	G	C	C	C	G	N	C	H	G	H	G	C	C	G	G	G	H	H	C	C	C	C	C	C	C	C	C	H	C	C
JAX00470380	19	10920714	0	A	T	A	A	A	A	A	T	T	A	A	A	A	A	A	A	T	A	A	A	T	T	A	H	T	H	T	A	A	T	T	T	H	H	A	A	A	A	A	A	A	A	A	H	A	A
JAX00470386	19	10937212	0	C	T	C	C	C	C	C	C	T	C	C	C	C	C	C	C	H	C	C	C	C	C	C	H	T	C	C	C	C	T	T	T	C	H	C	C	C	C	C	C	C	C	C	H	C	C
JAX00470387	19	10939034	0	A	G	A	A	A	A	A	G	A	A	A	A	A	A	A	A	N	A	A	A	G	G	A	A	A	G	G	A	A	A	A	A	N	A	A	A	A	A	A	A	A	A	A	A	A	A
JAX00470389	19	10957635	0	A	T	T	A	A	A	A	A	A	A	A	A	H	A	A	A	A	H	A	A	A	A	A	A	A	A	A	A	A	A	A	A	A	A	A	A	A	A	A	A	A	T	A	A	A	A
JAX00470391	19	10958626	0	C	T	C	C	C	C	C	T	C	C	C	C	C	C	C	C	H	C	C	C	T	T	C	C	C	H	T	C	C	C	C	C	H	C	C	C	C	C	C	C	C	C	C	C	C	C
JAX00470393	19	10963192	0	C	G	C	C	C	C	C	G	C	G	C	G	H	H	G	G	H	C	G	C	G	G	C	C	C	G	G	C	C	C	C	C	H	C	H	C	C	H	C	C	C	C	G	C	C	C
JAX00086862	19	10978367	0	C	A	C	C	C	C	C	A	C	C	C	C	C	C	C	C	H	C	C	C	A	A	C	C	C	N	A	C	C	C	C	C	N	C	C	N	C	C	C	C	C	C	C	C	C	C
JAX00086863	19	10980246	0	T	C	T	T	T	T	T	C	C	C	T	C	T	T	C	C	C	T	C	T	C	C	T	H	C	C	C	T	T	C	C	C	H	H	N	T	T	H	T	T	T	T	C	H	T	T
JAX00470405	19	10980741	0	C	A	C	C	C	C	C	A	A	A	C	A	H	H	A	A	A	C	A	C	A	A	C	H	A	A	A	C	C	A	A	A	H	H	H	C	C	H	C	C	C	C	A	H	C	C
JAX00086864	19	10981091	0	G	A	G	G	G	G	G	A	A	A	G	A	H	H	A	A	A	G	A	G	A	A	G	H	A	A	A	G	G	A	A	A	H	H	H	G	G	H	G	G	G	G	A	H	G	G
JAX00470406	19	10981319	0	C	T	C	C	C	C	C	C	C	T	C	T	H	H	T	T	C	C	T	C	C	C	C	C	C	H	C	C	C	C	C	C	C	C	H	C	C	H	C	C	C	C	T	C	C	C
JAX00470408	19	10981518	0	C	T	C	C	C	C	C	C	T	C	C	C	C	C	C	C	H	C	C	C	C	C	C	H	T	C	C	C	C	T	T	T	C	H	C	C	C	C	C	C	C	C	C	H	C	C
JAX00470409	19	10981567	0	A	G	A	A	A	A	A	G	G	G	A	G	H	H	G	G	G	A	G	A	G	G	A	H	G	G	G	A	A	G	G	G	H	H	H	A	A	H	A	A	A	A	G	H	A	A
JAX00470420	19	11015129	0	T	C	T	T	T	T	T	C	T	T	T	T	T	T	T	T	N	T	T	T	C	C	T	T	T	T	C	T	T	T	T	T	N	T	T	T	T	T	T	T	T	T	T	T	T	T
JAX00470421	19	11016831	0	C	G	G	C	C	C	C	C	C	C	C	C	H	C	C	C	C	H	C	C	C	C	C	C	C	C	C	C	C	C	C	C	C	C	C	C	C	C	C	C	C	G	C	C	C	C
JAX00470426	19	11026914	0	G	T	G	G	G	G	G	T	G	G	G	G	G	G	G	G	H	G	G	G	T	T	G	G	G	H	T	G	G	G	G	G	T	G	G	G	G	G	N	G	G	G	G	G	G	G
JAX00470427	19	11030318	0	A	C	C	A	A	A	A	A	C	A	A	A	H	A	A	A	H	H	A	A	A	A	A	H	C	A	A	A	A	C	C	C	A	H	A	A	A	A	A	A	A	C	A	H	A	A
JAX00470430	19	11031188	0	G	A	G	G	G	G	G	G	G	A	G	A	H	H	A	A	G	G	A	G	G	G	G	G	G	H	G	G	G	G	G	G	G	G	H	G	G	H	G	G	G	G	A	G	G	G
JAX00470431	19	11031210	0	T	C	C	T	T	T	T	T	C	C	T	C	C	H	C	C	H	H	C	T	T	T	T	H	C	H	T	T	T	C	C	C	T	H	H	T	T	H	T	T	T	C	C	H	T	T
JAX00470435	19	11043845	0	C	T	T	C	C	C	C	C	C	C	C	C	H	C	C	C	C	H	C	C	C	C	C	C	C	C	C	C	C	C	C	C	C	C	C	C	C	C	C	C	C	T	C	C	C	C
JAX00086868	19	11060763	0	A	G	G	A	A	A	A	A	A	G	A	G	G	H	G	G	A	N	G	A	A	A	A	A	A	H	A	A	A	A	A	A	A	A	H	A	A	H	A	A	A	G	G	A	A	A
JAX00470449	19	11079903	0	T	C	T	T	T	T	T	C	T	T	T	T	T	T	T	T	H	T	T	T	C	C	T	T	T	H	C	T	T	T	T	T	H	T	T	T	T	T	T	T	T	T	T	T	T	T
JAX00470452	19	11138016	0	T	C	T	T	T	T	T	T	C	T	T	T	T	T	T	T	H	T	T	T	T	T	T	H	C	T	T	T	T	C	C	C	T	H	T	T	T	T	T	T	T	T	T	H	T	T
JAX00470459	19	11174967	0	T	C	T	T	T	T	T	C	C	T	T	T	T	T	T	T	C	T	T	T	C	C	T	H	C	H	C	T	N	C	C	C	H	H	T	T	T	T	T	T	T	T	T	H	T	T
JAX00086878	19	11178263	0	G	A	G	G	G	G	G	G	A	G	G	G	G	G	G	G	H	G	G	G	G	G	G	H	A	G	G	G	G	A	A	A	G	H	G	G	G	G	G	G	G	G	G	H	G	G
JAX00470467	19	11208426	0	C	T	T	C	C	C	C	C	T	C	C	C	H	C	C	C	H	H	C	C	C	C	C	H	T	C	C	C	C	T	T	T	C	H	C	C	C	C	C	C	C	T	C	H	C	C
JAX00470468	19	11210422	0	C	T	T	C	C	C	C	C	C	C	C	C	H	C	C	C	C	H	C	C	C	C	C	C	C	C	C	C	C	C	C	C	C	C	C	C	C	C	C	C	C	T	C	C	C	C
JAX00214331	19	11210655	0	G	A	G	G	G	G	G	G	A	G	G	G	G	G	G	G	G	G	G	G	G	G	G	G	A	G	G	G	G	A	A	A	G	G	G	G	G	G	G	G	G	G	G	G	G	G
JAX00470470	19	11225416	0	A	G	G	A	A	A	A	G	G	A	A	A	H	A	A	A	G	H	A	A	G	G	A	N	G	G	G	A	A	G	G	G	G	G	A	A	A	A	A	A	A	G	A	N	A	A
JAX00470473	19	11228901	0	C	A	C	C	C	C	C	C	A	C	C	C	C	C	C	C	H	C	C	C	C	C	C	H	A	C	C	C	C	A	A	A	C	H	C	C	C	C	C	C	C	C	C	H	C	C
JAX00470475	19	11236088	0	A	G	G	A	A	A	A	G	G	A	A	A	H	A	A	A	G	H	A	A	G	G	A	H	G	H	G	A	A	G	G	G	H	H	A	A	A	A	A	A	A	G	A	H	A	A
JAX00470483	19	11263670	0	C	A	C	C	C	C	C	A	A	C	C	C	C	C	C	C	A	C	C	C	A	A	C	H	A	H	A	C	C	A	A	A	H	H	C	C	C	C	C	C	C	C	C	H	C	C
JAX00086886	19	11281854	0	T	C	C	T	T	T	T	C	C	C	T	C	C	H	C	C	C	H	C	T	C	C	T	H	C	C	C	T	T	C	C	C	H	H	H	T	T	H	T	T	T	C	C	H	T	T
JAX00470489	19	11293342	0	C	T	C	C	C	C	C	C	C	T	C	T	H	H	T	T	C	C	T	C	C	C	C	C	C	H	C	C	C	C	C	C	C	C	H	C	C	H	C	C	C	C	T	C	C	C
JAX00470491	19	11300217	0	G	A	G	G	G	G	G	A	G	G	G	G	G	G	G	G	H	G	G	G	A	A	G	G	G	H	A	G	G	G	G	G	H	G	G	G	G	G	G	G	G	G	G	G	G	G
JAX00086888	19	11316947	0	G	C	C	G	G	G	G	C	C	C	G	C	C	H	C	C	C	H	C	G	C	C	G	H	C	C	C	G	G	C	C	C	H	H	H	G	G	H	G	G	G	C	C	H	G	G
JAX00086889	19	11322742	0	C	A	C	C	C	A	C	C	C	C	C	C	C	C	C	C	C	C	C	C	C	C	C	C	C	C	C	C	C	C	C	C	C	C	H	C	C	C	A	C	C	C	C	C	C	C
JAX00086891	19	11351122	0	C	T	T	C	C	T	C	T	T	C	C	C	H	C	C	C	T	H	C	C	T	T	C	N	T	N	T	C	C	T	T	T	H	N	H	C	C	C	T	C	C	T	C	H	C	C
JAX00470498	19	11352060	0	A	G	G	A	A	G	A	A	A	A	A	A	H	A	A	A	A	H	A	A	A	A	A	A	A	A	A	A	A	A	A	A	A	A	H	A	A	A	N	A	A	G	A	A	N	A
JAX00470499	19	11352107	0	G	A	A	G	G	A	G	A	A	A	G	A	A	H	A	A	A	H	A	G	A	A	G	H	A	A	A	G	G	A	A	A	H	N	A	G	G	H	A	G	G	A	A	H	G	G
JAX00470500	19	11355985	0	C	T	T	C	C	T	C	C	C	C	C	C	H	C	C	C	C	H	C	C	C	C	C	C	C	C	C	C	C	C	C	C	C	C	H	C	C	C	T	C	C	T	C	C	C	C
JAX00470502	19	11370070	0	G	T	T	G	G	T	G	G	G	G	G	G	H	G	G	G	G	H	G	G	G	G	G	G	G	G	G	G	G	G	G	G	G	G	H	G	G	G	T	G	G	T	G	G	G	G
JAX00470503	19	11371174	0	G	A	A	G	G	A	G	G	G	G	G	G	H	G	G	G	G	H	G	G	G	G	G	G	G	G	G	G	G	G	G	G	G	G	H	G	G	G	A	G	G	A	G	G	G	G
JAX00086893	19	11373874	0	T	C	C	T	T	C	T	T	T	T	T	T	H	T	T	T	T	H	T	T	T	T	T	T	T	T	T	T	T	T	T	T	T	T	H	T	T	T	C	T	T	C	T	T	T	T
JAX00470506	19	11374239	0	G	T	G	G	G	G	G	T	T	T	G	T	H	H	T	T	T	G	T	G	T	T	G	N	T	T	T	G	G	T	T	T	H	H	H	G	G	H	G	G	G	G	T	H	G	G
JAX00470522	19	11412846	0	T	C	T	T	T	T	T	C	C	T	T	T	T	T	T	T	C	T	T	T	C	C	T	H	C	H	C	T	T	C	C	C	H	H	T	T	T	T	T	T	T	T	T	H	T	T
JAX00470523	19	11418514	0	G	C	G	G	G	G	G	C	G	G	G	G	G	G	G	G	N	G	G	G	C	C	G	G	G	N	C	G	G	G	G	N	N	G	G	G	G	G	G	G	G	G	G	G	G	G
JAX00214338	19	11445627	0	G	A	G	G	G	G	G	G	A	G	G	G	G	G	G	G	H	G	G	G	G	G	G	H	A	G	G	G	G	A	A	A	G	N	G	G	G	G	G	G	G	G	G	N	G	G
JAX00470548	19	11528183	0	A	G	A	A	A	A	A	G	G	G	A	G	H	H	G	G	G	A	G	A	G	G	A	H	G	G	G	A	A	G	G	G	H	H	H	A	A	H	A	A	A	A	G	H	A	A
JAX00470556	19	11554160	0	G	A	G	G	G	G	G	G	A	A	G	N	N	N	A	A	N	G	A	G	G	G	G	N	A	H	G	G	G	A	A	A	G	H	H	G	G	H	G	G	G	G	A	H	G	G
JAX00470557	19	11554225	0	C	A	C	C	C	C	C	C	A	A	C	A	H	H	A	A	H	C	A	C	C	C	C	H	A	H	C	C	C	A	A	A	C	H	H	C	C	H	C	C	C	C	A	H	C	C
JAX00470559	19	11555552	0	C	A	C	C	C	C	C	C	C	A	C	A	H	H	A	A	C	C	A	C	C	C	C	C	C	H	C	C	C	C	C	C	C	C	H	C	C	C	C	C	C	C	A	C	C	C
JAX00470560	19	11556163	0	A	G	A	A	A	A	A	G	G	G	A	G	H	H	G	G	G	A	G	A	G	G	A	H	G	G	G	A	A	G	G	G	H	H	H	A	A	H	A	A	A	A	G	H	A	A
JAX00470567	19	11561570	0	G	C	G	G	G	G	G	C	C	C	G	C	H	N	C	C	C	G	C	G	C	C	G	H	C	C	C	G	G	C	C	C	G	H	H	N	G	N	G	G	G	G	C	H	G	G
JAX00086907	19	11583037	0	G	A	A	G	G	A	G	G	G	A	G	A	A	H	A	A	G	H	A	G	G	G	G	G	G	H	G	G	G	G	G	G	G	G	A	G	G	H	A	G	G	A	A	G	G	G
JAX00086908	19	11583139	0	C	T	T	C	C	T	C	C	C	C	C	C	H	C	C	C	C	H	C	C	C	C	C	C	C	C	C	C	C	C	C	C	C	C	H	C	C	C	T	C	C	T	C	C	C	C
JAX00470571	19	11583157	0	C	T	C	C	C	C	C	C	T	C	C	C	C	C	C	C	H	C	C	C	C	C	C	H	T	C	C	C	C	T	T	T	C	H	C	C	C	C	C	C	C	C	C	H	C	C
JAX00470576	19	11587393	0	C	G	C	C	C	C	C	G	C	C	C	C	C	C	C	C	H	C	C	C	G	G	C	C	C	C	G	C	C	C	C	C	H	C	C	C	C	C	C	C	C	C	C	C	C	C
JAX00470579	19	11588050	0	G	A	A	G	G	A	G	A	A	A	G	A	A	A	A	A	A	H	A	G	A	A	G	A	A	A	A	G	G	A	A	A	H	A	A	G	G	A	A	G	G	A	A	A	G	G
JAX00470582	19	11589883	0	G	A	G	G	G	G	G	G	A	G	G	G	G	G	G	G	H	G	G	G	G	G	G	H	A	G	G	G	G	A	A	A	G	H	G	G	G	G	G	G	G	G	G	H	G	G
JAX00470583	19	11595990	0	C	T	C	C	C	C	C	T	T	T	C	T	H	H	T	T	T	C	T	C	T	T	C	H	T	T	N	C	C	T	T	T	C	H	H	C	C	H	C	C	C	C	T	H	C	C
JAX00470585	19	11598252	0	G	A	G	G	G	G	G	G	G	A	G	A	H	H	A	A	G	G	A	G	G	G	G	G	G	H	G	G	G	G	G	G	G	G	H	G	G	H	G	G	G	G	A	G	G	G
JAX00470586	19	11598807	0	A	G	A	A	A	A	A	G	A	A	A	A	A	A	A	A	H	A	A	A	G	G	A	A	A	H	G	A	A	A	A	A	H	A	A	A	A	A	A	A	A	A	A	A	A	A
JAX00470593	19	11623874	0	A	G	A	A	A	A	A	A	G	A	A	A	A	A	A	A	H	A	A	A	A	A	A	H	G	A	A	A	A	G	G	G	A	H	A	A	A	A	A	A	A	A	A	N	A	A
JAX00086912	19	11624566	0	T	C	C	T	T	C	T	C	T	T	T	T	H	T	T	T	H	H	T	T	C	C	T	T	T	H	C	T	T	T	T	T	H	T	H	T	T	T	C	T	T	C	T	T	T	T
JAX00470603	19	11647645	0	G	A	G	G	G	G	G	A	G	G	G	G	G	G	G	G	H	G	G	G	A	A	G	G	G	H	A	G	G	G	G	G	H	G	G	G	G	G	G	G	G	G	G	G	G	G
JAX00086913	19	11647733	0	G	A	G	G	G	G	G	A	A	G	G	G	G	G	G	G	A	G	G	G	A	A	G	H	A	H	A	G	G	A	A	A	H	H	G	G	G	G	G	G	G	G	G	H	G	G
JAX00470607	19	11656251	0	A	G	A	A	A	A	A	G	A	A	A	A	H	A	A	A	H	A	A	A	G	G	A	A	A	H	G	A	A	A	A	A	H	A	A	A	A	A	A	A	A	A	A	A	A	A
JAX00470609	19	11657899	0	A	G	G	A	A	G	A	G	G	G	A	G	G	H	G	G	G	H	G	A	G	G	A	H	G	G	G	A	A	G	G	G	H	H	G	A	A	H	G	A	A	G	G	H	A	A
JAX00470610	19	11658809	0	T	G	G	T	T	G	T	T	T	G	T	G	G	G	G	G	T	N	G	T	T	T	T	T	T	N	T	T	T	T	T	T	T	T	G	T	T	G	G	T	T	G	G	T	T	T
JAX00470616	19	11672048	0	T	C	T	T	T	T	T	C	T	T	T	T	T	T	T	T	C	T	T	T	C	C	T	T	T	N	C	T	T	T	T	T	N	T	T	T	T	T	T	T	T	T	T	T	T	T
JAX00470625	19	11680939	0	C	G	G	C	C	G	C	G	G	C	C	C	C	C	C	C	G	C	C	C	G	G	C	C	G	C	G	C	C	G	G	G	C	C	C	C	C	C	G	C	C	G	C	C	C	C
JAX00086916	19	11690015	0	A	G	G	A	A	G	A	A	A	A	A	A	H	A	A	A	A	H	A	A	A	A	A	A	A	A	A	A	A	A	A	A	A	A	A	A	A	A	G	A	A	G	A	A	A	A
JAX00470633	19	11696048	0	G	A	A	G	G	A	G	A	A	G	G	G	H	G	G	G	A	A	G	G	A	A	G	H	A	H	A	G	G	A	A	A	H	H	H	G	G	G	A	G	G	A	G	H	G	G
JAX00470634	19	11699879	0	T	C	T	T	T	T	T	C	T	T	T	T	T	T	T	T	H	T	T	T	C	C	T	T	T	N	C	T	T	T	T	T	T	T	T	T	T	T	T	T	T	T	T	T	T	T
JAX00470635	19	11700105	0	T	C	T	T	T	T	T	T	C	T	T	T	T	T	T	T	H	T	T	T	T	T	T	N	C	T	T	T	T	C	C	C	T	T	T	T	T	T	T	T	T	T	T	T	T	T
JAX00470639	19	11710878	0	C	A	C	C	C	C	C	A	A	A	C	A	H	H	A	A	A	C	A	C	A	A	C	H	A	A	A	C	C	A	A	A	H	H	N	C	C	H	C	C	C	C	A	H	C	C
JAX00470641	19	11714198	0	C	T	C	C	C	C	C	C	T	T	C	T	C	C	T	T	C	C	T	C	C	C	C	C	T	C	C	C	C	T	T	T	C	C	C	C	C	C	C	C	C	C	T	C	C	C
JAX00470645	19	11727221	0	T	A	T	T	T	T	T	T	A	T	T	T	T	T	T	T	H	T	T	T	T	T	T	H	A	T	T	T	T	A	A	A	T	H	T	T	T	T	T	T	T	T	T	H	T	T
JAX00470647	19	11735298	0	C	T	C	C	C	C	C	T	T	C	C	C	C	C	C	C	T	C	C	C	T	T	C	N	T	C	T	C	C	T	T	T	N	C	C	C	C	C	C	C	C	C	C	H	C	C
JAX00470650	19	11755696	0	G	A	G	G	G	G	G	G	A	G	G	G	G	G	G	G	H	G	G	G	G	G	G	H	A	G	G	G	G	A	A	A	G	H	G	G	G	G	G	G	G	G	G	H	G	G
JAX00470651	19	11756144	0	T	C	C	T	T	C	T	T	T	C	T	C	C	H	C	C	T	H	C	T	T	T	T	T	T	H	T	T	T	T	T	T	T	T	C	T	T	H	C	T	T	C	C	T	T	T
JAX00470653	19	11756783	0	G	C	G	G	G	G	G	C	C	G	G	G	G	G	G	G	C	G	G	G	C	C	G	H	C	H	C	G	G	C	C	C	H	H	G	G	G	G	G	G	G	G	G	H	G	G
JAX00086922	19	11774668	0	G	A	A	G	G	A	G	G	G	A	G	A	A	H	A	A	G	H	A	G	G	G	G	G	G	H	G	G	G	G	G	G	G	G	A	G	G	H	A	G	G	A	A	G	G	G
JAX00086923	19	11780000	0	C	T	T	C	C	T	C	T	C	T	C	T	T	H	T	T	H	H	T	C	T	T	C	C	C	T	T	C	C	C	C	C	H	C	T	C	C	H	T	C	C	T	T	C	C	C
JAX00470658	19	11780339	0	G	C	C	G	G	C	G	C	G	G	G	G	H	G	G	G	H	H	G	G	C	C	G	G	G	H	C	G	G	G	G	G	H	G	H	G	G	G	C	G	G	C	G	G	G	G
JAX00470660	19	11792987	0	G	A	G	G	G	G	G	G	A	G	G	G	G	G	G	G	H	G	G	G	G	G	G	H	A	G	G	G	G	A	A	A	G	H	G	G	G	G	G	G	G	G	G	H	G	G
JAX00086924	19	11797330	0	G	T	T	G	G	T	G	T	T	T	G	T	T	H	T	T	T	H	T	G	T	T	G	H	T	T	T	G	G	T	T	T	H	H	T	G	G	H	T	G	G	T	T	H	G	G
JAX00470668	19	11824504	0	G	A	G	G	G	G	G	G	G	A	G	A	A	A	A	A	G	G	A	G	G	G	G	G	G	A	G	G	G	G	G	G	G	G	A	G	G	A	G	G	G	G	A	G	G	G
JAX00086926	19	11825645	0	A	G	G	A	A	G	A	G	G	G	A	G	G	H	G	G	G	H	G	A	G	G	A	H	G	G	G	A	A	G	G	G	H	N	G	A	A	H	G	A	A	G	G	H	A	A
JAX00470673	19	11848895	0	C	T	T	C	C	T	C	C	T	C	C	N	H	C	C	C	H	N	C	C	C	C	C	N	T	C	C	C	C	T	T	T	C	N	N	C	C	C	T	C	C	T	C	N	C	C
JAX00470680	19	11880780	0	G	C	C	G	G	C	G	G	G	G	G	G	C	G	G	G	G	C	G	G	G	G	G	G	G	G	G	G	G	G	G	G	G	G	C	G	G	G	C	G	G	C	G	G	G	G
JAX00470683	19	11898032	0	A	G	A	A	A	A	A	G	G	A	A	A	A	A	A	A	G	A	A	A	G	G	A	H	G	A	G	A	A	G	G	G	N	H	A	A	A	A	A	A	A	A	A	H	A	A
JAX00470697	19	11925181	0	G	A	A	G	G	A	G	G	G	G	G	G	H	G	G	G	G	H	G	G	G	G	G	G	G	G	G	G	G	G	G	G	G	G	H	G	G	G	A	G	G	A	G	G	G	G
JAX00470698	19	11926283	0	G	A	G	G	G	G	G	A	G	G	G	G	G	G	G	G	G	G	G	G	A	A	G	G	G	H	A	G	G	G	G	G	G	G	G	G	G	G	G	G	G	G	G	G	G	G
JAX00470700	19	11928318	0	A	G	G	A	A	G	A	A	G	A	A	A	H	A	A	A	H	H	A	A	A	A	A	A	N	A	A	A	A	G	H	G	A	A	H	A	A	A	G	A	A	G	A	H	A	A
JAX00470702	19	11930447	0	C	T	T	C	C	T	C	T	T	C	C	C	H	C	C	C	T	H	C	C	T	T	C	H	T	H	T	C	C	T	T	T	H	H	H	C	C	C	T	C	C	T	C	H	C	C
JAX00470703	19	11930961	0	C	T	T	C	C	T	C	T	C	C	C	C	H	C	C	C	H	H	C	C	T	T	C	C	C	H	T	C	C	C	C	C	H	C	H	C	C	C	T	C	C	T	C	C	C	C
JAX00470704	19	11931529	0	A	C	A	A	A	A	A	C	A	A	A	A	A	A	A	A	H	A	A	A	C	C	A	A	A	H	C	A	A	A	A	A	H	A	A	A	A	A	A	A	N	A	A	A	A	A
JAX00086934	19	11934765	0	T	A	A	T	T	A	T	A	A	A	T	A	A	H	A	A	A	H	A	T	A	A	T	H	A	A	A	T	T	A	A	A	H	H	A	T	T	H	A	T	T	A	A	H	T	T
JAX00086936	19	11949720	0	A	G	G	A	A	G	A	G	G	G	A	G	G	A	G	G	G	G	G	A	G	G	A	A	G	G	G	A	A	G	G	G	G	A	G	A	A	N	G	A	A	G	H	A	A	A
JAX00470713	19	11963884	0	A	C	A	A	A	A	A	A	C	A	A	A	A	A	A	A	H	A	A	A	A	A	A	H	C	A	A	A	A	C	C	C	A	H	A	A	A	A	A	A	A	A	A	H	A	A
JAX00086939	19	11993052	0	A	G	G	A	A	G	A	G	G	A	A	A	H	A	A	A	G	H	A	A	G	G	A	H	G	H	G	A	A	G	G	G	H	H	H	A	A	A	G	A	A	G	A	H	A	A
JAX00470723	19	11998616	0	G	A	A	G	G	A	G	G	A	G	G	G	H	G	G	G	H	H	G	G	G	G	G	H	A	G	G	G	G	A	A	A	G	H	H	G	G	G	A	G	G	A	G	H	G	G
JAX00470725	19	12007800	0	A	G	G	A	A	G	A	A	A	G	A	G	G	H	G	G	A	H	G	A	A	A	A	A	A	H	A	A	A	A	A	A	A	A	G	A	A	H	G	A	A	G	G	A	A	A
JAX00470728	19	12016685	0	G	T	G	G	G	G	G	T	T	G	G	G	G	G	G	G	T	G	G	G	T	T	G	N	T	H	T	G	G	T	T	T	N	H	G	G	G	G	G	G	G	G	G	H	G	G
JAX00086940	19	12016800	0	A	G	G	A	A	G	A	A	A	A	A	A	H	A	A	A	A	H	A	A	A	A	A	A	A	A	A	A	A	A	A	A	A	A	H	A	A	A	G	A	A	G	A	A	A	A
JAX00470742	19	12055964	0	C	A	A	C	C	A	C	C	C	C	C	C	H	C	C	C	C	H	C	C	C	C	C	C	C	C	C	C	C	C	C	C	C	C	H	C	C	C	A	C	C	A	C	C	C	C
JAX00470743	19	12056123	0	A	G	A	A	A	A	A	G	A	A	A	A	A	A	A	A	H	A	A	A	G	G	A	A	A	H	G	A	A	A	A	A	H	A	A	A	A	A	A	A	A	A	A	A	A	A
JAX00086948	19	12119890	0	T	C	T	T	T	T	T	C	C	T	T	T	T	T	T	T	C	T	T	T	C	C	T	H	C	H	C	T	T	C	C	C	H	H	T	T	T	T	T	T	T	T	T	H	T	T
JAX00214355	19	12167891	0	T	C	T	T	T	T	T	T	C	T	T	T	T	T	T	T	H	T	T	T	T	T	T	H	C	T	T	T	T	C	C	C	T	H	T	T	T	T	T	T	T	T	T	H	T	T
JAX00086952	19	12169566	0	T	A	A	T	T	A	T	T	T	T	T	T	H	T	T	T	T	H	T	T	T	T	T	T	T	T	T	T	T	T	T	T	T	T	H	T	T	T	A	T	T	A	T	T	T	T
JAX00470766	19	12176005	0	G	A	G	G	G	G	G	A	A	G	G	G	G	G	G	G	A	G	G	G	A	A	G	H	A	G	A	G	G	A	A	A	H	H	G	G	G	G	G	G	G	G	G	H	G	G
JAX00470767	19	12176813	0	A	G	A	A	A	A	A	A	G	A	A	A	A	A	A	A	H	A	A	A	A	A	A	H	G	A	A	A	A	G	G	G	A	H	A	A	A	A	A	A	A	A	A	H	A	A
JAX00214356	19	12183134	0	C	T	C	C	C	C	C	T	T	C	C	C	C	C	C	C	T	C	C	C	T	T	C	H	T	H	T	C	C	T	T	T	H	H	C	C	C	C	C	C	C	C	C	N	C	C
JAX00470783	19	12308809	0	C	T	C	C	C	C	C	T	C	C	C	C	C	C	C	C	H	C	C	C	T	T	C	C	C	H	T	C	C	C	C	C	H	C	C	C	C	C	C	C	C	C	C	C	C	C
JAX00470785	19	12319189	0	A	G	A	A	A	A	A	G	G	A	A	A	A	A	A	A	G	A	A	A	G	G	A	H	G	H	G	A	A	G	G	G	H	H	A	A	A	A	A	A	A	A	A	H	A	A
JAX00470796	19	12365690	0	A	C	A	A	A	A	A	A	C	A	A	A	A	A	A	A	N	A	A	A	A	A	A	N	C	A	A	A	A	C	C	C	A	H	A	A	A	A	A	A	A	A	A	N	A	A
JAX00470801	19	12392914	0	C	T	C	C	C	C	C	C	T	C	C	C	C	C	C	C	H	C	C	C	C	C	C	H	T	C	C	C	C	T	T	T	C	H	C	C	C	C	C	C	C	C	C	H	C	C
JAX00470803	19	12402034	0	G	A	A	G	G	A	G	G	A	A	G	A	A	H	A	A	H	H	A	G	G	G	G	H	A	H	G	G	G	A	A	A	G	H	A	G	G	H	A	G	G	A	A	H	G	G
JAX00470804	19	12403818	0	T	C	T	T	T	T	T	T	C	T	T	T	T	T	T	T	H	T	T	T	T	T	T	H	C	T	T	T	T	C	C	C	T	H	T	T	T	T	T	T	T	T	T	N	T	T
JAX00086970	19	12406361	0	A	G	G	A	A	G	A	G	G	G	A	G	G	H	G	G	G	H	G	A	G	G	A	H	G	G	G	A	A	G	G	G	H	H	G	A	A	H	G	A	A	G	G	H	A	A
JAX00086971	19	12406396	0	C	T	T	C	C	T	C	C	C	T	C	T	T	N	T	T	C	H	T	C	C	C	C	C	C	H	C	C	C	C	C	C	C	C	T	C	C	H	T	C	C	T	T	C	C	C
JAX00470808	19	12406900	0	G	A	G	G	G	G	G	G	G	A	G	A	H	H	A	A	G	G	A	G	G	G	G	G	G	H	G	G	G	G	G	G	G	G	H	G	G	H	G	G	G	G	A	G	G	G
JAX00086973	19	12440142	0	C	G	G	C	C	G	C	C	C	G	C	G	G	H	G	G	C	H	G	C	C	C	C	C	C	H	C	C	C	C	C	C	C	C	G	C	C	H	G	C	C	G	G	C	C	C
JAX00470811	19	12451709	0	T	G	G	T	T	G	T	G	G	G	T	G	H	H	H	G	G	H	G	T	G	G	T	H	G	G	G	T	T	G	G	G	H	H	G	T	T	H	G	T	T	G	G	H	T	T
JAX00470817	19	12466132	0	A	C	C	A	A	C	A	A	A	C	A	C	C	H	C	C	A	H	C	A	A	A	A	A	A	H	A	A	A	A	A	A	A	A	C	A	A	H	C	A	A	C	C	A	A	A
JAX00086976	19	12489869	0	C	T	T	C	C	T	C	T	T	T	C	T	T	H	T	T	T	H	T	C	T	T	C	N	T	T	T	C	C	T	T	T	H	H	T	C	C	H	T	C	C	T	T	H	C	C
JAX00470832	19	12508802	0	G	A	A	G	G	A	G	G	G	G	G	N	N	G	G	G	G	G	G	G	G	G	G	G	G	G	G	G	G	G	G	G	G	G	N	G	G	G	A	G	G	A	G	G	G	G
JAX00470834	19	12523035	0	C	T	T	C	C	T	C	C	C	T	C	T	T	H	N	T	C	H	T	C	N	N	C	C	N	T	N	C	H	C	C	C	H	N	T	C	H	H	T	C	H	T	T	C	C	H
JAX00470835	19	12524539	0	C	T	C	C	C	C	C	T	C	C	C	C	C	C	C	C	H	C	C	C	T	T	C	C	C	H	T	C	C	C	C	C	H	C	C	C	C	C	C	C	C	C	C	C	C	C
JAX00470840	19	12525573	0	C	T	C	C	C	C	C	T	T	C	C	C	C	C	C	C	T	C	C	C	T	T	C	H	T	H	T	C	C	T	T	T	H	H	C	C	C	C	C	C	C	C	C	H	C	C
JAX00470845	19	12531542	0	A	G	G	A	A	G	A	A	A	A	A	A	H	A	A	A	A	H	A	A	A	A	A	A	A	A	A	A	A	A	A	A	A	A	H	A	A	A	G	A	A	G	A	A	A	A
JAX00470846	19	12531774	0	T	C	C	T	T	C	T	C	C	T	T	T	H	T	T	T	C	H	T	T	C	C	T	H	C	H	C	T	T	C	C	C	H	H	H	T	T	T	C	T	T	C	T	H	T	T
JAX00470848	19	12532318	0	T	C	C	T	T	C	T	C	T	T	T	T	H	T	T	T	N	H	T	T	C	C	T	T	T	H	C	T	T	T	T	T	N	T	N	T	T	T	C	T	T	C	T	T	T	T
JAX00470850	19	12535390	0	A	T	A	A	A	A	A	A	T	A	A	A	A	A	A	A	N	A	A	A	A	A	A	H	T	A	A	A	A	T	T	T	A	H	A	A	A	A	A	A	A	A	A	H	A	A
JAX00470854	19	12538621	0	T	C	C	T	T	C	T	T	C	T	T	T	H	T	T	T	H	H	T	T	T	T	T	H	C	T	T	T	T	C	C	C	T	H	H	T	T	T	C	T	T	C	T	H	T	T
JAX00470855	19	12550671	0	A	G	A	A	A	A	A	A	G	A	A	A	A	A	A	A	H	A	A	A	A	A	A	H	G	A	A	A	A	G	G	G	A	H	A	A	A	A	A	A	A	A	A	H	A	A
JAX00470856	19	12551511	0	G	A	A	G	G	A	G	A	G	G	G	G	H	G	G	G	H	H	G	G	A	A	G	G	G	H	A	G	G	G	G	G	H	G	N	G	G	G	A	G	G	A	G	G	G	G
JAX00470859	19	12559063	0	C	T	C	C	C	C	C	T	T	C	C	C	C	C	C	C	H	C	C	C	T	T	C	H	T	H	H	C	C	T	T	N	N	H	C	C	C	C	C	C	C	C	C	H	C	C
JAX00086982	19	12560008	0	C	T	C	C	C	C	C	C	C	T	C	T	H	H	T	T	C	C	T	C	C	C	C	C	C	H	C	C	C	C	C	C	C	C	H	C	C	H	C	C	C	C	T	C	C	C
JAX00470861	19	12577686	0	A	G	G	A	A	G	A	G	G	G	A	G	G	H	G	G	G	H	G	A	G	G	A	H	G	G	G	A	A	G	G	G	H	H	G	A	A	H	G	A	A	G	G	H	A	A
JAX00470862	19	12592119	0	C	T	C	C	C	C	C	C	C	T	C	T	H	H	H	T	C	C	T	C	C	C	C	C	C	C	C	C	C	C	C	C	C	C	C	C	C	H	C	C	C	C	T	C	C	C
JAX00470865	19	12599866	0	A	T	A	A	A	A	A	A	T	A	A	A	A	A	A	A	H	A	A	A	A	A	A	H	T	A	A	A	A	T	T	T	A	H	A	A	A	A	A	A	A	A	A	H	A	A
JAX00470867	19	12601857	0	T	C	C	T	T	C	T	T	T	T	T	T	H	T	T	T	T	H	T	T	T	T	T	T	T	T	T	T	T	T	T	T	T	T	H	T	T	T	C	T	T	C	T	T	T	T
JAX00470868	19	12605258	0	C	T	C	C	C	C	C	C	T	C	C	C	C	C	C	C	H	C	C	C	C	C	C	H	T	C	C	C	C	T	T	T	C	H	C	C	C	C	C	C	C	C	C	H	C	C
JAX00214363	19	12637529	0	C	T	C	C	C	C	C	C	T	C	C	C	C	C	C	C	H	C	C	C	C	C	C	H	T	C	C	C	C	T	T	T	C	H	C	C	C	C	C	C	C	C	C	H	C	C
JAX00214364	19	12637634	0	C	T	C	C	C	C	C	C	T	C	C	C	C	C	C	C	H	C	C	C	C	C	C	H	T	C	C	C	C	T	T	T	C	H	C	C	C	C	C	C	C	C	C	H	C	C
JAX00086988	19	12642068	0	C	T	T	C	C	T	C	T	T	C	C	C	H	C	C	C	T	H	C	C	T	T	C	H	T	H	T	C	C	T	T	T	H	H	H	C	C	C	T	C	C	T	C	H	C	C
JAX00470877	19	12651699	0	A	C	A	A	A	A	A	C	C	A	A	A	A	A	A	A	C	A	A	A	C	C	A	H	C	H	C	A	A	C	C	C	H	H	A	A	A	A	A	A	A	A	A	H	A	A
JAX00470878	19	12651920	0	C	T	T	C	C	T	C	C	T	C	C	C	H	C	C	C	H	H	C	C	C	C	C	C	T	C	C	C	C	T	T	T	C	C	H	C	C	C	T	C	C	T	C	N	C	C
JAX00470881	19	12653564	0	G	A	A	G	G	A	G	G	G	G	G	G	H	G	G	G	G	H	G	G	G	G	G	G	G	G	G	G	G	G	G	G	G	G	H	G	G	G	A	G	G	A	G	G	G	G
JAX00470883	19	12655395	0	G	A	A	G	G	A	G	G	G	G	G	G	H	G	G	G	G	H	G	G	G	G	G	G	G	G	G	G	G	G	G	G	G	G	H	G	G	G	A	G	G	A	G	G	G	G
JAX00470885	19	12656044	0	T	A	A	T	T	A	T	A	A	T	T	T	H	T	T	T	A	H	T	T	A	A	T	H	A	H	A	T	T	A	A	A	H	H	H	T	T	T	A	T	T	A	T	H	T	T
JAX00470891	19	12675760	0	G	C	G	G	G	G	G	C	G	G	G	G	G	G	G	G	H	G	G	G	C	C	G	G	G	H	C	G	G	G	G	G	H	G	G	G	G	G	G	G	G	G	G	G	G	G
JAX00086990	19	12679195	0	C	T	C	C	C	C	C	T	T	C	C	C	C	C	C	C	T	C	C	C	T	T	C	N	T	H	T	C	C	T	T	T	T	H	C	C	C	C	C	C	C	C	C	H	C	C
JAX00086992	19	12690911	0	A	T	A	A	A	A	A	T	T	A	A	A	A	A	A	A	T	A	A	A	T	T	A	H	T	H	T	A	A	T	T	T	H	H	A	A	A	A	A	A	A	A	A	H	A	A
JAX00470894	19	12691063	0	A	G	A	A	A	A	A	G	G	A	A	A	A	A	A	A	G	A	A	A	G	G	A	H	G	H	G	A	A	G	G	G	H	H	A	A	A	A	A	A	A	A	A	H	A	A
JAX00470897	19	12691628	0	G	A	G	G	G	G	G	G	A	G	G	G	G	G	G	G	H	G	G	G	G	G	G	H	A	G	G	G	G	A	A	A	G	H	G	G	G	G	G	G	G	G	G	H	G	G
JAX00470901	19	12694574	0	A	T	A	A	A	A	A	T	T	A	A	A	A	A	A	A	T	A	A	A	T	T	A	H	T	H	T	A	A	T	T	T	H	H	A	A	A	A	A	A	A	A	A	H	A	A
JAX00470902	19	12701263	0	T	C	T	T	T	T	T	T	C	T	T	T	T	T	T	T	H	T	T	T	T	T	T	H	C	T	T	T	T	C	C	C	T	H	T	T	T	T	T	T	T	T	T	H	T	T
JAX00470904	19	12708159	0	A	G	A	A	A	A	A	A	A	G	A	G	N	H	G	G	A	A	G	A	A	A	A	A	A	H	A	A	A	A	A	A	A	A	H	A	A	H	A	A	A	A	G	A	A	A
JAX00086993	19	12712936	0	G	A	G	G	G	G	G	A	A	G	G	G	G	G	G	G	A	G	G	G	A	A	G	H	A	H	A	G	G	A	A	A	H	H	G	G	G	G	G	G	G	G	G	H	G	G
JAX00470908	19	12725728	0	A	G	A	A	A	A	A	G	G	A	A	A	A	A	A	A	G	A	A	A	G	G	A	H	G	H	G	A	A	G	G	G	H	H	A	A	A	A	A	A	A	A	A	H	A	A
JAX00470912	19	12748799	0	A	G	A	A	A	A	A	G	A	A	A	A	A	A	A	A	H	A	A	A	G	G	A	A	A	H	G	A	A	A	A	A	H	A	A	A	A	A	A	A	A	A	A	A	A	A
JAX00086996	19	12749057	0	C	T	C	C	C	C	C	T	T	T	C	T	H	H	T	T	T	C	T	C	T	T	C	H	T	T	T	C	C	T	T	T	H	H	H	C	C	H	C	C	C	C	T	H	C	C
JAX00470921	19	12753460	0	G	A	G	G	G	G	G	A	G	A	G	A	H	G	A	A	H	G	A	G	A	A	G	G	G	A	A	G	G	G	G	G	H	G	N	G	G	H	G	G	G	G	A	G	G	G
JAX00470924	19	12756101	0	T	C	T	T	T	T	T	C	T	T	T	T	T	T	T	T	H	T	T	T	C	C	T	T	T	H	C	T	T	T	T	T	H	T	T	T	T	T	T	T	T	T	T	T	T	T
JAX00470929	19	12770285	0	G	A	G	G	G	G	G	A	A	G	G	G	G	G	G	G	A	G	G	G	A	A	G	H	A	H	A	G	G	A	A	A	H	H	G	G	G	G	G	G	G	G	G	H	G	G
JAX00470932	19	12780365	0	C	T	C	C	C	C	C	T	T	T	C	T	H	H	T	T	T	C	T	C	T	T	C	H	T	T	T	C	C	T	T	T	H	H	H	C	C	H	C	C	C	C	T	H	C	C
JAX00470933	19	12780801	0	A	G	A	A	A	A	A	G	G	A	A	A	A	A	A	A	G	A	A	A	G	G	A	H	G	H	G	A	A	G	G	G	H	H	A	A	A	A	A	A	A	A	A	H	A	A
JAX00087000	19	12816595	0	C	T	C	C	C	C	C	C	T	C	C	C	C	C	C	C	H	C	C	C	C	C	C	H	T	C	C	C	C	T	T	T	C	H	C	C	C	C	C	C	C	C	C	H	C	C
JAX00087002	19	12827221	0	C	T	C	C	C	C	C	T	T	C	C	C	C	C	C	C	T	C	C	C	T	T	C	H	T	N	T	C	C	T	T	T	H	N	C	C	C	C	C	C	C	C	C	H	C	C
JAX00470939	19	12828866	0	G	T	G	G	G	G	G	T	T	G	G	G	G	G	G	G	T	G	G	G	T	T	G	N	T	H	H	G	G	T	T	T	H	H	G	G	G	G	G	G	G	G	G	T	G	G
JAX00087004	19	12869578	0	T	C	C	T	T	C	T	C	C	C	T	C	C	H	C	C	C	H	C	T	C	C	T	H	C	C	C	T	T	C	C	C	H	H	C	T	T	N	C	T	T	C	C	H	T	T
JAX00470948	19	12869908	0	C	G	G	C	C	G	C	C	C	C	C	C	N	C	C	C	C	H	C	C	C	C	C	C	C	C	C	C	C	C	C	C	C	C	H	C	C	C	G	C	C	G	C	C	C	C
JAX00470950	19	12880236	0	C	A	A	C	C	A	C	C	C	C	C	N	H	C	C	C	C	H	C	C	C	C	C	C	C	C	C	C	C	C	C	C	C	C	H	C	C	C	A	C	C	A	C	C	C	C
JAX00470951	19	12880614	0	G	A	G	G	G	G	G	A	A	A	G	A	H	H	A	A	A	G	A	G	A	A	G	H	A	A	H	G	G	A	A	A	N	H	H	G	G	H	G	G	G	G	A	H	G	G
JAX00214367	19	12884679	0	T	C	T	T	T	T	T	C	C	T	T	T	T	T	T	T	C	T	T	T	C	C	T	H	C	H	C	T	T	C	C	C	H	H	T	T	T	T	T	T	T	T	T	H	T	T
JAX00214368	19	12884737	0	T	C	T	T	T	T	T	T	C	T	T	T	T	T	T	T	H	T	T	T	T	T	T	H	C	T	T	T	T	C	C	C	T	H	T	T	T	T	T	T	T	T	T	H	T	T
JAX00470959	19	12886349	0	C	T	C	C	C	C	C	C	C	T	C	T	N	H	T	T	C	C	T	C	C	C	C	C	C	H	C	C	C	C	C	C	C	C	H	C	C	H	C	C	C	C	T	C	C	C
JAX00470961	19	12898751	0	G	A	G	G	G	G	G	A	A	G	G	G	G	G	G	G	A	G	G	G	A	A	G	H	A	H	A	G	G	A	A	A	H	H	G	G	G	G	G	G	G	G	G	H	G	G
JAX00470963	19	12899064	0	T	C	T	T	T	T	T	C	C	T	T	T	T	T	T	T	C	T	T	T	C	C	T	H	C	H	C	T	T	C	C	C	H	H	T	T	T	T	T	T	T	T	T	H	T	T
JAX00087006	19	12899266	0	A	G	G	A	A	G	A	G	G	G	A	G	G	H	G	G	G	H	G	A	N	G	A	A	G	G	G	A	A	G	G	N	A	A	G	A	A	H	G	A	A	G	G	A	A	A
JAX00087007	19	12899479	0	C	T	T	C	C	T	C	C	T	T	C	T	T	H	T	T	H	H	T	C	C	C	C	H	T	H	C	C	C	T	T	T	C	H	T	C	C	H	T	C	C	T	T	H	C	C
JAX00087008	19	12899691	0	A	G	G	A	A	G	A	G	G	G	A	G	G	H	G	G	G	H	G	A	G	G	A	H	G	G	G	A	A	G	G	G	H	H	G	A	A	H	G	A	H	G	G	H	H	H
JAX00470964	19	12900667	0	A	G	G	A	A	G	A	G	G	G	A	G	G	H	G	G	G	H	G	A	G	G	A	H	G	G	G	A	A	G	G	G	H	H	G	A	A	H	G	A	A	G	G	H	A	A
JAX00214370	19	12967791	0	A	C	A	A	A	A	A	C	A	A	A	A	A	A	A	A	H	A	A	A	C	C	A	A	A	H	C	A	A	A	A	A	H	A	A	A	A	A	A	A	A	A	A	A	A	A
JAX00087014	19	12983802	0	G	A	G	G	G	G	G	A	A	G	G	G	G	G	G	G	A	G	G	G	A	A	G	H	A	H	N	G	G	A	A	A	N	N	G	G	G	G	G	G	G	G	G	H	G	G
JAX00470984	19	12997835	0	G	T	G	G	G	G	G	G	T	G	G	G	G	G	G	G	G	G	G	G	G	G	G	G	N	G	G	G	G	N	N	H	G	H	G	G	G	G	G	G	G	G	G	H	G	G
JAX00470985	19	13000919	0	C	T	C	C	C	C	C	T	C	C	C	C	C	C	C	C	H	C	C	C	T	T	C	C	C	H	T	C	C	C	C	C	H	C	C	C	C	C	C	C	C	C	C	C	C	C
JAX00087015	19	13005119	0	T	C	T	T	T	T	T	T	C	T	T	T	T	T	T	T	H	T	T	T	T	T	T	C	C	T	T	T	T	C	C	C	T	H	T	T	T	T	T	T	T	T	T	H	T	T
JAX00087017	19	13019070	0	G	A	G	G	G	G	G	A	G	G	G	G	G	G	G	G	H	G	G	G	A	A	G	G	G	N	A	G	G	G	G	G	H	G	G	G	G	G	G	G	G	G	G	G	G	G
JAX00470988	19	13021013	0	A	C	A	A	A	A	A	C	C	C	A	C	H	H	C	C	C	A	C	A	C	C	A	H	C	C	C	A	A	C	C	C	A	H	H	A	A	H	A	A	A	A	C	A	A	A
JAX00470992	19	13046234	0	C	T	C	C	C	C	C	C	T	C	C	C	C	C	C	C	H	C	C	C	C	C	C	H	T	C	C	C	C	T	T	T	C	H	C	C	C	C	C	C	C	C	C	H	C	C
JAX00470995	19	13085683	0	G	A	G	G	G	G	G	A	G	G	G	G	G	G	G	G	H	G	G	G	A	A	G	G	G	H	A	G	G	G	G	G	H	G	G	G	G	G	G	G	G	G	G	G	G	G
JAX00214374	19	13086564	0	C	T	C	C	C	C	C	T	T	C	C	C	C	C	C	C	T	C	C	C	T	T	C	H	T	H	T	C	C	T	T	T	H	H	C	C	C	C	C	C	C	C	C	H	C	C
JAX00471002	19	13138890	0	G	A	G	G	G	G	G	A	A	G	G	G	G	G	G	G	A	G	G	G	A	A	G	H	A	H	A	G	G	A	A	A	H	H	G	G	G	G	G	G	N	G	G	H	G	H
JAX00471006	19	13146177	0	A	C	A	A	A	A	A	A	C	A	A	A	A	A	A	A	H	A	A	A	A	A	A	H	C	A	A	A	A	C	C	C	A	H	A	A	A	A	A	A	A	A	A	H	A	A
JAX00471011	19	13175964	0	G	A	G	G	G	G	G	G	A	G	G	G	G	G	G	G	H	G	G	G	G	G	G	H	A	G	G	G	G	A	A	A	G	H	G	G	G	G	G	G	G	G	G	H	G	G
JAX00087029	19	13176016	0	A	G	A	A	A	A	A	A	G	A	A	A	A	A	A	A	H	A	A	A	A	A	A	H	G	A	A	A	A	G	G	G	A	H	A	A	A	A	A	A	A	A	A	H	A	A
JAX00471015	19	13223658	0	C	T	C	C	C	C	C	C	C	T	C	T	H	H	T	T	C	C	T	C	C	C	C	C	C	C	C	C	C	C	C	C	C	C	H	C	C	H	C	C	C	C	T	C	C	C
JAX00471025	19	13284395	0	G	A	G	G	G	G	G	A	G	G	G	G	G	G	G	G	H	G	G	G	A	A	G	G	G	H	A	G	G	G	G	G	H	G	G	G	G	G	G	G	G	G	G	G	G	G
JAX00471027	19	13284733	0	C	G	C	C	C	C	C	G	G	G	C	G	H	H	G	G	G	C	G	C	G	G	C	H	G	G	G	C	C	G	G	G	H	H	H	C	C	H	C	C	C	C	G	H	C	C
JAX00087036	19	13288613	0	C	T	C	C	C	C	C	C	T	C	C	C	C	C	C	C	H	C	C	C	C	C	C	N	T	C	C	C	C	T	T	T	C	N	C	C	C	C	C	C	C	C	C	H	C	C
JAX00471033	19	13301139	0	G	A	G	G	G	G	G	A	G	G	G	G	G	G	G	G	H	G	G	G	A	A	G	G	G	H	A	G	G	G	G	G	H	G	G	G	G	G	G	G	G	G	G	G	G	G
JAX00471034	19	13301155	0	C	T	C	C	C	C	C	C	C	T	C	T	H	H	T	T	C	C	T	C	C	C	C	C	C	H	C	C	C	C	C	C	C	C	H	C	C	H	C	C	C	C	T	C	C	C
JAX00087042	19	13392496	0	T	C	T	T	T	T	T	C	C	T	T	T	T	T	T	T	C	T	T	T	C	C	T	H	C	H	C	T	T	C	C	C	H	H	T	T	T	T	T	T	T	T	T	H	T	T
JAX00471046	19	13407048	0	T	C	T	T	T	T	T	C	C	T	T	T	T	T	T	T	C	T	T	T	C	C	T	H	C	H	C	T	T	C	C	C	H	H	T	T	T	T	T	T	T	T	T	H	T	T
JAX00087044	19	13409144	0	T	C	T	T	T	T	T	C	C	C	T	C	H	H	C	C	C	T	C	T	C	C	T	H	C	C	C	T	T	C	C	C	H	H	H	T	T	H	T	T	T	T	C	H	T	T
JAX00087046	19	13437025	0	T	C	T	T	T	T	T	C	C	T	T	T	T	T	T	T	C	T	T	T	C	C	T	N	C	N	C	T	T	C	C	C	H	H	T	T	T	T	T	T	T	T	T	N	T	T
JAX00471048	19	13441691	0	A	T	A	A	A	A	A	T	T	A	A	A	A	A	A	A	T	A	A	A	T	T	A	H	T	H	T	A	A	T	T	T	H	H	A	A	A	A	A	A	A	A	A	H	A	A
JAX00087050	19	13507153	0	C	T	C	C	C	C	C	T	T	C	C	C	C	C	C	C	T	C	C	C	T	T	C	H	T	H	T	C	C	T	T	T	H	H	C	C	C	C	C	C	C	C	C	H	C	C
JAX00471064	19	13529031	0	T	C	T	T	T	T	T	C	C	T	T	T	T	T	T	T	C	T	T	T	C	C	T	H	C	H	C	T	T	C	C	C	H	H	T	T	T	T	T	T	T	T	T	H	T	T
JAX00471065	19	13529117	0	G	A	G	G	G	G	G	G	G	A	G	A	H	H	A	A	G	G	A	G	G	G	G	G	G	H	G	G	G	G	G	G	G	G	H	G	G	H	G	G	G	G	A	G	G	G
JAX00471080	19	13601409	0	C	G	C	C	C	C	C	G	C	C	C	C	C	C	C	C	H	C	C	C	N	G	C	C	C	H	N	C	C	C	C	C	H	C	C	C	C	C	C	C	C	C	C	C	C	C
JAX00471085	19	13620710	0	A	G	A	A	A	A	A	A	A	G	A	G	H	H	G	G	A	A	G	A	A	A	A	A	A	N	A	A	A	A	A	A	A	A	H	A	A	H	A	A	A	A	G	A	A	A
JAX00087062	19	13657490	0	T	C	T	T	T	T	T	C	C	C	T	C	H	H	C	C	C	T	C	T	C	C	T	H	C	C	C	T	T	C	C	C	H	H	H	T	T	H	T	T	T	T	C	H	T	T
JAX00471087	19	13662552	0	T	C	T	T	T	T	T	C	C	T	T	T	T	T	T	T	C	T	T	T	C	C	T	H	C	H	C	T	T	C	C	C	H	H	T	T	T	T	T	T	T	T	T	H	T	T
JAX00087068	19	13720546	0	G	A	G	G	G	G	G	A	G	G	G	G	G	G	G	G	H	G	G	G	A	A	G	G	G	H	A	G	G	G	G	G	H	G	G	G	G	G	G	G	G	G	G	G	G	G
JAX00214390	19	13801369	0	T	C	T	T	T	T	T	C	T	T	T	T	T	T	T	T	T	T	T	T	C	C	T	T	T	T	C	T	T	T	T	T	T	T	T	T	T	T	T	T	T	T	T	T	T	T
JAX00471106	19	13806620	0	A	C	A	A	A	A	A	C	A	A	A	A	A	A	A	A	C	A	A	A	C	C	A	A	A	C	C	A	A	A	A	A	C	A	A	A	A	A	A	A	A	A	A	A	A	A
JAX00471108	19	13818478	0	A	C	A	A	A	A	A	C	A	C	A	C	N	H	C	C	N	A	C	A	C	C	A	A	A	C	C	A	A	A	A	A	C	A	H	A	A	C	A	A	A	A	C	A	A	A
JAX00471111	19	13831433	0	T	C	T	T	T	T	T	C	C	T	T	T	T	T	T	T	C	T	T	T	C	C	T	H	C	H	C	T	T	C	C	C	H	N	T	T	T	T	T	T	T	T	T	H	T	T
JAX00471116	19	13835869	0	A	C	A	A	A	A	A	C	A	A	A	A	A	A	A	A	A	A	A	A	C	C	A	A	A	A	C	A	A	A	A	A	A	A	A	A	A	A	A	A	A	A	A	A	A	A
JAX00471120	19	13846090	0	G	A	G	G	G	G	G	G	A	G	G	G	G	G	G	G	N	G	G	G	G	G	G	H	A	G	G	G	G	A	A	A	G	H	G	G	G	G	G	G	G	G	G	H	G	G
JAX00087078	19	13865542	0	C	T	C	C	C	C	C	C	T	T	C	T	H	H	T	T	H	C	T	C	C	C	C	H	T	H	C	C	C	T	T	T	C	H	H	C	C	H	C	C	C	C	T	H	C	C
JAX00471124	19	13870956	0	T	A	T	T	T	T	T	A	A	T	T	T	T	T	T	T	A	T	T	T	A	A	T	H	A	H	A	T	T	A	A	A	H	H	T	T	T	T	T	T	T	T	T	H	T	T
JAX00471134	19	13896880	0	G	T	G	G	G	G	G	T	T	G	G	G	G	G	G	G	T	G	G	G	T	T	G	H	T	H	T	G	G	T	T	T	H	H	G	G	G	G	G	G	G	G	G	H	G	G
JAX00471143	19	13956894	0	G	A	G	G	G	G	G	A	G	G	G	G	G	G	G	G	H	G	G	G	A	A	G	G	G	H	A	G	G	G	G	G	H	G	G	G	G	G	G	G	G	G	G	G	G	G
JAX00471145	19	13964468	0	A	C	A	A	A	A	A	C	A	C	A	C	H	H	C	C	H	A	C	A	C	C	A	A	A	C	C	A	A	A	A	A	N	A	H	A	A	N	A	A	A	A	C	A	A	A
JAX00087085	19	13975696	0	A	T	A	A	A	A	A	T	T	T	A	T	H	H	T	T	T	A	T	A	T	T	A	H	T	T	T	A	A	T	T	T	H	H	H	A	A	H	A	A	A	A	T	H	A	A
JAX00214393	19	13980384	0	A	G	A	A	A	A	A	G	G	G	A	G	H	H	G	G	G	A	G	A	G	G	A	H	G	G	G	A	A	G	G	G	H	H	H	A	A	H	A	A	A	A	G	H	A	A
JAX00471153	19	13983396	0	G	A	G	G	G	G	G	G	G	A	G	A	H	H	A	A	G	G	A	G	G	G	G	G	G	H	G	G	G	G	G	G	G	G	H	G	G	H	G	G	G	G	A	G	G	G
JAX00471157	19	14001384	0	T	A	T	T	T	T	T	T	A	T	T	H	T	T	T	T	H	N	T	T	T	T	T	H	A	T	T	T	T	A	A	A	T	H	T	T	T	T	T	T	T	T	T	H	T	T
JAX00087088	19	14008604	0	T	A	T	T	T	T	T	A	A	T	T	T	T	T	T	T	A	T	T	T	A	A	T	H	A	A	A	T	T	A	A	A	H	A	T	T	T	T	T	T	T	T	T	N	T	T
JAX00471158	19	14049503	0	G	T	G	G	G	G	G	T	T	G	G	G	G	G	G	G	T	G	G	G	T	T	G	H	T	N	T	G	G	T	T	T	H	H	G	G	G	G	G	G	G	G	G	H	G	G
JAX00471159	19	14050064	0	T	A	T	T	T	T	T	T	A	T	T	T	T	T	T	T	N	T	T	T	T	T	T	H	A	T	T	T	T	A	A	A	T	H	T	T	T	T	T	T	T	T	T	H	T	T
JAX00087091	19	14050242	0	T	C	T	T	T	T	T	C	C	C	T	C	H	H	C	C	C	T	C	T	C	C	T	H	C	C	C	T	T	C	C	C	H	H	H	T	T	H	T	T	T	T	C	H	T	T
JAX00471169	19	14084828	0	T	C	T	T	T	T	T	C	C	T	T	T	T	T	T	T	C	T	T	T	C	C	T	H	C	H	C	T	T	C	C	C	H	H	T	T	T	T	T	T	T	T	T	H	T	T
JAX00471171	19	14086954	0	G	A	G	G	G	G	G	A	A	G	G	G	G	G	G	G	A	G	G	G	A	A	G	H	A	H	A	G	G	A	A	A	H	H	G	G	G	G	G	G	G	G	G	H	G	G
JAX00471172	19	14096214	0	A	G	A	A	A	A	A	A	G	A	A	A	A	A	A	A	H	A	A	A	A	A	A	H	G	A	A	A	A	G	G	G	A	H	A	A	A	A	A	A	A	A	A	H	A	A
JAX00471173	19	14107038	0	G	A	G	G	G	G	G	G	G	A	G	A	H	H	A	A	G	G	A	G	G	G	G	G	G	H	G	G	G	G	G	G	G	G	H	G	G	H	G	G	G	G	A	G	G	G
JAX00471176	19	14128793	0	T	G	T	T	T	T	T	T	G	G	T	G	H	H	G	G	H	T	G	T	T	T	T	H	G	H	T	T	T	G	G	G	T	H	H	T	T	H	T	T	T	T	G	H	T	T
JAX00087099	19	14156483	0	C	G	C	C	C	C	C	G	G	G	C	G	H	H	G	G	G	C	G	C	G	G	C	H	G	G	G	C	C	G	G	G	H	H	H	C	C	H	C	C	C	C	G	H	C	C
JAX00471185	19	14161070	0	T	A	T	T	T	T	T	A	A	T	T	T	T	T	T	T	A	T	T	T	A	A	T	H	A	H	A	T	T	A	A	A	H	H	T	T	T	T	T	T	T	T	T	A	T	T
JAX00471187	19	14177769	0	A	T	A	A	A	A	A	T	T	A	A	A	A	A	A	A	T	A	A	A	T	T	A	H	T	H	T	A	A	T	T	T	H	H	A	A	A	A	A	A	A	A	A	H	A	A
JAX00471190	19	14184567	0	C	T	C	C	C	C	C	T	C	C	C	C	C	C	C	C	H	C	C	C	T	T	C	C	C	H	T	C	C	C	C	C	H	C	C	C	C	C	C	C	C	C	C	C	C	C
JAX00087102	19	14198593	0	T	C	T	T	T	T	T	C	C	C	T	C	H	H	C	C	C	T	C	T	C	C	T	H	C	C	C	T	T	C	C	C	H	H	H	T	T	H	T	T	T	T	C	H	T	T
JAX00087104	19	14218699	0	G	A	G	G	G	G	G	A	G	A	G	A	H	N	A	A	H	G	A	G	A	A	G	G	G	A	A	G	G	G	G	G	H	G	H	G	G	N	G	G	G	G	A	G	G	G
JAX00471195	19	14229399	0	T	G	T	T	T	T	T	G	G	T	T	T	T	T	T	T	G	T	T	T	G	G	T	H	G	H	G	T	T	G	G	G	H	H	T	T	T	T	T	T	T	T	T	H	T	T
JAX00471197	19	14229668	0	G	A	G	G	G	G	G	A	G	G	G	G	G	G	G	G	H	G	G	G	A	A	G	G	G	H	A	G	G	G	G	G	H	G	G	G	G	G	G	G	G	G	G	G	G	G
JAX00471199	19	14230438	0	A	G	A	A	A	A	A	A	A	G	A	G	H	H	G	G	A	A	G	A	A	A	A	A	A	H	A	A	A	A	A	A	A	A	H	A	A	H	A	A	A	A	G	A	A	A
JAX00471201	19	14230583	0	G	T	G	G	G	G	G	G	G	T	G	T	G	H	T	T	G	G	T	G	G	G	G	G	G	H	G	G	G	G	G	G	G	G	N	G	G	N	G	G	G	G	T	G	G	G
JAX00214398	19	14253359	0	A	T	A	A	A	A	A	A	T	T	A	T	A	N	T	T	H	A	T	A	A	A	A	H	T	T	A	A	A	T	T	T	A	H	N	A	A	H	A	A	A	A	T	H	A	A
JAX00471206	19	14261911	0	T	C	T	T	T	T	T	T	C	T	T	T	T	T	T	T	H	T	T	T	T	T	T	H	C	T	T	T	T	C	C	C	T	H	T	T	T	T	T	T	T	T	T	H	T	T
JAX00471207	19	14262861	0	C	T	C	C	C	C	C	C	T	C	C	C	C	C	C	C	H	C	C	C	C	C	C	H	T	C	C	C	C	T	T	T	C	H	C	C	C	C	C	C	C	C	C	H	C	C
JAX00087109	19	14301359	0	G	A	G	G	G	G	G	G	G	A	G	A	G	N	A	A	G	G	A	G	G	G	G	G	G	H	G	G	G	G	G	G	G	G	N	G	G	H	G	G	G	G	A	G	G	G
JAX00471215	19	14301645	0	C	T	C	C	C	C	C	T	T	C	C	C	C	C	C	C	T	C	C	C	T	T	C	H	T	H	T	C	C	T	T	T	H	H	C	C	C	C	C	C	C	C	C	H	C	C
JAX00471216	19	14301699	0	C	T	C	C	C	C	C	T	C	C	C	C	C	C	C	C	H	C	C	C	T	T	C	C	C	H	T	C	C	C	C	C	H	C	C	C	C	C	C	C	C	C	C	C	C	C
JAX00471220	19	14302230	0	G	T	G	G	G	G	G	G	G	T	G	T	H	N	T	T	G	G	T	G	G	G	G	G	G	N	G	G	G	G	G	G	G	G	H	G	G	H	G	G	G	G	T	G	G	G
JAX00471221	19	14302272	0	C	T	C	C	C	C	C	C	T	C	C	C	C	C	C	C	H	C	C	C	C	C	C	H	T	C	C	C	C	T	T	T	C	H	C	C	C	C	C	C	C	C	C	H	C	C
JAX00471223	19	14303401	0	T	A	T	T	T	T	T	T	T	A	T	A	H	H	A	A	T	T	A	T	T	T	T	T	T	H	T	T	T	T	T	T	T	T	H	T	T	A	T	T	T	T	A	T	T	T
JAX00471226	19	14318529	0	C	G	C	C	C	C	C	G	C	C	C	C	C	C	C	C	H	C	C	C	G	G	C	C	C	H	G	C	C	C	C	C	H	C	C	C	C	C	C	C	C	C	C	C	C	C
JAX00087113	19	14351885	0	G	A	G	G	G	G	G	A	A	G	G	G	G	G	G	G	A	G	G	G	A	A	G	H	A	H	A	G	G	A	A	A	H	H	G	G	G	G	G	G	G	G	G	H	G	G
JAX00471234	19	14366447	0	A	G	A	A	A	A	A	A	G	A	A	A	A	A	A	A	H	A	A	A	A	A	A	H	G	A	A	A	A	G	G	G	A	H	A	A	A	A	A	A	A	A	A	H	A	A
JAX00087116	19	14386460	0	A	T	A	A	A	A	A	A	A	T	A	T	H	H	T	T	A	A	T	A	A	A	A	A	A	H	A	A	A	A	A	A	A	A	H	A	A	H	A	A	A	A	T	A	A	A
JAX00471239	19	14391499	0	C	T	C	C	C	C	C	C	C	T	C	T	H	H	T	T	C	C	T	C	C	C	C	C	C	H	C	C	C	C	C	C	C	C	H	C	C	H	C	C	C	C	T	C	C	C
JAX00471244	19	14404596	0	A	G	A	A	A	A	A	G	G	A	A	A	A	A	A	A	G	A	A	A	G	G	A	G	G	G	G	A	A	G	G	G	G	G	A	A	A	A	A	A	A	A	A	G	A	A
JAX00471245	19	14404622	0	A	G	A	A	A	A	A	G	G	A	A	A	A	A	A	A	G	A	A	A	G	G	A	H	G	H	G	A	A	G	G	G	H	H	A	A	A	A	A	A	A	A	A	H	A	A
JAX00087119	19	14422203	0	A	G	A	A	A	A	A	A	G	A	A	A	A	A	A	A	A	A	A	A	A	A	A	H	G	A	A	A	A	G	G	G	A	A	A	A	A	A	A	A	A	A	A	H	A	A
JAX00471251	19	14428466	0	C	T	C	C	C	C	C	C	T	T	C	T	H	H	T	T	H	C	T	C	C	C	C	H	T	H	C	C	C	T	T	T	C	H	H	C	C	H	C	C	C	C	T	H	C	C
JAX00471256	19	14457494	0	A	G	A	A	A	A	A	G	G	A	A	A	A	A	A	A	G	A	A	A	G	G	A	H	G	H	G	A	A	G	G	G	H	H	A	A	A	A	A	A	A	A	A	H	A	A
JAX00471258	19	14458281	0	C	T	C	C	C	C	C	T	T	C	C	C	C	C	C	C	T	C	C	C	N	T	C	H	T	C	H	C	C	T	T	T	C	N	C	C	C	C	C	C	C	C	C	H	C	C
JAX00471259	19	14458334	0	T	C	T	T	T	T	T	C	C	T	T	T	T	T	T	T	C	T	T	T	C	C	T	N	C	N	C	T	T	C	C	C	N	H	T	T	T	T	T	T	T	T	T	H	T	T
JAX00471265	19	14471978	0	C	T	C	C	C	C	C	T	T	C	C	C	C	C	C	C	T	C	C	C	T	T	C	H	T	H	T	C	C	T	T	T	H	H	C	C	C	C	C	C	C	C	C	N	C	C
JAX00471267	19	14476555	0	G	A	G	G	G	G	G	A	A	G	G	G	G	G	G	G	A	G	G	G	A	A	G	H	A	H	A	G	G	A	A	A	H	H	G	G	G	G	G	G	G	G	G	H	G	G
JAX00471271	19	14479184	0	C	T	C	C	C	C	C	C	C	T	C	T	H	H	T	T	C	C	T	C	C	C	C	C	C	C	C	C	C	C	C	C	C	C	H	C	C	H	C	C	C	C	T	C	C	C
JAX00471282	19	14503913	0	C	T	C	C	C	C	C	T	T	C	C	C	C	C	C	C	T	C	C	C	T	T	C	H	T	H	T	C	C	T	T	T	H	H	C	C	C	C	C	C	C	C	C	H	C	C
JAX00471284	19	14504340	0	T	G	T	T	T	T	T	G	T	T	T	T	T	T	T	T	H	T	T	T	G	G	T	T	T	H	G	T	T	T	T	T	H	T	T	T	T	T	T	T	T	T	T	T	T	T
JAX00471286	19	14505817	0	T	C	T	T	T	T	T	C	C	T	T	T	T	T	T	T	C	T	T	T	C	C	T	H	C	H	C	T	T	C	C	C	H	H	T	T	T	T	T	T	T	T	T	H	T	T
JAX00471287	19	14509220	0	T	C	T	T	T	T	T	C	C	T	T	T	T	T	T	T	C	T	T	T	C	C	T	H	C	H	C	T	T	C	C	C	H	H	T	T	T	T	T	T	T	T	T	H	T	T
JAX00471288	19	14509239	0	C	T	C	C	C	C	C	C	C	T	C	T	H	H	T	H	C	C	T	C	C	C	C	C	C	H	C	C	C	C	C	C	C	C	H	C	C	H	C	C	C	C	T	C	C	C
JAX00087127	19	14524592	0	T	C	T	T	T	T	T	T	C	T	T	T	T	T	T	T	H	T	T	T	T	T	T	H	C	T	T	T	T	C	C	C	T	H	T	T	T	T	T	T	T	T	T	H	T	T
JAX00471297	19	14547536	0	G	A	G	G	G	G	G	G	A	G	G	G	G	G	G	G	H	G	G	G	G	G	G	H	A	G	G	G	G	A	A	A	G	H	G	G	G	G	G	G	G	G	G	H	G	G
JAX00471299	19	14564224	0	G	A	G	G	G	G	G	G	A	G	G	G	G	G	G	G	N	G	G	G	G	G	G	H	A	G	G	G	G	A	A	A	G	H	G	G	G	G	G	G	G	G	G	N	G	G
JAX00471302	19	14572329	0	G	A	G	G	G	G	G	A	G	G	G	G	G	G	G	G	H	G	G	G	A	A	G	G	G	H	A	G	G	G	G	G	H	G	G	G	G	G	G	G	G	G	G	G	G	G
JAX00471303	19	14574902	0	C	T	C	C	C	C	C	T	C	C	C	C	C	C	C	C	H	C	C	C	T	T	C	C	C	H	T	C	C	C	C	C	H	C	C	C	C	C	C	C	C	C	C	C	C	C
JAX00471304	19	14578303	0	A	G	A	A	A	A	A	G	G	A	A	A	A	A	A	A	G	A	A	A	G	G	A	H	G	H	G	A	A	G	G	G	H	H	A	A	A	A	A	A	A	A	A	H	A	A
JAX00471306	19	14582388	0	T	G	T	T	T	T	T	G	T	T	T	T	T	T	T	T	H	T	T	T	G	G	T	T	T	H	G	T	T	T	T	T	H	T	T	T	T	T	T	T	T	T	T	T	T	T
JAX00471309	19	14632290	0	C	G	C	C	C	C	C	C	G	C	C	C	C	C	C	C	C	C	C	C	C	C	C	C	G	C	C	C	C	G	G	H	C	C	C	C	C	C	C	C	C	C	C	C	C	C
JAX00471315	19	14656598	0	A	G	A	A	A	A	A	G	G	A	A	A	A	A	A	A	G	A	A	A	G	G	A	H	G	H	G	A	A	G	G	G	H	H	A	A	A	A	A	A	A	A	A	H	A	A
JAX00471324	19	14678471	0	A	C	A	A	A	A	A	C	C	A	A	A	A	A	A	A	C	A	A	A	C	C	A	H	C	H	C	A	A	C	C	C	H	H	A	A	A	A	A	A	A	A	A	H	A	A
JAX00471326	19	14715379	0	T	C	T	T	T	T	T	C	C	T	T	T	T	T	T	T	C	T	T	T	C	C	T	H	C	H	C	T	T	C	C	C	H	H	T	T	T	T	T	T	T	T	T	H	T	T
JAX00471333	19	14723052	0	T	G	T	T	T	T	T	G	G	G	T	G	H	H	G	H	G	T	G	T	G	G	T	H	G	G	G	T	T	G	G	G	H	H	H	T	T	H	T	T	T	T	G	H	T	T
JAX00471334	19	14723467	0	A	T	A	A	A	A	A	A	T	A	A	A	A	A	A	A	H	A	A	A	A	A	A	H	T	A	A	A	A	T	T	T	A	H	A	A	A	A	A	A	A	A	A	H	A	A
JAX00471335	19	14724453	0	A	G	A	A	A	A	A	G	A	A	A	A	A	A	A	A	N	A	A	A	G	G	A	A	A	G	G	A	A	A	A	A	N	A	A	A	A	A	A	A	A	A	A	A	A	A
JAX00087142	19	14725863	0	T	C	T	T	T	T	T	C	C	C	T	C	H	H	C	H	C	T	C	T	C	C	T	N	C	C	C	T	T	C	C	C	H	N	N	T	T	H	T	T	T	T	C	N	T	T
JAX00471338	19	14728962	0	C	A	C	C	C	C	C	C	C	A	C	A	H	H	A	H	C	C	A	C	C	C	C	C	C	H	C	C	C	C	C	C	C	C	H	C	C	H	C	C	C	C	A	C	C	C
JAX00087144	19	14747869	0	T	G	T	T	T	T	T	G	G	G	T	G	H	H	G	H	G	T	G	T	G	G	T	H	G	G	G	T	T	G	G	G	H	H	H	T	T	H	T	T	T	T	G	H	T	T
JAX00471345	19	14752800	0	G	T	G	G	G	G	G	G	G	T	G	T	H	H	T	N	G	G	T	G	G	G	G	G	G	H	G	G	G	G	G	G	G	G	H	G	G	H	G	G	G	G	T	G	G	G
JAX00471349	19	14774037	0	C	T	C	C	C	C	C	C	T	C	C	C	C	C	C	C	H	C	C	C	C	C	C	H	T	C	C	C	C	T	T	T	C	H	C	C	C	C	C	C	C	C	C	H	C	C
JAX00087146	19	14777732	0	T	G	T	T	T	T	T	T	T	G	T	G	G	G	G	G	T	T	G	T	N	T	T	T	N	G	T	T	T	T	N	N	T	T	G	T	T	G	T	T	T	T	G	T	T	T
JAX00471352	19	14784097	0	A	G	A	A	A	A	A	G	G	A	A	A	A	A	A	A	G	A	A	A	G	G	A	A	G	A	G	A	A	G	G	G	N	A	A	A	A	A	A	A	A	A	A	A	A	A
JAX00471353	19	14790705	0	T	C	T	T	T	T	T	C	T	C	T	C	H	H	N	H	H	T	C	T	C	C	T	T	T	C	C	T	T	T	T	T	H	T	H	T	T	H	T	T	T	T	C	T	T	T
JAX00087149	19	14827962	0	G	T	G	G	G	G	G	T	T	T	G	T	H	H	T	H	T	G	T	G	T	T	G	H	T	T	T	G	G	T	T	T	H	H	H	G	G	H	G	G	G	G	T	H	G	G
JAX00471358	19	14834027	0	T	C	T	T	T	T	T	C	C	C	T	C	C	N	C	C	C	T	C	T	C	C	T	H	C	C	C	T	T	C	C	C	H	H	C	T	T	C	T	T	T	T	C	H	T	T
JAX00087150	19	14834140	0	C	T	C	C	C	C	C	T	T	T	C	T	H	N	T	H	T	C	T	C	T	T	C	H	T	T	T	C	C	T	T	T	N	H	N	C	C	H	C	C	C	C	T	H	C	C
JAX00471366	19	14835517	0	T	C	T	T	T	T	T	C	C	C	T	C	T	T	C	T	C	T	C	T	C	C	T	T	C	C	C	T	T	C	C	C	T	T	T	T	T	T	T	T	T	T	H	T	T	T
JAX00471368	19	14837960	0	C	T	C	C	C	C	C	C	T	C	C	C	C	C	C	C	N	C	C	C	C	C	C	C	T	C	C	C	C	T	T	T	C	C	C	C	C	C	C	C	C	C	C	H	C	C
JAX00471375	19	14839861	0	G	T	G	G	G	G	G	G	T	T	G	T	H	G	T	N	H	G	T	G	G	G	G	G	T	N	G	G	G	T	T	T	G	G	N	G	G	N	G	G	G	G	T	G	G	G
JAX00471376	19	14843603	0	A	C	A	A	A	A	A	A	A	C	A	C	N	H	C	H	A	A	C	A	A	A	A	A	A	H	A	A	A	A	A	A	A	A	H	A	A	H	A	A	A	A	C	A	A	A
JAX00471381	19	14849168	0	T	C	T	T	T	T	T	C	T	C	T	C	H	H	C	H	H	T	C	T	C	C	T	T	T	C	C	T	T	T	T	T	H	T	H	T	T	H	T	T	T	T	C	T	T	T
JAX00471382	19	14851183	0	G	T	G	G	G	G	G	T	G	G	G	G	N	G	G	G	H	G	G	G	T	T	G	G	G	H	T	G	G	G	G	G	H	G	G	G	G	G	N	G	G	G	G	G	G	G
JAX00471392	19	14864347	0	C	T	C	C	C	C	C	C	T	C	C	C	C	C	C	C	H	C	C	C	C	C	C	H	T	C	C	C	C	T	T	T	C	N	C	C	C	C	C	C	C	C	C	H	C	C
JAX00471393	19	14864433	0	T	C	T	T	T	T	T	T	T	C	T	C	C	C	C	H	T	H	C	T	T	T	T	T	T	H	T	T	T	T	T	T	H	T	H	T	T	H	T	T	T	T	C	T	T	T
JAX00087153	19	14866626	0	G	A	G	G	G	G	G	A	A	A	G	A	H	H	A	H	A	G	A	G	A	A	G	H	A	A	A	G	G	A	A	A	H	H	H	G	G	H	G	G	G	G	A	H	G	G
JAX00471401	19	14929018	0	G	T	G	G	G	G	G	T	T	G	G	G	G	G	G	G	T	G	G	G	T	T	G	H	T	H	T	G	G	T	T	T	H	H	G	G	G	G	G	G	G	G	G	H	G	G
JAX00471403	19	14936376	0	G	A	G	G	G	G	G	A	A	A	G	A	H	H	A	H	A	G	A	G	A	A	G	H	A	A	A	G	G	A	A	A	H	H	N	G	G	H	G	G	G	G	A	H	G	G
JAX00214412	19	14950548	0	A	T	A	A	A	A	A	T	T	A	A	A	A	A	A	A	T	A	A	A	T	T	A	H	T	H	T	A	A	T	T	T	H	N	A	A	A	A	A	A	A	A	A	N	A	A
JAX00471410	19	14953892	0	A	G	A	A	A	A	A	A	G	A	A	A	A	A	A	A	H	A	A	A	A	A	A	H	G	A	A	A	A	G	G	G	A	H	A	A	A	A	A	A	A	A	A	H	A	A
JAX00471419	19	14974569	0	A	T	A	A	A	A	A	T	T	T	A	T	H	H	T	H	T	A	T	A	T	T	A	H	T	T	T	A	A	T	T	T	H	H	H	A	A	H	A	A	A	A	T	H	A	A
JAX00471422	19	14977312	0	T	A	T	T	T	T	T	A	A	A	T	A	T	T	A	T	A	T	A	T	A	A	T	T	A	A	A	T	T	A	A	A	T	T	T	T	T	T	T	T	T	T	A	T	T	T
JAX00471423	19	14978033	0	A	C	A	A	A	A	A	C	C	A	A	A	A	A	A	A	C	A	A	A	C	C	A	N	C	H	C	A	A	C	C	C	H	H	A	A	A	A	A	A	A	A	A	A	A	A
JAX00471425	19	14984282	0	C	T	C	C	C	C	C	T	T	T	C	T	H	H	T	H	T	C	T	C	T	T	C	N	T	T	T	C	C	T	T	T	H	H	H	C	C	H	C	C	C	C	T	H	C	C
JAX00087164	19	15014388	0	T	C	T	T	T	T	T	C	C	C	T	C	H	H	C	H	C	T	C	T	C	C	T	H	C	C	C	T	T	C	C	C	H	H	H	T	T	H	T	T	T	T	C	H	T	T
JAX00471441	19	15045066	0	T	C	T	T	T	T	T	C	C	T	T	T	T	T	T	T	C	T	T	T	C	C	T	H	C	H	C	T	T	C	C	C	H	H	T	T	T	T	T	T	T	T	T	H	T	T
JAX00087166	19	15045287	0	C	T	C	C	C	C	C	T	T	T	C	T	H	H	T	H	T	C	T	C	T	T	C	H	T	T	T	C	C	T	T	T	H	H	H	C	C	H	C	C	C	C	T	H	C	C
JAX00087167	19	15058123	0	G	C	G	G	G	G	G	C	C	C	G	C	H	H	C	H	C	G	C	G	C	C	G	H	C	C	C	G	G	C	C	C	H	H	H	G	G	N	G	G	G	G	C	H	G	G
JAX00471452	19	15075170	0	T	C	T	T	T	T	T	C	C	T	T	T	T	T	T	T	C	T	T	T	C	C	T	H	C	H	C	T	T	C	C	C	H	H	T	T	T	T	T	T	T	T	T	H	T	T
JAX00471453	19	15075737	0	C	T	C	C	C	C	C	C	T	C	C	C	C	C	C	C	H	C	C	C	C	C	C	H	T	C	C	C	C	T	T	T	C	H	C	C	C	C	C	C	C	C	C	H	C	C
JAX00471454	19	15076162	0	G	A	G	G	G	G	G	A	G	G	G	G	G	G	G	G	G	G	G	G	A	A	G	G	G	G	A	G	G	G	G	G	G	G	G	G	G	G	G	G	G	G	G	G	G	G
JAX00087174	19	15140844	0	T	A	T	T	T	T	T	A	A	T	T	T	T	T	T	T	A	T	T	T	A	A	T	H	A	H	A	T	T	A	A	A	H	H	T	T	T	T	T	T	T	T	T	H	T	T
JAX00471466	19	15151452	0	A	C	A	A	A	A	A	C	C	C	A	C	H	H	C	H	C	A	C	A	C	C	A	H	C	C	C	A	A	C	C	C	H	H	H	A	A	H	A	A	A	A	C	H	A	A
JAX00471467	19	15158919	0	A	G	A	A	A	A	A	G	G	A	A	A	A	A	A	A	G	A	A	A	G	G	A	G	G	G	G	A	A	G	G	G	G	G	A	A	A	A	A	A	A	A	A	G	A	A
JAX00471468	19	15170761	0	A	G	A	A	A	A	A	G	G	G	A	G	H	H	G	H	G	A	G	A	G	G	A	H	G	G	G	A	A	G	G	G	H	H	H	A	A	H	A	A	A	A	G	H	A	A
JAX00471469	19	15172941	0	G	A	G	G	G	G	G	G	G	A	G	A	H	H	A	H	G	G	A	G	G	G	G	G	G	H	G	G	G	G	G	G	G	G	N	G	G	H	G	G	G	G	A	G	G	G
JAX00471470	19	15173072	0	G	A	G	G	G	G	G	A	G	G	G	G	G	G	G	G	H	G	G	G	A	A	G	G	G	H	A	G	G	G	G	G	H	G	G	G	G	G	G	G	G	G	G	G	G	G
JAX00471475	19	15187300	0	G	T	G	G	G	G	G	G	T	G	G	G	G	G	G	G	G	G	G	G	G	G	G	H	T	G	G	G	G	H	T	H	G	N	G	G	G	G	G	G	G	G	G	H	G	G
JAX00471477	19	15188131	0	G	C	G	G	G	G	G	C	C	G	G	G	G	G	G	G	C	G	G	G	C	C	G	H	C	H	C	G	G	C	C	C	H	H	G	G	G	G	G	G	G	G	G	H	G	G
JAX00471482	19	15207025	0	T	C	T	T	T	T	T	T	C	T	T	T	T	T	T	T	H	T	T	T	T	T	T	H	C	T	T	T	T	C	C	C	T	N	T	T	T	T	T	T	T	T	T	T	T	T
JAX00087178	19	15207219	0	A	G	A	A	A	A	A	G	G	A	A	A	A	A	A	A	G	A	A	A	G	G	A	N	G	H	G	A	A	G	G	G	G	H	A	A	A	A	N	A	A	A	A	G	N	A
JAX00087179	19	15218949	0	A	C	A	A	A	A	A	C	A	C	A	C	H	H	C	H	H	A	C	A	C	C	A	A	A	C	C	A	A	A	A	A	H	A	H	A	A	H	A	A	A	A	C	A	A	A
JAX00087180	19	15222071	0	G	A	A	G	G	A	G	G	G	G	G	G	N	G	G	G	G	H	G	G	G	G	G	G	G	G	G	G	G	G	G	G	G	G	A	G	G	G	A	G	G	A	G	G	A	G
JAX00471486	19	15223279	0	G	T	G	G	G	G	G	G	T	G	G	G	G	G	G	G	H	G	G	G	G	G	G	H	T	G	G	G	G	T	T	T	G	H	G	G	G	G	G	G	G	G	G	H	G	G
JAX00471492	19	15228369	0	G	T	G	G	G	G	G	T	G	G	G	G	G	G	G	G	H	G	G	G	T	T	G	G	G	N	T	G	G	G	G	G	H	G	G	G	G	G	G	G	G	G	G	G	G	G
JAX00087181	19	15254917	0	A	T	A	A	A	A	A	A	T	T	A	T	H	H	T	H	H	A	T	A	A	A	A	H	T	H	A	A	A	T	T	T	A	H	H	A	A	H	A	A	A	A	T	H	A	A
JAX00087182	19	15255224	0	C	T	C	C	C	C	C	C	T	C	C	C	C	C	C	C	H	C	C	C	C	C	C	H	T	C	C	C	C	T	T	T	C	H	C	C	C	C	C	C	C	C	C	H	C	C
JAX00471503	19	15259164	0	G	A	G	G	G	G	G	G	A	A	G	A	N	H	A	H	H	G	A	G	G	G	G	N	A	H	G	G	G	A	A	A	G	N	N	G	G	H	G	G	G	G	A	N	G	G
JAX00471508	19	15277780	0	T	G	T	T	T	T	T	T	T	G	T	G	H	N	G	H	T	T	G	T	T	T	T	T	T	H	T	T	T	T	T	T	T	T	H	T	T	H	T	T	T	T	G	T	T	T
JAX00471509	19	15278285	0	G	A	G	G	G	G	G	A	A	A	G	A	H	H	A	H	A	G	A	G	A	A	G	H	A	A	A	G	G	A	A	A	N	H	H	G	G	H	G	G	G	G	A	H	G	G
JAX00471514	19	15289733	0	C	T	C	C	C	C	C	T	C	C	C	C	C	C	C	C	H	C	C	C	T	T	C	C	C	H	T	C	C	C	C	C	H	C	C	C	C	C	C	C	C	C	C	C	C	C
JAX00087186	19	15299869	0	G	A	G	G	G	G	G	A	G	G	G	G	G	G	G	G	H	G	G	G	A	A	G	G	G	H	A	G	G	G	G	G	H	G	G	G	G	G	G	G	G	G	G	G	G	G
JAX00471518	19	15340726	0	T	C	T	T	T	T	T	T	T	C	T	C	H	H	C	H	T	T	C	T	T	T	T	T	T	H	T	T	T	T	T	T	T	T	H	T	T	H	T	T	T	T	C	T	T	T
JAX00471520	19	15350027	0	A	C	A	A	A	A	A	C	A	A	A	A	A	A	A	A	H	A	A	A	C	C	A	A	A	H	C	A	A	A	A	A	H	A	A	A	A	A	A	A	A	A	A	A	A	A
JAX00471526	19	15367067	0	G	T	G	G	G	G	G	T	G	G	G	G	G	G	G	G	H	G	G	G	T	T	G	G	G	H	T	G	G	G	G	G	H	G	G	G	G	G	G	G	G	G	G	G	G	G
JAX00471537	19	15394656	0	C	T	C	C	C	C	C	T	T	C	C	C	C	C	C	C	T	C	C	C	T	T	C	H	T	H	T	C	C	T	T	T	H	H	C	C	C	C	C	C	C	C	C	H	C	C
JAX00471550	19	15417917	0	T	C	T	T	T	T	T	T	C	T	T	T	T	T	T	T	H	T	T	T	T	T	T	H	C	T	T	T	T	C	C	C	T	H	T	T	T	T	T	T	T	T	T	H	T	T
JAX00087193	19	15431428	0	C	A	A	C	C	A	C	A	A	A	C	A	A	H	A	H	A	H	A	C	A	A	C	H	A	A	A	C	C	A	A	A	H	C	A	C	C	N	A	C	C	A	A	H	A	C
JAX00087194	19	15433189	0	G	A	A	G	G	A	G	G	G	A	G	A	A	H	A	H	G	H	A	G	G	G	G	G	G	H	G	G	G	G	G	G	G	G	A	G	G	H	A	G	G	A	A	G	A	G
JAX00471554	19	15438498	0	G	C	C	G	G	C	G	C	C	C	G	C	C	H	C	H	C	H	C	G	C	C	G	H	C	C	C	G	G	C	C	C	H	H	C	G	G	H	C	G	G	C	C	H	C	G
JAX00471556	19	15444831	0	T	A	T	T	T	T	T	A	T	T	T	T	T	T	T	T	H	T	T	T	A	A	T	T	T	H	A	T	T	T	T	T	H	T	T	T	T	T	T	T	T	T	T	T	T	T
JAX00471557	19	15445144	0	C	T	C	C	C	C	C	T	C	C	C	C	C	C	C	C	H	C	C	C	T	T	C	C	C	H	T	C	C	C	C	C	H	C	C	C	C	C	C	C	C	C	C	C	C	C
JAX00471558	19	15465097	0	A	G	A	A	A	A	A	G	G	A	A	A	A	A	A	A	G	A	A	A	G	G	A	H	G	H	G	A	A	G	G	G	H	H	A	A	A	A	A	A	A	A	A	H	A	A
JAX00471563	19	15469768	0	A	G	A	A	A	A	A	G	G	A	A	A	A	A	A	A	G	A	A	A	G	G	A	A	G	H	G	A	A	G	G	G	H	A	A	A	A	A	A	A	A	A	A	A	A	A
JAX00471565	19	15479729	0	G	A	G	G	G	G	G	G	A	G	G	G	G	G	G	G	H	G	G	G	G	G	G	H	A	G	G	G	G	A	A	A	G	H	G	G	G	G	G	G	G	G	G	H	G	G
JAX00214424	19	15479996	0	T	C	T	T	T	T	T	C	C	T	T	T	T	T	T	T	C	T	T	T	C	C	T	H	C	H	C	T	T	C	C	C	H	H	T	T	T	T	T	T	T	T	T	T	T	T
JAX00471566	19	15481314	0	C	A	C	C	C	C	C	A	A	C	C	C	C	C	C	C	A	C	C	C	A	A	C	H	A	H	A	C	C	A	A	A	H	H	C	C	C	C	C	C	C	C	C	H	C	C
JAX00214426	19	15511697	0	C	T	C	C	C	C	C	T	T	C	C	C	C	C	C	C	T	C	C	C	T	T	C	H	T	H	T	C	C	T	T	T	H	H	C	C	C	C	C	C	C	C	C	H	C	C
JAX00087200	19	15513479	0	A	G	G	A	A	G	A	G	G	G	A	G	G	H	G	H	G	H	G	A	G	G	A	H	G	G	G	A	A	G	G	G	H	H	G	A	A	H	G	A	A	G	G	H	G	A
JAX00087203	19	15543828	0	T	C	C	T	T	C	T	C	C	C	T	C	C	H	C	H	C	H	C	T	C	C	T	H	C	C	C	T	T	C	C	C	H	H	C	T	T	H	C	T	T	C	C	H	C	T
JAX00471585	19	15547496	0	A	G	A	A	A	A	A	G	A	A	A	A	A	A	A	A	H	A	A	A	G	G	A	A	A	H	G	A	A	A	A	A	H	A	A	A	A	A	A	A	A	A	A	A	A	A
JAX00471593	19	15573004	0	G	A	G	G	G	G	G	A	A	G	G	G	G	G	G	G	A	G	G	G	A	A	G	H	A	H	A	G	G	A	A	A	H	H	G	G	G	G	G	G	G	G	G	H	G	G
JAX00471594	19	15573695	0	T	C	T	T	T	T	T	T	C	T	T	T	T	T	T	T	H	T	T	T	T	T	T	H	C	T	T	N	T	C	C	C	T	H	T	T	T	T	T	T	T	T	T	C	T	T
JAX00471595	19	15573907	0	A	G	G	A	A	G	A	A	A	G	A	G	G	H	G	H	A	H	G	A	A	A	A	A	A	H	A	A	A	A	A	A	A	A	G	A	A	H	G	A	A	G	G	A	G	A
JAX00087206	19	15582070	0	G	T	T	G	G	T	G	G	G	T	G	T	T	H	T	H	G	H	T	G	G	G	G	G	G	H	G	G	G	G	G	G	G	G	T	G	G	H	T	G	G	T	T	G	T	G
JAX00471599	19	15582400	0	A	G	A	A	A	A	A	A	G	A	A	A	A	A	A	A	G	A	A	A	H	A	A	H	G	A	H	A	A	G	G	G	A	H	A	A	A	A	A	A	A	A	A	H	A	A
JAX00087207	19	15584420	0	T	G	G	T	T	G	T	T	T	G	T	G	G	H	G	H	T	H	G	T	T	T	T	T	T	H	T	T	T	T	T	T	T	T	G	T	T	H	G	T	T	G	G	T	G	T
JAX00471601	19	15610923	0	A	T	T	A	A	T	A	A	A	T	A	T	T	H	T	H	A	H	T	A	A	A	A	A	A	H	A	A	A	A	A	A	A	A	T	A	A	H	T	A	A	T	T	A	T	A
JAX00087208	19	15614214	0	C	T	T	C	C	T	C	T	C	T	C	T	T	N	T	H	H	H	T	C	T	T	C	C	C	T	T	C	C	C	C	C	H	C	T	C	C	H	T	C	C	T	T	C	T	C
JAX00471603	19	15617096	0	C	G	C	C	C	C	C	C	G	C	C	C	C	C	C	C	H	C	C	C	C	C	C	H	G	C	C	C	C	G	G	G	C	H	C	C	C	C	C	C	C	C	C	H	C	C
JAX00087210	19	15619789	0	C	T	T	C	C	T	C	T	T	T	C	T	T	C	T	C	T	C	T	C	T	T	C	N	T	T	T	C	C	T	T	T	C	C	T	C	C	C	T	C	C	T	T	H	T	C
JAX00471607	19	15626600	0	A	G	A	A	A	A	A	G	G	A	A	A	A	A	A	A	G	A	A	A	G	G	A	H	G	H	G	A	A	G	G	G	H	N	A	A	A	A	A	A	A	A	A	H	A	A
JAX00471610	19	15646217	0	T	C	T	T	T	T	T	C	C	T	T	T	T	T	T	T	C	T	T	T	C	C	T	H	C	H	C	T	T	C	C	C	H	H	T	T	T	T	T	T	T	T	T	N	T	T
JAX00471611	19	15647914	0	C	T	C	C	C	C	C	C	T	C	C	C	C	C	C	C	H	C	C	C	C	C	C	H	T	C	C	C	C	T	T	T	C	H	C	C	C	C	C	C	C	C	C	H	C	C
JAX00471612	19	15667209	0	A	C	A	A	A	A	A	C	C	A	A	A	A	A	A	A	C	A	A	A	C	C	A	N	C	H	C	A	A	C	C	C	N	N	A	A	A	A	A	A	A	A	A	A	A	A
JAX00471613	19	15669557	0	A	C	A	A	A	A	A	A	C	A	A	A	A	A	A	A	H	A	A	A	A	A	A	H	C	A	A	A	A	C	C	C	A	H	A	A	A	A	A	A	A	A	A	H	A	A
JAX00087213	19	15673716	0	A	G	G	A	A	G	A	A	A	A	A	A	H	A	A	A	A	H	A	A	A	A	A	A	A	A	A	A	A	A	A	A	A	A	H	A	A	A	G	A	A	G	A	A	G	A
JAX00471616	19	15679798	0	G	C	G	G	G	G	G	G	G	C	G	C	H	H	C	H	G	G	C	G	G	G	G	G	G	H	G	G	G	G	G	G	G	G	H	G	G	H	G	G	G	G	C	G	G	G
JAX00471620	19	15684812	0	A	G	A	A	A	A	A	G	G	G	A	G	H	H	G	H	G	A	G	A	G	G	A	H	G	G	G	A	A	G	G	G	H	H	H	A	A	H	A	A	A	A	G	N	A	A
JAX00471621	19	15684843	0	C	A	C	C	C	C	C	A	A	A	C	A	H	H	A	H	A	C	A	C	A	A	C	H	A	A	A	C	C	A	A	A	H	H	H	C	C	H	C	C	C	C	A	C	C	C
JAX00471624	19	15685361	0	G	C	G	G	G	G	G	C	C	C	G	C	H	H	C	H	C	G	C	G	C	C	G	H	C	C	C	G	G	C	C	C	H	H	C	G	G	H	G	G	G	G	C	H	G	G
JAX00471638	19	15715072	0	C	A	C	C	C	C	C	A	A	C	C	C	C	C	C	C	A	C	C	C	A	A	C	H	A	H	A	C	C	A	A	A	H	H	C	C	C	C	C	C	C	C	C	H	C	C
JAX00471640	19	15720631	0	A	G	A	A	A	G	A	G	G	A	A	A	A	A	A	A	G	A	A	A	G	G	A	A	G	H	G	A	A	G	G	G	H	H	H	A	A	A	G	A	A	A	A	A	G	A
JAX00471641	19	15725582	0	A	G	A	A	A	G	A	A	G	A	A	A	A	A	A	A	H	A	A	A	A	A	A	H	G	A	A	A	A	G	G	G	A	H	H	A	A	A	G	A	A	A	A	H	G	A
JAX00087218	19	15731042	0	C	T	C	C	C	T	C	C	C	C	C	C	C	C	C	C	C	C	C	C	C	C	C	C	C	C	C	C	C	C	C	C	C	C	H	C	C	C	T	C	C	C	C	C	T	C
JAX00471648	19	15767314	0	G	A	G	G	G	A	G	G	A	G	G	G	G	G	G	G	H	G	G	G	G	G	G	H	A	G	G	G	G	A	A	A	G	G	H	G	G	G	A	G	G	G	G	H	A	G
JAX00087220	19	15768885	0	C	T	C	C	C	T	C	C	C	C	C	C	H	C	C	C	C	C	C	C	C	C	C	C	C	C	C	C	C	C	C	C	C	C	H	C	C	C	T	C	C	C	C	C	N	C
JAX00087222	19	15771628	0	A	G	A	A	A	G	A	A	A	A	A	A	A	A	A	A	A	A	A	A	A	A	A	A	A	A	A	A	A	A	A	A	A	A	H	A	A	A	G	A	A	A	A	A	G	A
JAX00471651	19	15776249	0	A	G	A	A	A	A	A	G	A	A	A	A	A	A	A	A	H	A	A	A	G	G	A	A	A	H	G	A	A	A	A	A	H	A	A	A	A	A	A	A	A	A	A	A	A	A
JAX00471656	19	15799960	0	G	A	G	G	G	G	G	G	A	G	G	G	G	G	G	G	H	G	G	G	G	G	G	N	A	G	G	G	G	A	A	A	G	A	G	G	G	G	G	G	G	G	G	A	G	G
JAX00471662	19	15816808	0	A	G	A	A	A	A	A	A	A	G	A	G	H	H	G	H	A	A	G	A	A	A	A	A	A	N	A	A	A	A	A	A	A	A	H	A	A	H	A	A	A	A	G	A	A	A
JAX00471666	19	15821362	0	T	C	T	T	T	T	T	T	C	C	T	C	H	H	C	H	H	T	C	T	T	T	T	H	C	H	T	T	T	C	C	C	T	H	N	T	T	H	T	T	T	T	C	H	T	T
JAX00471667	19	15822302	0	C	A	C	C	C	C	C	A	A	C	C	C	C	C	C	C	A	C	C	C	A	A	C	H	A	H	A	C	C	A	A	A	H	H	C	C	C	C	C	C	C	C	C	H	C	C
JAX00087225	19	15839945	0	A	G	G	A	A	A	A	G	G	A	A	A	H	A	A	A	G	H	A	A	G	G	A	H	G	H	G	A	A	G	G	G	H	H	A	A	A	A	A	A	A	G	A	H	A	A
JAX00087226	19	15850585	0	C	T	T	C	C	C	C	C	C	C	C	C	H	C	C	C	C	H	C	C	C	C	C	C	C	C	C	C	C	C	C	C	C	C	C	C	C	C	C	C	C	T	C	C	C	C
JAX00471682	19	15897018	0	T	C	C	T	T	T	T	T	T	T	T	T	N	T	T	T	T	H	T	T	T	T	T	T	T	T	T	T	T	T	T	T	T	T	T	T	T	T	T	T	T	C	T	T	T	T
JAX00471686	19	15914051	0	G	A	G	G	G	G	G	A	A	A	G	A	H	H	A	N	A	G	A	G	A	A	G	N	A	A	A	G	G	A	A	A	H	H	H	G	G	N	G	G	G	G	A	H	G	G
JAX00471688	19	15924851	0	T	A	T	T	T	T	T	A	A	T	T	T	T	T	T	T	A	T	T	T	A	A	T	H	A	H	A	T	T	A	A	A	H	H	T	T	T	T	T	T	T	T	T	H	T	T
JAX00471691	19	15928575	0	T	C	C	T	T	T	T	C	T	C	T	C	C	H	C	H	H	H	C	T	C	C	T	T	T	C	C	T	T	T	T	T	H	T	H	T	T	H	T	T	T	C	C	T	T	T
JAX00471693	19	15928676	0	A	G	G	A	A	A	A	G	G	A	A	A	H	A	A	A	G	H	A	A	G	G	A	H	G	H	G	A	A	G	G	G	H	H	A	A	A	A	A	A	A	G	A	H	A	A
JAX00087232	19	15939380	0	C	T	C	C	C	C	C	T	T	C	C	C	C	C	C	C	T	C	C	C	T	T	C	H	T	H	T	C	C	T	T	T	H	H	C	C	C	C	C	C	C	C	C	H	C	C
JAX00471699	19	15943105	0	A	C	A	A	A	A	A	C	C	A	A	A	A	A	A	A	C	A	A	A	C	C	A	H	C	H	C	A	A	C	C	C	H	H	A	A	A	A	A	A	A	A	A	H	A	A
JAX00087234	19	15947263	0	G	A	G	G	G	G	G	A	A	G	G	G	G	G	G	G	A	G	G	G	A	A	G	H	A	H	A	G	G	A	A	A	H	H	G	G	G	G	G	G	G	G	G	N	G	G
JAX00214433	19	15962762	0	A	T	A	A	A	A	A	T	T	A	A	A	A	A	A	A	T	A	A	A	T	T	A	H	T	H	T	A	A	T	T	T	H	H	A	A	A	A	A	A	A	A	A	H	A	A
JAX00214434	19	15998048	0	T	C	T	T	T	T	T	C	C	T	T	T	T	T	T	T	C	T	T	T	C	C	T	H	C	H	C	T	T	C	C	C	H	H	T	T	T	T	T	T	T	T	T	H	T	T
JAX00471705	19	16001411	0	G	T	G	G	G	G	G	T	G	G	G	G	G	G	G	G	H	G	G	G	T	T	G	G	G	H	T	G	G	G	G	G	H	G	G	G	G	G	G	G	G	G	G	G	G	G
JAX00471707	19	16002072	0	G	A	G	G	G	A	G	A	G	G	G	G	G	G	G	G	H	G	G	G	A	A	G	G	G	H	A	G	G	G	G	G	H	G	H	G	G	G	A	G	G	G	G	G	A	G
JAX00087239	19	16006370	0	C	A	C	C	C	A	C	C	C	C	C	C	C	C	C	C	C	C	C	C	C	C	C	C	C	C	C	C	C	C	C	C	C	C	N	C	C	C	A	C	C	C	C	C	A	C
JAX00471710	19	16006449	0	A	G	A	A	A	G	A	G	G	A	A	A	A	A	A	A	G	A	A	A	G	G	A	A	G	G	G	A	A	G	G	G	G	A	G	A	A	A	G	A	A	A	A	A	G	A
JAX00471712	19	16006531	0	T	C	T	T	T	C	T	C	C	T	T	T	T	T	T	T	C	T	T	T	C	C	T	H	C	H	C	T	T	C	C	C	H	H	H	T	T	T	C	T	T	T	T	H	C	T
JAX00471719	19	16019920	0	C	G	C	C	C	C	C	G	G	C	C	C	C	C	C	C	G	C	C	C	G	G	C	H	G	H	G	C	C	G	G	G	H	N	C	C	C	C	C	C	C	C	C	H	C	C
JAX00471721	19	16033699	0	T	C	T	T	T	C	T	C	T	T	T	T	T	T	T	T	H	T	T	T	C	C	T	T	T	H	C	T	T	T	T	T	H	T	H	T	T	T	C	T	T	T	T	T	C	T
JAX00214437	19	16034797	0	A	C	A	A	A	A	A	C	C	A	A	A	A	A	A	A	C	A	A	A	C	C	A	H	C	H	C	A	A	C	C	C	H	H	A	A	A	A	A	A	A	A	A	H	A	A
JAX00471724	19	16035930	0	A	T	A	A	A	T	A	A	A	T	A	T	A	H	T	H	A	A	T	A	A	A	A	A	A	H	A	A	A	A	A	A	A	A	T	A	A	H	T	A	A	A	A	A	T	A
JAX00471726	19	16038882	0	G	A	G	G	G	G	G	A	G	A	G	A	G	H	A	H	H	G	A	G	A	A	G	G	G	A	A	G	G	G	G	G	H	G	H	G	G	H	G	G	G	G	G	G	G	G
JAX00087241	19	16058325	0	C	T	C	C	C	C	C	C	T	T	C	T	C	H	T	H	T	C	T	C	N	C	C	H	T	T	C	C	C	T	T	T	C	H	H	C	C	H	C	C	C	C	C	H	C	C
JAX00471729	19	16063963	0	A	C	A	A	A	A	A	C	C	C	A	C	A	H	C	H	C	A	C	A	C	C	A	H	C	C	C	A	A	C	C	C	H	H	H	A	A	H	A	A	A	A	A	H	A	A
JAX00471730	19	16064005	0	G	A	G	G	G	G	G	A	A	A	G	A	G	H	A	H	A	G	A	G	A	A	G	H	A	A	A	G	G	A	A	A	H	H	H	G	G	H	G	G	G	G	G	H	G	G
JAX00471741	19	16078344	0	C	T	C	C	C	C	C	T	C	T	C	T	C	N	T	N	N	C	T	C	T	T	C	C	C	T	T	C	C	C	C	C	N	C	H	C	C	N	C	C	C	C	C	C	C	C
JAX00087246	19	16100103	0	G	A	G	G	G	A	G	A	A	A	G	A	G	H	A	H	A	G	A	G	A	A	G	H	A	A	A	G	G	A	A	A	H	H	A	G	G	H	A	G	G	G	G	H	A	G
JAX00471751	19	16125031	0	T	G	T	T	T	T	T	G	G	T	T	T	T	T	T	T	G	T	T	T	G	G	T	H	G	H	G	T	T	G	G	G	H	H	T	T	T	T	T	T	T	T	T	H	T	T
JAX00087247	19	16130547	0	G	A	A	G	G	A	A	G	A	A	A	A	A	H	A	H	H	H	A	G	G	G	G	A	A	H	G	G	A	A	A	A	G	H	A	G	A	H	A	G	H	A	A	H	A	G
JAX00087248	19	16133649	0	T	C	C	T	T	C	C	C	C	C	C	C	C	H	C	H	C	H	C	T	C	C	T	C	C	C	C	T	C	C	C	C	H	C	C	T	C	H	C	T	H	C	C	C	C	T
JAX00471756	19	16147565	0	C	T	C	C	C	C	C	T	C	C	C	C	C	C	C	C	H	C	C	C	T	T	C	C	C	H	T	C	C	C	C	C	H	C	C	C	C	C	C	C	C	C	C	C	C	C
JAX00471757	19	16152516	0	G	A	G	G	G	A	G	A	A	A	G	A	G	H	A	H	A	G	A	G	A	A	G	H	A	A	A	G	G	A	A	A	N	H	A	G	G	H	A	G	G	G	G	H	A	G
JAX00471764	19	16177866	0	C	T	C	C	C	T	C	C	C	C	C	C	C	C	C	C	C	C	C	C	C	C	C	C	C	C	C	C	C	C	C	C	C	C	H	C	C	C	T	C	C	C	C	C	T	C
JAX00087252	19	16178113	0	G	T	G	G	G	T	G	T	T	G	G	G	G	G	G	G	T	G	G	G	T	T	G	H	T	H	T	G	G	T	T	T	H	H	H	G	G	G	T	G	G	G	G	H	T	G
JAX00471767	19	16182350	0	C	T	C	C	C	T	C	C	C	C	C	C	C	C	C	C	C	C	C	C	C	C	C	C	C	C	C	C	C	C	C	C	C	C	H	C	C	C	T	C	C	C	C	C	T	C
JAX00087254	19	16223116	0	C	T	C	C	C	C	C	C	T	C	C	C	C	C	C	C	H	C	C	C	C	C	C	H	T	C	C	C	C	T	T	T	C	H	C	C	C	C	C	C	C	C	C	H	C	C
JAX00087255	19	16226291	0	G	T	T	G	G	T	G	T	T	T	G	T	T	H	T	H	T	H	T	G	T	T	G	H	T	T	T	G	G	T	T	T	H	H	T	G	G	H	T	G	G	T	G	H	T	G
JAX00087256	19	16259836	0	T	C	C	T	T	T	T	T	T	C	T	C	C	H	N	N	T	H	C	T	T	T	T	T	T	H	T	T	T	T	T	T	T	T	N	T	T	H	T	T	T	C	T	T	H	N
JAX00471776	19	16262812	0	A	G	A	A	A	A	A	G	G	A	A	A	A	A	A	A	G	A	A	A	G	G	A	G	G	G	G	A	A	G	G	G	G	G	A	A	A	A	A	A	A	A	A	G	A	A
JAX00087257	19	16266383	0	C	T	T	C	C	C	C	T	T	T	C	T	T	H	T	H	T	H	T	C	T	T	C	H	T	T	T	C	C	T	T	T	H	H	H	C	C	H	C	C	C	T	C	H	C	C
JAX00471777	19	16267682	0	G	A	G	G	G	G	G	G	A	G	G	G	G	G	G	G	H	G	G	G	G	G	G	H	A	G	G	G	G	A	A	A	G	H	G	G	G	G	G	G	G	G	G	H	G	G
JAX00087258	19	16272606	0	T	C	C	T	T	C	C	C	C	C	C	C	C	N	C	H	C	H	C	T	C	C	T	C	C	C	C	T	C	C	C	C	H	H	C	T	C	H	C	T	H	C	C	N	C	T
JAX00471784	19	16293121	0	G	A	A	G	G	G	G	G	G	A	G	A	A	N	A	H	G	N	A	G	G	G	G	G	G	H	G	G	G	G	G	G	G	G	N	G	G	H	G	G	G	A	G	G	G	G
JAX00087261	19	16305706	0	C	T	T	C	C	C	T	C	C	T	T	T	T	H	T	H	C	H	T	C	C	C	C	H	C	H	C	C	T	C	C	C	C	C	H	C	T	H	C	C	H	T	T	C	C	C
JAX00471787	19	16316374	0	T	A	A	T	T	T	A	A	A	T	A	T	A	T	T	T	A	N	T	T	A	A	T	A	A	H	A	T	A	A	A	A	H	H	T	T	A	T	T	T	H	A	A	H	T	T
JAX00471788	19	16317825	0	G	C	G	G	G	G	G	G	G	C	G	C	G	H	C	H	G	G	C	G	G	G	G	G	G	H	G	G	G	G	G	G	G	G	H	G	G	H	G	G	G	G	G	G	G	G
JAX00471791	19	16327206	0	C	T	C	C	C	C	C	T	C	C	C	C	C	C	C	C	H	C	C	C	T	T	C	C	C	H	T	C	C	C	C	C	H	C	C	C	C	C	C	C	C	C	C	C	C	C
JAX00471793	19	16340993	0	T	C	T	T	T	T	T	C	C	T	T	T	T	T	T	T	C	T	T	T	C	C	T	H	C	H	C	T	T	C	C	C	H	H	T	T	T	T	T	T	T	T	T	H	T	T
JAX00471794	19	16357737	0	G	A	G	G	G	G	G	A	G	G	G	G	G	G	G	G	N	G	G	G	A	A	G	G	G	A	A	G	G	G	G	N	H	G	G	G	G	G	G	G	G	G	G	G	G	G
JAX00214441	19	16361670	0	T	C	T	T	T	T	T	C	C	T	T	T	T	T	T	T	C	T	T	T	C	C	T	H	C	N	C	T	T	C	C	C	N	C	T	T	T	N	T	T	T	T	T	H	T	T
JAX00471798	19	16368849	0	G	A	G	G	G	G	G	A	A	G	G	G	G	G	G	G	A	G	G	G	A	A	G	H	A	H	A	G	G	A	A	A	H	H	G	G	G	G	G	G	G	G	G	H	G	G
JAX00087266	19	16378015	0	A	G	G	A	A	A	G	G	G	A	G	A	G	A	A	A	G	H	A	A	G	G	A	G	G	H	G	A	G	G	G	G	H	H	A	A	G	A	A	A	H	G	G	H	A	A
JAX00471807	19	16386267	0	G	A	G	G	G	A	G	G	G	G	G	G	G	G	G	G	G	G	G	G	G	G	G	G	G	G	G	G	G	G	G	G	G	G	H	G	G	G	A	G	G	G	G	G	A	G
JAX00087268	19	16401446	0	C	T	T	C	C	C	T	T	T	C	T	C	T	C	C	C	T	H	C	C	T	T	C	T	T	N	T	C	T	T	T	T	N	H	C	C	T	C	C	C	H	T	T	H	C	C
JAX00471809	19	16404812	0	A	G	A	A	A	A	A	A	G	A	A	A	A	A	A	A	H	A	A	A	A	A	A	H	G	A	A	A	A	G	G	G	A	H	A	A	A	A	A	A	A	A	A	H	A	A
JAX00087270	19	16411436	0	G	A	G	G	G	G	G	G	A	G	G	G	G	G	G	G	H	G	G	G	G	G	G	H	A	G	G	G	G	A	A	A	G	H	G	G	G	G	G	G	G	G	G	H	G	G
JAX00471815	19	16428019	0	G	T	G	G	G	G	G	T	T	G	G	G	G	G	G	G	T	G	G	G	T	T	G	H	T	H	T	G	G	T	T	T	H	H	G	G	G	G	G	G	G	G	G	H	G	G
JAX00471825	19	16463573	0	T	A	A	T	T	T	A	A	A	T	A	T	A	T	T	T	A	H	T	T	A	A	T	A	A	H	A	T	A	A	A	A	H	N	T	T	A	N	H	T	H	A	A	T	T	T
JAX00471831	19	16470333	0	C	T	T	C	C	C	T	C	C	C	T	C	T	C	C	C	C	H	C	C	C	C	C	H	C	C	C	C	T	C	C	C	C	C	C	C	T	C	C	C	H	T	T	C	C	C
JAX00471836	19	16474279	0	C	T	T	C	C	C	T	T	C	C	T	C	T	C	C	C	C	H	C	C	T	T	C	H	C	H	T	C	T	C	C	C	N	C	C	C	T	C	C	C	H	T	T	C	C	C
JAX00471841	19	16481056	0	T	C	T	T	T	T	T	C	T	T	T	T	T	T	T	T	T	T	T	T	C	C	T	T	T	H	C	T	T	T	T	T	H	T	T	T	T	T	T	T	T	T	T	T	T	T
JAX00214442	19	16490915	0	C	T	C	C	C	C	C	C	T	C	C	C	C	C	C	C	T	C	C	C	C	C	C	H	T	C	C	C	C	T	T	T	C	H	C	C	C	C	C	C	C	C	C	H	C	C
JAX00214443	19	16490931	0	G	C	G	G	G	G	G	G	C	G	G	G	G	G	G	G	C	G	G	G	G	G	G	H	C	G	G	G	G	C	C	C	G	H	G	G	G	G	G	G	G	G	G	N	G	G
JAX00471844	19	16510842	0	C	A	C	C	C	A	C	A	C	C	C	C	C	C	C	C	C	C	C	C	A	A	C	C	C	H	A	C	C	C	C	C	H	C	H	C	C	C	A	C	C	C	C	C	A	C
JAX00471845	19	16516802	0	G	A	G	G	G	G	G	A	A	G	G	G	G	G	G	G	A	G	G	G	A	A	G	H	A	H	A	G	G	A	A	A	H	H	G	G	G	G	G	G	G	G	G	H	G	G
JAX00471846	19	16518585	0	T	C	T	T	T	T	T	C	C	T	T	T	T	T	T	T	C	T	T	T	C	C	T	H	C	H	C	T	T	C	C	C	H	H	T	T	T	T	T	T	T	T	T	H	T	T
JAX00471850	19	16523656	0	C	T	C	C	C	C	C	C	T	C	C	C	C	C	C	C	T	C	C	C	C	C	C	H	T	C	C	C	C	T	T	T	C	H	C	C	C	C	C	C	C	C	C	H	C	C
JAX00087279	19	16553650	0	T	C	C	T	T	C	C	C	C	T	C	T	C	T	T	T	C	H	T	T	C	C	T	C	C	H	C	T	C	C	C	C	H	H	H	T	C	T	C	T	H	C	C	H	C	T
JAX00087281	19	16577353	0	C	A	C	C	C	C	A	C	C	C	A	C	C	C	C	C	C	C	C	C	C	C	C	H	C	C	C	C	A	C	C	C	C	C	C	C	A	C	C	C	H	C	A	C	C	C
JAX00087282	19	16580388	0	A	G	A	A	A	A	G	A	A	A	G	A	A	A	A	A	A	A	A	A	A	A	A	H	A	A	A	A	G	A	A	A	A	A	A	A	G	A	A	A	H	A	G	A	A	A
JAX00471863	19	16592460	0	G	T	G	G	G	G	G	G	T	G	G	G	G	G	G	G	T	G	G	G	G	G	G	H	T	G	G	G	G	T	T	T	G	N	G	G	G	G	G	G	G	G	G	H	G	G
JAX00471864	19	16593892	0	C	T	C	C	C	C	T	T	T	C	T	C	C	C	C	C	T	C	C	C	T	T	C	T	T	H	T	C	T	T	T	T	H	H	C	C	T	C	C	C	H	C	T	H	C	C
JAX00471866	19	16594262	0	A	G	A	A	A	A	G	A	A	G	G	G	A	H	G	H	A	A	G	A	A	A	A	H	A	H	A	A	G	A	A	A	A	A	H	A	G	H	A	A	H	A	G	A	A	A
JAX00471871	19	16608494	0	C	T	T	C	C	C	C	C	C	C	C	C	T	C	C	C	C	H	C	C	C	C	C	C	C	C	C	C	C	C	C	C	C	C	C	C	C	C	C	C	C	T	C	C	C	C
JAX00471873	19	16608894	0	A	G	A	A	A	A	A	G	G	A	A	A	A	A	A	A	G	A	A	A	G	G	A	H	G	H	G	A	A	G	G	G	H	H	A	A	A	A	A	A	A	A	A	H	A	A
JAX00471874	19	16609744	0	G	A	G	G	G	G	G	G	A	G	G	G	G	G	G	G	A	G	G	G	G	G	G	H	A	G	G	G	G	A	A	A	G	H	G	G	G	G	G	G	G	G	G	H	G	G
JAX00087284	19	16623618	0	G	A	G	G	G	G	G	A	G	G	G	G	G	G	G	G	G	G	G	G	A	A	G	G	G	H	A	G	G	G	G	G	H	G	G	G	G	G	G	G	G	G	G	G	G	G
JAX00087285	19	16623673	0	A	G	A	A	A	A	A	A	G	A	A	A	A	A	A	A	G	A	A	A	A	A	A	N	G	A	A	A	A	G	G	G	A	A	A	A	A	A	A	A	A	A	A	A	A	A
JAX00471885	19	16645068	0	C	T	C	C	C	C	C	T	T	C	C	C	C	C	C	C	T	C	C	C	T	H	C	N	T	H	T	C	C	T	T	T	H	N	C	C	C	C	C	C	C	C	C	H	C	C
JAX00471888	19	16647386	0	T	C	T	T	T	T	T	C	T	T	T	T	T	T	T	T	T	T	T	T	C	C	T	T	T	H	C	T	T	T	T	T	H	T	T	T	T	T	T	T	T	T	T	T	T	T
JAX00087288	19	16650736	0	A	G	G	A	A	G	G	G	G	G	G	G	G	G	G	G	G	G	G	A	G	G	A	G	G	G	G	N	G	G	G	G	G	H	G	N	G	G	G	N	G	G	G	H	G	A
JAX00471891	19	16652366	0	T	C	T	T	T	T	T	C	T	T	T	T	T	T	T	T	T	T	T	T	C	C	T	T	T	H	C	T	T	T	T	T	H	T	T	T	T	T	T	T	T	T	T	T	T	T
JAX00471892	19	16662811	0	G	C	G	G	G	G	G	C	G	G	G	G	G	G	G	G	G	N	G	G	C	C	G	G	G	H	C	G	G	G	G	G	H	G	G	N	G	G	C	C	G	G	G	C	G	G
JAX00471893	19	16668122	0	T	C	T	T	T	T	T	T	C	T	T	T	T	T	T	T	C	T	T	T	T	T	T	H	C	T	T	T	T	C	C	C	T	H	T	T	T	T	T	T	T	T	T	H	T	T
JAX00471898	19	16707749	0	A	G	A	A	A	A	A	G	A	A	A	A	A	A	A	A	A	A	A	A	G	G	A	A	A	H	H	A	A	A	A	A	H	A	A	A	A	A	A	A	A	A	A	A	A	A
JAX00471903	19	16733057	0	C	T	C	C	C	C	C	T	T	C	C	C	C	C	C	C	T	C	C	C	T	T	C	H	T	H	T	C	C	T	T	T	H	H	C	C	C	C	C	C	C	C	C	H	C	C
JAX00471906	19	16734531	0	G	A	G	G	G	G	G	A	G	G	G	G	G	G	G	G	G	G	G	G	A	A	G	G	G	H	A	G	G	G	G	G	H	G	G	G	G	G	G	G	G	G	G	G	G	G
JAX00471909	19	16747346	0	C	T	C	C	C	C	C	T	C	C	C	C	C	C	C	C	C	C	C	C	T	T	C	C	C	H	T	C	C	C	C	C	N	C	C	C	C	C	C	C	C	C	C	C	C	C
JAX00471910	19	16754252	0	G	A	G	G	G	G	G	A	G	G	G	G	G	G	G	G	G	G	G	G	A	A	G	G	G	H	A	G	G	G	G	G	H	G	G	G	G	G	G	G	G	G	G	G	G	G
JAX00471911	19	16758738	0	G	A	G	G	G	G	G	A	A	G	N	N	G	G	G	G	A	G	G	G	A	A	G	H	A	N	A	G	G	A	A	A	H	H	G	G	G	G	G	G	G	G	G	H	G	G
JAX00471916	19	16794695	0	T	A	T	T	T	T	T	A	T	T	T	T	T	T	T	T	T	T	T	T	A	A	T	T	T	H	A	T	T	T	T	T	H	T	T	T	T	T	T	T	T	T	T	T	T	T
JAX00471918	19	16806390	0	T	A	T	T	T	T	T	A	T	T	T	T	T	T	T	T	T	T	T	T	A	A	T	T	T	N	A	T	T	T	T	T	N	T	T	T	T	T	T	T	T	T	T	T	T	T
JAX00471919	19	16819399	0	C	T	C	C	C	C	C	C	T	C	C	C	C	C	C	C	T	C	C	C	C	C	C	N	T	C	C	C	C	T	T	T	C	C	C	C	C	C	C	C	C	C	C	C	C	C
JAX00471920	19	16819428	0	T	C	T	T	T	T	T	T	C	T	T	T	T	T	T	T	C	T	T	T	T	T	T	H	C	T	T	T	T	C	C	C	T	H	T	T	T	T	T	T	T	T	T	H	T	T
JAX00087299	19	16819842	0	C	T	C	C	C	C	C	C	T	C	C	C	C	C	C	C	T	C	C	C	C	C	C	H	T	C	C	C	C	T	T	T	C	H	C	C	C	C	C	C	C	C	C	H	C	C
JAX00471921	19	16828872	0	T	G	T	T	T	T	T	G	G	T	T	T	T	T	T	T	G	T	T	T	G	G	T	H	G	H	G	T	T	G	G	G	H	H	T	T	T	T	T	T	T	T	T	H	T	T
JAX00471929	19	16858664	0	A	T	A	A	A	A	A	A	T	A	A	A	N	A	A	A	T	A	A	A	A	A	A	H	T	A	A	A	A	T	T	T	A	H	A	A	A	A	A	A	A	A	A	H	A	A
JAX00471932	19	16863490	0	C	T	C	C	C	C	C	T	T	C	C	C	C	C	C	C	T	C	C	C	T	T	C	H	T	N	N	C	C	T	T	T	H	H	C	C	C	C	C	C	C	C	C	H	C	C
JAX00471933	19	16867245	0	A	G	A	A	A	A	A	A	G	A	A	A	A	A	A	A	G	A	A	A	A	A	A	H	G	A	A	A	A	G	A	G	A	H	A	A	A	A	H	A	A	A	A	H	N	A
JAX00471935	19	16879523	0	A	G	A	A	A	A	A	G	G	A	A	A	A	A	A	A	G	A	A	A	G	G	A	H	G	H	G	A	A	G	A	G	H	H	A	A	A	A	A	A	A	A	A	H	A	A
JAX00087304	19	16894327	0	T	A	T	T	T	A	T	T	T	T	T	T	T	H	T	T	T	T	T	T	T	T	T	T	T	T	T	T	T	T	T	T	T	T	H	T	T	T	A	T	T	T	T	T	A	T
JAX00471939	19	16894753	0	C	T	C	C	C	C	C	C	T	C	C	C	C	C	C	C	T	C	C	C	C	C	C	H	T	C	C	C	C	T	C	T	C	H	C	C	C	C	C	C	C	C	C	C	C	C
JAX00087305	19	16894884	0	G	T	G	G	G	T	G	T	T	T	G	T	G	H	T	H	T	G	T	G	T	T	G	H	T	T	T	G	G	T	T	T	H	H	T	G	G	H	T	G	G	G	G	H	T	G
JAX00471940	19	16897259	0	C	T	C	C	C	T	C	C	C	C	C	C	C	H	C	C	C	C	C	C	C	C	C	C	C	C	C	C	C	C	C	C	C	C	H	C	C	C	T	C	C	C	C	C	T	C
JAX00471942	19	16897893	0	T	C	T	T	T	C	T	T	T	T	T	T	T	H	T	T	T	T	T	T	T	T	T	T	T	T	T	T	T	T	T	T	T	T	H	T	T	T	C	T	T	T	T	T	C	T
JAX00471944	19	16902765	0	G	C	G	G	G	G	G	C	G	G	G	G	G	G	G	G	G	G	G	G	C	C	G	G	G	H	C	G	G	G	G	G	H	G	G	G	G	G	G	G	G	G	G	G	G	G
JAX00471950	19	16920637	0	G	T	G	G	G	G	G	T	G	G	G	G	G	G	G	G	G	G	G	G	T	T	G	G	G	H	T	G	G	G	G	G	H	G	G	G	G	G	G	G	G	G	G	G	G	G
JAX00471951	19	16920664	0	T	G	G	T	G	T	G	G	G	G	G	G	G	T	G	G	G	G	G	T	G	G	G	G	G	G	G	G	G	G	G	G	G	G	H	T	G	H	T	G	H	G	G	G	T	G
JAX00471958	19	16928225	0	C	T	C	C	C	C	T	C	C	C	T	C	C	C	C	C	C	C	C	C	C	C	C	H	C	C	C	C	T	C	C	C	C	C	C	C	T	C	C	C	H	C	T	C	C	C
JAX00471962	19	16949098	0	G	A	G	G	G	G	G	G	A	G	G	G	G	G	G	G	A	G	G	G	G	G	G	G	A	G	G	G	G	A	G	A	G	G	G	G	G	G	G	G	G	G	G	N	G	G
JAX00471977	19	16988148	0	G	A	A	G	A	A	G	G	G	G	N	G	A	H	G	N	G	A	G	G	G	G	A	G	G	G	G	A	G	G	G	G	H	H	H	G	G	G	A	A	G	A	G	H	A	A
JAX00471980	19	16997612	0	G	A	A	G	A	A	G	A	A	A	G	A	A	H	A	A	A	A	A	G	A	A	A	H	A	A	A	A	G	A	A	A	A	A	A	G	G	H	A	A	G	A	G	A	A	A
JAX00471982	19	17018432	0	C	T	C	C	C	C	C	T	C	C	C	C	C	C	C	C	C	C	C	C	T	T	C	C	C	H	T	C	C	C	C	C	H	C	C	C	C	C	C	C	C	C	C	C	C	C
JAX00087314	19	17022312	0	C	T	T	C	T	T	C	C	C	T	C	T	T	N	T	T	C	T	T	C	C	C	T	C	C	H	C	T	C	C	T	C	H	H	T	C	C	H	T	T	C	T	C	H	T	T
JAX00087315	19	17024833	0	C	T	T	C	T	T	C	C	C	T	C	T	T	H	T	T	C	T	T	C	C	C	T	C	C	H	C	T	C	C	T	C	H	H	T	C	C	N	T	T	C	T	C	N	T	T
JAX00471986	19	17030528	0	G	A	G	G	G	G	A	G	G	A	A	A	G	G	A	H	G	G	A	G	G	G	G	H	G	N	G	G	A	G	A	N	G	G	H	G	A	H	G	G	H	G	A	G	G	G
JAX00471988	19	17035703	0	G	A	G	G	G	G	G	A	G	G	G	G	G	G	G	G	G	G	G	G	A	A	G	G	G	H	A	G	G	G	G	G	H	G	G	G	G	G	G	G	G	G	G	G	G	G
JAX00471997	19	17056283	0	G	A	G	G	G	G	G	G	A	G	G	G	G	G	G	G	A	G	G	G	G	G	G	H	A	G	G	G	G	A	G	A	G	H	G	G	G	G	G	G	G	G	G	H	G	G
JAX00472001	19	17062954	0	A	C	A	A	A	A	A	A	C	A	A	A	A	A	A	A	C	A	A	A	A	A	A	A	C	A	A	A	A	C	A	C	A	A	A	A	A	A	A	A	A	A	A	A	A	A
JAX00472002	19	17063327	0	C	T	C	C	C	C	T	T	C	T	T	T	C	C	T	H	C	C	T	C	T	T	C	H	C	T	T	C	T	C	T	C	H	C	H	C	T	H	C	C	H	C	T	C	C	C
JAX00472004	19	17065689	0	T	C	T	T	T	T	C	T	C	C	C	C	T	T	C	H	C	T	C	T	T	T	T	C	C	H	T	T	C	C	C	C	T	H	H	T	C	H	T	T	H	T	C	H	T	T
JAX00087320	19	17091215	0	C	G	C	C	C	C	C	G	G	C	C	C	C	C	C	C	G	C	C	C	G	G	C	H	G	H	G	C	C	G	C	G	H	H	C	C	C	C	C	C	C	C	C	H	C	C
JAX00472017	19	17123856	0	G	A	A	G	A	A	A	G	A	A	A	A	A	H	A	A	A	A	A	G	G	G	A	A	A	H	G	A	A	A	A	A	H	A	A	G	A	H	A	A	H	A	A	A	A	A
JAX00087322	19	17124458	0	G	T	T	G	G	T	T	G	G	T	T	T	T	H	T	H	G	H	T	G	G	G	G	H	G	H	G	G	T	G	T	G	G	G	T	G	T	H	T	G	H	T	T	G	T	G
JAX00472020	19	17124711	0	A	G	A	A	G	A	A	A	G	A	A	A	A	A	A	H	G	H	A	A	A	A	G	H	G	A	A	G	A	G	A	G	H	G	A	A	A	A	A	G	A	A	A	G	A	G
JAX00472021	19	17124815	0	G	T	T	G	T	T	T	G	T	T	T	T	T	H	T	T	T	T	T	G	G	G	T	T	T	H	G	T	T	T	T	T	H	T	T	G	T	H	T	T	H	T	T	T	T	T
JAX00087323	19	17128102	0	C	T	T	C	C	T	T	C	C	T	T	T	T	T	T	H	C	H	T	C	C	C	C	H	C	H	C	C	T	C	T	C	C	C	T	C	T	H	T	C	H	T	T	C	T	C
JAX00472026	19	17128582	0	T	G	G	T	T	G	G	T	T	G	G	G	G	H	G	H	T	H	G	T	T	T	T	H	T	H	T	T	G	T	G	T	T	T	G	T	G	H	G	T	H	G	G	T	G	T
JAX00214451	19	17136036	0	C	T	C	C	T	C	C	T	T	C	C	C	C	C	C	H	T	H	C	C	T	T	T	H	T	H	T	T	C	T	C	T	T	T	C	C	C	C	C	T	C	C	C	T	C	T
JAX00472029	19	17136409	0	G	A	G	G	A	G	G	A	A	G	G	G	G	G	G	H	A	H	G	G	A	A	A	H	A	H	A	A	G	A	G	A	A	A	G	G	G	G	G	A	G	G	G	A	G	A
JAX00472032	19	17148910	0	A	G	G	A	A	G	G	A	A	A	G	A	G	H	A	A	A	H	A	A	A	A	A	H	A	A	A	A	G	A	A	A	A	A	H	A	G	A	G	A	H	G	G	A	G	A
JAX00472033	19	17149043	0	T	C	C	T	T	C	C	T	T	T	C	T	C	H	T	T	T	H	T	T	T	T	T	H	T	T	T	T	C	T	T	T	T	T	H	T	C	T	C	T	H	C	C	T	C	T
JAX00472034	19	17149825	0	G	A	G	G	G	G	G	G	G	A	G	A	G	G	A	H	G	G	A	G	G	G	G	G	G	H	G	G	G	G	A	G	G	G	H	G	G	H	G	G	G	G	G	G	G	G
JAX00472044	19	17171124	0	C	T	C	C	C	C	C	T	T	C	C	C	C	C	C	C	T	C	C	C	T	T	C	H	T	H	T	C	C	T	C	T	H	H	C	C	C	C	C	C	C	C	C	H	C	C
JAX00087327	19	17187116	0	C	T	C	C	T	C	C	C	T	C	C	C	C	C	C	H	T	H	C	C	C	C	T	H	T	C	C	T	C	T	C	T	H	T	C	C	C	C	C	T	C	C	C	T	C	T
JAX00472053	19	17196772	0	T	A	T	T	T	T	T	A	T	T	T	T	T	T	T	T	T	T	T	T	A	A	T	T	T	H	A	T	T	T	T	T	H	T	T	T	T	T	T	T	T	T	T	T	T	T
JAX00087328	19	17209965	0	A	T	T	A	A	T	T	T	A	T	T	T	T	H	T	H	A	H	T	A	T	T	A	H	A	T	T	A	T	A	T	A	H	A	T	A	T	H	T	A	H	T	T	A	T	A
JAX00087330	19	17219892	0	C	G	G	C	C	G	G	C	C	G	G	G	G	G	G	H	C	H	G	C	C	C	C	H	C	H	C	C	G	C	G	C	C	C	G	C	G	N	G	C	G	G	G	C	G	C
JAX00472054	19	17221110	0	T	C	T	T	C	T	T	C	C	T	T	T	T	T	T	N	C	N	T	T	C	C	C	H	C	H	C	C	T	C	T	C	C	C	T	T	T	T	T	C	T	T	T	C	T	C
JAX00472061	19	17245999	0	T	C	T	T	C	T	T	C	C	T	T	T	T	T	T	H	C	H	T	T	C	C	C	H	C	H	C	C	T	C	T	C	C	C	T	T	T	T	T	C	T	T	T	C	T	C
JAX00472062	19	17249617	0	A	C	A	A	A	A	A	C	A	A	A	A	A	A	A	A	A	A	A	A	C	C	A	A	A	H	C	A	A	A	A	A	H	A	A	A	A	A	A	A	A	A	A	A	A	A
JAX00472063	19	17250249	0	G	A	A	G	A	A	A	G	A	A	A	A	A	N	A	A	A	A	A	G	G	G	A	A	A	H	G	A	A	A	A	A	H	A	A	G	A	N	A	A	N	A	A	A	A	A
JAX00472066	19	17259761	0	C	G	C	C	G	C	C	C	C	C	C	C	C	C	C	H	C	H	C	C	C	C	G	C	C	C	C	G	C	C	C	C	H	H	C	C	C	C	C	G	C	C	C	H	C	G
JAX00472069	19	17263254	0	G	A	G	G	G	G	G	A	G	G	G	G	G	G	G	G	G	G	G	G	A	A	G	G	G	H	A	G	G	G	G	G	H	G	G	G	G	G	G	G	G	G	G	G	G	G
JAX00087332	19	17264347	0	G	A	G	G	A	G	G	G	A	G	G	G	G	G	G	H	A	H	G	G	G	G	A	H	A	G	G	A	G	A	G	A	H	A	G	G	G	G	G	A	G	G	G	A	G	A
JAX00472071	19	17265714	0	C	T	C	C	C	C	C	T	C	C	C	C	C	C	C	C	C	C	C	C	T	T	C	C	C	H	T	C	C	C	C	C	H	C	C	C	C	C	C	C	C	C	C	C	C	C
JAX00472072	19	17267124	0	T	C	T	T	C	T	T	T	C	T	T	T	T	T	T	H	C	H	T	T	T	T	C	H	C	T	T	C	T	C	T	C	H	C	T	T	T	T	T	C	T	T	T	C	T	C
JAX00472073	19	17267154	0	G	C	G	G	C	G	G	G	C	G	G	G	G	G	G	G	H	G	G	G	G	G	H	G	H	G	G	H	G	H	G	H	N	H	G	G	G	G	G	H	G	G	G	H	G	H
JAX00087333	19	17269869	0	G	C	G	G	C	G	G	G	C	G	G	G	G	G	G	H	C	H	G	G	G	G	C	H	C	G	G	C	G	C	G	C	H	C	G	G	G	G	G	C	G	G	G	C	G	C
JAX00188565	19	17294975	0	T	A	A	T	A	A	A	A	A	A	A	A	A	H	A	A	A	A	A	T	A	A	A	A	A	A	A	A	A	A	A	A	A	A	A	T	A	H	A	A	H	A	A	A	A	A
JAX00087335	19	17306156	0	C	T	T	C	C	T	T	C	C	T	T	T	T	H	T	H	C	H	T	C	C	C	C	H	C	H	C	C	T	C	T	C	C	C	T	C	T	H	T	C	H	T	T	C	T	C
JAX00472075	19	17330396	0	C	T	C	C	C	C	C	T	T	C	C	C	C	C	C	C	T	C	C	C	T	T	C	H	T	H	T	C	C	T	C	T	H	H	C	C	C	C	C	C	C	C	C	H	C	C
JAX00472080	19	17352781	0	A	G	G	A	G	G	G	A	G	G	G	G	G	N	G	G	G	G	G	A	A	A	G	G	G	N	A	G	G	G	G	G	H	G	G	A	G	H	G	G	H	G	G	G	G	G
JAX00472082	19	17353675	0	G	A	G	G	A	G	G	G	A	G	G	G	G	G	G	N	A	H	G	G	G	G	A	N	A	G	G	A	G	A	G	A	H	A	G	G	G	G	G	A	G	G	G	A	G	A
JAX00087341	19	17382607	0	C	T	T	C	C	T	T	T	C	T	T	T	T	T	T	H	C	H	T	C	T	T	C	H	C	T	T	C	T	C	T	C	H	C	T	C	T	T	T	C	H	T	T	C	T	C
JAX00472083	19	17402497	0	G	A	G	G	G	G	G	G	A	G	G	G	G	G	G	G	A	G	G	G	G	G	G	H	A	G	G	G	G	A	G	A	G	H	G	G	G	G	G	G	G	G	G	H	G	G
JAX00472084	19	17403332	0	A	G	A	A	A	A	A	G	A	A	A	A	A	A	A	A	A	A	A	A	G	G	A	A	A	H	G	A	A	A	A	A	H	A	A	A	A	A	A	A	A	A	A	A	A	A
JAX00472087	19	17412211	0	A	G	G	A	G	G	G	G	A	G	G	G	G	H	G	G	A	G	G	A	G	G	G	H	A	G	G	G	G	A	G	A	G	H	G	A	G	H	G	G	H	G	G	H	G	G
JAX00472090	19	17417909	0	C	T	C	C	C	C	C	T	C	C	C	C	C	C	C	C	C	C	C	C	T	T	C	C	C	H	T	C	C	C	C	C	H	C	C	C	C	C	C	C	C	C	C	C	C	C
JAX00472104	19	17474654	0	G	A	G	G	G	A	G	A	G	G	G	G	G	H	G	G	G	G	G	G	A	A	G	G	G	H	A	G	G	G	G	G	H	G	H	G	G	G	A	G	G	G	G	G	A	G
JAX00472110	19	17505191	0	C	T	C	C	C	C	C	T	T	C	C	C	C	C	C	C	T	C	C	C	T	T	C	H	T	N	T	C	C	T	C	T	H	H	C	C	C	C	C	C	C	C	C	H	C	C
JAX00087350	19	17506363	0	C	T	T	C	T	C	T	C	C	T	T	T	T	C	T	T	C	T	T	C	C	C	T	H	C	H	C	T	T	C	T	C	H	H	H	C	T	H	C	T	H	T	T	H	C	T
JAX00087352	19	17520699	0	G	A	A	G	A	G	A	G	G	A	A	A	A	G	A	A	G	A	A	G	G	G	A	H	G	H	G	A	A	G	A	G	H	H	H	G	A	H	G	A	H	A	A	N	G	A
JAX00472117	19	17536005	0	C	T	C	C	C	T	C	C	C	C	C	C	C	H	C	C	C	C	C	C	C	C	C	C	C	C	C	C	C	C	C	C	C	C	H	C	C	C	T	C	C	C	C	C	T	C
JAX00472119	19	17538498	0	A	G	A	A	A	G	A	G	G	A	A	A	A	H	A	A	G	A	A	A	H	G	A	H	G	A	G	A	A	G	A	G	A	H	A	A	A	A	G	A	A	A	A	H	G	A
JAX00472121	19	17545234	0	A	C	C	A	C	A	C	C	C	C	C	C	C	A	C	C	C	C	C	A	C	C	C	C	C	C	C	C	C	C	C	C	C	C	H	A	C	H	A	C	H	C	C	C	A	C
JAX00472122	19	17546043	0	C	T	T	C	T	T	T	C	C	T	T	T	T	H	T	T	C	T	T	C	C	C	T	H	C	H	C	T	T	C	T	C	H	H	T	C	T	H	T	T	N	T	T	H	T	T
JAX00472125	19	17548879	0	A	G	A	A	A	A	A	G	G	A	A	A	A	A	A	A	G	A	A	A	G	G	A	H	G	H	G	A	A	G	A	G	H	H	A	A	A	A	A	A	A	A	A	H	A	A
JAX00472135	19	17570955	0	C	T	C	C	C	C	C	T	T	C	C	C	C	C	C	C	T	C	C	C	T	T	C	H	T	H	T	C	C	T	C	T	H	H	C	C	C	C	C	C	C	C	C	H	C	C
JAX00472136	19	17582554	0	A	T	A	A	A	A	A	T	A	A	A	A	A	A	A	A	A	A	A	A	T	T	A	A	A	H	T	A	A	A	A	A	H	A	A	A	A	A	A	A	A	A	A	A	A	A
JAX00214456	19	17582833	0	C	T	C	C	C	C	C	T	C	C	C	C	C	C	C	C	C	C	C	C	T	T	C	C	C	H	T	C	C	C	C	C	H	C	C	C	C	C	C	C	C	C	C	C	C	C
JAX00087358	19	17635769	0	T	C	T	T	C	C	C	C	C	C	C	C	H	C	C	C	C	H	C	T	C	C	N	C	C	C	C	C	C	C	C	C	C	C	C	T	C	C	C	C	C	T	C	C	C	C
JAX00472144	19	17640616	0	G	A	G	G	G	A	A	G	G	G	A	G	G	H	G	G	G	G	G	G	G	G	G	H	G	G	G	G	A	G	G	G	G	G	H	G	A	G	A	G	H	G	A	G	A	G
JAX00472146	19	17648573	0	G	A	G	G	A	G	G	G	A	A	G	A	G	G	A	A	A	H	A	G	G	G	N	G	A	H	G	A	G	A	A	A	H	A	N	G	G	N	G	A	G	G	G	A	G	A
JAX00087362	19	17649420	0	C	T	C	C	T	C	C	T	T	T	C	T	C	C	T	T	T	H	T	C	T	T	H	H	T	T	T	T	C	T	T	T	T	T	H	C	C	H	C	T	C	C	C	T	C	T
JAX00724507	19	17654048	0	C	T	C	C	T	T	T	C	C	T	T	T	C	H	T	T	C	H	T	C	C	C	H	H	C	H	C	T	T	C	T	C	H	H	T	C	T	H	T	T	H	C	T	H	T	T
JAX00472151	19	17654241	0	G	A	G	G	G	G	G	A	A	G	G	G	G	G	G	G	A	G	G	G	A	A	G	H	A	H	A	G	G	A	G	A	H	H	G	G	G	G	G	G	G	G	G	H	G	G
JAX00087363	19	17670895	0	G	A	G	G	A	A	A	G	G	A	A	A	G	H	A	A	G	H	A	G	G	G	H	H	G	H	G	A	A	G	A	G	H	H	A	G	A	H	A	A	H	G	A	H	A	A
JAX00087365	19	17691787	0	G	A	G	G	A	A	A	G	A	A	A	A	G	H	A	A	A	H	A	G	G	G	H	A	A	H	G	A	A	A	A	A	H	A	A	G	N	H	A	A	H	G	A	A	A	A
JAX00472163	19	17725096	0	G	T	G	G	G	G	G	T	G	G	G	G	G	G	G	G	G	G	G	G	T	T	G	G	G	H	T	G	G	G	G	G	H	G	G	G	G	G	G	G	G	G	G	G	G	G
JAX00472164	19	17740964	0	T	C	T	T	C	C	C	C	C	C	C	C	T	H	C	C	C	H	C	T	C	C	H	C	C	C	C	C	C	C	C	C	C	C	C	T	C	H	C	C	H	T	C	C	C	C
JAX00472165	19	17741773	0	T	C	T	T	T	T	T	C	T	T	T	T	T	T	T	T	T	T	T	T	C	C	T	T	T	H	C	T	T	T	T	T	N	T	T	T	T	T	T	T	T	T	T	T	T	T
JAX00472170	19	17751844	0	T	C	T	T	T	T	T	C	T	T	T	T	T	T	T	T	T	T	T	T	C	C	T	T	T	H	C	T	T	T	T	T	H	T	T	T	T	T	T	T	T	T	T	T	T	T
JAX00472179	19	17758835	0	G	A	G	G	G	G	G	G	G	A	G	A	G	G	A	H	G	G	A	G	G	G	G	G	G	H	G	G	G	G	A	G	G	G	H	G	G	H	G	G	G	G	G	G	G	G
JAX00472180	19	17758922	0	A	T	A	A	A	A	A	A	T	A	A	A	A	A	A	A	T	A	A	A	A	A	A	H	T	A	A	A	A	T	A	T	A	H	A	A	A	A	A	A	A	A	A	H	A	A
JAX00087370	19	17770328	0	G	A	G	G	G	G	G	G	A	G	G	G	G	G	G	G	A	G	G	G	G	G	G	A	A	G	G	G	G	A	G	A	G	A	G	G	G	G	G	G	G	G	G	A	G	G
JAX00087372	19	17778826	0	G	A	G	G	G	G	G	A	A	G	G	G	G	G	G	G	A	G	G	G	A	A	G	H	A	A	A	G	G	A	G	A	H	H	G	G	G	G	G	G	G	G	G	H	G	G
JAX00472186	19	17802973	0	C	T	C	C	C	C	C	T	C	C	C	C	C	C	C	C	C	C	C	C	T	T	C	C	C	T	T	C	C	C	C	C	H	C	C	C	C	C	C	C	C	C	C	C	C	C
JAX00472188	19	17807609	0	T	C	T	T	C	C	C	T	T	T	C	T	T	H	T	H	T	H	T	T	T	T	H	H	T	T	T	C	C	T	T	T	H	H	H	T	C	T	C	C	H	T	C	H	C	C
JAX00472190	19	17809201	0	G	A	G	G	A	A	A	A	A	G	A	G	G	H	G	H	A	H	G	G	A	A	H	A	A	A	A	A	A	A	G	A	A	A	H	G	A	G	A	A	H	G	A	A	A	A
JAX00472195	19	17813305	0	C	T	C	C	C	C	C	C	T	C	C	C	C	C	C	C	T	C	C	C	C	C	C	H	T	C	C	C	C	T	C	T	N	H	C	C	C	C	C	C	C	C	C	H	C	C
JAX00472199	19	17820776	0	G	C	G	G	C	C	C	G	G	C	C	C	G	H	C	C	G	H	C	G	G	G	H	H	G	G	G	C	C	G	C	G	H	H	C	G	C	H	C	C	H	G	C	H	C	C
JAX00472207	19	17834978	0	T	C	T	T	C	C	C	T	T	C	C	C	T	H	C	C	T	N	C	T	T	T	H	H	T	T	T	C	C	T	C	T	H	N	C	T	C	N	C	C	C	T	C	N	C	C
JAX00087373	19	17836635	0	C	G	C	C	G	G	G	G	G	G	G	G	C	H	G	G	G	H	G	C	G	G	H	G	G	G	G	G	G	G	G	G	G	G	G	C	G	H	G	G	H	C	G	G	G	G
JAX00087375	19	17837211	0	T	C	T	T	C	C	C	C	C	C	C	C	T	H	C	C	C	H	C	T	C	C	H	C	C	C	C	C	C	C	C	C	C	C	C	T	C	H	C	C	H	T	C	C	C	C
JAX00087376	19	17843305	0	A	G	A	A	G	G	G	G	G	G	G	G	A	H	G	G	G	H	G	A	G	G	H	G	G	G	G	G	G	G	G	G	G	G	G	A	G	H	G	G	H	A	G	G	G	G
JAX00472215	19	17844720	0	A	G	A	A	A	A	A	G	A	A	A	A	A	A	A	A	A	A	A	A	G	G	A	A	A	G	G	A	A	A	A	A	H	A	A	A	A	A	A	A	A	A	A	A	A	A
JAX00472218	19	17847696	0	G	C	G	G	G	G	G	C	G	G	G	G	G	G	G	G	G	G	G	G	C	C	G	G	G	C	C	G	G	G	G	G	H	G	G	G	G	G	G	G	G	G	G	G	G	G
JAX00472221	19	17852676	0	G	A	G	G	G	G	G	G	A	G	G	G	G	G	G	G	A	G	G	G	G	G	G	H	A	G	G	G	G	A	G	A	G	H	G	G	G	G	G	G	G	G	G	H	G	G
JAX00472223	19	17853060	0	C	A	C	C	A	A	A	A	A	A	A	A	C	H	A	A	A	H	A	C	A	A	N	A	A	A	A	A	A	A	A	A	A	A	A	C	A	H	A	A	H	C	A	A	A	A
JAX00472224	19	17866886	0	T	A	T	T	T	T	T	T	A	T	T	T	T	T	T	T	A	T	T	T	T	T	T	H	A	T	T	T	T	A	T	A	T	H	T	T	T	T	T	T	T	T	T	A	T	T
JAX00472228	19	17871046	0	G	C	G	G	C	G	G	C	C	G	G	G	G	G	G	H	C	H	G	G	C	C	H	H	C	C	C	C	G	C	G	C	C	C	G	G	G	G	G	C	G	G	G	C	G	C
JAX00472229	19	17871230	0	G	A	G	G	G	A	A	G	G	A	A	A	G	H	A	H	G	G	A	G	G	G	G	H	G	G	G	G	A	G	A	G	G	G	A	G	A	H	A	G	H	G	A	G	A	G
JAX00472233	19	17873187	0	T	C	T	T	C	C	C	C	T	C	C	C	T	H	C	C	T	H	C	T	C	C	H	H	T	C	C	C	C	T	C	T	C	H	C	T	C	H	C	C	H	T	C	H	C	C
JAX00472235	19	17873630	0	A	G	A	A	G	G	G	G	A	G	G	G	A	H	G	G	A	H	G	A	G	G	H	H	A	G	G	G	G	A	G	A	G	H	G	A	G	H	G	G	H	A	G	H	G	G
JAX00472243	19	17879472	0	T	C	T	T	T	C	C	T	T	C	C	C	T	N	C	H	T	T	C	T	T	T	T	H	T	T	T	T	C	T	C	T	T	T	C	T	C	N	C	T	H	T	C	T	C	T
JAX00472250	19	17886334	0	G	T	G	G	G	T	T	G	G	T	T	T	G	H	H	H	G	G	T	G	G	G	N	H	G	G	G	N	T	G	T	G	G	G	T	G	T	H	T	G	H	G	T	G	T	G
JAX00472252	19	17918259	0	T	C	T	T	T	T	T	C	T	T	T	T	T	T	T	T	T	T	T	T	C	C	T	T	T	C	C	T	T	T	T	T	H	T	T	T	T	T	T	T	T	T	T	T	T	T
JAX00472260	19	17940855	0	T	C	T	T	T	C	C	T	C	T	C	T	T	H	T	T	C	T	T	T	T	T	T	C	C	T	T	T	C	C	T	C	T	H	H	T	C	T	C	T	H	T	C	H	C	T
JAX00472267	19	17973506	0	G	A	G	G	G	G	G	G	A	G	G	G	G	G	G	G	A	G	G	G	G	G	G	H	A	G	G	G	G	A	G	A	G	H	G	G	G	G	G	G	G	G	G	H	G	G
JAX00472268	19	17973581	0	A	G	A	A	A	A	A	G	G	A	A	A	A	A	A	A	G	A	A	A	G	G	A	H	G	G	G	A	A	G	A	G	H	H	A	A	A	A	A	A	A	A	A	H	A	A
JAX00087386	19	17973704	0	G	A	G	G	G	A	A	G	G	G	H	G	G	G	G	G	G	G	G	G	G	G	G	G	G	G	G	G	N	G	G	G	G	G	G	G	A	G	A	G	H	G	A	G	A	G
JAX00087389	19	18019047	0	G	T	G	G	G	T	T	T	T	G	T	G	G	H	G	G	T	G	G	G	T	T	G	T	T	T	T	G	T	T	G	T	H	H	H	G	T	G	T	G	H	G	T	H	T	G
JAX00214464	19	18025209	0	A	G	A	A	A	A	A	G	G	A	A	A	A	A	A	A	G	A	A	A	G	G	A	H	G	G	G	A	A	G	A	G	H	H	A	A	A	A	A	A	A	A	A	H	A	A
JAX00087390	19	18026510	0	T	C	T	T	T	C	C	C	C	T	C	T	T	H	T	T	C	T	T	T	C	C	T	C	C	C	C	T	C	C	T	C	H	H	H	T	C	T	C	T	H	T	C	H	C	T
JAX00472273	19	18032820	0	A	C	A	A	A	C	C	C	C	A	C	A	A	H	A	A	C	A	A	A	C	C	A	C	C	C	C	A	C	C	A	C	H	H	H	A	C	A	C	A	H	A	C	H	C	A
JAX00472274	19	18047871	0	A	G	A	A	A	G	G	G	A	A	G	A	A	H	A	A	A	A	A	A	G	N	A	H	A	G	G	A	G	A	A	A	H	A	H	A	G	A	G	A	A	A	G	A	G	A
JAX00472275	19	18048113	0	T	G	T	T	T	T	T	G	T	T	T	T	T	T	T	T	T	T	T	T	G	G	T	T	T	G	G	T	T	T	T	T	H	T	T	T	T	T	T	T	T	T	T	T	T	T
JAX00472278	19	18052422	0	A	C	A	A	A	C	C	A	A	A	C	A	A	H	A	A	N	A	H	A	A	A	A	H	H	A	A	A	C	A	A	A	A	A	H	A	C	A	C	A	H	A	C	A	C	A
JAX00472287	19	18079518	0	A	C	A	A	C	A	A	A	A	C	A	C	A	A	C	C	A	H	C	A	A	A	H	A	A	A	A	C	A	A	C	A	H	H	H	A	A	H	A	C	A	A	A	H	A	C
JAX00472290	19	18092995	0	G	T	G	G	G	G	G	T	G	G	G	G	G	G	G	G	G	G	G	G	T	T	G	G	G	T	T	G	G	G	G	G	H	G	G	G	G	G	G	G	G	G	G	G	G	G
JAX00087395	19	18109776	0	C	T	C	C	T	C	C	T	T	T	C	T	C	C	T	T	T	H	T	C	T	T	H	H	T	T	T	T	C	T	T	T	T	T	H	C	C	H	C	T	C	C	C	T	C	T
JAX00472296	19	18121036	0	A	T	A	A	T	T	T	T	T	T	T	T	A	H	T	T	T	H	T	A	T	T	H	T	T	T	T	T	T	T	T	T	T	T	T	A	T	H	T	T	H	A	T	T	T	T
JAX00087397	19	18124170	0	G	A	G	G	G	A	A	A	A	G	A	G	G	H	G	G	A	G	G	G	A	A	G	A	A	A	A	G	A	A	G	A	H	H	H	G	A	G	A	G	H	G	A	N	A	G
JAX00472305	19	18132615	0	G	T	G	G	G	T	T	T	G	G	T	G	G	H	G	G	G	G	G	G	T	T	G	H	G	T	N	G	T	G	G	G	H	G	G	G	T	G	T	G	H	G	T	G	T	G
JAX00472306	19	18132722	0	G	A	G	G	G	A	A	A	G	G	A	G	G	H	G	G	G	G	G	G	A	A	G	H	G	A	A	G	A	G	G	G	H	G	G	G	A	G	A	G	H	G	A	G	A	G
JAX00472315	19	18175051	0	A	C	A	A	A	C	C	A	A	A	C	A	A	C	A	A	A	A	A	A	A	A	A	C	A	C	A	A	C	A	A	A	A	A	A	A	C	A	C	A	C	A	C	A	C	A
JAX00472318	19	18175717	0	T	A	T	T	T	T	T	A	A	T	T	T	T	T	T	T	A	T	T	T	A	A	T	H	A	H	A	T	T	A	T	A	H	H	T	T	T	T	T	T	T	T	T	H	T	T
JAX00087402	19	18195795	0	T	C	T	T	C	C	C	C	C	C	C	C	T	H	C	C	C	H	T	T	C	C	T	C	N	C	C	C	C	C	C	C	C	C	T	T	C	H	C	C	H	T	C	C	C	C
JAX00472330	19	18204296	0	C	T	C	C	T	C	C	C	C	T	C	T	C	C	T	T	C	H	C	C	C	C	C	C	C	C	C	T	C	C	T	C	H	H	C	C	C	H	C	T	C	C	C	H	C	T
JAX00087403	19	18212380	0	A	G	A	A	G	A	A	G	G	G	A	G	A	A	G	G	G	H	A	A	G	G	A	H	G	H	G	G	A	G	G	G	G	G	A	A	A	H	A	G	A	A	A	G	A	G
JAX00472342	19	18227043	0	T	A	T	T	A	A	A	T	A	A	A	A	T	H	A	A	A	H	T	T	T	T	T	A	A	H	T	A	A	A	A	A	H	A	T	T	A	H	A	A	H	T	A	A	A	A
JAX00087404	19	18227057	0	A	G	A	A	G	G	G	G	G	G	G	G	A	H	G	G	G	H	A	A	G	G	A	G	G	G	G	G	G	G	G	G	G	G	A	A	G	H	G	G	H	A	G	G	G	G
JAX00087405	19	18236300	0	C	T	T	C	T	T	T	C	C	T	T	T	T	C	T	T	C	T	T	C	C	C	C	C	C	C	C	T	T	C	T	C	C	C	C	C	T	C	T	T	C	T	T	C	T	T
JAX00472347	19	18249884	0	C	T	C	C	C	C	C	T	C	C	C	C	C	C	C	C	C	C	C	C	T	T	C	C	C	H	T	C	C	C	C	C	H	C	C	C	C	C	C	C	C	C	C	C	C	C
JAX00472349	19	18256550	0	C	T	C	C	C	C	C	C	T	C	C	C	C	C	C	C	T	C	C	C	C	C	C	H	T	C	C	C	C	T	C	T	C	T	C	C	C	C	C	C	C	C	C	H	C	C
JAX00472351	19	18259350	0	G	A	G	G	G	G	G	G	A	G	G	G	G	G	G	G	A	G	G	G	G	G	G	H	A	G	G	G	G	A	G	A	G	H	G	G	G	G	G	G	G	G	G	H	G	G
JAX00472352	19	18259685	0	A	T	A	A	A	A	A	T	T	A	A	A	A	A	A	A	T	A	A	A	T	T	A	H	T	H	T	A	A	T	A	T	H	H	A	A	A	A	A	A	A	A	A	H	A	A
JAX00472354	19	18271346	0	G	C	G	G	G	G	G	G	G	C	G	C	G	G	C	H	G	G	G	G	G	G	G	G	G	G	G	G	G	G	C	G	G	G	G	G	G	H	G	G	G	G	G	G	G	G
JAX00087408	19	18271939	0	G	A	A	G	A	A	A	G	G	A	A	A	A	H	A	A	G	A	A	G	G	G	G	H	G	H	G	A	A	G	A	G	H	H	G	G	A	H	A	A	H	A	A	H	A	A
JAX00472357	19	18272618	0	C	T	T	C	C	T	T	C	C	C	T	C	T	H	C	C	C	H	T	C	C	C	C	H	C	H	C	C	T	C	C	C	C	C	C	C	T	C	T	C	H	T	T	C	T	C
JAX00472365	19	18275733	0	G	A	A	G	G	A	A	G	G	G	A	G	A	G	G	G	G	G	A	G	G	G	G	A	G	G	G	G	A	G	G	G	G	G	G	G	A	G	A	G	G	A	A	G	A	G
JAX00472370	19	18289276	0	C	T	C	C	C	C	C	C	C	T	C	T	C	C	T	H	C	C	C	C	C	C	C	C	C	C	C	C	C	C	T	C	C	C	C	C	C	H	C	C	C	C	C	C	C	C
JAX00087411	19	18301684	0	G	A	A	G	A	A	A	G	G	G	A	G	A	H	G	H	G	A	A	G	G	G	G	H	G	H	G	A	A	G	G	G	H	H	G	G	A	G	A	A	H	A	A	H	A	A
JAX00472373	19	18321808	0	C	A	A	C	A	A	A	A	C	C	A	C	A	H	C	H	C	A	A	C	A	A	C	H	C	A	A	A	A	C	C	C	A	H	C	C	A	C	A	A	H	A	A	H	A	A
JAX00472374	19	18322278	0	G	A	G	G	G	G	G	G	A	G	G	G	G	G	G	G	A	G	G	G	G	G	G	H	A	G	G	G	G	A	G	A	G	H	G	G	G	G	G	G	G	G	G	H	G	G
JAX00087412	19	18326640	0	C	G	G	C	G	G	G	C	C	C	G	C	G	N	C	H	C	G	G	C	C	C	C	H	C	H	C	G	G	C	C	C	H	N	C	C	G	C	G	G	N	G	G	G	G	G
JAX00472380	19	18336018	0	A	G	A	A	A	A	A	G	G	A	A	A	A	A	A	A	G	A	A	A	G	G	A	H	G	H	G	A	A	G	A	G	H	H	A	A	A	A	A	A	A	A	A	H	A	A
JAX00472382	19	18338406	0	G	T	G	G	G	G	G	T	G	G	G	G	G	G	G	G	G	G	G	G	T	T	G	G	G	H	T	G	G	G	G	G	H	G	G	G	G	G	G	G	G	G	G	G	G	G
JAX00472396	19	18402878	0	A	C	C	A	C	C	C	C	C	A	C	A	C	H	A	H	C	C	C	A	C	C	A	C	C	C	C	C	C	C	A	C	C	C	A	A	C	A	C	C	H	C	C	C	C	C
JAX00087418	19	18403073	0	T	C	C	T	C	C	C	C	C	T	C	T	C	H	T	H	C	C	C	T	C	C	T	C	C	C	C	C	C	C	T	C	C	C	T	T	C	T	C	C	H	C	C	C	C	C
JAX00472397	19	18407040	0	T	G	T	T	T	T	G	T	T	T	G	T	T	T	T	T	T	T	T	T	N	H	T	H	T	H	T	T	G	T	T	T	T	T	T	T	G	T	T	T	G	T	G	T	H	T
JAX00472398	19	18407194	0	G	C	G	G	C	G	C	C	C	G	C	G	G	G	G	H	C	H	G	G	C	C	G	C	C	C	C	C	C	C	G	C	C	C	G	G	C	G	G	C	H	G	C	C	G	C
JAX00087419	19	18407272	0	G	C	G	G	C	G	G	G	G	G	G	G	G	G	G	H	G	H	G	G	G	G	G	G	G	G	G	C	G	G	G	G	H	H	G	G	G	G	G	C	G	G	G	H	G	C
JAX00472399	19	18410752	0	G	T	G	G	G	G	G	G	T	G	G	G	G	G	G	G	T	G	G	G	G	G	G	H	T	G	G	G	G	T	G	T	G	H	G	G	G	G	G	G	G	G	G	H	G	G
JAX00472406	19	18455379	0	C	T	C	C	T	C	C	C	C	C	C	C	C	C	C	H	C	H	C	C	C	C	C	C	C	C	C	T	C	C	C	C	H	H	C	C	C	C	C	T	C	C	C	H	C	T
JAX00472407	19	18455979	0	C	T	C	C	C	C	C	T	C	C	C	C	C	C	C	C	C	C	C	C	T	T	C	C	C	H	T	C	C	C	C	C	H	C	C	C	C	C	C	C	C	C	C	C	C	C
JAX00472409	19	18461065	0	T	G	T	T	T	T	G	T	G	T	G	T	T	T	T	T	G	T	T	T	T	T	T	G	G	H	T	T	G	G	T	G	T	H	T	T	G	T	T	T	H	T	G	H	T	T
JAX00472413	19	18486382	0	C	T	C	C	C	C	T	T	T	C	T	C	C	C	C	C	T	C	C	C	T	T	C	T	T	T	T	C	T	T	C	T	H	H	C	C	T	C	C	C	H	C	T	H	C	C
JAX00472415	19	18487879	0	T	G	T	T	T	T	G	T	T	T	G	T	T	T	T	T	T	T	T	T	T	T	T	N	T	H	T	T	G	T	T	T	T	T	T	T	G	T	T	T	T	T	G	T	T	T
JAX00087425	19	18503709	0	A	C	A	A	C	A	C	C	C	A	C	A	A	A	A	H	C	H	A	A	C	C	A	C	C	C	C	C	C	C	A	C	C	C	A	A	C	A	A	C	H	A	C	C	A	C
JAX00087426	19	18504876	0	G	T	G	G	T	G	T	T	T	G	T	G	G	G	G	H	T	H	G	G	T	T	G	T	T	T	T	T	T	T	G	T	T	T	G	G	T	G	G	T	N	G	T	T	G	T
JAX00472423	19	18510386	0	A	G	A	A	A	A	A	G	G	A	A	A	A	A	A	A	G	A	A	A	G	G	A	H	G	H	G	A	A	G	A	G	H	H	A	A	A	A	A	A	A	A	A	H	A	A
JAX00472425	19	18510711	0	G	A	G	G	A	G	G	G	G	G	G	G	G	G	G	H	G	H	G	G	G	G	G	G	G	G	G	A	G	G	G	G	H	H	G	G	G	G	G	A	G	G	G	H	G	A
JAX00087427	19	18528414	0	A	T	A	A	T	A	T	T	T	A	T	A	A	A	A	H	T	H	A	A	T	T	A	T	T	T	T	T	T	T	A	T	T	T	A	A	T	A	A	T	H	A	T	T	A	T
JAX00472427	19	18543527	0	G	A	G	G	G	G	A	G	A	G	A	G	G	G	G	G	A	G	G	G	G	G	G	A	A	H	G	G	A	A	G	A	G	H	G	G	A	G	G	G	H	G	A	H	G	G
JAX00472431	19	18544382	0	G	A	G	G	G	G	G	A	G	G	G	G	G	G	G	G	G	G	G	G	A	H	G	G	G	G	A	G	G	G	G	G	G	G	G	G	G	G	G	G	G	G	G	G	G	G
JAX00214470	19	18546021	0	A	T	A	A	A	A	T	T	T	A	T	A	A	A	A	A	T	A	A	A	T	T	A	T	T	T	T	A	T	T	A	T	H	A	A	A	T	A	A	A	H	A	T	H	A	A
JAX00087431	19	18579170	0	A	G	G	A	G	G	A	A	A	G	A	G	G	H	G	G	A	G	G	A	A	A	A	A	A	A	A	G	A	A	G	A	H	H	A	A	A	H	G	G	A	G	A	H	G	G
JAX00087432	19	18584529	0	C	T	T	C	T	T	T	T	T	T	T	T	T	H	T	T	T	T	T	C	T	T	C	T	T	T	T	T	T	T	T	T	T	T	C	C	T	H	T	T	H	T	T	T	T	T
JAX00472435	19	18585029	0	T	C	T	T	T	T	C	C	C	T	C	T	T	T	T	T	C	T	T	T	C	C	T	C	C	C	C	T	C	C	T	C	H	H	T	T	C	T	T	T	H	T	C	H	T	T
JAX00472442	19	18590347	0	C	A	A	C	C	A	C	C	C	A	C	A	A	H	A	H	C	H	A	C	C	C	C	C	C	C	C	C	C	C	A	C	C	C	C	C	C	H	A	C	C	A	C	C	A	C
JAX00472452	19	18606352	0	C	T	C	C	T	C	T	C	T	C	T	C	C	C	C	H	T	H	C	C	C	C	C	T	T	H	C	T	T	T	C	T	H	T	C	C	T	C	C	T	H	C	T	T	C	T
JAX00472480	19	18671462	0	C	T	C	C	T	C	T	C	T	C	T	C	C	C	C	H	T	H	C	C	C	C	C	T	T	H	C	T	T	T	C	T	H	T	C	C	T	C	C	T	H	C	T	T	C	T
JAX00472481	19	18672387	0	A	T	A	A	T	A	A	A	A	A	A	A	A	A	A	H	A	H	A	A	A	A	A	A	A	A	A	T	A	A	A	A	H	H	A	A	A	A	A	T	A	A	A	H	A	T
JAX00472491	19	18689991	0	C	G	C	C	C	C	G	C	C	C	G	N	C	C	C	C	C	C	C	C	C	C	C	H	C	H	C	C	G	C	C	C	C	C	C	C	G	C	C	C	H	C	G	C	C	C
JAX00472492	19	18690204	0	C	T	C	C	C	C	C	T	C	C	C	C	C	C	C	C	C	C	C	C	T	T	C	C	C	N	T	C	C	C	C	C	N	C	C	C	C	C	C	C	C	C	C	C	C	C
JAX00472493	19	18690601	0	T	G	G	T	G	G	T	T	T	G	T	G	G	H	G	G	T	G	G	T	T	T	T	T	T	T	T	G	T	T	G	T	H	H	T	T	T	H	G	G	T	G	T	H	G	G
JAX00087447	19	18789826	0	T	C	C	T	C	C	T	T	T	C	T	C	C	H	C	C	T	C	C	T	T	T	T	T	T	T	T	C	T	T	C	T	C	H	T	T	T	H	C	C	T	C	T	H	C	C
JAX00087448	19	18802389	0	A	C	C	A	C	C	C	A	C	C	C	C	C	H	C	C	C	C	C	A	A	A	A	C	C	H	A	C	C	C	C	C	H	C	A	A	C	H	C	C	H	C	C	C	C	C
JAX00472507	19	18839737	0	T	G	T	T	T	T	G	G	G	T	G	T	T	T	H	H	G	T	T	N	G	G	N	G	G	G	G	T	G	G	T	G	H	H	T	N	G	N	T	T	N	T	G	H	T	T
JAX00087453	19	18845173	0	T	C	C	T	T	C	T	T	T	T	T	T	C	H	T	T	T	H	C	T	T	T	T	T	T	T	T	T	T	T	T	T	T	T	T	T	T	T	C	T	T	C	T	T	C	T
JAX00472512	19	18846870	0	T	A	T	T	T	T	A	A	A	T	A	T	T	T	T	T	A	T	T	T	A	A	T	A	A	A	A	T	A	A	T	A	H	H	T	T	A	T	T	T	H	T	A	H	T	T
JAX00214477	19	18847147	0	C	G	C	C	C	C	G	G	G	C	G	C	C	C	C	C	G	C	C	C	G	G	C	G	G	G	G	C	G	G	C	G	H	H	C	C	G	C	C	C	H	C	G	H	C	C
JAX00472514	19	18850110	0	C	T	C	C	C	C	C	T	C	C	C	C	C	C	C	C	C	C	C	C	T	T	C	C	C	H	T	C	C	C	C	C	H	C	C	C	C	C	C	C	C	C	C	C	C	C
JAX00472523	19	18879998	0	G	A	G	G	G	G	A	G	G	G	A	G	G	G	G	G	G	G	G	G	G	G	G	H	G	H	G	G	A	G	G	G	G	G	G	G	A	G	G	G	H	G	A	G	G	G
JAX00472524	19	18886527	0	C	G	C	C	C	C	G	C	G	C	G	C	C	C	C	C	G	C	C	C	C	C	C	G	G	G	C	C	G	G	C	G	C	N	C	C	G	C	C	C	N	C	G	N	C	C
JAX00472532	19	18896813	0	A	G	A	A	A	A	A	G	A	A	A	A	A	A	A	A	A	A	A	A	G	G	A	A	A	N	G	A	A	A	A	A	G	A	A	A	A	A	A	A	A	A	A	A	A	A
JAX00472533	19	18897041	0	T	C	T	T	T	T	C	T	C	T	C	T	T	T	T	T	C	T	T	T	T	T	T	C	C	H	T	T	C	C	T	C	T	H	T	T	C	T	T	T	N	T	C	H	T	T
JAX00087455	19	18898632	0	C	G	C	C	G	C	C	C	C	C	N	C	C	C	C	H	C	H	C	C	C	C	C	C	C	C	C	G	C	C	C	C	G	H	C	C	C	C	C	G	C	C	C	H	C	G
JAX00472535	19	18928618	0	G	A	A	G	A	A	G	G	G	G	G	G	A	H	G	H	G	A	A	G	G	G	G	G	G	G	G	A	G	G	G	G	H	H	G	G	G	G	A	A	G	A	G	H	A	A
JAX00472537	19	18929262	0	T	C	C	T	C	C	T	T	T	T	T	T	C	H	T	H	T	C	C	T	T	T	T	T	T	T	T	C	T	T	T	T	H	H	T	T	T	T	C	C	T	C	T	H	C	C
JAX00087459	19	18953883	0	G	A	A	G	G	A	G	G	G	G	G	G	A	H	G	G	G	H	A	G	G	G	G	G	G	G	G	G	G	G	G	G	G	G	G	G	G	G	A	G	G	A	G	G	A	G
JAX00472547	19	18958500	0	G	A	G	G	G	G	G	A	G	G	G	G	G	G	G	G	G	G	G	G	A	A	G	G	G	H	A	G	G	G	G	G	H	G	G	G	G	G	G	G	G	G	G	G	G	G
JAX00472549	19	18958828	0	A	G	A	A	A	A	G	A	G	A	G	A	A	A	A	A	G	A	A	A	A	A	A	G	G	H	A	A	G	G	A	G	A	H	A	A	G	A	A	A	H	A	G	H	A	A
JAX00472553	19	18960199	0	T	C	T	T	T	T	C	T	C	T	C	T	T	T	T	T	C	T	T	T	T	T	T	C	C	H	T	T	C	C	T	C	T	H	T	T	C	T	T	T	H	T	C	H	T	T
JAX00472558	19	18964360	0	A	G	G	A	G	G	A	A	A	G	A	G	G	H	G	G	A	G	G	A	A	A	A	A	A	A	A	G	A	A	G	A	H	H	A	A	A	H	G	G	A	G	A	H	G	G
JAX00472561	19	18964947	0	T	C	C	T	C	C	T	C	T	C	T	C	C	H	C	C	T	C	C	T	C	C	T	T	T	H	C	C	T	T	C	T	C	H	T	T	T	H	C	C	T	C	T	H	C	C
JAX00472562	19	18966672	0	A	G	G	A	G	G	A	G	A	G	A	G	G	H	G	G	A	G	G	A	G	G	A	A	A	N	G	G	A	A	G	A	G	H	A	A	A	A	G	G	A	G	A	N	G	G
JAX00472565	19	18973935	0	C	T	C	C	T	C	C	C	C	T	C	T	C	C	T	T	C	H	C	C	C	C	C	C	C	C	C	T	C	C	T	C	H	H	C	C	C	H	C	T	C	C	C	H	C	T
JAX00472568	19	18976107	0	A	G	A	A	G	A	A	A	A	G	A	G	A	A	G	G	A	N	A	A	A	A	A	A	A	A	A	G	A	A	G	A	H	H	A	A	A	N	A	G	A	A	A	H	A	G
JAX00472572	19	18996524	0	C	A	C	C	A	C	C	C	C	C	C	C	C	C	C	H	C	H	C	C	C	C	C	C	C	C	C	A	C	C	C	C	H	H	C	C	C	C	C	A	C	C	C	H	C	A
JAX00472574	19	18996718	0	G	T	G	G	T	G	G	G	G	T	G	T	G	G	T	T	G	H	G	G	G	G	G	G	G	G	G	T	G	G	T	G	H	H	G	G	G	N	G	T	G	G	G	H	G	T
JAX00472579	19	19006549	0	G	T	G	G	G	G	G	T	G	G	G	G	G	G	G	G	G	G	G	G	T	T	G	G	G	H	T	G	G	G	G	G	H	G	G	G	G	G	G	G	G	G	G	G	G	G
JAX00472581	19	19006922	0	T	A	T	T	T	T	T	T	T	A	T	A	T	T	A	H	T	T	T	T	T	T	T	T	T	T	T	T	T	T	A	T	T	T	T	T	T	N	T	T	T	T	T	T	T	T
JAX00087467	19	19060063	0	T	C	T	T	T	T	C	T	C	T	C	T	T	T	T	T	C	T	T	T	T	T	T	C	C	H	T	T	C	C	T	C	T	N	T	T	C	T	T	T	N	T	C	H	T	T
JAX00472586	19	19066156	0	G	A	G	G	G	G	A	G	G	G	A	G	G	G	G	G	G	G	G	G	G	G	G	H	G	H	G	G	A	G	G	G	G	G	G	G	A	G	G	G	H	G	A	G	G	G
JAX00472587	19	19066521	0	G	A	G	G	G	G	G	G	A	G	G	G	G	G	G	G	A	G	G	G	G	G	G	H	A	G	G	G	G	A	G	A	G	H	G	G	G	G	G	G	G	G	G	H	G	G
JAX00087471	19	19098623	0	T	G	T	T	T	T	G	G	G	T	G	T	T	T	T	T	G	T	T	T	G	N	T	G	G	N	N	T	G	G	T	G	T	T	T	T	H	T	T	T	T	T	H	T	T	T
JAX00087474	19	19146436	0	G	C	G	G	G	G	C	C	C	G	C	G	G	G	G	G	C	G	G	G	C	C	G	C	C	C	C	G	C	C	G	C	H	H	G	G	C	G	G	G	N	G	C	H	G	G
JAX00472598	19	19148293	0	A	C	A	A	A	A	A	C	A	A	A	A	A	A	A	A	A	A	A	A	C	C	A	A	A	H	C	A	A	A	A	A	H	A	A	A	A	A	A	A	A	A	A	A	A	A
JAX00472604	19	19156792	0	T	A	T	T	T	T	T	T	T	A	T	A	T	T	A	H	T	T	T	T	T	T	T	T	T	T	T	T	T	T	A	T	T	T	T	T	T	H	T	T	T	T	T	T	T	T
JAX00472609	19	19166862	0	A	G	A	A	A	A	G	A	A	A	G	A	A	A	A	A	A	A	A	A	A	A	A	H	A	H	A	A	G	A	A	A	A	A	A	A	G	A	A	A	H	A	G	A	A	A
JAX00087478	19	19212744	0	A	G	A	A	A	A	G	G	G	A	G	A	A	A	A	A	G	A	A	A	G	G	A	G	G	G	G	A	G	G	A	G	H	H	A	A	G	A	A	A	H	A	G	H	A	A
JAX00087483	19	19279175	0	A	G	G	A	A	A	G	G	G	A	G	A	G	A	A	A	G	H	G	A	G	G	A	G	G	G	G	A	G	G	A	G	H	H	A	A	G	A	A	A	H	G	G	H	A	A
JAX00472626	19	19314174	0	A	C	A	A	A	A	C	A	C	A	C	A	A	A	A	A	C	A	A	A	A	A	A	C	C	H	A	A	C	C	A	C	A	H	A	A	C	A	A	A	H	A	C	H	A	A
JAX00472627	19	19314376	0	T	A	A	T	T	T	A	A	A	T	A	T	A	T	T	T	A	H	A	T	A	A	T	A	A	A	A	T	A	A	T	A	H	H	T	T	A	T	T	T	H	A	A	H	T	T
JAX00472628	19	19314455	0	G	A	A	G	G	G	G	A	G	G	G	G	A	G	G	G	G	H	A	G	A	A	G	G	G	H	A	G	G	G	G	G	H	G	G	G	G	G	G	G	G	A	G	G	G	G
JAX00472630	19	19315686	0	A	G	G	A	A	A	A	G	A	A	A	A	G	A	A	A	A	G	G	A	G	G	A	A	A	A	G	A	A	A	A	A	H	A	A	A	A	A	A	A	A	G	A	A	A	A
JAX00214490	19	19326766	0	C	G	C	C	C	C	G	C	G	C	G	C	C	C	C	C	G	C	C	C	C	C	C	G	G	H	C	C	G	G	C	G	C	H	C	C	G	C	C	C	H	C	G	H	C	C
JAX00472638	19	19385888	0	G	A	G	G	G	G	G	A	G	G	G	G	G	G	G	G	G	G	G	G	A	A	G	G	G	H	A	G	G	G	G	G	H	G	G	G	G	G	G	G	G	G	G	G	G	G
JAX00472654	19	19429699	0	G	A	G	G	G	G	A	G	A	G	A	G	G	G	G	G	A	G	G	G	G	G	G	A	A	H	G	G	A	A	G	A	G	H	G	G	A	G	G	G	H	G	A	H	G	G
JAX00087495	19	19431760	0	C	T	T	C	C	T	T	T	T	C	T	C	T	H	C	C	T	H	T	C	T	T	C	T	T	T	T	C	T	T	C	T	H	H	C	C	T	C	T	C	H	T	T	H	T	C
JAX00472657	19	19466697	0	A	G	A	A	A	A	G	G	G	A	G	A	A	A	A	A	G	A	A	A	G	G	A	G	G	G	G	A	G	G	A	G	H	H	A	A	G	A	A	A	H	A	G	H	A	A
JAX00472660	19	19494460	0	C	T	T	C	C	T	C	C	C	C	C	C	T	N	C	C	C	H	T	C	C	C	C	C	C	C	C	C	C	C	C	C	C	C	C	C	C	C	T	C	C	T	C	C	T	C
JAX00087499	19	19499074	0	T	C	C	T	T	C	C	C	C	T	C	T	C	H	T	T	C	H	C	T	C	C	T	C	C	C	C	T	C	C	T	C	H	H	T	T	C	T	C	T	H	C	C	H	C	T
JAX00087500	19	19499168	0	T	C	C	T	T	C	T	T	T	T	T	T	C	H	T	T	T	H	C	T	T	T	T	T	T	T	T	T	T	T	T	T	T	T	T	T	T	T	C	T	T	C	T	T	C	T
JAX00472662	19	19499508	0	C	T	C	C	C	C	C	T	C	C	C	C	C	C	C	C	C	C	C	C	T	T	C	C	C	H	T	C	C	C	C	C	H	C	C	C	C	C	C	C	C	C	C	C	C	C
JAX00087501	19	19499620	0	G	T	T	G	G	T	T	G	T	G	T	G	T	H	G	G	T	H	T	G	G	G	G	T	T	H	G	G	T	T	G	T	G	H	G	G	T	G	T	G	H	T	T	H	T	G
JAX00472664	19	19521529	0	G	A	G	G	G	G	A	A	A	G	A	G	G	G	G	G	A	G	G	G	A	A	G	A	A	A	A	G	A	A	G	A	H	H	G	G	A	G	G	G	H	G	A	H	G	G
JAX00087505	19	19589634	0	G	A	A	G	G	A	A	A	A	G	A	G	A	H	G	H	A	H	A	G	A	H	G	A	A	A	A	G	A	A	G	A	G	H	G	H	A	G	A	G	H	A	A	H	A	G
JAX00087507	19	19592518	0	T	G	G	T	T	G	G	G	G	T	G	T	G	H	T	T	G	H	G	T	G	G	T	G	G	G	G	T	G	G	T	G	H	H	T	T	G	T	G	T	H	G	G	H	G	T
JAX00472678	19	19596257	0	C	T	C	C	C	C	T	C	T	C	T	C	C	C	C	C	T	C	C	C	C	C	C	T	T	H	C	C	T	T	C	T	C	H	C	C	T	C	C	C	H	C	T	H	C	C
JAX00472685	19	19636627	0	G	C	G	G	G	G	C	G	G	G	C	G	G	G	G	G	G	G	G	G	G	G	G	H	G	H	G	G	C	G	G	G	G	G	G	G	C	G	G	G	H	G	C	G	G	G
JAX00472686	19	19636835	0	G	A	G	G	G	A	G	G	G	G	G	G	G	H	G	G	G	G	G	G	G	G	G	G	G	G	G	G	G	G	G	G	G	G	G	G	G	G	A	G	G	G	G	G	A	G
JAX00472689	19	19650146	0	C	A	C	C	C	A	C	C	C	C	C	C	C	A	C	C	C	C	C	C	C	C	C	C	C	C	C	C	C	C	C	C	C	C	C	C	C	C	A	C	C	C	C	C	A	C
JAX00472691	19	19654024	0	G	A	G	G	G	A	G	G	G	G	G	G	G	H	G	G	G	G	G	G	G	G	G	G	G	G	G	G	G	G	G	G	G	G	G	G	G	G	A	G	G	G	G	G	A	G
JAX00472694	19	19670897	0	A	C	A	A	A	A	A	C	A	A	A	A	A	A	A	A	A	A	A	A	C	C	A	A	A	H	C	A	A	A	A	A	H	A	A	A	A	A	A	A	A	A	A	A	A	A
JAX00472695	19	19671699	0	A	G	A	A	A	G	G	G	G	A	G	A	A	H	A	A	G	A	A	A	G	G	A	G	G	G	G	A	G	G	A	G	H	H	A	A	G	A	G	A	H	A	G	H	G	A
JAX00472697	19	19673546	0	C	T	C	C	C	C	T	C	C	C	T	C	C	C	C	C	C	C	C	C	C	C	C	H	C	H	C	C	T	C	C	C	C	C	C	C	T	C	C	C	H	C	T	C	C	C
JAX00472698	19	19674001	0	A	G	A	A	A	A	G	G	G	A	G	A	A	A	A	A	G	A	A	A	G	G	A	G	G	G	G	A	G	G	A	G	H	H	A	A	G	A	A	A	H	A	G	H	A	A
JAX00472701	19	19698574	0	C	T	C	C	C	C	C	T	C	C	C	C	C	C	C	C	C	C	C	C	T	T	C	C	C	H	T	C	C	C	C	C	H	C	C	C	C	C	C	C	C	C	C	C	C	C
JAX00472702	19	19701840	0	G	T	G	G	G	G	G	G	T	G	G	G	G	G	G	G	T	G	G	G	G	G	G	H	T	G	G	G	G	T	G	T	G	H	G	G	G	G	G	G	G	G	G	H	G	G
JAX00087516	19	19704937	0	T	C	C	T	T	T	C	C	C	T	C	T	C	T	T	T	C	H	C	T	C	C	T	C	C	C	C	T	C	C	T	C	H	H	T	T	C	T	T	T	H	C	C	H	T	T
JAX00472705	19	19709218	0	A	C	A	A	A	A	A	C	A	A	A	A	A	A	A	A	A	A	A	A	C	C	A	A	A	H	C	A	A	A	A	A	H	A	A	A	A	A	A	A	A	A	A	A	A	A
JAX00087519	19	19753449	0	G	T	T	G	G	G	T	T	T	G	T	G	T	G	G	G	T	H	T	G	T	T	G	T	T	T	T	G	T	T	G	T	H	H	G	G	T	G	G	G	H	T	T	N	G	G
JAX00087520	19	19779597	0	A	G	G	A	A	A	G	G	G	A	G	A	G	A	A	A	G	H	G	A	G	G	A	G	G	G	G	A	G	G	A	G	H	H	A	A	G	A	A	A	H	G	G	H	A	A
JAX00472707	19	19784548	0	A	G	G	A	A	A	A	A	A	A	A	A	G	A	A	A	A	H	G	A	H	N	A	A	A	A	N	A	A	A	A	A	A	A	A	A	A	A	A	A	A	G	A	A	A	A
JAX00472708	19	19787160	0	C	G	C	C	C	C	C	C	G	C	C	C	C	C	C	C	G	C	C	C	C	C	C	N	G	C	C	C	C	G	C	G	C	H	C	C	C	C	C	C	C	C	C	C	C	C
JAX00472715	19	19792121	0	T	C	T	T	T	T	T	C	C	T	T	T	T	T	T	T	C	T	T	T	C	C	T	H	C	H	N	T	T	C	T	C	H	H	T	T	T	T	T	T	T	T	T	H	T	T
JAX00087523	19	19820206	0	T	C	T	T	T	T	C	C	C	T	C	T	T	T	T	T	C	T	T	T	C	C	T	C	C	C	C	T	C	C	T	C	H	H	T	T	C	T	T	T	H	T	C	H	T	T
JAX00472720	19	19820517	0	C	A	C	C	C	C	A	C	A	C	A	C	C	C	C	C	A	C	C	C	C	C	C	A	A	H	C	C	A	A	C	A	C	H	C	C	A	C	C	C	H	C	A	H	C	C
JAX00472725	19	19860409	0	T	A	T	T	T	T	A	T	T	T	A	T	T	T	T	T	T	T	T	T	T	T	T	T	T	T	T	T	A	T	T	T	T	T	T	T	A	T	T	T	T	T	A	T	T	T
JAX00087526	19	19860856	0	G	C	G	G	C	C	G	G	G	C	G	C	G	H	C	C	G	H	G	G	G	G	G	G	G	G	G	C	G	G	C	G	H	H	G	G	G	H	C	C	G	G	G	H	C	C
JAX00472729	19	19878386	0	G	A	G	G	G	G	G	G	A	G	G	G	G	G	G	G	A	G	G	G	G	G	G	H	A	G	G	G	G	A	G	A	G	H	G	G	G	G	G	G	G	G	G	H	G	G
JAX00472733	19	19883690	0	A	G	A	A	G	G	G	G	G	G	G	G	A	H	G	G	G	H	A	A	G	G	A	G	G	G	G	G	G	G	G	G	G	G	A	A	G	H	G	G	H	A	G	G	G	G
JAX00472736	19	19902673	0	G	A	G	G	A	A	G	G	G	A	G	A	G	H	A	A	G	H	G	G	G	G	G	G	G	G	G	A	G	G	A	G	H	H	G	G	G	H	A	A	G	G	G	A	A	A
JAX00472738	19	19914492	0	T	A	T	T	A	A	A	A	A	A	A	A	T	H	A	A	A	H	T	T	A	A	T	A	A	A	A	A	A	A	A	A	A	A	T	T	A	H	A	A	H	T	A	A	A	A
JAX00472742	19	19920075	0	T	G	T	T	T	T	T	G	G	T	T	H	T	T	T	T	G	T	T	T	G	G	T	N	G	H	G	T	T	G	T	G	H	H	T	T	T	T	T	T	T	T	T	H	T	T
JAX00472746	19	19926353	0	C	G	C	C	C	C	G	G	G	C	G	C	C	C	C	C	G	C	C	C	G	G	C	G	G	G	G	C	G	G	C	G	H	H	C	C	G	C	N	C	H	C	G	H	C	C
JAX00087532	19	19926397	0	C	A	C	C	A	A	C	C	C	A	C	A	C	H	A	A	C	H	C	C	C	C	C	C	C	C	C	A	C	C	A	C	H	H	C	C	C	H	A	A	C	C	C	H	A	A
JAX00472750	19	19927669	0	A	C	A	A	A	A	C	C	C	A	C	A	A	A	A	A	C	A	A	A	C	C	A	C	C	C	C	A	C	C	A	C	H	H	A	A	C	A	A	A	H	A	C	H	A	A
JAX00472752	19	19928248	0	T	C	T	T	C	C	C	C	C	C	C	C	T	H	C	C	C	N	T	T	C	C	T	C	C	C	C	C	C	C	C	C	C	C	T	T	C	N	C	C	C	H	C	C	C	C
JAX00472754	19	19928945	0	T	A	T	T	T	T	A	T	A	T	A	T	T	T	T	T	A	T	T	T	T	T	T	A	A	H	T	T	A	A	T	A	T	H	T	T	A	T	T	T	H	T	A	A	T	T
JAX00472762	19	19955247	0	A	G	G	A	A	A	G	G	A	A	G	A	G	A	A	A	A	H	G	A	G	G	A	H	A	G	G	A	G	A	A	A	H	A	A	A	G	A	A	A	H	G	G	A	A	A
JAX00472770	19	19960117	0	T	C	C	T	T	T	T	T	T	T	T	T	C	T	T	T	T	H	C	T	T	T	T	T	T	T	T	T	T	T	T	T	T	T	T	T	T	T	T	T	T	C	T	T	T	T
JAX00087535	19	19965313	0	T	C	C	T	C	T	T	T	T	T	T	T	C	T	T	H	T	C	C	T	T	T	T	T	T	T	T	C	T	T	T	T	H	H	T	T	T	T	T	C	T	C	T	H	T	C
JAX00087536	19	19965368	0	C	G	C	C	G	C	C	C	C	C	C	C	C	C	C	H	C	H	C	C	C	C	C	C	C	C	C	G	C	C	C	C	H	H	C	C	C	C	C	G	C	C	C	H	C	G
JAX00087537	19	19965394	0	A	G	A	A	G	A	A	A	A	A	A	A	A	A	A	H	A	H	A	A	A	A	A	A	A	A	A	G	A	A	A	A	H	H	A	A	A	A	A	H	H	A	A	H	A	G
JAX00472773	19	19966068	0	C	G	C	C	C	C	C	G	G	C	C	C	C	C	C	C	G	C	C	C	G	G	C	H	G	H	G	C	C	G	C	G	H	H	C	C	C	C	C	C	C	C	C	H	C	C
JAX00472779	19	20011556	0	C	A	C	C	C	C	C	C	C	A	C	A	C	C	A	H	C	C	C	C	C	C	C	C	C	C	C	C	C	C	A	C	C	C	C	C	C	H	C	C	C	C	C	C	C	C
JAX00472780	19	20011665	0	C	A	C	C	C	C	A	C	C	C	A	C	C	C	C	C	C	C	C	C	C	C	C	H	C	H	C	C	A	C	C	C	C	C	C	C	A	C	C	C	H	C	A	C	C	C
JAX00472784	19	20012247	0	T	C	T	T	C	T	C	C	C	T	C	T	T	T	T	H	C	H	T	T	C	C	T	C	C	C	C	C	C	C	T	C	C	C	T	T	C	T	T	C	H	T	C	C	T	C
JAX00472785	19	20012318	0	T	C	C	T	C	T	C	T	C	C	C	C	C	T	C	C	C	C	C	T	T	T	T	C	C	H	T	C	C	C	C	C	H	C	T	T	C	H	T	C	H	C	C	C	T	C
JAX00472786	19	20012358	0	A	G	G	A	G	A	A	A	A	G	A	G	G	A	G	G	A	G	G	A	A	A	A	A	A	A	A	G	A	A	G	A	H	H	A	A	A	H	A	G	A	G	A	H	A	G
JAX00472787	19	20012388	0	G	A	A	G	A	G	G	G	G	A	G	A	A	G	A	A	G	A	A	G	G	G	G	G	G	G	G	A	G	G	A	G	H	H	G	G	G	H	G	A	G	A	G	H	G	A
JAX00472793	19	20013809	0	G	A	A	G	G	G	G	G	G	A	G	A	A	G	A	H	G	H	A	G	G	G	G	G	G	G	G	G	G	G	A	G	G	G	G	G	G	N	G	G	G	A	G	G	G	G
JAX00472794	19	20013838	0	C	T	C	C	C	T	C	C	C	C	C	C	C	N	C	C	C	C	C	C	C	C	C	C	C	C	C	C	C	C	C	C	C	C	C	C	C	C	T	C	C	C	C	C	T	C
JAX00087542	19	20071851	0	T	C	C	T	T	C	C	C	C	C	C	C	C	H	C	H	C	H	C	T	C	C	T	C	C	C	C	T	C	C	C	C	H	H	T	T	C	H	C	T	H	C	C	H	C	T
JAX00472803	19	20072569	0	C	T	C	C	C	C	C	T	C	C	C	C	C	C	C	C	C	C	C	C	T	T	C	C	C	H	T	C	C	C	C	C	H	C	C	C	C	C	C	C	C	C	C	C	C	C
JAX00472805	19	20072775	0	G	T	T	G	G	G	G	G	G	G	G	G	T	G	G	G	G	G	T	G	G	G	G	G	G	G	G	G	G	G	G	G	G	G	G	G	G	G	G	G	G	T	G	G	G	G
JAX00472809	19	20074913	0	A	G	A	A	G	A	G	G	G	A	G	A	A	A	A	H	G	N	A	A	G	G	A	G	G	G	G	G	G	G	A	G	G	G	A	A	G	N	A	G	H	A	G	G	A	G
JAX00472815	19	20103225	0	C	G	C	C	C	C	G	C	C	C	G	C	C	C	C	C	C	C	C	C	C	C	C	H	C	H	C	C	G	C	C	C	C	C	C	C	G	C	C	C	H	C	G	C	C	C
JAX00472821	19	20108471	0	A	G	G	A	G	G	A	A	A	G	A	G	G	N	G	G	A	G	G	A	A	A	A	A	A	A	A	G	A	A	G	A	H	H	A	A	A	N	G	G	A	G	A	H	G	G
JAX00472822	19	20126193	0	G	A	G	G	G	G	A	G	G	G	A	G	G	G	G	G	G	G	G	G	G	G	G	H	G	H	G	G	H	G	G	G	G	G	G	G	A	G	G	G	H	G	A	G	G	G
JAX00472823	19	20126352	0	A	T	T	A	T	A	A	A	A	T	A	T	T	A	T	T	A	T	T	A	A	A	A	A	A	A	A	T	A	A	T	A	H	H	A	A	A	H	A	T	A	T	A	H	A	T
JAX00472827	19	20141328	0	T	C	C	T	T	T	T	C	T	C	T	C	C	T	H	H	T	T	C	T	C	C	T	T	T	H	C	T	T	T	C	T	H	T	T	T	T	H	T	T	T	C	T	T	T	T
JAX00087549	19	20158913	0	G	T	G	G	T	G	G	G	G	G	G	G	G	G	G	H	G	H	G	G	G	G	G	G	G	G	G	T	G	G	G	G	H	H	G	G	G	G	G	T	G	G	G	H	G	T
JAX00472828	19	20166030	0	A	G	A	A	A	A	G	G	G	A	G	A	A	A	A	A	G	A	A	A	G	G	A	G	G	G	G	A	G	G	A	G	H	H	A	A	G	A	A	A	H	A	G	H	A	A
JAX00472829	19	20166600	0	A	T	A	A	T	A	T	T	T	A	T	A	A	A	A	H	T	H	A	A	T	T	A	T	T	T	T	T	T	T	A	T	T	T	A	A	T	A	A	T	H	A	T	T	A	T
JAX00472832	19	20167727	0	G	C	G	G	C	G	G	G	G	G	G	G	G	G	G	H	G	H	G	G	G	G	G	G	G	G	G	C	G	G	G	G	H	H	G	G	G	G	G	C	G	G	G	H	G	C
JAX00472835	19	20172292	0	A	G	G	A	A	A	A	A	A	G	A	G	G	A	G	N	A	H	G	A	A	A	A	A	A	A	A	A	A	A	G	A	A	A	A	A	A	H	A	A	A	G	A	A	A	A
JAX00472836	19	20180880	0	A	G	A	A	G	A	A	G	A	A	A	A	A	A	A	H	A	H	A	A	G	G	A	A	A	H	G	G	A	A	A	A	G	H	A	A	A	A	A	G	A	A	A	H	A	G
JAX00472837	19	20181004	0	C	T	C	C	T	C	C	C	C	C	C	C	C	C	C	N	C	H	C	C	C	C	C	C	C	C	C	T	C	C	C	C	H	H	C	C	C	C	C	T	C	C	C	N	C	T
JAX00087551	19	20181054	0	T	C	T	T	C	T	C	C	C	T	C	T	T	T	T	H	C	H	T	T	C	C	T	C	C	C	C	C	C	C	T	C	C	C	T	T	C	T	T	C	H	T	C	C	T	C
JAX00472843	19	20182498	0	G	A	A	G	A	G	A	A	A	A	A	A	A	G	A	A	A	A	A	G	A	A	G	A	A	A	A	A	A	A	A	A	A	A	G	G	A	H	G	A	H	A	A	A	G	A
JAX00472853	19	20229860	0	T	C	C	T	C	C	T	T	T	C	T	C	C	H	C	C	T	C	C	T	T	T	T	T	T	T	T	C	T	T	C	T	H	H	T	T	T	H	C	C	T	C	T	H	C	C
JAX00472854	19	20230496	0	C	T	T	C	T	T	T	C	T	T	N	T	T	H	T	T	T	T	T	C	C	C	C	T	T	H	C	T	T	T	T	T	N	T	C	C	T	H	T	T	N	T	T	T	T	T
JAX00188572	19	20243087	0	A	G	G	A	G	G	G	G	G	G	G	G	G	H	G	G	G	G	G	A	G	G	A	G	G	G	G	G	G	G	G	G	G	G	A	A	G	H	G	G	H	G	G	G	G	G
JAX00472860	19	20249982	0	C	T	T	C	T	C	C	C	C	C	C	C	T	C	C	H	C	T	T	C	C	C	C	C	C	C	C	T	C	C	C	C	H	H	C	C	C	C	C	T	C	T	C	N	C	T
JAX00472861	19	20251521	0	T	C	C	T	C	T	C	C	C	T	C	T	C	T	T	H	C	C	C	T	C	C	T	C	C	C	C	C	C	C	T	C	C	C	T	T	C	T	T	C	N	C	C	C	T	C
JAX00472862	19	20254839	0	A	T	A	A	A	A	A	A	A	T	A	T	A	A	T	H	A	A	A	A	A	A	A	A	A	A	A	A	A	A	T	A	A	A	A	A	A	H	A	A	A	A	A	A	A	A
JAX00472864	19	20255992	0	G	A	G	G	G	G	A	A	A	G	A	G	G	G	G	G	A	G	G	G	A	A	G	A	A	A	A	G	A	A	G	A	H	H	G	G	A	G	G	G	H	G	A	N	G	G
JAX00087557	19	20262517	0	C	T	T	C	T	C	C	C	C	C	C	C	T	C	C	H	C	T	T	C	C	C	C	C	C	C	C	T	C	C	C	C	H	H	C	C	C	C	C	T	C	T	C	H	C	T
JAX00472880	19	20304910	0	C	T	C	C	C	C	C	T	C	C	C	C	C	C	C	C	C	C	C	C	T	T	C	C	C	H	T	C	C	C	C	C	H	C	C	C	C	C	C	C	C	C	C	C	C	C
JAX00472886	19	20311855	0	C	T	C	C	C	C	C	C	C	T	C	T	C	C	T	H	C	C	C	C	C	C	C	C	C	C	C	C	C	C	T	C	C	C	C	C	C	H	C	C	C	C	C	C	C	C
JAX00472888	19	20311993	0	C	G	C	C	C	C	G	G	G	G	G	G	C	C	G	H	G	C	C	C	G	G	C	G	G	G	G	C	G	G	G	G	H	H	C	C	G	H	C	C	H	C	G	H	C	C
JAX00087562	19	20321499	0	T	C	T	T	T	C	C	C	C	T	C	T	T	H	T	T	C	T	T	T	C	C	T	C	C	C	C	T	C	C	T	C	N	N	T	T	C	T	C	T	N	T	C	N	C	T
JAX00087564	19	20332537	0	C	T	C	C	C	T	T	T	T	T	T	T	C	H	T	H	T	C	C	C	T	T	C	T	T	T	T	C	T	T	T	T	H	H	C	C	T	H	T	C	H	C	T	H	T	C
JAX00472893	19	20347067	0	T	C	T	T	C	T	T	T	T	T	T	T	T	T	T	H	T	H	T	T	T	T	T	T	T	T	T	C	T	T	T	T	H	H	T	T	T	T	T	C	T	T	T	H	T	C
JAX00472894	19	20347636	0	A	G	A	A	A	G	A	A	A	G	A	G	A	H	G	H	A	A	A	A	A	A	A	A	A	A	A	A	A	A	G	A	A	A	A	A	A	H	G	A	A	A	A	A	G	A
JAX00472895	19	20347825	0	T	C	T	T	T	T	C	T	C	T	C	T	T	T	T	T	C	T	T	T	T	T	T	C	C	H	T	T	C	C	T	C	T	H	T	T	C	T	T	T	H	T	C	H	T	T
JAX00472896	19	20353403	0	A	G	A	A	G	G	G	G	G	G	G	G	A	H	G	G	G	H	A	A	G	G	A	G	G	G	G	G	G	G	G	G	G	G	A	A	G	H	G	G	H	A	G	G	G	G
JAX00472897	19	20353496	0	G	T	G	G	G	G	T	G	G	G	T	G	G	G	G	G	G	G	G	G	G	G	G	H	G	H	G	G	T	G	G	G	G	G	G	G	T	G	G	G	H	G	T	G	G	G
JAX00472900	19	20369210	0	G	T	G	G	G	G	T	G	G	G	T	G	G	G	G	G	G	G	G	G	G	G	G	H	G	H	G	G	T	G	G	G	G	G	G	G	T	G	G	G	H	G	T	G	G	G
JAX00214506	19	20371191	0	C	A	C	C	C	C	A	C	A	C	A	C	C	C	C	C	A	C	C	C	C	C	C	A	A	N	H	C	A	A	C	A	C	H	C	C	A	C	C	C	H	C	A	C	C	C
JAX00472901	19	20372031	0	G	A	G	G	G	G	A	A	A	G	A	G	G	G	G	G	A	G	G	G	A	A	G	A	A	A	A	G	A	A	G	A	H	N	G	G	A	G	G	G	H	G	A	H	G	G
JAX00472902	19	20374535	0	T	C	T	T	T	T	C	C	C	T	C	T	T	T	T	T	C	T	T	T	C	C	T	C	C	C	C	T	C	C	T	C	H	H	T	T	C	T	T	T	H	T	C	H	T	T
JAX00472910	19	20442740	0	A	G	A	A	A	A	A	G	A	A	A	A	A	A	A	A	A	A	A	A	G	G	A	A	A	G	G	A	A	A	A	A	G	A	A	A	A	A	A	A	A	A	A	A	A	A
JAX00472914	19	20468014	0	A	G	A	A	A	A	G	G	G	A	G	A	A	A	A	A	G	A	A	A	G	G	A	G	G	G	G	A	G	G	A	G	H	H	A	A	G	A	A	A	H	A	G	H	A	A
JAX00472919	19	20485896	0	C	T	C	C	C	C	C	T	C	C	C	C	C	C	C	C	C	C	C	C	H	N	C	C	C	N	H	C	C	C	C	C	N	C	C	C	C	C	C	C	C	C	C	C	C	C
JAX00087576	19	20496611	0	G	A	G	G	A	G	A	A	A	G	A	G	G	G	G	H	A	H	G	G	A	A	G	A	A	A	A	A	A	A	G	A	A	A	G	G	A	G	G	A	H	G	A	A	G	A
JAX00472922	19	20497289	0	G	A	G	G	G	G	A	G	G	G	A	G	G	G	G	G	G	G	G	G	G	G	G	H	G	H	G	G	A	G	G	G	G	G	G	G	A	G	G	G	H	G	A	G	G	G
JAX00472925	19	20503581	0	G	A	G	G	G	G	A	G	G	G	A	G	G	G	G	G	G	G	G	G	G	G	G	H	G	H	G	G	A	G	G	G	G	G	G	G	A	G	G	G	H	G	A	G	G	G
JAX00087577	19	20534417	0	T	A	T	T	A	T	T	T	T	T	T	T	T	T	T	H	T	H	T	T	T	T	T	T	T	T	T	A	T	T	T	T	H	H	T	T	T	T	T	A	T	T	T	H	T	A
JAX00087579	19	20537029	0	C	T	C	C	T	C	C	C	C	C	C	C	C	C	C	H	C	H	C	C	C	C	C	C	C	C	C	T	C	C	C	C	H	H	C	C	C	C	C	T	C	C	C	H	C	T
JAX00087581	19	20595745	0	G	A	G	G	G	A	A	A	A	A	A	A	G	H	A	H	A	G	G	G	A	A	G	A	A	A	A	G	A	A	A	A	H	H	G	G	A	H	A	G	H	G	A	H	A	G
JAX00472936	19	20612471	0	G	A	G	G	G	G	A	G	G	G	A	G	G	G	G	G	G	G	G	G	G	G	G	H	G	A	G	G	A	G	G	G	G	G	G	G	A	G	G	G	H	G	A	G	G	G
JAX00087584	19	20614153	0	T	C	T	T	T	C	T	C	T	C	T	C	T	H	C	H	T	T	T	T	C	C	T	T	T	H	C	T	T	T	C	T	H	T	T	T	T	H	C	T	T	T	T	T	C	T
JAX00087585	19	20615451	0	T	C	T	T	T	C	T	C	T	C	T	C	T	H	C	H	T	T	T	T	C	C	T	T	T	H	C	T	T	T	C	T	H	T	T	T	T	H	C	T	T	T	T	T	C	T
JAX00472940	19	20633206	0	T	C	T	T	T	T	C	T	C	T	C	T	T	T	T	T	C	T	T	T	T	T	T	C	C	H	T	T	C	C	T	C	T	H	T	T	C	T	T	T	H	T	C	H	T	T
JAX00472943	19	20643657	0	T	C	T	T	T	T	C	C	C	T	C	T	T	T	T	T	C	T	T	T	C	C	T	C	C	C	C	T	C	C	T	C	C	H	T	T	C	T	T	T	H	T	C	H	T	T
JAX00472946	19	20657450	0	C	T	C	C	C	C	C	T	C	C	C	C	C	C	C	C	C	C	C	C	T	T	C	C	C	H	T	C	C	C	C	C	H	C	C	C	C	C	C	C	C	C	C	C	C	C
JAX00087587	19	20657527	0	C	A	C	C	A	C	A	C	A	C	A	C	C	C	C	H	A	H	C	C	C	C	C	A	A	H	C	A	A	A	C	A	N	A	C	C	A	C	C	A	H	C	A	A	C	A
JAX00087590	19	20688961	0	C	T	C	C	T	C	C	C	C	C	C	C	C	C	C	N	C	N	C	C	C	C	C	C	C	C	C	T	C	C	C	C	N	H	C	C	C	C	C	T	C	C	C	T	C	T
JAX00087591	19	20689824	0	G	A	A	G	G	G	G	G	G	G	G	G	A	G	G	G	G	H	A	G	G	G	G	G	G	G	G	G	G	G	G	G	G	G	G	G	G	G	G	G	G	A	G	G	G	G
JAX00472963	19	20743671	0	G	A	G	G	G	G	G	A	G	A	G	A	G	G	A	H	G	G	G	G	A	A	G	G	G	H	A	G	G	G	A	G	H	G	G	G	G	N	G	G	G	G	G	G	G	G
JAX00472964	19	20744193	0	T	C	T	T	T	T	T	C	T	T	T	T	T	T	T	T	T	T	T	T	C	C	T	T	T	H	C	T	T	T	T	T	H	T	T	T	T	T	T	T	T	T	T	T	T	T
JAX00472965	19	20752032	0	T	A	A	T	T	T	T	T	T	T	T	T	A	T	T	T	T	H	A	T	T	T	T	T	T	T	T	T	T	T	T	T	T	T	T	T	T	T	T	T	T	A	T	T	T	T
JAX00472966	19	20754640	0	C	T	C	C	C	C	C	T	C	C	C	C	C	C	C	C	C	C	C	C	T	T	C	C	C	H	T	C	C	C	C	C	H	C	C	C	C	C	C	C	C	C	C	C	C	C
JAX00087595	19	20762324	0	C	A	C	C	C	C	A	A	A	C	A	C	C	C	C	C	A	C	C	C	A	A	C	A	A	A	A	C	A	A	C	A	H	H	C	C	A	C	C	C	H	C	A	H	C	C
JAX00472968	19	20795902	0	A	G	A	A	A	A	A	G	A	A	A	A	A	A	A	A	A	A	A	A	G	G	A	A	A	H	G	A	A	A	A	A	H	A	A	A	A	A	A	A	A	A	A	A	A	A
JAX00472971	19	20846392	0	T	C	C	T	T	T	C	C	C	C	C	C	C	T	C	N	C	N	C	T	C	C	T	C	C	C	C	T	C	C	C	C	N	C	T	T	C	N	T	T	C	C	C	C	T	T
JAX00087601	19	20861050	0	T	C	C	T	T	T	C	C	C	C	C	C	C	T	C	T	C	N	C	T	C	C	T	C	C	C	C	T	C	C	C	C	H	N	T	T	C	T	T	T	H	C	C	N	T	T
JAX00087604	19	20885253	0	A	G	G	A	A	A	G	G	G	G	G	G	G	A	G	H	G	H	G	A	G	G	A	G	G	G	G	A	G	G	G	G	H	H	A	A	G	N	H	A	H	G	G	H	A	A
JAX00472990	19	20911627	0	G	A	G	G	G	G	G	A	G	G	G	G	G	G	G	G	G	G	G	G	A	A	G	G	N	H	A	G	G	G	G	G	G	G	G	G	G	G	G	G	G	G	G	G	G	G
JAX00472994	19	20926668	0	A	T	A	A	A	A	T	T	A	A	T	A	A	A	A	A	A	A	A	A	T	T	A	T	A	T	T	A	T	A	A	A	H	A	A	A	T	A	H	A	H	A	T	A	A	A
JAX00472996	19	20926817	0	C	G	C	C	C	C	C	G	G	C	C	C	C	C	C	C	G	C	C	C	G	G	C	C	G	H	G	C	C	G	C	G	N	H	C	C	C	C	C	C	C	C	C	H	C	C
JAX00472997	19	20928648	0	G	A	G	G	G	G	A	G	G	G	A	G	G	G	G	G	G	G	G	G	G	G	G	A	G	H	G	G	A	G	G	G	G	G	G	G	A	G	H	G	H	G	A	G	G	G
JAX00087609	19	20942134	0	A	G	A	A	A	A	G	G	G	A	G	A	A	A	A	A	G	A	A	A	G	G	A	G	G	G	G	A	G	G	A	G	H	N	A	A	G	A	N	A	H	A	G	H	A	A
JAX00473008	19	20970656	0	A	G	A	A	A	A	G	G	G	A	G	A	A	A	A	A	G	A	A	A	G	G	A	G	G	G	G	A	G	G	A	G	H	H	A	A	G	A	H	A	H	A	G	H	A	A
JAX00473009	19	20979531	0	G	A	G	G	G	G	G	G	G	A	G	A	G	G	A	H	G	G	G	G	G	G	G	G	G	G	G	G	G	G	A	G	G	G	G	G	G	G	G	G	G	G	G	G	G	G
JAX00087612	19	20979729	0	A	G	A	A	A	A	G	G	G	G	G	G	A	A	G	H	G	A	A	A	G	G	A	G	G	G	G	A	G	G	G	G	H	H	A	A	G	H	H	A	H	A	G	H	A	A
JAX00473014	19	20990435	0	G	T	G	G	G	G	G	T	G	T	G	T	G	G	T	H	G	G	G	G	T	T	G	G	G	H	T	G	G	G	T	G	H	G	G	G	G	H	G	G	G	G	G	G	G	G
JAX00473015	19	20993299	0	A	G	A	A	A	A	G	G	G	G	G	G	A	A	G	G	G	A	A	A	G	G	A	G	G	G	G	A	G	G	G	G	H	H	A	A	G	G	H	A	H	A	G	H	A	A
JAX00473016	19	20997840	0	T	C	T	T	T	T	C	T	C	C	C	C	T	T	C	H	C	T	T	T	T	T	T	C	C	H	T	T	C	C	C	C	T	H	T	T	C	H	H	T	H	T	C	H	T	T
JAX00214516	19	21027747	0	A	T	A	A	A	A	T	T	T	A	T	A	A	A	A	A	T	A	A	A	T	T	A	T	T	T	T	A	T	T	A	T	H	H	A	A	T	A	H	A	H	A	T	H	A	A
JAX00087614	19	21028079	0	T	C	T	T	T	T	C	C	C	T	C	T	T	T	T	T	C	T	T	T	C	C	T	C	C	C	C	T	C	C	T	C	H	H	T	T	C	T	H	T	H	T	C	H	T	T
JAX00087615	19	21035514	0	C	T	C	C	C	C	T	T	T	C	T	C	C	C	C	C	T	C	C	C	T	T	C	T	T	T	T	C	T	T	C	T	H	H	C	C	T	C	T	N	H	C	T	T	C	C
JAX00473022	19	21040258	0	A	G	A	A	A	A	A	G	A	A	A	A	A	A	A	A	A	A	A	A	G	G	A	A	A	H	G	A	A	A	A	A	H	A	A	A	A	A	A	A	A	A	A	A	A	A
JAX00473029	19	21046881	0	T	G	T	T	T	T	G	T	T	T	G	T	T	T	T	T	T	T	T	T	T	T	T	G	T	H	T	T	G	T	T	T	T	T	T	T	G	T	H	T	H	T	G	T	T	T
JAX00473035	19	21105000	0	A	G	A	A	A	A	A	G	A	A	A	A	A	A	A	A	A	A	A	A	G	G	A	A	A	H	G	A	A	A	A	A	H	A	A	A	A	A	A	A	A	A	A	A	A	A
JAX00087622	19	21142029	0	C	A	C	C	C	C	A	A	A	A	A	A	C	C	A	N	A	C	C	C	A	A	C	A	A	A	A	C	A	A	A	A	N	C	C	C	A	C	H	C	N	C	A	N	C	C
JAX00473045	19	21145423	0	A	G	A	A	A	A	A	A	A	G	A	G	A	A	G	H	A	A	A	A	A	A	A	A	A	A	A	A	A	A	G	A	A	A	A	A	A	H	A	A	A	A	A	A	A	A
JAX00473049	19	21151369	0	C	G	C	C	C	C	C	C	C	G	C	H	C	C	G	H	C	C	C	C	C	C	C	C	C	C	C	C	C	C	G	C	C	C	C	C	C	H	C	C	C	C	C	C	C	C
JAX00473053	19	21176623	0	C	T	C	C	C	C	T	T	T	C	T	C	C	C	C	C	T	C	C	C	T	T	C	T	T	T	T	C	T	T	C	T	H	H	C	C	T	C	H	C	H	C	T	H	C	C
JAX00473054	19	21176659	0	G	A	G	G	G	G	A	A	A	G	A	G	G	G	G	G	A	G	G	G	A	A	G	A	A	A	A	G	A	A	G	A	H	H	G	G	A	G	H	G	N	G	A	H	G	G
JAX00087626	19	21186418	0	A	T	A	A	A	A	T	T	T	A	T	A	A	A	A	A	T	A	A	A	T	T	A	T	T	T	T	A	T	T	A	T	H	H	A	A	T	A	H	A	H	A	T	H	A	A
JAX00473058	19	21187298	0	G	A	G	G	G	G	G	A	G	G	G	G	G	G	G	G	G	G	G	G	N	A	G	G	G	H	A	G	G	G	G	G	G	G	G	G	G	G	G	G	G	G	G	G	G	G
JAX00473060	19	21189131	0	T	C	T	T	T	T	C	T	C	T	C	T	T	T	T	T	C	T	T	T	T	T	T	C	C	H	T	T	C	C	T	C	T	H	T	T	C	T	H	T	H	T	C	H	T	T
JAX00473061	19	21189233	0	A	G	A	A	A	A	G	G	G	A	G	A	A	A	A	A	G	A	A	A	G	G	A	G	G	G	G	A	G	G	A	G	H	H	A	A	G	A	H	A	G	A	G	H	A	A
JAX00473063	19	21193214	0	C	T	C	C	C	C	C	T	C	C	C	C	C	C	C	C	C	C	C	C	T	T	C	C	C	H	T	C	C	C	C	C	H	C	C	C	C	C	C	C	C	C	C	C	C	C
JAX00087630	19	21222505	0	T	C	C	T	T	T	T	T	T	T	T	T	C	T	T	T	T	N	C	T	T	T	T	T	T	T	T	T	T	T	T	T	T	T	T	T	T	T	T	T	T	C	T	T	T	T
JAX00473068	19	21225792	0	C	T	C	C	C	C	T	C	T	C	T	C	C	C	C	C	T	C	C	C	C	C	C	T	T	H	C	C	T	T	C	T	C	H	C	C	T	C	H	C	H	C	T	H	C	C
JAX00473072	19	21230183	0	A	G	A	A	A	A	A	G	A	A	A	A	A	A	A	A	A	A	A	A	G	G	A	A	A	H	G	A	A	A	A	A	H	A	A	A	A	A	A	A	A	A	A	A	A	A
JAX00473073	19	21230307	0	A	T	A	A	A	A	A	T	A	A	A	A	A	A	A	A	A	A	A	A	T	T	A	A	A	H	T	A	A	A	A	A	H	A	A	A	A	A	A	A	A	A	A	A	A	A
JAX00473074	19	21231003	0	G	A	G	G	G	G	A	G	A	G	A	G	G	G	G	G	A	G	G	G	G	G	G	A	A	H	G	G	A	A	G	A	G	H	G	G	A	G	H	G	H	G	A	H	G	G
JAX00473075	19	21231202	0	G	A	G	G	G	G	G	G	A	G	G	G	G	G	G	G	A	G	G	G	G	G	G	G	A	G	G	G	G	A	G	A	G	H	G	G	G	G	G	G	G	G	G	H	G	G
JAX00087633	19	21261013	0	A	C	A	A	A	A	C	A	C	A	C	A	A	A	A	A	C	A	A	A	A	A	A	C	C	H	A	A	C	C	A	C	A	N	A	A	C	A	H	A	N	A	C	H	A	A
JAX00214520	19	21266786	0	C	G	C	C	C	C	G	C	G	C	G	C	C	C	C	C	G	C	C	C	C	C	C	G	G	H	C	C	G	G	C	G	C	H	C	C	G	C	H	C	H	C	G	H	C	C
JAX00473077	19	21285002	0	A	T	A	A	A	A	T	A	A	A	T	A	A	A	A	A	A	A	A	A	A	A	A	T	A	H	A	A	T	A	A	A	A	A	A	A	T	A	H	A	H	A	T	A	A	A
JAX00087634	19	21301075	0	A	C	A	A	A	A	C	A	A	A	C	A	A	A	A	A	A	A	A	A	A	A	A	C	A	H	A	A	C	A	A	A	A	A	A	A	C	A	H	A	H	A	C	A	A	A
JAX00473085	19	21320863	0	T	A	T	T	T	T	A	T	A	T	A	T	N	T	T	T	A	T	T	T	T	T	T	A	A	A	T	T	A	A	T	A	T	A	T	T	A	T	A	T	A	T	A	A	T	N
JAX00473086	19	21321548	0	C	T	C	C	C	C	T	C	T	C	T	N	C	C	C	C	T	C	C	C	C	C	C	T	T	H	C	C	T	T	C	T	C	N	C	C	T	C	C	C	H	C	T	H	C	C
JAX00087638	19	21343811	0	T	C	T	T	T	T	C	C	C	T	H	T	T	T	T	T	H	T	T	T	N	H	T	N	H	C	N	T	N	N	T	N	N	T	T	T	C	T	T	T	T	T	H	T	T	T
JAX00087639	19	21352001	0	G	A	G	G	G	G	A	A	A	G	A	G	G	G	G	G	H	G	G	G	H	H	G	A	A	A	H	G	A	N	G	N	G	G	G	G	A	G	H	G	H	G	A	N	G	G
JAX00473088	19	21352763	0	A	G	A	A	A	A	G	G	G	A	G	A	A	A	A	A	G	A	A	A	G	G	A	G	G	G	G	A	G	G	A	G	N	N	A	A	G	A	H	A	H	A	G	H	A	A
JAX00473091	19	21364106	0	A	G	A	A	A	A	A	G	A	A	A	A	A	A	A	A	A	A	A	A	G	G	A	A	A	H	G	A	A	A	A	A	H	A	A	A	A	A	A	A	A	A	A	A	A	A
JAX00473095	19	21396066	0	G	A	G	G	G	G	G	G	A	G	G	G	G	G	G	G	A	G	G	G	G	G	G	G	A	G	G	G	G	A	G	A	G	N	G	G	G	G	G	G	G	G	G	N	G	G
JAX00473100	19	21419627	0	A	G	G	A	A	G	A	A	A	A	A	A	G	H	A	A	A	H	G	A	A	A	A	A	A	A	A	A	A	A	A	A	A	A	A	A	A	A	H	A	A	G	A	A	G	A
JAX00214527	19	21422808	0	A	C	A	A	A	A	C	C	C	A	C	A	A	A	A	A	C	A	A	A	C	H	A	C	C	C	C	A	C	C	A	C	H	H	A	A	C	A	A	A	H	A	C	H	A	A
JAX00473104	19	21425032	0	G	A	G	G	G	G	G	A	A	G	G	G	G	G	G	G	A	G	G	G	A	A	G	G	A	H	A	G	G	A	G	A	H	H	G	G	G	G	G	G	G	G	G	H	G	G
JAX00087644	19	21430115	0	C	T	C	C	T	T	C	T	C	C	C	C	C	C	C	H	C	H	C	C	T	T	C	C	C	H	T	T	C	C	C	C	T	H	C	C	C	C	H	T	C	C	C	H	T	T
JAX00473108	19	21438295	0	A	G	A	A	A	A	G	A	G	A	G	A	A	A	A	A	G	A	A	A	A	A	A	G	G	H	A	A	G	G	A	G	A	H	A	A	G	A	H	A	N	A	G	N	A	A
JAX00473111	19	21450559	0	C	G	G	C	G	C	G	G	G	C	G	C	G	C	C	H	G	G	G	C	G	G	C	G	G	G	G	G	G	G	C	G	G	G	C	C	G	C	N	G	H	G	G	G	C	G
JAX00473116	19	21468018	0	A	G	A	A	A	A	A	G	A	G	A	G	A	A	G	N	A	A	A	A	G	G	A	A	A	N	G	A	A	A	G	A	H	A	A	A	A	N	A	A	A	A	A	A	A	A
JAX00473120	19	21470014	0	G	A	G	G	G	G	A	A	A	A	A	A	G	G	A	G	A	G	G	G	A	A	G	A	A	A	A	G	A	A	A	A	G	G	G	G	A	G	G	G	G	G	A	G	G	G
JAX00473125	19	21491719	0	G	A	G	G	G	G	G	A	G	G	G	G	G	G	G	G	G	G	G	G	A	A	G	G	G	H	A	G	G	G	G	G	N	G	G	G	G	G	G	G	G	N	G	G	G	G
JAX00473128	19	21498654	0	T	A	T	T	T	T	T	A	T	T	T	T	T	T	T	T	T	T	T	T	A	A	T	T	T	H	A	T	T	T	T	T	H	T	T	T	T	T	T	T	T	T	T	T	T	T
JAX00473134	19	21506607	0	G	A	G	G	G	G	G	G	G	A	G	A	G	G	A	H	G	G	G	G	G	G	G	G	G	G	G	G	G	G	A	G	G	G	G	G	G	H	G	G	G	G	G	G	G	G
JAX00473148	19	21525092	0	A	G	A	A	A	A	G	G	A	A	G	A	A	A	A	A	A	A	A	A	G	G	A	G	A	G	G	A	G	A	A	A	H	A	A	A	G	A	H	A	H	A	G	A	A	A
JAX00473149	19	21525649	0	C	T	C	C	C	C	T	C	C	C	T	C	C	C	C	C	C	C	C	C	C	C	C	T	C	H	C	C	T	C	C	C	C	C	C	C	T	C	H	C	H	C	T	C	C	C
JAX00473152	19	21535020	0	C	T	C	C	C	C	C	T	C	C	C	C	C	C	C	C	C	C	C	C	T	T	C	C	C	C	H	C	C	C	C	C	N	C	C	C	C	C	C	C	C	C	C	C	C	C
JAX00087657	19	21572009	0	C	T	T	C	T	C	C	C	C	C	C	C	T	C	C	H	C	T	T	C	C	C	C	C	C	C	C	T	C	C	C	C	H	H	C	C	C	C	C	T	C	T	C	H	C	T
JAX00473162	19	21598114	0	C	T	C	C	C	C	C	T	C	T	C	T	C	C	T	H	C	C	C	C	T	T	C	C	C	H	T	C	C	C	T	C	H	C	C	C	C	H	C	C	C	C	C	C	C	C
JAX00473171	19	21647793	0	C	A	C	C	C	C	C	A	C	C	C	C	C	C	C	C	C	C	C	C	A	A	C	C	C	H	A	C	C	C	C	C	H	C	C	C	C	C	C	C	C	C	C	C	C	C
JAX00087662	19	21649032	0	C	G	G	C	G	G	C	C	C	G	C	G	G	C	G	G	C	G	G	C	C	C	C	C	C	C	C	G	C	C	G	C	G	H	C	C	C	H	H	G	C	G	C	H	G	G
JAX00473178	19	21662285	0	G	A	G	G	G	G	G	G	A	G	G	G	G	G	G	G	A	G	G	G	G	G	G	G	A	G	G	G	G	A	G	A	G	H	G	G	G	G	G	G	G	G	G	H	G	G
JAX00473181	19	21664125	0	G	A	G	G	G	G	A	G	A	G	A	G	G	G	G	G	A	G	G	G	G	G	G	A	A	H	G	G	A	A	G	A	G	H	G	G	A	G	H	G	H	G	A	H	G	G
JAX00473189	19	21680777	0	A	C	A	A	A	A	A	C	A	A	A	A	A	A	A	A	A	A	A	A	C	C	A	A	A	H	C	A	A	A	A	A	H	A	A	A	A	A	A	A	A	A	A	A	A	A
JAX00214532	19	21693404	0	T	G	T	T	T	T	G	T	G	T	G	T	T	T	T	T	G	T	T	T	T	T	T	G	G	N	T	T	G	G	T	G	T	N	T	T	G	T	G	T	H	T	G	H	T	T
JAX00473191	19	21723244	0	A	C	A	A	A	A	C	C	C	C	C	C	A	A	C	H	C	A	A	A	C	C	A	C	C	C	C	A	C	C	C	C	H	H	A	A	C	H	H	A	H	A	C	H	A	A
JAX00087667	19	21723840	0	T	G	T	T	G	T	G	G	G	G	G	G	T	T	G	G	G	H	T	T	G	G	T	G	G	G	G	G	G	G	G	G	G	G	T	T	G	H	H	G	H	T	G	G	T	G
JAX00087668	19	21748274	0	T	C	T	T	C	T	T	T	T	T	T	T	T	T	T	H	T	H	T	T	T	T	T	T	T	T	T	C	T	T	T	T	H	H	T	T	T	T	T	C	T	T	T	H	T	C
JAX00473196	19	21750960	0	G	A	G	G	G	G	G	A	G	G	G	G	G	G	G	G	G	G	G	G	A	A	G	G	G	H	A	G	G	G	G	G	H	G	G	G	G	G	G	G	G	G	G	G	G	G
JAX00473210	19	21783070	0	A	C	A	A	A	A	A	C	A	C	A	C	A	A	C	H	A	A	A	A	C	C	A	A	A	H	C	A	A	A	C	A	H	A	A	A	A	H	A	A	A	A	A	A	A	A
JAX00473212	19	21783341	0	A	G	A	A	A	A	G	A	A	G	G	G	A	A	G	H	A	A	A	A	A	A	A	G	A	H	A	A	G	A	G	A	A	A	A	A	G	N	H	A	H	A	G	A	A	A
JAX00473213	19	21783504	0	G	T	G	G	G	G	T	G	G	T	T	T	G	G	T	H	G	G	G	G	G	G	G	T	G	H	G	G	T	G	T	G	G	G	G	G	T	H	H	G	H	G	T	G	G	G
JAX00473215	19	21785325	0	C	T	C	C	C	C	C	T	C	C	C	C	C	C	C	C	C	C	C	C	T	T	C	C	C	H	T	C	C	C	C	C	H	C	C	C	C	C	N	C	C	C	C	C	C	C
JAX00473216	19	21785340	0	C	T	C	C	T	C	T	T	T	T	T	T	C	C	T	T	T	H	C	C	T	T	C	T	T	T	T	T	T	T	T	T	T	T	C	C	T	H	H	T	H	C	T	T	C	T
JAX00473221	19	21828186	0	G	T	G	G	G	G	T	G	T	G	T	G	G	G	G	G	T	G	G	G	G	G	G	T	T	H	G	G	T	T	G	T	G	H	G	G	T	G	H	G	H	G	T	H	G	G
JAX00473224	19	21855623	0	G	A	G	G	G	A	G	G	G	A	G	A	G	G	A	H	G	G	G	G	G	G	G	G	G	G	G	G	G	G	A	G	G	G	G	G	G	H	H	G	G	G	G	G	A	G
JAX00473237	19	21863551	0	T	C	T	T	T	C	C	C	C	C	C	N	T	T	C	H	C	T	T	T	C	C	T	C	C	C	C	T	C	C	C	C	H	H	T	T	C	H	C	T	N	T	C	H	C	T
JAX00473241	19	21879475	0	G	A	G	G	G	G	A	G	G	G	A	G	G	G	G	G	G	G	G	G	G	G	G	A	G	A	G	G	A	G	G	G	G	G	G	G	A	G	A	G	A	G	A	G	G	G
JAX00473243	19	21882387	0	G	A	G	G	G	G	A	A	A	A	A	A	G	G	A	H	A	G	G	G	A	A	G	A	A	A	A	G	A	A	A	A	H	H	G	G	A	H	H	G	H	G	A	H	G	G
JAX00473246	19	21888532	0	C	G	C	C	C	C	G	C	G	C	G	C	C	C	C	C	G	C	C	C	C	C	C	G	G	H	C	C	G	G	C	G	C	H	C	C	G	C	H	C	H	C	G	H	C	C
JAX00473248	19	21889112	0	A	G	A	A	G	A	A	A	A	A	A	A	A	A	A	H	A	H	A	A	A	A	A	A	A	A	A	G	A	A	A	A	G	H	A	A	A	A	A	G	A	A	A	H	A	G
JAX00473254	19	21900002	0	A	G	A	A	A	A	A	G	A	A	A	A	A	A	A	A	A	A	A	A	G	G	A	A	A	H	G	A	A	A	A	A	H	A	A	A	A	A	A	A	A	A	A	A	A	A
JAX00473255	19	21901523	0	T	C	T	T	T	T	C	C	C	C	C	C	T	T	C	H	C	T	T	T	C	C	T	C	C	C	C	T	C	C	C	C	H	H	T	T	C	H	H	T	H	T	C	H	T	T
JAX00473256	19	21911205	0	C	T	C	C	C	C	C	C	C	T	C	T	C	C	T	H	C	C	C	C	C	C	C	C	C	C	C	C	C	C	T	C	C	C	C	C	C	H	C	C	C	C	C	C	C	C
JAX00473258	19	21913160	0	T	C	T	T	T	T	T	T	C	T	T	T	T	T	T	T	C	T	T	T	T	T	T	T	C	T	T	T	T	C	T	C	T	H	T	T	T	T	T	T	T	T	T	H	T	T
JAX00087681	19	21919506	0	G	A	G	G	A	G	A	G	A	A	A	A	G	G	A	A	A	H	G	G	G	G	G	A	A	H	G	A	A	A	A	A	H	A	G	G	A	H	H	A	H	G	A	A	G	H
JAX00473269	19	21919527	0	C	T	C	C	C	C	T	C	T	C	T	C	C	C	C	C	T	C	C	C	C	C	C	T	T	H	C	C	T	T	C	T	C	H	C	C	T	C	H	C	H	C	T	H	C	C
JAX00473272	19	21920188	0	A	G	A	A	G	G	G	A	G	G	G	G	A	A	G	G	G	H	A	A	A	A	A	G	G	H	A	G	G	G	G	G	H	G	A	A	G	H	G	G	H	A	G	G	G	H
JAX00473275	19	21921255	0	G	T	G	G	T	G	G	T	G	G	G	G	G	G	G	H	G	H	G	G	T	T	G	G	G	H	T	T	G	G	G	G	T	H	G	G	G	G	G	T	G	G	G	T	G	H
JAX00214541	19	21931030	0	G	T	G	G	G	G	T	T	T	G	T	G	G	G	G	G	T	G	G	G	T	T	G	T	T	T	T	G	T	T	G	T	H	H	G	G	T	G	H	G	H	G	T	H	G	G
JAX00087682	19	21940730	0	A	G	A	A	G	A	G	G	G	A	G	A	A	A	A	H	G	H	A	A	G	G	A	G	G	G	G	G	G	G	A	G	G	G	A	A	G	A	H	G	H	A	G	G	A	H
JAX00473283	19	21946723	0	T	G	T	T	G	T	T	G	T	T	T	T	T	T	T	H	T	H	T	T	G	G	T	T	T	H	G	G	T	T	T	T	G	N	T	T	T	T	T	G	T	T	T	H	T	H
JAX00473286	19	21951665	0	T	C	T	T	T	T	T	T	T	C	T	C	T	T	C	N	T	T	T	T	T	T	T	T	T	T	T	T	T	T	C	T	T	T	T	T	T	H	T	T	T	T	T	T	T	T
JAX00473287	19	21951725	0	G	C	G	G	G	G	G	C	G	G	G	G	G	G	G	G	G	G	G	G	C	C	G	G	G	H	C	G	G	G	G	G	H	G	G	G	G	G	G	G	G	G	G	G	G	G
JAX00087686	19	21977670	0	A	G	A	A	G	A	A	A	A	A	A	A	A	A	A	H	A	H	A	A	A	A	A	A	A	A	A	G	A	A	A	A	H	H	A	A	A	A	A	G	A	A	A	H	A	H
JAX00473289	19	21978253	0	T	C	T	T	T	T	T	C	T	T	T	T	T	T	T	T	T	T	T	T	C	C	T	T	N	N	C	T	N	T	T	T	H	T	T	T	T	T	T	T	T	T	T	T	T	T
JAX00087687	19	21980732	0	G	A	G	G	A	G	G	G	G	G	G	G	G	G	G	N	G	N	G	G	G	G	G	G	G	G	G	A	G	G	G	G	H	H	G	G	G	G	G	N	G	G	G	H	G	N
JAX00087688	19	22017402	0	T	C	C	T	T	C	C	T	C	C	C	C	C	T	C	N	C	H	C	T	T	T	T	C	C	C	T	T	C	C	C	C	T	C	T	T	C	H	C	T	C	C	C	C	C	H
JAX00087689	19	22030407	0	A	G	G	A	A	G	A	A	G	G	A	G	G	A	G	H	G	H	G	A	A	A	A	A	G	A	A	A	A	G	G	G	A	H	A	A	A	H	H	A	A	G	A	H	G	H
JAX00473293	19	22030519	0	T	A	A	T	T	A	T	T	T	A	T	A	A	T	N	H	T	H	A	T	T	T	T	T	T	T	T	T	T	T	A	T	T	T	T	T	T	H	H	T	T	A	T	T	A	H
JAX00473296	19	22050921	0	G	A	G	G	G	G	G	A	G	G	G	G	G	G	G	G	G	G	G	G	A	A	G	G	G	G	A	G	G	G	G	G	H	G	G	G	G	G	G	G	G	G	G	G	G	G
JAX00473297	19	22057991	0	C	A	A	C	C	A	A	A	A	A	A	A	A	C	A	H	A	H	A	C	A	A	C	A	A	A	A	C	A	A	A	A	H	N	C	C	A	H	A	C	C	A	A	C	A	H
JAX00214543	19	22077916	0	G	T	G	G	G	G	T	G	G	G	T	G	G	G	G	G	G	G	G	G	G	G	G	T	G	H	G	G	T	G	G	G	G	G	G	G	T	G	H	G	H	G	T	G	G	G
JAX00473300	19	22081394	0	A	G	A	A	A	A	G	A	G	A	G	A	A	A	A	A	G	A	A	A	A	A	A	G	G	H	A	A	G	G	A	G	A	H	A	A	G	A	H	A	H	A	G	H	A	A
JAX00473301	19	22081430	0	G	A	G	G	G	G	A	G	A	G	A	G	G	G	G	G	A	G	G	G	G	G	G	A	A	H	G	G	A	A	G	A	G	H	G	G	A	G	H	G	H	G	A	H	G	G
JAX00087694	19	22088335	0	G	A	G	G	A	A	G	G	G	G	G	G	G	G	G	N	G	H	G	G	G	G	G	G	G	G	G	A	G	G	G	G	H	H	G	G	G	G	A	A	G	G	G	H	A	H
JAX00087695	19	22094045	0	G	A	G	G	A	A	G	G	G	G	G	G	G	G	G	H	G	H	G	G	G	G	G	G	G	G	G	A	G	G	G	G	H	H	G	G	G	G	H	A	G	G	G	H	A	H
JAX00473304	19	22102431	0	C	T	C	C	C	C	C	T	C	C	C	C	C	C	C	C	C	C	C	C	T	T	C	C	C	H	T	C	C	C	C	C	H	C	C	C	C	C	C	C	C	C	C	C	C	C
JAX00473310	19	22155476	0	A	G	A	A	A	A	A	G	A	A	A	A	A	A	A	A	A	A	A	A	G	G	A	A	A	H	G	A	A	A	A	A	H	A	A	A	A	A	A	A	A	A	A	A	A	A
JAX00087699	19	22157132	0	C	A	A	C	A	A	C	C	C	C	C	C	A	C	C	H	C	A	A	C	C	C	C	C	C	C	C	A	C	C	C	C	H	H	C	C	C	C	H	A	C	A	C	H	A	A
JAX00473322	19	22175873	0	C	G	C	C	C	C	C	G	C	C	C	C	C	C	C	C	C	C	C	C	G	G	C	C	C	H	G	C	C	C	C	C	H	C	C	C	C	C	C	C	C	C	C	C	C	C
JAX00473323	19	22176058	0	A	G	A	A	A	A	A	G	A	A	A	A	A	A	A	A	A	A	A	A	G	G	A	A	A	H	G	A	A	A	A	A	H	A	A	A	A	A	A	A	A	A	A	A	A	A
JAX00087701	19	22182014	0	A	G	G	A	A	A	A	A	A	A	A	A	G	A	A	A	A	H	G	A	A	A	A	A	A	A	A	A	A	A	A	A	A	A	A	A	A	A	A	A	A	G	A	A	A	H
JAX00087702	19	22182150	0	T	C	C	T	T	T	C	C	C	T	C	T	C	T	T	T	C	H	C	T	C	C	T	C	C	C	C	T	C	C	T	C	H	H	T	T	C	T	H	T	H	C	C	H	T	H
JAX00087703	19	22201792	0	T	C	T	T	C	T	T	T	T	C	T	C	T	T	C	C	T	H	T	T	T	T	T	T	T	T	T	C	T	T	C	T	H	H	T	T	T	H	T	C	T	T	T	H	T	H
JAX00473331	19	22217637	0	T	C	T	T	T	T	T	T	T	C	T	C	T	T	C	H	T	T	T	T	T	T	T	T	T	T	T	T	T	T	C	T	T	T	T	T	T	H	T	T	T	T	T	T	T	T
JAX00473334	19	22218502	0	A	T	A	A	A	A	T	T	A	T	T	T	A	A	T	H	A	A	A	A	T	T	A	T	A	T	T	A	T	A	T	A	H	A	A	A	T	H	H	A	H	A	T	A	A	A
JAX00473335	19	22224508	0	G	T	G	G	G	G	T	T	G	G	T	G	G	G	G	G	G	G	G	G	T	T	G	T	G	T	T	G	T	G	G	G	H	G	G	G	T	G	H	G	H	G	T	G	G	G
JAX00473345	19	22238685	0	G	A	A	G	G	G	G	A	G	A	G	A	A	G	A	G	G	H	A	G	A	A	G	G	G	G	A	G	G	G	A	G	H	G	G	G	G	H	G	G	G	A	G	G	G	G
JAX00473351	19	22247051	0	G	C	C	G	G	G	C	C	C	C	C	C	C	G	C	H	C	H	C	G	C	C	G	C	C	C	C	G	C	C	C	C	N	H	G	G	C	N	H	G	H	C	C	H	G	H
JAX00473352	19	22247270	0	G	C	C	G	G	G	G	C	G	G	G	G	C	G	G	G	G	H	C	G	C	C	G	G	G	H	C	G	G	G	G	G	H	G	G	G	G	G	G	G	G	C	G	G	G	H
JAX00087707	19	22255088	0	T	A	A	T	T	T	A	A	A	T	A	T	A	T	T	T	A	H	A	T	A	A	T	A	A	A	A	T	A	A	T	A	H	H	T	T	A	T	H	T	H	A	A	H	T	H
JAX00473357	19	22255413	0	A	G	A	A	A	A	A	A	G	A	A	A	A	A	A	A	G	A	A	A	A	A	A	A	G	A	A	A	A	G	A	G	A	A	A	A	A	A	A	A	A	A	A	A	A	A
JAX00087711	19	22312801	0	C	A	A	C	A	C	C	C	C	A	C	A	A	N	A	A	C	A	A	C	C	C	C	C	C	C	C	A	C	C	A	C	H	H	C	C	C	H	C	H	C	A	C	H	C	A
JAX00473360	19	22313643	0	T	G	T	T	T	T	T	G	T	T	T	T	T	T	T	T	T	T	T	T	G	G	T	T	T	H	G	T	T	T	T	T	H	T	T	T	T	T	T	T	T	T	T	T	T	T
JAX00473362	19	22317632	0	T	C	T	T	T	T	C	C	C	T	C	T	T	T	T	T	C	T	T	T	C	C	T	C	C	C	C	T	C	C	T	C	T	H	T	T	C	T	H	H	H	T	C	H	T	T
JAX00473365	19	22328533	0	C	T	C	C	C	C	C	T	C	C	C	C	C	C	C	C	C	C	C	C	T	T	C	C	C	H	T	C	C	C	C	C	H	C	C	C	C	C	C	C	C	C	C	C	C	C
JAX00473366	19	22328726	0	A	G	A	A	A	A	G	G	G	A	G	A	A	A	A	A	G	A	A	A	G	G	A	G	G	G	G	A	G	G	A	G	H	H	A	A	G	A	H	N	H	A	G	H	A	A
JAX00473368	19	22356803	0	A	G	A	A	A	A	G	G	G	A	G	A	A	A	A	A	G	A	A	A	G	G	A	G	G	G	G	A	G	G	A	G	H	H	A	A	G	A	H	H	H	A	G	H	A	A
JAX00473369	19	22356914	0	G	C	G	G	G	G	G	C	G	G	G	G	G	G	G	G	G	G	G	G	C	C	G	G	G	H	C	G	G	G	G	G	H	G	G	G	G	G	G	G	G	G	G	G	G	G
JAX00473370	19	22357061	0	T	C	C	T	C	C	C	C	C	T	C	T	C	T	T	H	C	C	C	T	C	C	T	C	C	C	C	C	C	C	T	C	C	C	T	T	C	T	C	C	H	C	C	C	C	C
JAX00473371	19	22362990	0	C	T	T	C	T	C	C	C	T	C	C	C	T	C	C	H	T	T	T	C	C	C	C	C	T	C	C	T	C	T	C	T	H	T	C	C	C	C	C	N	C	T	C	T	C	T
JAX00473372	19	22364857	0	C	T	T	C	T	C	C	C	C	C	C	C	T	C	C	H	C	T	T	C	H	H	C	C	C	C	H	T	C	C	C	C	T	H	C	C	C	C	C	H	C	T	C	N	C	T
JAX00087715	19	22372463	0	A	G	G	A	G	A	G	G	G	A	G	A	G	A	A	H	G	G	G	A	G	G	A	G	G	G	G	G	G	G	A	G	G	G	A	A	G	A	H	G	H	G	G	G	A	G
JAX00473373	19	22378099	0	G	A	G	G	G	G	A	A	A	G	A	G	G	G	G	G	A	G	G	G	A	A	G	A	A	A	A	G	A	A	G	A	H	G	G	G	A	G	G	N	H	G	A	N	G	G
JAX00473377	19	22381629	0	G	A	G	G	G	G	A	G	A	G	A	G	G	G	G	G	A	G	G	G	G	G	G	A	A	H	G	G	A	A	G	A	G	H	G	G	A	G	H	A	N	G	A	H	G	G
JAX00087716	19	22386450	0	T	A	A	T	A	T	T	T	T	T	T	T	A	T	T	H	T	A	A	T	T	T	T	T	T	T	T	A	T	T	T	T	H	H	T	T	T	T	T	H	T	A	T	H	T	A
JAX00087717	19	22390417	0	G	A	A	G	A	G	A	A	A	G	A	G	A	G	G	N	A	A	A	G	A	A	G	A	A	A	A	A	A	A	G	A	A	A	G	G	A	G	H	A	H	A	A	A	G	A
JAX00473379	19	22390695	0	A	G	G	A	G	A	G	A	G	A	N	A	G	A	A	H	G	G	G	A	A	A	A	G	G	H	A	G	G	G	A	G	N	G	A	A	G	A	H	G	H	G	G	G	A	G
JAX00473385	19	22398191	0	T	G	T	T	T	T	T	T	G	T	T	T	T	T	T	T	G	T	T	T	T	T	T	T	G	T	T	T	T	G	T	G	T	H	T	T	T	T	T	T	T	T	T	H	T	T
JAX00473387	19	22398520	0	A	G	A	A	A	A	A	G	G	A	A	A	A	A	A	A	G	A	A	A	G	G	A	A	G	A	G	A	A	G	A	G	N	H	A	A	A	A	A	A	A	A	A	H	A	A
JAX00473394	19	22400712	0	T	C	T	T	T	T	C	T	C	T	C	T	T	T	T	T	C	T	T	T	T	T	T	C	C	T	T	T	C	C	T	C	T	T	T	T	C	T	T	T	T	T	C	T	T	T
JAX00473397	19	22429693	0	T	C	C	T	C	T	T	C	T	T	T	T	C	T	T	H	T	C	C	T	C	C	T	T	T	N	C	C	T	T	T	T	C	H	T	T	T	T	T	H	T	C	T	H	T	C
JAX00087720	19	22430050	0	T	C	C	T	C	T	T	C	C	T	T	T	C	T	T	H	C	C	C	T	C	C	T	T	C	H	C	C	T	C	T	C	C	C	T	T	T	T	T	H	T	C	T	C	T	C
JAX00473402	19	22431147	0	G	T	G	G	G	G	G	G	T	G	G	G	G	G	G	G	T	G	G	G	G	G	G	G	T	G	G	G	G	T	G	T	G	T	G	G	G	G	G	G	G	G	G	T	G	G
JAX00473404	19	22433677	0	G	A	A	G	A	G	A	A	G	G	A	G	A	G	G	N	G	A	A	G	A	A	G	A	G	A	A	A	A	G	G	G	A	H	G	G	A	G	H	A	H	A	A	H	G	A
JAX00087721	19	22449572	0	A	G	A	A	A	A	G	G	G	A	G	A	A	A	A	A	G	A	A	A	G	G	A	G	G	G	G	A	G	G	A	G	H	H	A	A	G	A	H	N	H	A	G	H	A	A
JAX00473412	19	22450031	0	C	T	C	C	C	C	C	T	C	C	C	C	C	C	C	C	C	C	C	C	T	T	C	C	C	H	T	C	C	C	C	C	H	C	C	C	C	C	C	C	C	C	C	C	C	C
JAX00087723	19	22455510	0	C	G	G	C	G	C	C	C	C	C	C	C	G	C	C	H	C	G	G	C	C	C	C	C	C	C	C	G	C	C	C	C	H	H	C	C	C	C	C	H	C	G	C	H	C	G
JAX00473415	19	22472118	0	T	G	G	T	G	T	T	T	T	T	T	T	G	T	T	H	T	G	G	T	T	T	T	T	T	T	T	G	T	T	T	T	H	H	T	T	T	T	T	H	T	G	T	H	T	G
JAX00087727	19	22523501	0	G	T	T	G	T	T	G	G	G	G	G	G	T	G	G	H	G	T	T	G	G	G	G	G	G	G	G	T	G	G	G	G	H	H	G	G	G	G	H	H	G	T	G	H	T	T
JAX00473427	19	22525276	0	A	G	G	A	G	G	G	G	G	A	G	A	G	A	A	H	G	G	G	A	G	G	A	G	G	G	G	G	G	G	A	G	G	G	A	A	G	A	G	G	H	G	G	G	G	G
JAX00473432	19	22534236	0	A	G	G	A	G	G	G	G	A	G	G	G	G	A	G	G	A	G	G	A	G	G	A	G	A	G	G	G	G	A	G	A	G	H	A	A	G	H	G	G	H	G	G	H	G	G
JAX00473433	19	22534404	0	T	C	T	T	T	T	C	C	T	T	C	T	T	T	T	T	T	T	T	T	C	C	T	C	T	C	C	T	C	T	T	T	H	T	T	T	C	T	H	H	H	T	C	T	T	T
JAX00087729	19	22546663	0	C	A	A	C	A	A	C	C	C	C	C	C	A	C	C	H	C	A	A	C	C	C	C	C	C	C	C	A	C	C	C	C	H	H	C	C	C	C	H	H	C	A	C	H	A	A
JAX00473446	19	22590164	0	A	G	A	A	A	A	G	G	G	A	G	A	A	A	A	A	G	A	A	A	G	G	A	G	G	G	G	A	G	G	A	G	H	H	A	A	G	A	N	H	H	A	G	H	A	A
JAX00473447	19	22599789	0	G	T	G	G	G	G	G	G	G	T	G	T	G	G	T	H	G	G	G	G	G	G	G	G	G	G	G	G	G	G	T	G	G	G	G	G	G	H	G	G	G	G	G	G	G	G
JAX00473452	19	22670876	0	G	A	A	G	A	A	A	A	A	G	A	G	A	G	G	H	A	A	A	G	A	A	G	A	A	A	A	A	A	A	G	A	A	A	G	G	A	G	A	A	H	A	A	A	A	A
JAX00087736	19	22677832	0	C	T	T	C	T	T	C	C	C	C	C	C	T	C	C	H	C	T	T	C	C	C	C	C	C	C	C	T	C	C	C	C	H	H	C	C	C	C	H	H	C	T	C	H	T	T
JAX00473460	19	22678964	0	T	C	C	T	C	C	C	C	C	T	C	T	C	T	T	H	C	C	C	T	C	C	T	C	C	C	C	C	C	C	T	C	C	C	T	T	C	T	C	C	T	C	C	C	C	C
JAX00473461	19	22680205	0	A	T	A	A	A	A	A	A	T	A	A	A	A	A	A	A	T	A	A	A	A	A	A	A	T	A	A	A	A	T	A	T	A	N	A	A	A	A	A	A	A	A	A	H	A	A
JAX00473464	19	22682754	0	A	T	A	A	A	A	T	T	T	A	T	A	A	A	A	A	T	A	A	A	T	T	A	T	T	T	T	A	T	T	A	T	N	A	A	A	T	A	N	A	N	A	T	A	A	A
JAX00473472	19	22692700	0	T	A	T	T	T	A	T	T	T	T	T	T	T	T	T	T	T	T	T	T	T	T	T	T	T	T	T	T	T	T	T	T	T	T	T	T	T	T	H	T	T	T	T	T	A	T
JAX00473477	19	22720506	0	T	C	T	T	C	T	T	T	T	T	T	T	T	T	T	T	T	H	T	T	T	T	T	T	T	T	T	C	T	T	T	T	H	H	T	T	T	T	T	H	T	T	T	H	T	H
JAX00087742	19	22727899	0	A	G	A	A	G	A	G	A	G	A	G	A	A	A	A	A	G	H	A	A	A	A	A	G	G	N	A	G	G	G	A	G	H	G	A	A	G	A	H	G	N	A	G	G	A	H
JAX00473483	19	22736253	0	A	G	A	A	A	A	G	A	A	A	G	A	A	A	A	A	A	A	A	A	A	A	A	G	A	H	A	A	G	A	A	A	A	A	A	A	G	A	H	H	H	A	G	A	A	A
JAX00473485	19	22738303	0	C	T	C	C	T	C	C	T	C	T	C	T	C	C	T	H	C	H	C	C	T	T	C	C	C	H	T	T	C	C	T	C	N	H	C	C	C	H	C	H	C	C	C	H	C	H
JAX00087743	19	22740473	0	G	T	G	G	G	G	T	G	T	G	T	G	G	G	G	G	T	G	G	G	G	G	G	T	T	H	G	G	T	T	G	T	G	H	G	G	T	G	H	H	H	G	T	H	G	G
JAX00473486	19	22743002	0	A	T	A	A	A	A	T	A	T	A	T	A	A	A	A	A	T	A	A	A	A	A	A	N	T	H	A	A	N	T	A	T	A	H	A	A	T	A	H	H	H	A	T	H	A	A
JAX00214556	19	22762174	0	T	C	T	T	T	T	C	T	C	T	C	T	T	T	T	T	C	T	T	T	T	T	T	C	C	H	T	T	C	C	T	C	T	H	T	T	C	T	H	H	H	T	C	H	T	T
JAX00473490	19	22765511	0	G	A	G	G	A	A	A	A	A	G	A	G	G	G	G	G	A	H	G	G	A	A	G	A	A	A	A	A	A	A	G	A	A	A	G	G	A	G	A	A	H	G	A	A	A	H
JAX00473492	19	22770781	0	C	A	A	C	A	C	A	A	C	A	A	A	A	C	A	N	C	A	A	C	A	A	C	A	C	A	A	A	A	C	A	C	A	N	C	C	A	H	H	A	H	A	A	H	N	A
JAX00473493	19	22771190	0	A	G	G	A	G	A	A	G	A	G	A	G	G	A	G	H	A	G	G	A	G	G	A	A	A	H	G	G	A	A	G	A	G	H	A	A	A	H	A	H	A	G	A	H	A	G
JAX00473494	19	22771453	0	C	T	T	C	T	C	T	T	T	T	T	T	T	C	T	H	T	T	T	C	T	T	C	T	T	T	T	T	T	T	T	T	T	T	C	C	T	H	H	T	N	T	T	T	C	T
JAX00473495	19	22771484	0	G	C	C	G	C	G	C	C	C	C	C	C	C	G	C	H	C	C	C	G	C	C	G	C	C	C	C	C	C	C	C	C	C	C	G	G	C	N	H	C	H	C	C	C	G	C
JAX00473496	19	22771628	0	A	G	G	A	G	A	A	G	A	G	A	G	G	A	G	H	A	G	G	A	G	G	A	A	A	H	G	G	A	A	G	A	G	H	A	A	A	H	A	H	A	G	A	H	A	G
JAX00473497	19	22771795	0	G	A	A	G	A	G	A	A	G	A	A	A	A	G	A	H	G	A	A	G	A	A	G	A	G	A	A	A	A	G	A	G	A	H	G	G	A	H	H	A	H	A	A	H	G	A
JAX00087745	19	22772106	0	T	C	C	T	C	T	T	C	T	C	T	C	C	T	C	H	T	C	C	T	C	C	T	T	T	H	C	C	T	T	C	T	C	H	T	T	T	H	T	H	T	C	T	H	T	C
JAX00473500	19	22773201	0	T	C	T	T	T	T	T	T	C	T	T	T	T	N	T	T	C	T	T	T	T	T	T	T	C	N	N	T	T	C	T	C	T	H	T	T	N	T	T	T	T	T	T	H	T	T
JAX00087747	19	22785730	0	T	A	A	T	A	A	T	A	T	A	T	A	A	T	A	H	T	A	A	T	A	A	T	T	T	H	A	A	T	T	A	T	A	H	T	T	T	N	N	H	T	A	T	H	A	A
JAX00473502	19	22795445	0	A	G	G	A	G	G	A	G	A	G	A	G	G	A	G	H	A	G	G	A	G	G	A	A	A	H	G	G	A	A	G	A	G	H	A	A	A	H	H	H	A	G	A	H	G	G
JAX00473503	19	22795544	0	A	G	G	A	G	G	A	G	A	G	A	G	G	A	G	H	A	G	G	A	G	G	A	A	A	H	G	G	A	A	G	A	G	H	A	A	A	H	H	H	A	G	A	H	G	G
JAX00473512	19	22820547	0	G	A	G	G	G	G	A	G	G	G	A	G	G	G	G	G	G	G	G	G	G	G	G	A	G	N	G	G	A	G	G	G	G	G	G	G	A	G	H	H	H	G	A	G	G	G
JAX00473516	19	22835438	0	G	C	C	G	C	C	G	C	G	C	G	C	C	G	C	H	G	C	C	G	C	C	G	G	G	H	C	C	G	G	C	G	C	H	G	G	G	H	H	H	G	C	G	H	C	C
JAX00473517	19	22835475	0	A	G	G	A	G	G	A	G	A	A	A	A	G	A	A	A	A	G	G	A	G	G	A	A	A	H	G	G	A	A	A	A	G	H	A	A	A	A	H	H	A	G	A	H	G	G
JAX00087750	19	22835732	0	G	A	A	G	A	A	G	A	G	G	G	G	A	G	G	G	G	A	A	G	A	A	G	G	G	H	A	A	G	G	G	G	A	H	G	G	G	G	H	H	G	A	G	H	A	A
JAX00473520	19	22842968	0	A	C	A	A	A	A	C	A	C	C	C	C	A	A	C	H	C	A	A	A	A	A	A	C	C	H	A	A	C	C	C	C	A	H	A	A	C	H	H	H	H	A	C	H	A	A
JAX00473523	19	22847834	0	C	T	T	C	T	T	C	T	C	C	C	C	T	C	C	C	C	T	T	C	T	T	C	C	C	H	T	T	C	C	C	C	T	N	C	C	C	C	H	H	C	T	C	H	T	T
JAX00473524	19	22848313	0	C	T	C	C	C	C	C	C	T	C	C	C	C	C	C	C	T	C	C	C	C	C	C	C	T	C	C	C	C	T	C	T	C	H	C	C	C	C	C	C	C	C	C	H	C	C
JAX00087751	19	22858416	0	C	T	T	C	T	T	C	T	C	C	C	C	T	C	C	C	C	T	T	C	T	T	C	C	C	H	T	T	C	C	C	C	T	H	C	C	C	C	H	H	C	T	C	H	T	T
JAX00087753	19	22876730	0	T	C	T	T	T	T	C	T	C	T	C	T	T	T	T	T	C	T	T	T	T	T	T	C	C	H	T	T	C	C	T	C	T	H	T	T	C	T	H	H	H	T	C	H	T	T
JAX00473532	19	22879343	0	T	A	T	T	T	T	T	T	T	A	T	A	T	T	A	N	T	T	T	T	T	T	T	T	T	T	T	T	T	T	A	T	T	T	T	T	T	H	T	T	T	T	T	T	T	T
JAX00473534	19	22886297	0	C	T	C	C	C	C	C	C	C	T	C	T	C	C	T	H	C	C	C	C	C	C	C	C	C	C	C	C	C	C	T	C	C	C	C	C	C	H	C	C	C	C	C	C	C	C
JAX00473535	19	22886361	0	G	C	G	G	G	G	G	G	C	G	G	G	G	G	G	G	C	G	G	G	G	G	G	G	C	G	G	G	G	C	G	C	G	H	G	G	G	G	G	G	G	G	G	H	G	G
JAX00473536	19	22886423	0	T	C	T	T	T	T	T	T	T	C	T	C	T	T	C	H	T	T	T	T	T	T	T	T	T	T	T	T	T	T	C	T	T	T	T	T	T	H	T	T	T	T	T	T	T	T
JAX00473537	19	22886627	0	A	G	A	A	A	A	G	A	G	G	G	G	A	A	G	H	G	A	A	A	A	A	A	G	G	H	A	A	G	G	G	G	A	H	A	A	G	H	H	H	H	A	G	H	A	A
JAX00473538	19	22886935	0	A	G	A	A	A	A	G	A	G	A	G	A	A	A	A	A	G	A	A	A	A	A	A	G	G	H	A	A	G	G	A	G	A	H	A	A	G	A	H	H	H	A	G	H	A	A
JAX00087754	19	22891474	0	A	G	A	A	A	A	G	A	G	G	G	G	A	A	G	H	G	A	A	A	A	A	A	G	G	H	A	A	G	G	G	G	A	H	A	A	G	H	N	H	H	A	G	N	A	A
JAX00087756	19	22896609	0	C	T	C	C	C	C	T	C	C	C	T	C	C	C	C	C	C	C	C	C	C	C	C	T	C	H	C	C	T	C	C	C	C	C	C	C	T	C	H	H	H	C	T	C	C	C
JAX00473539	19	22922040	0	T	C	T	T	T	T	C	T	C	T	C	T	T	T	T	T	C	T	T	T	T	T	T	C	C	H	T	T	C	C	T	C	T	H	T	T	C	T	H	H	H	T	C	H	T	T
JAX00473543	19	22938698	0	G	A	G	G	G	G	G	G	G	A	G	A	G	G	A	H	G	G	G	G	G	G	G	G	G	G	G	G	G	G	A	G	G	G	G	G	G	H	G	G	G	G	G	G	G	G
JAX00473544	19	22946761	0	T	C	T	T	T	T	C	T	C	C	C	C	T	T	C	H	C	T	T	T	T	T	T	C	C	H	T	T	C	C	C	C	T	H	T	T	C	H	H	H	H	T	C	H	T	T
JAX00473545	19	22948241	0	G	A	G	G	G	G	A	G	A	G	A	G	G	G	G	G	A	G	G	G	G	G	G	A	A	H	G	G	A	A	G	A	G	H	G	G	A	G	H	H	H	G	A	H	G	G
JAX00087760	19	22983608	0	C	A	C	C	C	C	A	C	C	C	A	C	C	C	C	C	C	C	C	C	C	C	C	A	C	H	C	C	A	C	C	C	C	C	C	C	A	C	H	H	N	C	A	C	C	C
JAX00087761	19	22990505	0	G	C	G	G	G	G	C	G	C	G	C	G	G	G	G	G	C	G	G	G	G	G	G	C	C	N	G	G	C	C	G	C	G	N	G	G	C	G	H	H	H	G	C	N	G	G
JAX00473554	19	22992697	0	C	T	C	C	C	C	T	C	C	C	T	C	C	C	C	C	C	C	C	C	C	C	C	T	C	H	C	C	T	C	C	C	C	C	C	C	T	C	H	H	H	C	T	C	C	C
JAX00473557	19	22997700	0	G	A	G	G	G	G	G	G	G	A	G	A	G	G	A	H	G	G	G	G	G	G	G	G	G	G	G	G	G	G	A	G	G	G	G	G	G	H	G	G	G	G	G	G	G	G
JAX00473558	19	23003960	0	A	G	A	A	A	A	G	G	G	A	G	A	A	A	A	A	G	A	A	A	G	G	A	G	G	G	G	A	G	G	A	G	H	H	A	A	G	A	H	H	H	A	G	H	A	A
JAX00473559	19	23004409	0	T	C	T	T	T	T	T	C	T	T	T	T	T	T	T	T	T	T	T	T	C	C	T	T	T	H	C	T	T	T	T	T	H	T	T	T	T	T	T	T	T	T	T	T	T	T
JAX00087763	19	23017834	0	G	A	G	G	G	G	A	G	A	G	A	G	G	G	G	G	A	G	G	G	G	G	G	A	A	H	G	G	A	A	G	A	G	H	G	G	A	G	H	H	H	G	A	H	G	G
JAX00087766	19	23052219	0	C	T	T	C	T	T	C	T	C	T	C	T	T	C	T	H	C	T	T	C	T	T	C	C	C	H	T	T	C	C	T	C	T	H	C	C	C	H	H	H	C	T	C	H	T	T
JAX00087767	19	23068084	0	T	C	T	T	T	T	C	T	C	T	C	T	T	T	T	T	C	T	T	T	T	T	T	C	C	H	T	T	C	C	T	C	T	H	T	T	C	T	H	H	H	T	C	H	T	T
JAX00473566	19	23073127	0	T	C	T	T	T	T	C	T	C	T	C	T	T	T	T	T	C	T	T	T	T	T	T	C	C	H	T	T	C	C	T	C	T	T	T	T	C	T	T	T	T	T	C	T	T	T
JAX00473568	19	23073625	0	T	C	T	T	T	T	C	C	C	T	C	T	T	T	T	T	C	T	T	T	C	C	T	C	C	C	C	T	C	C	T	C	H	H	T	T	C	T	H	H	H	T	C	H	T	T
JAX00473570	19	23104473	0	T	C	T	T	T	T	C	T	C	T	C	T	T	T	T	T	C	T	T	T	T	T	T	C	C	H	T	T	C	C	T	C	T	H	T	T	C	T	C	H	C	T	C	H	T	T
JAX00473573	19	23108587	0	A	G	G	A	G	A	G	A	A	G	G	G	G	A	G	H	A	G	G	A	A	A	A	G	A	H	A	G	G	A	G	A	H	H	A	A	G	H	H	G	H	G	G	H	A	G
JAX00087771	19	23109818	0	A	C	C	A	C	A	A	A	A	C	A	C	C	A	C	A	A	C	C	A	A	A	A	N	A	A	A	C	A	A	C	N	H	C	A	A	A	N	A	H	A	C	A	H	A	C
JAX00473576	19	23111934	0	G	T	T	G	T	T	G	T	G	G	G	G	T	G	G	G	G	T	T	G	H	T	G	G	G	H	T	T	G	G	G	G	T	H	G	G	G	G	H	H	G	T	G	H	T	T
JAX00473577	19	23112939	0	C	A	A	C	A	A	C	A	C	A	C	A	A	C	A	H	C	A	A	C	A	A	C	C	C	H	A	A	C	C	A	C	A	H	C	C	C	H	H	H	C	A	C	N	A	A
JAX00473582	19	23128901	0	G	A	G	G	G	G	G	G	G	A	G	A	G	G	A	H	G	G	G	G	G	G	G	G	G	G	G	G	G	G	A	G	G	G	G	G	G	H	G	G	G	G	G	G	G	G
JAX00087774	19	23139061	0	T	C	T	T	T	T	C	T	T	T	C	T	T	T	T	T	T	T	T	T	T	T	T	C	T	H	T	T	C	T	T	T	T	T	T	T	C	T	H	H	H	T	C	T	T	T
JAX00473587	19	23156024	0	C	T	T	C	C	T	T	T	T	T	T	T	T	C	T	H	T	H	T	C	T	T	C	T	T	T	T	C	T	T	T	T	H	H	C	C	T	H	T	H	H	T	T	H	T	H
JAX00087775	19	23163402	0	G	A	G	G	G	G	A	G	A	G	A	G	G	G	G	G	A	G	G	G	G	G	G	A	A	H	G	G	A	A	G	A	G	H	G	G	A	G	H	H	N	G	A	H	G	G
JAX00473590	19	23228783	0	G	C	C	G	C	G	C	G	G	G	C	G	C	G	G	G	G	C	C	G	G	G	G	C	G	H	G	C	C	G	G	G	H	H	G	G	C	G	N	C	H	C	C	H	G	C
JAX00087779	19	23232868	0	G	T	G	G	G	G	T	G	T	G	T	G	G	G	G	G	T	G	G	G	G	G	G	T	T	H	G	G	T	T	G	T	G	H	G	G	T	G	H	H	H	G	T	H	G	G
JAX00473597	19	23243814	0	A	T	T	A	T	A	A	A	A	T	A	T	T	A	T	H	A	T	A	A	A	A	A	A	A	A	A	T	A	A	T	A	H	H	A	A	A	H	A	H	A	T	A	H	A	T
JAX00473598	19	23244086	0	G	T	G	G	G	T	G	T	G	G	G	G	G	G	G	G	G	G	G	G	T	T	G	G	G	H	T	G	G	G	G	G	H	G	G	G	G	G	H	G	G	G	G	G	T	G
JAX00473599	19	23244235	0	G	A	G	G	G	G	G	G	G	A	G	A	G	G	A	H	G	G	G	G	G	G	G	G	G	G	G	G	G	G	A	G	G	G	G	G	G	H	G	G	G	G	G	G	G	G
JAX00473604	19	23270537	0	A	G	A	A	A	G	A	A	A	A	A	A	A	A	A	A	A	A	A	A	A	A	A	A	A	A	A	A	A	A	A	A	A	A	A	A	A	A	H	A	A	A	A	A	G	A
JAX00473606	19	23278780	0	T	C	T	T	T	T	T	C	C	T	T	T	T	T	T	T	C	T	T	T	C	C	T	T	C	H	C	T	T	C	T	C	H	H	T	T	T	T	T	T	T	T	T	H	T	T
JAX00087784	19	23291692	0	T	G	T	T	T	T	G	G	G	T	G	T	T	T	T	T	G	T	T	T	G	G	T	G	G	G	G	T	G	G	T	G	H	H	T	T	G	T	H	H	H	T	G	H	T	T
JAX00473612	19	23299071	0	A	G	A	A	A	A	G	A	A	A	G	A	A	A	A	A	A	A	A	A	A	A	A	G	A	H	A	A	G	A	A	A	A	A	A	A	G	A	H	H	H	A	G	A	A	A
JAX00087788	19	23321546	0	C	T	C	C	C	C	T	T	T	C	T	C	C	C	C	C	T	C	C	C	T	T	C	T	T	T	T	C	T	T	C	T	H	H	C	C	T	C	H	H	H	C	T	H	C	C
JAX00087789	19	23351629	0	C	T	C	C	C	C	T	T	T	C	T	C	C	C	C	C	T	C	C	C	T	T	C	T	T	T	T	C	T	T	C	T	H	H	C	C	T	C	N	H	H	C	T	H	C	C
JAX00473618	19	23378284	0	A	G	A	A	G	A	G	G	G	A	G	A	A	A	A	A	G	H	A	A	G	G	A	G	G	G	G	G	G	G	A	G	G	G	A	A	G	A	H	G	H	A	G	G	A	H
JAX00473622	19	23393217	0	G	C	G	G	G	G	G	C	C	G	G	N	H	G	G	G	C	G	G	G	C	C	G	G	C	H	C	G	G	C	G	C	H	H	G	G	G	G	G	G	G	G	G	H	G	G
JAX00473623	19	23393410	0	C	T	C	C	C	C	T	C	C	C	T	C	C	C	C	C	C	C	C	C	C	C	C	T	C	H	C	C	T	C	C	C	C	C	C	C	T	C	H	H	H	C	T	C	C	C
JAX00473624	19	23394414	0	G	T	G	G	G	G	T	T	T	G	T	G	N	G	G	G	T	G	G	G	T	T	G	T	T	T	T	G	T	T	G	T	N	T	G	G	T	G	N	H	H	G	T	H	G	G
JAX00473629	19	23416013	0	G	A	G	G	G	A	G	G	G	G	G	G	G	G	G	G	G	G	G	G	G	G	G	G	G	G	G	G	G	G	G	G	G	G	G	G	G	G	H	G	G	G	G	G	A	G
JAX00473631	19	23416321	0	C	A	C	C	C	C	C	A	C	A	C	A	C	C	A	H	C	C	C	C	A	A	C	C	C	H	A	C	C	C	A	C	H	C	C	C	C	H	C	C	C	C	C	C	C	C
JAX00473643	19	23443313	0	A	T	T	A	A	A	T	A	T	T	T	T	T	A	T	H	T	H	A	A	A	A	A	T	T	H	A	A	T	T	T	T	A	H	A	A	T	H	H	H	H	T	T	A	A	H
JAX00473644	19	23443468	0	T	C	C	T	C	T	C	T	C	C	C	C	C	T	C	H	C	C	T	T	T	T	T	C	C	H	T	C	C	C	C	C	H	C	T	T	C	T	H	C	H	C	C	C	T	C
JAX00473646	19	23445199	0	C	T	C	C	C	C	C	T	C	C	C	C	H	C	C	C	C	C	C	C	T	T	C	C	C	H	T	C	C	C	C	C	H	C	C	C	C	C	C	C	C	H	C	C	C	C
JAX00087796	19	23449459	0	G	T	G	G	G	G	T	T	T	G	T	G	G	G	G	G	T	G	G	G	T	T	G	T	T	T	T	G	T	T	G	T	H	H	G	G	T	G	H	H	N	G	T	G	G	G
JAX00473658	19	23463114	0	T	C	C	T	T	T	T	T	T	T	T	T	C	T	T	T	T	H	T	T	T	T	T	T	T	T	T	T	T	T	T	T	T	T	T	T	T	T	T	T	T	C	T	T	T	H
JAX00473660	19	23463298	0	C	T	C	C	C	C	T	C	T	C	T	C	C	C	C	C	T	C	C	C	C	C	C	T	T	H	C	C	T	T	C	T	C	H	C	C	T	C	H	H	H	C	T	C	C	C
JAX00214567	19	23471325	0	A	G	A	A	A	A	G	A	G	A	G	A	A	A	A	A	G	A	A	A	A	A	A	G	G	H	A	A	G	G	A	G	A	H	A	A	G	A	H	H	H	A	G	A	A	A
JAX00473661	19	23478267	0	T	C	T	T	T	T	T	T	C	C	T	C	T	T	C	T	C	T	T	T	T	T	T	T	C	T	T	T	T	C	C	C	T	H	T	T	T	H	T	T	T	T	T	T	T	T
JAX00473662	19	23478339	0	C	T	C	C	C	C	T	C	T	C	T	C	C	C	C	C	T	C	C	C	C	C	C	T	H	H	C	C	T	T	C	T	C	C	C	C	T	C	H	H	H	C	T	C	C	C
JAX00473663	19	23478480	0	G	A	G	G	G	G	G	A	A	A	G	A	G	G	A	G	A	G	G	G	A	A	G	G	A	H	A	G	G	A	A	A	H	G	G	G	G	H	G	G	G	G	G	G	G	G
JAX00473670	19	23484435	0	A	G	A	A	A	A	G	G	G	A	G	A	A	A	A	A	G	A	A	A	G	G	A	G	G	G	G	A	G	G	A	G	H	H	A	A	G	A	H	H	H	A	G	A	A	A
JAX00087800	19	23484822	0	T	A	A	T	A	T	A	A	A	A	A	A	A	T	A	T	A	A	T	T	A	A	T	A	A	A	A	A	A	A	A	A	A	A	T	T	A	H	H	A	H	A	A	A	T	A
JAX00473675	19	23541452	0	C	A	C	C	C	C	C	A	C	A	C	A	C	C	A	C	C	C	C	C	A	A	C	C	C	H	A	C	C	C	A	C	H	C	C	C	C	H	C	C	C	C	C	C	C	C
JAX00087803	19	23541599	0	G	A	G	G	G	G	A	G	G	G	A	G	G	G	G	G	G	G	G	G	G	G	G	A	G	H	G	G	A	G	G	G	G	G	G	G	A	G	A	H	H	G	A	G	G	G
JAX00473678	19	23581325	0	A	G	G	A	G	G	A	G	A	G	A	G	G	A	G	H	A	G	A	A	G	G	A	A	A	H	G	G	A	A	G	A	G	H	A	A	A	G	H	H	A	G	A	G	G	G
JAX00473682	19	23590336	0	T	G	T	T	T	G	T	G	T	G	T	G	T	T	G	T	T	T	T	T	G	G	T	T	T	H	G	T	T	T	G	T	H	T	T	T	T	H	H	T	T	T	T	T	G	T
JAX00188581	19	23602836	0	A	G	G	A	G	G	G	G	G	G	G	G	G	A	G	A	G	G	A	A	G	G	A	G	G	G	G	G	G	G	G	G	G	G	A	A	G	H	G	G	H	G	G	G	G	G
JAX00473687	19	23619306	0	G	A	A	G	G	G	G	G	G	G	G	G	A	G	G	G	G	H	G	G	G	G	G	G	G	G	G	G	G	G	G	G	G	G	G	G	G	G	G	G	G	A	G	G	G	H
JAX00473688	19	23620134	0	T	C	T	T	T	T	C	T	T	T	C	T	T	T	T	T	T	T	T	T	T	T	T	C	T	H	T	T	C	T	T	T	T	T	T	T	C	T	H	H	N	T	C	T	T	T
JAX00473690	19	23621064	0	T	C	T	T	C	C	C	C	C	C	C	C	T	T	C	T	C	H	T	T	C	C	T	C	C	C	C	C	C	C	C	C	C	C	T	T	C	H	C	C	H	T	C	C	C	H
JAX00473694	19	23646708	0	G	A	G	G	A	G	G	G	G	A	G	A	G	G	A	G	G	N	G	G	G	G	G	G	G	G	G	A	G	G	A	G	N	H	G	G	G	N	G	H	G	G	G	A	G	H
JAX00473696	19	23649033	0	G	C	G	G	G	G	G	G	G	C	G	C	G	G	C	G	G	G	G	G	G	G	G	G	G	G	G	G	G	G	C	G	G	G	G	G	G	H	G	G	G	G	G	G	G	G
JAX00473697	19	23649165	0	G	A	A	G	G	A	A	A	A	G	A	G	A	G	G	G	A	H	G	G	A	A	G	A	A	A	A	G	A	A	G	A	H	H	G	G	A	G	A	H	H	A	A	G	A	H
JAX00087811	19	23650849	0	G	T	G	G	T	G	T	G	T	T	T	T	G	G	T	G	T	H	G	G	G	G	G	T	T	H	G	T	T	T	T	T	H	T	G	G	T	H	H	T	H	G	T	T	G	H
JAX00473699	19	23651764	0	C	A	A	C	C	A	C	A	C	C	C	C	A	C	C	C	C	H	C	C	A	A	C	C	C	H	A	C	C	C	C	C	H	C	C	C	C	C	H	C	C	A	C	C	A	H
JAX00473700	19	23652753	0	G	T	T	G	G	G	G	G	G	G	G	G	T	G	G	G	G	H	G	G	G	G	G	G	G	G	G	G	G	G	G	G	G	G	G	G	G	G	G	G	G	T	G	G	G	H
JAX00473701	19	23653314	0	T	A	A	T	T	A	T	A	T	T	T	T	A	T	T	T	T	H	T	T	A	A	T	T	T	H	A	T	T	T	T	T	H	T	T	T	T	T	H	T	T	A	T	T	A	T
JAX00473702	19	23653442	0	G	A	G	G	A	G	A	G	A	A	A	A	G	G	H	G	A	G	G	G	G	G	G	A	A	N	G	A	A	A	A	A	H	A	G	G	A	N	H	A	H	G	A	A	G	H
JAX00087812	19	23661029	0	T	A	A	T	T	A	A	A	A	T	A	T	A	T	T	T	A	H	T	T	A	A	T	A	A	A	A	T	A	A	T	A	H	H	T	T	A	T	A	H	H	A	A	T	A	H
JAX00473705	19	23678379	0	G	A	G	G	G	A	G	A	G	G	G	G	G	G	G	G	G	G	G	G	A	A	G	G	G	H	A	G	G	G	G	G	H	G	G	G	G	G	H	G	G	G	G	G	A	G
JAX00473706	19	23678981	0	T	C	C	T	T	T	T	T	T	T	T	T	C	T	T	T	T	H	T	T	T	T	T	T	T	T	T	T	T	T	T	T	T	T	T	T	T	T	T	T	T	C	T	T	T	H
JAX00087817	19	23735718	0	G	A	G	G	G	G	A	G	G	G	A	G	G	G	G	G	G	G	G	G	G	G	G	A	G	H	G	G	A	G	G	G	G	G	G	G	A	G	H	H	H	G	A	G	G	G
JAX00473715	19	23735765	0	C	T	C	C	C	C	C	C	T	C	C	C	C	C	C	C	T	C	C	C	C	C	C	C	T	C	C	C	C	T	C	T	C	H	C	C	C	C	C	C	C	C	C	C	C	C
JAX00087819	19	23737082	0	G	T	G	G	G	G	T	G	T	G	T	G	G	G	G	G	T	G	G	G	G	G	G	T	T	H	G	G	T	T	G	T	G	H	G	G	T	G	H	H	H	G	T	G	G	G
JAX00473718	19	23742452	0	C	G	C	C	G	C	C	C	C	G	C	G	C	C	G	C	C	H	C	C	C	C	C	C	C	C	C	G	C	C	G	C	H	H	C	C	C	H	C	H	C	C	C	G	C	H
JAX00473719	19	23743880	0	A	G	A	A	A	A	G	A	G	A	G	A	A	A	A	A	G	A	A	A	A	A	A	G	G	H	A	A	G	G	A	G	A	H	A	A	G	A	H	H	H	A	G	A	A	A
JAX00087820	19	23773215	0	C	T	C	C	C	C	T	C	T	C	T	C	C	C	C	C	T	C	C	C	C	C	C	T	T	H	C	C	T	T	C	T	C	H	C	C	T	C	H	H	H	C	T	C	C	C
JAX00087821	19	23774122	0	A	G	A	A	A	A	G	A	G	A	G	A	A	A	A	A	G	A	A	A	A	A	A	G	G	H	A	A	G	G	A	G	A	H	A	A	G	A	H	H	H	A	G	A	A	A
JAX00087822	19	23774173	0	A	C	A	A	A	A	C	A	C	A	C	A	A	A	A	A	C	A	A	A	A	A	A	C	C	H	A	A	C	C	A	C	A	H	A	A	C	A	H	H	N	A	C	A	A	A
JAX00473726	19	23777691	0	A	T	A	A	A	A	T	A	A	A	T	A	A	A	A	A	A	A	A	A	A	A	A	T	A	H	A	A	T	A	A	A	A	A	A	A	T	A	H	H	H	A	T	A	A	A
JAX00473728	19	23781148	0	T	C	C	T	C	T	C	T	C	C	C	C	C	T	C	T	C	C	T	T	T	T	T	C	C	H	T	C	C	C	C	C	H	C	T	T	C	H	H	C	H	C	C	C	T	C
JAX00473729	19	23789951	0	G	C	G	G	G	G	C	G	G	G	C	G	G	G	G	G	G	G	G	G	G	G	G	C	G	H	G	G	C	G	G	G	G	G	G	G	C	G	H	H	H	G	C	G	G	G
JAX00473731	19	23790963	0	G	A	G	G	G	G	A	G	G	G	A	G	G	G	G	G	G	G	G	G	G	G	G	A	G	H	G	G	A	G	G	G	G	G	G	G	A	G	H	H	H	G	A	G	G	G
JAX00473732	19	23793594	0	T	C	C	T	C	T	T	T	T	T	T	T	C	T	T	T	T	C	T	T	T	T	T	T	T	T	T	C	T	T	T	T	H	H	T	T	T	T	T	H	T	C	T	C	T	C
JAX00473734	19	23797503	0	G	A	A	G	A	G	G	G	G	G	G	G	A	G	G	G	G	A	G	G	G	G	G	G	G	G	G	A	G	G	G	G	H	H	G	G	G	G	G	H	G	A	G	A	G	A
JAX00473738	19	23812551	0	T	C	T	T	T	T	T	T	T	C	T	C	T	T	C	T	T	T	T	T	T	T	T	T	T	T	T	T	T	T	C	T	T	T	T	T	T	H	T	T	T	T	T	T	T	T
JAX00473742	19	23813961	0	C	T	T	C	T	C	T	T	T	T	T	T	T	C	T	C	T	T	C	C	T	T	C	T	T	T	T	T	T	T	T	T	T	T	C	C	T	H	H	T	H	T	T	T	C	T
JAX00473743	19	23815658	0	C	T	T	C	T	C	C	T	C	T	C	T	T	C	T	C	C	T	C	C	H	T	C	C	C	N	T	T	C	C	T	C	T	N	C	C	C	C	C	H	C	T	C	T	C	T
JAX00087824	19	23832333	0	C	T	T	C	C	C	C	C	C	C	C	C	T	C	C	C	C	H	C	C	C	C	C	C	C	C	C	C	C	C	C	C	C	C	C	C	C	C	C	C	C	T	C	C	C	H
JAX00473747	19	23873913	0	C	T	C	C	C	C	T	C	T	C	T	C	C	C	C	C	T	C	C	C	C	C	C	T	T	N	C	C	T	T	C	T	C	H	C	C	T	C	N	H	H	C	T	C	C	C
JAX00473753	19	23875120	0	G	A	G	G	G	G	A	A	A	G	A	G	G	G	G	G	A	G	G	G	A	A	G	A	A	A	A	G	A	A	G	A	H	H	G	G	A	G	H	H	H	G	A	G	G	G
JAX00473757	19	23885305	0	A	G	A	A	A	A	A	A	G	A	A	A	A	A	A	A	G	A	A	A	A	A	A	A	G	A	A	A	A	G	A	G	A	H	A	A	A	A	A	A	A	A	A	A	A	A
JAX00214574	19	23893453	0	G	A	G	G	G	G	A	A	A	G	A	G	G	G	G	G	A	G	G	G	A	A	G	A	A	A	A	G	A	A	G	A	H	H	G	G	A	G	H	H	H	G	A	G	G	G
JAX00473758	19	23898124	0	C	T	C	C	C	C	T	C	C	C	T	C	C	C	C	C	C	C	C	C	C	C	C	T	C	H	C	C	T	C	C	C	C	C	C	C	T	C	C	H	H	C	T	C	C	C
JAX00473760	19	23900117	0	G	A	G	G	G	G	G	A	G	G	G	G	G	G	G	G	G	G	G	G	A	A	G	G	G	G	A	G	G	G	G	G	H	G	G	G	G	G	G	G	G	G	G	G	G	G
JAX00087830	19	23902736	0	T	C	C	T	T	T	T	T	T	T	T	T	C	T	T	T	T	T	T	T	T	T	T	T	T	T	T	T	T	T	T	T	T	T	T	T	T	T	T	T	T	C	T	T	T	T
JAX00473769	19	23911296	0	G	T	G	G	G	G	T	G	G	G	T	G	G	G	G	G	G	G	G	G	G	G	G	T	G	H	G	G	T	G	G	G	G	G	G	G	T	G	H	H	H	G	T	G	G	G
JAX00087833	19	23935626	0	C	T	C	C	C	C	T	T	T	C	T	C	C	C	C	C	T	C	C	C	T	T	C	T	T	T	T	C	T	T	C	T	H	H	C	C	T	C	H	H	H	C	T	C	C	C
JAX00473773	19	23945351	0	G	A	G	G	G	G	G	A	A	G	G	G	G	G	G	G	A	G	G	G	A	A	G	G	A	H	A	G	G	A	G	A	H	H	G	G	G	G	G	G	G	G	G	G	G	G
JAX00087835	19	23975141	0	C	G	G	C	C	C	C	G	G	C	C	C	G	C	C	C	G	H	C	C	G	G	C	C	G	H	G	C	C	G	C	G	H	H	C	C	C	C	C	C	C	G	C	C	C	H
JAX00473785	19	23981752	0	T	C	T	T	T	C	C	C	T	T	C	T	T	T	T	T	T	T	T	T	C	C	T	C	T	C	C	T	C	T	T	T	H	T	T	T	C	T	C	H	H	T	C	T	C	T
JAX00473789	19	23984110	0	T	C	C	T	T	T	T	C	C	T	T	T	C	T	T	T	C	H	T	T	C	C	T	T	C	H	C	T	T	C	T	C	H	T	T	T	T	T	T	T	T	C	T	T	T	H
JAX00473790	19	23984639	0	C	G	C	C	C	G	G	G	G	C	G	C	C	C	C	C	G	C	C	C	G	G	C	G	G	G	G	C	G	G	C	G	H	H	C	C	G	C	G	H	H	C	G	C	G	C
JAX00473791	19	23984780	0	A	T	A	A	A	T	T	A	A	A	T	A	A	A	A	A	A	A	A	A	A	A	A	T	A	H	A	A	T	A	A	A	A	A	A	A	T	A	T	H	H	A	T	A	T	A
JAX00087837	19	23984976	0	A	G	G	A	A	G	G	A	G	A	G	A	G	A	A	A	G	H	A	A	A	A	A	G	G	H	A	A	G	G	A	G	A	H	A	A	G	A	G	N	H	G	G	A	G	H
JAX00473795	19	24006956	0	A	T	T	A	A	A	A	T	A	A	A	A	T	A	A	A	A	H	A	A	T	T	A	A	A	H	T	A	A	A	A	A	N	A	A	A	A	A	A	A	A	T	A	A	A	H
JAX00473803	19	24042052	0	G	A	G	G	G	G	G	A	G	G	G	G	G	G	N	G	G	G	G	G	A	A	G	G	G	H	A	G	N	G	G	G	A	G	G	G	G	G	G	G	G	G	G	G	G	G
JAX00473805	19	24042479	0	C	T	C	C	C	C	C	C	T	C	C	C	C	C	C	C	T	C	C	C	C	C	C	C	T	C	C	C	C	T	C	T	C	H	C	C	C	C	C	C	C	C	C	C	C	C
JAX00473814	19	24050984	0	C	G	C	C	C	C	C	C	G	C	C	C	C	C	C	C	G	C	C	C	C	C	C	C	G	C	C	C	C	G	C	G	C	H	C	C	C	C	C	C	C	C	C	C	C	C
JAX00473817	19	24055762	0	T	C	T	T	T	T	T	C	C	T	T	T	T	T	T	T	C	T	T	T	C	C	T	T	C	H	C	T	T	C	T	C	H	H	T	T	T	T	T	T	T	T	T	T	T	T
JAX00087844	19	24088970	0	A	G	A	A	A	G	G	G	G	G	G	G	A	A	G	A	N	A	A	A	G	G	A	G	G	G	G	A	G	G	G	G	H	A	A	A	G	H	H	H	H	A	G	A	G	A
JAX00473834	19	24115492	0	A	G	A	A	A	G	G	A	A	G	G	G	A	A	G	A	A	A	A	A	A	A	A	G	A	H	A	A	G	A	G	A	A	A	A	A	G	H	H	H	H	A	G	A	G	A
JAX00473839	19	24127168	0	C	T	C	C	C	C	C	C	T	C	C	C	C	C	C	C	T	C	C	C	C	C	C	C	T	C	C	C	C	T	C	T	C	H	C	C	C	C	C	C	C	C	C	C	C	C
JAX00087849	19	24145515	0	T	C	T	T	T	T	T	C	C	T	T	T	T	T	T	T	C	T	T	T	C	C	T	T	C	N	C	T	T	C	T	C	N	N	T	T	T	T	T	T	T	T	T	T	T	T
JAX00473843	19	24152614	0	T	C	T	T	T	C	C	C	C	C	C	C	T	T	C	T	C	T	T	T	C	C	T	C	C	C	C	T	C	C	C	C	H	H	T	T	C	H	H	H	H	T	C	T	C	T
JAX00087850	19	24161224	0	T	C	T	T	T	T	T	T	C	T	T	T	T	T	T	T	H	T	T	T	T	T	T	T	C	T	T	T	T	C	T	N	T	T	T	T	T	T	T	T	T	T	T	T	T	T
JAX00473849	19	24163208	0	T	C	C	T	T	C	C	C	C	C	C	C	C	T	C	T	C	H	T	T	H	H	T	C	C	C	C	T	C	C	C	C	N	H	T	T	C	C	N	H	H	C	C	T	C	H
JAX00473851	19	24170797	0	G	A	A	G	G	G	G	G	G	G	G	G	A	G	G	G	G	H	G	G	G	G	G	G	G	G	G	G	G	G	G	G	G	G	G	G	G	G	G	G	G	A	G	G	G	H
JAX00473853	19	24173400	0	C	T	C	C	C	C	C	T	C	C	C	C	C	C	C	C	C	C	C	C	T	T	C	C	C	H	T	C	C	C	C	C	H	C	C	C	C	C	C	C	C	C	C	C	C	C
JAX00473856	19	24174151	0	A	C	A	A	A	A	A	C	A	A	A	A	A	A	A	A	A	A	A	A	C	C	A	A	A	H	C	A	A	A	A	A	N	A	A	A	A	A	A	A	A	A	A	A	A	A
JAX00473864	19	24195456	0	A	G	G	A	A	A	A	A	A	G	A	G	G	A	G	A	A	N	A	A	A	A	A	A	A	A	A	A	A	A	G	A	A	A	A	A	A	H	A	A	A	G	A	A	A	H
JAX00214578	19	24195525	0	G	A	G	G	G	G	G	A	A	G	G	G	G	G	G	G	A	G	G	G	A	A	G	G	A	H	A	G	G	A	G	A	H	H	G	G	G	G	G	G	G	G	G	G	G	G
JAX00473866	19	24200499	0	A	G	A	A	A	A	A	G	A	A	A	A	A	A	A	A	A	A	A	A	G	G	A	A	A	H	G	A	A	A	A	A	H	A	A	A	A	A	A	A	A	A	A	A	A	A
JAX00473877	19	24216043	0	C	A	A	C	C	C	C	C	C	A	C	A	A	C	A	C	C	H	C	C	H	C	C	C	C	C	C	C	C	C	A	C	C	C	C	C	C	H	C	C	C	A	C	C	C	H
JAX00087854	19	24218244	0	A	G	G	A	A	A	A	G	G	G	A	G	G	A	G	A	G	H	A	A	G	G	A	A	G	H	G	A	A	G	G	G	H	H	A	A	A	H	A	A	A	G	A	A	A	H
JAX00473891	19	24239217	0	G	A	G	G	G	G	G	G	G	A	G	A	G	G	A	G	G	G	G	G	G	G	G	G	G	G	G	G	G	G	A	G	G	G	G	G	G	H	G	G	G	G	G	G	G	G
JAX00087857	19	24242500	0	C	T	C	C	C	C	C	C	T	C	C	C	C	C	C	C	T	C	C	C	C	C	C	C	T	C	C	C	C	T	C	T	C	H	C	C	C	C	C	C	C	C	C	C	C	C
JAX00473892	19	24249243	0	A	G	A	A	A	A	A	G	G	G	A	G	A	A	G	A	G	A	A	A	G	G	A	A	G	H	G	A	A	G	G	G	H	H	A	A	A	N	A	A	A	A	A	A	A	A
JAX00473894	19	24301309	0	G	T	G	G	G	G	G	T	T	G	G	G	G	G	G	G	T	G	G	G	T	T	G	G	T	H	T	G	G	T	G	T	H	H	G	G	G	G	G	G	G	G	G	G	G	G
JAX00087859	19	24304912	0	G	C	G	G	G	G	G	G	C	G	G	G	G	G	G	G	C	G	G	G	G	G	G	G	C	G	G	G	G	C	G	C	G	H	G	G	G	G	G	G	G	G	G	G	G	G
JAX00473898	19	24307183	0	A	G	A	A	A	A	A	G	G	G	A	G	A	A	G	A	G	A	A	A	G	G	A	A	G	H	G	A	A	G	G	G	H	H	A	A	A	H	A	A	A	A	A	A	A	A
JAX00473900	19	24307888	0	T	C	T	T	T	T	T	C	C	T	T	T	T	T	T	T	C	T	T	T	C	C	T	T	C	H	C	T	T	C	T	C	H	H	T	T	T	T	T	T	T	T	T	T	T	T
JAX00214582	19	24328050	0	C	T	C	C	C	C	C	T	T	T	C	T	C	C	T	C	T	C	C	C	T	T	C	C	T	H	T	C	C	T	T	T	H	H	C	C	C	H	C	C	C	C	C	C	C	C
JAX00473917	19	24330139	0	C	G	C	C	C	C	C	C	C	G	C	G	C	C	G	C	C	C	C	C	C	C	C	C	C	C	C	C	C	C	G	C	C	C	C	C	C	H	C	C	C	C	C	C	C	C
JAX00473922	19	24335159	0	A	G	G	A	A	G	G	G	G	G	G	G	G	A	G	A	G	H	A	A	G	G	A	G	G	G	G	A	G	G	G	G	A	H	A	A	G	H	H	H	H	G	G	A	G	H
JAX00087866	19	24384291	0	G	A	A	G	G	A	A	A	G	A	A	A	A	G	A	G	G	H	G	G	A	A	G	A	G	A	A	G	A	G	A	G	H	G	G	G	A	H	H	H	N	A	A	G	A	H
JAX00473932	19	24393158	0	G	T	T	G	G	T	T	T	T	T	T	T	T	G	T	G	T	H	G	G	T	T	G	T	T	T	T	G	T	T	T	T	H	N	G	G	T	H	H	H	H	T	T	G	T	H
JAX00473933	19	24393335	0	G	T	T	G	G	T	T	G	G	T	T	T	T	G	T	G	G	H	N	G	G	G	G	T	G	H	G	G	T	G	T	G	G	G	G	G	T	H	H	H	H	T	T	G	N	H
JAX00214583	19	24398589	0	G	C	G	G	G	G	G	G	C	G	G	G	G	G	G	G	C	G	G	G	G	G	G	G	C	G	G	G	G	C	G	C	G	H	G	G	G	G	G	G	G	G	G	G	G	G
JAX00087867	19	24399006	0	T	A	T	T	T	T	T	T	A	T	T	T	T	T	T	T	A	T	T	T	T	T	T	T	A	T	T	T	T	A	T	A	T	H	T	T	T	T	T	T	T	T	T	T	T	T
JAX00473940	19	24419083	0	T	C	C	T	T	C	C	T	T	C	C	C	C	T	C	T	T	H	T	T	T	T	T	C	T	H	T	T	C	T	C	T	T	T	T	T	C	H	H	H	H	C	C	T	C	H
JAX00473944	19	24426596	0	G	A	G	G	G	A	A	G	G	A	A	A	G	G	A	G	G	G	G	G	G	G	G	A	G	H	G	G	A	G	A	G	G	G	G	G	A	H	H	H	H	G	A	G	A	G
JAX00473945	19	24432778	0	A	G	A	A	A	A	A	G	G	A	A	A	A	A	A	A	G	A	A	A	G	G	A	A	G	H	G	A	A	G	A	G	H	H	A	A	A	A	A	A	A	A	A	A	A	A
JAX00473950	19	24445698	0	A	G	A	A	A	G	A	A	G	G	A	G	A	A	G	A	G	A	A	A	A	A	A	A	G	A	A	A	A	G	G	G	A	H	A	A	A	H	H	A	A	A	A	A	G	A
JAX00473952	19	24446963	0	T	C	T	T	T	C	T	C	C	C	T	C	T	T	C	T	C	T	T	T	C	C	T	T	C	H	C	T	T	C	C	C	H	H	T	T	T	N	N	T	T	T	T	T	C	T
JAX00473953	19	24447995	0	A	T	A	A	A	T	A	A	A	T	A	T	A	A	T	A	A	A	A	A	A	A	A	A	A	A	A	A	A	A	T	A	A	A	A	A	A	H	H	A	A	A	A	A	T	A
JAX00473955	19	24448117	0	G	A	G	G	G	A	G	G	G	A	G	A	G	G	A	G	G	G	G	G	G	G	G	G	G	G	G	G	G	G	A	G	G	G	G	G	G	N	H	G	G	G	G	G	A	G
JAX00473962	19	24449931	0	G	A	A	G	G	A	A	G	G	A	A	A	A	G	A	G	G	N	G	G	G	G	G	A	N	N	G	G	A	G	A	G	G	G	G	G	A	H	N	N	N	A	A	G	A	N
JAX00473963	19	24450117	0	T	C	T	T	T	T	T	C	C	T	T	T	T	T	T	T	C	T	T	T	C	C	T	T	C	H	C	T	T	C	T	C	H	H	T	T	T	T	T	T	T	T	T	T	T	T
JAX00473971	19	24453335	0	T	C	T	T	T	C	T	T	C	C	T	C	T	T	C	T	C	T	T	T	T	T	T	T	C	T	T	T	T	C	C	C	T	T	T	T	T	T	T	T	T	T	T	T	N	T
JAX00473972	19	24453420	0	A	G	G	A	A	G	A	G	G	G	A	G	G	A	G	A	G	H	A	A	G	G	A	A	G	H	G	A	A	G	G	G	H	H	A	A	A	H	H	A	A	G	A	A	G	H
JAX00473974	19	24454542	0	C	A	C	C	C	A	C	C	A	A	C	A	C	C	A	C	A	C	C	C	C	C	C	C	A	C	C	C	C	A	A	A	C	H	C	C	C	H	H	C	C	C	C	C	A	C
JAX00473975	19	24454626	0	C	G	G	C	C	G	C	G	G	G	C	G	G	C	G	C	G	H	C	C	G	G	C	C	G	H	G	C	C	G	G	G	H	H	C	C	C	H	H	C	C	G	C	C	G	N
JAX00087872	19	24459144	0	T	C	C	T	T	T	T	C	C	C	T	C	C	T	C	T	C	H	T	T	C	C	T	T	C	H	C	T	T	C	C	C	H	H	T	T	T	H	T	T	T	C	T	T	T	H
JAX00473982	19	24469594	0	T	C	T	T	T	T	T	C	C	T	T	T	T	T	T	T	C	T	T	T	C	C	T	T	C	H	C	T	T	C	T	C	H	H	T	T	T	T	T	T	T	T	T	T	T	T
JAX00087873	19	24470577	0	A	G	A	A	A	A	A	G	G	A	A	A	A	A	A	A	G	A	A	A	G	G	A	A	G	H	G	A	A	G	A	G	H	H	A	A	A	A	A	A	A	A	A	A	A	A
JAX00473989	19	24482765	0	C	T	C	C	C	C	C	C	C	T	C	T	C	C	T	C	C	C	C	C	C	C	C	C	C	C	C	C	C	C	T	C	C	C	C	C	C	H	C	C	C	C	C	C	C	C
JAX00473990	19	24484398	0	G	A	G	G	G	A	G	G	G	G	G	G	G	G	G	G	G	G	G	G	G	G	G	G	G	G	G	G	G	G	G	G	G	G	G	G	G	G	H	G	G	G	G	G	A	G
JAX00473991	19	24489058	0	C	T	C	C	C	C	C	T	C	C	C	C	C	C	C	C	C	C	C	C	T	T	C	C	C	H	T	C	C	C	C	C	H	C	C	C	C	C	C	C	C	C	C	C	C	C
JAX00473992	19	24492571	0	A	C	A	A	A	A	A	C	A	A	A	A	A	A	A	A	A	A	A	A	C	C	A	A	A	H	C	A	A	A	A	A	H	A	A	A	A	A	A	A	A	A	A	A	A	A
JAX00087876	19	24493402	0	C	T	C	C	C	C	C	C	T	C	C	C	C	C	C	C	T	C	C	C	C	C	C	C	T	C	C	C	C	T	C	T	C	H	C	C	C	C	N	C	C	C	C	C	N	C
JAX00473993	19	24504859	0	T	C	T	T	T	T	T	C	T	T	T	T	T	T	T	T	T	T	T	T	C	C	T	T	T	H	C	T	T	T	T	T	H	T	T	T	T	T	T	T	T	T	T	T	T	T
JAX00473994	19	24504872	0	C	A	A	C	C	C	C	C	C	A	C	A	A	C	A	C	C	H	C	C	C	C	C	C	C	C	C	C	C	C	A	C	C	C	C	C	C	H	C	C	C	A	C	C	C	H
JAX00473997	19	24512911	0	C	T	C	C	C	C	C	T	T	C	C	C	C	C	C	C	T	C	C	C	T	T	C	C	T	H	T	C	C	T	C	T	H	H	C	C	C	C	C	C	C	C	C	C	C	C
JAX00473999	19	24524412	0	C	T	T	C	C	T	C	C	C	T	C	T	T	C	T	C	C	H	C	C	C	C	C	C	C	C	C	C	C	C	T	C	C	C	C	C	C	H	H	C	C	T	C	C	T	H
JAX00474003	19	24526471	0	A	G	G	A	A	G	A	A	G	G	A	G	G	A	G	A	G	H	A	A	A	N	A	A	G	A	N	A	A	G	G	G	A	H	A	A	A	H	H	A	A	G	A	A	G	H
JAX00474006	19	24528300	0	T	C	C	T	T	C	T	T	T	C	T	C	C	T	C	T	T	H	T	T	T	T	T	T	T	T	T	T	T	T	C	T	T	T	T	T	T	H	H	T	T	C	T	T	C	H
JAX00087879	19	24529916	0	A	T	T	A	A	T	A	T	T	T	A	T	T	A	T	A	T	H	A	A	T	N	A	A	T	N	T	A	A	T	T	T	A	N	A	A	A	H	H	A	A	N	A	A	T	N
JAX00474011	19	24532064	0	C	T	C	C	C	C	C	T	C	C	C	C	C	C	C	C	C	C	C	C	T	T	C	C	C	H	T	C	C	C	C	C	H	C	C	C	C	C	C	C	C	C	C	C	C	C
JAX00474013	19	24570620	0	T	C	C	T	T	C	T	C	C	C	T	C	C	T	C	T	C	H	T	T	C	C	T	T	C	H	C	T	T	C	C	C	H	H	T	T	T	H	H	T	T	C	T	T	C	H
JAX00474014	19	24570949	0	G	A	G	G	G	G	G	A	A	G	G	G	G	G	G	G	A	G	G	G	A	A	G	G	A	H	A	G	G	A	G	A	H	H	G	G	G	G	G	G	G	G	G	G	G	G
JAX00474019	19	24575537	0	C	G	C	C	C	G	C	C	C	G	C	G	C	C	G	C	C	C	C	C	C	C	C	C	C	C	C	C	C	C	G	C	C	C	C	C	C	H	H	C	C	C	C	C	G	C
JAX00474024	19	24592187	0	T	C	T	T	T	T	T	T	C	T	T	T	T	T	T	T	C	T	T	T	T	T	T	T	C	T	T	T	T	C	T	C	T	H	T	T	T	T	T	T	T	T	T	T	T	T
JAX00474026	19	24595154	0	C	T	C	C	C	C	C	C	T	C	C	C	C	C	C	C	T	C	C	C	C	C	C	C	T	C	C	C	C	T	C	T	C	H	C	C	C	C	C	C	C	C	C	C	C	C
JAX00474030	19	24603223	0	T	G	G	T	T	G	T	G	G	G	T	G	G	T	G	T	N	H	T	T	G	G	T	T	G	H	G	T	T	G	G	G	H	T	T	T	T	H	H	T	T	G	T	T	G	T
JAX00474034	19	24605492	0	C	A	A	C	C	A	C	C	C	A	C	A	A	C	A	C	C	N	C	C	C	C	C	C	C	C	C	C	C	C	A	C	C	C	C	C	C	H	H	C	C	A	C	C	A	N
JAX00087885	19	24625071	0	T	G	T	T	T	T	T	G	G	T	T	T	T	T	T	T	G	T	T	T	G	G	T	T	G	H	G	T	T	G	T	G	H	H	T	T	T	T	T	T	T	T	T	T	T	T
JAX00474035	19	24630514	0	G	A	G	G	G	G	G	G	A	G	G	G	G	G	G	G	A	G	G	G	G	G	G	G	A	G	G	G	G	A	G	A	G	H	G	G	G	G	G	G	G	G	G	G	G	G
JAX00474036	19	24631615	0	G	A	G	G	G	G	G	G	A	G	G	G	G	G	G	G	A	G	G	G	G	G	G	G	A	G	G	G	G	A	G	A	G	H	G	G	G	G	G	G	G	G	G	G	G	G
JAX00474037	19	24633235	0	A	G	A	A	A	G	A	A	A	A	A	A	A	A	A	A	A	A	A	A	A	A	A	A	A	A	A	A	A	A	A	A	A	A	A	A	A	A	H	A	A	A	A	A	H	A
JAX00087888	19	24651241	0	A	G	G	A	A	G	A	G	G	G	A	G	G	A	G	A	G	H	A	A	G	G	A	A	G	H	G	A	A	G	G	G	H	H	A	A	A	H	A	A	A	G	A	A	G	H
JAX00474048	19	24666092	0	C	T	T	C	C	C	C	C	C	C	C	C	T	C	C	C	C	H	C	C	C	C	C	C	C	C	C	C	C	C	C	C	C	C	C	C	C	C	C	C	C	T	C	C	C	H
JAX00474049	19	24666527	0	C	T	T	C	C	C	C	C	C	C	C	C	T	C	C	C	C	H	C	C	C	C	C	C	C	C	C	C	C	C	C	C	C	C	C	C	C	C	C	C	C	T	C	C	C	N
JAX00474053	19	24674712	0	T	C	T	T	T	T	T	C	T	T	T	T	T	T	T	T	T	T	T	T	C	C	T	T	T	H	C	T	T	T	T	T	H	T	T	T	T	T	T	T	T	T	T	T	T	T
JAX00474055	19	24675085	0	G	A	G	G	G	G	G	G	G	A	G	A	G	G	A	G	G	G	G	G	G	G	G	G	G	G	G	G	G	G	A	G	G	G	G	G	G	H	G	G	G	G	G	G	G	G
JAX00087889	19	24697006	0	A	T	A	A	A	A	A	A	T	A	A	A	A	A	A	A	T	A	A	A	A	A	A	A	T	A	A	A	A	T	A	T	A	T	A	A	A	A	A	A	A	A	A	A	A	A
JAX00087890	19	24700973	0	C	T	C	C	C	C	C	C	T	C	C	C	C	C	C	C	T	C	C	C	C	C	C	C	T	C	C	C	C	H	C	T	C	H	C	C	C	C	C	C	C	C	C	C	C	C
JAX00087891	19	24703844	0	C	T	C	C	C	C	C	T	T	C	C	C	C	C	C	C	T	C	C	C	T	T	C	C	T	H	T	C	C	H	C	T	H	H	C	C	C	C	C	C	C	C	C	C	C	C
JAX00474058	19	24704836	0	G	A	G	G	G	G	G	A	G	G	G	G	G	G	G	G	G	G	G	G	A	A	G	G	G	H	A	G	G	G	G	G	H	G	G	G	G	G	G	G	G	G	G	G	G	G
JAX00474059	19	24705420	0	G	T	G	G	G	G	G	G	T	T	G	T	G	G	T	G	T	G	G	G	G	G	G	G	T	G	G	G	G	T	T	T	G	H	G	G	G	H	G	G	G	G	G	G	G	G
JAX00474065	19	24712624	0	T	C	T	T	T	C	T	T	C	C	T	C	T	T	C	T	C	T	T	T	T	T	T	T	C	T	T	T	T	C	C	C	T	H	T	T	T	H	H	T	T	T	T	T	C	T
JAX00474070	19	24727480	0	G	A	G	G	G	A	G	G	G	G	G	G	G	G	G	G	G	G	G	G	G	G	G	G	G	G	G	G	G	G	G	G	G	G	G	G	G	G	N	G	G	G	G	G	A	G
JAX00474077	19	24732940	0	G	T	G	G	G	T	G	T	T	G	G	G	G	G	G	G	T	G	G	G	T	T	G	G	T	H	T	G	G	H	G	T	H	T	G	G	G	G	H	G	G	G	G	G	T	G
JAX00474078	19	24733059	0	C	G	C	C	C	C	C	G	G	C	C	C	C	C	C	C	G	C	C	C	G	G	C	C	G	H	G	C	C	H	C	G	H	G	C	C	C	C	C	C	C	C	C	C	C	C
JAX00087893	19	24734149	0	A	G	A	A	A	A	A	G	G	A	A	A	A	A	A	A	G	A	A	A	G	G	A	A	G	H	G	A	A	H	A	G	H	G	A	A	A	A	A	A	A	A	A	A	A	A
JAX00474097	19	24772623	0	T	C	T	T	T	C	T	C	C	T	T	T	T	T	T	T	C	T	T	T	C	N	T	T	C	T	C	T	T	H	T	C	T	C	T	T	T	T	H	T	T	T	T	T	C	T
JAX00474100	19	24774022	0	C	T	C	C	C	C	C	C	T	C	C	C	C	C	C	C	T	C	C	C	C	C	C	C	T	C	C	C	C	H	C	T	C	T	C	C	C	C	C	C	C	C	C	C	C	C
JAX00087895	19	24778163	0	C	T	C	C	C	C	C	C	T	C	C	C	C	C	C	C	T	C	C	C	C	C	C	C	T	C	C	C	C	H	C	T	C	T	C	C	C	C	C	C	C	C	C	C	C	C
JAX00474103	19	24790428	0	T	A	T	T	T	T	T	T	A	T	T	T	T	T	T	T	A	T	T	T	T	T	T	T	A	T	T	T	T	H	T	A	T	A	T	T	T	T	T	T	T	T	T	T	T	T
JAX00474104	19	24792800	0	T	C	T	T	T	T	T	C	T	T	T	T	T	T	T	T	T	T	T	T	C	C	T	T	T	H	C	T	T	T	T	T	H	T	T	T	T	T	T	T	T	T	T	T	T	T
JAX00474105	19	24793219	0	C	A	C	C	C	C	C	A	C	C	C	C	C	C	C	C	C	C	C	C	A	A	C	C	C	H	A	C	C	C	C	C	H	C	C	C	C	C	C	C	C	C	C	C	C	C
JAX00474108	19	24802584	0	G	A	G	G	G	G	G	G	G	A	G	A	G	G	A	G	G	G	G	G	G	G	G	G	G	G	G	G	G	H	A	G	G	G	G	G	G	H	G	G	G	G	G	G	G	G
JAX00474127	19	24829016	0	G	T	G	G	G	G	G	G	T	T	N	T	N	N	T	G	T	G	G	G	G	G	G	G	T	G	G	G	G	T	T	T	N	T	G	G	G	T	G	N	G	N	N	G	G	G
JAX00474131	19	24832198	0	C	G	G	C	C	C	C	C	G	G	C	G	G	C	G	C	G	H	C	C	C	C	C	C	G	C	N	C	C	G	G	G	C	G	C	C	C	H	C	C	C	G	C	C	C	H
JAX00474132	19	24847785	0	A	G	G	A	A	A	A	G	G	G	A	G	G	A	G	A	G	N	A	A	G	G	A	A	G	H	G	A	A	G	G	G	H	G	A	A	A	H	A	A	A	G	A	A	A	H
JAX00474137	19	24851444	0	A	G	G	A	A	A	A	G	G	G	A	G	G	A	G	A	G	H	A	A	G	G	A	A	G	H	G	A	A	G	G	G	H	G	A	A	A	H	A	A	A	G	A	A	A	H
JAX00087903	19	24877641	0	C	G	C	C	C	C	C	C	G	C	C	C	C	C	C	C	G	C	C	C	C	C	C	C	G	C	C	C	C	G	C	G	C	G	C	C	C	C	C	C	C	C	C	C	C	C
JAX00087904	19	24890141	0	G	A	G	G	G	G	G	G	A	A	G	A	G	G	A	G	A	G	G	G	G	G	G	G	A	G	G	G	G	A	A	A	G	A	G	G	G	H	G	G	G	G	G	G	G	G
JAX00474146	19	24891806	0	T	C	T	T	T	T	T	T	C	C	T	C	T	T	C	T	C	T	T	T	H	N	T	T	C	T	T	T	T	C	C	C	T	C	T	T	T	H	T	T	T	T	T	T	T	T
JAX00474147	19	24892306	0	C	T	C	C	C	C	C	T	T	T	C	T	C	C	T	C	T	C	C	C	T	T	C	C	T	C	T	C	C	T	T	T	N	T	C	C	C	H	C	C	C	C	C	C	C	C
JAX00474156	19	24910033	0	G	T	G	G	G	G	G	G	G	T	G	T	G	G	T	G	G	G	G	G	G	G	G	G	G	G	G	G	G	H	T	G	G	G	G	G	G	H	G	G	G	G	G	G	G	G
JAX00474160	19	24912383	0	T	C	C	T	T	T	T	C	C	C	T	C	C	T	C	T	C	H	T	T	C	C	T	T	C	H	C	T	T	C	C	C	H	C	T	T	T	H	T	T	T	C	T	T	T	H
JAX00087906	19	24915159	0	A	T	A	A	A	A	A	T	T	A	A	A	A	A	A	A	T	A	A	A	T	T	A	A	T	H	T	A	A	H	A	T	H	T	A	A	A	A	A	A	A	A	A	A	A	A
JAX00474166	19	24918526	0	G	A	G	G	G	G	G	G	A	A	G	N	G	G	A	G	A	G	G	G	G	G	G	G	A	G	G	G	G	A	A	A	G	N	G	G	G	H	G	G	G	G	G	G	G	G
JAX00474168	19	24918912	0	C	A	C	C	C	C	C	A	C	A	C	A	C	C	A	C	C	C	C	C	A	A	C	C	C	H	A	C	C	H	A	C	H	C	C	C	C	N	C	C	N	C	C	C	C	N
JAX00474169	19	24919008	0	C	T	T	C	C	C	C	C	C	C	C	C	T	C	C	C	C	H	C	C	C	C	C	C	C	C	C	C	C	C	C	C	C	C	C	C	C	C	C	C	C	T	C	C	C	H
JAX00474170	19	24919118	0	C	T	C	C	C	C	C	C	C	T	C	T	C	C	T	C	C	C	C	C	C	C	C	C	C	C	C	C	C	H	T	C	C	C	C	C	C	H	C	C	C	C	C	C	C	C
JAX00087909	19	24942639	0	G	C	C	G	G	G	G	C	C	C	G	C	C	G	C	G	C	H	G	G	C	C	G	G	C	H	C	G	G	C	C	C	H	C	G	G	G	H	G	G	G	C	G	G	G	H
JAX00474175	19	24949424	0	G	A	A	G	G	G	G	G	A	A	G	A	A	G	A	G	A	H	G	G	G	G	G	G	A	G	G	G	G	A	A	A	G	A	G	G	G	H	G	G	G	A	G	G	G	H
JAX00474177	19	24951030	0	C	T	T	C	C	C	C	C	C	T	C	T	T	C	T	C	N	T	C	C	C	C	C	C	C	C	C	C	C	T	T	C	C	C	C	C	C	T	C	C	C	T	C	C	C	T
JAX00724517	19	24966753	0	G	A	G	G	G	G	G	G	A	G	G	G	G	G	G	G	H	G	G	G	G	G	G	G	A	G	G	G	G	N	G	A	G	A	G	G	G	G	G	G	G	G	G	G	G	G
JAX00474181	19	24977786	0	G	T	G	G	G	G	G	T	T	G	G	G	G	G	G	G	T	G	G	G	T	T	G	G	T	H	T	G	G	H	G	T	H	T	G	G	G	G	G	G	G	G	G	G	G	G
JAX00087913	19	25015662	0	G	A	G	G	G	G	G	A	A	G	G	G	G	G	G	G	A	G	G	G	A	A	G	G	A	H	A	G	G	H	G	A	H	A	G	G	G	G	G	G	G	G	G	G	G	G
JAX00087914	19	25018975	0	C	T	C	C	C	C	C	C	T	C	C	C	C	C	C	C	T	C	C	C	C	C	C	C	T	C	C	C	C	C	C	T	C	T	C	C	C	C	C	C	C	C	C	C	C	C
JAX00474187	19	25027718	0	T	C	T	T	T	T	T	C	C	T	T	T	T	T	T	T	C	T	T	T	C	C	T	T	C	H	C	T	T	H	T	C	H	C	T	T	T	T	T	T	T	T	T	T	T	T
JAX00474189	19	25050613	0	A	G	A	A	A	A	A	G	G	A	A	A	A	A	A	A	G	A	A	A	G	G	A	A	G	H	G	A	A	N	A	G	H	G	A	A	A	A	A	A	A	A	A	A	A	A
JAX00474191	19	25050854	0	G	A	A	G	G	G	G	G	G	A	G	A	A	G	A	G	G	H	G	G	G	G	G	G	G	G	G	G	G	H	A	G	G	G	G	G	G	H	G	G	G	A	G	G	G	H
JAX00474197	19	25055021	0	T	A	A	T	T	T	T	T	T	A	T	A	A	T	A	T	T	H	T	T	T	T	T	T	T	T	T	T	T	H	A	T	T	T	T	T	T	H	T	T	T	A	T	T	T	H
JAX00474202	19	25075000	0	C	T	C	C	C	C	C	T	C	C	C	C	C	C	C	C	C	C	C	C	T	T	C	C	C	H	T	C	C	C	C	C	H	C	C	C	C	C	C	C	C	C	C	C	C	C
JAX00474204	19	25075710	0	A	G	A	A	A	A	A	G	A	A	A	A	A	A	A	A	A	A	A	A	G	G	A	A	A	H	G	A	A	A	A	A	H	A	A	A	A	A	A	A	A	A	A	A	A	A
JAX00087919	19	25082020	0	C	T	T	C	C	C	C	C	C	T	C	T	T	C	T	C	C	H	C	C	C	C	C	C	C	C	N	C	C	N	T	C	C	C	C	C	C	N	C	C	C	T	C	C	N	H
JAX00087920	19	25082814	0	T	C	C	T	T	T	T	T	T	C	T	C	C	T	C	T	T	H	T	T	T	T	T	T	T	T	T	T	T	H	C	T	T	T	T	T	T	H	T	T	T	C	T	T	T	H
JAX00474207	19	25083109	0	G	A	G	G	G	G	G	A	A	G	G	G	G	G	G	G	A	G	G	G	A	A	G	G	A	A	A	G	G	A	G	A	A	A	G	G	G	G	G	G	G	G	G	G	G	G
JAX00474214	19	25127410	0	C	T	C	C	C	C	C	T	C	C	C	C	C	N	C	C	C	C	C	C	T	T	C	C	C	N	T	C	C	C	C	C	H	C	C	C	C	C	C	C	C	C	C	C	C	C
JAX00474216	19	25128222	0	T	C	T	T	T	T	T	C	C	T	T	N	T	T	T	T	C	T	T	T	N	C	T	T	C	H	C	T	T	N	T	C	H	C	T	T	T	T	T	T	T	T	T	T	T	T
JAX00474219	19	25130745	0	T	C	T	T	T	T	T	T	C	T	T	T	T	T	T	T	C	T	T	T	T	T	T	T	C	T	T	T	T	H	T	C	T	C	T	T	T	T	T	T	T	T	T	T	T	T
JAX00474228	19	25156577	0	A	G	A	A	A	A	A	G	G	A	A	A	A	A	A	A	G	A	A	A	G	G	A	A	G	H	G	A	A	H	A	G	H	G	A	A	A	A	A	A	A	A	A	A	A	A
JAX00474229	19	25156794	0	C	A	C	C	C	C	C	C	A	C	C	C	C	C	C	C	A	C	C	C	C	C	C	C	A	C	C	C	C	H	C	A	C	A	C	C	C	C	C	C	C	C	C	C	C	C
JAX00474231	19	25157041	0	G	T	G	G	G	G	G	T	T	G	G	G	G	G	G	G	T	G	G	G	T	T	G	G	T	H	T	G	G	H	G	T	H	T	G	G	G	G	G	G	G	G	G	G	G	G
JAX00087925	19	25166292	0	A	C	A	A	A	A	A	C	C	A	A	A	A	A	A	A	C	A	A	A	C	C	A	A	C	H	C	A	A	H	A	C	H	C	A	A	A	A	A	A	A	A	A	A	A	A
JAX00474234	19	25175222	0	A	T	A	A	A	A	A	T	T	A	A	A	A	A	A	A	T	A	A	A	T	T	A	A	T	H	T	A	A	H	A	T	H	T	A	A	A	A	A	A	A	A	A	A	A	A
JAX00474235	19	25175541	0	G	A	G	G	G	G	G	A	A	G	G	G	G	G	G	G	A	G	G	G	A	A	G	G	A	G	A	G	G	G	G	A	G	A	G	G	G	G	G	G	G	G	G	G	G	G
JAX00474246	19	25205639	0	C	T	C	C	C	C	C	T	C	C	C	C	C	C	C	C	C	C	C	C	T	T	C	C	C	H	T	C	C	C	C	C	H	C	C	C	C	C	C	C	C	C	C	C	C	C
JAX00474258	19	25216188	0	T	C	T	T	T	T	T	T	C	C	T	C	T	T	C	T	C	T	T	T	T	T	T	T	C	T	T	T	T	C	C	C	T	C	T	T	T	H	T	T	T	T	T	T	T	T
JAX00087929	19	25218087	0	A	G	A	A	A	A	A	A	A	G	A	G	A	A	G	A	A	A	A	A	A	A	A	A	A	A	A	A	A	H	G	A	A	A	A	A	A	H	A	A	A	A	A	A	A	A
JAX00474262	19	25226681	0	G	T	G	G	G	G	G	G	G	T	G	T	G	G	T	G	G	G	G	G	G	G	G	G	G	G	G	G	G	H	T	G	G	G	G	G	G	H	G	G	G	G	G	G	G	G
JAX00474275	19	25248477	0	A	G	G	A	G	G	G	G	G	A	G	N	G	A	A	A	G	G	A	H	G	G	A	G	G	G	G	G	G	H	A	G	G	G	A	A	G	A	H	G	H	G	G	G	G	G
JAX00474276	19	25250882	0	T	C	T	T	T	T	T	C	T	T	T	T	T	T	T	T	T	T	T	T	H	N	T	T	T	N	C	T	T	T	T	T	T	T	T	T	T	T	T	T	T	T	T	T	T	T
JAX00188585	19	25259052	0	A	G	G	A	G	G	G	G	G	G	G	G	G	A	G	G	G	G	A	H	G	G	A	G	G	G	G	G	G	G	G	G	G	G	A	A	G	H	H	G	H	G	G	G	G	G
JAX00474280	19	25259279	0	T	C	T	T	C	C	C	T	T	T	C	T	T	T	T	T	T	H	T	H	T	T	T	C	T	H	T	C	C	T	T	T	H	T	T	T	C	T	H	C	H	T	C	C	C	C
JAX00474281	19	25260112	0	A	G	A	A	A	A	A	A	G	A	A	A	A	A	A	A	G	A	A	A	A	A	A	A	G	A	A	A	A	H	A	G	A	G	A	A	A	A	A	A	A	A	A	A	A	A
JAX00087931	19	25269358	0	A	G	G	A	A	A	A	A	G	G	A	G	G	A	G	G	G	H	A	A	A	A	A	A	G	A	A	A	A	G	G	G	A	G	A	A	A	H	A	A	A	G	A	A	A	A
JAX00087932	19	25269411	0	A	G	G	A	A	A	A	G	A	G	A	G	G	A	G	G	A	H	A	A	G	G	A	A	A	H	G	A	A	H	G	A	H	A	A	A	A	H	A	A	A	G	A	A	A	A
JAX00474285	19	25346608	0	G	C	G	G	G	G	G	G	C	G	G	G	G	G	G	G	C	G	G	G	G	G	G	G	C	G	G	G	G	H	G	C	G	C	G	G	G	G	G	G	G	G	G	G	G	G
JAX00087939	19	25347329	0	C	T	C	C	T	T	T	C	C	C	T	C	C	C	C	C	C	H	C	H	C	C	C	T	C	H	C	T	T	C	C	C	N	C	C	C	T	N	H	N	H	C	T	T	T	T
JAX00188586	19	25347446	0	C	T	T	C	T	T	T	T	T	T	T	T	T	C	T	T	T	T	C	H	T	T	C	T	T	T	T	T	T	T	T	T	T	T	C	C	T	H	H	T	H	T	T	T	T	T
JAX00474286	19	25347469	0	C	T	C	C	C	C	C	C	T	C	C	C	C	C	C	C	T	C	C	C	C	C	C	C	T	C	C	C	C	H	C	T	C	T	C	C	C	C	C	C	C	C	C	C	C	C
JAX00474287	19	25350253	0	C	T	C	C	C	C	C	T	C	C	C	C	C	C	C	C	C	N	N	C	T	T	C	C	C	H	T	C	C	C	C	C	H	C	C	C	C	C	C	C	C	C	C	C	C	C
JAX00474292	19	25357698	0	G	A	A	G	G	G	G	G	G	G	G	G	A	G	G	G	G	H	G	G	G	G	G	G	G	G	G	G	G	G	G	G	G	G	G	G	G	G	G	G	G	A	G	G	G	G
JAX00087942	19	25383384	0	T	C	C	T	C	C	C	C	C	T	C	T	C	T	T	T	C	C	T	H	C	C	T	C	C	C	C	C	C	H	T	C	C	C	T	T	C	T	H	C	H	C	C	C	C	C
JAX00474300	19	25384010	0	G	A	G	G	G	G	G	A	G	G	G	G	G	G	G	G	G	G	G	G	A	A	G	G	G	H	A	G	G	G	G	G	H	G	G	G	G	G	G	G	G	G	G	G	G	G
JAX00474301	19	25384195	0	C	T	C	C	T	T	T	T	T	C	T	C	C	C	C	C	T	H	C	H	T	T	C	T	T	T	T	T	T	H	C	T	T	T	C	C	T	C	H	T	H	C	T	T	T	T
JAX00474305	19	25395144	0	G	A	A	G	A	A	A	G	G	G	A	G	A	G	G	G	G	A	G	N	G	G	G	A	G	H	G	A	A	G	G	G	N	G	G	G	A	G	H	A	H	A	A	A	A	A
JAX00474307	19	25396555	0	C	A	C	C	A	A	A	A	C	C	A	C	C	C	C	C	C	H	C	H	A	A	C	A	C	A	A	A	A	C	C	C	A	C	C	C	A	C	H	A	H	C	A	A	A	A
JAX00474311	19	25403098	0	T	C	T	T	T	T	T	C	C	T	T	T	T	T	T	T	C	T	T	T	C	C	T	T	C	H	C	T	T	N	T	C	H	C	T	T	T	T	T	T	T	T	T	T	T	T
JAX00087944	19	25407533	0	C	G	G	C	G	G	G	G	G	C	G	C	G	C	C	C	G	G	C	H	G	G	C	G	G	G	G	G	G	N	C	G	G	G	C	C	G	C	H	G	H	G	G	G	G	G
JAX00474312	19	25419718	0	A	G	G	A	A	A	A	G	G	A	A	A	G	A	A	A	G	H	A	A	G	G	A	A	G	H	G	A	A	H	A	G	H	G	A	A	A	A	A	A	A	G	A	A	A	A
JAX00474314	19	25424215	0	C	T	C	C	C	C	C	C	T	C	C	N	C	N	C	C	T	C	C	C	C	C	C	C	T	C	C	C	C	N	C	T	C	T	C	C	C	C	C	C	C	C	C	C	C	C
JAX00474315	19	25425124	0	G	T	G	G	G	G	G	G	T	G	G	G	G	G	G	G	T	G	G	G	G	G	G	G	T	G	G	G	G	H	G	T	G	T	G	G	G	G	G	G	G	G	G	G	G	G
JAX00474319	19	25436335	0	C	A	A	C	A	A	A	C	C	C	A	C	A	C	C	C	C	A	C	H	C	C	C	A	C	H	C	A	A	C	C	C	H	C	C	C	A	C	H	A	H	A	A	A	A	A
JAX00474321	19	25441172	0	T	C	C	T	C	C	C	C	C	T	C	T	C	T	T	T	H	C	T	H	C	N	T	C	C	C	H	C	C	H	T	H	C	C	T	T	C	T	H	C	H	C	C	C	C	C
JAX00087947	19	25445434	0	G	A	G	G	A	A	A	G	A	A	A	A	G	G	A	A	A	H	G	H	G	G	G	A	A	H	G	A	A	A	A	A	H	A	G	G	A	H	H	A	H	G	A	A	A	A
JAX00474325	19	25448899	0	G	T	G	G	T	T	T	G	T	T	T	T	G	G	T	T	T	H	G	H	G	G	G	T	T	H	G	T	T	T	T	T	H	T	G	G	T	H	H	T	H	G	T	T	T	T
JAX00474331	19	25457653	0	G	A	G	G	G	G	G	G	G	A	G	A	G	G	A	A	G	G	G	G	G	G	G	G	G	G	G	G	G	H	A	G	G	G	G	G	G	H	G	G	G	G	G	G	G	G
JAX00474332	19	25459758	0	A	G	A	A	A	A	A	G	G	A	A	A	A	A	A	A	G	A	A	A	G	G	A	A	G	H	G	A	A	H	A	G	H	G	A	A	A	A	A	A	A	A	A	A	A	A
JAX00474335	19	25463115	0	A	G	A	A	A	A	A	G	G	A	A	A	A	A	A	A	G	A	A	A	G	G	A	A	G	H	G	A	A	H	A	G	H	G	A	A	A	A	A	A	A	A	A	A	A	A
JAX00474336	19	25463131	0	G	A	G	G	A	A	A	G	A	A	A	A	G	G	A	A	A	H	G	H	G	G	G	A	A	H	G	A	A	A	A	A	H	A	G	G	A	H	N	A	H	G	A	A	A	A
JAX00474339	19	25468073	0	A	G	A	A	G	G	G	G	G	G	G	G	A	A	G	G	G	H	A	H	G	G	A	G	G	G	G	G	G	G	G	G	G	G	A	A	G	H	H	G	H	A	G	G	G	G
JAX00188587	19	25487134	0	T	C	C	T	C	C	C	C	C	C	C	C	C	T	C	C	C	C	T	H	C	C	T	C	C	C	C	C	C	C	C	C	C	C	T	T	C	H	N	C	H	C	C	C	C	C
JAX00087949	19	25490940	0	G	A	A	G	A	A	A	G	A	A	A	A	A	G	A	A	A	A	G	H	G	G	G	A	A	H	G	A	A	A	A	A	H	A	G	G	A	H	H	A	H	A	A	A	A	A
JAX00474344	19	25492823	0	G	A	A	G	A	A	A	A	G	A	A	A	A	G	A	A	G	A	G	H	A	A	G	A	G	A	A	A	A	H	A	G	A	G	G	G	A	H	H	A	H	A	A	A	A	A
JAX00474347	19	25495579	0	G	A	A	G	A	A	A	G	G	A	A	A	A	G	A	A	G	A	G	H	G	G	G	A	G	H	G	A	A	H	A	G	H	G	G	G	A	H	H	A	H	A	A	A	A	A
JAX00474349	19	25497577	0	A	G	G	A	G	G	G	A	G	G	G	G	G	A	G	G	G	G	A	N	A	A	A	G	G	H	A	G	G	G	G	G	H	G	A	A	G	H	N	G	H	G	G	G	G	G
JAX00474355	19	25535713	0	C	G	C	C	C	C	C	C	G	C	C	C	C	C	C	C	G	C	C	C	C	C	C	C	G	C	C	C	C	H	C	G	C	G	C	C	C	C	C	C	C	C	C	C	C	C
JAX00474356	19	25554138	0	A	G	A	A	A	A	A	G	G	A	A	A	A	A	A	A	G	A	A	A	G	G	A	A	H	H	G	A	A	A	A	G	H	G	A	A	A	A	A	A	A	A	A	A	A	A
JAX00087954	19	25557918	0	A	G	A	A	A	A	A	G	G	A	A	A	A	A	A	A	G	A	A	A	G	G	A	A	G	H	G	A	A	H	A	G	H	G	A	A	A	A	A	A	A	A	A	A	A	A
JAX00474360	19	25596876	0	T	G	G	T	G	T	G	G	G	G	G	G	G	T	G	G	G	G	T	H	G	G	T	G	G	G	G	G	G	G	G	G	G	G	T	T	G	H	T	G	H	G	G	G	G	G
JAX00474362	19	25597542	0	A	C	C	A	C	A	C	A	A	C	C	C	C	A	C	C	A	C	A	N	A	A	A	C	A	H	A	C	C	H	C	A	H	A	A	A	C	H	A	C	N	C	C	C	C	C
JAX00474372	19	25651199	0	C	G	C	C	C	C	C	C	G	C	C	C	C	C	C	C	G	C	C	C	C	C	C	C	G	C	C	C	C	H	C	G	C	G	C	C	C	C	C	C	C	C	C	C	C	C
JAX00474374	19	25651480	0	A	C	A	A	A	A	A	C	C	A	A	A	A	A	A	A	C	A	A	A	C	C	A	A	C	H	C	A	A	H	A	C	H	C	A	A	A	A	A	A	A	A	A	A	A	A
JAX00087966	19	25700409	0	C	T	C	C	C	C	C	T	C	C	C	C	C	C	C	C	C	C	C	C	T	T	C	C	C	H	T	C	C	C	C	C	H	C	C	C	C	C	C	C	C	C	C	C	C	C
JAX00474384	19	25728491	0	G	A	G	G	G	G	G	A	A	G	G	G	G	G	G	G	A	G	G	G	A	A	G	G	A	H	A	G	G	H	G	A	N	A	G	G	G	G	G	G	G	G	G	G	G	G
JAX00087969	19	25747920	0	A	G	A	A	A	A	A	G	A	A	A	A	A	A	A	A	A	A	A	A	G	G	A	A	A	H	G	A	A	A	A	A	A	A	A	A	A	A	A	A	A	A	A	A	A	A
JAX00474388	19	25759072	0	A	T	A	A	A	A	A	T	A	A	A	A	A	A	A	A	A	A	A	A	T	T	A	A	A	H	T	A	A	A	A	A	H	A	A	A	A	A	A	A	A	A	A	A	A	A
JAX00474391	19	25766114	0	C	T	C	C	T	T	T	C	C	C	T	C	C	C	C	C	C	H	C	H	C	C	C	T	C	H	C	T	T	C	C	C	H	C	C	C	T	C	H	T	H	C	T	T	C	T
JAX00474392	19	25766562	0	A	G	A	A	A	A	A	A	A	G	A	G	A	A	G	G	A	A	A	A	A	A	A	A	A	A	A	A	A	H	G	A	A	A	A	A	A	H	A	A	A	A	A	A	A	A
JAX00474393	19	25770745	0	G	T	G	G	G	G	G	T	T	G	G	G	G	G	G	G	T	G	G	G	T	T	G	G	T	H	T	G	G	H	G	T	H	T	G	G	G	G	G	G	G	G	G	G	G	G
JAX00474397	19	25791285	0	G	A	G	G	G	G	G	G	A	G	G	G	G	G	G	G	A	G	G	G	G	G	G	G	A	G	G	G	G	G	G	A	G	A	G	G	G	G	G	G	G	G	G	G	G	G
JAX00087973	19	25801226	0	A	G	A	A	G	A	G	A	A	A	G	A	A	A	A	A	A	H	A	H	A	A	A	G	A	H	A	G	G	A	A	A	H	A	A	A	G	A	A	G	H	A	G	G	A	G
JAX00087974	19	25804785	0	A	T	T	A	A	A	A	A	A	A	A	A	T	A	A	A	A	H	A	A	A	A	A	A	A	A	A	A	A	A	A	A	A	A	A	A	A	A	A	A	A	T	A	A	T	A
JAX00087978	19	25861605	0	T	C	C	T	C	T	C	T	T	C	C	C	C	T	C	C	T	C	T	H	T	T	T	C	T	H	T	C	C	H	C	T	H	T	T	T	C	H	T	C	H	C	C	C	C	C
JAX00474399	19	25864205	0	A	G	A	A	A	A	A	G	A	A	A	A	A	A	A	A	A	A	A	A	G	G	A	A	A	H	G	A	A	A	A	A	H	A	A	A	A	A	A	A	A	A	A	A	A	A
JAX00474401	19	25866208	0	C	T	C	C	C	C	C	T	C	C	C	C	C	C	C	C	C	C	C	C	T	T	C	C	C	H	T	C	C	C	C	C	H	C	C	C	C	C	C	C	C	C	C	C	C	C
JAX00214611	19	25870374	0	G	A	G	G	G	G	G	G	A	G	G	G	G	G	G	G	A	G	G	G	G	G	G	G	A	G	G	G	G	H	G	A	G	A	G	G	G	G	G	G	G	G	G	G	G	G
JAX00474406	19	25894347	0	G	T	G	G	G	G	G	T	G	G	G	G	G	G	G	G	G	G	G	G	T	T	G	G	G	G	T	G	G	G	G	G	G	G	G	G	G	G	G	G	G	G	G	G	G	G
JAX00087981	19	25915308	0	A	T	T	A	T	A	T	A	T	A	T	A	T	A	A	A	T	T	A	A	A	A	A	T	T	H	A	T	T	H	A	T	A	T	A	A	T	A	A	T	N	T	T	T	T	T
JAX00087983	19	25924167	0	C	T	T	C	T	C	T	C	C	C	T	C	T	C	C	C	C	T	C	H	C	C	C	T	C	H	C	T	T	C	C	C	H	C	C	C	T	C	C	T	H	T	T	T	T	T
JAX00474407	19	25941446	0	C	T	C	C	C	C	C	T	C	C	C	C	C	C	C	C	C	C	C	C	T	T	C	C	C	H	T	C	C	C	C	C	H	C	C	C	C	C	C	C	C	C	C	C	C	C
JAX00087984	19	25955290	0	T	G	T	T	G	T	G	T	T	T	G	T	T	T	T	T	T	H	T	H	T	T	T	G	T	H	T	G	G	T	T	T	H	T	T	T	G	T	T	G	H	T	G	G	T	G
JAX00474412	19	25974787	0	G	A	A	G	A	G	A	A	A	A	A	A	A	G	A	A	A	A	G	H	A	A	G	A	A	A	A	A	A	A	A	A	A	A	G	G	A	H	G	A	H	A	A	A	A	A
JAX00474413	19	25976261	0	T	C	T	T	T	T	T	C	T	T	T	T	T	T	T	T	T	T	T	T	C	C	T	T	T	H	C	T	T	T	T	T	H	T	T	T	T	T	T	T	T	T	T	T	T	T
JAX00474420	19	26006373	0	C	T	T	C	T	C	T	T	T	T	T	T	T	C	T	T	T	T	C	H	T	T	C	T	T	T	T	T	T	T	T	T	T	T	C	C	T	H	C	T	H	T	T	T	T	T
JAX00087990	19	26033984	0	C	T	T	C	T	C	T	C	C	T	T	T	T	C	T	T	C	T	C	H	C	C	C	T	C	C	C	T	T	C	T	C	C	C	C	C	T	H	C	T	H	T	T	T	T	T
JAX00474426	19	26063988	0	A	T	T	A	A	A	A	A	A	T	A	T	T	A	T	T	A	H	A	A	A	A	A	A	A	A	A	A	A	N	T	A	A	A	A	A	A	H	A	A	A	T	A	A	T	A
JAX00474429	19	26083348	0	G	T	G	G	G	G	G	T	G	G	G	G	G	G	G	G	G	G	G	G	T	T	G	G	G	H	T	G	G	G	G	G	H	G	G	G	G	G	G	G	G	G	G	G	G	G
JAX00474434	19	26100411	0	C	T	C	C	C	C	C	C	T	C	C	C	C	C	C	C	T	C	C	C	C	C	C	C	T	C	C	C	C	H	C	T	C	T	C	C	C	C	C	C	C	C	C	C	C	C
JAX00474436	19	26111760	0	A	G	G	A	A	A	A	A	A	G	A	G	G	A	G	G	A	H	A	A	A	A	A	A	A	A	A	A	A	H	G	A	A	A	A	A	A	H	A	A	A	G	A	A	G	A
JAX00087994	19	26111936	0	A	G	G	A	A	A	A	A	A	G	A	G	G	A	G	G	A	H	A	A	A	A	A	A	A	A	A	A	A	H	G	A	A	A	A	A	A	H	A	A	A	G	A	A	G	A
JAX00474439	19	26113552	0	G	A	G	G	G	G	G	A	A	G	G	G	G	G	G	G	A	G	G	G	A	A	G	G	A	H	A	G	G	H	G	A	H	A	G	G	G	G	G	G	G	G	G	G	G	G
JAX00474441	19	26123370	0	C	T	T	C	C	C	C	C	T	T	C	T	T	C	T	T	T	H	C	C	C	C	C	C	T	C	C	C	C	T	T	T	C	T	C	C	C	H	C	C	C	T	C	C	T	C
JAX00474442	19	26127737	0	T	C	T	T	T	T	T	C	T	T	T	T	T	T	T	T	T	T	T	T	C	C	T	T	T	H	C	T	T	T	T	T	H	T	T	T	T	T	T	T	T	T	T	T	T	T
JAX00474447	19	26139114	0	G	A	G	G	G	G	G	A	G	G	G	G	G	G	G	G	G	G	G	G	A	A	G	G	G	H	A	G	G	G	G	G	H	G	G	G	G	G	G	G	G	G	G	G	G	G
JAX00474449	19	26177228	0	C	T	C	C	C	C	C	T	C	C	C	C	C	C	C	C	C	C	C	C	T	T	C	C	C	H	T	C	C	C	C	C	H	C	C	C	C	C	C	C	C	C	C	C	C	C
JAX00088002	19	26177717	0	T	C	C	T	C	T	C	C	C	T	C	T	C	T	T	T	C	C	T	H	C	C	T	C	C	C	C	C	C	N	T	C	C	C	T	T	C	T	T	C	H	C	C	C	N	C
JAX00474452	19	26180989	0	G	A	G	G	G	G	G	G	A	G	G	G	G	G	G	G	A	G	G	G	G	G	G	G	A	G	G	G	G	H	G	A	G	A	G	G	G	G	G	G	G	G	G	G	G	G
JAX00214621	19	26196506	0	T	A	T	T	T	T	T	A	T	T	T	T	T	T	T	T	T	T	T	T	A	A	T	T	T	H	A	T	T	T	T	T	H	T	T	T	T	T	T	T	T	T	T	T	T	T
JAX00474455	19	26204215	0	G	A	G	G	A	G	A	G	G	G	A	G	G	G	G	G	G	H	G	G	G	G	G	A	G	H	G	A	A	G	G	G	H	G	G	G	A	G	G	A	G	G	A	A	G	A
JAX00474458	19	26210788	0	C	T	C	C	C	C	C	T	T	C	C	C	C	C	C	C	T	C	C	C	T	T	C	C	T	C	T	C	C	H	C	T	N	T	C	C	C	C	C	C	C	C	C	C	C	C
JAX00474459	19	26214820	0	A	G	A	A	A	A	A	G	G	A	A	A	A	A	A	A	G	A	A	A	G	G	A	A	G	H	G	A	A	H	A	G	H	G	A	A	A	A	A	A	A	A	A	A	A	A
JAX00474460	19	26215275	0	C	A	C	C	A	C	A	A	A	C	A	C	C	C	C	C	A	H	C	H	A	A	C	A	A	A	A	A	A	H	C	A	A	A	C	C	A	C	C	A	H	C	A	A	C	A
JAX00474469	19	26253111	0	A	T	A	A	A	A	A	T	A	A	A	A	N	A	T	H	T	T	A	A	T	T	A	A	A	H	T	A	A	A	A	A	H	A	H	A	A	H	A	A	A	A	A	A	A	A
JAX00474474	19	26267102	0	T	A	T	T	T	T	T	A	T	T	T	T	T	T	T	T	T	T	T	T	A	A	T	T	T	H	A	T	T	T	T	T	H	T	T	T	T	T	T	T	T	T	T	T	T	T
JAX00474475	19	26267377	0	T	C	T	T	T	T	T	C	T	T	T	T	T	T	T	T	T	T	T	T	C	C	T	T	T	N	C	T	T	T	T	T	H	T	T	T	T	T	T	T	T	T	T	T	T	T
JAX00088009	19	26301535	0	T	A	T	T	A	T	A	T	A	T	A	T	T	T	T	T	A	H	T	H	T	T	T	A	A	H	T	A	A	H	T	A	H	A	T	T	A	T	T	A	H	T	A	A	T	A
JAX00474476	19	26301555	0	T	C	T	T	C	T	C	T	C	T	C	T	T	T	T	T	C	H	T	H	T	T	T	C	C	H	T	C	C	H	T	C	H	C	T	T	C	T	T	C	H	T	C	C	T	C
JAX00474485	19	26325819	0	G	A	A	G	G	A	G	G	A	G	G	G	A	G	G	G	A	H	G	G	G	G	G	G	A	G	G	G	G	H	G	A	G	A	G	G	G	G	H	G	G	A	G	G	A	G
JAX00474487	19	26326238	0	A	G	G	A	G	G	G	G	G	A	G	A	G	A	A	A	G	G	A	H	G	G	A	G	G	G	G	G	G	H	A	G	G	G	A	A	G	A	H	G	H	G	G	G	G	G
JAX00474488	19	26328887	0	C	T	T	C	C	T	C	C	T	C	C	C	T	C	C	C	T	H	C	C	C	C	C	C	T	C	C	C	C	H	C	T	C	T	C	C	C	C	H	C	C	T	C	C	T	C
JAX00088012	19	26331018	0	C	T	T	C	C	T	C	T	T	C	C	C	T	C	C	C	T	H	C	C	T	T	C	C	T	H	T	C	C	H	C	T	H	T	C	C	C	C	H	C	C	T	C	C	T	C
JAX00474494	19	26331729	0	A	G	G	A	A	G	A	A	G	A	A	A	G	A	A	A	G	H	A	A	A	A	A	A	G	A	A	A	A	H	A	G	A	G	A	A	A	A	H	A	A	G	A	A	G	A
JAX00088013	19	26335758	0	T	C	C	T	T	C	T	C	C	T	T	T	C	T	T	T	C	H	T	T	C	C	T	T	C	T	C	T	T	H	T	C	T	C	T	T	T	T	H	T	T	C	T	T	C	T
JAX00474496	19	26375734	0	T	C	T	T	C	T	C	C	T	T	C	T	T	T	T	T	T	N	T	C	C	C	T	C	T	C	C	C	C	N	T	T	C	T	T	T	C	N	T	C	N	T	C	C	T	C
JAX00088015	19	26382331	0	A	G	A	A	G	A	G	A	A	A	G	A	A	A	A	A	A	H	A	H	A	A	A	G	A	H	A	G	G	A	A	A	N	A	A	A	G	A	A	G	H	A	G	G	A	G
JAX00088016	19	26395373	0	G	T	T	G	T	T	T	G	T	T	T	T	T	G	T	T	T	T	G	H	G	G	G	T	T	H	G	T	T	T	T	T	H	T	G	G	T	H	H	T	H	T	T	T	T	T
JAX00088017	19	26395514	0	C	A	A	C	A	A	A	C	A	A	A	A	A	C	A	A	A	A	C	H	C	C	C	A	A	H	C	A	A	A	A	A	H	A	C	C	A	H	H	A	H	A	A	A	A	A
JAX00088018	19	26406127	0	T	C	C	T	C	C	C	C	T	C	C	C	C	T	C	C	T	C	T	H	C	C	T	C	T	C	C	C	C	H	C	T	C	T	T	T	C	H	H	C	H	C	C	C	C	C
JAX00474506	19	26417521	0	T	A	T	T	T	T	T	A	T	T	T	T	T	T	T	T	T	T	T	T	A	A	T	T	T	H	A	T	T	T	T	T	H	T	T	T	T	T	T	T	T	T	T	T	T	T
JAX00474507	19	26418270	0	A	G	G	A	G	G	G	G	A	G	G	G	G	A	G	G	A	G	A	A	G	G	A	G	A	G	G	G	G	A	G	A	G	A	A	A	G	A	A	G	A	G	G	G	G	G
JAX00088019	19	26422375	0	G	A	A	G	A	A	A	G	G	A	A	A	A	G	A	A	G	A	G	H	G	G	G	A	G	H	G	A	A	H	A	G	H	G	G	G	A	N	H	A	G	A	A	A	A	A
JAX00474509	19	26422747	0	A	G	A	A	A	A	A	G	A	A	A	A	A	A	A	A	A	A	A	A	G	G	A	A	A	H	G	A	A	A	A	A	H	A	A	A	A	A	A	A	A	A	A	A	A	A
JAX00474511	19	26424891	0	G	A	G	G	G	G	G	G	A	G	G	G	G	G	G	G	A	G	G	G	G	G	G	G	A	G	G	G	G	H	G	A	G	A	G	G	G	G	G	G	G	G	G	G	G	G
JAX00474512	19	26426143	0	G	T	G	G	G	G	G	G	T	G	G	G	G	G	G	G	T	G	G	G	G	G	G	G	T	G	G	G	G	H	G	T	G	T	G	G	G	G	G	G	G	G	G	G	G	G
JAX00474515	19	26434623	0	C	T	C	C	C	C	C	C	T	C	C	C	C	C	C	C	T	C	C	C	C	C	C	C	T	C	C	C	C	H	C	T	C	T	C	C	C	C	C	C	C	C	C	C	C	C
JAX00474518	19	26454710	0	T	G	T	T	T	T	T	G	T	T	T	T	T	T	T	T	T	T	T	T	G	G	T	T	T	H	G	T	T	T	T	T	H	T	T	T	T	T	T	T	T	T	T	T	T	T
JAX00088024	19	26489582	0	C	G	G	C	G	G	G	C	C	G	G	G	G	C	G	G	C	G	C	H	C	C	C	G	C	H	C	G	G	H	G	C	H	C	C	C	G	H	H	G	H	G	G	G	G	G
JAX00474525	19	26490379	0	T	C	T	T	T	T	T	T	C	T	T	T	T	T	T	T	C	T	T	T	T	T	T	T	C	T	T	T	T	H	T	C	T	C	T	T	T	T	T	T	T	T	T	T	T	T
JAX00088025	19	26507814	0	C	T	T	C	T	T	T	C	C	T	T	T	T	C	T	T	C	T	C	H	C	C	C	T	C	H	C	T	T	H	T	C	H	C	C	C	T	N	C	T	C	T	T	T	T	T
JAX00088026	19	26508897	0	C	A	A	C	A	A	A	C	C	A	A	A	A	C	A	A	C	A	C	H	C	C	C	A	C	A	C	A	A	H	A	C	H	C	C	C	A	H	N	A	H	A	A	A	A	A
JAX00474527	19	26516045	0	G	A	A	G	A	A	A	G	A	A	A	A	A	G	A	A	A	A	G	H	G	G	G	A	A	H	G	A	A	A	A	A	H	A	G	G	A	H	H	A	H	A	A	A	A	A
JAX00474530	19	26521341	0	G	A	G	G	G	G	G	A	A	G	G	G	G	G	G	G	A	G	G	G	A	A	G	G	A	H	A	G	G	H	G	A	H	A	G	G	G	G	G	G	G	G	G	G	G	G
JAX00474535	19	26523208	0	C	T	T	C	T	T	T	T	C	T	T	T	T	C	T	T	C	T	C	H	T	T	C	T	C	T	T	T	T	H	T	C	T	C	C	C	T	H	H	T	H	T	T	T	T	T
JAX00474537	19	26529512	0	C	T	C	C	C	C	C	C	T	C	C	C	C	C	C	C	T	C	C	C	C	C	C	C	T	C	C	C	C	H	C	T	C	T	C	C	C	C	C	C	C	C	C	C	C	C
JAX00188590	19	26536812	0	A	C	C	A	C	C	C	C	C	C	C	C	C	A	C	C	C	C	A	H	C	C	A	C	C	C	C	C	C	C	C	C	C	C	A	A	C	H	H	C	H	C	C	C	C	C
JAX00088028	19	26545977	0	A	G	A	A	A	A	A	G	G	A	A	A	A	A	A	A	G	A	A	A	G	G	A	A	G	H	G	A	A	H	A	G	H	G	A	A	A	A	A	A	A	A	A	A	A	A
JAX00214628	19	26559590	0	C	T	C	C	C	C	C	T	T	C	C	C	C	C	C	C	T	C	C	C	T	T	C	C	T	H	T	C	C	H	C	T	H	T	C	C	C	C	C	C	C	C	C	C	C	C
JAX00474545	19	26561298	0	G	T	G	G	G	G	G	G	T	G	G	G	G	G	G	G	T	G	G	G	G	G	G	G	T	G	G	G	G	H	G	T	G	T	G	G	G	G	G	G	G	G	G	G	G	G
JAX00474547	19	26576810	0	T	C	T	T	T	T	T	C	C	T	T	N	T	T	T	T	C	T	T	T	C	C	T	T	C	H	C	T	T	H	T	C	H	C	T	T	T	T	T	T	T	T	T	T	T	T
JAX00088032	19	26593478	0	T	C	C	T	T	C	T	C	C	T	T	T	C	T	T	T	C	H	T	T	C	C	T	T	C	H	C	T	T	H	T	C	H	C	T	T	T	T	H	T	T	C	T	T	C	T
JAX00474557	19	26614585	0	G	A	G	G	G	G	G	A	G	G	G	G	G	G	G	G	G	G	G	G	A	A	G	G	G	H	A	G	G	G	G	G	H	G	G	G	G	G	G	G	G	G	G	G	G	G
JAX00474558	19	26620572	0	T	C	C	T	T	T	T	T	T	T	T	T	C	T	T	T	T	H	T	T	T	T	T	T	T	T	T	T	T	T	T	T	T	T	T	T	T	T	T	T	T	C	T	T	C	T
JAX00474560	19	26621674	0	A	G	G	A	G	G	G	A	A	A	G	A	G	A	A	A	A	G	A	H	A	A	A	G	A	H	A	G	G	A	A	A	H	A	A	A	G	A	H	H	H	G	G	G	G	G
JAX00474562	19	26622769	0	A	G	G	A	G	G	G	G	G	A	G	A	G	A	A	A	G	G	A	H	G	G	A	G	G	G	G	G	G	H	A	G	G	G	A	A	G	A	H	H	H	G	G	G	G	G
JAX00088037	19	26651246	0	G	A	G	G	G	A	G	A	A	A	G	A	G	G	A	A	A	G	G	G	A	A	G	G	A	H	A	G	G	A	A	A	H	A	G	G	G	H	H	H	G	G	G	G	G	G
JAX00474582	19	26690601	0	A	C	A	A	C	C	C	C	C	C	C	C	A	A	C	C	C	H	A	H	C	C	A	C	C	C	C	C	C	C	C	C	C	C	A	A	C	H	H	C	H	A	C	C	A	C
JAX00088039	19	26696880	0	A	T	A	A	T	T	T	A	A	T	T	T	A	A	T	T	A	H	A	H	A	A	A	T	A	H	A	T	T	H	T	A	H	A	A	A	T	H	H	T	H	A	T	T	A	T
JAX00474588	19	26721294	0	A	T	T	A	T	A	T	A	A	T	T	T	T	A	T	T	A	T	A	H	A	A	A	T	A	H	A	T	T	H	T	A	H	A	A	A	T	H	A	T	H	T	T	T	T	T
JAX00474589	19	26721319	0	T	C	T	T	C	C	C	C	C	T	C	T	T	T	T	T	C	H	T	H	C	C	T	C	C	C	C	C	C	H	T	C	C	C	T	T	C	T	H	H	H	T	C	C	T	C
JAX00474590	19	26721657	0	G	A	G	G	A	A	A	G	A	G	A	G	G	G	G	G	A	H	G	H	G	G	G	A	A	H	G	A	A	H	G	A	H	A	G	G	A	G	H	H	H	G	A	A	G	A
JAX00474592	19	26721890	0	T	A	T	T	T	T	T	A	T	T	T	T	T	T	T	T	T	T	T	T	A	A	T	T	T	H	A	T	T	T	T	T	H	T	T	T	T	T	T	T	T	T	T	T	T	T
JAX00474593	19	26721918	0	C	A	C	C	A	A	A	C	C	C	A	C	C	C	C	C	C	H	C	H	C	C	C	A	C	H	C	A	A	C	C	C	H	C	C	C	A	C	H	H	H	C	A	A	C	A
JAX00474594	19	26721975	0	A	G	A	A	G	G	G	G	G	A	G	A	A	A	A	A	G	H	A	H	G	G	A	G	G	G	G	G	G	H	A	G	G	G	A	A	G	A	H	H	H	A	G	G	A	G
JAX00474595	19	26724154	0	T	C	T	T	C	C	C	C	C	C	C	C	T	T	C	C	C	H	T	H	C	C	T	C	C	C	C	C	C	C	C	C	C	C	T	T	C	H	H	C	H	T	C	C	T	C
JAX00474598	19	26729134	0	G	T	G	G	G	G	G	G	G	T	G	T	G	G	T	T	G	G	G	G	G	G	G	G	G	G	G	G	G	H	T	G	G	G	G	G	G	H	G	H	G	G	G	G	G	G
JAX00474599	19	26729327	0	T	G	T	T	T	T	T	G	T	T	T	T	T	T	T	T	T	T	T	T	G	G	T	T	T	H	G	T	T	T	T	T	H	T	T	T	T	T	T	T	T	T	T	T	T	T
JAX00474600	19	26730382	0	G	A	G	G	G	G	G	G	G	A	G	A	G	G	A	A	G	G	G	G	G	G	G	G	G	G	G	G	G	H	A	G	G	G	G	G	G	H	G	H	G	G	G	G	G	G
JAX00088042	19	26731779	0	T	C	T	T	C	C	C	C	C	T	C	T	T	T	T	T	C	H	T	H	C	C	T	C	C	C	C	C	C	H	T	C	C	C	T	T	C	T	H	H	H	T	C	C	T	C
JAX00088043	19	26733211	0	G	A	G	G	A	A	A	G	G	G	A	G	G	G	G	G	G	H	G	H	H	N	G	A	G	A	N	A	A	G	G	G	A	G	G	G	A	G	H	H	H	G	A	A	G	A
JAX00474602	19	26740186	0	T	C	T	T	T	T	T	C	C	T	T	T	T	T	T	T	C	T	T	T	C	C	T	T	C	H	C	T	T	H	T	C	H	C	T	T	T	T	T	T	T	T	T	T	T	T
JAX00474604	19	26744795	0	C	A	C	C	C	A	C	C	C	C	C	C	C	C	C	C	C	C	C	C	C	C	C	C	C	C	C	C	C	C	C	C	C	C	C	C	C	C	H	C	C	C	C	C	C	C
JAX00474607	19	26745072	0	A	G	A	A	A	G	A	G	G	G	A	G	A	A	G	G	G	A	A	A	G	G	A	A	G	H	G	A	A	G	G	G	H	G	A	A	A	N	H	H	A	A	A	A	A	A
JAX00474614	19	26759922	0	C	T	C	C	T	C	T	T	T	T	T	T	C	C	T	T	T	H	C	H	T	T	C	T	T	T	T	T	T	T	T	T	T	T	C	C	T	H	C	T	H	C	T	T	C	T
JAX00474615	19	26759937	0	T	C	T	T	T	C	T	T	T	T	T	T	T	T	T	T	T	T	T	T	T	T	T	T	T	T	T	T	T	T	T	T	T	T	T	T	T	T	H	T	T	T	T	T	T	T
JAX00088045	19	26760134	0	T	C	C	T	C	T	C	C	C	C	C	C	C	T	C	C	C	C	T	H	C	C	T	C	C	C	C	C	C	C	C	C	C	C	T	T	C	H	T	C	H	C	C	C	C	C
JAX00088046	19	26788677	0	A	C	C	A	C	A	C	C	C	C	C	N	C	A	C	C	C	C	A	H	C	C	A	C	C	C	C	C	C	C	C	C	C	C	A	A	C	H	A	C	H	C	C	C	C	C
JAX00474618	19	26789333	0	C	T	T	C	C	C	C	C	C	C	C	C	T	C	C	C	C	H	C	C	C	C	C	C	C	C	C	C	C	C	C	C	C	C	C	C	C	C	C	C	C	T	C	C	T	C
JAX00474624	19	26792175	0	G	T	G	G	G	G	G	T	G	G	G	G	G	G	G	G	G	G	G	G	T	T	G	G	G	H	T	G	G	G	G	G	H	G	G	G	G	G	G	G	G	G	G	G	G	G
JAX00088048	19	26804117	0	A	G	G	A	A	A	A	G	G	A	A	A	G	A	A	A	G	H	A	A	G	G	A	A	G	H	G	A	A	H	A	G	H	G	A	A	A	A	A	A	A	G	A	A	G	A
JAX00088049	19	26805425	0	C	T	C	C	T	T	T	C	C	C	T	C	C	C	C	C	C	H	C	H	H	H	C	T	C	T	H	T	T	C	C	C	T	C	C	C	T	C	H	H	H	C	T	T	C	T
JAX00474626	19	26806457	0	A	G	A	A	A	A	A	G	G	A	A	A	A	A	A	A	G	A	A	A	G	G	A	A	G	H	G	A	A	H	A	G	H	G	A	A	A	A	A	A	A	A	A	A	A	A
JAX00474627	19	26807400	0	C	T	C	C	C	C	C	C	T	C	C	C	C	C	C	C	T	C	C	C	C	C	C	C	T	C	C	C	C	H	C	T	C	T	C	C	C	C	C	C	C	C	C	C	C	C
JAX00088050	19	26817430	0	T	A	A	T	T	A	T	A	A	A	T	A	A	T	A	A	A	H	T	T	A	A	T	T	A	H	A	T	T	A	A	A	H	A	T	T	T	H	H	H	T	A	T	T	A	T
JAX00474629	19	26848607	0	A	G	A	A	A	A	A	G	G	A	A	A	A	A	A	A	G	A	A	A	H	G	A	A	G	A	G	A	A	H	A	G	A	G	A	A	A	A	A	A	A	A	A	A	A	A
JAX00474630	19	26848897	0	G	A	G	G	G	G	G	G	A	G	G	G	G	G	G	G	A	G	G	G	G	G	G	G	A	G	G	G	G	N	G	A	G	A	G	G	G	G	G	G	G	G	G	G	G	G
JAX00474633	19	26852098	0	T	C	C	T	T	C	T	T	T	T	T	T	C	T	T	T	T	H	T	T	T	T	T	T	T	T	T	T	T	T	T	T	T	T	T	T	T	T	H	T	T	C	T	T	C	T
JAX00088053	19	26852431	0	C	A	A	C	C	A	C	C	C	C	C	C	A	C	C	C	C	H	C	C	C	C	C	C	C	C	C	C	C	C	C	C	C	C	C	C	C	C	H	C	C	A	C	C	A	C
JAX00474636	19	26853628	0	G	A	A	G	G	A	G	G	G	G	G	G	A	G	G	G	G	H	G	G	G	G	G	G	G	G	G	G	G	G	G	G	G	G	G	G	G	G	H	G	G	A	G	G	A	G
JAX00214638	19	26862456	0	A	G	A	A	A	A	A	A	G	A	A	A	A	A	A	A	G	A	A	A	A	A	A	A	G	A	A	A	A	H	A	G	A	G	A	A	A	A	A	A	A	A	A	A	A	A
JAX00214639	19	26906550	0	C	T	C	C	C	C	C	C	T	C	C	C	C	C	C	C	T	C	C	C	C	C	C	C	T	C	C	C	C	H	C	T	C	T	C	C	C	C	C	C	C	C	C	C	C	C
JAX00214640	19	26921870	0	C	T	C	C	C	C	C	C	T	C	C	C	C	C	C	C	T	C	C	C	C	C	C	C	T	C	C	C	C	H	C	T	C	T	C	C	C	C	C	C	C	C	C	C	C	C
JAX00474645	19	26948933	0	C	T	C	C	C	C	C	T	T	C	C	C	C	C	C	C	T	C	C	C	T	T	C	C	T	H	T	C	C	H	C	T	H	T	C	C	C	C	C	C	C	C	C	C	C	C
JAX00474655	19	26958964	0	G	A	G	G	G	G	G	G	A	G	G	G	G	G	G	G	A	G	G	G	G	G	G	G	A	G	G	G	G	H	G	A	G	A	G	G	G	G	N	G	G	G	G	G	G	G
JAX00088061	19	26965419	0	C	T	T	C	C	T	C	C	C	C	C	C	T	C	C	C	C	H	C	C	C	C	C	C	C	C	C	C	C	C	C	C	C	C	C	C	C	C	H	C	C	T	C	C	T	C
JAX00474669	19	27001181	0	G	A	G	G	G	G	G	G	A	G	G	G	G	G	G	G	A	G	G	G	G	G	G	G	A	G	G	G	G	H	G	A	G	A	G	G	G	G	G	G	G	G	G	G	G	G
JAX00088064	19	27021376	0	T	C	C	T	T	C	T	C	C	T	T	T	C	T	T	T	C	H	T	T	C	C	T	T	C	H	C	T	T	H	T	C	H	C	T	T	T	T	H	T	T	C	T	T	C	T
JAX00088067	19	27044887	0	A	G	G	A	A	G	A	G	G	A	A	A	G	A	A	A	G	H	A	A	N	H	A	A	G	A	G	A	A	H	A	G	A	G	A	A	A	A	H	A	A	G	A	A	G	A
JAX00474677	19	27053676	0	C	A	A	C	C	C	C	C	C	C	C	C	A	C	C	C	C	H	C	C	C	C	C	C	C	C	C	C	C	C	C	C	C	C	C	C	C	C	C	C	C	A	C	C	A	C
JAX00474679	19	27057704	0	T	C	T	T	T	T	T	C	C	T	T	T	T	T	T	T	C	T	T	T	C	C	T	T	C	H	C	T	T	H	T	C	H	C	T	T	T	T	T	T	T	T	T	T	T	T
JAX00474683	19	27078759	0	A	G	A	A	A	A	A	G	G	G	A	G	A	A	G	G	G	A	A	A	G	G	A	A	G	H	G	A	A	G	G	G	H	G	A	A	A	H	H	H	A	A	A	A	H	A
JAX00474684	19	27079757	0	C	T	C	C	C	C	C	C	T	C	C	C	C	C	C	C	T	C	C	C	C	C	C	C	T	C	C	C	C	H	C	T	C	T	C	C	C	C	C	C	C	C	C	C	C	C
JAX00214643	19	27086524	0	T	A	T	T	T	T	T	A	A	T	T	T	T	T	T	T	A	T	T	T	A	A	T	T	A	H	A	T	T	H	T	A	H	A	T	T	T	T	T	T	T	T	T	T	T	T
JAX00214644	19	27086585	0	T	C	T	T	T	T	T	C	C	T	T	T	T	T	T	T	C	T	T	T	C	C	T	T	C	H	C	T	T	H	T	C	H	C	T	T	T	T	T	T	T	T	T	T	T	T
JAX00474687	19	27104336	0	C	A	C	C	C	C	C	C	C	A	C	A	C	C	A	A	C	C	C	C	C	C	C	C	C	C	C	C	C	H	A	C	C	C	C	C	C	H	C	H	C	C	C	C	C	C
JAX00088072	19	27128322	0	A	G	A	A	A	A	A	G	G	A	A	A	A	A	A	A	G	A	A	A	G	G	A	A	G	H	G	A	A	H	A	G	N	G	A	A	A	A	A	A	A	A	A	A	A	A
JAX00474692	19	27138282	0	A	G	A	A	A	A	A	G	G	G	A	G	A	A	G	G	G	A	A	A	G	G	A	A	G	A	G	A	A	G	G	G	A	G	A	A	A	A	A	A	A	A	A	A	A	A
JAX00088074	19	27138501	0	A	G	A	A	A	A	A	G	G	G	A	G	A	A	G	G	G	A	A	A	G	G	A	A	G	H	G	A	A	G	G	G	H	G	A	A	A	H	A	H	A	A	A	A	A	A
JAX00088077	19	27180140	0	A	G	G	A	A	A	A	A	A	A	A	A	G	A	A	A	A	H	A	A	A	A	A	A	A	A	A	A	A	A	A	A	A	A	A	A	A	A	A	A	A	G	A	A	G	A
JAX00474700	19	27201464	0	C	T	T	C	T	C	T	C	T	C	T	C	T	C	C	C	T	T	C	H	C	C	C	T	T	C	C	T	T	H	C	T	H	T	C	C	T	C	H	H	H	T	T	T	T	T
JAX00088078	19	27203949	0	T	C	C	T	C	T	C	C	C	T	C	T	C	T	T	T	C	C	T	H	C	C	T	C	C	C	C	C	C	H	T	C	C	C	T	T	C	T	H	N	H	C	C	C	C	C
JAX00088079	19	27204057	0	A	G	G	A	G	A	G	A	A	A	G	A	G	A	A	A	A	G	A	H	A	A	A	G	A	H	A	G	G	A	A	A	N	A	A	A	G	A	H	H	H	G	G	G	G	G
JAX00474704	19	27206932	0	C	T	C	C	T	C	T	C	C	C	T	C	C	C	C	C	C	H	C	H	C	C	C	T	C	H	C	T	T	C	C	C	H	C	C	C	T	C	H	H	H	C	T	T	C	T
JAX00474706	19	27217560	0	T	G	T	T	T	T	T	G	T	T	T	T	T	T	T	T	T	T	T	T	G	G	T	T	T	H	G	T	T	T	T	T	H	T	T	T	T	T	T	T	T	T	T	T	T	T
JAX00474708	19	27219687	0	C	A	A	C	A	C	A	C	C	C	A	C	A	C	C	C	C	A	C	H	C	C	C	A	C	H	C	A	A	C	C	C	H	C	C	C	A	C	C	C	C	A	A	A	A	A
JAX00474709	19	27225238	0	C	T	C	C	C	C	C	T	T	C	C	C	C	C	C	C	T	C	C	C	T	T	C	C	T	H	T	C	C	H	C	T	H	T	C	C	C	C	C	C	C	C	C	C	C	C
JAX00474710	19	27225352	0	A	G	A	A	A	A	A	A	G	A	A	A	A	A	A	A	G	A	A	A	A	A	A	A	G	A	N	A	A	G	A	G	A	G	A	A	A	A	A	A	A	A	A	A	A	A
JAX00214650	19	27244664	0	A	G	A	A	A	A	A	A	G	A	A	A	A	A	A	A	G	A	A	A	A	A	A	A	G	A	A	A	A	H	A	G	A	G	A	A	A	A	A	A	A	A	A	A	A	A
JAX00474719	19	27253879	0	A	G	G	A	G	A	G	G	G	G	G	G	G	A	G	G	G	G	A	H	G	G	A	G	G	G	G	G	G	G	G	G	G	G	A	A	G	H	H	G	H	G	G	G	G	G
JAX00474721	19	27254035	0	G	A	G	G	A	G	A	G	G	G	A	G	G	G	G	G	G	H	G	H	G	G	G	A	G	H	G	A	A	G	G	G	H	G	G	G	A	G	H	H	H	G	A	A	G	A
JAX00474722	19	27254909	0	G	A	G	G	G	G	G	G	A	G	G	G	G	G	G	G	A	G	G	G	G	G	G	G	A	G	G	G	G	H	G	A	G	A	G	G	G	G	G	G	G	G	G	G	G	G
JAX00474724	19	27255279	0	G	A	G	G	A	G	A	A	A	A	A	A	G	G	A	A	A	G	G	G	A	A	G	A	A	A	A	A	A	A	A	A	A	A	G	G	A	G	G	A	G	G	A	A	G	A
JAX00088081	19	27256181	0	C	T	C	C	T	C	T	T	T	T	T	T	C	C	T	T	T	H	C	H	T	T	C	T	T	T	T	T	T	T	T	T	T	T	C	C	T	H	H	T	H	C	T	T	C	T
JAX00088082	19	27258855	0	T	C	T	T	C	T	C	T	T	C	C	C	T	T	C	C	T	H	T	H	T	T	T	C	T	H	T	C	C	H	C	T	H	T	T	T	C	H	H	C	N	T	C	C	T	C
JAX00088083	19	27259135	0	G	A	G	G	A	G	A	G	G	A	A	A	G	G	A	A	G	H	G	N	G	G	G	A	G	H	G	A	A	H	A	G	H	G	G	G	A	G	H	A	H	G	A	A	G	A
JAX00474726	19	27272363	0	C	G	C	C	C	C	C	G	G	C	C	C	C	C	C	C	G	C	C	C	G	G	C	C	G	H	G	C	C	N	C	G	N	G	C	C	C	C	C	C	C	C	C	C	C	C
JAX00474735	19	27282494	0	G	A	G	G	G	G	G	A	A	G	G	G	G	G	G	G	A	G	G	G	A	A	G	G	A	H	A	G	G	H	G	A	H	A	G	G	G	G	G	G	G	G	G	G	G	G
JAX00474736	19	27282651	0	G	A	G	G	G	G	G	A	A	G	G	G	G	G	G	G	A	G	G	G	A	A	G	G	A	G	A	G	G	G	G	A	G	A	G	G	G	G	G	G	G	G	G	G	G	G
JAX00474738	19	27294686	0	G	A	A	G	G	G	G	A	G	A	G	A	A	G	A	A	G	H	G	G	A	A	G	G	G	H	A	G	G	H	A	G	N	G	G	G	G	G	G	H	G	A	G	G	A	G
JAX00474739	19	27296748	0	A	G	G	A	A	A	A	G	G	G	A	G	G	A	G	G	G	H	A	A	G	G	A	A	G	H	G	A	A	G	G	G	H	G	A	A	A	H	A	G	A	G	A	A	G	A
JAX00088084	19	27299085	0	T	C	C	T	T	T	T	C	C	C	T	C	C	T	C	C	C	H	T	T	C	C	T	T	C	H	C	T	T	C	C	C	H	C	T	T	T	H	T	H	T	C	T	T	C	T
JAX00474747	19	27304289	0	T	G	T	T	T	T	T	G	G	T	T	T	T	T	T	T	G	T	T	T	G	G	T	T	G	H	G	T	T	H	T	G	H	G	T	T	T	T	T	T	T	T	T	T	T	T
JAX00474749	19	27304950	0	G	A	A	G	G	G	G	G	G	A	G	A	A	G	A	A	G	H	G	G	G	G	G	G	G	G	G	G	G	H	A	G	G	G	G	G	G	H	G	N	G	A	G	G	A	G
JAX00214651	19	27320410	0	C	T	C	C	C	C	C	C	T	C	C	C	C	C	C	C	T	C	C	C	C	C	C	C	T	C	C	C	C	H	C	T	C	T	C	C	C	C	C	C	C	C	C	C	C	C
JAX00214652	19	27320467	0	T	C	T	T	T	T	T	T	C	T	T	T	T	T	T	T	C	T	T	T	T	T	T	T	C	T	T	T	T	H	T	C	T	C	T	T	T	T	T	T	T	T	T	T	T	T
JAX00474752	19	27322721	0	G	A	G	G	G	G	G	A	G	G	G	G	G	G	G	G	G	G	G	G	A	A	G	G	G	H	A	G	G	G	G	G	H	G	G	G	G	G	G	G	G	G	G	G	G	G
JAX00474756	19	27329223	0	C	T	T	C	C	C	C	C	C	C	C	C	T	C	C	C	C	H	C	C	C	C	C	C	C	C	C	C	C	C	C	C	C	C	C	C	C	C	C	C	C	T	C	C	T	C
JAX00474757	19	27329353	0	C	T	T	C	C	C	C	C	C	C	C	C	T	C	N	H	H	N	C	C	C	C	C	N	C	C	H	C	C	N	C	N	C	C	C	N	C	C	C	C	C	T	C	C	T	C
JAX00474758	19	27350188	0	G	A	G	G	G	G	G	A	G	G	G	G	G	G	G	G	G	G	G	G	A	A	G	G	G	H	A	G	G	G	G	G	H	G	G	G	G	G	G	G	G	G	G	G	G	G
JAX00088090	19	27376955	0	G	A	A	G	G	G	G	A	A	G	G	G	A	G	G	G	A	H	G	G	A	A	G	G	A	H	A	G	G	H	G	A	H	A	G	G	G	G	G	G	G	A	G	G	A	G
JAX00474762	19	27385908	0	G	A	A	G	G	G	G	G	G	G	G	G	N	G	G	G	G	G	G	G	G	G	G	G	G	G	G	G	G	G	G	G	G	G	G	G	G	G	G	G	G	H	G	G	N	G
JAX00474766	19	27397813	0	G	T	G	G	G	G	G	T	G	G	G	G	G	G	G	G	G	G	G	G	T	T	G	G	G	H	T	G	G	G	G	G	H	G	G	G	G	G	G	G	G	G	G	G	G	G
JAX00474767	19	27400540	0	C	T	T	C	C	C	C	C	C	C	C	C	T	C	C	C	C	H	C	C	C	C	C	C	C	C	C	C	C	C	C	C	C	C	C	C	C	C	C	C	C	T	C	C	T	C
JAX00474772	19	27409089	0	T	C	T	T	T	T	T	C	C	T	T	T	T	T	T	T	C	T	T	T	C	C	T	T	C	H	C	T	T	H	T	C	H	C	T	T	T	T	T	T	T	T	T	T	T	T
JAX00474773	19	27412381	0	T	G	T	T	T	T	T	G	G	T	T	T	T	T	T	T	G	T	T	T	G	G	T	T	G	N	G	T	T	H	T	G	H	G	T	T	T	T	T	T	T	T	T	T	T	T
JAX00474775	19	27415312	0	T	C	T	T	T	T	T	C	T	T	T	T	T	T	T	T	T	T	T	T	C	C	T	T	T	H	H	T	T	T	T	T	H	T	T	T	T	T	T	T	T	T	T	T	T	T
JAX00474777	19	27416349	0	A	G	A	A	A	A	A	A	G	A	A	A	A	A	A	A	G	A	A	A	A	A	A	A	G	A	A	A	A	H	A	G	A	G	A	A	A	A	A	A	A	A	A	A	A	A
JAX00474778	19	27440011	0	A	G	A	A	A	A	A	A	G	A	A	A	A	A	A	A	G	A	A	A	A	A	A	A	G	A	A	A	A	N	A	G	A	G	A	A	A	A	A	A	A	A	A	A	A	A
JAX00474782	19	27443798	0	T	A	T	T	A	T	A	T	T	T	A	T	T	T	T	T	T	H	T	H	T	T	T	A	T	N	T	A	A	T	T	T	N	T	T	T	A	T	H	H	H	T	A	A	T	A
JAX00474786	19	27448714	0	G	A	G	G	A	G	A	G	G	G	A	G	G	G	G	G	G	H	G	H	G	G	G	A	G	H	G	A	A	G	G	G	H	G	G	G	A	G	H	H	H	G	A	A	G	A
JAX00214653	19	27460074	0	A	G	A	A	A	A	A	A	G	A	A	A	A	A	A	A	G	A	A	A	A	A	A	A	G	A	A	A	A	H	A	G	A	G	A	A	A	A	A	A	A	A	A	A	A	A
JAX00214654	19	27460129	0	A	G	A	A	A	A	A	A	G	A	A	A	A	A	A	A	G	A	A	A	H	A	A	A	G	A	A	A	A	H	A	G	A	G	A	A	A	A	A	A	A	A	A	A	A	A
JAX00474790	19	27463607	0	C	T	T	C	C	C	C	C	C	C	C	C	T	C	C	C	C	H	C	C	C	C	C	C	C	C	C	C	C	C	C	C	C	C	C	C	C	C	C	C	C	T	C	C	T	C
JAX00474791	19	27467931	0	A	T	A	A	A	A	A	T	T	A	A	A	A	A	A	A	T	A	A	A	T	T	A	A	T	H	T	A	A	H	A	T	H	T	A	A	A	A	A	A	A	A	A	A	A	A
JAX00474794	19	27483312	0	G	A	G	G	G	G	G	G	A	G	G	G	G	G	G	G	A	G	G	G	G	G	G	G	A	G	G	G	G	H	G	A	G	A	G	G	G	G	G	G	G	G	G	G	G	G
JAX00088099	19	27493125	0	T	C	T	T	T	T	T	C	C	T	T	T	T	T	T	T	C	T	T	T	C	C	T	T	C	H	C	T	T	H	T	C	H	C	T	T	T	T	T	T	T	T	T	T	T	T
JAX00474795	19	27496046	0	A	G	A	A	A	A	A	G	A	A	A	A	A	A	A	A	A	A	A	A	G	G	A	A	A	H	G	A	A	A	A	A	G	A	A	A	A	A	A	A	A	A	A	A	A	A
JAX00474796	19	27513393	0	A	T	T	A	A	A	A	T	T	A	A	A	T	A	A	A	T	H	A	A	T	T	A	A	T	H	T	A	A	H	A	T	H	T	A	A	A	A	A	A	A	T	A	A	T	A
JAX00474798	19	27514246	0	G	A	A	G	G	G	G	G	A	G	G	G	A	G	G	G	A	H	G	G	G	G	G	G	A	G	G	G	G	H	G	A	G	A	G	G	G	G	G	G	G	A	G	G	A	G
JAX00474801	19	27521600	0	A	C	A	A	A	A	A	C	C	A	A	A	A	A	A	A	C	A	A	A	C	C	A	A	C	H	C	A	A	H	A	C	H	C	A	A	A	A	A	A	A	A	A	A	A	A
JAX00474803	19	27534346	0	T	C	C	T	T	T	T	T	T	T	T	T	C	T	T	T	T	H	T	T	T	T	T	T	T	T	T	T	T	T	T	T	T	T	T	T	T	T	T	T	T	C	T	T	C	T
JAX00474804	19	27536536	0	C	T	C	C	C	C	C	C	T	C	C	C	C	C	C	C	T	C	C	C	C	C	C	C	T	C	C	C	C	C	C	T	C	T	C	C	C	C	C	C	C	C	C	C	C	C
JAX00088103	19	27543922	0	C	T	T	C	C	C	C	T	T	C	C	C	T	C	C	C	T	H	C	C	T	T	C	C	T	H	T	C	C	H	C	T	H	T	C	C	C	C	C	C	C	T	C	C	T	C
JAX00474805	19	27544516	0	A	G	A	A	A	A	A	G	A	A	A	A	A	A	A	A	A	A	A	A	G	G	A	A	A	G	G	A	A	A	A	A	H	A	A	A	A	A	A	A	A	A	A	A	A	A
JAX00474808	19	27558336	0	T	G	T	T	T	T	T	G	T	T	T	T	T	T	T	T	T	T	T	T	G	G	T	T	T	H	G	T	T	T	T	T	H	T	T	T	T	T	T	T	T	T	T	T	T	T
JAX00088104	19	27559857	0	T	G	G	T	G	T	T	G	G	T	T	T	G	T	T	T	G	G	T	T	G	G	T	T	G	H	G	G	T	H	T	G	G	G	T	T	T	T	T	T	T	G	T	G	G	G
JAX00474821	19	27614688	0	A	G	A	A	A	A	A	G	A	A	A	A	A	A	A	A	A	A	A	A	G	G	A	A	A	H	G	A	A	A	A	A	H	A	A	A	A	A	A	A	A	A	A	A	A	A
JAX00088108	19	27618713	0	C	T	T	C	T	C	C	C	T	T	C	T	T	C	T	T	T	T	C	C	C	C	C	H	T	C	C	T	C	T	T	T	H	T	C	C	C	H	C	H	C	T	C	T	T	T
JAX00474822	19	27621934	0	A	G	G	A	G	A	A	G	G	G	A	G	G	A	G	G	G	G	A	A	G	G	A	H	G	A	G	G	A	G	G	G	G	G	A	A	A	H	A	H	A	G	A	G	G	G
JAX00214658	19	27630445	0	A	G	A	A	A	A	A	A	G	A	A	A	A	A	A	A	G	A	A	A	A	A	A	H	G	A	A	A	A	H	A	G	A	G	A	A	A	A	A	A	A	A	A	A	A	A
JAX00474826	19	27666314	0	G	A	G	G	G	G	G	A	A	G	G	G	G	G	G	G	H	G	G	G	A	A	G	H	A	H	A	G	G	H	G	A	H	A	G	G	G	G	G	G	G	G	G	G	G	G
JAX00474828	19	27672138	0	G	A	G	G	A	G	G	G	G	G	G	G	G	G	G	G	G	H	G	G	G	G	G	G	G	G	G	A	G	G	G	G	H	G	G	G	G	G	G	G	G	G	G	A	G	A
JAX00474830	19	27676790	0	C	T	C	C	T	C	C	C	T	C	C	C	C	C	C	C	T	H	C	C	C	C	C	H	T	C	C	T	C	H	C	T	H	T	C	C	C	C	C	C	C	C	C	T	C	T
JAX00474833	19	27679009	0	T	C	T	T	C	T	T	T	T	C	T	C	T	T	C	C	T	H	T	T	T	T	T	T	T	T	T	C	T	H	C	T	H	T	T	T	T	H	T	H	T	T	T	C	T	C
JAX00474835	19	27679375	0	G	A	G	G	A	G	G	G	G	A	G	A	G	G	A	A	G	H	G	G	G	G	G	G	G	G	G	A	G	H	A	G	H	G	G	G	G	H	G	N	G	G	G	A	G	A
JAX00474836	19	27679563	0	T	C	T	T	C	T	T	C	T	C	T	C	T	T	C	C	T	N	T	T	C	C	T	T	T	N	C	C	T	H	C	T	C	T	T	T	T	H	T	H	T	T	T	C	T	C
JAX00474837	19	27681038	0	G	A	G	G	A	G	G	A	A	A	G	A	G	G	A	A	A	H	G	G	A	A	G	H	A	H	A	A	G	A	A	A	A	A	G	G	G	H	G	H	G	G	G	A	G	A
JAX00474841	19	27688504	0	T	C	T	T	T	T	T	C	C	T	T	T	T	T	T	T	C	T	T	T	C	C	T	H	C	H	C	T	T	H	T	C	H	C	T	T	T	T	T	T	T	T	T	T	T	T
JAX00474843	19	27695129	0	T	C	T	T	C	T	T	T	T	T	T	T	T	T	T	T	T	H	T	T	T	T	T	T	T	T	T	C	T	T	T	T	H	T	T	T	T	T	T	T	T	T	T	C	T	C
JAX00088115	19	27698360	0	A	G	A	A	G	A	A	G	G	A	A	A	A	A	A	A	G	H	A	A	G	G	A	H	G	H	G	G	A	H	A	G	G	G	A	A	A	A	A	A	A	A	A	G	A	G
JAX00474847	19	27707685	0	A	G	A	A	A	A	A	G	G	A	A	A	A	A	A	A	G	A	A	A	G	G	A	H	G	H	G	A	A	H	A	G	H	G	A	A	A	A	A	A	A	A	A	A	A	A
JAX00474849	19	27709618	0	C	T	C	C	T	C	C	C	C	C	C	C	C	C	C	C	C	H	C	C	C	C	C	C	C	C	C	T	C	C	C	C	H	C	C	C	C	C	C	C	C	C	C	T	C	T
JAX00474852	19	27724697	0	A	C	A	A	A	A	A	A	C	A	A	A	A	A	A	A	C	A	A	A	A	A	A	H	C	A	A	A	A	H	A	C	A	C	A	A	A	A	A	A	A	A	A	A	A	A
JAX00088119	19	27739950	0	A	G	A	A	A	A	A	A	G	A	A	A	A	A	A	A	G	A	A	A	A	A	A	H	G	A	A	A	A	H	A	G	A	G	A	A	A	A	A	A	A	A	A	A	A	A
JAX00088120	19	27765500	0	A	G	A	A	G	A	A	A	G	G	A	G	A	A	G	G	G	H	A	A	A	A	A	H	G	A	A	G	A	G	G	G	H	G	A	A	A	H	A	H	A	A	A	G	A	G
JAX00474865	19	27803595	0	T	C	T	T	T	T	T	C	T	T	T	T	T	T	T	T	T	T	T	T	C	C	T	T	T	C	C	T	T	T	T	T	C	T	T	T	T	T	T	T	T	T	T	T	T	T
JAX00474866	19	27815023	0	G	A	A	G	G	G	G	G	G	G	G	G	A	N	N	G	H	A	N	G	H	N	G	G	N	G	G	G	G	G	G	G	N	G	G	G	G	G	G	G	G	A	G	G	A	G
JAX00474875	19	27829222	0	C	T	C	C	C	C	C	C	T	C	C	C	C	C	C	C	T	C	C	C	C	C	C	H	T	C	C	C	C	H	C	T	C	T	C	C	C	C	C	C	C	C	C	C	C	C
JAX00474878	19	27838575	0	G	A	G	G	A	G	G	A	A	G	G	G	G	G	G	G	A	H	G	G	A	A	G	H	A	H	A	A	G	H	G	A	A	A	G	G	G	G	G	G	G	G	G	A	G	A
JAX00214661	19	27846532	0	A	T	A	A	A	A	A	A	T	A	A	A	A	A	A	A	T	A	A	A	A	A	A	H	T	A	A	A	A	H	A	T	A	T	A	A	A	A	A	A	A	A	A	A	A	A
JAX00474881	19	27847385	0	C	T	C	C	T	C	C	C	C	C	C	C	C	C	C	C	C	H	C	C	C	C	C	C	C	C	C	T	C	C	C	C	H	C	C	C	C	C	C	C	C	C	C	T	C	T
JAX00088127	19	27855230	0	T	C	T	T	T	T	T	T	C	T	T	T	T	T	T	T	C	T	T	T	T	T	T	N	C	T	T	T	T	H	T	C	T	C	T	T	T	T	T	T	T	T	T	T	T	T
[truncated: 2,695 more rows]
[truncated: 119 more columns]
