# Supplementary material for: Modeling Host Genetic Regulation of Influenza Pathogenesis in the Collaborative Cross
Source: PLoS Pathog. 2013 Feb 28;9(2):e1003196. doi: 10.1371/journal.ppat.1003196 (PMC3585141; doi:10.1371/journal.ppat.1003196)
Supplement: Dataset S2 — Genotypes of Pre-CC animals. (ZIP) [file ppat.1003196.s002.zip › chr2.csv]

						A	B	C	D	E	F	G	H	GDACBHFE	DHGFEBCA	DFBHAECG	AEHGDCFB	BGAFDECH	FCEHGDAB	EBDGAFCH	CFEDHABG	GHBDCAFE	DHBGAFCE	AEDGBHFC	EDFCBHGA	EDAFGCBH	EBAFCGDH	CGDEFBHA	EDBGCHAF	CEBHDFAG	AEBGDFCH	BEHDFACG	HCDBAEFG	AEFGDBHC	BHCEAFDG	BGFEHDAC	EAFCDHGB	EBGAFDHC	CHAEDGBF	BFDGAECH	EAGBHCFD	ECBFAGDH	FCBHAEDG	CAFGEHDB	BHDFAGCE	GFEBCHAD	AFECDHGB	AFDGEBHC	EDFGABHC
id	chr	position	array	call0	call2	A/J	C57Bl/6J	129SvlmJ	NOD/LtJ	NZO/HlLtJ	CAST/EiJ	PWK/PhJ	WSB/EiJ	OR157f52	OR941f70	OR3467f46	OR4251f139	OR5415f124	OR2291f89	OR3087f42	OR739f146	OR867f169	OR3548f45	OR3007f48	OR3078f48	OR3291f40	OR3358f52	OR692f155	OR3207f45	OR3426f49	OR3168f55	OR780f63	OR3370f40	OR3154f39	OR3389f49	OR291f146	OR3181f47	OR3289f54	OR3076f38	OR3061f41	OR3067f39	OR3594f40	OR5019f133	OR5049f136	OR5118f134	OR4587f141	OR5091f130	OR5612f134	OR3584f50
JAX00482024	2	3010110	0	C	G	C	C	C	C	C	G	C	C	G	C	C	C	G	C	G	C	C	C	C	G	H	C	C	C	C	C	C	C	G	H	C	C	H	C	C	C	G	C	G	C	G	C	C	C
JAX00090631	2	3012632	0	T	C	T	T	C	T	C	C	C	T	C	C	T	T	C	C	C	T	H	T	H	C	C	C	H	T	C	T	C	T	C	H	C	T	C	T	H	T	C	T	C	T	C	C	T	T
JAX00482026	2	3024110	0	T	C	T	T	T	T	T	C	T	T	C	T	T	T	C	T	N	T	T	T	T	C	H	T	T	T	T	T	T	T	C	N	T	T	H	T	T	T	C	T	C	T	C	T	T	T
JAX00482027	2	3044402	0	C	T	C	C	C	C	C	T	T	C	T	C	C	C	T	T	T	C	H	C	H	T	H	C	C	C	C	C	C	C	T	H	C	C	T	C	C	C	T	C	T	C	T	H	C	C
JAX00482028	2	3047290	0	A	G	A	A	A	A	A	A	G	A	A	A	A	A	A	G	A	A	H	A	H	A	A	A	A	A	A	A	A	A	A	A	A	A	H	A	A	A	A	A	A	A	A	H	A	A
JAX00482029	2	3077799	0	T	C	T	T	T	T	T	C	T	T	C	T	T	T	C	T	C	T	T	T	T	C	H	T	T	T	T	T	T	T	C	H	T	T	H	T	T	T	C	T	C	T	C	T	T	T
JAX00482031	2	3079164	0	A	G	A	A	A	A	G	A	A	A	A	A	A	A	A	A	A	A	A	A	A	A	A	G	H	A	A	A	G	A	A	A	H	A	A	A	A	A	A	A	A	A	A	N	A	A
JAX00090634	2	3079648	0	T	A	T	T	A	T	T	T	T	T	T	A	T	T	T	T	T	T	T	T	T	T	H	T	T	T	A	T	T	T	T	T	H	T	T	T	H	T	T	T	T	T	T	T	T	T
JAX00482036	2	3082499	0	C	G	C	C	G	C	C	C	C	C	C	G	C	C	C	C	C	C	C	C	C	C	H	C	C	C	G	C	C	C	C	C	H	C	C	C	H	C	C	C	C	C	C	C	C	C
JAX00482037	2	3082590	0	T	G	T	T	T	T	G	G	G	T	G	T	T	T	G	G	G	T	H	T	H	G	N	G	N	T	T	T	G	T	G	N	H	T	G	T	T	T	G	T	G	T	G	G	T	T
JAX00482040	2	3086868	0	C	G	C	C	C	C	C	C	G	C	C	C	C	C	C	G	C	C	H	C	H	C	C	C	C	C	C	C	C	C	C	C	C	C	H	C	C	C	C	C	C	C	C	H	C	C
JAX00090637	2	3101056	0	G	T	T	G	T	G	T	G	G	T	G	T	G	G	G	G	G	G	H	G	H	G	H	T	T	T	T	G	T	H	G	H	T	G	G	H	H	H	G	G	G	T	G	H	G	G
JAX00215381	2	3110893	0	C	T	C	C	C	C	C	C	T	C	C	C	C	C	C	T	C	C	H	C	H	C	C	C	C	C	C	C	C	C	C	C	C	C	H	C	C	C	C	C	C	C	C	H	C	C
JAX00482046	2	3136258	0	A	G	A	A	G	A	G	A	A	G	A	G	A	A	A	A	A	N	A	A	H	A	H	G	G	G	G	A	G	A	A	H	G	A	A	H	H	A	A	A	A	A	A	H	A	A
JAX00482047	2	3145251	0	T	C	T	T	T	T	T	C	T	T	C	N	T	T	C	T	C	T	T	T	T	C	H	T	T	T	T	T	T	T	C	H	T	T	H	T	T	T	C	T	C	T	C	T	T	T
JAX00482049	2	3151022	0	G	A	G	G	G	G	G	A	G	G	A	G	G	G	A	G	A	G	G	G	G	A	H	G	G	G	G	G	G	G	A	H	G	G	H	G	G	G	A	G	A	G	A	G	G	G
JAX00482050	2	3151518	0	C	T	C	C	C	C	C	T	T	C	T	C	C	C	T	T	T	C	H	C	H	T	H	C	C	C	C	C	C	C	T	H	C	C	T	C	C	C	T	C	T	C	T	H	C	C
JAX00482052	2	3154595	0	A	C	A	A	A	A	A	C	C	A	C	A	A	A	C	C	C	A	N	A	H	C	H	A	A	A	A	A	A	A	C	H	A	A	C	A	A	A	C	A	C	A	C	H	A	A
JAX00482053	2	3170083	0	G	T	G	G	G	G	G	G	T	G	G	G	G	G	G	T	G	G	H	G	H	G	G	G	G	G	G	G	G	G	G	G	G	G	H	G	G	G	G	G	G	G	G	H	G	G
JAX00482056	2	3208384	0	G	C	G	G	C	G	C	G	G	C	G	C	G	G	G	G	G	G	G	G	N	G	H	C	C	C	C	G	C	G	G	N	C	G	G	H	H	G	G	G	G	G	G	H	G	G
JAX00482059	2	3211584	0	C	T	C	C	T	C	T	C	C	T	C	T	C	C	C	C	C	C	C	C	H	C	H	T	T	T	T	C	T	C	C	H	T	C	C	H	H	C	C	C	C	C	C	H	C	C
JAX00482060	2	3213008	0	C	T	C	C	C	C	C	C	T	C	C	C	C	C	C	T	C	C	H	C	H	C	C	C	C	C	C	C	C	C	C	C	C	C	H	C	C	C	C	C	C	C	C	H	C	C
JAX00482062	2	3216295	0	G	A	G	G	G	G	G	A	A	G	A	G	G	G	A	A	A	G	H	G	H	A	H	G	G	G	G	G	G	G	A	H	G	G	A	G	G	G	A	G	A	G	A	N	G	G
JAX00482066	2	3280765	0	G	A	G	G	G	G	A	G	G	G	G	G	G	G	G	G	G	G	G	G	G	G	G	A	H	G	G	G	A	G	G	G	H	G	G	G	G	G	G	G	G	G	G	H	G	G
JAX00090650	2	3285529	0	A	C	A	A	C	A	C	C	C	C	C	C	A	A	C	C	C	A	H	A	C	C	C	C	C	C	C	A	C	A	C	C	C	A	C	H	H	A	C	A	C	A	C	C	A	A
JAX00090651	2	3285560	0	T	C	T	T	C	T	C	C	C	C	C	C	T	T	C	C	C	T	N	T	C	C	C	C	C	C	C	T	C	T	C	C	C	T	C	H	N	T	C	T	C	T	C	C	T	T
JAX00482068	2	3291866	0	C	A	C	C	C	C	C	A	C	C	A	C	C	C	A	C	A	C	C	C	C	A	H	C	C	C	C	C	C	C	A	H	C	C	H	C	C	C	A	C	A	C	A	C	C	C
JAX00482079	2	3333564	0	A	T	A	A	T	A	T	A	A	A	A	T	A	A	A	A	A	A	A	A	A	A	H	T	T	A	T	A	T	A	A	A	T	A	A	A	H	A	A	A	A	A	A	H	A	A
JAX00090654	2	3337544	0	C	T	C	C	T	C	T	T	T	C	T	T	C	C	T	T	T	C	C	C	H	T	T	T	H	C	T	C	T	C	T	H	T	C	T	C	H	C	T	C	T	C	T	T	C	C
JAX00482080	2	3343769	0	C	A	C	C	C	C	A	A	A	C	A	C	C	C	A	A	A	C	A	C	H	A	H	A	H	C	C	C	A	C	A	H	H	C	A	C	C	C	A	C	A	C	A	A	C	C
JAX00090655	2	3348108	0	C	G	C	C	G	C	G	G	G	C	G	G	C	C	G	G	G	C	H	C	H	G	G	G	H	C	G	C	G	C	G	H	G	C	G	C	H	C	G	C	G	C	G	G	C	C
JAX00482081	2	3357903	0	A	C	A	A	A	A	A	C	A	A	C	A	A	A	C	A	C	A	A	A	A	C	A	A	A	A	A	A	A	A	C	A	A	A	A	A	A	A	C	A	C	A	C	A	A	A
JAX00482082	2	3367029	0	A	G	A	A	G	A	A	G	G	A	G	G	A	A	G	G	G	A	H	A	H	G	G	A	A	A	G	A	A	A	G	H	H	A	G	A	H	A	G	A	G	A	G	H	A	A
JAX00482085	2	3367813	0	C	T	C	C	C	C	T	C	T	C	C	C	C	C	C	T	C	C	H	C	N	C	C	T	H	C	C	C	T	C	C	C	H	C	H	C	C	C	C	C	C	C	C	T	C	C
JAX00482087	2	3373787	0	C	T	C	C	C	C	C	T	C	C	T	C	C	C	T	C	T	C	C	C	C	T	H	C	C	C	C	C	C	C	T	H	C	C	H	C	C	C	T	C	T	C	T	C	C	C
JAX00090657	2	3374784	0	C	G	C	C	G	C	G	G	G	C	G	G	C	C	G	G	G	C	H	C	H	G	G	G	H	C	G	C	G	C	G	H	G	C	G	C	H	C	G	C	G	C	G	G	C	C
JAX00215388	2	3374901	0	C	T	C	C	C	C	C	C	T	C	C	C	C	C	C	T	C	C	H	C	H	C	C	C	C	C	C	C	C	C	C	C	C	C	H	C	C	C	C	C	C	C	C	H	C	C
JAX00090658	2	3392977	0	A	T	A	A	T	A	T	A	A	A	A	T	A	A	A	A	A	N	A	A	A	A	H	T	H	A	T	A	T	A	A	A	T	A	A	A	H	A	A	A	A	A	A	T	A	A
JAX00482094	2	3426406	0	G	A	G	G	G	G	G	A	G	G	A	G	G	G	A	G	A	G	G	G	G	A	H	G	G	G	G	G	G	G	A	H	G	G	H	G	G	G	A	G	A	G	A	G	G	G
JAX00090663	2	3459998	0	C	T	C	C	C	C	T	T	T	C	T	C	C	C	T	T	T	C	H	C	H	T	H	T	H	C	C	C	T	C	T	H	H	C	T	C	C	C	T	C	T	C	T	T	C	C
JAX00482096	2	3460591	0	A	G	A	A	A	A	G	A	A	A	A	A	A	A	A	A	A	A	A	A	A	A	A	G	H	A	A	A	G	A	A	A	H	A	A	A	A	A	A	A	A	A	A	H	A	A
JAX00482099	2	3482169	0	G	C	G	G	G	G	G	G	C	G	G	G	G	G	G	C	G	G	H	G	H	G	G	G	G	G	G	G	G	G	G	G	G	G	H	G	G	G	G	G	G	G	G	H	G	G
JAX00482105	2	3540896	0	C	T	C	C	T	C	C	T	C	C	T	T	C	C	T	C	T	C	C	C	C	T	T	C	C	C	T	C	C	C	T	H	H	C	H	C	T	C	T	C	T	C	T	C	C	C
JAX00482106	2	3543918	0	A	T	A	A	A	A	A	T	A	A	T	A	A	A	T	A	T	A	A	A	A	T	H	A	A	A	A	A	A	A	T	H	A	A	H	A	A	A	T	A	T	A	T	A	A	A
JAX00090671	2	3561506	0	A	T	A	A	T	A	A	T	T	T	T	T	A	A	T	T	T	A	H	A	T	T	T	A	H	T	T	A	A	A	T	T	H	A	T	H	H	A	T	A	T	A	T	H	A	A
JAX00090673	2	3574399	0	T	C	T	T	C	T	T	C	C	C	C	C	T	T	C	C	C	T	N	T	C	C	C	T	N	C	C	T	T	T	C	C	H	T	C	H	H	T	C	T	C	T	C	T	T	T
JAX00482109	2	3594713	0	G	C	G	G	G	G	G	C	G	G	C	G	G	G	C	G	C	G	G	G	G	C	N	G	G	G	G	G	G	G	C	H	G	G	N	G	G	G	C	G	C	G	C	G	G	G
JAX00482110	2	3596914	0	C	T	C	C	C	C	C	T	T	C	T	C	C	C	T	T	T	C	H	C	H	T	N	C	C	C	C	C	C	C	T	H	C	C	T	C	C	C	T	C	T	C	T	H	C	C
JAX00482112	2	3602582	0	G	A	G	G	G	G	G	A	A	A	A	G	G	G	A	A	A	G	H	G	A	A	H	G	H	A	G	G	G	G	A	A	G	G	A	H	G	G	A	G	A	G	A	H	G	G
JAX00482118	2	3608256	0	C	T	C	C	C	C	C	T	C	C	T	C	C	C	T	C	T	C	C	C	C	T	H	C	C	C	C	C	C	C	T	H	C	C	C	C	C	C	T	C	T	C	T	C	C	C
JAX00090677	2	3660108	0	A	G	A	A	A	A	A	G	G	G	G	A	A	A	G	G	G	A	H	A	G	G	H	A	H	G	A	A	A	A	G	G	A	A	G	H	A	A	G	A	G	A	G	H	A	A
JAX00482123	2	3687259	0	T	G	T	T	T	T	T	G	G	T	G	T	T	T	G	G	G	T	N	T	H	G	H	T	T	T	T	T	T	T	G	H	T	T	G	T	T	T	G	T	G	T	G	H	T	T
JAX00482128	2	3695165	0	G	A	G	G	G	G	G	G	A	G	G	G	G	G	G	A	G	G	H	G	H	G	G	G	G	G	G	G	G	G	G	G	G	G	H	G	G	G	G	G	G	G	G	H	G	G
JAX00482131	2	3697710	0	C	T	C	C	T	C	C	C	C	T	C	T	C	C	C	C	C	C	C	C	N	C	C	C	C	T	T	C	C	C	C	N	N	C	C	C	N	C	C	C	C	C	C	C	C	C
JAX00090680	2	3698292	0	G	A	G	G	A	G	G	G	G	A	G	A	G	G	G	G	G	G	G	G	H	G	H	G	H	A	A	G	G	G	G	H	H	G	G	H	H	G	G	G	G	G	G	G	G	G
JAX00482132	2	3699429	0	G	C	G	G	G	G	G	C	C	G	C	G	G	G	C	H	C	G	G	G	G	C	G	G	G	G	G	G	G	G	C	G	G	G	H	G	G	G	C	G	C	G	C	G	G	G
JAX00482133	2	3714284	0	C	A	C	C	A	C	C	C	C	A	C	A	C	C	C	C	C	C	C	C	H	C	H	C	H	A	A	C	C	C	C	H	H	C	C	H	H	C	C	C	C	C	C	C	C	C
JAX00482134	2	3714442	0	C	T	C	C	T	C	C	C	C	T	C	T	C	C	C	C	C	C	C	C	C	C	H	C	H	T	T	C	C	C	C	N	H	C	C	C	C	C	C	C	C	C	C	C	C	C
JAX00482135	2	3716550	0	T	A	T	T	A	T	T	A	A	A	A	A	T	T	A	A	A	T	H	T	A	A	A	T	H	A	A	T	T	T	A	A	H	T	A	H	H	T	A	T	A	T	A	H	T	T
JAX00482138	2	3770292	0	A	C	A	A	A	A	A	C	C	C	C	A	A	A	C	C	C	A	H	A	C	C	H	A	N	C	A	A	A	A	C	C	A	A	C	N	A	A	C	A	C	A	C	H	A	A
JAX00482142	2	3796482	0	C	T	C	C	C	C	C	C	C	T	H	H	C	C	C	C	C	C	C	C	H	C	C	C	C	T	C	C	C	C	C	T	C	C	C	C	C	C	N	C	C	C	N	C	C	C
JAX00482145	2	3807906	0	T	C	T	T	T	T	T	C	C	C	C	T	T	T	C	C	C	T	H	T	C	C	H	T	H	C	T	T	T	T	C	C	T	T	C	H	T	T	C	T	C	T	C	H	T	T
JAX00482146	2	3813027	0	A	C	A	A	A	A	A	A	A	C	A	A	A	A	A	A	A	A	A	A	C	A	A	A	H	C	A	A	A	A	A	C	A	A	A	H	A	A	A	A	A	A	A	A	A	A
JAX00482149	2	3822808	0	A	T	A	A	A	A	A	A	T	A	A	A	A	A	A	T	A	A	H	A	H	A	A	A	A	A	A	A	A	A	A	A	A	A	H	A	A	A	A	A	A	A	A	H	A	A
JAX00482150	2	3823112	0	C	A	C	C	C	C	C	A	C	C	A	C	C	C	A	C	A	C	C	C	C	A	H	C	C	C	C	C	C	C	A	H	C	C	H	C	C	C	A	C	A	C	A	C	C	C
JAX00482152	2	3828358	0	A	G	A	A	G	A	A	G	G	A	G	G	A	A	G	G	G	A	H	A	H	G	G	A	A	A	N	A	A	A	G	H	A	A	G	A	A	A	G	A	G	A	G	H	A	A
JAX00482155	2	3834384	0	G	A	G	G	A	G	G	G	G	G	G	A	G	G	G	G	G	G	G	G	G	G	H	G	G	G	A	G	G	G	G	G	H	G	G	G	H	G	G	G	G	G	G	G	G	G
JAX00482156	2	3841739	0	T	C	T	T	C	T	T	T	T	T	T	C	T	T	T	T	T	T	T	T	T	T	H	T	T	T	C	T	T	T	T	T	H	T	T	T	H	T	T	T	T	T	T	T	T	T
JAX00090692	2	3842759	0	G	A	G	G	A	G	G	G	G	G	G	A	G	G	G	G	G	G	G	G	G	G	H	G	G	G	A	G	G	G	G	G	H	G	G	G	H	G	G	G	G	G	G	G	G	G
JAX00482160	2	3849963	0	G	T	G	G	T	G	G	G	T	G	G	T	G	G	G	T	G	G	N	G	H	G	H	G	G	G	T	G	G	G	G	G	H	G	H	G	N	G	G	G	G	G	G	N	G	G
JAX00215400	2	3869763	0	A	G	A	A	A	A	A	G	G	A	G	A	A	A	G	G	G	N	H	A	H	G	H	A	A	A	A	A	A	A	G	H	A	A	G	A	A	A	G	A	G	A	G	H	A	A
JAX00215401	2	3891029	0	A	C	A	A	A	A	A	A	C	A	A	A	A	A	A	C	A	A	H	A	H	A	A	A	A	A	A	A	A	A	A	A	A	A	H	A	A	A	A	A	A	A	A	H	A	A
JAX00090696	2	3899039	0	A	G	A	A	G	A	A	A	A	A	N	G	A	A	A	A	A	A	A	A	A	A	N	A	A	A	G	A	A	A	A	A	H	A	A	A	H	A	A	A	A	A	A	A	A	A
JAX00482176	2	3933140	0	T	C	T	T	T	T	T	C	T	T	C	T	T	T	C	T	C	T	T	T	T	C	H	T	T	T	T	T	T	T	C	H	T	T	H	T	T	T	C	T	C	T	C	T	T	T
JAX00482179	2	3937446	0	G	C	G	G	C	G	G	G	G	G	G	C	G	G	G	G	G	G	G	G	G	G	H	G	G	G	C	G	G	G	G	G	H	G	G	G	H	G	G	G	G	G	G	G	G	G
JAX00482184	2	3939748	0	A	C	A	A	A	A	A	A	C	A	A	A	A	A	A	C	A	A	H	A	H	A	A	A	A	A	A	A	A	A	A	A	A	A	H	A	A	A	A	A	A	A	A	H	A	A
JAX00482185	2	3945337	0	T	G	T	T	G	T	T	G	G	T	G	G	T	T	G	G	G	T	H	T	H	G	G	T	T	H	G	T	T	T	G	H	H	T	G	T	H	T	G	T	G	T	G	H	T	T
JAX00482187	2	3945509	0	C	T	C	C	T	C	C	C	T	C	C	T	C	C	C	T	C	C	H	C	H	C	H	C	C	C	T	C	C	C	C	C	H	C	H	C	H	C	C	C	C	C	C	H	C	C
JAX00090699	2	3946554	0	T	C	T	T	C	T	T	T	T	C	T	C	T	T	T	T	T	T	T	T	H	T	H	T	H	C	C	T	T	T	T	H	H	T	T	H	H	T	T	T	T	T	T	T	T	T
JAX00482189	2	3946638	0	C	T	C	C	T	C	C	C	C	T	C	T	C	C	C	C	C	C	C	C	H	C	H	C	H	T	T	C	C	C	C	H	H	C	C	H	H	C	C	C	C	C	C	C	C	C
JAX00482190	2	3948550	0	A	G	A	A	A	A	A	G	A	A	G	A	A	A	G	A	G	A	A	A	A	G	H	A	A	A	A	A	A	A	G	H	A	A	H	A	A	A	G	A	G	A	G	A	A	A
JAX00482191	2	3951825	0	G	A	G	G	A	G	G	G	G	A	G	A	G	G	G	G	G	G	G	G	N	G	N	G	H	H	A	G	G	G	G	H	H	G	G	H	G	G	G	G	G	G	G	G	G	G
JAX00090700	2	3953587	0	A	G	A	A	G	A	A	G	G	G	G	G	A	A	G	G	G	A	H	A	G	G	G	A	H	G	G	A	A	A	G	G	H	A	G	H	H	A	G	A	G	A	G	H	A	A
JAX00090701	2	3979869	0	A	G	A	A	G	A	A	G	G	G	G	G	A	A	G	G	G	A	H	A	G	G	G	A	H	G	G	A	A	A	G	G	H	A	G	H	H	A	G	A	G	A	G	H	A	A
JAX00482200	2	4015615	0	G	A	G	G	G	G	G	G	G	A	G	G	G	G	G	N	G	G	H	G	H	G	G	G	N	A	G	G	G	G	G	N	N	G	G	H	G	G	G	G	G	G	G	G	G	G
JAX00482206	2	4032794	0	C	T	C	C	C	C	C	T	C	C	T	C	C	C	T	C	T	C	C	C	C	T	H	C	C	C	C	C	C	C	T	H	C	C	H	C	C	C	T	C	T	C	T	C	C	C
JAX00482207	2	4033208	0	C	T	C	C	C	C	C	T	C	C	T	C	C	C	T	C	T	C	C	C	C	T	H	C	C	C	C	C	C	C	T	H	C	C	H	C	C	C	T	C	T	C	T	C	C	C
JAX00482208	2	4033646	0	C	T	C	C	C	C	C	T	T	T	T	C	C	C	T	T	T	C	H	C	T	T	H	C	H	T	C	C	C	C	T	T	C	C	T	H	C	C	T	C	T	C	T	H	C	C
JAX00215404	2	4033946	0	G	A	G	G	G	G	G	G	A	G	G	G	G	G	G	A	G	G	H	G	H	G	G	G	G	G	G	G	G	G	G	G	G	G	H	G	G	G	G	G	G	G	G	H	G	G
JAX00090706	2	4035902	0	C	T	C	C	T	C	C	T	T	T	T	T	C	C	T	T	T	C	H	C	T	T	T	C	H	T	T	C	C	C	T	T	H	C	T	H	H	C	T	C	T	C	T	H	C	C
JAX00090707	2	4052470	0	A	G	A	A	G	A	A	G	G	G	G	G	A	A	G	G	G	A	H	A	G	G	G	A	H	G	G	A	A	A	G	G	H	A	G	H	H	A	G	A	G	A	G	H	A	A
JAX00215405	2	4068638	0	T	C	T	T	T	T	T	T	C	T	T	T	T	T	T	C	T	T	H	T	H	T	T	T	T	T	T	T	T	T	T	T	T	T	H	T	T	T	T	T	T	T	T	H	T	T
JAX00482214	2	4075102	0	A	G	A	A	G	A	A	A	A	G	A	G	A	A	A	A	A	A	A	A	H	A	H	A	H	G	G	A	A	A	A	H	H	A	A	H	H	A	A	A	A	A	A	A	A	A
JAX00482215	2	4075776	0	A	C	A	A	A	A	A	C	A	A	C	A	A	A	C	A	C	A	A	A	A	C	H	A	A	A	A	A	A	A	C	H	A	A	H	A	A	A	C	A	C	A	C	A	A	A
JAX00482216	2	4077533	0	G	A	G	G	A	G	G	A	A	A	A	A	G	G	A	A	A	G	H	G	A	A	A	G	H	A	A	G	G	G	A	A	H	G	A	H	H	G	A	G	A	G	A	H	G	G
JAX00090711	2	4098490	0	A	G	A	A	A	A	A	A	A	G	A	A	A	A	A	A	A	A	A	A	H	A	A	A	H	G	A	A	A	A	A	H	A	A	A	H	A	A	A	A	A	A	A	A	A	A
JAX00090712	2	4098765	0	T	C	T	T	T	T	T	T	T	C	T	T	T	T	T	T	T	T	T	T	H	T	T	T	H	C	T	T	T	T	T	H	T	T	T	N	T	T	T	T	T	T	T	T	T	T
JAX00482223	2	4109796	0	T	C	T	T	T	T	T	C	C	T	C	T	T	T	C	C	C	T	H	T	H	C	H	T	T	T	T	T	T	T	C	H	T	T	C	T	T	T	C	T	C	T	C	H	T	T
JAX00090713	2	4129916	0	G	A	G	G	G	G	G	G	A	G	G	G	G	G	G	A	G	G	H	G	H	G	G	G	G	G	G	G	G	G	G	G	G	G	H	G	G	G	G	G	G	G	G	H	G	G
JAX00482229	2	4147827	0	T	C	T	T	T	T	T	C	C	C	C	T	T	T	C	C	C	T	H	T	C	C	N	T	H	C	T	T	T	T	C	C	T	T	C	H	T	T	C	T	C	T	C	H	T	T
JAX00482242	2	4172598	0	G	C	G	G	C	G	G	G	G	G	G	C	G	G	N	G	G	G	G	G	G	G	H	G	G	G	N	G	N	G	G	G	H	G	G	G	H	G	G	G	G	G	G	G	G	G
JAX00482248	2	4187544	0	C	G	C	C	G	C	C	C	G	C	C	G	C	C	C	G	C	C	H	C	H	C	H	C	C	C	G	C	C	C	C	C	H	C	H	C	H	C	C	C	C	C	C	H	C	C
JAX00482251	2	4199813	0	G	T	G	G	G	G	G	T	G	G	T	G	G	G	T	G	T	G	G	G	G	T	H	G	G	G	G	G	G	G	T	H	G	G	H	G	G	G	T	G	T	G	T	G	G	G
JAX00482252	2	4208577	0	C	T	C	C	C	C	C	T	T	C	T	N	C	C	T	T	T	C	H	C	H	T	H	C	C	C	C	C	C	C	T	H	C	C	T	C	C	C	T	C	T	C	T	H	C	C
JAX00090720	2	4211457	0	G	A	G	G	A	G	G	G	G	G	G	A	G	G	G	G	G	G	G	G	G	G	H	G	G	G	A	G	G	G	G	G	H	G	G	G	H	G	G	G	G	G	G	G	G	G
JAX00482258	2	4262193	0	C	G	C	C	G	C	C	G	C	C	G	G	C	C	G	C	G	C	C	C	C	G	G	C	C	C	G	C	C	C	G	H	H	C	H	C	H	C	G	C	G	C	G	C	C	C
JAX00482262	2	4264691	0	C	G	C	C	G	C	C	G	G	C	G	G	C	C	G	G	G	C	H	C	H	G	G	C	C	C	G	C	C	C	G	H	H	C	G	C	N	C	G	C	G	C	G	H	C	C
JAX00482263	2	4265241	0	C	T	C	C	T	C	C	C	T	C	C	T	C	C	C	T	C	C	H	C	H	C	H	C	C	C	T	C	C	C	C	C	H	C	H	C	N	C	C	C	C	C	C	H	C	C
JAX00482268	2	4281749	0	C	T	C	C	C	C	C	C	T	C	C	C	C	C	C	T	C	C	H	C	H	C	C	C	C	C	C	C	C	C	C	C	C	C	H	C	C	C	C	C	C	C	C	H	C	C
JAX00090726	2	4298688	0	C	T	C	C	C	C	C	T	T	C	T	C	C	C	T	T	T	C	H	C	H	T	H	C	C	C	C	C	C	C	T	H	C	C	T	C	C	C	T	C	T	C	T	H	C	C
JAX00482271	2	4325048	0	C	A	C	C	C	C	C	A	C	C	A	C	C	C	A	C	A	C	C	C	C	A	H	C	C	C	C	C	C	C	A	H	C	C	H	C	C	C	A	C	A	C	A	C	C	C
JAX00090728	2	4338344	0	T	C	T	T	T	T	T	T	C	T	T	T	T	T	T	C	T	T	H	T	H	T	T	T	T	T	T	T	T	T	T	T	T	T	H	T	T	T	T	T	T	T	T	H	T	T
JAX00090730	2	4352934	0	C	T	C	C	T	C	C	T	T	T	T	T	C	C	T	T	T	C	N	C	T	T	T	C	N	T	T	C	C	C	T	T	H	C	T	H	H	C	T	C	T	C	T	T	C	C
JAX00482272	2	4353794	0	A	G	A	A	A	A	A	G	A	A	G	A	A	A	G	A	G	A	A	A	A	G	H	A	A	A	A	A	A	A	G	H	A	A	H	A	A	A	G	A	G	A	G	A	A	A
JAX00482274	2	4377552	0	T	C	T	T	C	T	T	C	C	T	C	C	T	T	C	C	C	T	H	T	H	C	C	T	T	T	C	T	T	T	C	H	H	T	C	T	H	T	C	T	C	T	C	H	T	T
JAX00482276	2	4377984	0	C	G	C	C	G	C	C	C	G	C	C	G	C	C	C	G	C	C	C	C	C	C	C	C	C	C	G	C	C	C	C	C	C	C	N	C	C	C	C	C	C	C	C	C	C	C
JAX00090732	2	4389160	0	G	C	G	G	C	G	G	G	G	G	G	C	G	G	G	G	G	G	G	G	G	G	H	G	G	G	C	G	G	G	G	G	H	G	G	G	H	G	G	G	G	G	G	G	G	G
JAX00090733	2	4392538	0	G	A	G	G	A	G	G	A	A	A	A	A	G	G	A	A	A	G	H	G	A	A	A	G	H	A	A	G	G	G	A	A	H	G	A	H	H	G	A	G	A	G	A	H	G	G
JAX00482278	2	4398455	0	G	A	G	G	G	G	G	A	A	G	A	G	G	G	A	A	A	G	H	G	H	A	H	G	G	G	G	G	G	G	A	H	G	G	A	G	G	G	A	G	A	G	A	H	G	G
JAX00090734	2	4408505	0	A	G	A	A	A	A	A	G	G	A	G	A	A	A	G	G	G	A	H	A	H	G	H	A	A	A	A	A	A	A	G	H	A	A	G	A	A	A	G	A	G	A	G	H	A	A
JAX00482281	2	4426054	0	G	A	G	G	A	G	G	G	G	G	G	A	G	G	G	G	G	G	G	G	G	G	A	G	G	G	A	G	G	G	G	G	N	G	G	G	A	G	G	G	G	G	G	G	G	G
JAX00482283	2	4426126	0	C	T	C	C	T	C	C	C	C	C	C	T	C	C	C	C	C	C	C	C	C	C	H	C	C	C	T	C	C	C	C	C	H	C	C	C	H	C	C	C	C	C	C	C	C	C
JAX00090737	2	4459213	0	T	C	T	T	T	T	T	C	C	T	C	T	T	T	N	C	C	T	T	T	H	C	T	T	T	T	T	T	T	T	C	T	T	T	C	T	T	T	C	T	C	T	C	H	T	T
JAX00090739	2	4469241	0	T	C	T	T	C	T	T	C	C	C	C	C	T	T	C	C	C	T	H	T	C	C	C	T	H	C	C	T	T	T	C	C	H	T	C	H	H	T	C	T	C	T	C	H	T	T
JAX00482289	2	4473456	0	G	A	G	G	G	G	G	A	G	G	A	G	G	G	A	G	A	G	G	G	G	A	H	G	G	G	G	G	G	G	A	H	G	G	H	G	G	G	A	G	A	G	A	G	G	G
JAX00090740	2	4498040	0	C	T	C	C	C	C	C	C	T	C	C	C	C	C	C	T	C	C	H	C	H	C	C	C	C	C	C	C	C	C	C	C	C	C	H	C	C	C	C	C	C	C	C	H	C	C
JAX00482293	2	4512326	0	C	T	C	C	C	C	C	C	C	T	C	C	C	C	C	C	C	C	C	C	H	C	C	C	H	T	C	C	C	C	C	H	C	C	C	H	C	C	C	C	C	C	C	C	C	C
JAX00482294	2	4512517	0	G	A	G	G	A	G	G	G	G	G	G	A	G	G	G	G	G	G	G	G	G	G	N	G	G	G	A	G	G	G	G	G	H	G	G	G	N	G	G	G	G	G	G	G	G	G
JAX00482295	2	4512563	0	G	A	G	G	A	G	G	A	A	G	A	A	G	G	A	A	A	G	H	G	H	A	A	G	G	G	A	G	G	G	A	H	H	G	A	G	H	G	A	G	A	G	A	H	G	G
JAX00482302	2	4538546	0	G	A	G	G	A	G	G	A	A	A	A	A	G	G	A	A	A	G	H	G	A	A	A	G	H	A	A	G	G	G	A	A	H	G	A	H	H	G	A	G	A	G	A	H	G	G
JAX00090744	2	4552264	0	A	G	A	A	G	A	A	A	A	G	A	G	A	A	A	A	A	A	A	A	H	A	N	A	N	G	N	A	A	A	A	H	N	A	A	H	N	A	A	A	A	A	A	A	A	A
JAX00090747	2	4580945	0	G	T	G	G	G	G	G	G	T	G	G	G	G	G	G	T	G	G	H	G	H	G	G	G	G	G	G	G	G	G	G	G	G	G	H	G	G	G	G	G	G	G	G	H	G	G
JAX00482308	2	4597581	0	T	C	T	T	T	T	T	C	T	T	C	T	T	T	C	T	C	T	T	T	T	C	H	T	T	T	T	T	T	T	C	H	T	T	H	T	T	T	C	T	C	T	C	T	T	T
JAX00482309	2	4597637	0	C	T	C	C	C	C	C	C	T	C	C	C	C	C	C	T	C	C	H	C	H	C	C	C	C	C	C	C	C	C	C	C	C	C	H	C	C	C	C	C	C	C	C	H	C	C
JAX00090751	2	4612144	0	G	A	G	G	A	G	G	A	A	A	A	A	G	G	A	A	A	G	H	G	A	A	A	G	H	A	A	G	G	G	A	A	H	G	A	H	N	G	A	G	A	G	A	N	G	G
JAX00482311	2	4621298	0	G	A	G	G	G	G	G	A	A	G	A	G	G	G	A	A	A	G	H	G	H	A	H	G	G	G	G	G	G	G	A	H	G	G	A	G	G	G	A	G	A	G	A	H	G	G
JAX00482314	2	4623590	0	C	T	C	C	C	C	C	T	C	C	T	C	C	C	T	C	T	C	C	C	C	T	H	C	C	C	C	C	C	C	T	H	C	C	H	C	C	C	T	C	T	C	T	C	C	C
JAX00215421	2	4640282	0	A	C	A	A	A	A	A	C	C	A	C	A	A	A	N	C	C	A	H	A	H	C	A	A	A	A	A	A	A	A	C	A	A	A	C	A	A	A	C	A	C	A	C	H	A	A
JAX00090753	2	4651512	0	A	C	A	A	C	A	A	C	C	C	C	C	A	A	C	C	C	A	H	A	C	C	C	A	H	C	C	A	A	A	C	C	H	A	C	H	H	A	C	A	C	A	C	H	A	A
JAX00090755	2	4686309	0	G	A	G	G	A	G	G	G	A	A	G	A	G	G	G	A	G	G	H	G	A	G	H	G	H	A	A	G	G	G	G	H	H	G	H	H	H	G	G	G	G	G	G	H	G	G
JAX00482317	2	4692183	0	A	G	A	A	G	A	A	G	G	G	G	G	A	A	G	G	G	A	H	A	G	G	G	A	H	G	G	A	A	A	G	G	H	A	G	H	H	A	G	A	G	A	G	H	A	A
JAX00482318	2	4699466	0	G	A	G	G	G	G	G	A	G	G	A	G	G	G	A	G	A	G	G	G	G	A	H	G	G	G	G	G	G	G	A	H	G	G	H	G	G	G	A	G	A	G	A	G	G	G
JAX00090757	2	4705928	0	A	G	A	A	G	A	A	A	G	G	A	N	A	A	A	G	A	A	H	A	G	A	H	A	H	G	H	A	A	A	A	H	H	A	H	H	N	A	A	A	A	A	A	N	A	A
JAX00482320	2	4713023	0	C	T	C	C	T	C	C	C	T	T	C	T	C	C	C	T	C	C	H	C	T	C	H	C	H	T	T	C	C	C	C	H	H	C	H	H	H	C	C	C	C	C	C	H	C	C
JAX00482321	2	4716033	0	A	G	A	A	G	A	A	A	A	G	A	G	A	A	A	A	A	A	A	A	H	A	H	A	H	G	G	A	A	A	A	H	H	A	A	H	H	A	A	A	A	A	A	A	A	A
JAX00482322	2	4717194	0	C	G	C	C	G	C	C	G	G	G	G	G	C	C	G	G	G	C	H	C	G	G	G	C	H	G	G	C	C	C	G	G	H	C	G	H	H	C	G	C	G	C	G	H	C	C
JAX00090758	2	4743625	0	G	T	G	G	G	G	G	T	T	G	T	G	G	G	T	T	T	G	H	G	N	T	H	G	G	G	G	G	G	G	T	H	G	G	T	G	G	G	T	G	T	G	T	H	G	G
JAX00482330	2	4798021	0	C	T	C	C	C	C	C	C	T	C	C	C	C	C	C	T	C	C	H	C	C	C	C	C	C	C	C	C	C	C	C	C	C	C	N	C	C	C	C	C	C	C	C	N	C	C
JAX00482334	2	4847364	0	A	G	A	A	A	A	A	G	A	A	G	A	A	A	G	A	G	A	A	A	A	G	H	A	A	A	A	A	A	A	G	H	A	A	H	A	A	A	G	A	G	A	G	A	A	A
JAX00482341	2	4901529	0	C	T	C	C	C	C	C	C	T	C	C	C	C	C	C	T	C	C	H	C	H	C	C	C	C	C	C	C	C	C	C	C	C	C	H	C	C	C	C	C	C	C	C	H	C	C
JAX00482342	2	4902421	0	A	G	A	A	A	A	A	G	G	A	G	A	A	A	G	G	G	A	G	A	G	G	G	A	A	A	A	A	A	A	G	G	A	A	G	A	A	A	G	A	G	A	G	G	A	A
JAX00482349	2	4915725	0	A	T	A	A	A	A	A	T	A	A	T	A	A	A	N	A	H	A	A	A	A	H	N	A	A	A	A	A	A	A	H	H	A	A	H	A	A	A	H	A	H	A	H	A	A	A
JAX00482351	2	4918004	0	A	G	A	A	A	A	A	G	G	A	G	A	A	A	G	G	G	A	H	A	H	G	H	A	A	A	A	A	A	A	G	H	A	A	G	A	A	A	G	A	G	A	G	H	A	A
JAX00090775	2	4941181	0	A	C	A	A	A	A	A	C	C	A	C	A	A	A	H	A	C	A	N	A	A	H	N	A	A	A	A	A	A	A	N	H	A	A	N	A	A	A	C	A	N	A	C	A	A	A
JAX00482356	2	4972312	0	C	T	C	C	C	C	C	T	T	T	T	C	C	C	T	T	T	C	H	C	T	T	H	C	H	T	C	C	C	C	T	T	C	C	T	H	C	C	T	C	T	C	T	H	C	C
JAX00482359	2	4973939	0	G	A	G	G	G	G	G	G	A	G	G	G	G	G	G	A	G	G	H	G	H	G	G	G	G	G	G	G	G	G	G	G	G	G	H	G	G	G	G	G	G	G	G	H	G	G
JAX00482362	2	4975660	0	G	T	G	G	T	G	G	G	G	G	G	T	G	G	G	G	G	G	G	G	G	G	H	G	G	G	T	G	G	G	G	G	H	G	G	G	H	G	G	G	G	G	G	G	G	G
JAX00090776	2	4978903	0	C	T	C	C	T	C	C	C	C	C	C	T	C	C	C	C	C	C	C	C	C	C	H	C	C	C	T	C	C	C	C	C	N	C	C	C	N	C	C	C	C	C	C	C	C	C
JAX00215427	2	5010114	0	T	C	T	T	T	T	T	C	C	C	C	T	T	T	C	C	C	T	H	T	C	C	H	T	H	C	T	T	T	T	C	C	T	T	C	H	T	T	C	T	C	T	C	H	T	T
JAX00482365	2	5014889	0	A	C	A	A	C	A	A	C	A	A	N	C	A	A	C	A	C	A	A	A	A	C	C	A	A	A	C	A	A	A	C	H	H	A	H	A	H	A	C	A	C	A	C	A	A	A
JAX00482366	2	5015118	0	C	T	C	C	C	C	C	T	C	C	T	C	C	C	T	C	T	C	C	C	C	T	H	C	C	C	C	C	C	C	T	H	C	C	H	C	C	C	T	C	T	C	T	C	C	C
JAX00482371	2	5016084	0	C	T	C	C	C	C	C	T	T	C	T	C	C	C	T	T	T	C	H	C	H	T	H	C	C	C	C	C	C	C	T	H	C	C	T	C	C	C	T	C	T	C	T	H	C	C
JAX00482373	2	5025674	0	G	C	G	G	G	G	G	C	C	G	C	G	G	G	C	C	C	G	H	G	H	C	H	G	G	G	G	G	G	G	C	H	G	G	C	G	G	G	H	G	C	G	C	H	G	G
JAX00482376	2	5064881	0	T	C	T	T	C	T	T	C	T	T	C	C	T	T	C	T	C	T	T	T	T	C	C	T	T	T	C	T	T	T	C	H	H	T	H	T	H	T	C	T	C	T	C	T	T	T
JAX00482377	2	5066982	0	C	T	C	C	T	C	C	C	C	C	C	T	C	C	C	C	C	C	C	C	C	C	H	C	C	C	T	C	C	C	C	C	H	C	C	C	H	C	C	C	C	C	C	C	C	C
JAX00090783	2	5068713	0	A	G	A	A	G	A	A	G	G	G	G	G	A	A	G	G	G	A	H	A	G	G	G	A	H	G	G	A	A	A	G	G	H	A	G	H	H	A	G	A	G	A	G	H	A	A
JAX00482380	2	5072400	0	T	G	T	T	G	T	T	T	T	T	T	G	T	T	T	T	T	T	T	T	T	T	H	T	T	T	G	T	T	T	T	T	H	T	T	T	H	T	T	T	T	T	T	T	T	T
JAX00482389	2	5082702	0	C	A	C	C	C	C	C	A	C	A	A	C	C	C	A	C	A	C	C	C	N	A	N	C	N	A	C	C	C	C	A	A	C	C	H	H	C	C	A	C	A	C	A	C	C	C
JAX00090785	2	5098069	0	A	G	A	A	A	A	A	G	A	A	G	A	A	A	G	A	G	A	A	A	A	G	H	A	A	A	A	A	A	A	G	H	A	A	H	A	A	A	G	A	G	A	G	A	A	A
JAX00090786	2	5098517	0	A	G	A	A	A	A	A	G	G	G	G	A	A	A	G	G	G	A	H	A	G	G	H	A	H	G	A	A	A	A	G	G	A	A	G	H	A	A	G	A	G	A	G	H	A	A
JAX00090790	2	5139350	0	C	T	C	C	C	C	C	C	C	T	C	C	C	C	C	C	C	C	C	C	H	C	C	C	H	T	C	C	C	C	C	H	C	C	C	H	C	C	C	C	C	C	C	C	C	C
JAX00215431	2	5165063	0	A	G	A	A	A	A	A	A	G	A	A	A	A	A	A	G	A	A	H	A	H	A	A	A	A	A	A	A	A	A	A	A	A	A	A	A	A	A	A	A	A	A	A	H	A	A
JAX00090792	2	5179273	0	T	C	T	T	T	T	T	C	C	C	C	T	T	T	C	C	C	T	H	T	C	C	H	T	H	C	T	T	T	T	C	C	T	T	C	H	T	T	C	T	C	T	C	H	T	T
JAX00482408	2	5217136	0	C	A	C	C	C	C	C	C	C	A	C	C	C	C	C	C	C	C	C	C	H	C	C	C	H	A	C	C	C	C	C	H	C	C	C	H	C	C	C	C	C	C	C	C	C	C
JAX00482410	2	5218290	0	T	G	T	T	T	T	T	T	G	G	T	T	T	T	T	G	T	T	H	T	G	T	T	T	H	G	T	T	T	T	T	H	T	T	N	H	T	T	T	T	T	T	T	H	T	T
JAX00482413	2	5222677	0	A	C	A	A	A	A	A	C	A	C	C	A	A	A	C	A	C	A	A	A	H	C	H	A	H	C	A	A	A	A	C	C	A	A	H	H	A	A	C	A	C	A	C	A	A	A
JAX00482417	2	5245512	0	G	A	G	G	G	G	G	A	A	G	A	G	G	G	A	A	A	G	H	G	H	A	H	G	G	G	G	G	G	G	A	H	G	G	A	G	G	G	A	G	A	G	A	H	G	G
JAX00482420	2	5253634	0	G	A	G	G	G	G	G	G	A	G	G	G	N	G	G	A	G	H	N	G	H	G	G	G	G	G	G	G	G	G	G	G	G	G	H	G	G	N	G	G	G	G	G	H	G	G
JAX00090798	2	5258564	0	C	T	C	C	C	C	C	C	T	C	C	C	C	C	C	T	C	C	H	C	H	C	C	C	C	C	C	C	C	C	C	C	C	C	H	C	C	C	C	C	C	C	C	H	C	C
JAX00090800	2	5283574	0	C	T	T	C	C	T	C	C	C	C	C	C	C	T	C	C	C	C	H	T	C	C	C	T	C	C	C	C	C	T	C	C	C	C	C	H	H	T	C	T	C	T	C	C	T	C
JAX00090801	2	5312026	0	A	G	A	A	A	A	A	A	G	A	A	A	A	A	A	G	A	A	H	A	N	A	A	A	A	A	A	A	A	A	A	A	A	A	H	A	A	A	A	A	A	A	A	H	A	A
JAX00482422	2	5320818	0	G	A	G	G	G	G	G	A	G	G	A	G	G	G	A	G	A	G	G	G	G	A	H	G	G	G	G	G	G	G	A	H	G	G	H	G	G	G	A	G	A	G	A	G	G	G
JAX00482425	2	5336194	0	T	G	T	T	T	T	T	G	G	T	G	T	T	T	G	G	G	T	H	T	H	G	H	T	T	T	T	T	T	T	G	H	T	T	G	T	T	T	G	T	G	T	G	H	T	T
JAX00482426	2	5337390	0	T	C	T	T	T	T	T	C	C	T	C	T	T	T	C	C	C	T	H	T	T	C	N	T	T	T	T	T	T	T	C	T	T	T	C	T	T	T	C	T	C	T	C	T	T	T
JAX00482430	2	5345394	0	C	T	C	C	C	C	C	T	C	C	T	H	C	C	T	C	T	C	C	C	C	T	H	C	C	C	C	C	C	C	T	H	C	C	H	C	C	C	T	C	T	C	T	C	C	C
JAX00482431	2	5346695	0	A	C	A	A	A	A	A	A	C	A	A	A	A	A	A	C	A	A	A	A	A	A	A	A	A	A	A	A	A	A	A	A	A	A	A	A	A	A	A	A	A	A	A	A	A	A
JAX00482437	2	5400509	0	G	T	G	G	T	G	G	G	G	G	G	T	G	G	G	G	G	G	G	G	G	G	H	G	G	G	T	G	G	G	G	G	H	G	G	G	H	G	G	G	G	G	G	G	G	G
JAX00482442	2	5407859	0	A	C	A	A	C	A	A	A	A	C	A	C	A	A	A	A	A	A	A	A	H	A	H	A	H	C	C	A	A	A	A	H	H	A	A	H	H	A	A	A	A	A	A	A	A	A
JAX00090809	2	5408780	0	T	C	T	T	C	T	T	C	C	C	C	C	T	T	C	C	C	T	H	T	C	C	C	T	H	C	C	T	T	T	C	C	H	T	C	H	H	T	C	T	C	T	C	H	T	T
JAX00482446	2	5426032	0	A	C	A	A	A	A	A	C	C	C	C	A	A	A	C	C	C	A	H	A	C	C	H	A	H	C	A	A	A	A	C	C	A	A	C	H	A	A	C	A	C	A	C	H	A	A
JAX00482447	2	5426124	0	A	G	A	A	A	A	A	G	G	A	G	A	A	A	G	G	G	A	H	A	H	G	H	A	A	A	A	A	A	A	G	H	A	A	G	A	A	A	G	A	G	A	G	H	A	A
JAX00215437	2	5435930	0	C	A	C	C	C	C	C	C	A	C	C	C	C	C	C	A	C	C	H	C	H	C	C	C	C	C	C	C	C	C	C	C	C	C	H	C	C	C	C	C	C	C	C	H	C	C
JAX00482449	2	5451153	0	T	C	T	T	T	T	T	T	C	T	T	T	T	T	T	C	T	T	H	T	N	T	T	T	T	T	T	T	T	T	T	T	T	T	N	T	T	T	T	T	T	T	T	N	T	T
JAX00482450	2	5451598	0	G	T	G	G	G	G	G	G	G	T	G	G	G	G	G	G	G	G	G	G	H	G	G	G	H	T	G	G	G	G	G	H	G	G	G	H	G	G	G	G	G	G	G	G	G	G
JAX00482453	2	5461977	0	A	G	A	A	A	G	A	A	A	G	A	A	A	G	A	A	A	A	A	G	H	A	A	G	H	G	A	A	A	A	A	H	A	A	A	G	H	H	A	G	A	A	A	A	G	A
JAX00482454	2	5461994	0	G	A	G	G	G	A	G	G	A	A	G	G	G	A	G	A	G	G	H	A	A	G	G	A	H	A	G	G	G	G	G	H	G	G	H	A	H	H	G	A	G	G	G	H	A	G
JAX00482458	2	5482119	0	A	G	A	A	A	A	A	G	G	A	G	A	A	A	G	G	G	A	H	A	H	G	H	A	A	A	A	A	A	A	G	H	A	A	G	A	A	A	G	A	G	A	G	N	A	A
JAX00482460	2	5486604	0	T	C	T	T	T	T	T	C	C	T	C	T	T	T	C	C	C	T	T	T	T	C	H	T	T	T	T	T	T	T	C	H	T	T	C	T	T	T	C	T	C	T	C	T	T	T
JAX00482462	2	5508141	0	T	C	T	T	T	T	T	C	C	T	C	T	T	T	C	C	C	T	H	T	H	C	H	T	T	T	T	T	T	T	C	H	T	T	C	T	T	T	C	T	C	T	C	H	T	T
JAX00482467	2	5511129	0	T	C	T	T	T	C	T	C	C	T	C	T	T	C	C	C	C	T	H	C	H	C	H	C	T	T	T	T	T	T	C	H	T	T	C	H	H	H	C	C	C	T	C	H	C	T
JAX00482468	2	5511179	0	T	C	T	T	T	C	T	C	T	T	C	T	T	C	C	T	C	T	T	C	T	C	H	C	T	T	T	T	T	T	C	H	T	T	H	H	H	H	C	C	C	T	C	T	C	T
JAX00482470	2	5511660	0	T	C	T	T	T	C	T	C	C	T	C	T	T	C	C	C	C	T	H	C	H	C	H	C	T	T	T	T	T	T	C	H	T	T	C	H	H	H	C	C	C	T	C	H	C	T
JAX00482475	2	5568587	0	A	T	A	A	A	A	A	T	A	A	T	A	A	A	T	A	T	A	A	A	A	T	H	A	A	A	A	A	A	A	T	H	A	A	H	A	A	A	T	A	T	A	T	A	A	A
JAX00482476	2	5568617	0	C	G	C	C	C	C	C	C	G	C	C	C	C	C	C	G	C	C	H	C	H	C	C	C	C	C	C	C	C	C	C	C	C	C	H	C	C	C	C	C	C	C	C	H	C	C
JAX00482479	2	5577960	0	C	T	C	C	C	C	C	T	C	C	T	C	C	C	T	C	T	C	C	C	C	T	H	C	C	C	C	C	C	C	T	H	C	C	H	C	C	C	T	C	T	C	T	C	C	C
JAX00482480	2	5586424	0	C	A	C	C	C	C	C	C	C	A	C	C	C	C	C	C	C	C	C	C	H	C	C	C	H	A	C	C	C	C	C	H	C	C	C	H	C	C	C	C	C	C	C	C	C	C
JAX00090823	2	5588504	0	A	G	A	A	G	A	A	G	G	G	G	G	A	A	G	G	G	A	N	A	G	G	G	A	H	G	G	A	A	A	G	G	H	A	G	H	H	A	G	A	G	A	G	A	A	A
JAX00482484	2	5599430	0	C	T	C	C	C	C	C	C	T	C	C	C	C	C	C	T	C	C	H	C	H	C	C	C	C	C	C	C	C	C	C	C	C	C	H	C	C	C	C	C	C	C	C	H	C	C
JAX00090824	2	5622210	0	C	G	C	C	C	C	C	C	G	C	C	C	C	C	C	G	C	C	H	C	H	C	C	C	C	C	C	C	C	C	C	C	C	C	H	C	C	C	C	C	C	C	C	H	C	C
JAX00482489	2	5655739	0	T	C	T	T	T	T	T	C	C	C	C	T	T	T	C	C	C	T	H	T	C	C	H	T	H	C	T	T	T	T	C	C	T	T	C	H	T	T	C	T	C	T	C	H	T	T
JAX00090827	2	5656004	0	G	A	G	G	G	G	G	G	G	A	G	G	G	G	N	G	G	G	G	G	H	N	G	G	H	A	G	G	G	G	G	N	G	G	G	H	G	G	G	G	G	G	G	G	G	G
JAX00482492	2	5656491	0	G	A	G	G	G	G	G	A	A	A	A	G	G	G	A	A	A	G	H	G	A	A	H	G	H	A	G	G	G	G	A	A	G	G	A	H	G	G	A	G	A	G	A	H	G	G
JAX00090831	2	5685801	0	A	G	A	A	G	G	A	G	G	G	G	G	A	G	G	G	G	A	H	G	G	G	G	G	H	G	G	A	A	A	G	G	H	A	G	G	G	H	G	G	G	A	G	H	G	A
JAX00482498	2	5689907	0	C	T	C	C	C	T	C	C	C	C	C	H	C	T	C	C	C	C	C	T	C	C	C	T	C	C	C	C	C	C	C	C	C	C	C	H	H	H	C	T	C	C	C	C	T	C
JAX00482499	2	5700761	0	C	T	C	C	C	C	C	T	C	C	T	C	C	C	T	C	T	C	C	C	C	T	H	C	C	C	C	C	C	C	T	H	C	C	H	C	C	C	T	C	T	C	T	C	C	C
JAX00482505	2	5717495	0	G	T	G	G	G	T	G	G	G	G	G	G	G	T	G	G	N	G	G	T	G	G	G	T	G	G	G	G	G	G	G	G	G	G	G	H	H	H	H	T	G	G	G	G	T	G
JAX00482507	2	5718255	0	G	C	G	G	G	C	G	G	C	G	N	G	G	C	G	C	G	G	H	C	N	G	G	C	G	G	G	G	G	G	N	G	G	G	C	N	H	G	G	C	G	G	G	H	C	G
JAX00090833	2	5738489	0	T	A	T	T	T	T	T	A	T	T	A	T	T	T	A	T	A	T	T	T	T	A	H	T	T	T	T	T	T	T	A	H	T	T	H	T	T	T	A	T	A	T	A	T	T	T
JAX00090835	2	5755720	0	T	C	T	T	C	C	T	C	C	C	C	C	T	C	C	C	C	T	H	C	C	C	C	C	C	C	C	T	T	T	C	C	H	T	C	C	C	H	C	C	C	T	C	H	C	T
JAX00482509	2	5770056	0	A	T	A	A	A	A	A	T	T	A	T	A	A	A	T	H	T	A	A	A	N	T	H	A	A	A	A	A	A	A	T	H	A	A	T	A	A	A	T	A	T	A	T	A	A	A
JAX00482510	2	5791177	0	C	A	C	C	C	C	C	A	A	C	H	C	C	C	A	A	A	C	H	C	H	A	H	C	C	C	C	C	C	C	A	H	C	C	A	C	C	C	A	C	A	C	A	H	C	C
JAX00482511	2	5803663	0	T	C	T	T	C	T	T	T	T	T	T	C	T	T	T	T	T	T	T	T	T	T	H	T	T	T	C	T	T	T	T	T	H	T	T	T	H	T	T	T	T	T	T	T	T	T
JAX00215447	2	5819323	0	T	A	T	T	T	T	T	A	A	T	A	T	T	T	A	A	A	T	H	T	H	A	H	T	T	T	T	T	T	T	A	H	T	T	A	T	T	T	A	T	A	T	A	H	T	T
JAX00090841	2	5827316	0	C	T	C	C	T	C	C	C	C	C	C	T	C	C	C	C	C	C	C	C	C	C	H	C	C	C	T	C	C	C	C	C	H	C	C	C	H	C	C	C	C	C	C	C	C	C
JAX00482515	2	5827369	0	T	A	T	T	T	T	T	A	T	T	A	T	T	T	A	T	A	T	T	T	T	A	H	T	T	T	T	T	T	T	A	H	T	T	H	T	T	T	A	T	A	T	A	T	T	T
JAX00482516	2	5830207	0	A	G	A	A	G	A	A	G	A	A	G	G	A	A	G	A	G	A	A	A	A	G	G	A	A	A	G	A	A	A	G	H	H	A	H	A	H	A	G	A	G	A	G	A	A	A
JAX00482517	2	5831049	0	G	A	G	G	G	G	G	A	G	G	A	G	G	G	A	G	A	G	G	G	G	A	H	G	G	G	G	G	G	G	A	H	G	G	H	G	G	G	A	G	A	G	A	G	G	G
JAX00482519	2	5851780	0	G	A	G	G	G	G	G	G	G	A	G	G	G	G	G	G	G	G	G	G	H	G	G	G	A	A	G	G	G	G	G	H	G	G	G	H	G	G	G	G	G	G	G	G	G	G
JAX00482523	2	5881706	0	T	C	T	T	T	T	T	T	T	C	T	T	T	T	T	T	T	T	T	T	H	T	T	T	C	C	T	T	T	T	T	H	T	T	T	H	T	T	T	T	T	T	T	T	T	T
JAX00482525	2	5915890	0	C	G	C	C	C	C	C	G	G	C	G	C	C	C	G	G	G	C	H	C	H	G	H	C	C	C	C	C	C	C	G	H	C	C	G	C	C	C	G	C	G	C	G	H	C	C
JAX00090848	2	5939955	0	C	T	C	C	C	C	C	T	C	C	T	C	C	C	T	C	T	C	C	C	C	T	H	C	C	C	C	C	C	C	T	H	C	C	H	C	C	C	T	C	T	C	T	C	C	C
JAX00482529	2	5940734	0	G	A	G	G	G	G	G	A	G	G	A	G	G	G	A	G	A	G	G	G	G	A	H	G	G	G	G	G	G	G	A	H	G	G	H	G	G	G	A	G	A	G	A	G	G	G
JAX00090852	2	5979089	0	T	C	T	T	T	T	T	T	C	T	T	T	T	T	T	C	T	T	H	T	H	T	T	T	T	T	T	T	T	T	T	T	T	T	H	T	T	T	T	T	T	T	T	H	T	T
JAX00482531	2	5990840	0	C	T	C	C	C	C	C	T	C	C	T	C	C	C	H	C	H	C	C	C	C	H	C	C	C	C	C	C	C	C	H	C	C	C	C	C	C	C	H	C	H	C	H	C	C	C
JAX00482532	2	6025557	0	T	C	T	T	T	T	T	C	T	T	C	T	T	T	C	T	C	T	T	T	T	C	H	T	T	T	T	T	T	T	C	H	T	T	H	T	T	T	C	T	C	T	C	T	T	T
JAX00482533	2	6025937	0	C	A	C	C	C	C	C	C	A	C	C	C	C	C	C	A	C	C	H	C	C	C	C	C	C	C	C	C	C	C	C	C	C	C	H	C	C	C	C	C	C	C	C	H	C	C
JAX00090858	2	6045347	0	C	T	C	C	T	C	C	C	C	T	C	T	C	C	C	C	C	C	C	C	H	C	H	C	T	T	T	C	C	C	C	H	H	C	C	H	H	C	C	C	C	C	C	C	C	C
JAX00482537	2	6051419	0	C	G	C	C	C	C	C	C	G	C	C	C	C	C	C	G	C	C	H	C	H	C	C	C	C	C	C	C	C	C	C	C	C	C	H	C	C	C	C	C	C	C	C	H	C	C
JAX00482538	2	6055645	0	A	G	A	A	G	A	A	G	G	G	G	G	A	A	G	G	G	A	H	A	G	G	G	A	G	G	G	A	A	A	G	G	H	A	G	H	H	A	G	A	G	A	G	H	A	A
JAX00090859	2	6070681	0	G	A	G	G	A	G	G	G	A	G	G	A	G	G	G	A	G	G	H	G	H	G	A	G	G	G	A	G	G	G	G	G	H	G	H	G	H	G	H	G	G	G	G	H	G	G
JAX00482542	2	6084002	0	T	C	T	T	T	T	T	C	T	T	C	T	T	T	C	T	C	T	T	T	T	C	H	T	T	T	T	T	T	T	C	H	T	T	H	T	T	T	C	T	C	T	C	T	T	T
JAX00482544	2	6084686	0	G	A	G	G	G	A	G	A	A	A	A	G	G	A	A	A	A	G	H	A	A	A	H	A	A	A	G	G	G	G	A	A	G	G	A	A	H	H	A	A	A	G	A	H	A	G
JAX00090860	2	6098125	0	T	G	T	T	T	T	T	G	G	T	G	T	T	T	G	G	G	T	H	T	H	G	N	T	T	T	T	T	T	T	G	N	T	T	G	T	T	T	G	T	G	T	G	T	T	T
JAX00090861	2	6098748	0	T	C	T	T	T	T	T	C	C	T	C	T	T	T	C	C	C	T	H	T	H	C	N	T	T	T	T	T	T	T	C	T	T	T	C	T	T	T	C	T	C	T	C	N	T	T
JAX00482546	2	6103335	0	A	G	A	A	A	A	A	A	G	G	A	A	A	A	A	G	A	A	H	A	G	A	A	A	G	G	A	A	A	A	A	H	A	A	H	H	A	A	A	A	A	A	A	H	A	A
JAX00215452	2	6108471	0	T	C	T	T	T	T	T	T	C	T	T	T	T	T	T	H	T	T	T	T	T	T	T	T	T	T	T	T	T	T	T	T	T	T	T	T	T	T	T	T	T	T	T	T	T	T
JAX00482549	2	6119412	0	A	G	A	A	A	A	A	G	G	G	G	N	A	A	G	G	G	A	H	A	G	G	H	A	G	G	A	A	A	A	G	G	A	A	G	N	A	A	G	A	G	A	G	H	A	A
JAX00482551	2	6129557	0	T	A	T	T	T	A	T	A	A	T	A	T	T	A	A	A	A	T	H	A	N	A	T	A	T	T	T	T	T	T	A	T	T	T	A	H	H	N	A	A	A	T	A	H	A	T
JAX00090863	2	6148711	0	T	A	T	T	A	T	T	A	A	A	A	A	T	T	A	A	A	T	H	T	A	A	A	T	A	A	A	T	T	T	A	A	H	T	A	H	H	T	A	T	A	T	A	N	T	T
JAX00090864	2	6148773	0	A	G	A	A	G	A	A	G	G	G	G	G	A	A	G	G	G	A	H	A	G	G	G	A	G	G	G	A	A	A	G	G	N	A	G	H	H	A	G	A	G	A	G	H	A	A
JAX00090865	2	6149364	0	T	C	T	T	C	C	T	C	C	C	C	C	T	C	C	C	C	T	H	C	C	C	C	C	C	C	C	T	T	T	C	C	H	T	C	C	C	H	C	C	C	T	C	H	C	T
JAX00090866	2	6182507	0	T	C	T	T	C	T	T	C	C	C	C	C	T	T	C	C	C	T	H	T	C	C	C	T	C	C	C	T	T	T	C	C	H	T	C	H	H	T	C	T	C	T	C	H	T	T
JAX00215453	2	6185553	0	T	C	T	T	T	T	T	T	C	T	T	T	T	T	T	C	T	T	H	T	H	T	T	T	T	T	T	T	T	T	T	T	T	T	H	T	T	T	T	T	T	T	T	H	T	T
JAX00215454	2	6185716	0	C	T	C	C	C	C	C	C	T	C	C	C	C	C	C	T	C	C	H	C	H	C	C	C	C	C	C	C	C	C	C	C	C	C	N	C	C	C	C	C	C	C	C	H	C	C
JAX00482560	2	6202029	0	G	A	G	G	A	A	G	G	G	G	G	A	G	N	G	G	G	G	G	A	G	G	H	A	G	G	A	G	G	G	G	G	H	G	G	H	A	H	G	A	G	G	G	G	A	G
JAX00215455	2	6221125	0	G	A	G	G	G	G	G	A	A	G	A	G	G	G	A	A	A	G	N	G	G	A	H	G	G	G	G	G	G	G	A	H	G	G	A	G	G	G	A	G	A	G	A	G	G	G
JAX00215456	2	6221165	0	G	A	G	G	G	G	G	G	A	G	G	G	N	G	G	A	G	N	H	G	H	G	G	G	G	G	G	G	G	G	G	G	G	G	H	G	G	G	G	G	G	G	G	G	G	G
JAX00482566	2	6250489	0	T	G	T	T	T	T	T	G	G	G	G	T	T	T	G	G	G	T	H	T	G	G	G	T	G	G	T	T	T	T	G	G	T	T	G	H	T	T	G	T	G	T	G	H	T	T
JAX00482568	2	6270778	0	T	C	T	T	T	T	T	C	C	C	C	T	T	T	C	C	C	T	H	T	C	C	H	T	C	C	T	T	T	T	C	C	T	T	C	H	T	T	C	T	C	T	C	H	T	T
JAX00482571	2	6278678	0	C	G	C	C	C	C	C	C	C	G	N	C	C	C	H	C	H	C	C	C	H	C	C	C	G	G	C	C	C	C	N	G	C	C	C	H	C	C	H	C	C	C	H	C	C	C
JAX00482572	2	6285565	0	C	T	C	C	C	C	C	C	C	T	C	C	C	C	C	C	C	C	C	C	C	C	C	C	T	T	C	C	C	C	C	H	C	C	C	H	C	C	C	C	C	C	C	C	C	C
JAX00482574	2	6289457	0	C	T	C	C	C	C	C	T	T	T	T	C	C	C	T	T	T	C	C	C	T	T	H	C	T	T	C	C	C	C	T	T	C	C	T	H	C	C	T	C	T	C	T	H	C	C
JAX00090876	2	6298219	0	A	C	A	A	A	A	A	C	C	A	C	A	A	A	C	C	C	A	N	A	A	C	H	A	A	A	A	A	A	A	C	H	A	A	C	A	A	A	C	A	C	A	C	H	A	A
JAX00482579	2	6341035	0	G	C	G	G	G	G	G	C	G	G	C	G	G	G	C	G	C	G	G	G	G	C	N	G	G	G	G	G	G	G	C	H	G	G	N	G	G	G	C	G	C	G	C	G	G	G
JAX00482581	2	6341325	0	T	C	T	T	T	T	T	C	T	C	C	T	T	T	C	T	C	T	T	T	H	C	H	T	C	C	T	T	T	T	C	C	T	T	H	H	T	T	C	T	C	T	C	T	T	T
JAX00482582	2	6343990	0	C	T	C	C	C	C	C	C	T	T	C	C	C	C	C	T	C	C	H	C	T	C	C	C	T	T	C	C	C	C	C	H	C	C	H	H	C	C	C	C	C	C	C	H	C	C
JAX00482583	2	6344325	0	A	G	A	A	A	A	A	G	G	G	G	A	A	A	G	G	G	A	H	A	G	G	H	A	G	G	A	A	A	A	G	G	A	A	G	H	A	A	G	A	G	A	G	H	A	A
JAX00482584	2	6349419	0	A	C	A	A	A	A	A	A	C	A	A	A	A	A	A	C	A	A	H	A	H	A	A	A	A	A	A	A	A	A	A	A	A	A	H	A	A	A	A	A	A	A	A	H	A	A
JAX00482587	2	6376325	0	C	A	C	C	C	C	C	A	A	C	A	C	C	C	A	A	A	C	H	C	H	A	A	C	C	C	C	C	C	C	A	A	C	C	A	C	C	C	A	C	A	C	A	H	C	C
JAX00090881	2	6379272	0	T	C	T	T	T	T	T	C	C	C	C	T	T	T	C	C	C	T	H	T	C	C	H	T	C	C	T	T	T	T	C	C	T	T	C	H	T	T	C	T	C	T	C	H	T	T
JAX00090882	2	6379846	0	A	G	A	A	A	A	A	G	G	A	G	N	A	A	G	G	G	A	H	A	H	G	H	A	A	A	A	A	A	A	G	H	A	A	G	A	A	A	G	A	G	A	G	H	A	A
JAX00090883	2	6379899	0	C	G	C	C	C	C	C	G	G	C	G	C	C	C	G	G	G	C	H	C	H	G	H	C	C	C	C	C	C	C	G	H	C	C	G	C	C	C	G	C	G	C	G	H	C	C
JAX00482594	2	6441718	0	C	T	C	C	C	C	C	C	T	C	C	C	C	C	C	T	C	C	H	C	H	C	C	C	C	C	C	C	C	C	C	C	C	C	H	C	C	C	C	C	C	C	C	H	C	C
JAX00482597	2	6479711	0	T	C	T	T	T	T	T	C	C	C	C	T	T	T	C	C	C	T	H	T	C	C	H	T	C	C	T	T	T	T	C	C	T	T	C	H	T	T	C	T	C	T	C	H	T	T
JAX00482600	2	6487955	0	A	C	A	A	A	A	A	C	C	A	C	H	A	A	C	C	C	A	H	A	N	C	H	A	A	A	A	A	A	A	C	H	A	A	C	A	A	A	C	A	C	A	C	H	A	A
JAX00090890	2	6504577	0	T	A	T	T	T	T	T	A	A	A	A	T	T	T	A	A	A	T	H	T	A	A	H	T	A	A	T	T	T	T	A	A	T	T	A	H	T	T	A	T	A	T	A	H	T	T
JAX00090892	2	6507416	0	A	G	A	A	A	A	A	G	G	A	G	A	A	A	G	G	G	A	H	A	H	G	H	A	A	A	A	A	A	A	G	H	A	A	G	A	A	A	G	A	G	A	G	N	A	A
JAX00482603	2	6518507	0	C	T	C	C	C	C	C	T	C	C	T	C	C	C	T	C	T	C	C	C	C	T	H	C	C	C	C	C	C	C	T	H	C	C	N	C	C	C	T	C	T	C	T	C	C	C
JAX00482610	2	6563921	0	C	G	C	C	C	G	C	C	C	G	C	C	C	H	C	C	C	C	C	H	N	C	C	H	G	H	C	C	C	C	C	C	C	C	C	G	H	C	C	G	C	C	C	C	H	C
JAX00482611	2	6565858	0	G	C	G	G	G	G	G	C	C	C	C	G	G	G	C	C	C	G	N	G	C	C	H	G	C	C	G	G	G	G	C	C	G	G	C	N	G	G	C	G	C	G	C	H	G	G
JAX00090896	2	6565876	0	G	T	G	G	G	T	G	T	T	T	T	G	G	T	T	T	T	G	H	T	T	T	H	T	T	T	G	G	G	G	T	T	G	G	T	T	H	H	T	T	T	G	T	H	T	G
JAX00482613	2	6571443	0	G	C	G	G	G	G	G	C	G	G	C	G	G	G	C	G	C	G	G	G	G	C	N	G	G	G	G	G	G	G	C	N	G	G	H	G	G	G	C	G	C	G	C	G	G	G
JAX00215461	2	6585347	0	T	C	T	T	T	T	T	C	C	T	C	T	T	T	C	C	C	T	H	T	H	C	H	T	T	T	T	T	T	T	C	H	T	T	C	T	T	T	C	T	C	T	C	H	T	T
JAX00090900	2	6614639	0	A	C	A	A	A	C	A	A	A	A	A	A	A	C	A	A	A	A	A	C	A	A	A	C	A	A	A	A	A	A	A	A	A	A	A	H	H	A	A	C	A	A	A	A	C	A
JAX00482616	2	6624257	0	G	A	G	G	G	A	G	G	G	G	G	G	G	A	G	G	G	G	G	A	G	G	G	A	G	G	G	G	G	G	G	G	G	G	G	H	H	H	G	A	G	G	G	G	A	G
JAX00482619	2	6627327	0	C	A	C	C	C	C	C	C	A	C	C	C	C	C	C	A	C	C	H	C	H	C	C	C	C	C	C	C	C	C	C	C	C	C	H	C	C	C	C	C	C	C	C	H	C	C
JAX00482624	2	6662112	0	C	T	C	C	C	T	C	T	C	T	T	C	C	T	T	C	T	C	C	T	H	T	H	T	T	T	C	C	C	C	T	T	C	C	H	T	H	H	T	T	T	C	T	C	T	C
JAX00090905	2	6697468	0	C	T	C	C	C	T	C	C	C	T	C	C	C	T	H	C	C	C	C	T	H	H	C	T	T	T	C	C	C	C	H	T	C	C	C	T	H	N	H	T	H	C	N	C	T	C
JAX00090909	2	6733765	0	G	C	G	G	G	G	G	C	C	G	C	G	G	G	C	C	C	G	H	G	H	C	H	G	G	G	G	G	G	G	C	H	G	G	C	G	G	G	C	G	C	G	C	H	G	G
JAX00482631	2	6766428	0	A	G	A	A	A	A	A	G	A	A	G	A	A	A	G	A	G	A	A	A	A	G	H	A	A	A	A	A	A	A	G	H	A	A	H	A	A	A	G	A	G	A	G	A	A	A
JAX00482632	2	6784217	0	C	T	C	C	C	C	C	T	C	C	T	C	C	C	T	C	T	C	C	C	C	T	H	C	C	C	C	C	C	C	T	H	C	C	H	C	C	C	T	C	T	C	T	C	C	C
JAX00090912	2	6784451	0	T	A	T	T	T	T	T	T	A	T	T	T	T	T	T	A	T	T	H	T	H	T	T	T	T	T	T	T	T	T	T	T	T	T	H	T	T	T	T	T	T	T	T	H	T	T
JAX00482637	2	6820784	0	A	G	A	A	A	G	A	G	G	A	G	A	A	G	G	G	G	A	H	G	H	G	H	G	A	A	A	A	A	A	G	H	A	A	G	H	H	H	G	G	G	A	G	H	G	A
JAX00482641	2	6867905	0	A	G	A	A	A	A	A	A	A	G	A	A	A	A	A	A	A	A	A	A	H	A	A	A	G	G	A	A	A	A	A	H	A	A	A	H	A	A	A	A	A	A	A	A	A	A
JAX00090918	2	6876996	0	T	G	T	T	T	G	T	G	G	G	G	T	T	G	G	G	G	T	H	G	G	G	H	G	G	G	T	T	T	T	G	G	T	T	G	G	H	H	G	G	G	T	G	H	G	T
JAX00482647	2	6888064	0	A	G	A	A	A	G	A	A	A	G	A	A	A	G	A	A	A	A	A	G	H	A	A	G	G	G	A	A	A	A	A	H	A	A	A	G	H	H	A	G	A	A	A	A	G	A
JAX00482650	2	6916054	0	T	G	T	T	T	T	T	G	G	T	G	T	T	T	G	G	G	T	H	T	H	G	H	T	T	T	T	T	T	T	G	H	T	T	G	T	T	T	G	T	G	T	G	H	T	T
JAX00482653	2	6923869	0	A	G	A	A	A	A	A	A	G	A	A	A	A	A	A	G	A	A	H	A	H	A	A	A	A	A	A	A	A	A	A	A	A	A	H	A	A	A	A	A	A	A	A	H	A	A
JAX00482659	2	6942367	0	C	T	C	C	C	T	C	C	C	C	C	C	C	N	C	C	C	C	C	T	C	C	C	T	C	C	C	C	C	C	C	C	C	C	C	H	H	H	C	N	C	C	C	C	T	C
JAX00482661	2	6943612	0	C	T	C	C	C	T	C	C	C	C	C	C	C	T	C	C	C	C	C	T	C	C	C	T	C	C	C	N	C	C	C	C	C	C	C	C	C	C	C	T	C	C	C	C	N	C
JAX00090928	2	6972232	0	T	A	T	T	T	A	T	T	T	A	T	T	T	A	T	T	T	T	T	A	H	T	T	A	A	A	T	T	T	T	T	H	T	T	T	A	H	H	T	H	T	T	T	T	A	T
JAX00482663	2	6973531	0	C	G	C	C	C	G	C	G	G	G	G	C	C	G	G	G	G	C	G	G	G	G	G	G	G	G	C	C	C	C	G	G	C	C	G	G	G	G	G	G	G	C	G	G	G	C
JAX00482664	2	6977002	0	A	G	A	A	A	A	A	G	G	A	G	A	A	A	G	G	G	A	G	A	G	G	N	A	A	A	A	A	A	A	G	H	A	A	G	A	A	A	G	A	G	A	G	H	A	A
JAX00482672	2	7018090	0	G	A	G	G	G	G	G	G	G	A	G	G	G	G	G	G	G	G	G	G	H	G	G	G	A	A	G	G	G	G	G	H	G	G	G	H	G	G	G	G	G	G	G	G	G	G
JAX00482673	2	7019592	0	A	T	A	A	A	A	A	T	T	A	T	A	A	A	H	T	T	A	H	A	H	T	H	A	A	A	A	A	A	A	T	H	A	A	T	A	A	A	H	A	T	A	N	H	A	A
JAX00215473	2	7019868	0	A	C	A	A	A	A	A	A	C	A	A	A	A	A	A	C	A	A	H	A	H	A	A	A	A	A	A	A	A	A	A	A	A	A	H	A	A	A	A	A	A	A	A	H	A	A
JAX00090932	2	7071785	0	G	C	G	G	G	C	G	C	C	G	C	G	G	C	C	C	C	G	H	C	H	C	H	C	G	G	G	G	G	G	C	H	G	G	C	H	H	H	C	C	C	G	C	H	C	G
JAX00482683	2	7094332	0	C	T	C	C	C	T	C	C	C	C	C	C	C	T	C	C	C	C	C	T	C	C	C	T	C	C	C	C	C	C	C	C	C	C	C	H	H	H	C	T	C	C	C	C	T	C
JAX00090937	2	7099655	0	T	G	T	T	T	G	T	G	G	T	G	T	T	G	G	G	G	T	H	G	H	G	H	G	T	T	T	T	T	T	G	H	T	T	G	H	H	H	G	G	G	T	G	H	G	T
JAX00482685	2	7113220	0	T	C	T	T	T	C	T	C	C	T	C	T	T	C	C	C	C	T	H	C	H	C	H	C	T	T	T	T	T	T	C	H	T	T	C	H	H	H	C	C	C	T	C	H	C	T
JAX00482686	2	7113282	0	A	G	A	A	A	G	A	G	G	A	G	A	A	G	G	G	G	A	N	G	A	G	H	G	A	A	A	A	A	A	G	H	A	A	G	H	H	H	G	G	G	A	G	A	G	A
JAX00482689	2	7131706	0	T	A	T	T	T	T	T	A	T	T	A	T	T	T	A	T	A	T	T	T	T	A	H	T	T	T	T	T	T	T	A	H	T	T	H	T	T	T	A	T	A	T	A	T	T	T
JAX00090939	2	7141295	0	G	C	G	G	G	C	G	C	C	C	C	G	G	C	C	C	C	G	H	C	C	C	H	C	C	C	G	G	G	G	C	C	G	G	C	C	H	H	C	C	C	G	C	H	C	G
JAX00090941	2	7178984	0	C	T	C	C	C	C	C	C	T	C	C	C	C	C	C	T	C	C	H	C	H	C	C	C	C	C	C	C	C	C	C	C	C	C	H	C	C	C	C	C	C	C	C	H	C	C
JAX00090943	2	7181561	0	C	T	C	C	C	T	C	C	C	C	C	C	C	T	C	C	C	C	C	T	C	C	C	T	C	C	C	C	C	C	C	C	C	C	C	H	H	H	C	T	C	C	C	C	T	C
JAX00482703	2	7249974	0	C	T	C	C	C	C	C	C	T	C	C	C	C	C	C	T	C	C	H	C	H	C	C	C	C	C	C	C	C	C	C	C	C	C	H	C	C	C	C	C	C	C	C	H	C	C
JAX00482704	2	7257502	0	T	C	T	T	T	T	T	C	C	T	C	T	T	T	C	C	C	T	H	T	H	C	H	T	T	T	T	T	T	T	C	H	T	T	C	T	T	T	C	T	C	T	C	H	T	T
JAX00090949	2	7261307	0	A	G	A	A	A	G	A	G	G	A	G	A	A	G	G	G	G	A	H	G	H	G	H	G	A	A	A	A	A	A	G	H	A	A	G	H	H	H	G	G	G	A	G	H	G	A
JAX00482707	2	7283209	0	C	T	C	C	C	C	C	T	T	C	T	C	C	C	T	T	T	C	H	C	H	T	H	C	C	C	C	C	C	C	T	N	C	C	T	C	C	C	T	C	T	C	T	H	C	C
JAX00090950	2	7288384	0	T	C	T	T	T	C	T	C	C	T	C	T	T	C	C	C	C	T	H	C	H	C	H	C	T	T	T	T	T	T	C	H	T	T	C	H	H	H	C	C	C	T	C	H	C	T
JAX00215480	2	7301478	0	C	T	C	C	C	C	C	C	T	C	C	C	C	C	C	T	C	H	H	C	H	C	C	C	C	C	C	C	C	C	C	C	C	C	H	C	C	C	C	C	C	C	C	H	C	C
JAX00482709	2	7307415	0	G	A	G	G	G	G	G	G	A	G	G	G	G	G	G	A	G	G	H	G	H	G	G	G	G	G	G	G	G	G	G	G	G	G	H	G	G	G	G	G	G	G	G	H	G	G
JAX00482710	2	7308256	0	A	G	A	A	A	A	A	G	A	A	G	A	A	A	G	A	G	A	A	A	A	G	H	A	A	A	A	A	A	A	G	H	A	A	H	A	A	A	G	A	G	A	G	A	A	A
JAX00482712	2	7340135	0	T	G	T	T	T	T	T	T	G	T	T	T	T	T	T	G	T	T	H	T	H	T	T	T	T	T	T	T	T	T	T	T	T	T	H	T	T	T	T	T	T	T	T	H	T	T
JAX00090955	2	7341288	0	T	C	T	T	T	T	T	C	C	T	C	T	T	T	C	N	C	T	H	T	H	C	H	T	T	T	T	T	T	T	C	N	T	T	C	T	T	T	C	T	C	T	C	H	T	T
JAX00482716	2	7382485	0	C	A	C	C	C	C	C	C	A	C	C	C	C	C	C	A	C	C	H	C	H	C	C	C	C	C	C	C	C	C	C	C	C	C	H	C	C	C	C	C	C	C	C	H	C	C
JAX00090958	2	7383204	0	T	C	T	T	T	C	T	C	C	T	C	T	T	C	C	C	C	T	H	C	H	C	T	C	T	T	T	T	T	T	C	H	T	T	C	H	H	H	C	C	C	T	N	H	C	T
JAX00090959	2	7418568	0	A	C	A	A	A	C	A	C	C	A	C	A	A	C	C	C	C	A	N	C	H	C	N	C	A	A	A	A	A	A	C	N	A	A	C	N	N	H	C	C	C	A	C	A	C	A
JAX00215485	2	7419239	0	G	T	G	G	G	G	G	G	T	G	G	G	G	G	G	T	G	G	H	G	H	G	G	G	G	G	G	G	G	G	G	G	G	G	H	G	G	G	G	G	G	G	G	H	G	G
JAX00482724	2	7423887	0	T	G	T	T	T	G	T	G	G	T	G	T	T	G	G	G	G	T	H	G	H	G	H	G	T	T	T	T	T	T	G	H	T	T	G	H	H	H	G	G	G	T	G	T	G	T
JAX00482733	2	7450497	0	T	C	T	T	T	C	T	T	C	C	T	T	T	C	T	C	T	T	H	C	C	T	T	C	C	C	T	T	T	T	T	H	T	T	H	C	H	H	T	C	T	T	T	H	C	T
JAX00482747	2	7496577	0	G	A	G	G	G	G	G	A	G	G	A	G	G	G	A	G	A	G	G	G	G	A	H	G	G	G	G	G	G	G	A	H	G	G	H	G	G	G	A	G	A	G	A	G	G	G
JAX00090966	2	7496688	0	T	A	T	T	T	T	T	A	A	T	A	T	T	T	A	A	A	T	H	T	H	A	H	T	T	T	T	T	T	T	A	H	T	T	A	T	T	T	A	T	A	T	A	H	T	T
JAX00090967	2	7497122	0	T	A	T	T	T	T	T	A	T	T	A	T	T	T	A	T	A	T	T	T	T	A	H	T	T	T	T	T	T	T	A	H	T	T	H	T	T	T	A	T	A	T	A	T	T	T
JAX00482752	2	7532553	0	G	A	G	G	G	G	G	A	G	G	A	G	G	N	A	G	A	N	G	G	G	A	A	G	G	G	G	G	G	G	A	H	G	G	H	G	G	G	A	G	A	G	A	G	G	G
JAX00090973	2	7618115	0	C	T	C	C	C	C	C	T	C	C	T	C	C	C	T	C	T	C	C	C	C	T	H	C	C	C	C	C	C	C	T	H	C	C	H	C	C	C	T	C	T	C	T	C	C	C
JAX00482757	2	7633095	0	C	T	C	C	C	C	C	C	T	C	C	C	C	C	C	T	C	C	H	C	H	C	C	C	C	C	C	C	C	C	C	C	C	C	H	C	C	C	C	C	C	C	C	H	C	C
JAX00482758	2	7648164	0	A	C	A	A	A	A	A	C	C	A	C	A	A	A	C	C	C	A	H	A	H	C	H	A	A	A	A	A	A	A	C	N	A	A	C	A	A	A	C	A	N	A	C	H	A	A
JAX00482763	2	7660706	0	T	C	T	T	T	T	T	C	C	T	C	H	T	T	C	C	C	T	H	H	H	N	C	H	N	H	H	H	N	T	C	C	H	N	C	T	T	T	C	T	C	T	C	H	T	T
JAX00482768	2	7730140	0	G	T	G	G	G	G	G	G	G	T	G	G	G	G	G	G	G	G	G	G	H	G	G	G	T	T	G	G	G	G	G	H	G	G	G	H	G	G	G	G	G	G	G	G	G	G
JAX00090988	2	7823530	0	C	T	C	C	C	C	C	T	T	C	T	C	C	C	T	T	T	C	H	C	H	T	H	C	C	C	C	C	C	C	T	H	C	C	T	C	C	C	T	C	T	C	T	H	C	C
JAX00482778	2	7846401	0	G	A	G	G	G	G	G	A	A	A	A	G	G	G	A	A	A	G	H	G	A	A	H	G	A	A	G	G	G	G	A	A	G	G	A	H	G	G	A	G	A	G	A	H	G	G
JAX00090991	2	7858807	0	C	A	C	C	C	C	C	A	A	A	A	C	C	C	A	A	A	C	H	C	A	A	H	C	A	A	C	C	C	C	A	A	C	C	A	H	C	C	A	C	A	C	A	N	C	C
JAX00090992	2	7899139	0	T	C	T	T	T	T	T	C	C	T	C	T	T	T	C	C	C	T	H	T	H	C	H	T	T	T	T	T	T	T	C	H	T	T	C	T	T	T	C	T	C	T	C	H	T	T
JAX00482785	2	7899582	0	C	T	C	C	C	C	C	T	C	C	T	C	C	C	T	C	T	C	C	C	C	T	H	C	C	C	C	C	C	C	T	H	C	C	H	C	C	C	T	C	H	C	T	C	C	C
JAX00482788	2	7905508	0	C	T	C	C	C	C	C	C	T	C	C	C	C	C	C	T	C	C	H	C	H	C	C	C	C	C	C	C	C	C	C	C	C	C	H	C	C	C	C	C	C	C	C	H	C	C
JAX00482790	2	7919216	0	T	C	T	T	T	T	T	C	C	T	C	T	T	T	C	C	C	T	H	T	H	C	H	T	T	T	T	T	T	T	C	H	T	T	C	T	T	T	C	T	C	T	C	H	T	T
JAX00482795	2	7945581	0	C	A	C	C	C	C	C	C	C	A	C	C	C	C	C	C	C	C	C	C	H	C	C	C	A	A	C	C	C	C	C	H	C	C	C	H	C	C	C	C	C	C	C	C	C	C
JAX00482804	2	7963398	0	C	A	C	C	C	C	C	C	A	C	C	C	C	C	C	A	C	C	H	C	H	C	C	C	C	C	C	C	C	C	C	C	C	C	H	C	C	C	C	C	C	C	C	H	C	C
JAX00482808	2	8028000	0	T	A	A	T	T	T	T	A	A	A	A	T	T	T	A	A	A	T	A	T	A	A	A	T	A	A	T	T	T	A	A	A	T	T	A	N	T	A	A	T	A	A	A	N	T	T
JAX00482813	2	8032295	0	C	T	C	C	C	C	C	C	T	C	C	C	C	C	C	T	C	C	H	C	H	C	C	C	C	C	C	C	C	C	C	C	C	C	H	C	C	C	C	C	C	C	C	H	C	C
JAX00091004	2	8073967	0	A	T	A	A	A	A	A	A	T	A	A	A	A	A	A	T	A	A	H	A	H	A	A	A	A	A	A	A	A	A	A	A	A	A	H	A	A	A	A	A	A	A	A	H	A	A
JAX00482816	2	8074545	0	C	A	A	C	C	C	C	C	C	C	C	C	C	C	C	C	C	C	H	C	C	C	C	C	C	C	C	C	C	A	C	C	C	C	C	C	C	H	C	C	C	A	C	C	C	C
JAX00215502	2	8074975	0	A	C	A	A	A	A	A	C	C	A	C	A	A	A	C	C	C	A	H	A	H	C	H	A	A	A	A	A	A	A	C	H	A	A	C	A	A	A	C	A	C	A	C	H	A	A
JAX00482818	2	8075647	0	G	A	A	G	G	G	G	A	A	G	A	G	G	G	A	A	A	G	A	G	H	A	H	G	G	G	G	G	G	A	A	H	G	G	A	G	G	H	A	G	A	A	A	H	G	G
JAX00215505	2	8163849	0	T	C	T	T	T	T	T	T	C	T	T	T	T	T	T	C	T	T	T	T	N	T	T	T	T	T	T	T	T	T	T	T	T	T	N	T	T	T	T	T	T	T	T	N	T	T
JAX00482827	2	8202955	0	A	C	A	A	A	A	A	A	C	A	A	A	A	A	A	C	A	A	H	A	H	A	A	A	A	A	A	A	A	A	A	A	A	A	H	A	A	A	A	A	A	A	A	H	A	A
JAX00091016	2	8218721	0	A	C	A	A	A	A	A	C	C	C	C	A	A	A	C	C	C	A	H	A	C	C	H	A	C	C	A	A	A	A	C	C	A	A	C	H	A	A	C	A	C	A	C	H	A	A
JAX00091019	2	8260730	0	T	C	T	T	T	T	T	C	C	T	C	T	T	T	C	C	C	T	H	T	H	C	H	T	T	T	T	T	T	T	C	H	T	T	C	T	T	T	C	T	C	T	C	H	T	T
JAX00091020	2	8260857	0	G	T	G	G	G	G	G	T	G	G	T	G	G	G	T	G	T	G	G	G	G	T	H	G	G	G	G	G	G	G	T	H	G	G	H	G	G	G	T	G	T	G	T	G	G	G
JAX00482832	2	8262401	0	T	C	T	T	T	T	T	C	C	C	C	T	T	T	C	C	C	T	H	T	C	C	H	T	C	C	T	T	T	T	C	C	T	T	C	H	T	T	C	T	C	T	C	H	T	T
JAX00482833	2	8265326	0	G	A	G	G	G	G	G	A	A	A	A	G	G	G	A	A	A	G	H	G	A	A	H	G	A	A	G	G	G	G	A	A	G	G	A	H	G	G	A	G	A	G	A	H	G	G
JAX00482835	2	8269796	0	T	A	T	T	T	T	T	T	T	A	T	T	T	T	T	T	T	T	T	T	H	T	T	T	A	A	T	T	T	T	T	H	T	T	T	H	T	T	T	T	T	T	T	T	T	T
JAX00482836	2	8274734	0	T	A	T	T	T	T	T	A	A	A	A	T	T	T	A	A	A	T	H	T	A	A	H	T	A	A	T	T	T	T	A	A	T	T	A	H	T	T	A	T	A	T	A	H	T	T
JAX00482837	2	8275103	0	C	G	C	C	C	C	C	G	C	C	G	C	C	C	G	C	G	C	C	C	C	G	H	C	C	C	C	C	C	C	G	H	C	C	H	C	C	C	G	C	G	C	G	C	C	C
JAX00482838	2	8301095	0	A	T	A	A	A	A	A	A	T	A	A	A	A	A	A	T	A	A	H	A	H	A	A	A	A	A	A	A	A	A	A	A	A	A	H	A	A	A	A	A	A	A	A	H	A	A
JAX00091028	2	8382909	0	A	G	A	A	A	A	A	G	G	G	G	A	A	A	G	G	G	A	H	A	G	G	H	A	G	G	A	A	A	A	G	G	A	A	G	H	A	A	G	A	G	A	G	H	A	A
JAX00091031	2	8416933	0	C	G	C	C	C	C	C	C	C	G	C	C	C	C	C	C	C	C	C	C	N	C	C	C	G	H	C	C	C	C	C	H	C	C	C	N	C	C	C	C	C	C	C	C	C	C
JAX00482849	2	8456384	0	G	A	G	G	G	G	G	A	A	G	A	G	G	G	A	A	A	G	H	G	H	A	H	G	G	G	G	G	G	G	A	H	G	G	A	G	G	G	A	G	A	G	A	H	G	G
JAX00091037	2	8505849	0	G	A	G	G	G	G	G	G	G	A	G	G	G	G	G	G	G	G	G	G	H	G	G	G	A	A	G	G	G	G	G	H	G	G	G	N	G	G	G	G	G	G	G	G	G	G
JAX00091038	2	8506613	0	A	T	A	A	A	A	A	T	T	T	T	A	A	A	T	T	T	A	H	A	T	T	A	A	T	T	A	A	A	A	T	T	A	A	T	N	A	A	T	A	T	A	T	N	A	A
JAX00482853	2	8507031	0	T	C	T	T	T	T	T	T	C	T	T	T	T	T	T	C	T	T	H	T	H	T	T	T	T	T	T	T	T	T	T	T	T	T	H	T	T	T	T	T	T	T	T	H	T	T
JAX00482855	2	8507410	0	G	A	G	G	G	G	G	G	G	A	G	G	G	G	G	G	G	G	G	G	H	G	G	G	A	A	G	G	G	G	G	H	G	G	G	H	G	G	G	G	G	G	G	G	G	G
JAX00482856	2	8507688	0	T	C	T	T	T	T	T	C	C	C	C	T	T	T	C	C	C	T	H	T	C	C	H	T	C	C	T	T	T	T	C	C	T	T	C	H	T	T	C	T	C	T	C	H	T	T
JAX00482857	2	8507913	0	A	G	A	A	A	A	A	A	G	A	A	A	A	A	A	G	A	A	H	A	H	A	A	A	A	A	A	A	A	A	A	A	A	A	H	A	A	A	A	A	A	A	A	H	A	A
JAX00482858	2	8551521	0	G	A	G	G	G	G	G	A	G	G	A	G	G	G	H	G	A	G	G	G	G	A	N	G	G	G	G	G	G	G	A	G	G	G	G	G	G	G	A	G	A	G	A	G	G	G
JAX00482862	2	8554128	0	G	C	G	G	G	G	G	C	G	G	C	G	G	G	C	G	C	G	G	G	G	C	H	G	G	G	G	G	G	G	C	H	G	G	H	G	G	G	C	G	C	G	C	G	G	G
JAX00091048	2	8621385	0	C	T	C	C	C	C	C	T	T	T	T	C	C	C	T	T	T	C	H	C	T	T	H	C	T	T	C	C	C	C	C	T	C	C	T	H	C	C	T	C	T	C	T	H	C	C
JAX00215518	2	8690198	0	C	T	C	C	C	C	C	T	T	T	T	C	C	C	T	T	T	C	H	C	T	T	H	C	T	T	C	C	C	C	C	T	C	C	T	H	C	C	T	C	T	C	T	H	C	C
JAX00482877	2	8694954	0	C	T	C	C	C	C	C	T	C	C	T	C	C	C	T	C	T	C	C	C	C	T	C	C	C	C	C	C	C	C	C	N	C	C	N	C	C	C	T	C	T	C	T	C	C	C
JAX00482880	2	8699359	0	T	C	T	T	T	T	T	T	C	T	T	T	T	T	T	C	T	T	H	T	T	T	T	T	T	T	T	T	T	T	T	T	T	T	T	T	T	T	T	T	T	T	T	H	T	T
JAX00482886	2	8713131	0	G	A	G	G	G	G	G	G	A	G	G	G	G	G	G	A	G	G	H	G	H	G	G	G	G	G	G	G	G	G	G	G	G	G	H	G	G	G	G	G	G	G	G	H	G	G
JAX00215521	2	8719456	0	A	G	A	A	A	A	A	G	G	A	G	A	A	A	G	G	G	A	N	A	H	G	N	A	A	A	A	A	A	A	A	H	A	A	G	A	A	A	G	A	G	A	G	H	A	A
JAX00091060	2	8776441	0	A	G	G	A	A	A	A	A	G	A	A	A	A	A	A	G	A	A	G	A	H	A	A	A	A	A	A	A	A	G	A	A	A	A	H	A	A	H	A	A	A	G	A	H	A	A
JAX00482888	2	8782434	0	C	T	C	C	C	C	C	C	C	T	C	C	C	C	C	C	C	C	C	C	H	C	C	C	T	T	C	C	C	C	C	N	C	C	C	H	C	C	C	C	C	C	C	C	C	C
JAX00091062	2	8815700	0	T	A	A	T	T	T	T	T	T	T	T	T	T	T	T	T	T	T	H	T	T	T	T	T	T	T	T	T	T	A	T	T	T	T	T	T	T	A	T	T	T	A	T	T	T	T
JAX00482898	2	8817904	0	A	T	T	A	A	A	A	A	A	A	A	A	A	A	A	A	A	A	H	A	A	A	A	A	A	A	A	A	A	T	A	A	A	A	A	A	H	H	A	A	A	T	A	A	A	A
JAX00091063	2	8836883	0	A	C	C	A	A	A	A	A	A	A	A	A	A	A	A	A	A	A	H	A	A	A	A	A	A	A	A	A	A	C	A	A	A	A	A	A	A	H	A	A	A	C	A	A	A	A
JAX00482904	2	8881226	0	T	C	T	T	T	T	T	C	C	C	C	T	T	T	C	C	C	T	H	T	C	C	H	T	C	C	T	T	T	T	T	C	T	T	C	H	T	T	C	T	C	T	C	H	T	T
JAX00215524	2	8912666	0	G	T	G	G	G	G	G	T	T	G	T	G	G	G	T	T	T	N	H	G	H	T	H	G	G	G	N	G	G	G	G	H	G	G	T	G	G	G	T	G	T	G	T	H	G	G
JAX00091072	2	8940949	0	C	T	C	C	C	C	C	T	T	C	T	C	C	C	T	T	T	C	H	C	H	T	H	C	C	C	C	C	C	C	C	H	C	C	T	C	C	C	T	C	T	C	T	H	C	C
JAX00091075	2	8969781	0	T	C	T	T	T	T	T	C	C	T	C	T	T	T	C	C	C	T	H	T	H	C	H	T	T	T	T	T	T	T	T	H	T	T	C	T	T	T	C	T	C	T	C	H	T	T
JAX00215527	2	9013662	0	C	T	C	C	C	C	C	T	T	C	T	C	C	C	T	T	T	C	H	C	H	T	H	C	C	C	C	C	C	C	C	C	C	C	T	C	C	C	T	C	T	C	T	H	C	C
JAX00482926	2	9040387	0	T	G	T	T	T	T	T	G	G	G	G	T	T	T	G	G	G	T	H	T	G	G	T	T	G	G	T	T	T	T	T	G	T	T	G	H	T	T	G	T	G	T	G	H	T	T
JAX00482927	2	9040934	0	C	T	C	C	C	C	C	T	C	C	T	C	C	C	T	C	T	C	C	C	C	T	C	C	C	C	C	C	C	C	C	N	C	C	H	C	C	C	N	C	T	C	T	C	C	C
JAX00482931	2	9054338	0	G	A	G	G	G	G	G	A	G	G	A	G	G	G	A	G	A	G	G	G	G	A	G	G	G	G	G	G	G	G	G	H	G	G	H	G	G	G	A	G	A	G	A	G	G	G
JAX00482932	2	9055331	0	A	G	A	A	A	A	A	G	G	A	G	A	A	A	G	G	G	A	H	A	H	G	A	A	A	A	A	A	A	A	A	H	A	A	G	A	A	A	G	A	G	A	G	H	A	A
JAX00482933	2	9062674	0	C	A	C	C	C	C	C	C	A	C	C	C	C	C	C	A	C	C	H	C	H	C	C	C	C	C	C	C	C	C	C	C	C	C	H	C	C	C	C	C	C	C	C	H	C	C
JAX00482934	2	9066338	0	C	T	C	C	C	C	C	C	T	C	C	C	C	C	C	T	C	C	H	C	H	C	C	C	C	C	C	C	C	C	C	C	C	C	H	C	C	C	C	C	C	C	C	H	C	C
JAX00482940	2	9070146	0	C	A	C	C	C	C	C	A	C	C	A	C	C	C	A	C	A	C	C	C	C	A	C	C	C	C	C	C	C	C	C	H	C	C	H	C	C	C	A	C	A	C	A	C	C	C
JAX00091083	2	9094345	0	C	T	C	C	C	C	C	C	T	C	C	C	C	C	C	T	C	C	T	C	H	C	C	C	C	C	C	C	C	C	C	C	C	C	H	C	C	C	C	C	C	C	C	H	C	C
JAX00091084	2	9094359	0	A	G	A	A	A	A	A	G	G	A	G	A	A	A	G	G	G	A	H	A	H	G	A	A	A	A	A	A	A	A	A	H	A	A	G	A	A	A	G	A	G	A	G	N	A	A
JAX00091085	2	9138451	0	T	C	T	T	T	T	T	T	T	C	T	T	T	T	T	T	T	T	T	T	H	T	T	T	C	C	T	T	T	T	T	H	T	T	T	H	T	T	T	T	T	T	T	T	T	T
JAX00482942	2	9138887	0	C	T	C	C	C	C	C	C	T	C	C	C	C	C	C	T	C	C	H	C	H	C	C	C	C	C	C	C	C	C	C	C	C	C	H	C	C	C	C	C	C	C	C	H	C	C
JAX00091087	2	9139114	0	G	C	G	G	G	G	G	G	C	G	G	G	G	G	G	C	G	G	H	G	H	G	G	G	G	G	G	G	G	G	G	G	G	G	H	G	G	G	G	G	G	G	G	H	G	G
JAX00482946	2	9175214	0	G	A	G	G	G	G	G	G	G	A	G	G	G	G	G	G	G	G	G	G	H	G	G	G	A	A	G	G	G	G	G	H	G	G	G	H	G	G	G	G	G	G	G	G	G	G
JAX00091088	2	9178573	0	C	A	C	C	C	C	C	A	A	A	A	C	C	C	A	A	A	C	H	C	A	A	C	C	A	A	N	C	C	C	N	A	C	C	A	H	C	C	A	C	A	C	A	C	C	C
JAX00091091	2	9203488	0	C	T	C	C	C	C	C	T	T	C	T	C	C	C	T	T	T	C	H	C	H	T	C	C	C	C	C	C	C	C	C	N	C	C	T	C	C	C	T	C	T	C	T	H	C	C
JAX00482957	2	9205058	0	A	G	A	A	A	A	A	A	A	G	A	A	N	A	A	A	N	A	A	N	G	A	A	A	G	G	A	A	A	A	A	N	A	A	A	G	A	A	A	A	A	A	A	A	A	A
JAX00482960	2	9206482	0	T	G	T	T	T	T	T	T	G	T	T	T	T	T	T	G	T	T	H	T	H	T	T	T	T	T	T	T	T	T	T	T	T	T	H	T	T	T	T	T	T	T	T	H	T	T
JAX00482961	2	9206870	0	A	G	A	A	A	A	A	G	A	A	G	A	A	A	G	A	G	A	A	A	A	G	A	A	A	A	A	A	A	A	A	H	A	A	H	A	A	A	G	A	G	A	G	A	A	A
JAX00091093	2	9236383	0	A	G	G	A	A	A	A	A	A	A	A	A	A	A	A	A	A	A	N	A	A	A	H	A	A	A	A	A	A	G	A	A	A	A	A	A	A	H	A	A	A	G	A	A	A	A
JAX00482963	2	9254624	0	G	A	G	G	G	G	G	G	G	A	G	G	G	G	G	G	G	G	G	G	N	G	G	G	A	A	G	G	G	G	G	N	G	G	G	H	G	G	G	G	G	G	G	G	G	G
JAX00482972	2	9274945	0	T	C	T	T	T	T	T	T	C	T	T	T	T	T	T	C	T	T	H	T	H	T	T	T	T	T	T	T	T	T	T	T	T	T	H	T	T	T	T	T	T	T	T	H	T	T
JAX00091097	2	9298008	0	C	T	T	C	C	C	C	T	T	C	T	C	C	C	T	T	T	C	T	C	H	T	H	C	C	C	C	C	C	T	C	H	C	C	T	C	C	H	T	C	T	T	T	H	C	C
JAX00482977	2	9306924	0	G	A	G	G	G	G	G	A	G	G	A	G	G	G	A	G	A	G	G	G	G	A	G	G	G	G	G	G	G	G	G	H	G	G	H	G	G	G	A	G	A	G	A	G	G	G
JAX00215535	2	9316980	0	G	A	G	G	G	G	G	A	A	G	A	G	G	G	A	A	A	G	N	G	H	A	G	G	G	G	G	G	G	G	G	H	G	G	A	G	G	G	A	G	A	G	A	H	G	G
JAX00215536	2	9317056	0	T	C	T	T	T	T	T	C	T	T	C	T	T	T	C	T	C	T	T	T	T	C	T	T	T	T	T	T	T	T	T	H	T	T	H	T	T	T	C	T	C	T	C	T	T	T
JAX00091102	2	9342385	0	A	C	C	A	A	A	A	A	A	A	A	A	A	A	A	A	A	A	H	A	A	A	H	A	A	A	A	A	A	C	A	A	A	A	A	A	A	H	A	A	A	C	A	A	A	A
JAX00091104	2	9374544	0	G	A	A	G	G	G	G	G	G	G	G	G	G	G	G	G	G	G	N	G	G	G	H	G	G	G	G	G	G	A	G	G	G	G	G	G	G	H	N	G	G	A	G	G	G	G
JAX00091105	2	9395667	0	C	T	T	C	C	C	C	C	C	C	C	C	C	C	C	C	C	C	H	C	C	C	H	C	C	C	C	C	C	T	C	C	C	C	C	C	C	H	C	C	C	T	C	C	C	C
JAX00091107	2	9414355	0	A	T	T	A	A	A	A	T	T	A	T	A	A	A	T	T	T	A	T	A	H	T	H	A	A	A	A	A	A	T	A	H	A	A	T	A	A	H	T	A	T	T	T	H	A	A
JAX00482999	2	9420986	0	G	A	G	G	G	G	G	G	A	G	G	G	G	G	G	A	G	G	H	G	H	G	G	G	G	G	G	G	G	G	G	G	G	G	H	G	G	G	G	G	G	G	G	H	G	G
JAX00483000	2	9421282	0	A	G	A	A	A	A	A	A	G	A	A	A	A	A	A	G	A	A	H	A	N	A	A	A	A	A	A	A	A	A	A	A	A	A	H	A	A	A	N	A	A	A	A	N	A	A
JAX00483004	2	9422800	0	T	A	A	T	T	T	T	A	T	T	A	T	T	T	A	T	A	T	H	T	T	A	H	T	T	T	T	T	T	A	T	H	T	T	H	T	T	H	A	T	A	A	A	T	T	T
JAX00483005	2	9423192	0	C	T	C	C	C	C	C	C	T	C	C	C	C	C	C	T	C	C	H	C	H	C	C	C	C	C	C	C	C	C	C	C	C	C	H	C	C	C	C	C	C	C	C	H	C	C
JAX00483006	2	9423516	0	A	G	G	A	A	A	A	A	G	A	A	A	A	A	A	G	A	A	G	A	H	A	H	A	A	A	A	A	A	G	A	A	A	A	H	A	A	H	A	A	A	G	A	H	A	A
JAX00091110	2	9467393	0	A	G	G	A	A	A	A	G	G	A	G	A	A	A	G	G	G	A	G	A	H	G	H	A	A	A	A	A	A	G	A	A	A	A	G	A	A	H	G	A	G	G	G	H	A	A
JAX00483012	2	9478968	0	C	T	T	C	C	C	C	C	C	T	C	C	C	C	C	C	C	C	H	C	H	C	H	C	T	T	C	C	C	T	C	H	C	C	C	H	C	H	C	C	C	T	C	C	C	C
JAX00091113	2	9492321	0	G	A	A	G	G	G	G	G	G	G	G	G	G	G	G	G	G	G	H	G	G	G	H	G	G	G	G	G	G	A	G	G	G	G	G	G	G	H	G	G	G	A	G	G	G	G
JAX00483033	2	9556088	0	C	T	C	C	C	C	C	C	C	T	C	C	C	C	C	C	C	C	C	C	H	C	C	C	T	T	C	C	C	C	C	H	C	C	C	H	C	C	C	C	C	C	C	C	C	C
JAX00091119	2	9586802	0	G	C	G	G	G	G	G	C	C	C	C	G	G	G	C	C	C	G	H	G	C	C	G	G	C	C	G	G	G	G	G	C	G	G	C	H	G	G	C	G	C	G	C	H	G	G
JAX00483035	2	9589460	0	C	T	C	C	C	C	C	T	C	C	T	C	C	C	T	C	T	C	C	C	C	T	C	C	C	C	C	C	C	C	C	N	C	C	H	C	C	C	T	C	T	C	T	C	C	C
JAX00483037	2	9616727	0	T	C	T	T	T	T	T	T	T	C	T	T	T	T	T	T	T	T	T	T	H	T	T	T	C	C	T	T	T	T	T	H	T	T	T	H	T	T	T	T	T	T	T	T	T	T
JAX00483040	2	9624285	0	G	A	G	G	G	G	G	G	A	A	G	G	G	G	G	A	G	G	H	G	A	G	G	G	A	A	G	G	G	G	G	H	G	G	H	H	G	G	G	G	G	G	G	H	G	G
JAX00483041	2	9638337	0	T	C	T	T	T	T	T	T	T	C	T	T	T	T	T	T	T	T	T	T	H	T	T	T	C	C	T	T	T	T	T	H	T	T	T	H	T	T	T	T	T	T	T	T	T	T
JAX00091124	2	9653027	0	G	A	G	G	G	G	G	G	A	G	G	G	G	G	G	A	G	G	G	G	G	G	G	G	G	G	G	G	G	G	G	G	G	G	G	G	G	G	G	G	G	G	G	G	G	G
JAX00091126	2	9653510	0	T	C	T	T	T	T	T	C	C	T	C	T	T	T	C	C	C	T	H	T	H	C	T	T	T	T	T	T	T	T	T	H	T	T	C	T	T	T	C	T	C	T	C	T	T	T
JAX00091127	2	9701317	0	T	C	T	T	T	T	T	C	C	T	C	T	T	T	C	C	C	T	H	T	H	C	T	T	T	T	T	T	T	T	T	H	T	T	C	T	T	T	C	T	C	T	C	T	T	T
JAX00483055	2	9701836	0	A	G	A	A	A	A	A	G	A	A	G	A	A	A	G	A	G	A	A	A	A	G	A	A	A	A	A	A	A	A	A	H	A	A	H	A	A	A	G	A	G	A	G	A	A	A
JAX00091129	2	9705571	0	T	G	T	T	T	T	T	G	T	T	G	T	T	T	G	T	G	T	T	T	T	G	T	T	T	T	T	T	T	T	T	H	T	T	H	T	T	T	G	T	G	T	G	T	T	T
JAX00483060	2	9723537	0	C	T	C	C	C	C	C	C	C	T	C	C	C	C	C	C	C	C	C	C	T	C	C	C	T	T	C	C	C	C	C	N	C	C	C	H	C	C	C	C	C	C	C	C	C	C
JAX00091130	2	9739874	0	T	C	T	T	T	T	T	T	T	C	T	T	T	T	T	T	T	T	T	T	H	T	T	T	C	C	T	T	T	T	T	H	T	T	T	H	T	T	T	T	T	T	T	T	T	T
JAX00483067	2	9745218	0	G	A	G	G	G	G	G	G	A	G	G	G	G	G	G	A	G	G	H	G	H	G	G	G	G	G	G	G	G	G	G	G	G	G	N	G	G	G	G	G	G	G	G	G	G	G
JAX00483069	2	9748506	0	A	G	A	A	A	A	A	G	G	A	G	A	A	A	G	G	G	A	H	A	H	G	A	A	A	A	A	A	A	A	A	H	A	A	G	A	A	A	G	A	G	A	G	A	A	A
JAX00483070	2	9762671	0	G	A	G	G	G	G	G	G	G	A	G	G	G	G	G	G	G	G	G	G	H	G	G	G	A	A	G	G	G	G	G	H	G	G	G	H	G	G	G	G	G	G	G	G	G	G
JAX00483077	2	9790566	0	A	G	A	A	A	A	A	G	G	G	G	A	A	A	G	G	G	A	H	A	G	G	A	A	G	G	A	A	A	A	A	G	A	A	G	H	A	A	G	A	G	A	G	A	A	A
JAX00483079	2	9791184	0	C	A	C	C	C	C	C	C	C	A	C	C	C	C	C	C	C	C	C	C	H	C	C	C	A	A	C	C	C	C	C	H	C	C	C	H	C	C	C	C	C	C	C	C	C	C
JAX00483080	2	9794745	0	C	T	C	C	C	C	C	C	C	T	C	C	C	C	C	C	C	C	C	C	H	C	C	C	T	T	C	C	C	C	C	H	C	C	C	H	C	C	C	C	C	C	C	C	C	C
JAX00091136	2	9818957	0	T	C	T	T	T	T	T	C	C	C	C	T	T	T	C	C	C	T	H	T	C	C	T	T	C	C	T	T	T	T	T	C	T	T	C	H	T	T	C	T	C	T	C	T	T	T
JAX00483087	2	9830574	0	G	T	G	G	G	G	G	G	T	G	G	G	G	G	G	T	G	G	T	G	H	G	G	G	G	G	G	G	G	G	G	G	G	G	H	G	G	G	G	G	G	G	G	G	G	G
JAX00483091	2	9842633	0	A	C	A	A	A	A	A	C	C	A	C	A	A	A	C	C	C	A	H	A	H	C	A	A	A	A	A	A	A	A	A	H	A	A	C	A	A	A	C	A	C	A	C	A	A	A
JAX00091139	2	9859896	0	T	A	T	T	T	T	T	A	A	T	A	T	T	T	A	A	A	T	H	T	N	A	T	T	T	T	T	T	T	T	T	H	T	T	A	T	T	T	A	T	A	T	A	T	T	T
JAX00091140	2	9859968	0	A	C	A	A	A	A	A	C	A	A	C	A	A	A	C	A	C	A	A	A	A	C	A	A	A	A	A	A	A	A	A	H	A	A	H	A	A	A	C	A	C	A	C	A	A	A
JAX00091141	2	9863836	0	C	T	C	C	C	C	C	C	T	C	C	C	C	C	C	T	C	C	H	C	H	C	C	C	C	C	C	C	C	C	C	C	C	C	H	C	C	C	C	C	C	C	C	C	C	C
JAX00483096	2	9877099	0	A	G	A	A	A	A	A	A	G	A	A	A	A	A	A	G	A	A	H	A	H	A	A	A	A	A	A	A	A	A	A	A	A	A	H	A	A	A	A	A	A	A	A	A	A	A
JAX00215548	2	9890799	0	G	A	G	G	G	G	G	G	A	G	G	G	G	G	G	A	G	G	H	G	H	G	G	G	G	G	G	G	G	G	G	G	G	G	H	G	G	G	G	G	G	G	G	G	G	G
JAX00091142	2	9898473	0	G	A	G	G	G	G	G	A	A	G	A	G	G	G	A	A	A	G	H	G	H	A	G	G	G	G	G	G	G	G	G	N	G	G	A	G	G	G	A	G	A	G	A	G	G	G
JAX00483098	2	9907738	0	C	T	C	C	C	C	C	C	T	C	C	C	C	C	C	T	C	C	H	C	H	C	C	C	C	C	C	C	C	C	C	C	C	C	H	C	C	C	C	C	C	C	C	C	C	C
JAX00483106	2	9953561	0	C	G	C	C	C	C	C	G	G	G	G	C	C	C	G	G	G	C	H	C	N	G	C	C	G	G	C	C	C	C	C	G	C	C	G	H	C	C	N	C	G	C	G	C	C	C
JAX00483111	2	9958089	0	C	T	C	C	C	C	C	C	T	C	C	C	C	C	C	T	C	C	H	C	H	C	C	C	C	C	C	C	C	C	C	C	C	C	H	C	C	C	C	C	C	C	C	C	C	C
JAX00091149	2	9988867	0	T	G	T	T	T	T	T	G	G	T	G	T	T	T	G	G	G	T	N	T	N	G	T	T	T	T	T	T	T	T	T	H	T	T	G	T	T	T	G	T	G	T	G	T	T	T
JAX00091150	2	9988900	0	A	C	A	A	A	A	A	C	C	A	C	A	A	A	C	C	C	A	H	A	H	C	A	A	A	A	A	A	A	A	A	H	A	A	C	A	A	A	C	A	C	A	C	A	A	A
JAX00483121	2	9997736	0	G	C	G	G	G	G	G	C	G	G	C	G	G	G	C	G	C	G	G	G	G	C	G	G	G	G	G	G	G	G	G	N	G	G	H	G	G	G	H	G	C	G	C	G	G	G
JAX00091152	2	10020502	0	T	C	T	T	T	T	T	C	C	C	C	T	T	T	C	C	C	T	T	T	C	C	T	T	C	C	T	T	T	T	T	C	T	T	C	H	T	T	C	T	C	T	C	T	T	T
JAX00483122	2	10042460	0	C	T	C	C	C	C	C	T	C	C	T	C	C	C	T	C	H	C	C	C	C	H	C	C	C	C	C	C	C	C	C	H	C	C	C	C	C	C	H	C	N	C	T	C	C	C
JAX00483125	2	10049859	0	G	A	G	G	G	G	G	A	A	G	A	G	G	G	A	A	A	G	H	G	H	A	G	G	G	G	G	G	G	G	G	H	G	G	A	G	G	G	A	G	A	G	A	G	G	G
JAX00483134	2	10060394	0	C	T	C	C	C	C	C	T	T	C	T	C	C	C	T	T	T	C	H	C	H	T	C	C	C	C	C	C	C	C	C	H	C	C	T	C	C	C	T	C	T	C	T	C	C	C
JAX00483136	2	10085081	0	T	C	T	T	T	T	T	T	T	C	T	T	T	T	T	T	T	T	T	T	H	T	T	T	C	C	T	T	T	T	T	H	T	T	T	H	T	T	T	T	T	T	T	T	T	T
JAX00483140	2	10092288	0	T	C	T	T	T	T	T	C	C	C	C	T	T	T	C	C	C	T	H	T	C	C	T	T	C	C	T	T	T	T	T	C	T	T	C	H	T	T	C	T	C	T	C	T	T	T
JAX00483141	2	10092412	0	A	G	A	A	A	A	A	G	A	G	G	A	A	A	G	A	G	A	A	A	H	G	A	A	G	G	A	A	A	A	A	G	A	A	H	H	A	A	G	A	G	A	G	A	A	A
JAX00483142	2	10093109	0	C	T	C	C	C	C	C	C	T	C	C	C	C	C	C	T	C	C	H	C	H	C	C	C	C	C	C	C	C	C	C	C	C	C	H	C	C	C	C	C	C	C	C	C	C	C
JAX00091158	2	10101502	0	A	T	A	A	A	A	A	T	T	T	T	A	A	A	T	T	T	A	H	A	T	T	A	A	T	T	A	A	A	A	A	T	A	A	T	N	A	A	T	A	T	A	T	A	A	A
JAX00483148	2	10132939	0	C	T	C	C	C	C	C	T	C	C	T	C	C	C	T	C	T	C	C	C	C	T	C	C	C	C	C	C	C	C	C	H	C	C	H	C	C	C	T	C	T	C	T	C	C	C
JAX00483150	2	10133192	0	G	A	G	G	G	G	G	G	A	A	G	G	G	G	G	A	G	G	H	G	A	G	G	G	A	A	G	G	G	G	G	H	G	G	H	H	G	G	G	G	G	G	G	G	G	G
JAX00483151	2	10133214	0	T	C	T	T	T	T	T	T	C	C	T	T	T	T	T	C	T	T	T	T	C	T	T	T	C	C	T	T	T	T	T	T	T	T	T	T	T	T	T	T	T	T	T	T	T	T
JAX00483153	2	10167759	0	A	G	A	A	A	A	A	A	G	A	A	A	A	A	A	G	A	A	H	A	H	A	A	A	A	A	A	A	A	A	A	A	A	A	H	A	A	A	A	A	A	A	A	A	A	A
JAX00091163	2	10170861	0	A	G	A	A	A	A	A	G	G	G	G	A	A	A	G	G	G	A	N	A	G	G	A	A	N	G	A	A	A	A	A	G	A	A	G	A	A	A	G	A	G	A	G	A	A	A
JAX00483156	2	10172074	0	A	G	A	A	A	A	A	A	A	G	A	A	A	A	A	A	A	A	A	A	H	A	A	A	G	G	A	A	A	A	A	H	A	A	A	H	A	A	A	A	A	A	A	A	A	A
JAX00483162	2	10195741	0	G	A	G	G	G	G	G	A	A	A	N	G	G	G	A	A	A	G	H	G	A	A	G	G	A	A	G	G	G	G	G	A	G	G	A	H	G	G	A	G	A	G	A	G	G	G
JAX00091168	2	10234381	0	T	C	C	T	C	C	C	C	C	C	C	N	T	C	C	C	C	T	C	C	C	C	C	C	C	C	C	T	C	C	C	C	C	T	C	C	C	C	C	C	C	C	C	H	C	T
JAX00483171	2	10242928	0	A	T	A	A	A	A	A	A	T	A	A	A	A	A	A	T	A	A	H	A	H	A	A	A	A	A	A	A	A	A	A	A	A	A	H	A	A	A	A	A	A	A	A	A	A	A
JAX00483176	2	10247514	0	T	C	T	T	T	T	T	T	C	C	T	T	T	T	T	C	T	T	N	T	C	T	T	T	C	C	T	T	T	T	T	N	T	T	H	H	T	T	T	T	T	T	T	T	T	T
JAX00483178	2	10248855	0	C	T	C	C	C	C	C	T	C	C	T	C	C	C	T	C	T	C	C	C	C	T	C	C	C	C	C	C	C	C	C	H	C	C	H	C	C	C	T	C	T	C	T	C	C	C
JAX00215561	2	10259527	0	G	A	G	G	G	G	G	A	A	G	A	G	G	G	A	A	A	G	N	G	G	A	G	G	G	G	G	G	G	G	G	N	G	G	A	G	G	G	A	G	A	G	A	G	G	G
JAX00483179	2	10264033	0	T	C	T	T	T	T	T	C	C	C	C	T	T	N	C	C	C	T	H	T	C	C	T	T	C	C	T	T	T	T	T	C	T	T	C	H	T	T	C	T	C	T	C	T	T	T
JAX00483181	2	10268643	0	T	C	T	T	T	T	T	T	T	C	T	T	T	T	T	T	T	T	T	T	H	T	T	T	C	C	T	T	T	T	T	H	T	T	T	H	T	T	T	T	T	T	T	T	T	T
JAX00483182	2	10270669	0	G	A	G	G	G	G	G	G	G	A	G	G	G	G	G	G	G	G	G	G	H	G	G	G	A	A	G	G	G	G	G	H	G	G	G	H	G	G	G	G	G	G	G	G	G	G
JAX00091174	2	10310856	0	C	T	T	C	C	T	T	T	T	T	T	C	C	T	T	T	T	C	T	T	T	T	H	T	T	T	C	C	T	T	T	T	H	C	T	T	H	T	T	T	T	T	T	H	T	C
JAX00483198	2	10316237	0	C	T	C	C	C	C	C	C	T	C	C	C	C	C	C	T	C	C	H	C	H	C	C	C	C	C	C	C	C	C	C	C	C	C	H	C	C	C	C	C	C	C	C	C	C	C
JAX00091175	2	10347544	0	A	G	A	A	G	A	A	A	A	G	A	G	A	A	A	A	A	A	A	A	H	A	H	A	G	G	G	A	A	A	A	H	H	A	A	H	H	A	A	A	A	A	A	A	A	A
JAX00483208	2	10351628	0	T	G	T	T	T	T	T	G	T	T	G	T	T	T	G	T	G	T	T	T	T	G	T	T	T	T	T	T	T	T	T	H	T	T	H	T	T	T	G	T	G	T	G	T	T	T
JAX00091179	2	10364738	0	G	A	G	G	A	G	G	G	G	A	G	A	G	G	G	G	G	G	G	G	H	G	H	G	A	A	A	G	G	G	G	H	H	G	G	H	H	G	G	G	G	G	G	G	G	G
JAX00091180	2	10364992	0	T	C	T	T	C	T	T	C	C	C	C	C	T	T	C	C	C	T	H	T	C	C	H	T	C	C	C	T	T	T	T	C	H	T	C	H	H	T	C	T	C	T	C	T	T	T
JAX00483209	2	10368586	0	A	G	A	A	A	A	A	G	G	A	G	A	A	A	G	G	G	A	H	A	H	G	A	A	A	A	A	A	A	A	A	H	A	A	G	A	A	A	G	A	G	A	G	A	A	A
JAX00483211	2	10371801	0	A	G	A	A	A	A	A	G	G	A	G	A	A	A	G	G	G	A	N	A	A	G	A	A	A	A	A	A	A	A	A	H	A	A	G	A	A	A	G	A	G	A	G	A	A	A
JAX00483213	2	10386808	0	A	T	A	A	A	A	A	T	A	A	T	A	A	A	T	A	T	A	A	A	A	T	A	A	A	A	A	A	A	A	A	H	A	A	N	A	A	A	T	A	T	A	T	A	A	A
JAX00215566	2	10430858	0	T	A	T	T	T	T	T	A	A	T	A	T	T	T	A	A	A	T	H	T	H	A	T	T	T	T	T	T	T	T	T	H	T	T	A	T	T	T	A	T	A	T	A	T	T	T
JAX00483215	2	10442957	0	A	T	A	A	A	A	A	A	T	A	A	A	A	A	A	T	A	A	H	A	H	A	A	A	A	A	A	A	A	A	A	A	A	A	H	A	A	A	A	A	A	A	A	A	A	A
JAX00483219	2	10465414	0	G	T	G	G	G	G	G	T	T	G	H	H	G	G	N	T	N	G	N	G	N	H	G	G	G	G	G	G	G	G	G	G	G	G	T	G	G	G	H	G	H	G	N	G	G	G
JAX00483226	2	10483441	0	T	C	T	T	T	T	T	C	T	T	C	T	T	T	C	T	C	T	T	T	T	C	T	T	T	T	T	T	T	T	T	H	T	T	N	T	T	T	C	T	C	T	C	T	T	T
JAX00483229	2	10483996	0	G	T	G	G	T	G	G	T	T	G	T	T	G	G	T	T	T	G	H	G	H	T	H	G	G	G	T	G	G	G	G	H	H	G	T	G	H	G	T	G	T	G	T	G	G	G
JAX00483231	2	10484842	0	T	C	T	T	C	T	T	T	T	T	T	C	T	T	T	T	T	T	T	T	T	T	H	T	T	T	C	T	T	T	T	T	H	T	T	T	H	T	T	T	T	T	T	T	T	T
JAX00091188	2	10503698	0	C	A	C	C	A	C	C	A	A	C	A	A	C	C	A	A	A	C	H	C	H	A	H	C	C	C	A	C	C	C	C	H	H	C	A	C	H	C	A	C	A	C	A	C	C	C
JAX00091189	2	10509397	0	T	C	T	T	C	T	T	C	C	T	C	C	T	T	C	C	C	T	H	T	H	C	H	T	T	T	C	T	T	T	T	H	H	T	C	T	H	T	C	T	C	T	C	T	T	T
JAX00483236	2	10528484	0	A	G	A	A	A	A	A	G	G	A	G	A	A	A	G	G	G	A	H	A	H	G	A	A	A	A	A	A	A	A	A	H	A	A	G	A	A	A	G	A	G	A	G	A	A	A
JAX00091191	2	10557619	0	G	A	G	G	G	G	G	G	A	G	G	G	G	G	G	A	G	G	G	G	G	G	G	G	G	G	G	G	G	G	G	G	G	G	G	G	G	G	G	G	G	G	G	G	G	G
JAX00091192	2	10559573	0	G	A	G	G	A	G	G	G	G	G	G	A	G	G	G	G	G	G	G	G	G	G	G	G	G	G	A	G	G	G	G	G	N	G	G	G	N	G	G	G	G	G	G	G	G	G
JAX00091193	2	10568810	0	C	G	C	C	G	C	C	G	G	C	G	G	C	C	G	G	G	C	H	C	H	G	H	C	C	C	G	C	C	C	C	H	H	C	G	C	H	C	G	C	G	C	G	C	C	C
JAX00483239	2	10568956	0	T	C	T	T	C	T	T	T	T	T	T	C	T	T	T	T	T	T	T	T	T	T	H	T	T	T	C	T	T	T	T	T	H	T	T	T	H	T	T	T	T	T	T	T	T	T
JAX00483242	2	10569333	0	G	T	G	G	G	G	G	T	T	G	T	G	G	G	T	T	T	G	H	G	H	T	G	G	G	G	G	G	G	G	G	H	G	G	T	G	G	G	T	G	T	G	T	G	G	G
JAX00483243	2	10572662	0	C	A	C	C	C	C	C	C	A	C	C	C	C	C	C	A	C	C	A	C	A	C	C	C	C	C	C	C	C	C	C	C	C	C	A	C	C	C	C	C	C	C	C	C	C	C
JAX00091196	2	10616070	0	A	G	A	A	G	A	G	G	G	G	G	G	A	A	G	G	G	A	H	A	G	G	H	H	G	G	G	A	G	A	A	G	G	A	G	H	H	A	G	A	G	A	G	H	A	A
JAX00483249	2	10631056	0	A	C	A	A	C	A	C	A	A	C	A	C	A	A	A	A	A	A	A	A	H	A	H	H	C	C	C	A	C	A	A	H	C	A	A	H	H	A	A	A	A	A	A	H	A	A
JAX00483250	2	10631706	0	T	G	T	T	T	T	T	T	G	T	T	T	T	T	T	G	T	T	H	T	H	T	T	T	T	T	T	T	T	T	T	T	T	T	H	T	T	T	T	T	T	T	T	T	T	T
JAX00483253	2	10636636	0	A	T	A	A	T	A	T	A	A	T	A	T	A	A	A	A	A	A	A	A	H	A	H	H	T	T	T	A	T	A	A	A	T	A	A	H	H	A	A	A	A	A	A	H	A	A
JAX00483256	2	10654928	0	G	A	G	G	G	G	G	G	A	G	G	G	G	G	G	A	G	G	N	G	H	G	G	G	G	G	G	G	G	G	G	G	G	G	H	G	G	G	G	G	G	G	G	G	G	G
JAX00483257	2	10655065	0	C	G	C	C	C	C	C	C	G	C	C	C	C	C	C	G	C	C	H	C	H	C	C	C	C	C	C	C	C	C	C	C	C	C	H	C	C	C	C	C	C	C	C	C	C	C
JAX00215572	2	10664336	0	T	G	T	T	T	T	T	G	G	T	G	T	T	T	G	G	G	T	H	T	H	G	T	T	T	T	T	T	T	T	T	N	T	T	G	T	T	T	G	T	G	T	G	T	T	T
JAX00215573	2	10664406	0	C	T	C	C	C	C	C	C	T	C	C	C	C	C	C	T	C	C	H	C	H	C	C	C	C	C	C	C	C	C	C	C	C	C	H	C	C	C	C	C	C	C	C	C	C	C
JAX00483261	2	10711365	0	C	T	C	C	C	C	C	T	C	C	H	C	C	C	T	C	T	C	C	C	C	H	C	C	C	C	C	C	C	C	C	H	C	C	H	C	C	C	T	C	T	C	N	C	C	C
JAX00483264	2	10711854	0	C	T	C	C	C	C	C	C	T	C	C	C	C	C	C	T	C	C	T	C	T	C	C	C	C	C	C	C	C	C	C	C	C	C	T	C	C	C	C	C	C	C	C	C	C	C
JAX00483270	2	10717349	0	C	G	C	C	C	C	C	G	G	C	G	C	C	C	G	G	G	C	H	C	H	G	C	C	C	C	C	C	C	C	C	H	C	C	G	C	C	C	G	C	G	C	G	C	C	C
JAX00091206	2	10742420	0	C	T	C	C	C	C	C	T	T	T	T	C	C	C	T	T	T	C	H	C	T	T	C	C	T	T	C	C	C	C	C	T	C	C	T	H	C	C	T	C	T	C	T	C	C	C
JAX00091207	2	10742449	0	A	G	A	A	A	A	A	G	A	G	G	A	A	A	G	A	G	A	A	A	H	G	A	A	G	G	A	A	A	A	A	G	A	A	H	H	A	A	G	A	G	A	G	A	A	A
JAX00483279	2	10791706	0	C	T	C	C	T	C	T	C	C	C	C	T	C	C	C	C	C	C	C	C	C	C	H	H	C	C	T	C	T	C	C	C	T	C	C	C	H	C	C	C	C	C	C	H	C	C
JAX00483287	2	10800942	0	A	G	A	A	G	A	G	A	G	G	A	G	A	A	A	G	A	A	H	A	G	A	H	H	G	G	G	A	G	A	A	H	G	A	H	H	H	A	A	A	A	A	A	H	A	A
JAX00483289	2	10804343	0	A	C	A	A	C	A	C	C	A	C	C	C	A	A	C	A	C	A	A	A	H	C	H	H	C	C	C	A	C	A	A	C	C	A	H	H	H	A	C	A	C	A	C	H	A	A
JAX00483291	2	10812327	0	A	G	A	A	A	A	A	G	A	A	G	A	A	A	G	A	G	A	A	A	A	G	A	A	A	A	A	A	A	A	A	H	A	A	H	A	A	A	G	A	G	A	G	A	A	A
JAX00483292	2	10812600	0	C	T	C	C	T	C	T	T	C	T	T	T	C	C	T	C	T	C	C	C	H	T	H	H	T	T	T	C	T	C	C	T	T	C	H	H	H	C	T	C	T	C	T	H	C	C
JAX00091212	2	10813165	0	A	T	A	A	T	A	T	T	A	T	T	T	A	A	T	A	T	A	A	A	H	T	H	H	T	T	T	A	T	A	A	T	T	A	H	H	H	A	T	A	T	A	T	H	A	A
JAX00091213	2	10818962	0	A	G	A	A	G	A	G	A	A	G	A	G	A	A	A	A	A	A	A	A	H	A	H	H	G	G	G	A	G	A	A	H	G	A	A	H	H	A	A	A	A	A	A	H	A	A
JAX00483299	2	10847984	0	T	G	T	T	T	T	T	G	T	T	G	T	T	T	G	T	G	T	T	T	T	G	T	T	T	T	T	T	T	T	T	H	T	T	H	T	T	T	G	T	G	T	G	T	T	T
JAX00483303	2	10854775	0	C	T	C	C	C	C	C	T	C	C	T	C	C	C	T	C	T	C	C	C	C	N	C	C	C	C	C	C	C	C	C	H	C	C	H	C	C	C	N	C	T	C	T	C	C	C
JAX00091214	2	10855056	0	C	G	C	C	G	C	G	G	G	G	G	G	C	C	G	G	G	C	H	C	G	G	H	H	G	G	G	C	G	C	C	G	G	C	G	H	H	C	G	C	G	C	G	H	C	C
JAX00483304	2	10856607	0	G	A	G	G	G	G	G	G	A	G	G	G	G	G	G	A	G	G	H	G	H	G	G	G	G	G	G	G	G	G	G	G	G	G	H	G	G	G	G	G	G	G	G	G	G	G
JAX00483306	2	10862896	0	T	G	T	T	T	T	T	T	G	T	T	T	T	T	T	G	T	T	H	T	N	T	T	T	T	T	T	T	T	T	T	T	T	T	N	T	T	T	T	T	T	T	T	T	T	T
JAX00483314	2	10924628	0	A	G	A	A	G	A	G	G	A	A	G	G	A	A	G	A	G	A	A	A	A	G	A	A	A	A	G	A	N	A	A	H	G	A	H	A	A	A	G	A	G	A	G	N	A	A
JAX00483315	2	10924738	0	C	T	C	C	C	C	C	C	T	C	C	C	C	C	C	T	C	C	C	C	C	C	C	C	C	C	C	C	C	C	C	C	C	C	C	C	C	C	C	C	C	C	C	C	C	C
JAX00483316	2	10925310	0	C	T	C	C	T	C	T	C	C	C	C	T	C	C	C	C	C	C	C	C	C	C	C	C	C	C	T	C	T	C	C	C	T	C	C	C	C	C	C	C	C	C	C	C	C	C
JAX00483317	2	10929379	0	G	A	G	G	G	G	G	A	A	G	A	G	N	G	H	A	A	G	A	G	H	A	G	G	G	G	G	G	G	G	G	N	G	G	A	G	G	G	A	G	A	G	A	G	G	G
JAX00483318	2	10929627	0	G	C	G	G	C	G	C	C	C	G	C	C	G	G	C	C	C	G	H	G	H	C	H	H	G	G	C	G	C	G	G	H	C	G	C	G	H	G	C	G	C	G	C	H	G	G
JAX00091225	2	10962073	0	A	G	A	A	G	A	G	G	G	A	G	G	A	A	G	G	G	A	H	A	H	G	H	H	A	A	G	A	G	A	A	H	G	A	G	A	H	A	G	A	G	A	G	H	A	A
JAX00483320	2	10983941	0	A	C	A	A	A	A	A	C	A	A	C	A	A	A	C	A	C	A	A	A	A	C	A	A	A	A	A	A	A	A	A	N	A	A	A	A	A	A	C	A	C	A	C	A	A	A
JAX00483322	2	10995534	0	G	A	G	G	G	G	G	A	G	G	A	G	G	G	A	G	A	G	G	G	G	A	G	G	G	G	G	G	G	G	G	H	G	G	H	G	G	G	A	G	A	G	A	G	G	G
JAX00215581	2	11001640	0	A	G	A	A	A	A	A	G	G	A	G	A	A	A	G	G	G	A	H	A	H	G	A	A	A	A	A	A	A	A	A	H	A	A	G	A	A	A	G	A	G	A	G	A	A	A
JAX00483323	2	11011840	0	T	C	T	T	T	T	T	C	T	T	C	T	T	T	C	T	C	T	T	T	T	C	T	T	T	T	T	T	T	T	T	H	T	T	H	T	T	T	C	T	C	T	C	T	T	T
JAX00483324	2	11011962	0	G	C	G	G	G	G	G	G	C	G	G	G	G	G	G	C	G	G	C	G	C	G	G	G	G	G	G	G	G	G	G	G	G	G	C	G	G	G	G	G	G	G	G	G	G	G
JAX00483325	2	11012810	0	A	C	A	A	A	A	A	A	C	A	A	A	A	A	A	C	A	A	H	A	H	A	A	A	A	A	A	A	A	A	A	A	A	A	C	A	A	A	A	A	A	A	A	A	A	A
JAX00483328	2	11014141	0	T	C	T	T	T	T	T	C	C	C	C	T	T	T	C	C	C	T	H	T	C	C	T	T	C	C	T	T	T	T	T	C	T	T	C	N	T	T	C	T	C	T	C	T	T	T
JAX00215582	2	11033661	0	A	G	A	A	A	A	A	G	G	A	G	A	A	A	G	G	G	A	H	A	H	G	A	A	A	A	A	A	A	A	A	H	A	A	G	A	A	A	G	A	G	A	G	A	A	A
JAX00091228	2	11035249	0	C	T	C	C	T	C	C	C	C	C	C	H	C	C	C	C	C	C	C	C	C	C	C	C	C	C	T	C	C	C	C	C	N	C	C	C	H	C	C	C	C	C	C	C	C	C
JAX00091231	2	11066346	0	T	C	T	T	T	T	T	C	C	C	C	T	T	T	C	C	C	T	H	T	C	C	T	T	C	C	T	T	T	T	T	C	T	T	C	H	T	T	C	T	C	T	C	T	T	T
JAX00483340	2	11083972	0	T	G	T	T	T	T	T	T	G	T	T	T	T	T	T	G	T	T	H	T	H	T	T	T	T	T	T	T	T	T	T	T	T	T	H	T	T	T	T	T	T	T	T	T	T	T
JAX00091232	2	11093575	0	A	C	A	A	A	A	A	C	A	A	C	A	A	A	C	A	C	A	A	A	A	C	A	A	A	A	A	A	A	A	A	H	A	A	H	A	A	A	C	A	C	A	C	A	A	A
JAX00483350	2	11174333	0	T	C	T	T	T	T	T	C	C	T	C	T	T	T	C	C	C	T	H	T	H	C	T	T	T	T	T	T	T	T	T	H	T	T	C	T	T	T	C	T	C	T	C	T	T	T
JAX00483353	2	11175560	0	A	G	A	A	A	A	A	G	A	A	G	A	A	A	G	A	G	A	A	A	A	G	A	A	A	A	A	A	A	A	A	H	A	A	H	A	A	A	G	A	G	A	G	A	A	A
JAX00483356	2	11176225	0	C	T	C	C	C	C	C	C	T	C	C	C	C	C	C	T	C	C	H	C	H	H	C	C	C	C	C	C	C	C	C	C	C	C	H	C	C	C	C	C	C	C	C	C	C	C
JAX00215583	2	11185638	0	T	G	T	T	T	T	T	T	G	T	T	T	T	T	T	G	T	T	H	T	H	T	T	T	T	T	T	T	T	T	T	T	T	T	H	T	T	T	T	T	T	T	T	T	T	T
JAX00483357	2	11185828	0	C	T	C	C	C	C	C	T	T	T	T	C	C	C	T	T	T	C	T	C	T	T	C	C	T	T	C	C	C	C	C	T	C	C	T	T	C	C	T	C	T	C	T	C	C	C
JAX00483358	2	11194723	0	C	T	C	C	C	C	C	T	C	C	T	C	C	C	T	C	T	C	C	C	C	T	C	C	C	C	C	C	C	C	C	H	C	C	N	C	C	C	T	C	T	C	T	C	C	C
JAX00091242	2	11216241	0	A	T	A	A	A	A	A	T	T	A	T	A	A	A	T	T	T	A	H	A	H	T	A	A	A	A	A	A	A	A	A	H	A	A	T	A	A	A	T	A	T	A	T	A	A	A
JAX00091243	2	11216885	0	C	T	C	C	C	C	C	T	T	C	T	C	C	C	T	T	T	C	H	C	H	T	C	C	C	C	C	C	C	C	C	H	C	C	T	C	C	C	T	C	T	C	T	C	C	C
JAX00215586	2	11217626	0	A	G	A	A	A	A	A	G	G	A	G	A	A	A	G	G	G	A	N	A	H	G	A	A	A	A	A	A	A	A	A	A	A	A	G	A	A	A	G	A	G	A	G	A	A	A
JAX00483360	2	11229875	0	G	A	G	G	G	G	G	G	A	G	G	G	G	G	G	A	G	G	H	G	H	G	G	G	G	G	G	G	G	G	G	G	G	G	H	G	G	G	G	G	G	G	G	G	G	G
JAX00483364	2	11278933	0	A	G	A	A	A	A	A	A	G	A	A	A	A	A	A	G	A	A	H	A	H	A	A	A	A	A	A	A	A	A	A	A	A	A	H	A	A	A	A	A	A	A	A	A	A	A
JAX00091248	2	11309915	0	A	T	A	A	A	A	A	A	T	A	A	A	A	A	A	T	A	A	H	A	H	A	A	A	A	A	A	A	A	A	A	A	A	A	H	A	A	A	A	A	A	A	A	A	A	A
JAX00091252	2	11345826	0	A	G	A	A	A	A	A	A	G	A	A	A	A	A	A	G	A	A	H	A	N	A	A	A	A	A	A	A	A	A	A	A	A	A	H	A	A	A	A	A	A	A	A	A	A	A
JAX00483375	2	11358705	0	T	C	T	T	T	T	T	C	T	T	C	T	T	T	C	T	C	T	T	T	T	C	T	T	T	T	T	T	T	T	T	H	T	T	H	T	T	T	C	T	C	T	C	T	T	T
JAX00091253	2	11370241	0	G	C	G	G	G	G	G	C	G	C	C	H	G	G	C	G	C	G	G	G	H	C	G	G	C	C	G	G	G	G	G	C	G	G	H	H	G	G	C	G	C	G	C	G	G	G
JAX00483377	2	11389392	0	G	A	G	G	G	G	G	G	A	G	G	G	G	G	G	A	G	G	H	G	H	G	G	G	G	G	G	G	G	G	G	G	G	G	H	G	G	G	G	G	G	G	G	G	G	G
JAX00483382	2	11399944	0	C	A	C	C	C	C	C	A	A	A	A	C	C	C	A	A	A	C	H	C	A	A	C	C	A	A	C	C	C	C	C	A	C	C	A	H	C	C	A	C	A	C	A	C	C	C
JAX00483384	2	11402798	0	C	T	C	C	C	C	C	T	C	T	T	C	C	C	T	C	T	C	C	C	H	T	C	C	T	T	C	C	C	C	C	T	C	C	H	H	C	C	T	C	T	C	T	C	C	C
JAX00483391	2	11408281	0	C	T	C	C	C	C	C	T	T	T	T	C	C	C	T	T	T	C	H	C	T	T	C	C	T	T	C	C	C	C	C	T	C	C	T	H	C	C	T	C	T	C	T	C	C	C
JAX00091262	2	11496238	0	G	A	G	G	G	G	G	A	A	G	A	G	G	G	A	A	A	G	H	G	N	A	G	G	G	G	G	G	G	G	G	H	G	G	A	G	G	G	A	G	A	G	A	G	G	G
JAX00483409	2	11516112	0	A	C	A	A	A	A	A	C	C	A	C	A	A	A	C	C	C	A	H	A	H	C	A	A	A	A	A	A	A	A	A	H	A	A	C	A	A	A	C	A	C	A	C	A	A	A
JAX00483411	2	11555541	0	C	T	C	C	C	C	C	T	C	C	T	C	C	C	T	C	T	C	C	C	C	T	C	C	C	C	C	C	C	C	C	H	C	C	H	C	C	C	T	C	T	C	T	C	C	C
JAX00483414	2	11565242	0	C	A	C	C	C	C	C	C	A	C	C	C	C	C	C	A	C	C	H	C	H	C	C	C	C	C	C	C	C	C	C	C	C	C	H	C	C	C	C	C	C	C	C	C	C	C
JAX00215594	2	11589306	0	A	T	A	A	A	A	A	A	T	A	A	A	A	A	A	T	A	A	H	A	H	A	A	A	A	A	A	A	A	A	A	A	A	A	H	A	A	A	A	A	A	A	A	A	A	A
JAX00483417	2	11594870	0	C	T	C	C	C	C	C	C	C	T	C	C	C	C	C	C	C	C	C	C	H	C	C	C	T	T	C	C	C	C	C	H	C	C	C	H	C	C	C	C	C	C	C	C	C	C
JAX00483421	2	11599868	0	C	T	C	C	C	C	C	C	T	C	C	C	C	C	C	T	C	C	H	C	N	C	C	C	C	C	C	C	C	C	C	C	C	C	H	C	C	C	C	C	C	C	C	C	C	C
JAX00483424	2	11611404	0	C	T	C	C	C	C	C	C	T	T	C	C	C	C	C	T	C	C	H	C	T	C	C	C	T	T	C	C	C	C	C	H	C	C	H	H	C	C	C	C	C	C	C	C	C	C
JAX00483425	2	11611419	0	A	G	A	A	G	A	A	A	A	A	A	G	A	A	A	A	A	A	A	A	A	N	H	A	A	A	G	A	A	A	A	A	N	A	A	A	H	A	A	A	H	A	A	A	A	A
JAX00483427	2	11623244	0	C	T	C	C	C	C	C	C	T	C	C	C	C	C	C	T	C	C	H	C	H	C	C	C	C	C	C	C	C	C	C	C	C	C	H	C	C	C	C	C	C	C	C	C	C	C
JAX00483430	2	11630450	0	G	A	G	G	G	G	G	G	A	G	G	G	G	G	G	A	G	G	N	G	H	G	G	G	G	G	G	G	G	G	G	G	G	G	H	G	G	G	G	G	G	G	G	G	G	G
JAX00483431	2	11636674	0	G	A	G	G	G	G	G	A	G	A	A	G	G	G	A	G	A	G	G	G	H	A	G	G	A	A	G	G	G	G	G	A	G	G	H	H	G	G	A	G	A	G	A	G	G	G
JAX00483432	2	11638427	0	C	T	C	C	C	C	C	T	C	T	T	C	C	C	T	C	T	C	C	C	H	T	C	C	T	T	C	C	C	C	C	T	C	C	H	H	C	C	T	C	T	C	T	C	C	C
JAX00483433	2	11639954	0	T	C	T	T	T	T	T	C	C	C	C	T	T	T	C	C	C	T	H	T	C	C	T	T	C	C	T	T	T	T	T	C	T	T	C	H	T	T	C	T	C	T	C	T	T	T
JAX00091274	2	11651208	0	G	A	G	G	G	G	G	A	A	G	A	G	G	G	A	A	A	G	H	G	H	A	G	G	G	G	G	G	A	G	G	N	G	G	A	G	G	G	A	G	A	G	A	G	G	G
JAX00483435	2	11665102	0	C	T	C	C	C	C	C	C	C	T	C	C	C	C	C	C	C	C	C	C	H	C	C	C	T	T	C	C	C	C	C	H	C	C	C	H	C	C	C	C	C	C	C	C	C	C
JAX00483436	2	11665283	0	G	T	G	G	G	G	G	T	G	G	T	G	G	G	T	G	T	G	G	G	G	T	G	G	G	G	G	G	T	G	G	H	G	G	H	G	G	G	T	G	T	G	T	G	G	G
JAX00483437	2	11679632	0	C	A	C	C	C	C	C	A	A	C	A	C	C	C	A	A	A	C	H	C	H	A	C	C	C	C	C	C	A	C	C	H	C	C	A	C	C	C	A	C	A	C	A	C	C	C
JAX00483441	2	11693841	0	A	G	A	A	A	A	A	A	G	A	A	A	A	A	A	G	A	A	H	A	H	A	A	A	A	A	A	A	A	A	A	A	A	A	H	A	A	A	A	A	A	A	A	A	A	A
JAX00483445	2	11702206	0	G	A	G	G	G	G	G	G	G	A	G	G	G	G	G	G	G	G	G	G	H	G	G	G	A	A	G	G	G	G	G	H	G	G	G	H	G	G	G	G	G	G	G	G	G	G
JAX00483447	2	11705716	0	C	T	C	C	C	C	C	T	C	C	T	C	C	C	T	C	N	C	C	C	C	T	C	C	C	C	C	C	T	C	C	H	C	C	H	C	C	C	T	C	T	C	T	C	C	C
JAX00483450	2	11708047	0	C	T	C	C	C	C	C	C	T	C	C	C	C	C	C	T	C	C	H	C	H	C	C	C	C	C	C	C	C	C	C	C	C	C	H	C	C	C	C	C	C	C	C	C	C	C
JAX00483452	2	11708859	0	T	A	T	T	T	T	T	T	A	T	T	T	T	T	T	A	T	T	H	T	H	T	T	T	T	T	T	T	T	T	T	T	T	T	H	T	T	T	T	T	T	T	T	T	T	T
JAX00091283	2	11787366	0	T	C	T	T	T	T	T	C	C	T	C	T	T	T	C	C	C	T	H	T	H	C	T	T	T	T	T	T	C	T	T	H	T	T	C	T	T	T	C	T	C	T	C	T	T	T
JAX00483457	2	11787586	0	G	A	G	G	G	G	G	A	A	G	A	G	G	G	A	A	A	G	H	G	H	A	G	G	G	G	G	G	A	G	G	H	G	G	A	G	G	G	A	G	A	G	A	G	G	G
JAX00483463	2	11838546	0	T	C	T	T	T	C	T	C	C	T	C	T	T	C	C	C	C	T	H	C	T	C	T	H	T	T	T	T	C	T	C	H	T	T	C	H	H	H	C	C	C	T	C	T	C	T
JAX00483464	2	11839284	0	G	A	G	G	G	A	G	A	A	G	A	G	G	A	A	A	A	G	H	A	G	A	G	H	G	G	G	G	A	G	A	N	G	G	A	H	H	H	A	A	A	G	A	G	A	G
JAX00483465	2	11839381	0	T	C	T	T	T	C	T	C	C	T	C	T	T	C	C	C	C	T	H	C	T	C	T	H	T	T	T	T	C	T	C	H	T	T	C	H	H	H	C	C	C	T	C	T	C	T
JAX00483468	2	11887778	0	A	T	A	A	A	T	A	A	A	T	A	A	A	T	A	A	A	A	A	T	T	A	A	N	T	T	A	A	A	A	T	N	A	A	A	T	N	N	A	T	A	A	A	A	T	A
JAX00483469	2	11887798	0	G	A	G	G	G	A	G	A	G	A	A	G	G	A	A	G	A	G	G	A	A	A	G	N	A	A	G	G	A	G	A	A	G	G	H	A	N	N	A	A	A	G	A	G	A	G
JAX00483473	2	11891456	0	C	T	C	C	C	C	C	T	C	C	T	C	C	C	T	C	T	C	C	C	C	T	C	C	C	C	C	C	T	C	C	H	C	C	H	C	C	C	T	C	T	C	T	C	C	C
JAX00091293	2	11891516	0	C	T	C	C	C	T	C	C	C	T	C	C	C	T	C	C	C	C	C	T	T	C	C	H	T	T	C	C	C	C	T	H	C	C	C	T	H	H	C	T	C	C	C	C	T	C
JAX00483475	2	11928090	0	C	T	C	C	C	T	C	C	C	C	C	C	C	T	C	C	C	C	C	T	C	C	C	H	C	C	C	C	C	C	T	C	C	C	C	H	H	H	C	T	C	C	C	C	T	C
JAX00483476	2	11929757	0	T	C	T	T	C	T	T	T	C	T	T	C	T	T	T	C	T	T	H	T	T	T	H	T	T	T	C	T	T	T	T	T	H	T	H	T	H	T	T	T	T	T	T	T	T	T
JAX00483478	2	11934494	0	G	A	G	G	G	A	G	G	G	G	G	G	G	A	G	G	G	G	G	A	G	G	G	H	G	G	G	G	G	G	A	G	G	G	G	H	H	H	G	A	G	G	G	G	A	G
JAX00483479	2	11934709	0	T	A	T	T	A	A	T	A	T	T	A	A	T	A	A	T	A	T	T	A	T	A	H	H	T	T	A	T	A	T	A	H	N	T	H	H	A	H	A	A	A	T	A	T	A	T
JAX00091295	2	11937500	0	A	G	A	A	G	G	A	A	A	A	A	G	A	G	A	A	A	A	A	G	A	A	H	H	A	A	G	A	A	A	G	A	H	A	A	H	G	H	A	G	A	A	A	A	G	A
JAX00091296	2	11937837	0	C	T	C	C	T	T	C	C	T	T	C	T	C	T	C	T	C	C	H	T	T	C	H	H	T	T	T	C	C	C	T	H	H	C	H	T	T	H	C	T	C	C	C	C	T	C
JAX00483485	2	11960639	0	A	G	A	A	G	A	A	A	A	A	A	G	A	A	A	A	A	A	A	A	A	A	H	A	A	A	G	A	A	A	A	A	H	A	A	A	H	A	A	A	A	A	A	A	A	A
JAX00483489	2	11964623	0	G	A	G	G	G	A	G	G	A	A	G	G	G	A	G	A	G	G	H	A	A	G	G	H	A	A	G	G	G	G	A	H	G	G	A	A	H	H	G	A	G	G	G	G	A	G
JAX00483490	2	11969103	0	G	A	G	G	G	G	G	G	A	G	G	G	G	G	G	A	G	G	H	G	G	G	G	G	G	G	G	G	G	G	G	G	G	G	G	G	G	G	G	G	G	G	G	G	G	G
JAX00483492	2	11970870	0	C	T	C	C	T	T	C	C	C	T	C	T	C	T	C	C	C	C	C	T	T	C	H	H	T	T	T	C	C	C	T	H	H	C	C	T	T	H	C	T	C	C	C	C	T	C
JAX00483495	2	11973512	0	A	G	A	A	G	A	A	G	A	A	G	G	A	A	G	A	G	A	A	A	A	G	H	A	A	A	G	A	G	A	A	H	H	A	H	A	H	A	G	A	G	A	G	A	A	A
JAX00483497	2	11981484	0	C	G	C	C	C	C	C	G	G	C	G	C	C	C	G	G	G	C	H	C	C	G	C	C	C	C	C	C	G	C	C	H	C	C	G	C	C	C	G	C	G	C	G	C	C	C
JAX00091300	2	11983941	0	A	G	A	A	G	G	A	G	G	G	G	G	A	G	G	G	G	A	H	G	G	G	H	H	G	G	G	A	G	A	G	G	H	A	G	G	G	H	G	G	G	A	G	A	G	A
JAX00483498	2	11985216	0	A	C	A	A	C	A	A	C	A	A	C	C	A	A	C	A	C	A	A	A	A	C	H	A	A	A	C	A	C	A	A	H	H	A	H	A	H	A	C	A	C	A	C	A	A	A
JAX00091302	2	12012341	0	A	G	A	A	G	G	A	A	A	G	A	G	A	G	A	A	A	A	A	G	G	A	H	H	G	G	G	A	A	A	G	H	N	A	A	G	G	H	A	G	A	A	A	A	G	A
JAX00483504	2	12025349	0	A	G	A	A	A	A	A	A	G	A	A	A	A	A	A	G	A	A	H	A	A	A	A	A	A	A	A	A	A	A	A	A	A	A	H	A	A	A	A	A	N	A	A	A	A	A
JAX00483505	2	12025467	0	C	T	C	C	C	T	C	C	C	C	C	C	C	T	C	C	C	C	C	T	C	C	C	H	C	C	C	C	C	C	T	C	C	C	C	H	H	H	C	T	C	C	C	C	T	C
JAX00483507	2	12031382	0	A	G	A	A	A	A	A	A	G	A	A	A	A	A	A	G	A	A	H	A	A	A	A	A	A	A	A	A	A	A	A	A	A	A	N	A	A	A	A	A	A	A	A	A	A	A
JAX00483508	2	12035474	0	T	A	T	T	T	T	T	A	A	T	A	T	T	T	A	A	A	T	H	T	T	A	T	T	T	T	T	T	A	T	T	H	T	T	A	T	T	T	A	T	A	T	A	T	T	T
JAX00483510	2	12042156	0	G	C	G	G	G	C	G	C	C	G	C	G	G	C	C	C	C	G	H	C	G	C	G	N	G	G	G	G	C	G	C	H	G	G	C	N	G	N	C	C	C	G	C	G	C	G
JAX00483511	2	12045272	0	C	T	C	C	C	T	C	T	C	C	T	C	C	T	T	C	T	C	C	T	C	T	C	H	C	C	C	C	T	C	T	H	C	C	H	H	H	H	T	T	T	C	T	C	T	C
JAX00483512	2	12053154	0	G	C	G	G	G	G	G	C	G	G	C	G	G	G	C	G	C	G	G	G	G	C	G	G	G	G	G	G	H	G	G	N	G	G	N	G	G	G	C	G	C	G	C	G	G	G
JAX00483513	2	12055822	0	T	A	T	T	T	T	T	A	A	T	A	T	T	T	A	A	A	T	H	T	T	A	T	T	T	T	T	N	A	T	T	H	T	T	A	T	T	T	A	T	A	T	A	T	T	T
JAX00483514	2	12089673	0	A	G	A	A	A	A	A	G	G	A	G	A	A	A	G	G	G	A	H	A	A	G	A	A	A	A	A	A	G	A	A	H	A	A	G	A	A	A	G	A	G	A	G	A	A	A
JAX00483517	2	12118592	0	G	A	G	G	G	G	G	G	A	G	G	G	G	G	G	A	G	G	H	G	G	G	G	G	G	G	G	G	G	G	G	G	G	G	H	G	G	G	G	G	G	G	G	G	G	G
JAX00483519	2	12123596	0	G	A	G	G	G	G	G	G	A	G	G	G	G	G	G	A	G	G	H	G	G	G	G	G	G	G	G	G	G	G	G	G	G	G	H	G	G	G	G	G	G	G	G	G	G	G
JAX00091316	2	12214046	0	A	G	A	A	A	G	A	G	G	G	G	A	A	G	G	G	G	A	H	G	G	G	A	H	G	G	A	A	G	A	G	G	A	A	G	G	H	H	G	G	G	A	G	A	G	A
JAX00091321	2	12259487	0	T	C	T	T	T	T	T	T	T	C	T	T	T	T	T	T	T	T	T	T	C	T	T	T	C	C	T	T	T	T	T	H	T	T	T	H	T	T	T	T	T	T	T	T	T	T
JAX00483538	2	12259870	0	C	T	C	C	C	C	C	T	T	C	T	C	C	C	T	T	T	C	H	C	C	T	C	C	C	C	C	C	T	C	C	H	C	C	T	C	C	C	T	C	T	C	T	C	C	C
JAX00483539	2	12265852	0	G	T	G	G	G	G	G	T	G	G	T	G	G	G	T	G	T	G	G	G	G	T	G	G	G	G	G	G	T	G	G	H	G	G	H	G	G	G	H	G	T	G	T	G	G	G
JAX00483541	2	12272545	0	T	C	T	T	T	C	T	C	C	C	C	T	T	C	C	C	C	T	H	C	C	C	T	H	C	C	T	T	C	T	C	C	T	T	C	C	H	H	C	C	C	T	C	T	C	T
JAX00483542	2	12273976	0	C	T	C	C	C	T	C	C	T	T	C	C	C	T	C	T	C	C	H	T	T	C	C	H	T	T	C	C	C	C	T	H	C	C	H	T	H	H	C	T	C	C	C	C	T	C
JAX00091322	2	12283028	0	T	A	T	T	T	T	T	T	A	T	T	T	T	T	T	A	T	T	H	T	T	T	T	T	T	T	T	T	T	T	T	T	T	T	H	T	T	T	T	T	T	T	T	T	T	T
JAX00483547	2	12308860	0	C	T	C	C	C	C	C	T	T	T	T	C	C	C	T	T	T	C	H	C	T	T	C	C	T	T	C	C	T	C	C	T	C	C	T	H	C	C	T	C	T	C	T	C	C	C
JAX00483554	2	12318171	0	A	C	A	A	A	A	A	C	C	A	C	A	A	A	C	C	C	A	H	A	A	C	A	A	A	A	A	A	C	A	A	H	A	A	C	A	A	A	C	A	C	A	C	A	A	A
JAX00091326	2	12339354	0	T	A	T	T	T	T	T	A	T	T	A	T	T	T	A	T	A	T	T	T	T	A	T	T	T	T	T	T	A	T	T	H	T	T	H	T	T	T	A	T	A	T	A	T	T	T
JAX00483560	2	12399534	0	C	T	C	C	C	C	C	C	T	C	C	C	C	C	C	T	C	C	H	C	C	C	C	C	C	C	C	C	C	C	C	C	C	C	H	C	C	C	C	C	C	C	C	C	C	C
JAX00091332	2	12422273	0	C	A	C	C	C	C	C	C	A	C	C	C	C	C	C	A	C	C	H	C	C	C	C	C	C	C	C	C	C	C	C	C	C	C	H	C	C	C	C	C	C	C	C	C	C	C
JAX00483573	2	12451836	0	C	T	C	C	C	C	C	C	T	T	C	C	C	C	C	T	C	C	H	C	T	C	C	C	T	T	C	C	C	C	C	H	C	C	H	C	C	C	C	C	C	C	C	C	C	C
JAX00483579	2	12472837	0	A	T	A	A	A	A	A	T	T	A	T	A	A	A	T	T	T	A	H	A	A	T	A	A	A	A	A	A	T	A	A	H	A	A	T	A	A	A	T	A	T	A	T	A	A	A
JAX00483582	2	12479597	0	T	C	T	T	T	T	T	T	T	C	T	T	T	T	T	T	T	T	T	T	C	T	T	T	C	C	T	T	T	T	T	H	T	T	T	H	T	T	T	T	T	T	T	T	T	T
JAX00091339	2	12501843	0	A	C	A	A	A	A	A	C	A	A	C	A	A	A	C	A	C	A	A	A	A	C	A	A	A	A	A	A	C	A	A	H	A	A	C	A	A	A	C	A	C	A	C	A	A	A
JAX00483585	2	12502334	0	G	A	G	G	G	A	G	G	G	G	G	G	G	A	G	G	G	G	G	A	G	G	G	H	G	G	G	G	G	G	A	G	G	G	G	H	H	H	G	A	G	G	G	G	A	G
JAX00483589	2	12521388	0	C	A	C	C	C	C	C	C	C	A	C	C	C	C	C	C	C	C	C	C	A	C	C	C	A	A	C	C	C	C	C	H	C	C	C	H	C	C	C	C	C	C	C	C	C	C
JAX00483598	2	12646664	0	C	T	C	C	C	C	C	T	C	C	T	C	C	C	T	C	T	C	C	C	C	T	C	C	C	C	C	C	T	C	C	H	C	C	H	C	C	C	T	C	T	C	T	C	C	C
JAX00483599	2	12658869	0	A	G	A	A	A	A	A	G	G	A	G	A	A	A	G	G	G	A	A	A	A	G	A	A	A	A	A	A	G	A	A	H	A	A	G	A	A	A	G	A	G	A	G	A	A	A
JAX00483600	2	12665256	0	T	G	T	T	T	T	T	G	T	T	G	T	T	T	G	T	G	T	T	T	T	G	T	T	T	T	T	T	G	T	T	H	T	T	H	T	T	T	G	T	G	T	G	T	T	T
JAX00483601	2	12666202	0	A	C	A	A	A	A	A	A	C	A	A	A	A	A	A	C	A	A	A	A	A	A	A	A	A	A	A	A	A	A	A	A	A	A	H	A	A	A	A	A	A	A	A	A	A	A
JAX00483604	2	12683296	0	G	A	G	G	G	G	G	G	A	G	G	G	G	G	G	A	G	G	G	G	G	G	G	G	G	G	G	G	G	G	G	G	G	G	H	G	G	G	G	G	G	G	G	G	G	G
JAX00483609	2	12694564	0	A	G	A	A	A	A	A	G	A	A	G	A	A	A	G	A	G	A	A	A	A	G	A	A	A	A	A	A	G	A	A	H	A	A	H	A	A	A	G	A	G	A	G	A	A	A
JAX00215619	2	12715972	0	T	A	T	T	T	T	T	A	A	T	A	T	T	T	A	A	A	T	T	T	T	A	T	T	T	T	T	T	A	T	T	H	T	T	A	T	T	T	A	T	A	T	A	T	T	T
JAX00483611	2	12734835	0	C	T	C	C	C	C	C	C	T	C	C	C	C	C	C	T	C	C	C	C	C	C	C	C	C	C	C	C	C	C	C	C	C	C	H	C	C	C	C	C	C	C	C	C	C	C
JAX00091355	2	12757783	0	A	G	A	A	A	A	A	A	G	A	A	A	A	A	A	G	A	A	A	A	A	A	A	A	A	A	A	A	A	A	A	A	A	A	H	A	A	A	A	A	A	A	A	A	A	A
JAX00091357	2	12758039	0	T	C	T	T	T	T	T	T	C	T	T	T	T	T	T	C	T	T	T	T	T	T	T	T	T	T	T	T	T	T	T	T	T	T	H	T	T	T	T	T	T	T	T	T	T	T
JAX00091358	2	12779509	0	A	G	A	A	A	A	A	G	G	A	G	A	A	A	G	G	G	A	A	A	A	G	A	A	A	A	A	A	G	A	A	H	A	A	G	A	A	A	G	A	G	A	G	A	A	A
JAX00091359	2	12780495	0	T	C	T	T	T	T	T	T	C	T	T	T	T	T	T	C	T	T	T	T	T	T	T	T	T	T	T	T	T	T	T	T	T	T	C	T	T	T	T	T	T	T	T	T	T	T
JAX00091360	2	12781406	0	C	T	C	C	C	C	C	T	C	C	T	C	C	C	T	C	T	C	C	C	C	H	C	C	C	C	C	C	T	C	C	C	C	C	H	C	C	C	T	C	T	C	T	C	C	C
JAX00483617	2	12808659	0	T	A	T	T	T	T	T	T	T	A	T	T	T	T	T	T	T	T	T	T	A	T	T	T	A	A	T	T	T	T	T	H	T	T	T	H	T	T	T	T	T	T	T	T	T	T
JAX00483618	2	12808692	0	G	A	G	G	G	G	G	A	G	G	A	G	G	G	A	G	A	G	G	G	G	A	G	G	G	G	G	G	A	G	G	H	G	G	H	G	G	G	A	G	A	G	A	G	G	G
JAX00483620	2	12810470	0	C	T	C	C	C	C	C	T	C	C	T	C	C	C	T	C	T	C	C	C	C	T	C	C	C	C	C	C	T	C	C	H	C	C	H	C	C	C	T	C	T	C	T	C	C	C
JAX00091361	2	12812885	0	T	C	T	T	T	T	T	C	C	T	C	T	T	T	C	C	C	T	T	T	T	C	T	T	T	T	T	T	C	T	T	H	T	T	C	T	T	T	C	T	C	T	C	T	T	T
JAX00483622	2	12815378	0	T	G	T	T	T	T	T	T	G	T	T	T	T	T	T	G	T	T	T	T	T	T	T	T	T	T	T	T	T	T	T	T	T	T	T	T	T	T	T	T	T	T	T	T	T	T
JAX00483626	2	12818206	0	A	T	A	A	A	A	A	A	A	T	A	A	A	A	A	A	A	A	A	A	T	A	A	A	T	T	A	A	A	A	A	T	A	A	A	H	A	A	A	A	A	A	A	A	A	A
JAX00483627	2	12850017	0	A	G	A	A	A	A	A	A	G	A	A	A	A	A	A	G	A	A	A	A	A	A	A	A	A	A	A	A	A	A	A	A	A	A	N	A	A	A	A	A	A	A	A	A	A	A
JAX00483628	2	12850162	0	G	A	G	G	G	G	G	G	A	G	G	G	G	G	G	A	G	G	G	G	G	G	G	G	G	G	G	G	G	G	G	G	G	G	H	G	G	G	G	G	G	G	G	G	G	G
JAX00483631	2	12882110	0	C	T	C	C	C	C	C	T	C	C	T	C	C	C	T	C	T	C	C	C	C	T	C	C	C	C	C	C	T	C	C	H	C	C	H	C	C	C	T	C	T	C	T	C	C	C
JAX00483632	2	12897257	0	C	A	C	C	C	C	C	A	A	C	A	C	C	C	A	A	A	C	C	C	C	A	C	C	C	C	C	C	A	C	C	H	C	C	A	C	C	C	A	C	A	C	A	C	C	C
JAX00091367	2	12898061	0	A	G	A	A	A	A	A	A	G	A	A	A	A	A	A	G	A	A	A	A	A	A	A	A	A	A	A	A	A	A	A	A	A	A	N	A	A	A	A	A	A	N	A	A	A	A
JAX00091368	2	12898349	0	A	C	A	A	A	A	A	A	C	A	A	A	A	A	A	C	A	A	A	A	A	A	A	A	A	A	A	A	A	A	A	A	A	A	H	A	A	A	A	A	A	A	A	A	A	A
JAX00091369	2	12898420	0	G	C	G	G	G	G	G	G	C	G	G	G	G	G	N	C	G	G	G	G	G	G	G	G	G	G	G	G	G	G	G	G	G	G	C	G	G	G	G	G	G	G	G	G	G	G
JAX00483633	2	12917919	0	A	G	A	A	A	A	A	G	G	G	G	A	A	A	G	G	G	A	A	A	G	G	A	A	G	G	A	A	G	A	A	G	A	A	G	H	A	A	G	A	G	A	G	A	A	A
JAX00483636	2	12922669	0	C	A	C	C	C	C	C	C	C	A	C	C	C	C	C	C	C	C	C	C	A	C	C	C	A	H	C	C	C	C	C	H	C	C	C	H	C	C	C	C	C	C	C	C	C	C
JAX00483637	2	12922842	0	G	A	G	G	G	G	G	A	A	G	A	G	G	G	A	A	A	G	G	G	G	A	G	G	G	G	G	G	A	G	G	H	G	G	A	G	G	G	A	G	A	G	A	G	G	G
JAX00091371	2	12939043	0	T	C	T	T	T	T	T	C	C	T	C	T	T	T	C	C	C	T	T	T	T	C	T	T	T	T	T	T	C	T	T	N	T	T	C	T	T	T	C	N	C	T	C	T	T	T
JAX00483645	2	12994472	0	C	T	C	C	C	C	C	T	T	C	T	C	C	C	T	T	T	C	C	C	C	T	C	C	C	C	C	C	T	C	C	H	C	C	T	C	C	C	T	C	T	C	T	C	C	C
JAX00091376	2	13019988	0	T	A	T	T	T	T	T	A	T	T	A	T	T	T	A	N	N	T	T	T	T	A	T	T	T	T	T	T	H	T	T	H	T	T	H	T	T	T	N	T	H	T	A	T	T	T
JAX00483654	2	13023910	0	A	T	A	A	A	A	A	T	T	A	T	A	A	A	T	T	T	A	A	A	A	T	A	A	A	A	A	A	T	A	A	H	A	A	T	A	A	A	T	A	T	A	T	A	A	A
JAX00483660	2	13047876	0	G	T	G	G	G	G	G	T	T	G	T	G	G	G	T	T	T	G	G	G	G	T	G	G	G	G	G	G	T	G	G	H	G	G	T	G	G	G	T	G	T	G	T	G	G	G
JAX00483663	2	13049441	0	C	T	C	C	C	C	C	T	C	C	T	C	C	C	T	C	T	C	C	C	C	T	C	C	C	C	N	C	T	C	C	H	C	C	N	C	C	C	T	C	T	C	T	C	C	C
JAX00483665	2	13063782	0	T	C	T	T	T	T	T	C	C	T	C	T	T	T	C	C	C	T	T	T	T	C	T	T	T	T	T	T	C	T	T	H	T	T	C	T	T	T	C	T	C	T	C	T	T	T
JAX00091383	2	13108651	0	T	C	T	T	T	T	T	C	T	C	C	T	N	T	C	T	C	H	T	T	C	C	T	T	C	C	T	T	C	T	T	C	T	T	H	H	T	T	C	T	C	T	C	T	T	T
JAX00091384	2	13108809	0	T	C	T	T	T	T	T	C	C	C	C	T	T	T	C	C	C	T	T	T	C	C	T	T	C	C	T	T	C	T	T	C	T	T	C	H	T	T	C	T	C	T	C	T	T	T
JAX00483668	2	13117125	0	C	T	C	C	C	C	C	C	T	C	C	C	C	C	C	H	C	C	C	C	C	C	C	C	C	C	C	C	C	C	C	C	C	C	C	C	C	C	C	C	C	C	C	C	C	C
JAX00483669	2	13120673	0	A	C	A	A	A	A	A	A	C	A	A	A	A	A	A	C	A	A	A	A	A	A	A	A	A	A	A	A	A	A	A	A	A	A	H	A	A	A	A	A	A	A	A	A	A	A
JAX00483671	2	13121840	0	T	C	T	T	T	T	T	C	T	C	C	T	T	T	C	T	C	T	T	T	C	C	T	T	C	C	T	T	C	T	T	C	T	T	H	H	T	T	C	T	C	T	C	T	T	T
JAX00483674	2	13124841	0	T	C	T	T	T	T	T	T	T	C	T	T	T	T	T	T	T	T	T	T	C	T	T	T	C	C	T	T	T	T	T	H	T	T	T	H	T	T	T	T	T	T	T	T	T	T
JAX00483678	2	13131139	0	A	T	A	A	A	A	A	T	A	T	T	A	A	A	T	A	T	A	A	A	T	T	A	A	T	T	A	A	T	A	A	T	A	A	H	H	A	A	T	A	T	A	T	A	A	A
JAX00091385	2	13141888	0	C	T	C	C	C	C	C	T	T	C	T	C	C	C	T	T	T	C	C	C	C	T	C	C	C	C	C	C	T	C	C	N	C	C	T	C	C	C	T	C	T	C	T	C	C	C
JAX00091387	2	13142220	0	A	G	A	A	A	A	A	G	G	A	G	A	A	A	G	G	G	A	A	A	A	G	A	A	A	A	A	A	G	A	A	H	A	A	G	A	A	A	G	A	G	A	G	A	A	A
JAX00483689	2	13149371	0	C	A	C	C	C	C	C	A	C	C	A	C	C	C	A	C	A	C	C	C	C	A	C	C	C	C	C	C	A	C	C	H	C	C	H	C	C	C	A	C	A	C	A	C	C	C
JAX00483690	2	13158835	0	A	G	A	A	A	A	A	G	G	G	G	A	A	A	G	G	G	A	A	A	G	G	A	A	G	G	A	A	G	A	A	G	A	A	G	H	A	A	G	A	G	A	G	A	A	A
JAX00483691	2	13171596	0	C	G	C	C	C	C	C	G	G	C	G	C	C	C	G	G	G	C	C	C	C	G	C	C	C	C	C	C	G	C	C	H	C	C	G	C	C	C	G	C	G	C	G	C	C	C
JAX00483692	2	13171922	0	A	T	A	A	A	A	A	T	T	A	T	A	A	A	T	T	T	A	A	A	A	T	A	A	A	A	A	A	T	A	A	N	A	A	T	A	A	A	T	A	T	A	T	A	A	A
JAX00091388	2	13179268	0	G	T	G	G	G	G	G	G	T	G	G	G	G	G	G	T	G	G	G	G	G	G	G	G	G	G	G	G	G	G	G	G	G	G	H	G	G	G	G	G	G	G	G	G	G	G
JAX00483693	2	13193726	0	G	A	G	G	G	G	G	G	G	A	G	G	G	G	G	G	G	G	G	G	A	G	G	G	A	A	G	G	G	G	G	H	G	G	G	H	G	G	G	G	G	G	G	G	G	G
JAX00483700	2	13230261	0	G	A	G	G	G	G	G	G	A	G	G	G	G	G	G	A	G	G	G	G	G	G	G	G	G	G	G	G	G	G	G	G	G	G	H	G	G	G	G	G	G	G	G	G	G	G
JAX00483702	2	13240597	0	C	T	C	C	C	C	C	T	T	T	T	C	C	C	T	T	T	C	C	C	T	T	C	C	T	T	C	C	T	C	C	T	C	C	T	C	C	C	T	C	T	C	T	C	C	C
JAX00483712	2	13296637	0	C	T	C	C	C	C	C	T	C	C	T	C	C	C	T	C	T	C	C	C	C	T	C	C	C	C	C	C	T	C	C	H	C	C	H	C	C	C	T	C	T	C	T	C	C	C
JAX00091397	2	13298675	0	T	C	T	T	T	T	T	C	C	T	C	T	T	T	C	C	C	T	T	T	T	C	T	T	T	T	T	T	C	T	T	H	T	T	C	T	T	T	C	T	C	T	C	T	T	T
JAX00091399	2	13301622	0	G	A	G	G	G	G	G	G	A	G	G	G	G	G	G	A	G	G	G	G	G	G	G	G	G	G	G	G	G	G	G	G	G	G	G	G	G	G	G	G	G	G	G	G	G	G
JAX00483721	2	13356377	0	G	C	G	G	G	G	G	C	C	C	C	G	G	G	C	C	C	G	G	G	C	C	G	G	C	C	G	G	C	G	G	C	G	G	C	H	G	G	C	G	C	G	C	G	G	G
JAX00483722	2	13356857	0	C	T	C	C	C	C	C	C	C	T	C	C	C	C	C	C	C	C	C	C	T	C	C	C	T	T	C	C	C	C	C	H	C	C	C	H	C	C	C	C	C	C	C	C	C	C
JAX00483735	2	13424594	0	T	C	T	T	T	T	T	C	T	T	C	T	T	T	H	T	H	T	T	T	T	C	T	T	T	T	T	T	H	T	T	T	T	T	T	T	T	T	C	T	N	T	N	T	T	T
JAX00091411	2	13469554	0	A	G	A	A	A	A	A	G	A	A	G	A	A	A	G	A	G	A	A	A	A	G	A	A	A	A	A	A	G	A	A	H	A	A	H	A	A	A	G	A	G	A	G	A	A	A
JAX00483744	2	13504214	0	T	A	T	T	T	T	T	A	T	A	A	T	T	T	A	T	A	T	T	T	A	A	T	T	A	A	T	T	A	T	T	A	T	T	H	H	T	T	A	T	A	T	A	T	T	T
JAX00483747	2	13509372	0	T	C	T	T	T	T	T	C	T	C	C	T	T	T	C	T	C	T	T	T	C	C	T	T	C	C	T	T	C	T	T	C	T	T	H	H	T	T	C	T	C	T	C	T	T	T
JAX00483750	2	13520504	0	A	G	A	A	A	A	A	G	A	A	G	A	A	A	G	A	G	A	A	A	A	G	A	A	A	A	A	A	G	A	A	H	A	A	H	A	A	A	G	A	G	A	G	A	A	A
JAX00091416	2	13550721	0	G	A	G	G	G	G	G	A	G	G	A	G	G	G	A	G	A	G	G	G	G	A	G	G	G	G	G	G	A	G	G	H	G	G	H	G	G	G	A	G	A	G	A	G	G	G
JAX00483754	2	13561399	0	A	C	A	A	A	A	A	C	A	A	C	A	A	A	C	A	C	A	A	A	A	C	A	A	A	A	A	A	C	A	A	H	A	A	H	A	A	A	C	A	C	A	C	A	A	A
JAX00483756	2	13609889	0	T	C	T	T	T	T	T	C	T	T	C	T	T	T	C	T	C	T	T	T	T	C	T	T	T	T	T	T	C	T	T	H	T	T	H	T	T	T	C	T	C	T	C	T	T	T
JAX00483757	2	13609909	0	C	T	C	C	C	C	C	T	C	C	T	C	C	C	T	C	T	C	C	C	C	T	C	C	C	C	C	C	T	C	C	H	C	C	H	C	C	C	T	C	T	C	T	C	C	C
JAX00091423	2	13619581	0	T	C	T	T	T	T	T	C	C	C	C	T	T	T	N	C	C	T	T	T	C	C	T	T	C	C	T	T	H	T	T	C	T	N	C	H	T	T	N	T	C	T	C	T	T	T
JAX00483758	2	13632889	0	C	T	C	C	C	C	C	T	T	T	T	C	C	C	T	T	T	C	C	C	T	T	C	C	T	T	C	C	T	C	C	T	C	C	T	H	C	C	T	C	T	C	T	C	C	C
JAX00483761	2	13638824	0	G	A	G	G	G	G	G	G	G	A	G	G	G	G	G	G	G	G	G	G	A	G	G	G	A	A	G	G	G	G	G	H	G	G	G	H	G	G	G	G	G	G	G	G	G	G
JAX00483765	2	13643966	0	A	G	A	A	A	A	A	A	A	G	A	A	A	A	A	A	A	A	A	A	G	A	A	A	G	G	A	A	A	A	A	H	A	A	A	H	A	A	A	A	A	A	A	A	A	A
JAX00483768	2	13652182	0	G	A	G	G	G	G	G	G	A	G	G	G	G	G	G	A	G	G	G	G	G	G	G	G	G	G	G	G	G	G	G	G	G	G	H	G	G	G	G	G	G	G	G	G	G	G
JAX00091424	2	13660374	0	A	G	A	A	A	A	A	G	A	A	G	A	A	A	G	A	G	A	A	A	A	G	A	A	A	A	A	A	G	A	A	H	A	A	H	A	A	A	G	A	G	A	G	A	A	A
JAX00483772	2	13675588	0	C	T	C	C	C	C	C	C	T	C	C	C	C	C	C	T	C	C	C	C	C	C	C	C	C	C	C	C	C	C	C	C	C	C	H	C	C	C	C	C	C	C	C	C	C	C
JAX00483779	2	13694215	0	C	T	C	C	C	C	C	C	C	T	C	C	C	C	C	C	C	C	C	C	T	C	C	C	T	T	C	C	C	C	C	H	C	C	C	H	C	C	C	C	C	C	C	C	C	C
JAX00091427	2	13699151	0	A	G	A	A	A	A	A	G	G	A	G	A	A	A	G	G	G	A	A	A	A	G	A	A	A	A	A	A	G	A	A	H	A	A	G	A	A	A	G	A	G	A	G	A	A	A
JAX00091428	2	13699468	0	A	G	A	A	A	A	A	A	G	A	A	A	A	A	A	G	A	A	A	A	A	A	A	A	A	A	A	A	A	A	A	A	A	A	A	A	A	A	A	A	A	A	A	A	A	A
JAX00091431	2	13738023	0	A	T	A	A	A	A	A	A	T	A	A	A	A	A	A	T	A	A	A	A	A	A	A	A	A	A	A	A	A	A	A	A	A	A	H	H	A	N	A	A	A	A	A	A	A	A
JAX00483787	2	13788494	0	G	T	G	G	G	G	G	T	G	G	H	G	G	G	T	G	T	G	G	G	G	H	G	G	G	G	G	G	H	G	G	H	G	G	T	G	G	G	T	G	T	G	T	G	G	G
JAX00091438	2	13808893	0	T	C	T	T	T	T	T	C	C	C	C	T	T	T	C	C	C	T	T	T	C	C	T	T	C	C	T	T	C	T	T	C	T	T	C	N	T	T	C	T	C	T	C	T	T	T
JAX00483789	2	13842908	0	G	T	G	G	G	G	G	T	T	G	T	G	G	G	T	T	T	G	G	G	G	T	G	G	G	G	G	G	T	G	G	T	G	G	T	G	G	G	T	G	T	G	T	G	G	G
JAX00091439	2	13852983	0	A	G	A	A	A	A	A	G	G	G	G	A	A	A	G	G	G	A	A	A	G	G	A	A	G	G	A	A	G	A	A	G	A	A	G	H	A	A	G	A	G	A	G	A	A	A
JAX00091440	2	13853200	0	T	A	T	T	T	T	T	T	A	T	T	T	T	T	T	A	T	T	T	T	T	T	T	T	T	T	T	T	T	T	T	T	T	T	H	T	T	T	T	T	T	T	T	T	T	T
JAX00483797	2	13897344	0	C	A	C	C	C	C	C	A	C	C	A	C	C	C	A	C	A	C	C	C	C	A	C	C	C	C	C	C	A	C	C	H	C	C	H	C	C	C	A	C	A	C	A	C	C	C
JAX00091445	2	13926210	0	G	T	G	G	G	G	G	T	G	G	T	N	G	G	T	G	T	G	G	G	G	T	G	G	G	G	G	G	T	G	G	H	G	G	H	G	G	G	T	G	T	G	T	G	G	G
JAX00091446	2	13926270	0	A	G	A	A	A	A	A	G	A	A	G	A	A	A	G	A	G	A	A	A	A	G	A	A	A	A	A	A	G	A	A	N	A	A	H	A	A	A	G	A	G	A	G	A	A	A
JAX00483799	2	13958978	0	G	T	G	G	G	G	G	T	T	G	T	G	G	G	T	T	T	G	G	G	G	T	G	G	G	G	G	G	T	G	G	H	G	G	T	G	G	G	T	G	T	G	T	G	G	G
JAX00483802	2	13963153	0	C	T	C	C	C	C	C	T	C	C	T	C	C	C	T	C	T	C	C	C	C	T	C	C	C	C	C	C	T	C	C	H	C	C	H	C	C	C	T	C	T	C	T	C	C	C
JAX00483804	2	13964960	0	T	C	T	T	T	T	T	T	C	T	T	T	T	T	T	C	T	T	T	T	T	T	T	T	T	T	T	T	T	T	T	T	T	T	C	T	T	T	T	T	T	T	T	T	T	T
JAX00483805	2	13965198	0	C	A	C	C	C	C	C	A	C	C	A	C	C	C	A	C	A	C	C	C	C	A	C	C	C	C	C	C	A	C	C	H	C	C	C	C	C	C	A	C	A	C	A	C	C	C
JAX00483807	2	13987624	0	A	C	A	A	A	A	A	A	C	A	A	A	A	A	A	C	A	A	A	A	A	A	A	A	A	A	A	A	A	A	A	A	A	A	N	A	A	A	A	A	A	A	A	A	A	A
JAX00091451	2	14008122	0	A	T	A	A	A	A	A	A	T	A	A	A	A	A	A	T	A	A	A	A	A	A	A	A	A	A	A	A	A	A	A	A	A	A	H	A	A	A	A	A	A	A	A	A	A	A
JAX00091452	2	14008175	0	A	G	A	A	A	A	A	G	G	A	G	A	A	A	G	G	G	A	A	A	A	G	A	A	A	A	A	A	G	A	A	N	A	A	G	A	A	A	G	A	G	A	G	A	A	A
JAX00483809	2	14024688	0	A	C	A	A	A	A	A	C	C	A	C	A	A	A	C	C	C	A	A	A	A	C	A	A	A	A	A	A	C	A	A	H	A	A	C	A	A	A	C	A	C	A	C	A	A	A
JAX00483811	2	14046175	0	C	T	C	C	C	C	C	C	T	C	C	C	C	C	C	T	C	C	C	C	C	C	C	C	C	C	C	C	C	C	C	C	C	C	H	C	C	C	C	C	C	C	C	C	C	C
JAX00091455	2	14050331	0	T	C	T	T	T	T	T	T	C	T	T	T	T	T	T	C	T	T	T	T	T	T	T	T	T	T	T	T	T	T	T	T	T	T	H	T	T	T	T	T	T	T	T	T	T	T
JAX00091456	2	14066973	0	G	A	G	G	G	G	G	G	A	G	G	G	G	G	G	A	G	G	G	G	G	G	G	G	G	G	G	G	G	G	G	G	G	G	H	G	G	G	G	G	G	G	G	G	G	G
JAX00483816	2	14097014	0	T	A	T	T	T	T	T	A	A	T	A	T	T	T	A	A	A	T	T	T	T	A	T	T	T	T	T	T	A	T	T	H	T	T	A	T	T	T	A	T	A	T	A	T	T	T
JAX00483818	2	14103054	0	C	A	C	C	C	C	C	A	C	C	A	C	C	C	A	C	A	C	C	C	C	A	C	C	C	C	C	C	A	C	C	N	C	C	N	C	C	C	H	C	H	C	N	C	C	C
JAX00483819	2	14123281	0	G	A	G	G	G	G	G	A	G	G	A	G	G	G	A	G	N	G	G	G	G	A	G	G	G	G	G	G	A	G	G	H	G	G	H	G	G	G	H	G	H	G	H	G	G	G
JAX00483822	2	14124586	0	G	C	G	G	G	G	G	C	C	C	C	G	G	G	C	C	C	G	G	G	C	C	G	G	C	C	G	G	C	G	G	C	G	G	C	H	G	G	C	G	C	G	C	G	G	G
JAX00483826	2	14126678	0	G	A	G	G	G	G	G	A	G	G	A	G	G	G	A	G	A	G	G	G	G	A	G	G	G	G	G	G	A	G	G	H	G	G	H	G	G	G	A	G	A	G	A	G	G	G
JAX00483827	2	14127429	0	C	T	C	C	C	C	C	C	T	T	C	C	C	C	C	T	C	C	C	C	T	C	C	C	T	T	C	C	C	C	C	H	C	C	H	H	C	C	C	C	C	C	C	C	C	C
JAX00483832	2	14135873	0	T	C	T	T	T	T	T	C	C	T	C	T	T	T	C	C	C	T	T	T	T	C	T	T	T	T	T	T	C	T	T	C	T	T	C	T	T	T	C	T	C	T	C	T	T	T
JAX00483838	2	14162546	0	T	C	T	T	T	T	T	C	C	C	C	T	T	T	C	C	C	T	T	T	C	C	T	T	C	C	T	T	C	T	T	C	T	T	C	H	T	T	C	T	C	T	C	T	T	T
JAX00091463	2	14190097	0	C	T	C	C	C	C	C	C	T	C	C	C	C	C	C	T	C	C	C	C	C	C	C	C	C	C	C	C	C	C	C	C	C	C	H	C	C	C	C	C	C	C	C	C	C	C
JAX00483840	2	14193521	0	A	C	A	A	A	A	A	A	C	A	A	A	A	A	A	C	A	A	A	A	A	A	A	A	A	A	A	A	A	A	A	A	A	A	H	A	A	A	A	A	A	A	A	A	A	A
JAX00091468	2	14223331	0	T	C	T	T	T	T	T	T	C	T	T	T	T	T	T	C	T	T	T	T	T	T	T	T	T	T	T	T	T	T	T	T	T	T	H	T	T	T	T	T	T	T	T	T	T	T
JAX00091469	2	14249182	0	A	G	A	A	A	A	A	G	G	A	G	A	A	A	N	G	G	A	A	A	A	G	A	A	A	A	A	A	G	A	A	A	A	A	G	A	A	A	G	A	N	A	N	A	A	A
JAX00091471	2	14258385	0	A	G	A	A	A	A	A	A	G	A	A	A	A	A	A	G	A	A	A	A	A	A	A	A	A	A	A	A	A	A	A	A	A	A	H	A	A	A	A	A	A	A	A	A	A	A
JAX00483847	2	14283333	0	T	G	T	T	T	T	T	G	G	T	N	T	T	T	G	G	G	T	T	T	T	G	T	T	T	T	T	T	G	T	T	H	T	T	G	T	T	T	G	T	G	T	G	T	T	T
JAX00483848	2	14287441	0	A	T	A	A	A	A	A	A	T	A	A	A	A	A	A	T	A	A	A	A	A	A	A	A	A	A	A	A	A	A	A	A	A	A	H	A	A	A	N	A	A	A	A	A	A	A
JAX00483849	2	14305615	0	C	T	C	C	C	C	C	T	T	T	T	C	C	C	T	T	T	C	C	C	T	T	C	C	T	T	C	C	T	C	C	T	C	C	T	H	C	C	T	C	T	C	T	C	C	C
JAX00483850	2	14307429	0	A	G	A	A	A	A	A	G	A	A	G	A	A	A	G	A	G	A	A	A	A	G	A	A	A	A	A	A	G	A	A	H	A	A	H	A	A	A	G	A	G	A	G	A	A	A
JAX00483854	2	14317874	0	G	A	G	G	G	G	G	G	G	A	G	G	G	G	G	G	G	G	G	G	A	G	G	G	A	A	G	G	G	G	G	H	G	G	G	H	G	G	G	G	G	G	G	G	G	G
JAX00483855	2	14318165	0	T	C	T	T	T	T	T	C	C	C	C	T	T	T	C	C	C	T	T	T	C	C	T	T	C	C	T	T	C	T	T	C	T	T	C	H	T	T	C	T	C	T	C	T	T	T
JAX00483858	2	14340506	0	T	C	T	T	T	T	T	C	C	T	C	T	T	T	C	C	C	T	T	T	T	C	T	T	T	T	T	T	C	T	T	H	T	T	C	T	T	T	C	T	C	T	C	T	T	T
JAX00091478	2	14379167	0	G	A	G	G	G	G	G	G	A	G	G	G	G	G	G	A	G	G	G	G	G	G	G	G	G	G	G	G	G	G	G	G	G	G	G	G	G	G	G	G	G	G	G	G	G	G
JAX00091479	2	14379375	0	T	C	T	T	T	T	T	C	T	T	C	T	T	T	C	T	C	T	T	T	T	C	T	T	T	T	T	T	C	T	T	C	T	T	C	T	T	T	C	T	C	T	C	T	T	T
JAX00091484	2	14458537	0	T	C	T	T	T	T	T	C	T	C	C	T	T	T	C	C	C	T	T	T	C	C	T	T	C	C	T	T	C	T	T	C	T	T	C	C	T	T	N	T	N	T	N	T	T	T
JAX00215655	2	14465237	0	A	G	A	A	A	A	A	G	G	A	G	A	A	A	G	G	G	A	A	A	A	G	A	A	A	A	A	A	G	A	A	H	A	A	G	A	A	A	G	A	G	A	G	A	A	A
JAX00215656	2	14468564	0	A	T	A	A	A	A	A	T	T	A	T	A	A	A	T	T	T	A	A	A	A	T	A	A	A	A	A	A	T	A	A	H	A	A	T	A	A	A	T	A	T	A	T	A	A	A
JAX00215657	2	14468692	0	A	G	A	A	A	A	A	G	G	G	G	A	A	A	G	G	G	A	A	A	G	G	A	A	G	G	N	A	G	A	A	G	A	A	G	N	A	A	G	A	G	A	G	A	A	A
JAX00091489	2	14507283	0	A	T	A	A	A	A	A	A	A	T	A	A	A	A	A	A	A	A	A	A	T	A	A	A	H	T	A	A	A	A	A	H	A	A	A	H	A	A	A	A	A	A	A	A	A	A
JAX00091491	2	14539071	0	C	T	C	C	C	C	C	T	T	C	T	C	C	C	T	T	T	C	C	C	C	T	C	C	C	C	C	C	T	C	C	H	C	C	T	C	C	C	T	C	T	C	T	C	C	C
JAX00091492	2	14540256	0	A	T	A	A	A	A	A	T	T	A	T	A	A	A	T	T	T	A	A	A	A	T	A	A	A	A	A	A	T	A	A	H	A	A	T	A	A	A	T	A	T	A	T	A	A	A
JAX00215658	2	14550404	0	A	G	A	A	A	A	A	G	G	A	G	A	A	A	G	G	G	A	A	A	A	G	A	A	A	A	A	A	G	A	A	H	A	A	G	A	A	A	G	A	G	A	G	A	A	A
JAX00215659	2	14550520	0	T	A	T	T	T	T	T	A	A	A	A	T	T	T	A	A	A	T	T	T	A	A	T	T	A	A	T	T	A	T	T	A	T	T	A	H	T	T	A	T	A	T	A	T	T	T
JAX00215660	2	14550666	0	A	G	A	A	A	A	A	G	G	A	G	A	A	A	G	G	G	A	A	A	A	G	A	A	A	A	A	A	G	A	A	H	A	A	G	A	A	A	G	A	G	A	G	A	A	A
JAX00483877	2	14566131	0	G	T	G	G	G	G	G	T	G	G	T	G	G	G	T	G	T	G	G	G	G	T	G	G	G	G	G	G	T	G	G	H	G	G	H	G	G	G	T	G	T	G	T	G	G	G
JAX00483878	2	14566202	0	G	A	G	G	G	G	G	A	G	G	A	G	G	G	A	G	A	G	G	G	G	A	G	G	G	G	G	G	A	G	G	H	G	G	H	G	G	G	A	G	A	G	A	G	G	G
JAX00483880	2	14570399	0	C	T	C	C	C	C	C	C	C	T	C	C	C	C	C	C	C	C	C	C	T	C	C	C	T	T	C	C	C	C	C	H	C	C	C	H	C	C	C	C	C	C	C	C	C	C
JAX00091495	2	14572631	0	G	A	G	G	G	G	G	A	A	A	A	G	G	G	A	A	A	G	G	G	A	A	G	G	A	A	G	G	A	G	G	A	G	G	A	H	G	G	A	G	A	G	A	G	G	G
JAX00483883	2	14604206	0	T	C	T	T	T	T	T	T	C	T	T	T	T	T	T	C	T	T	T	T	T	T	T	T	T	T	T	T	T	T	T	T	T	T	H	T	T	T	T	T	T	T	T	T	T	T
JAX00091497	2	14615153	0	G	A	G	G	G	G	G	A	A	G	A	G	G	G	A	A	A	G	G	G	G	A	G	G	G	G	G	G	A	G	G	H	G	G	A	G	G	G	A	G	A	G	A	G	G	G
JAX00215661	2	14615467	0	T	A	T	T	T	T	T	A	A	T	A	T	T	T	A	A	A	T	T	T	T	A	T	T	T	T	T	T	A	T	T	H	T	T	A	T	T	T	A	T	A	T	A	T	T	T
JAX00483887	2	14630074	0	G	A	G	G	G	G	G	A	A	A	A	G	G	G	A	A	A	G	G	G	A	A	G	G	A	A	G	G	A	G	G	A	G	G	A	H	G	G	A	G	A	G	A	G	G	G
JAX00483888	2	14662895	0	C	T	C	C	C	C	C	C	T	C	C	C	C	C	C	T	C	C	C	C	C	C	C	C	C	C	C	C	C	C	C	C	C	C	H	C	C	C	C	C	C	C	C	C	C	C
JAX00091501	2	14665497	0	T	G	T	T	T	T	T	G	G	T	G	T	T	T	G	G	G	T	T	T	T	G	T	T	T	T	T	T	G	T	T	H	T	T	G	T	T	T	G	T	G	T	G	T	T	T
JAX00483893	2	14701831	0	G	A	G	G	G	G	G	A	A	G	A	G	G	G	A	A	A	G	G	G	G	A	G	G	G	G	G	G	A	G	G	H	G	G	A	G	G	G	A	G	A	G	A	G	G	G
JAX00483894	2	14703292	0	C	T	C	C	C	C	C	C	T	C	C	C	C	C	C	T	C	C	C	C	C	C	C	C	C	C	C	C	C	C	C	C	C	C	H	C	C	C	C	C	C	C	C	C	C	C
JAX00483895	2	14706973	0	A	C	A	A	A	A	A	A	A	C	A	A	A	A	A	A	A	A	A	A	C	A	A	A	C	C	A	A	A	A	A	H	A	A	A	H	A	A	A	A	A	A	A	A	A	A
JAX00483896	2	14715109	0	T	C	T	T	T	T	T	C	T	T	C	T	T	T	C	T	C	T	T	T	T	C	T	T	T	T	T	T	C	T	T	H	T	T	H	T	T	T	C	T	C	T	C	T	T	T
JAX00091505	2	14743195	0	T	C	T	T	T	T	T	C	C	T	C	T	T	T	C	C	C	T	T	T	T	C	T	T	T	T	T	T	C	T	T	H	T	T	C	T	T	T	C	T	C	T	C	T	T	T
JAX00483898	2	14743351	0	A	G	A	A	A	A	A	G	G	G	G	A	A	A	G	G	G	A	A	A	G	G	A	A	G	G	A	A	G	A	A	G	A	A	G	H	A	A	G	A	G	A	G	A	A	A
JAX00091506	2	14743547	0	G	T	G	G	G	G	G	G	T	G	G	G	G	G	G	T	G	G	G	G	G	G	G	G	G	G	G	G	G	G	G	G	G	G	H	G	G	G	G	G	G	G	G	G	G	G
JAX00483902	2	14769170	0	C	T	C	C	C	C	C	T	C	C	T	C	C	C	T	C	T	C	C	C	C	T	C	C	C	C	C	C	T	C	C	H	C	C	H	C	C	C	T	C	T	C	T	C	C	C
JAX00091508	2	14780660	0	G	A	G	G	G	G	G	A	A	G	A	G	G	G	A	A	A	G	G	G	G	A	G	G	G	G	G	G	A	G	G	G	G	G	A	G	G	G	A	G	A	G	A	G	G	G
JAX00215668	2	14802601	0	T	A	T	T	T	T	T	A	A	T	A	T	T	T	A	A	A	T	T	T	T	A	T	T	T	T	T	T	A	T	T	H	T	T	A	T	T	T	A	T	A	T	A	T	T	T
JAX00091511	2	14820389	0	A	G	A	A	A	A	A	G	G	A	G	A	A	A	G	G	G	A	A	A	A	G	A	A	A	A	A	A	G	A	A	H	A	A	G	A	A	A	G	A	G	A	G	A	A	A
JAX00091513	2	14821344	0	T	A	T	T	T	T	T	T	A	T	T	T	T	T	T	A	T	T	T	T	T	T	T	T	T	T	T	T	T	T	T	T	T	T	H	T	T	T	T	T	T	T	T	T	T	T
JAX00483905	2	14831021	0	C	A	C	C	C	C	C	C	A	C	C	C	C	C	C	A	C	C	C	C	C	C	C	C	C	C	C	C	C	C	C	C	C	C	H	C	C	C	C	C	C	C	C	C	C	C
JAX00483906	2	14835734	0	A	G	A	A	A	A	A	A	A	G	A	A	A	A	A	A	A	A	A	A	G	A	A	A	G	G	A	A	A	A	A	H	A	A	A	H	A	A	A	A	A	A	A	A	A	A
JAX00091516	2	14879477	0	A	T	A	A	A	A	A	T	T	A	T	A	A	A	T	T	T	A	A	A	A	T	A	A	A	A	A	A	T	A	A	H	A	A	T	A	A	A	T	A	T	A	T	A	A	A
JAX00483912	2	14882584	0	C	T	C	C	C	C	C	T	T	T	T	C	C	C	T	T	T	C	C	C	T	T	C	C	T	T	C	C	T	C	C	T	C	C	T	H	C	C	T	C	T	C	T	C	C	C
JAX00091517	2	14893345	0	A	G	A	A	A	A	A	G	G	G	G	A	A	A	G	G	G	A	A	A	G	G	A	A	G	G	A	A	G	A	A	G	A	A	G	H	A	A	G	A	G	A	G	A	A	A
JAX00091518	2	14906919	0	C	T	C	C	C	C	C	C	T	C	C	C	C	C	C	T	C	C	C	C	C	C	C	C	C	C	C	C	C	C	C	C	C	C	H	C	C	C	C	C	C	C	C	C	C	C
JAX00091522	2	14945797	0	C	T	C	C	C	C	C	C	T	C	C	C	C	C	C	T	C	C	C	C	C	C	C	C	C	C	C	C	C	C	C	C	C	C	H	C	C	C	C	C	C	C	C	C	C	C
JAX00483918	2	14994480	0	A	T	A	A	A	A	A	T	A	A	T	A	A	A	T	A	T	A	A	A	A	T	A	A	A	A	A	A	T	A	A	H	A	A	H	A	A	A	T	A	T	A	T	A	A	A
JAX00483922	2	15011643	0	T	C	T	T	T	T	T	T	C	T	T	T	T	T	T	C	T	T	T	T	T	T	T	T	T	T	T	T	T	T	T	T	T	T	T	T	T	T	T	T	T	T	T	T	T	T
JAX00091526	2	15018173	0	G	T	G	G	G	G	G	T	T	T	T	G	G	G	T	T	T	G	G	G	T	T	G	G	T	T	G	G	T	G	G	T	G	G	T	H	G	G	T	G	T	G	T	G	G	G
JAX00091528	2	15021683	0	A	G	A	A	A	A	A	G	G	A	G	A	A	A	G	G	G	A	A	A	A	G	A	A	A	A	A	A	G	A	A	H	A	A	G	A	A	A	G	A	G	A	G	A	A	A
JAX00483932	2	15086789	0	T	C	T	T	T	T	T	C	C	T	C	T	T	T	C	C	C	T	T	T	T	C	T	T	T	T	T	T	C	T	T	H	T	T	C	T	T	T	C	T	C	T	C	T	T	T
JAX00483936	2	15126075	0	C	A	C	C	C	C	C	C	C	A	C	C	C	C	C	C	C	C	C	C	A	C	C	C	A	A	C	C	C	C	C	H	C	C	C	H	C	C	C	C	C	C	C	C	C	C
JAX00091535	2	15139248	0	A	G	A	A	A	A	A	G	G	G	G	A	A	A	G	G	G	A	A	A	G	G	A	A	G	G	A	A	G	A	A	G	A	A	G	H	A	A	G	A	G	A	G	A	A	A
JAX00091537	2	15141462	0	G	A	G	G	G	G	G	A	A	G	A	G	G	G	A	A	A	G	G	G	G	A	G	G	G	G	G	G	A	G	G	H	G	G	A	G	G	G	A	G	A	G	A	G	G	G
JAX00215674	2	15177507	0	C	T	C	C	C	C	C	T	T	C	T	C	C	C	T	T	T	C	C	C	C	T	C	C	C	C	C	C	T	C	C	H	C	C	T	C	C	C	T	C	T	C	T	C	C	C
JAX00483938	2	15198483	0	C	T	C	C	C	C	C	T	T	T	T	C	C	C	T	T	T	C	C	C	T	T	C	C	T	T	C	C	T	C	C	T	C	C	T	H	C	C	T	C	T	C	T	C	C	C
JAX00483939	2	15199619	0	T	C	T	T	T	T	T	C	C	T	C	T	T	T	C	C	C	T	T	T	T	C	T	T	T	T	T	T	C	T	T	H	T	T	C	T	T	T	N	T	C	T	C	T	T	N
JAX00483942	2	15209006	0	T	C	T	T	T	T	T	T	T	C	T	N	T	T	T	T	T	T	T	T	C	T	T	T	C	C	T	T	T	T	T	H	T	T	T	H	T	T	T	T	T	T	T	T	T	T
JAX00091542	2	15210873	0	T	C	T	T	T	T	T	C	C	T	C	T	T	T	C	C	C	T	T	T	T	C	T	T	T	T	T	T	C	T	T	H	T	T	C	T	T	T	C	T	C	T	C	T	T	T
JAX00091543	2	15211103	0	C	G	C	C	C	C	C	G	C	C	G	C	C	C	G	C	G	C	C	C	C	G	C	C	C	C	C	C	G	C	C	H	C	C	H	C	C	C	G	C	G	C	G	C	C	C
JAX00483945	2	15211269	0	A	G	A	A	A	A	A	G	G	A	G	A	A	A	G	G	G	A	A	A	A	G	A	A	A	A	A	A	G	A	A	H	A	A	G	A	A	A	G	A	G	A	G	A	A	A
JAX00091545	2	15259108	0	T	G	T	T	T	T	T	T	G	T	T	T	T	T	T	G	T	T	T	T	T	T	T	T	T	T	T	T	T	T	T	T	T	T	H	T	T	T	T	T	T	T	T	T	T	T
JAX00483946	2	15259281	0	G	A	G	G	G	G	G	A	G	G	A	G	G	G	A	G	A	G	G	G	G	A	G	G	G	G	G	G	A	G	G	H	G	G	H	G	G	G	A	G	A	G	A	G	G	G
JAX00091546	2	15259538	0	T	C	T	T	T	T	T	C	C	C	C	T	T	T	C	C	C	T	T	T	C	C	T	T	C	C	T	T	C	T	T	C	T	T	C	H	T	T	C	T	C	T	C	T	T	T
JAX00215677	2	15259757	0	A	G	A	A	A	A	A	G	G	A	G	A	A	A	G	G	G	A	A	A	A	G	A	A	A	A	A	A	G	A	A	H	A	A	G	A	A	A	G	A	G	A	G	A	A	A
JAX00091552	2	15344968	0	G	A	G	G	G	G	G	A	A	G	A	G	G	G	A	A	A	G	G	G	G	A	G	G	G	G	G	G	A	G	G	H	G	G	A	N	G	G	A	G	A	G	A	G	N	G
JAX00483949	2	15345879	0	A	G	A	A	A	A	A	A	G	A	A	A	A	A	A	G	A	A	A	A	A	A	A	A	A	A	A	A	A	A	A	A	A	A	G	A	A	A	N	A	A	A	A	A	A	A
JAX00483955	2	15363997	0	C	T	C	C	C	C	C	T	C	C	T	C	C	C	T	C	T	C	C	C	C	T	C	C	C	C	C	C	T	C	C	H	C	C	H	C	C	C	T	C	T	C	T	C	C	C
JAX00091555	2	15381486	0	A	T	A	A	A	A	A	A	T	T	A	A	A	A	A	T	A	A	A	A	T	A	A	A	T	T	A	A	A	A	A	H	A	A	H	H	A	A	A	A	A	A	A	A	A	A
JAX00091557	2	15419302	0	T	A	T	T	T	T	T	A	T	T	A	T	T	T	A	T	A	T	T	T	T	A	T	T	T	T	T	T	A	T	T	H	T	T	H	T	T	T	A	T	A	T	A	T	T	T
JAX00483965	2	15428080	0	G	T	G	G	G	G	G	G	T	G	G	G	G	G	G	T	G	G	G	G	G	G	G	G	G	G	G	G	G	G	G	G	G	G	H	G	G	G	G	G	G	G	G	G	G	G
JAX00483966	2	15428601	0	T	G	T	T	T	T	T	T	G	T	T	T	T	T	T	G	T	T	T	T	T	T	T	T	T	T	T	T	T	T	T	T	T	T	H	T	T	T	T	T	T	T	T	T	T	T
JAX00091563	2	15505775	0	G	T	G	G	G	G	G	G	T	G	G	G	G	G	G	T	G	G	G	G	G	G	G	G	G	G	G	G	G	G	G	G	G	G	H	G	G	G	G	G	G	G	N	G	G	G
JAX00483969	2	15510044	0	C	T	C	C	C	C	C	C	T	C	C	C	C	C	C	T	C	C	C	C	C	C	C	C	C	C	C	C	C	C	C	C	C	C	H	C	C	C	C	C	C	C	C	C	C	C
JAX00483971	2	15513999	0	C	G	C	C	C	C	C	C	G	C	C	C	C	C	C	G	C	C	C	C	C	C	C	C	C	C	C	C	C	C	C	C	C	C	H	C	C	C	C	C	C	C	C	C	C	C
JAX00483974	2	15522186	0	A	G	A	A	A	A	A	G	A	A	G	A	A	A	G	A	G	A	A	A	A	G	A	A	A	A	A	A	G	A	A	H	A	A	H	A	A	A	G	A	G	A	G	A	A	A
JAX00483975	2	15522215	0	T	C	T	T	T	T	T	C	C	T	C	T	T	T	C	C	C	T	T	T	T	C	T	T	T	T	T	T	C	T	T	H	T	T	C	T	T	T	C	T	C	T	C	T	T	T
JAX00483976	2	15528159	0	G	A	G	G	G	G	G	A	G	G	A	G	G	G	A	G	A	G	G	G	G	A	G	G	G	G	G	G	A	G	G	H	G	G	H	G	G	G	A	G	A	G	A	G	G	G
JAX00483977	2	15531950	0	C	T	C	C	C	C	C	T	C	C	T	C	C	C	T	C	T	C	C	C	C	T	C	C	C	C	C	C	T	C	C	H	C	C	H	C	C	C	T	C	T	C	T	C	C	C
JAX00483978	2	15531969	0	G	A	G	G	G	G	G	A	A	G	A	G	G	G	A	A	A	G	G	G	G	A	G	G	G	G	G	G	A	G	G	H	G	G	A	G	G	G	A	G	A	G	A	G	G	G
JAX00091572	2	15620638	0	G	A	G	G	G	G	G	A	A	G	A	G	G	G	A	A	A	G	G	G	G	A	G	G	G	G	G	G	A	G	G	H	G	G	A	G	G	G	A	G	A	G	A	G	G	G
JAX00091573	2	15620776	0	A	T	A	A	A	A	A	T	T	A	T	A	A	A	T	T	T	A	A	A	A	T	A	A	A	A	A	A	T	A	A	H	A	A	T	A	A	A	T	A	T	A	T	A	A	A
JAX00483980	2	15641609	0	C	T	C	C	C	C	C	T	T	C	T	C	C	C	T	H	T	C	C	C	C	T	C	C	C	C	C	C	T	C	C	H	C	C	T	C	C	C	T	C	T	C	T	C	C	C
JAX00483982	2	15642734	0	C	T	C	C	C	C	C	T	T	C	T	C	C	C	T	T	T	C	C	C	C	T	C	C	C	C	C	C	T	C	C	H	C	C	T	C	C	C	T	C	T	C	T	C	C	C
JAX00483983	2	15642976	0	C	T	C	C	C	C	C	C	T	C	C	C	C	C	C	T	C	C	C	C	C	C	C	C	C	C	C	C	C	C	C	C	C	C	H	C	C	C	C	C	C	C	C	C	C	C
JAX00091574	2	15660511	0	A	T	A	A	A	A	A	A	T	A	A	A	A	A	A	T	A	A	A	A	A	A	A	A	A	A	A	A	A	A	A	A	A	A	H	A	A	A	A	A	A	A	A	A	A	A
JAX00091575	2	15661644	0	A	G	A	A	A	A	A	A	G	A	A	A	A	A	A	G	A	A	A	A	A	A	A	A	A	A	A	A	A	A	A	A	A	A	H	A	A	A	A	A	A	A	A	A	A	A
JAX00091584	2	15785518	0	G	T	G	G	G	G	G	G	T	G	G	G	G	G	G	T	G	G	G	G	G	G	G	G	G	G	G	G	G	G	G	G	G	G	N	G	G	G	G	G	G	G	G	G	G	G
JAX00091585	2	15785995	0	G	A	G	G	G	G	G	A	G	G	A	G	G	G	A	G	A	G	G	G	G	H	G	G	G	G	G	G	A	G	G	H	G	G	H	G	G	G	A	G	A	G	A	G	G	G
JAX00484003	2	15812287	0	G	A	G	G	G	G	G	G	A	G	G	G	G	G	G	A	G	G	G	G	G	G	G	G	G	G	G	G	G	G	G	G	G	G	H	G	G	G	G	G	G	G	G	G	G	G
JAX00484007	2	15850680	0	T	C	T	T	T	T	T	C	T	T	C	T	T	T	C	T	C	T	T	T	T	C	T	T	T	T	T	T	C	T	T	H	T	T	H	T	T	T	C	T	C	T	C	T	T	T
JAX00484008	2	15850726	0	A	G	A	A	A	A	A	G	G	A	G	A	A	A	G	G	G	A	A	A	A	G	A	A	A	A	A	A	G	A	A	G	A	A	G	A	A	A	G	A	G	A	G	A	A	A
JAX00484010	2	15878881	0	C	T	C	C	C	C	C	T	C	C	T	C	C	C	T	C	T	C	C	C	C	T	C	C	C	C	C	C	T	C	C	H	C	C	N	C	C	C	T	C	T	C	T	C	C	C
JAX00091592	2	15894811	0	T	C	T	T	T	T	T	T	C	T	T	T	T	T	T	C	T	T	T	T	T	H	T	T	T	T	T	T	T	T	T	T	T	T	H	T	T	T	T	T	T	T	T	T	T	T
JAX00091593	2	15896046	0	T	C	T	T	T	T	T	T	C	T	T	T	T	T	T	C	T	T	T	T	T	T	T	T	T	T	T	T	T	T	T	T	T	T	H	T	T	T	T	T	T	T	T	T	T	T
JAX00091594	2	15896773	0	G	A	G	G	G	G	G	G	A	G	G	G	G	G	G	A	G	G	G	G	G	G	G	G	G	G	G	G	G	G	G	G	G	G	H	G	G	G	G	G	G	G	G	G	G	G
JAX00484015	2	15924222	0	A	G	A	A	A	A	A	G	G	A	G	A	A	A	G	G	G	A	A	A	A	G	A	A	A	A	A	A	G	A	A	H	A	A	G	A	A	A	G	A	G	A	G	A	A	A
JAX00091597	2	15952194	0	C	T	C	C	C	C	C	T	C	C	T	C	C	C	T	C	T	C	C	C	C	T	C	C	C	C	C	C	T	C	C	H	C	C	H	C	C	C	T	C	T	C	T	C	C	C
JAX00484017	2	15968157	0	C	G	C	C	C	C	C	C	G	C	C	C	C	C	C	G	C	C	C	C	C	C	C	C	C	C	C	C	C	C	C	C	C	C	H	C	C	N	C	C	C	C	C	C	C	C
JAX00215695	2	16006272	0	C	G	C	C	C	C	C	C	G	C	C	C	C	C	C	G	C	C	C	C	C	C	C	C	C	C	C	C	C	C	C	C	C	C	H	C	C	C	C	C	C	C	C	C	C	C
JAX00484019	2	16006426	0	G	T	G	G	G	G	G	G	T	G	G	G	G	G	G	T	G	G	G	G	G	G	G	G	G	G	G	G	G	G	G	G	G	G	H	G	G	G	G	G	G	G	G	G	G	G
JAX00091602	2	16018984	0	T	C	T	T	T	T	T	C	C	T	C	T	T	T	C	C	C	T	T	T	T	C	T	T	T	T	T	T	C	T	T	H	T	T	C	T	T	T	C	T	C	T	C	T	T	T
JAX00484021	2	16028022	0	A	C	A	A	A	A	A	C	C	A	C	A	A	A	C	C	C	A	A	A	A	C	A	A	A	A	A	A	C	A	A	H	A	A	C	A	A	A	C	A	C	A	C	A	A	A
JAX00484025	2	16085905	0	G	A	G	G	G	G	G	G	A	G	G	G	G	G	G	A	G	G	G	G	G	G	G	G	G	G	G	G	G	G	G	G	G	G	G	G	G	G	G	G	G	G	G	G	G	G
JAX00215696	2	16091070	0	G	A	G	G	G	G	G	A	A	G	A	G	G	G	A	A	A	G	G	G	G	A	G	G	G	G	G	G	A	G	G	H	G	G	A	G	G	G	A	G	A	G	A	G	G	G
JAX00091607	2	16099056	0	T	A	T	T	T	T	T	T	T	A	T	T	T	T	T	T	T	T	T	T	A	T	T	T	A	A	T	T	T	T	T	H	T	T	T	H	T	T	T	T	T	T	T	T	T	T
JAX00091608	2	16099177	0	C	A	C	C	C	C	C	A	A	C	A	C	C	C	A	A	A	C	C	C	C	A	C	C	C	C	C	C	A	C	C	H	C	C	A	C	C	C	A	C	A	C	A	C	C	C
JAX00484027	2	16120039	0	T	G	T	T	T	T	T	G	T	T	G	T	T	T	G	T	G	T	T	T	T	G	T	T	T	T	T	T	G	T	T	H	T	T	H	T	T	T	G	T	G	T	G	T	T	T
JAX00484032	2	16132168	0	T	C	T	T	T	T	T	C	C	C	C	T	T	T	C	C	C	T	T	T	C	C	T	T	C	C	T	T	C	T	T	C	T	T	C	H	T	T	C	T	C	T	C	T	T	T
JAX00091611	2	16142897	0	C	T	C	C	C	C	C	C	T	C	C	C	C	C	C	T	C	C	C	C	C	C	C	C	C	C	C	C	C	C	C	C	C	C	H	C	C	C	C	C	C	C	C	C	C	C
JAX00484033	2	16153937	0	G	A	G	G	G	G	G	A	A	A	A	G	G	G	A	A	A	G	G	G	A	A	G	G	A	A	G	G	A	G	G	A	G	G	A	H	G	G	A	G	A	G	A	G	G	G
JAX00091617	2	16218957	0	A	G	A	A	A	A	A	G	G	G	G	A	A	A	G	G	G	A	A	A	G	G	A	A	G	G	A	A	G	A	A	G	A	A	G	A	A	A	G	A	G	A	G	A	A	A
JAX00091619	2	16267339	0	T	A	T	T	T	T	T	A	A	T	A	T	T	T	A	A	A	T	T	T	T	A	T	T	T	T	T	T	A	T	T	H	T	T	A	T	T	T	A	T	A	T	A	T	T	T
JAX00091620	2	16267539	0	G	A	G	G	G	G	G	G	A	G	G	G	G	G	G	A	G	G	G	G	G	G	G	G	G	G	G	G	G	G	G	G	G	G	H	G	G	G	G	G	G	G	G	G	G	G
JAX00091621	2	16267567	0	T	C	T	T	T	T	T	T	C	T	T	T	T	T	T	C	T	T	T	T	T	T	T	T	T	T	T	T	T	T	T	T	T	T	H	T	T	T	T	T	T	T	T	T	N	T
JAX00215702	2	16271292	0	G	A	G	G	G	G	G	A	A	G	A	G	G	G	A	A	A	G	G	G	G	A	G	G	G	G	G	G	A	G	G	N	G	G	A	G	G	G	A	G	A	G	A	G	G	G
JAX00484041	2	16278262	0	T	C	T	T	T	T	T	T	C	T	T	T	T	T	T	C	T	T	T	T	T	T	T	T	T	T	T	T	T	T	T	T	T	T	H	T	T	T	T	T	T	T	T	T	T	T
JAX00484043	2	16283979	0	C	T	C	C	C	C	C	C	T	C	C	C	C	C	C	T	C	C	C	C	C	C	C	C	C	C	C	C	C	C	C	C	C	C	T	C	C	C	C	C	C	C	C	C	C	C
JAX00484044	2	16284111	0	T	C	T	T	T	T	T	C	C	C	C	T	T	T	C	C	C	T	T	T	C	C	T	T	C	C	T	T	C	T	T	C	T	T	C	H	T	T	C	T	C	T	C	T	T	T
JAX00484045	2	16289251	0	G	C	G	G	G	G	G	C	G	C	C	G	G	G	C	G	C	G	G	G	C	C	G	G	C	C	G	G	C	G	G	C	G	G	N	N	G	G	C	G	C	G	C	G	G	G
JAX00484048	2	16292778	0	T	C	T	T	T	T	T	T	C	C	T	T	T	T	T	C	T	T	T	T	C	T	T	T	C	C	T	T	T	T	T	H	T	T	N	N	T	T	T	T	T	T	T	T	T	T
JAX00091623	2	16301430	0	T	C	T	T	T	T	T	C	T	C	C	T	T	T	C	T	C	T	T	T	C	C	T	T	C	C	T	T	C	T	T	C	T	T	H	H	T	T	C	T	C	T	C	T	T	T
JAX00484050	2	16303217	0	T	C	T	T	T	T	T	T	C	T	T	T	T	T	H	C	H	T	T	T	T	T	T	T	T	T	T	T	T	T	T	T	T	T	C	T	T	T	N	T	T	T	T	T	T	T
JAX00215706	2	16367977	0	T	C	T	T	T	T	T	C	C	C	C	T	T	T	C	C	C	T	T	T	C	C	T	T	C	C	T	T	C	T	T	C	T	T	C	H	T	T	C	T	C	T	C	T	T	T
JAX00091629	2	16369048	0	A	G	A	A	A	A	A	A	A	G	A	A	A	A	A	A	A	A	A	A	G	A	A	A	G	G	A	A	A	A	A	H	A	A	A	H	A	A	A	A	A	A	A	A	A	A
JAX00091630	2	16370647	0	G	A	G	G	G	G	G	A	A	G	A	G	G	G	A	A	A	G	G	G	G	A	G	G	G	G	G	G	A	G	G	H	G	G	A	G	G	G	A	G	A	G	A	G	G	G
JAX00484054	2	16403129	0	G	A	G	G	G	G	G	A	G	G	A	G	G	G	H	G	H	G	G	G	G	N	G	G	G	G	G	G	H	G	G	G	G	G	G	G	G	G	H	G	H	G	H	G	G	G
JAX00484055	2	16405224	0	T	C	T	T	T	T	T	T	C	T	T	T	T	T	T	C	T	T	T	T	T	T	T	T	T	T	T	T	T	T	T	T	T	T	H	T	T	T	T	T	T	T	T	T	T	T
JAX00215707	2	16406990	0	C	T	C	C	C	C	C	C	T	C	C	C	C	C	C	T	C	C	C	C	C	C	C	C	C	C	C	C	C	C	C	C	C	C	H	C	C	C	C	C	C	C	C	C	C	C
JAX00091631	2	16410855	0	G	A	G	G	G	G	G	G	A	G	G	G	G	G	G	A	G	G	G	G	G	G	G	G	G	G	G	G	G	G	G	G	G	G	H	G	G	G	G	G	G	G	G	G	G	G
JAX00091633	2	16431026	0	A	G	A	A	A	A	A	A	G	A	A	A	A	A	A	G	A	A	A	A	A	A	A	A	A	A	A	A	A	A	A	A	A	A	H	A	A	A	A	A	A	A	A	A	A	A
JAX00484064	2	16496781	0	G	A	G	G	G	G	G	G	A	G	G	G	G	G	G	A	G	G	G	G	G	G	G	G	G	G	G	G	G	G	G	G	G	G	N	G	G	G	G	G	G	G	G	G	G	G
JAX00091639	2	16497070	0	A	G	A	A	A	A	A	A	G	A	A	A	A	A	A	G	A	A	A	A	A	A	A	A	A	A	A	A	A	A	A	A	A	A	H	A	A	A	A	A	A	A	A	A	A	A
JAX00484068	2	16531908	0	G	A	G	G	G	G	G	A	G	G	A	G	G	G	A	G	A	G	N	G	G	A	G	G	G	G	G	G	A	G	G	N	G	G	N	G	G	G	A	G	A	G	A	G	G	G
JAX00215711	2	16536890	0	T	G	T	T	T	T	T	G	T	T	G	T	T	T	G	T	G	T	T	T	T	G	T	T	T	T	T	T	G	T	T	H	T	T	H	T	T	T	G	T	G	T	G	T	T	T
JAX00484071	2	16554350	0	A	G	A	A	A	A	A	G	G	G	G	A	A	A	G	G	G	A	A	A	G	G	A	A	G	G	A	A	G	A	A	G	A	A	G	H	A	A	G	A	G	A	G	A	A	A
JAX00484074	2	16572601	0	T	G	T	T	T	T	T	G	T	T	G	T	T	T	G	T	G	T	T	T	T	G	T	T	T	T	T	T	G	T	T	H	T	T	H	T	T	T	G	T	G	T	H	T	T	T
JAX00091643	2	16575653	0	T	A	T	T	T	T	T	A	T	T	A	T	T	T	A	T	A	T	T	T	T	A	T	T	T	T	T	T	A	T	T	N	T	T	T	T	T	T	A	T	A	T	T	T	T	T
JAX00091644	2	16578273	0	A	C	A	A	A	A	A	C	A	A	C	A	A	A	C	A	C	A	A	A	A	C	A	A	A	A	A	A	C	A	A	H	A	A	H	A	A	A	C	A	C	A	H	A	A	A
JAX00091645	2	16578642	0	G	A	G	G	G	G	G	G	A	G	G	G	G	G	G	A	G	G	G	G	G	G	G	G	G	G	G	G	G	G	G	G	G	G	A	G	G	G	G	G	G	G	G	G	G	G
JAX00484075	2	16602076	0	T	C	T	T	T	T	T	C	C	T	C	T	T	T	C	C	C	T	T	T	T	C	T	T	T	T	T	T	C	T	T	H	T	T	C	T	T	T	C	T	C	T	H	T	T	T
JAX00484078	2	16606979	0	C	T	C	C	C	C	C	C	T	C	C	C	C	C	C	T	C	C	C	C	C	C	C	C	C	C	C	C	C	C	C	C	C	C	C	C	C	C	C	C	C	C	C	C	C	C
JAX00484079	2	16608263	0	G	T	G	G	G	G	G	T	G	G	T	G	G	G	N	G	N	G	G	G	G	T	G	G	G	G	G	G	N	G	G	H	G	G	H	G	G	G	T	G	T	G	H	G	G	G
JAX00091650	2	16659640	0	A	G	A	A	A	A	A	G	A	A	G	A	A	A	G	A	G	A	A	A	A	G	A	A	A	A	A	A	G	A	A	H	A	A	H	A	A	A	G	A	G	A	N	A	A	A
JAX00484084	2	16678222	0	C	G	C	C	C	C	C	G	C	C	G	C	C	C	G	C	G	C	C	C	C	G	C	C	C	C	C	C	G	C	C	H	C	C	H	C	C	C	G	C	G	C	H	C	C	C
JAX00091653	2	16711317	0	T	A	T	T	T	T	T	T	A	T	T	T	T	T	T	A	T	T	T	T	T	T	T	T	T	T	T	T	T	T	T	T	T	T	H	T	T	T	T	T	T	T	T	T	T	T
JAX00215718	2	16753973	0	G	A	G	G	G	G	G	A	G	G	A	G	G	G	A	G	A	G	G	G	G	A	G	G	G	G	G	G	A	G	G	H	G	G	H	G	G	G	A	G	A	G	H	G	G	G
JAX00484090	2	16790427	0	G	A	G	G	G	G	G	A	A	G	A	G	G	G	A	A	A	G	G	G	G	A	G	G	G	G	G	G	A	G	G	H	G	G	A	G	G	G	A	G	A	G	H	G	G	G
JAX00091663	2	16827933	0	T	A	T	T	T	T	T	A	T	T	A	T	T	T	A	T	A	T	T	T	T	A	T	T	T	T	T	T	A	T	T	H	T	T	H	T	T	T	A	T	A	T	H	T	T	T
JAX00484096	2	16845068	0	T	C	T	T	T	T	T	C	C	T	C	T	T	T	C	C	C	T	T	T	T	C	T	T	T	T	T	T	C	T	T	H	T	T	C	T	T	T	C	T	C	T	H	T	T	T
JAX00484097	2	16847897	0	T	G	T	T	T	T	T	G	G	T	G	T	T	T	G	G	G	T	T	T	T	G	T	T	T	T	T	T	G	T	T	H	T	T	G	T	T	T	G	T	G	T	H	T	T	T
JAX00484098	2	16848576	0	T	C	T	T	T	T	T	T	C	T	T	T	T	T	T	C	T	T	T	T	T	T	T	T	T	T	T	T	T	T	T	T	T	T	T	T	T	T	T	T	T	T	T	T	T	T
JAX00484102	2	16896269	0	G	A	G	G	G	G	G	A	G	G	N	G	G	G	A	G	H	G	G	G	G	A	G	G	G	G	G	G	A	G	G	H	G	G	H	G	G	G	H	G	N	G	H	G	G	G
JAX00091667	2	16898533	0	C	T	C	C	C	C	C	C	T	C	C	C	C	C	C	T	C	C	C	C	C	C	C	C	C	C	C	C	C	C	C	C	C	C	H	C	C	C	C	C	C	C	C	C	C	C
JAX00215722	2	16910389	0	A	G	A	A	A	A	A	G	A	A	G	A	A	A	G	A	G	A	A	A	A	G	A	A	A	A	A	A	G	A	A	G	A	A	G	A	A	A	G	A	G	A	H	A	A	A
JAX00484103	2	16929685	0	T	C	T	T	T	T	T	C	T	T	C	T	T	T	C	T	C	T	T	T	T	C	T	T	T	T	T	T	C	T	T	N	T	T	H	T	T	T	C	T	C	T	H	T	T	T
JAX00484106	2	16936231	0	G	A	G	G	G	G	G	A	G	G	A	G	G	G	A	G	A	G	G	G	G	A	G	G	G	G	G	G	A	G	G	H	G	G	H	G	G	G	A	G	A	G	H	G	G	G
JAX00091674	2	16976797	0	G	T	G	G	G	G	G	T	G	G	T	G	G	G	T	G	T	G	G	G	G	T	G	G	G	G	G	G	T	G	G	H	G	G	H	G	G	G	T	G	T	G	H	G	G	G
JAX00091675	2	16976883	0	C	T	C	C	C	C	C	T	C	C	T	C	C	C	T	C	T	C	C	C	C	T	C	C	C	C	C	C	T	C	C	H	C	C	H	C	C	C	T	C	T	C	H	C	C	C
JAX00484108	2	16983958	0	G	A	G	G	G	G	G	A	G	G	A	G	G	G	A	G	A	G	G	G	G	A	G	G	G	G	G	G	A	G	G	H	G	G	G	G	G	G	A	G	A	G	H	G	G	G
JAX00484113	2	17010399	0	A	G	A	A	A	A	A	G	A	A	G	A	A	A	G	A	G	A	A	A	A	G	A	A	A	A	A	A	G	A	A	H	A	A	H	A	A	A	G	A	G	A	H	A	A	A
JAX00484116	2	17019739	0	G	T	G	G	G	G	G	T	T	T	T	G	G	G	T	T	T	G	G	G	T	T	G	G	T	T	G	G	T	G	G	T	G	G	T	H	G	G	T	G	T	G	H	G	G	G
JAX00484118	2	17021281	0	A	G	A	A	A	A	A	G	A	A	G	A	A	A	N	A	N	A	A	A	A	G	A	A	A	A	A	A	N	A	A	A	A	A	N	A	A	A	N	A	N	A	N	A	A	A
JAX00484123	2	17072850	0	C	T	C	C	C	C	C	T	C	C	T	C	C	C	T	C	T	C	C	C	C	T	C	C	C	C	C	C	T	C	C	H	C	C	H	C	C	C	T	C	T	C	H	C	C	C
JAX00091682	2	17097381	0	T	G	T	T	T	T	T	G	T	T	G	T	T	T	G	T	G	T	T	T	T	G	T	T	T	T	T	T	G	T	T	H	T	T	H	T	T	T	G	T	G	T	H	T	T	T
JAX00091684	2	17105875	0	A	T	A	A	A	A	A	A	T	T	A	A	A	A	A	T	A	A	A	A	T	A	A	N	T	T	A	A	A	A	A	H	A	A	H	H	A	A	A	A	A	A	A	A	A	N
JAX00484124	2	17106159	0	C	T	C	C	C	C	C	T	T	T	T	C	C	C	T	T	T	C	C	C	T	T	C	C	T	T	C	C	T	C	C	T	C	C	T	H	C	C	T	C	T	C	H	C	C	C
JAX00484125	2	17106272	0	A	T	A	A	A	A	A	A	T	T	A	A	A	A	A	T	A	A	A	A	T	A	A	A	T	T	A	A	A	A	A	H	A	A	H	H	A	A	A	A	A	A	A	A	A	A
JAX00484126	2	17108231	0	A	G	A	A	A	A	A	G	G	G	G	A	A	A	G	G	G	A	A	A	G	G	A	A	G	G	A	A	G	A	A	G	A	A	G	H	A	A	G	A	G	A	H	A	A	A
JAX00091687	2	17134501	0	C	T	C	C	C	C	C	T	C	C	T	C	C	C	T	C	T	C	C	C	C	T	C	C	C	C	C	C	T	C	C	H	C	C	H	C	C	C	T	C	T	C	H	C	C	C
JAX00091688	2	17178075	0	A	G	A	A	A	A	A	G	A	A	G	A	A	A	G	A	G	A	A	A	A	G	A	A	A	A	A	A	G	A	A	H	A	A	H	A	A	A	G	A	G	A	H	A	A	A
JAX00091689	2	17178133	0	A	G	A	A	A	A	A	G	A	A	G	A	A	A	G	A	G	A	A	A	A	G	A	A	A	A	A	A	G	A	A	H	A	A	H	A	A	A	G	A	G	A	A	A	A	A
JAX00484132	2	17178278	0	A	T	A	A	A	A	A	T	A	A	T	A	A	A	T	A	T	A	A	A	A	T	A	A	A	A	A	A	T	A	A	H	A	A	H	A	A	A	T	A	T	A	H	A	A	A
JAX00484136	2	17210000	0	C	T	C	C	C	C	C	T	C	C	T	C	C	C	T	C	T	C	C	C	C	T	C	C	C	C	C	C	T	C	C	T	C	C	T	C	C	C	T	C	T	C	T	C	C	C
JAX00091694	2	17256008	0	T	C	T	T	T	T	T	T	C	T	T	T	T	T	T	C	T	T	T	T	T	T	T	T	T	T	T	T	T	T	T	T	T	T	T	T	T	T	T	T	T	T	T	T	T	T
JAX00091695	2	17261521	0	C	T	C	C	C	C	C	C	T	C	C	C	C	C	C	T	C	C	C	C	C	C	C	C	C	C	C	C	C	C	C	C	C	C	H	C	C	C	C	C	C	C	C	C	C	C
JAX00484141	2	17275071	0	G	A	G	G	G	G	G	A	A	G	A	G	G	G	A	A	A	G	G	G	G	A	G	G	G	G	G	G	A	G	G	H	G	G	A	G	G	G	A	G	A	G	H	G	G	G
JAX00484150	2	17356812	0	C	T	C	C	C	C	C	T	C	C	T	C	C	C	T	C	T	C	C	C	C	T	C	C	C	C	C	C	T	C	C	H	C	C	N	C	C	C	T	C	T	C	N	C	C	C
JAX00484151	2	17356851	0	C	A	C	C	C	C	C	C	A	C	C	C	C	C	C	A	C	C	C	C	C	C	C	C	C	C	C	C	C	C	C	C	C	C	H	C	C	C	C	C	C	C	C	C	C	C
JAX00091704	2	17383541	0	T	C	T	T	T	T	T	C	C	T	C	T	T	T	C	C	C	T	T	T	T	C	T	T	T	T	T	T	C	T	T	H	T	T	C	T	T	T	C	T	C	T	H	T	T	T
JAX00091705	2	17385756	0	A	C	A	A	A	A	A	C	C	A	C	A	A	A	C	C	C	A	A	A	A	C	A	A	A	A	A	A	C	A	A	H	A	A	C	A	A	A	C	A	C	A	H	A	A	A
JAX00484152	2	17387833	0	A	C	A	A	A	A	A	C	A	A	C	A	A	A	C	A	C	A	A	A	A	C	A	A	A	A	A	A	C	A	A	N	A	A	H	A	A	A	C	A	C	A	H	A	A	A
JAX00484153	2	17397610	0	G	A	G	G	G	G	G	A	G	G	A	G	G	G	A	G	A	G	G	G	G	A	G	G	G	G	G	G	A	G	G	H	G	G	H	G	G	G	A	G	A	G	H	G	G	G
JAX00091707	2	17418119	0	C	T	C	C	C	C	C	T	T	C	T	C	C	C	T	T	T	C	C	C	C	T	C	C	C	C	C	C	T	C	C	H	C	C	T	C	C	C	T	C	T	C	H	C	C	C
JAX00484157	2	17448357	0	A	C	A	A	A	A	A	C	A	A	C	A	A	A	C	A	C	A	A	A	A	C	A	A	A	A	A	A	C	A	A	H	A	A	H	A	A	A	C	A	C	A	H	A	A	A
JAX00484159	2	17449646	0	A	T	A	A	A	A	A	A	T	A	A	A	A	A	A	T	A	A	A	A	A	A	A	A	A	A	A	A	A	A	A	A	A	A	H	A	A	A	A	A	A	A	A	A	A	A
JAX00484163	2	17455921	0	G	A	G	G	G	G	G	A	A	G	A	G	G	G	A	A	A	G	G	G	G	A	G	G	G	G	G	G	A	G	G	H	G	G	A	G	G	G	A	G	A	G	H	G	G	G
JAX00091710	2	17456402	0	A	T	A	A	A	A	A	T	A	A	T	A	A	A	T	A	T	A	A	A	A	T	A	A	A	A	A	A	T	A	A	H	A	A	H	A	A	A	T	A	T	A	H	A	A	A
JAX00091711	2	17463569	0	C	T	C	C	C	C	C	C	T	C	C	C	C	C	C	T	C	C	C	C	C	C	C	C	C	C	C	C	C	C	C	C	C	C	H	C	C	C	C	C	C	C	C	C	C	C
JAX00484170	2	17486480	0	A	G	A	A	A	A	A	G	G	G	G	A	A	A	G	G	G	A	A	A	G	G	A	A	G	G	A	A	G	A	A	G	A	A	G	H	A	A	G	A	G	A	H	A	A	A
JAX00484171	2	17487397	0	C	A	C	C	C	C	C	A	A	A	A	C	C	C	A	A	A	C	C	C	A	A	C	C	A	A	C	C	A	C	C	A	C	C	A	H	C	C	A	C	A	C	H	C	C	C
JAX00484172	2	17487671	0	C	T	C	C	C	C	C	T	C	T	T	C	C	C	T	C	T	C	C	C	T	T	C	C	T	T	C	C	T	C	C	T	C	C	T	H	C	C	T	C	T	C	H	C	C	C
JAX00484173	2	17487899	0	C	A	C	C	C	C	C	A	C	A	A	C	C	C	A	C	A	C	C	C	A	A	C	C	A	A	C	C	A	C	C	A	C	C	N	H	C	C	A	C	A	C	H	C	C	C
JAX00484174	2	17507554	0	A	G	A	A	A	A	A	G	G	G	G	A	A	A	G	G	G	A	A	A	G	G	A	A	G	G	A	A	G	A	A	G	A	A	G	H	A	A	G	A	G	A	H	A	A	A
JAX00484175	2	17510285	0	G	A	G	G	G	G	G	G	A	G	G	G	G	G	G	A	G	G	G	G	G	G	G	G	G	G	G	G	G	G	G	G	G	G	H	G	G	G	G	G	G	G	G	G	G	G
JAX00484178	2	17539176	0	T	C	T	T	T	T	T	C	T	C	C	T	T	T	C	T	C	T	T	T	C	C	T	T	C	C	T	T	C	T	T	C	T	T	H	H	T	T	C	T	C	T	H	T	N	T
JAX00484179	2	17540971	0	A	C	A	A	A	A	A	C	A	C	C	A	N	A	C	A	C	A	A	A	C	C	A	A	C	C	A	A	C	A	A	C	A	A	A	A	A	A	C	A	C	A	A	A	A	A
JAX00484183	2	17556221	0	G	A	G	G	G	G	G	G	A	G	G	G	G	G	G	A	G	G	G	G	G	G	G	G	G	G	G	G	G	G	G	G	G	G	H	G	G	G	G	G	G	G	G	G	G	G
JAX00484186	2	17556897	0	G	A	G	G	G	G	G	A	G	A	A	G	G	G	A	G	A	G	G	G	A	A	G	G	A	A	G	G	A	G	G	A	G	G	H	H	G	G	A	G	A	G	H	G	G	G
JAX00484187	2	17561692	0	G	A	G	G	G	G	G	A	A	A	A	G	G	G	A	A	A	G	G	G	A	A	G	G	A	A	G	G	A	G	G	A	G	G	A	H	G	G	A	G	A	G	H	G	G	G
JAX00091719	2	17578477	0	A	T	A	A	A	A	A	A	T	A	A	A	A	A	A	T	A	A	A	A	A	A	A	A	A	A	A	A	A	A	A	A	A	A	H	A	A	A	A	A	A	A	A	A	A	A
JAX00484188	2	17587870	0	A	G	A	A	A	A	A	A	G	G	A	A	A	H	A	G	A	A	A	A	G	A	A	A	G	G	A	A	N	A	A	H	A	A	H	N	A	A	A	A	A	A	A	A	A	A
JAX00484190	2	17596221	0	T	G	T	T	T	T	T	T	T	G	T	T	T	T	T	T	T	T	T	T	G	T	T	T	G	G	T	T	T	T	T	H	T	T	T	H	T	T	T	T	T	T	T	T	T	T
JAX00484195	2	17610587	0	G	A	G	G	G	G	G	G	A	G	G	G	G	G	G	A	G	G	G	G	G	G	G	G	G	G	G	G	G	G	G	G	G	G	H	G	G	G	G	G	G	G	G	G	G	G
JAX00215740	2	17612832	0	T	C	T	T	T	T	T	C	C	T	C	T	T	T	C	C	C	T	T	T	T	C	T	T	T	T	T	T	C	T	T	H	T	T	C	T	T	T	C	T	C	T	H	T	T	T
JAX00484200	2	17645987	0	C	T	C	C	C	C	C	T	C	C	T	C	C	C	T	C	T	C	C	C	C	T	C	C	C	C	C	C	T	C	C	T	C	C	H	C	C	C	T	C	T	C	H	C	C	C
JAX00484201	2	17653006	0	C	T	C	C	C	C	C	C	T	C	C	C	C	C	C	T	C	C	C	C	C	C	C	C	C	C	C	C	C	C	C	C	C	C	C	C	C	C	C	C	C	C	C	C	C	C
JAX00484203	2	17671043	0	C	A	C	C	C	C	C	A	C	C	A	C	C	C	A	C	A	C	C	C	C	A	C	C	C	C	C	C	A	C	C	H	C	C	H	C	C	C	A	C	A	C	H	C	C	C
JAX00484209	2	17724654	0	T	C	T	T	T	T	T	C	T	T	C	T	T	T	C	T	C	T	T	T	T	C	T	T	T	T	T	T	C	T	T	H	T	T	H	T	T	T	C	T	C	T	H	T	T	T
JAX00484211	2	17730389	0	C	T	C	C	C	C	C	C	C	T	C	C	C	C	C	C	C	C	C	C	T	C	C	C	T	T	C	C	C	C	C	H	C	C	C	T	C	C	C	C	C	C	C	C	C	C
JAX00091730	2	17738438	0	A	G	A	A	A	A	A	G	A	G	G	A	A	A	G	A	G	H	A	A	G	G	A	A	G	G	A	A	G	A	A	G	A	A	H	G	A	A	G	A	G	A	H	A	A	A
JAX00484212	2	17753970	0	C	G	C	C	C	C	C	C	G	C	C	C	C	C	C	G	C	C	C	C	C	C	C	C	C	C	C	C	C	C	C	C	C	C	G	C	C	C	C	C	C	C	C	C	C	C
JAX00484214	2	17756214	0	A	G	A	A	A	A	A	G	A	A	G	A	A	A	G	A	G	A	A	A	A	G	A	A	A	A	A	A	G	A	A	A	A	A	A	A	A	A	G	A	G	A	N	A	A	A
JAX00484217	2	17761292	0	A	G	A	A	A	A	A	G	G	A	G	A	A	A	G	G	G	H	A	A	A	G	A	A	A	A	A	A	G	A	A	H	A	A	G	A	A	A	G	A	G	A	H	A	A	A
JAX00484219	2	17773114	0	T	C	T	T	T	T	T	T	C	T	T	T	T	T	T	C	T	T	T	T	T	T	T	T	T	T	T	T	T	T	T	T	T	T	N	T	T	T	T	T	T	T	T	T	T	T
JAX00091735	2	17796875	0	C	G	C	C	C	C	C	G	G	C	G	C	C	C	G	G	G	H	C	C	C	G	C	C	C	C	C	C	G	C	C	H	C	C	G	C	C	C	G	C	G	C	H	C	C	C
JAX00091736	2	17815869	0	T	C	T	T	T	T	T	C	C	T	C	T	T	T	C	C	C	T	T	T	T	C	T	T	T	T	T	T	C	T	T	T	T	T	C	T	T	T	C	T	N	T	T	T	T	T
JAX00484231	2	17877226	0	A	G	A	A	A	A	A	G	A	A	G	A	A	A	G	A	G	H	A	A	A	G	A	A	A	A	A	A	G	A	A	H	A	A	N	A	A	A	G	A	G	A	H	A	A	A
JAX00484240	2	17928694	0	A	T	A	A	A	A	A	T	T	A	T	A	A	A	T	T	T	H	A	A	A	T	A	A	A	A	A	A	T	A	A	H	A	A	T	A	A	A	T	A	T	A	H	A	A	A
JAX00091749	2	17989846	0	A	G	A	A	A	A	A	A	G	A	A	A	A	A	A	G	A	A	A	A	A	A	A	A	A	A	A	A	A	A	A	A	A	A	H	A	A	A	A	A	A	A	A	A	A	A
JAX00484243	2	17999537	0	C	T	C	C	C	C	C	C	T	C	C	C	C	C	C	T	C	C	C	C	C	C	C	C	C	C	C	C	C	C	C	C	C	C	H	C	C	C	C	C	C	C	C	C	C	C
JAX00484245	2	17999646	0	T	C	T	T	T	T	T	C	T	T	C	T	T	T	C	T	C	H	T	T	T	C	T	T	T	T	T	T	C	T	T	H	T	T	H	T	T	T	C	T	C	T	H	T	T	T
JAX00484246	2	18000614	0	G	A	G	G	G	G	G	G	A	G	G	G	G	G	G	A	G	G	G	G	G	G	G	G	G	G	G	G	G	G	G	G	G	G	H	G	G	G	G	G	G	G	G	G	G	G
JAX00484249	2	18014157	0	G	A	G	G	G	G	G	A	G	G	A	G	G	G	A	G	A	H	G	G	G	A	G	G	G	G	G	G	A	G	G	H	G	G	H	G	G	G	A	G	A	G	H	G	G	G
JAX00091751	2	18016539	0	G	A	G	G	G	G	G	A	G	G	A	G	G	G	A	G	A	N	G	G	G	A	G	G	G	G	G	G	A	G	G	H	G	G	H	G	G	G	A	G	A	G	H	G	G	G
JAX00091753	2	18018450	0	C	T	C	C	C	C	C	C	T	C	C	C	C	C	C	T	C	C	C	C	C	C	C	C	C	C	C	C	C	C	C	C	C	C	N	C	C	C	C	C	C	C	C	C	C	C
JAX00091754	2	18057176	0	C	T	C	C	C	C	C	T	T	C	T	C	C	C	T	T	T	C	C	C	C	T	C	C	C	C	C	C	T	C	C	C	C	C	T	C	C	C	T	C	T	C	C	C	C	C
JAX00091757	2	18098352	0	A	G	A	A	A	A	A	G	A	A	G	A	A	A	G	A	G	H	A	A	A	G	A	A	A	A	A	A	G	A	A	H	A	A	H	A	A	A	G	A	G	A	H	A	A	A
JAX00484257	2	18111428	0	T	C	T	T	T	T	T	T	C	T	T	T	T	T	T	C	T	T	T	T	T	T	T	T	T	T	T	T	T	T	T	T	T	T	H	T	T	T	T	T	T	T	T	T	T	T
JAX00091761	2	18150347	0	A	T	A	A	A	A	A	T	T	T	T	A	A	A	T	T	T	H	A	A	T	T	A	A	T	T	A	A	T	A	A	T	A	A	T	T	A	A	T	A	T	A	H	A	A	A
JAX00091762	2	18155322	0	T	C	T	T	T	T	T	T	C	T	T	T	T	T	T	C	T	T	T	T	T	T	T	T	T	T	T	T	T	T	T	T	T	T	H	T	T	T	H	T	T	T	T	T	T	T
JAX00091763	2	18179136	0	C	T	C	C	C	C	C	T	C	C	T	C	C	C	T	C	T	H	C	C	C	T	C	C	C	C	C	C	T	C	C	H	C	C	T	C	C	C	T	C	T	C	H	C	C	C
JAX00091765	2	18179798	0	C	G	C	C	C	C	C	G	C	C	G	C	C	C	G	C	G	H	C	C	C	G	C	C	C	C	C	C	G	C	C	H	C	C	N	C	C	C	G	C	G	C	H	C	C	C
JAX00484270	2	18224292	0	A	T	A	A	A	A	A	T	T	A	T	A	A	A	T	T	T	H	A	A	A	T	A	A	A	A	A	A	T	A	A	N	A	A	T	A	A	A	N	A	T	A	H	A	H	A
JAX00091769	2	18242677	0	T	C	T	T	T	T	T	C	C	C	C	T	T	T	C	C	C	H	T	T	C	C	T	T	C	C	T	T	C	T	T	C	T	T	C	C	T	T	C	T	C	T	H	T	T	T
JAX00484276	2	18263682	0	T	G	T	T	T	T	T	G	T	T	G	T	T	T	G	T	G	H	T	T	T	G	T	T	T	T	T	T	G	T	T	H	T	T	H	T	T	T	G	T	G	T	H	T	T	T
JAX00091770	2	18263861	0	G	A	G	G	G	G	G	A	A	A	A	G	G	G	A	A	A	H	G	G	A	A	G	G	A	A	G	G	A	G	G	A	G	G	A	A	G	G	A	G	A	G	H	G	G	G
JAX00091772	2	18281526	0	A	G	A	A	A	A	A	A	G	G	A	A	A	A	A	G	A	A	A	A	G	A	A	A	G	G	A	A	A	A	A	H	A	A	H	G	A	A	A	A	A	A	A	A	A	A
JAX00484279	2	18297762	0	A	G	A	A	A	A	A	G	A	A	G	A	A	A	G	A	G	H	A	A	A	G	A	A	A	A	A	A	G	A	A	H	A	A	H	A	A	A	G	A	G	A	H	A	A	A
JAX00091776	2	18338469	0	C	T	C	C	C	C	C	T	T	C	T	C	C	C	T	T	T	H	C	C	C	T	C	C	C	C	C	C	T	C	C	H	C	C	T	C	C	C	T	C	T	C	H	C	C	C
JAX00484283	2	18345941	0	C	T	C	C	C	C	C	C	T	C	C	C	C	C	C	T	C	C	C	C	C	C	C	C	C	C	C	C	C	C	C	C	C	C	H	C	C	C	C	C	C	C	C	C	C	C
JAX00484285	2	18359000	0	T	C	T	T	T	T	T	C	T	T	C	T	T	T	C	T	C	H	T	T	T	C	T	T	T	T	T	T	C	T	T	H	T	T	H	T	T	T	C	T	C	T	H	T	T	T
JAX00091779	2	18367985	0	C	A	C	C	C	C	C	C	A	C	C	H	C	N	C	A	C	C	C	C	C	C	C	C	C	C	C	C	C	C	C	C	C	C	H	C	C	C	C	C	C	C	C	C	C	C
JAX00484293	2	18409743	0	C	T	C	C	C	C	C	C	T	C	C	C	C	C	C	T	C	C	C	C	C	C	C	C	C	C	C	C	C	C	C	C	C	C	H	C	C	C	C	C	C	C	C	C	C	C
JAX00484306	2	18463249	0	G	A	G	G	G	G	G	A	A	G	A	G	G	G	A	A	A	H	G	G	G	A	G	G	G	G	G	G	A	G	G	H	G	G	A	G	G	G	A	G	A	G	H	G	G	G
JAX00484309	2	18465841	0	T	C	T	T	T	T	T	T	C	T	T	T	T	T	T	C	T	T	T	T	T	T	T	T	T	T	T	T	T	T	T	T	T	T	T	T	T	T	T	T	T	T	T	T	T	T
JAX00484317	2	18489207	0	G	C	G	G	G	G	G	C	G	G	N	G	G	G	C	G	N	N	G	G	G	C	G	G	G	G	G	G	C	G	G	N	G	G	H	G	G	G	H	G	N	G	H	G	G	G
JAX00091788	2	18494743	0	C	T	C	C	C	C	C	T	C	T	T	C	C	C	T	C	T	H	C	C	T	T	C	C	T	T	C	C	T	C	C	T	C	C	N	T	C	C	T	C	T	C	H	C	C	C
JAX00484323	2	18532346	0	G	A	G	G	G	G	G	G	A	G	G	G	G	G	G	A	G	G	G	G	G	G	G	G	G	G	G	G	G	G	G	G	G	G	H	G	G	G	G	G	G	G	G	G	G	G
JAX00484325	2	18545605	0	A	C	A	A	A	A	A	C	C	C	C	A	A	A	C	C	C	N	A	A	C	C	A	A	C	H	A	A	C	A	A	C	A	A	N	C	A	A	C	A	C	A	H	A	H	A
JAX00484327	2	18549694	0	C	T	C	C	C	C	C	T	C	C	T	C	C	C	T	C	T	H	C	C	C	T	C	C	C	C	C	C	T	C	C	H	C	C	H	C	C	C	T	C	T	C	H	C	C	C
JAX00091791	2	18549729	0	A	C	C	A	A	C	A	C	C	C	C	A	A	C	C	C	C	H	C	C	C	C	C	A	C	C	A	A	C	N	C	C	A	A	C	C	A	C	C	C	C	A	A	A	C	A
JAX00484328	2	18550491	0	A	G	G	A	A	G	A	A	G	G	A	A	A	G	A	G	A	A	G	G	G	A	G	H	G	G	A	A	A	H	G	H	A	A	G	G	H	G	A	G	A	A	A	A	G	A
JAX00484330	2	18569628	0	C	A	A	C	C	A	C	C	C	C	C	C	C	A	C	C	C	C	A	A	C	C	A	H	C	C	C	C	C	H	A	C	C	C	C	C	H	A	C	A	C	C	C	C	A	C
JAX00091793	2	18572742	0	C	T	T	C	C	T	C	C	C	C	C	C	C	T	C	C	C	C	T	T	C	C	T	H	C	C	C	C	C	H	T	C	C	C	C	C	H	T	C	T	C	C	C	C	T	C
JAX00484333	2	18577687	0	G	A	G	G	G	G	G	G	A	A	G	G	G	G	G	A	G	G	G	G	A	G	G	G	A	A	G	G	G	G	G	H	G	G	H	A	G	G	G	G	G	G	G	G	G	G
JAX00484334	2	18578075	0	C	T	C	C	C	C	C	C	T	C	C	C	C	C	C	T	C	C	C	C	C	C	C	C	C	C	C	C	C	C	C	C	C	C	H	C	C	C	C	C	C	C	C	C	C	C
JAX00091795	2	18582029	0	G	A	A	G	G	A	G	A	A	A	A	G	G	A	A	A	A	H	A	A	A	A	A	H	A	A	G	G	A	H	A	A	G	G	A	A	H	A	A	A	A	G	H	G	A	G
JAX00091796	2	18618445	0	G	A	A	G	G	A	G	A	A	A	A	G	G	A	A	A	A	H	A	A	A	A	A	H	A	A	G	G	A	H	A	A	G	G	A	A	H	A	A	A	A	G	H	G	A	G
JAX00091797	2	18622650	0	A	G	G	A	A	G	A	G	G	G	G	A	A	G	G	G	G	H	G	G	G	G	G	H	G	G	A	A	G	H	G	G	A	A	G	G	H	G	G	G	G	A	H	A	G	A
JAX00484340	2	18646753	0	T	C	C	T	T	C	T	C	T	T	C	T	T	C	C	T	C	H	C	C	T	C	C	H	T	T	T	T	C	H	C	H	T	T	H	T	H	C	C	C	C	T	H	T	C	T
JAX00484344	2	18669012	0	T	C	C	T	T	C	T	T	C	T	T	T	T	C	T	C	T	T	C	C	T	T	C	H	T	T	T	T	T	H	C	T	T	T	H	T	H	C	T	C	T	T	T	T	C	T
JAX00484356	2	18731989	0	C	T	C	C	C	T	C	C	C	C	C	C	C	T	C	C	C	C	C	T	C	C	C	H	C	C	C	C	C	C	T	C	C	C	C	C	H	H	C	T	C	C	C	C	T	C
JAX00484357	2	18732100	0	G	A	G	G	G	G	G	G	A	G	G	G	G	G	G	A	G	G	G	G	G	G	G	G	G	G	G	G	G	G	G	G	G	G	N	G	G	G	G	G	G	G	G	G	G	G
JAX00484366	2	18753313	0	T	G	T	T	T	T	T	G	T	T	G	T	T	T	G	T	G	H	T	T	T	G	T	T	T	T	T	T	G	T	T	H	T	T	H	T	T	T	G	T	G	T	H	T	T	T
JAX00484367	2	18762560	0	T	C	T	T	T	T	T	C	C	T	C	T	T	T	C	C	C	H	T	T	T	C	T	T	T	T	T	T	C	T	T	H	T	T	C	T	T	T	C	T	C	T	H	T	T	T
JAX00091808	2	18763713	0	T	C	C	T	T	C	T	C	C	T	C	T	T	C	C	C	C	H	C	C	T	C	C	H	T	T	T	T	C	H	C	H	T	T	C	T	H	C	C	C	C	T	H	T	C	T
JAX00484376	2	18782469	0	T	C	T	T	T	T	T	C	C	T	C	T	T	T	C	C	C	H	T	T	T	C	T	T	T	T	T	T	C	T	T	H	T	T	C	T	T	T	C	T	C	T	H	T	T	T
JAX00484377	2	18783771	0	C	T	C	C	C	C	C	C	T	C	C	C	C	C	C	T	C	C	C	C	C	C	C	C	C	C	C	C	C	C	C	C	C	C	T	C	C	C	C	C	C	C	C	C	C	C
JAX00215764	2	18784538	0	A	G	A	A	A	A	A	A	G	A	A	A	A	A	A	G	A	A	A	A	A	A	A	A	A	A	A	A	A	A	A	A	A	A	H	A	A	A	A	A	A	A	A	A	A	A
JAX00484382	2	18809787	0	T	C	T	T	T	T	T	C	T	T	C	T	T	T	C	T	C	H	T	T	T	C	T	T	T	T	T	T	C	T	T	H	T	T	H	T	T	T	C	T	C	T	H	T	T	T
JAX00484383	2	18810015	0	G	A	G	G	G	A	G	G	A	G	G	G	G	H	G	A	G	G	G	N	G	G	G	H	G	G	G	G	G	G	A	G	G	G	N	G	H	H	G	A	G	G	G	G	H	G
JAX00484386	2	18813492	0	A	T	A	A	A	T	A	T	T	A	T	A	A	T	T	T	T	H	A	T	A	T	A	A	A	A	A	A	T	A	T	H	A	A	T	A	A	A	T	T	T	A	H	A	T	A
JAX00091812	2	18818533	0	C	T	C	C	C	C	C	T	T	C	T	C	C	C	T	T	T	T	C	C	C	T	C	C	C	C	C	C	T	C	C	H	C	C	T	C	C	C	T	C	T	C	T	C	C	C
JAX00091813	2	18821638	0	G	C	G	G	G	C	G	C	C	G	C	G	G	C	C	C	C	H	G	C	G	C	G	H	G	G	G	G	C	G	C	H	G	G	C	G	H	H	C	C	C	G	H	G	C	G
JAX00484390	2	18833267	0	C	T	C	C	C	C	C	T	C	C	T	C	C	C	T	C	T	H	C	C	C	T	C	C	C	C	C	C	T	C	C	H	C	C	H	C	C	C	T	C	T	C	N	C	C	C
JAX00484396	2	18873523	0	C	T	C	C	C	T	C	T	T	C	T	C	C	T	T	T	T	H	C	T	C	T	C	H	C	C	C	C	T	C	T	H	C	C	T	C	H	H	T	T	T	C	H	C	T	C
JAX00091816	2	18875414	0	A	G	G	A	A	G	A	A	A	G	A	A	A	G	A	A	A	A	G	G	G	A	G	H	G	G	A	A	A	H	G	H	A	A	A	G	H	G	A	G	A	A	A	A	G	A
JAX00215767	2	18880803	0	T	C	T	T	T	T	T	C	C	T	C	T	T	T	C	C	C	H	T	T	T	C	T	T	T	T	T	T	C	T	T	H	T	T	C	T	T	T	C	T	C	T	H	T	T	T
JAX00484404	2	18897908	0	T	C	T	T	T	C	T	T	T	C	T	T	T	C	T	T	T	T	T	C	C	T	T	H	C	C	T	T	T	T	C	H	T	T	T	C	H	H	T	C	T	T	T	T	C	T
JAX00091819	2	18898071	0	G	C	C	G	G	C	G	C	C	C	C	G	G	C	C	C	C	H	C	C	C	C	C	H	C	C	G	G	C	H	C	C	G	G	C	C	H	C	C	C	C	G	H	G	C	G
JAX00484407	2	18927214	0	G	A	G	G	G	G	G	A	G	G	A	G	G	G	A	G	A	N	G	G	G	A	G	G	G	G	G	G	A	G	G	H	G	G	H	G	G	G	A	G	A	G	H	G	G	G
JAX00091821	2	18941737	0	A	T	T	A	A	T	A	T	T	T	T	A	A	T	T	T	T	H	T	T	T	T	T	H	T	T	A	A	T	H	T	T	A	A	T	T	H	T	T	T	T	A	H	A	T	A
JAX00215768	2	18964635	0	G	T	G	G	G	G	G	T	T	G	T	N	G	G	T	T	T	H	G	G	G	T	G	G	G	G	G	G	T	G	G	H	G	G	T	G	G	G	T	G	T	G	H	G	G	G
JAX00484415	2	18969563	0	T	C	T	T	T	T	T	C	T	T	C	T	T	T	C	T	C	H	T	T	T	C	T	T	T	T	T	T	C	T	T	H	T	T	H	T	T	T	C	T	C	T	H	T	T	T
JAX00484420	2	18978375	0	T	C	T	T	T	T	T	T	T	C	T	T	T	T	T	T	T	T	T	T	C	T	T	T	C	C	T	T	T	T	T	H	T	T	T	C	T	T	T	T	T	T	T	T	T	T
JAX00484422	2	18982543	0	G	A	G	G	G	A	G	G	G	G	G	G	G	A	G	G	G	G	G	A	G	G	G	H	G	G	G	G	G	G	A	G	G	G	G	G	H	H	G	A	G	G	G	G	A	G
JAX00484424	2	19027542	0	A	G	A	A	A	A	A	A	G	A	A	A	A	A	A	G	A	A	A	A	A	A	A	A	A	A	A	A	A	A	A	A	A	A	A	A	A	A	A	A	A	A	A	A	A	A
JAX00091827	2	19033954	0	T	G	G	T	T	G	T	G	G	G	G	N	N	G	G	G	G	N	G	G	G	G	G	G	G	G	T	T	G	G	G	G	N	T	G	G	G	G	G	G	G	T	H	T	G	T
JAX00484427	2	19050703	0	C	T	C	C	C	T	C	C	T	C	C	C	C	T	C	T	C	C	C	T	C	C	C	H	C	C	C	C	C	C	T	C	C	C	H	C	H	H	C	T	C	C	C	C	T	C
JAX00484428	2	19060418	0	C	G	C	C	C	C	C	C	G	C	C	C	C	C	C	G	C	C	C	C	C	C	C	C	C	C	C	C	C	C	C	C	C	C	H	C	C	C	C	C	C	C	C	C	C	C
JAX00091830	2	19060608	0	A	G	G	A	A	G	A	G	G	G	G	A	A	G	G	G	G	H	G	G	G	G	G	H	G	G	A	A	G	H	G	G	A	A	G	G	N	G	G	G	G	A	H	A	G	A
JAX00484430	2	19060894	0	G	C	G	G	G	G	G	C	C	G	C	G	G	G	C	C	C	H	G	G	G	C	G	G	G	G	G	G	C	G	G	H	G	G	C	G	G	G	C	G	C	G	H	G	G	G
JAX00091831	2	19064802	0	A	G	G	A	A	G	A	G	G	G	G	A	A	G	G	G	G	H	G	G	G	G	G	H	G	G	A	A	G	H	G	G	A	A	G	G	H	G	G	G	G	A	H	A	G	A
JAX00484436	2	19093733	0	A	C	C	A	A	C	A	A	A	C	N	H	A	C	A	A	A	A	C	C	C	A	C	H	C	C	A	A	A	N	C	H	A	A	A	C	A	C	A	C	A	A	A	A	C	A
JAX00091834	2	19118993	0	C	T	T	C	C	T	C	T	T	T	T	C	C	T	T	T	T	H	T	T	T	T	T	H	T	T	C	C	T	H	T	T	C	C	T	T	H	T	T	T	T	C	H	C	T	C
JAX00484443	2	19119874	0	C	T	C	C	C	T	C	T	T	C	T	C	C	T	T	T	T	H	C	T	C	T	C	H	C	C	C	C	T	C	T	N	C	C	T	C	N	H	T	T	T	C	H	C	T	C
JAX00091835	2	19120365	0	T	A	A	T	T	A	T	A	A	A	A	T	T	A	A	A	A	H	A	A	A	A	A	H	A	A	T	T	A	H	A	A	T	T	A	A	H	A	A	A	A	T	H	T	A	T
JAX00091837	2	19154630	0	T	C	C	T	T	C	T	C	C	C	C	H	T	C	C	C	C	H	C	C	C	C	C	N	C	C	T	T	C	N	C	C	T	T	C	C	T	C	C	C	C	T	H	T	C	T
JAX00091839	2	19172104	0	G	A	A	G	G	A	G	G	G	A	G	G	G	A	G	G	G	G	A	A	A	G	A	H	A	A	G	G	G	H	A	N	G	G	G	A	H	A	G	A	G	G	G	G	A	G
JAX00484449	2	19174053	0	G	A	A	G	G	G	G	G	G	A	G	G	G	G	G	G	G	G	A	G	A	G	A	G	A	A	G	G	G	H	G	H	G	G	G	A	G	H	G	G	G	G	G	G	G	G
JAX00091840	2	19179299	0	C	T	T	C	C	T	C	T	T	T	T	C	C	T	T	T	T	H	T	T	T	T	T	H	T	T	C	C	T	H	T	T	C	C	T	T	H	T	T	T	T	C	H	C	T	C
JAX00484450	2	19189321	0	C	G	C	C	C	C	C	G	G	C	G	C	C	C	G	G	G	H	C	C	C	G	C	C	C	C	C	C	G	C	C	H	C	C	G	C	C	C	G	C	G	C	H	C	C	C
JAX00484451	2	19190291	0	C	T	C	C	C	C	C	T	T	C	T	C	C	C	T	T	T	H	C	C	C	T	C	C	C	C	C	C	T	C	C	H	C	C	T	C	C	C	T	C	T	C	H	C	C	C
JAX00091841	2	19221993	0	C	T	C	C	C	T	C	T	T	C	T	C	C	T	T	T	T	H	C	T	C	T	C	H	C	C	C	C	T	C	T	H	C	C	T	C	H	H	T	T	T	C	H	C	T	C
JAX00091842	2	19222024	0	T	G	T	T	T	T	T	T	G	T	T	T	T	T	T	G	T	T	T	T	T	T	T	T	T	T	T	T	T	T	T	T	T	T	H	T	T	T	T	T	T	T	T	T	T	T
JAX00091844	2	19258117	0	G	A	G	G	G	G	G	A	A	G	A	G	G	G	A	A	A	H	G	G	G	A	G	G	G	G	G	G	A	G	G	H	G	G	A	G	G	G	A	G	A	G	H	G	G	G
JAX00484472	2	19269244	0	G	A	G	G	G	G	G	A	A	G	A	G	G	G	A	A	A	H	G	G	G	A	G	G	G	G	G	G	A	G	G	H	G	G	A	G	G	G	A	G	A	G	A	G	G	G
JAX00484475	2	19270180	0	T	C	T	T	T	C	T	T	T	T	T	T	T	C	T	T	T	T	T	C	T	T	T	C	T	T	T	T	T	T	C	T	T	T	T	T	C	C	T	C	T	T	T	T	C	T
JAX00484485	2	19354182	0	T	C	T	T	T	C	T	C	C	T	C	T	T	H	C	C	C	H	T	C	T	C	T	H	T	T	T	T	C	T	C	H	T	T	C	T	H	H	C	C	C	T	H	T	C	T
JAX00484486	2	19356196	0	A	G	A	A	A	A	A	G	A	A	G	A	A	A	G	A	G	H	A	A	A	G	A	A	A	A	A	A	G	A	A	H	A	A	H	A	A	A	G	A	G	A	H	A	A	A
JAX00484488	2	19358114	0	T	C	T	T	T	T	T	C	T	T	C	T	T	T	C	T	C	H	T	T	T	C	T	T	T	T	T	T	C	T	T	H	T	T	H	T	T	T	C	T	C	T	H	T	T	T
JAX00484489	2	19358399	0	T	G	T	T	T	G	T	T	T	T	T	T	T	H	T	T	T	T	T	G	T	T	T	H	T	T	T	T	T	T	G	T	T	T	T	T	H	H	T	G	T	T	T	T	G	T
JAX00484493	2	19383990	0	A	G	A	A	A	A	A	A	A	G	A	A	A	A	A	A	A	A	A	A	H	A	A	A	G	G	A	A	A	A	A	A	A	A	A	G	A	A	A	A	A	A	A	A	A	A
JAX00484494	2	19388692	0	C	T	C	C	C	C	C	T	C	C	T	C	C	C	T	C	T	H	C	C	C	T	C	C	C	C	C	C	T	C	C	H	C	C	H	C	C	C	T	C	T	C	H	C	C	C
JAX00484495	2	19388912	0	C	T	C	C	C	T	C	C	C	C	C	C	C	H	C	C	C	C	C	H	C	C	C	H	C	C	C	C	C	C	T	C	C	C	C	C	H	H	C	T	C	C	C	C	T	C
JAX00091855	2	19390930	0	C	T	T	C	C	T	C	T	T	T	T	C	C	T	T	T	T	H	T	T	T	T	T	H	T	T	C	C	T	H	T	T	C	C	T	T	H	T	T	T	T	C	H	C	T	C
JAX00484501	2	19402533	0	T	C	T	T	T	C	T	T	T	T	T	T	T	H	T	T	T	T	T	H	T	T	T	H	T	T	T	T	T	T	C	T	T	T	T	T	H	H	T	C	T	T	T	T	C	T
JAX00484502	2	19427326	0	A	G	A	A	A	A	A	G	G	A	G	A	A	A	G	G	G	H	A	H	A	G	A	A	A	A	A	A	G	A	A	H	A	A	G	A	A	A	G	A	G	A	H	A	A	A
JAX00484503	2	19427723	0	T	C	C	T	T	C	T	C	C	C	C	T	T	C	C	C	C	H	C	C	C	C	C	H	C	C	T	T	C	H	C	C	T	T	C	C	H	C	C	C	C	T	H	T	C	T
JAX00484504	2	19427835	0	C	T	C	C	C	C	C	T	C	C	T	C	C	C	T	C	N	N	C	C	C	T	C	C	C	C	C	C	T	C	C	H	C	C	H	C	C	C	H	C	H	C	H	C	C	C
JAX00091857	2	19431683	0	A	G	G	A	A	A	A	G	G	G	G	A	A	H	G	G	G	H	G	H	G	N	G	A	G	G	A	A	G	H	A	G	A	A	G	G	A	H	H	A	H	A	A	A	A	A
JAX00091858	2	19434210	0	T	C	C	T	T	T	T	T	T	C	T	T	T	H	T	T	T	T	C	T	C	T	C	T	C	C	T	T	T	H	T	H	T	T	T	C	T	H	T	T	T	T	T	T	T	T
JAX00484506	2	19434261	0	A	T	A	A	A	A	A	A	T	A	A	A	A	A	A	T	A	A	A	H	A	A	A	A	A	A	A	A	A	A	A	A	A	A	H	A	A	A	A	A	A	A	A	A	A	A
JAX00091859	2	19445515	0	T	C	C	T	T	T	T	T	T	T	T	T	T	T	T	T	T	T	C	T	T	T	C	T	T	T	T	T	T	H	T	T	T	T	T	T	T	H	T	T	T	T	T	T	T	T
JAX00091860	2	19448737	0	A	G	G	A	A	G	A	G	G	G	G	A	A	G	G	N	G	A	G	G	G	G	G	H	G	G	A	A	G	H	G	G	A	A	G	G	H	G	N	G	G	A	A	A	G	A
JAX00091861	2	19458909	0	C	T	T	C	C	T	C	C	C	T	C	C	C	T	C	C	C	C	T	H	T	C	T	H	T	T	C	C	C	H	T	H	C	C	C	T	H	T	C	T	C	C	C	C	T	C
JAX00091862	2	19482505	0	T	G	G	T	T	G	T	G	G	G	G	T	T	G	G	G	G	H	G	G	G	G	G	H	G	G	T	T	G	H	G	G	T	T	G	G	H	G	G	G	G	T	H	T	G	T
JAX00484516	2	19486399	0	T	G	T	T	T	T	T	G	G	T	G	T	T	T	G	G	G	H	T	H	T	G	T	T	T	T	T	T	G	T	T	H	T	T	G	T	T	T	G	T	G	T	H	T	T	T
JAX00484519	2	19489551	0	T	C	T	T	T	T	T	C	T	T	C	T	T	T	C	T	C	H	T	T	T	C	T	T	T	T	T	T	C	T	T	H	T	T	H	T	T	T	C	T	C	T	H	T	T	T
JAX00484520	2	19496741	0	C	T	C	C	C	C	C	T	C	C	T	C	C	C	T	C	T	H	C	C	C	T	C	C	C	C	C	C	T	C	C	H	C	C	H	C	C	C	T	C	T	C	H	C	C	C
JAX00091863	2	19498397	0	G	A	A	G	G	G	G	A	G	G	A	G	G	G	A	G	A	H	A	G	G	A	A	G	G	G	G	G	A	H	G	H	G	G	H	G	G	H	A	G	A	G	H	G	G	G
JAX00484523	2	19498540	0	A	G	G	A	A	A	A	A	G	G	A	A	A	H	A	G	A	A	G	H	G	A	G	A	G	G	A	N	A	H	A	H	A	A	H	G	A	H	N	A	A	N	A	A	A	A
JAX00484525	2	19518225	0	A	T	A	A	A	A	A	A	A	T	A	A	A	H	A	A	A	A	A	A	T	A	A	A	T	T	A	A	A	A	A	H	A	A	A	T	A	A	A	A	A	A	A	A	A	A
JAX00484528	2	19523739	0	A	C	A	A	A	A	A	A	C	A	A	A	A	A	A	C	A	A	A	H	A	A	A	A	A	A	A	A	A	A	A	A	A	A	H	A	A	A	A	A	A	A	A	A	A	A
JAX00091865	2	19532136	0	G	C	C	G	G	C	G	G	G	C	G	G	G	C	G	G	G	G	C	H	C	G	C	H	C	C	G	G	G	H	C	H	G	G	G	C	H	C	G	C	G	G	G	G	C	G
JAX00484535	2	19564275	0	C	T	C	C	C	C	C	T	C	C	T	C	C	C	T	C	T	H	C	C	C	T	C	C	C	C	C	C	T	C	C	H	C	C	H	C	C	C	T	C	T	C	H	C	C	C
JAX00484543	2	19586836	0	T	C	C	T	T	C	T	C	T	C	C	T	T	C	C	T	C	H	C	H	C	C	C	H	C	C	T	T	C	H	C	C	T	T	H	C	H	C	C	C	C	T	H	T	C	T
JAX00484544	2	19587601	0	C	T	T	C	C	T	C	C	C	T	C	C	C	T	C	C	C	C	T	H	T	C	T	H	T	T	C	C	C	H	T	H	C	C	C	T	H	T	C	T	C	C	C	C	T	C
JAX00484545	2	19588004	0	G	A	A	G	G	A	G	G	G	A	G	G	G	A	G	G	G	G	A	H	A	G	A	H	A	A	G	G	G	H	A	H	G	G	G	A	H	A	G	A	G	G	G	G	A	G
JAX00484547	2	19594204	0	G	C	C	G	G	C	G	C	C	C	C	G	G	C	C	C	C	N	C	C	C	C	C	H	C	C	G	G	C	H	C	C	G	G	C	C	H	C	C	C	C	G	N	G	C	G
JAX00091871	2	19601161	0	G	A	A	G	G	A	G	A	G	A	A	G	G	A	A	G	A	H	A	H	A	A	A	H	A	A	G	G	A	H	A	A	G	G	H	A	H	A	A	A	A	G	N	G	A	G
JAX00484549	2	19654424	0	T	C	T	T	T	T	T	C	T	T	C	T	T	T	C	T	C	H	T	T	T	C	T	T	T	T	T	T	C	T	T	H	T	T	H	T	T	T	C	T	C	T	H	T	T	T
JAX00484554	2	19659138	0	G	T	G	G	G	G	G	T	T	G	T	G	G	G	T	T	T	H	G	H	G	T	G	G	G	G	G	G	T	G	G	H	G	G	T	G	G	G	T	G	T	G	H	G	G	G
JAX00091875	2	19662917	0	G	A	A	G	G	G	G	G	G	G	G	G	G	G	G	G	G	G	A	G	G	G	A	G	G	G	G	G	G	H	G	G	G	G	G	G	G	H	G	G	G	G	G	G	G	G
JAX00091877	2	19699624	0	A	G	G	A	A	G	A	A	A	A	A	A	A	H	A	A	A	A	G	N	A	A	G	H	A	A	A	A	A	H	G	A	A	A	A	A	H	G	A	G	A	A	A	A	G	A
JAX00091878	2	19705790	0	A	G	G	A	A	G	A	G	G	G	G	A	A	G	G	G	G	H	G	G	G	G	G	H	G	G	A	A	G	H	G	G	A	A	G	G	H	G	G	G	G	A	H	A	G	A
JAX00091879	2	19713402	0	T	C	C	T	T	C	T	T	T	T	T	T	T	H	T	T	T	T	C	H	T	T	C	H	T	T	T	T	T	H	C	T	T	T	T	T	H	C	T	C	T	T	T	T	C	T
JAX00484557	2	19727494	0	C	T	C	C	C	C	C	T	C	C	T	C	C	C	T	C	N	H	C	C	C	T	C	C	C	C	C	C	T	C	C	H	C	C	H	C	C	C	T	C	T	C	H	C	C	C
JAX00484558	2	19727636	0	A	G	A	A	A	G	A	G	A	A	G	A	A	A	G	A	G	H	A	H	A	G	A	H	A	A	A	A	G	A	G	H	A	A	H	A	H	H	G	G	G	A	H	A	G	A
JAX00091880	2	19727946	0	G	A	A	G	G	A	G	G	G	A	G	G	G	A	G	G	G	G	A	H	A	G	A	H	A	A	G	G	G	H	A	H	H	G	G	A	H	A	G	A	G	G	G	G	A	G
JAX00484560	2	19728200	0	A	G	A	A	A	G	A	A	A	A	A	N	H	H	A	A	A	A	A	H	A	A	A	H	A	A	A	A	A	A	G	A	A	A	A	A	H	H	H	G	A	A	A	A	G	A
JAX00484561	2	19730214	0	A	G	G	A	A	A	A	G	A	A	G	A	A	A	G	A	G	H	G	A	A	G	G	A	A	A	A	A	G	H	A	H	A	A	H	A	A	H	G	A	G	A	H	A	A	A
JAX00484563	2	19734176	0	T	C	T	T	T	T	T	C	C	T	C	T	T	T	C	C	C	H	T	H	T	C	T	T	T	T	T	T	C	T	T	H	T	T	C	T	T	T	C	T	C	T	H	T	T	T
JAX00091881	2	19734280	0	A	G	G	A	A	A	A	G	G	A	G	A	A	A	G	G	G	H	G	H	A	G	G	A	A	A	A	A	G	H	A	H	A	A	G	A	A	H	G	A	G	A	H	A	A	A
JAX00484564	2	19735433	0	C	T	C	C	C	C	C	C	C	T	C	C	C	H	C	C	C	C	C	C	T	C	C	C	T	T	C	C	C	C	C	T	H	C	C	T	C	C	C	C	C	C	C	C	C	C
JAX00484566	2	19738066	0	G	A	G	G	G	G	G	G	A	G	G	G	G	G	G	A	G	G	G	H	G	G	G	G	G	G	G	G	G	G	G	G	G	G	H	G	G	G	G	G	G	G	G	G	G	G
JAX00484567	2	19749564	0	C	T	C	C	C	C	C	T	C	C	T	C	C	C	T	C	T	H	C	C	C	T	C	C	C	C	C	C	T	C	C	N	C	C	N	C	C	C	T	C	T	C	H	C	C	C
JAX00484568	2	19750866	0	T	C	C	T	T	T	T	T	T	T	T	T	T	T	T	T	T	T	C	T	T	T	C	T	T	T	T	T	T	H	T	T	T	T	T	T	T	H	T	T	T	T	T	T	T	T
JAX00484569	2	19754164	0	G	T	T	G	G	G	G	G	T	G	G	G	G	G	G	T	G	G	T	H	G	G	T	G	G	G	G	G	G	H	G	G	G	G	H	G	G	H	G	G	G	G	G	G	G	G
JAX00484571	2	19765349	0	T	C	T	T	T	T	T	T	C	T	T	T	T	T	T	C	T	T	T	H	T	T	T	T	T	T	T	T	T	T	T	T	T	T	H	T	T	T	T	T	T	T	T	T	T	T
JAX00484572	2	19775078	0	C	T	C	C	C	C	C	C	T	C	C	C	C	C	C	T	C	C	C	N	C	C	C	C	C	C	C	C	C	C	C	C	C	C	C	C	C	C	C	C	C	C	C	C	C	C
JAX00091884	2	19785642	0	T	C	C	T	T	T	T	C	C	T	C	T	T	T	C	C	C	H	C	H	T	C	C	T	T	T	T	T	C	H	T	H	T	T	C	T	T	H	C	T	C	T	H	T	T	T
JAX00091885	2	19785717	0	A	T	T	A	A	A	A	T	T	A	T	A	A	A	T	T	T	H	T	H	A	T	T	A	A	A	A	A	T	H	A	H	A	A	T	A	A	H	T	A	T	A	H	A	A	A
JAX00484577	2	19804242	0	A	G	A	A	A	G	A	G	G	G	G	A	A	G	G	G	G	H	A	G	G	G	A	H	G	G	A	A	G	A	G	G	H	A	G	G	H	H	G	G	G	A	H	A	G	A
JAX00484580	2	19809097	0	G	A	G	G	G	A	G	G	A	A	G	G	G	A	G	A	G	G	G	A	A	G	G	H	A	A	G	G	G	G	A	H	H	G	H	A	H	H	G	A	G	G	G	G	A	G
JAX00484581	2	19846388	0	C	T	C	C	C	C	C	C	C	T	C	C	C	T	C	C	C	C	C	C	T	C	C	C	T	T	C	C	C	C	C	H	H	C	C	T	C	C	C	C	C	C	C	C	N	C
JAX00484584	2	19868948	0	C	T	C	C	C	C	C	C	C	T	C	C	C	H	C	C	C	C	C	C	T	C	C	C	T	T	C	C	C	C	C	H	H	C	C	T	C	C	C	C	C	C	C	C	C	C
JAX00484586	2	19893705	0	G	A	A	G	G	A	G	G	A	G	G	G	G	H	G	A	G	G	A	A	G	G	A	H	G	G	G	G	G	H	A	G	G	G	H	G	H	A	G	A	G	G	G	G	A	G
JAX00484588	2	19897675	0	G	T	G	G	G	T	G	G	G	G	G	G	G	N	G	G	G	G	G	H	G	G	G	H	G	G	G	G	G	G	T	G	G	G	G	G	H	H	G	T	G	G	G	G	T	G
JAX00484589	2	19899564	0	G	C	G	G	G	G	G	C	G	G	C	G	G	G	H	G	H	N	G	G	G	H	G	G	G	G	G	G	H	G	G	H	G	G	H	G	G	G	H	G	H	G	G	G	G	G
JAX00091895	2	19930328	0	T	G	G	T	T	G	T	G	G	T	G	T	T	H	G	G	G	H	G	G	T	G	G	H	T	T	T	T	G	H	G	H	T	T	G	T	H	G	G	G	G	T	H	T	G	T
JAX00484594	2	19930394	0	A	G	A	A	A	A	A	A	G	A	A	A	A	A	A	G	A	A	A	N	A	A	A	A	A	A	A	A	A	A	A	N	A	A	G	A	A	A	A	A	A	A	A	A	A	A
JAX00484595	2	19930421	0	C	T	C	C	C	T	C	C	C	C	C	C	C	H	C	C	C	C	C	H	C	C	C	H	C	C	C	C	C	C	T	C	C	C	C	C	H	H	C	T	C	C	C	C	T	C
JAX00091899	2	19985585	0	T	C	C	T	T	T	T	T	T	T	T	T	T	T	T	T	T	T	C	T	T	T	C	T	T	T	T	T	T	H	T	T	T	T	T	T	T	H	T	T	T	T	T	T	T	T
JAX00484608	2	20015740	0	G	A	A	G	G	G	G	G	G	G	G	G	G	G	G	G	G	G	A	G	G	G	A	G	G	G	G	G	G	H	G	G	G	G	G	G	G	H	G	G	G	G	G	G	G	G
JAX00484609	2	20015763	0	C	T	C	C	C	C	C	T	C	C	T	C	C	C	T	C	T	H	C	C	C	T	C	C	C	C	C	C	T	C	C	H	C	C	H	C	C	C	T	C	T	C	H	C	C	C
JAX00091901	2	20015783	0	C	T	T	C	C	T	C	T	T	T	T	C	C	T	T	T	T	H	T	T	T	T	T	H	T	T	C	C	T	H	T	T	H	C	T	T	H	T	T	T	T	C	H	C	T	C
JAX00484610	2	20018232	0	A	T	T	A	A	A	A	T	T	A	T	N	A	A	T	T	T	H	T	H	A	T	T	A	A	A	A	A	T	H	A	H	A	A	T	A	A	H	T	A	T	A	H	A	A	A
JAX00484611	2	20018306	0	A	G	G	A	A	A	A	A	G	A	A	A	A	A	A	G	A	A	G	H	A	A	G	A	A	A	A	A	A	H	A	A	A	A	H	A	A	H	A	A	A	A	A	A	A	A
JAX00484612	2	20018336	0	A	C	C	A	A	A	A	C	C	A	C	A	A	A	C	C	H	A	C	A	A	H	H	A	A	A	A	A	C	A	A	A	A	A	C	A	A	A	H	A	H	A	A	A	A	A
JAX00484623	2	20035192	0	C	T	C	C	C	C	C	T	T	T	T	C	C	H	T	T	T	H	C	H	T	T	C	C	T	T	C	C	T	C	C	T	H	C	T	T	C	C	T	C	T	C	H	C	C	C
JAX00484626	2	20057873	0	G	A	G	G	G	G	G	G	G	A	G	G	G	H	G	G	G	G	G	G	A	G	G	G	A	A	G	G	G	G	G	H	G	G	G	A	G	G	G	G	G	G	G	G	G	G
JAX00484631	2	20086406	0	A	C	A	A	A	A	A	A	C	A	A	A	A	A	A	C	A	A	A	H	A	A	A	A	A	A	A	A	A	A	A	A	A	A	H	A	A	A	A	A	A	A	A	A	A	A
JAX00091908	2	20086466	0	T	C	C	T	T	C	T	C	C	C	C	T	T	C	C	C	C	N	C	C	C	C	C	H	C	C	T	T	C	H	C	C	N	T	C	C	H	C	C	C	C	T	H	T	C	T
JAX00091909	2	20099187	0	C	T	T	C	C	T	C	T	T	C	T	C	C	H	T	T	T	H	T	T	C	T	T	H	C	C	C	C	T	H	T	H	C	C	T	C	H	T	T	T	T	C	H	C	T	C
JAX00484633	2	20145994	0	A	G	A	A	A	A	A	G	G	A	G	A	A	A	G	G	G	N	A	G	A	G	A	A	A	A	A	A	G	A	A	G	A	A	G	A	A	A	G	A	G	A	G	A	H	A
JAX00484634	2	20146016	0	C	T	C	C	C	C	C	T	T	C	T	C	C	C	T	T	T	H	C	T	C	T	C	C	C	C	C	C	T	C	C	H	C	C	T	C	C	C	T	C	T	C	T	C	C	C
JAX00484636	2	20147610	0	C	T	C	C	C	C	C	T	C	C	T	C	C	C	T	C	T	H	C	C	C	T	C	C	C	C	C	C	T	C	C	N	C	C	N	C	C	C	T	C	T	C	H	C	C	C
JAX00484642	2	20151602	0	A	T	A	A	A	T	A	A	A	A	A	A	A	H	A	A	A	A	A	H	A	A	A	H	A	A	A	A	A	A	T	A	A	A	A	A	H	H	A	T	A	A	A	A	T	A
JAX00484645	2	20166983	0	G	A	A	G	A	A	A	G	G	A	G	A	H	A	G	G	G	G	A	H	A	G	A	A	A	A	A	G	G	H	A	H	A	G	G	A	A	A	G	A	G	G	H	A	A	G
JAX00484648	2	20168123	0	G	A	G	G	G	A	G	A	A	G	A	G	G	H	A	A	A	N	G	A	G	A	G	H	G	G	G	G	A	G	A	H	G	G	A	G	H	H	A	A	A	G	N	G	A	G
JAX00484649	2	20168211	0	G	A	G	G	G	A	G	G	G	G	G	G	G	H	G	G	G	G	G	H	G	G	G	H	G	G	G	G	G	G	A	G	G	G	G	G	H	H	G	A	G	G	G	G	A	G
JAX00091915	2	20197099	0	T	C	C	T	T	C	T	C	T	T	C	T	T	H	C	T	C	H	C	H	T	C	C	H	T	T	T	T	C	H	C	H	T	T	H	T	H	C	C	C	C	T	T	T	H	T
JAX00091918	2	20213463	0	G	A	A	G	G	G	G	G	G	G	G	G	G	G	G	G	G	G	A	G	G	G	A	G	G	G	G	G	G	H	G	G	G	G	G	G	G	H	G	G	G	G	G	G	G	G
JAX00091921	2	20258749	0	C	A	C	C	A	C	A	A	A	C	A	A	H	C	A	A	A	H	C	H	C	A	C	H	C	C	A	C	A	C	C	H	H	C	A	C	H	C	A	C	A	C	A	A	C	C
JAX00484654	2	20289236	0	G	A	G	G	G	G	G	A	G	G	A	G	G	G	A	G	A	N	G	G	G	A	G	G	G	G	G	G	A	G	G	H	G	G	H	G	G	G	A	G	A	G	G	G	G	G
JAX00484655	2	20289418	0	C	A	A	C	C	A	C	C	C	A	C	C	C	A	C	C	C	C	A	H	A	C	A	H	A	A	C	C	C	H	A	H	H	C	C	A	H	A	C	A	C	C	C	C	A	C
JAX00091922	2	20289527	0	A	G	A	A	G	A	G	A	A	A	A	G	H	A	A	A	A	A	A	A	A	A	A	H	A	A	N	A	A	A	A	A	H	A	A	A	H	A	A	A	A	A	G	G	A	A
JAX00484659	2	20290780	0	C	T	T	C	C	C	C	T	C	T	T	C	C	H	T	C	T	H	T	C	T	T	T	C	T	T	C	C	T	H	C	T	H	C	H	T	C	H	T	C	T	C	C	C	C	C
JAX00484660	2	20291147	0	A	G	G	A	G	G	G	G	G	G	G	G	H	G	G	G	G	H	G	G	G	G	G	G	G	G	G	A	G	H	G	G	G	A	G	G	G	G	G	G	G	A	G	G	G	A
JAX00484663	2	20293356	0	A	T	A	A	T	A	T	A	A	A	A	T	H	A	A	A	A	A	A	A	A	A	A	H	A	A	T	A	A	A	A	A	H	A	A	A	N	A	A	A	A	A	T	T	A	A
JAX00484667	2	20297842	0	T	C	T	T	T	T	T	C	C	C	C	T	T	H	C	C	C	H	T	H	C	C	T	T	C	C	T	T	C	T	T	C	H	T	C	C	T	T	C	T	C	T	T	T	T	T
JAX00484668	2	20297880	0	G	A	G	G	G	G	G	A	G	G	A	G	G	G	A	G	A	H	G	G	G	A	G	G	G	G	G	G	A	G	G	H	G	G	H	G	G	G	A	G	A	G	G	G	G	G
JAX00484672	2	20319399	0	T	G	T	T	T	T	T	T	G	T	T	T	T	T	T	G	T	T	T	H	T	T	T	T	T	T	T	T	T	T	T	T	T	T	G	T	T	T	T	T	T	T	T	T	T	T
JAX00215791	2	20323612	0	G	C	G	G	G	G	G	C	C	G	C	G	G	G	C	C	C	H	G	H	G	C	G	G	G	G	G	G	C	G	G	H	G	G	C	G	G	G	C	G	C	G	G	G	G	G
JAX00091927	2	20338403	0	G	A	G	G	G	G	G	A	A	G	A	G	G	G	A	A	A	H	G	H	G	A	G	G	G	G	G	G	A	G	G	H	G	G	A	G	G	G	A	G	A	G	G	G	G	G
JAX00484675	2	20344450	0	C	T	C	C	C	C	C	T	T	C	T	C	C	C	T	T	T	N	C	H	C	T	C	C	C	C	C	C	T	C	C	H	C	C	T	C	C	C	T	C	T	C	C	C	C	C
JAX00484680	2	20356626	0	C	A	C	C	C	C	C	C	C	A	C	C	C	H	C	C	C	C	C	C	A	C	C	C	A	A	C	C	C	C	C	N	H	C	C	A	C	C	C	C	C	C	C	C	C	C
JAX00484681	2	20358135	0	T	C	T	T	T	T	T	C	T	T	C	T	T	T	C	T	C	H	T	T	T	C	T	T	T	T	T	T	C	T	T	N	T	T	H	T	T	T	C	T	C	T	T	T	T	T
JAX00484684	2	20392654	0	T	C	T	T	T	T	T	C	T	C	C	T	T	H	C	T	C	H	T	T	C	C	T	T	C	C	T	T	C	T	T	C	H	T	H	C	T	T	C	T	C	T	T	T	T	T
JAX00484685	2	20393520	0	G	A	G	G	G	G	G	A	G	A	A	G	G	N	A	G	A	N	G	G	A	A	G	G	A	A	G	G	A	G	G	A	H	G	H	A	G	G	A	G	A	G	G	G	G	G
JAX00484686	2	20393892	0	G	A	G	G	G	G	G	G	G	A	G	G	G	H	G	G	G	G	G	G	A	G	G	G	A	A	G	G	G	G	G	H	H	G	G	A	G	G	G	G	G	G	G	G	G	G
JAX00484689	2	20395241	0	C	A	C	C	C	C	C	A	A	A	A	C	C	H	A	A	A	H	C	H	A	A	C	C	A	A	C	C	A	C	C	A	H	C	A	A	C	C	A	C	A	C	C	C	C	C
JAX00484692	2	20397296	0	A	G	G	A	A	A	A	G	G	G	G	A	A	H	G	G	G	H	G	H	G	G	G	A	G	G	A	A	G	H	A	G	H	A	G	G	A	H	G	A	G	A	A	A	A	A
JAX00484694	2	20401267	0	G	T	G	G	G	G	G	T	T	T	T	G	G	H	T	T	T	H	G	H	T	T	G	G	T	T	G	G	T	G	G	T	H	G	T	T	G	G	T	G	T	G	G	G	G	G
JAX00091935	2	20457709	0	G	A	A	G	G	G	G	G	G	G	G	G	G	G	G	G	G	G	A	G	G	G	A	G	G	G	G	G	G	H	G	G	G	G	G	G	G	H	G	G	G	G	G	G	G	G
JAX00484699	2	20460689	0	C	A	C	C	C	C	C	C	A	A	C	C	C	H	C	A	C	C	C	H	A	C	C	C	A	A	C	C	C	C	C	H	H	C	H	A	C	C	C	C	C	C	C	C	C	C
JAX00484703	2	20483935	0	C	T	C	C	C	C	C	C	T	T	C	C	C	N	C	T	C	C	C	H	T	C	C	C	T	T	C	C	C	C	C	H	H	C	H	T	C	C	C	C	C	C	C	C	C	C
JAX00484705	2	20488541	0	T	A	T	T	T	T	T	A	A	A	A	T	T	H	A	A	A	T	T	H	A	A	T	T	A	A	T	T	A	T	T	A	H	T	A	A	T	T	A	T	A	T	T	T	T	T
JAX00484706	2	20488989	0	C	T	C	C	C	C	C	T	T	C	T	C	C	C	T	T	T	C	C	H	C	T	C	C	C	C	C	C	T	C	C	H	C	C	T	C	C	C	T	C	T	C	C	C	C	C
JAX00091937	2	20500484	0	T	C	C	T	T	T	T	C	C	T	C	T	T	T	C	C	C	T	C	H	T	C	C	T	T	T	T	T	C	H	T	H	T	T	C	T	T	H	C	T	C	T	T	T	T	T
JAX00091939	2	20509769	0	G	T	T	G	G	G	G	T	T	T	T	G	G	H	T	T	T	G	T	H	T	T	T	G	T	T	G	G	T	H	G	T	H	G	T	T	G	H	T	G	T	G	G	G	G	G
JAX00215795	2	20515505	0	T	A	T	T	T	T	T	T	A	T	T	T	T	T	T	A	T	T	T	H	T	T	T	T	T	T	T	T	T	T	T	T	T	T	H	T	T	T	T	T	T	T	T	T	T	T
JAX00484711	2	20527925	0	T	A	A	T	T	T	T	T	T	T	T	T	T	T	T	T	T	T	A	T	T	T	A	T	T	T	T	T	T	H	T	T	T	T	T	T	T	N	T	T	T	T	T	T	T	T
JAX00091940	2	20536357	0	C	T	T	C	C	C	C	T	T	T	T	C	C	N	T	T	T	C	T	H	T	T	T	C	T	T	C	C	T	H	C	T	H	C	T	T	C	H	T	C	T	C	C	C	C	C
JAX00091941	2	20542552	0	T	C	C	T	T	T	T	C	C	C	C	T	T	H	C	C	C	T	C	H	C	C	C	T	C	C	T	T	C	N	T	C	H	T	C	C	T	H	C	T	C	T	T	T	T	T
JAX00484717	2	20560997	0	A	G	G	A	A	A	A	G	A	G	G	A	A	H	G	A	G	A	G	A	G	G	G	A	G	G	A	A	G	H	A	G	H	A	H	G	A	H	G	A	G	A	A	A	A	A
JAX00215798	2	20606611	0	A	G	A	A	A	A	A	G	G	A	G	A	A	A	G	G	G	A	A	H	A	G	A	A	A	A	A	A	G	A	A	H	A	A	G	A	A	A	G	A	G	A	A	A	A	A
JAX00484731	2	20612741	0	T	C	T	T	T	T	T	T	C	T	T	T	T	T	T	C	T	T	T	H	T	T	T	T	T	T	T	T	T	T	T	T	T	T	H	T	T	T	T	T	T	T	T	T	T	T
JAX00484733	2	20614138	0	A	G	A	A	A	A	A	G	A	A	G	A	A	A	G	A	G	A	A	A	A	G	A	A	A	A	A	A	G	A	A	N	A	A	N	A	A	A	G	A	G	A	A	A	A	A
JAX00091947	2	20621162	0	G	C	G	G	G	G	G	G	C	G	G	G	G	G	G	N	G	G	G	G	G	G	G	G	G	G	G	G	G	G	G	G	G	G	G	G	G	G	G	G	G	G	G	G	N	G
JAX00484736	2	20625039	0	A	G	A	A	A	A	A	G	G	A	G	A	A	A	G	G	G	A	A	H	A	G	A	A	A	A	A	A	G	A	A	H	A	A	G	A	A	A	G	A	G	A	A	A	A	A
JAX00484737	2	20625381	0	C	T	C	C	C	C	C	T	C	C	T	C	C	C	H	C	H	C	C	C	C	H	C	C	C	C	C	C	H	C	C	C	C	C	N	C	C	C	T	C	T	C	C	C	C	C
JAX00484739	2	20628504	0	G	A	G	G	G	G	G	A	A	G	A	G	G	G	A	A	A	G	G	H	G	A	G	G	G	G	G	G	A	G	G	H	G	G	A	G	G	G	A	G	A	G	G	G	G	G
JAX00484742	2	20650293	0	A	C	A	A	A	A	A	C	A	C	C	A	A	H	C	A	C	A	A	A	C	C	A	A	C	C	A	A	C	A	A	C	H	A	H	C	A	A	C	A	C	A	A	A	A	A
JAX00484744	2	20651772	0	T	C	T	T	T	T	T	C	C	C	C	T	T	H	C	C	C	T	T	H	C	C	T	T	C	C	T	T	C	T	T	C	H	T	C	C	T	T	C	T	C	N	T	T	T	T
JAX00484748	2	20667215	0	T	A	T	T	T	T	T	A	A	T	A	T	T	T	A	A	A	T	T	H	T	A	T	T	T	T	T	T	A	T	T	H	T	T	A	T	T	T	A	T	A	T	T	T	T	T
JAX00091950	2	20672097	0	A	G	G	A	A	A	A	G	G	G	G	A	A	H	G	G	G	A	G	H	G	G	G	A	G	G	A	A	G	H	A	G	H	A	G	G	A	H	G	A	G	A	A	A	A	A
JAX00484749	2	20672178	0	A	G	A	A	A	A	A	G	G	A	G	A	A	A	G	G	G	A	A	H	A	G	A	A	A	A	A	A	G	A	A	H	A	A	G	A	A	A	G	A	G	A	A	A	A	A
JAX00091951	2	20676747	0	T	C	C	T	T	T	T	C	C	C	C	T	T	H	C	C	C	T	C	H	C	C	C	T	C	C	T	T	C	H	T	C	H	T	C	C	T	H	C	T	C	T	T	T	T	T
JAX00484751	2	20683970	0	C	T	C	C	C	C	C	C	T	T	C	C	C	H	C	T	C	C	C	H	T	C	C	C	T	T	C	C	C	C	C	H	H	C	H	T	C	C	C	C	C	C	C	C	C	C
JAX00484754	2	20689270	0	T	C	T	T	T	T	T	C	C	C	C	T	T	H	C	C	C	T	T	H	C	C	T	T	C	C	T	T	C	T	T	C	H	T	C	C	T	T	C	T	C	T	T	T	T	T
JAX00091952	2	20691108	0	T	A	A	T	T	T	T	T	T	T	T	T	T	T	T	T	T	T	A	T	T	T	A	T	T	T	T	T	T	H	T	T	T	T	T	T	T	H	T	T	T	T	T	T	T	T
JAX00484755	2	20692243	0	G	T	G	G	G	G	G	G	G	T	G	G	G	H	G	G	G	G	G	G	T	G	G	G	T	T	G	G	G	G	G	H	H	G	G	T	G	G	G	G	G	G	G	G	G	G
JAX00484757	2	20693274	0	C	T	T	C	C	C	C	C	C	T	C	C	C	H	C	C	C	C	T	C	T	C	T	C	T	T	C	C	C	H	C	H	H	C	C	T	C	H	C	C	C	C	C	C	C	C
JAX00484758	2	20693714	0	A	T	T	A	A	A	A	T	T	T	T	A	A	H	T	T	T	A	T	H	T	T	T	A	T	T	A	A	T	H	A	T	H	A	T	T	A	H	T	A	T	A	A	A	A	A
JAX00484760	2	20695595	0	C	T	T	C	C	C	C	T	T	T	T	C	C	H	T	T	T	C	T	H	T	T	T	C	T	T	C	C	T	H	C	T	H	C	T	T	C	H	T	C	T	C	C	C	C	C
JAX00484763	2	20699896	0	A	C	C	A	A	A	A	C	A	C	C	A	A	H	C	A	C	H	C	A	C	C	C	N	N	C	A	A	C	H	A	C	H	A	N	N	A	N	C	A	C	A	A	A	A	A
JAX00091953	2	20705020	0	A	G	G	A	A	A	A	A	A	G	A	A	H	N	A	A	A	N	G	A	G	A	G	A	G	G	A	A	A	H	A	H	G	A	A	G	A	G	A	A	A	A	A	A	N	A
JAX00484775	2	20731070	0	C	A	C	C	C	C	C	C	A	C	C	C	C	C	C	A	C	C	C	H	C	H	C	C	C	C	C	C	C	C	C	C	C	C	H	C	C	C	C	C	C	C	C	C	C	C
JAX00484776	2	20737768	0	G	A	G	G	G	G	G	A	A	G	A	G	G	G	A	A	A	G	G	H	G	A	G	G	G	G	G	G	A	G	G	H	G	G	A	G	G	G	A	G	A	G	G	G	G	G
JAX00091956	2	20737819	0	T	C	C	T	T	T	T	C	C	C	C	T	T	H	C	C	C	T	C	N	C	C	C	T	C	C	T	T	C	H	T	C	H	T	C	C	T	H	C	T	C	T	T	T	T	T
JAX00091958	2	20760729	0	G	A	A	G	G	G	G	A	A	A	A	G	G	N	A	A	A	G	A	H	A	A	A	G	A	A	G	G	A	H	G	A	H	G	A	A	G	H	A	G	A	G	G	G	G	G
JAX00484777	2	20780777	0	C	T	C	C	C	C	C	T	C	C	T	C	C	C	T	C	T	C	C	C	C	T	C	C	C	C	C	C	T	C	C	H	C	C	H	C	C	C	T	C	T	C	C	C	C	C
JAX00484778	2	20781163	0	A	G	A	A	A	A	A	G	G	A	G	A	A	A	G	G	G	A	A	H	A	G	A	A	A	A	A	A	G	A	A	H	A	A	G	A	A	A	G	A	G	A	A	A	A	A
JAX00484779	2	20782479	0	G	C	C	G	G	G	G	G	C	G	G	G	G	G	G	H	G	G	C	G	G	G	C	G	G	G	G	G	G	H	G	G	G	G	G	G	G	H	G	G	G	G	G	G	G	G
JAX00091961	2	20832693	0	C	A	A	C	C	C	C	A	A	C	A	C	C	C	A	A	A	C	A	H	C	A	A	C	C	C	C	C	A	H	C	H	C	C	A	C	C	H	A	C	A	C	C	C	C	C
JAX00091962	2	20838283	0	T	C	C	T	T	T	T	C	C	T	C	T	T	T	C	C	C	T	C	H	T	C	C	T	T	T	T	T	C	H	T	H	T	T	C	T	T	C	C	T	C	T	T	T	T	T
JAX00091963	2	20838380	0	T	C	C	T	T	T	T	C	C	T	C	T	T	T	C	C	C	T	C	H	T	C	C	T	T	T	T	T	C	H	T	H	T	T	C	T	T	H	C	T	C	T	T	T	T	T
JAX00484794	2	20844019	0	G	A	A	G	G	G	G	G	G	G	G	G	G	G	G	G	G	G	A	G	G	G	A	G	G	G	G	G	G	H	G	G	G	G	G	G	G	H	G	G	G	G	G	G	G	G
JAX00091965	2	20855069	0	T	C	C	T	T	T	T	C	C	T	C	T	T	T	C	C	C	T	C	H	T	C	C	T	T	T	T	T	C	H	T	H	T	T	C	T	T	H	C	T	C	T	T	T	T	T
JAX00484800	2	20870374	0	G	T	T	G	G	G	G	T	T	T	T	N	G	H	T	T	T	G	T	H	T	T	T	G	T	T	G	G	T	H	G	T	H	G	T	T	G	H	T	G	T	G	G	G	G	G
JAX00484803	2	20874743	0	A	G	A	A	A	A	A	G	G	A	G	A	A	A	G	G	G	A	A	H	A	G	A	A	A	A	A	A	G	A	A	H	A	A	G	A	A	A	G	A	G	A	A	A	A	A
JAX00484804	2	20874815	0	A	G	A	A	A	A	A	G	G	A	G	A	A	A	G	G	G	A	A	H	A	G	A	A	A	A	A	A	G	A	A	H	A	A	G	A	A	A	G	A	G	A	A	A	A	A
JAX00091966	2	20877531	0	A	G	G	A	A	A	A	G	G	G	G	A	A	H	G	G	G	A	G	H	G	G	G	A	G	G	A	A	G	H	A	G	H	A	G	G	A	H	G	A	G	A	A	A	A	A
JAX00484806	2	20878362	0	G	A	G	G	G	G	G	A	A	A	A	N	G	H	A	A	A	G	G	H	A	A	G	G	A	A	G	G	A	G	G	A	H	G	A	A	G	G	A	G	A	G	G	G	G	G
JAX00091967	2	20883729	0	T	C	C	T	T	T	T	C	C	C	C	T	T	H	C	C	C	T	C	H	C	C	C	T	C	C	T	T	C	H	T	C	H	T	C	C	T	H	C	T	C	T	T	T	T	T
JAX00091969	2	20899938	0	G	T	T	G	G	G	G	G	G	G	G	G	G	G	G	G	G	G	T	G	G	G	T	G	G	G	G	G	G	H	G	G	G	G	G	G	G	H	G	G	G	G	G	G	G	G
JAX00484813	2	20920639	0	T	C	C	T	T	T	T	T	C	T	T	T	T	T	T	C	T	T	C	H	T	T	C	T	T	T	T	T	T	H	T	T	T	T	H	T	T	H	T	T	T	T	T	T	T	T
JAX00484814	2	20921565	0	T	C	C	T	T	T	T	C	C	T	C	T	T	T	C	C	C	T	C	H	T	C	C	T	T	T	T	T	C	H	T	H	T	T	C	T	T	H	C	T	C	T	T	T	T	T
JAX00484818	2	20928588	0	C	T	C	C	C	C	C	T	C	C	T	C	C	C	T	C	T	C	C	C	C	T	C	C	C	C	C	C	T	C	C	H	C	C	H	C	C	C	T	C	T	C	C	C	C	C
JAX00091971	2	20941976	0	T	A	A	T	T	T	T	A	A	T	A	T	T	T	A	A	A	T	A	H	T	A	A	T	T	T	T	T	A	H	T	H	T	T	A	T	T	H	A	T	A	T	T	T	T	T
JAX00091972	2	20947693	0	A	C	C	A	A	A	A	C	C	A	C	A	A	A	C	C	C	A	C	H	A	C	C	A	A	A	A	A	C	H	A	H	A	A	C	A	A	H	C	A	C	A	A	A	A	A
JAX00484826	2	20958731	0	G	A	A	G	G	G	G	G	G	A	G	G	G	H	G	G	G	G	A	G	A	G	A	G	A	A	G	G	G	H	G	H	H	G	G	A	G	H	G	G	G	G	G	G	G	G
JAX00484827	2	20959718	0	G	A	G	G	G	G	G	A	A	A	A	G	G	H	A	A	A	G	G	H	A	A	G	G	A	A	G	G	A	G	G	A	H	G	A	A	G	G	A	G	A	G	G	G	G	G
JAX00484831	2	21002496	0	C	T	C	C	C	C	C	T	C	C	T	C	C	C	T	C	T	C	C	C	C	T	C	C	C	C	C	C	T	C	C	H	C	C	H	C	C	C	T	C	T	C	C	C	C	C
JAX00091978	2	21020127	0	A	G	G	A	A	A	A	G	A	G	H	A	A	H	H	A	H	A	G	A	G	H	G	A	G	G	A	A	H	H	A	G	H	A	A	G	A	H	H	A	H	A	A	A	A	A
JAX00215811	2	21039226	0	T	C	T	T	T	T	T	C	C	T	C	T	T	T	C	C	C	T	T	H	T	C	T	T	T	T	T	T	C	T	T	H	T	T	C	T	T	T	C	T	C	T	T	T	T	T
JAX00484835	2	21040499	0	G	A	G	G	G	G	G	G	G	A	G	G	G	H	G	G	G	G	G	G	A	G	G	G	A	A	G	G	G	G	G	H	H	G	G	A	G	G	G	G	G	G	G	G	G	G
JAX00484837	2	21043765	0	C	T	C	C	C	C	C	T	C	C	T	C	C	C	T	C	T	C	C	C	C	T	C	C	C	C	C	C	T	C	C	H	C	C	H	C	C	C	T	C	T	C	C	C	C	C
JAX00484841	2	21069051	0	G	A	G	G	G	G	G	A	G	A	A	G	G	H	A	G	A	G	G	G	A	A	G	G	A	A	G	G	A	G	G	A	H	G	H	A	G	G	A	G	A	G	G	G	G	G
JAX00484842	2	21073357	0	G	T	G	G	G	G	G	G	T	T	G	G	G	H	G	T	G	G	G	H	T	G	G	G	T	T	G	G	G	G	G	H	H	G	H	T	G	G	G	G	G	G	G	G	G	G
JAX00484848	2	21095878	0	A	G	A	A	A	A	A	G	A	G	G	A	A	N	G	A	G	A	A	A	G	G	A	A	G	G	A	A	G	A	A	G	H	A	H	G	A	A	G	A	G	A	A	A	A	A
JAX00484849	2	21100922	0	A	G	A	A	A	A	A	G	A	G	G	A	A	H	G	A	G	A	A	A	G	G	A	A	G	G	A	A	G	A	A	G	H	A	A	G	A	A	G	A	G	A	A	A	A	A
JAX00484853	2	21109467	0	G	A	G	G	G	G	G	G	G	A	G	G	G	G	G	G	G	G	G	G	A	G	G	G	A	A	G	G	G	G	G	H	H	G	G	A	G	G	G	G	G	G	G	G	G	G
JAX00484857	2	21123910	0	A	G	A	A	A	A	A	G	G	A	G	A	A	A	G	G	G	A	A	G	A	G	A	A	A	A	A	A	G	A	A	G	A	A	G	A	A	A	G	A	G	A	A	A	A	A
JAX00484860	2	21148173	0	G	A	G	G	G	G	G	G	A	G	G	G	G	G	G	A	G	G	G	H	G	G	G	G	G	G	G	G	G	G	G	G	G	G	H	G	G	G	G	G	G	G	G	G	G	G
JAX00091985	2	21149979	0	G	A	A	G	G	G	G	A	A	A	A	G	G	H	A	A	A	G	A	H	A	A	A	G	A	A	G	G	A	H	G	A	H	G	A	A	G	H	A	G	A	G	G	G	G	G
JAX00091987	2	21159982	0	A	G	G	A	A	A	A	G	G	G	G	A	A	H	G	G	G	A	G	H	G	G	G	A	G	G	A	A	G	H	A	G	H	A	G	G	A	H	G	A	G	A	A	A	A	A
JAX00484866	2	21174897	0	T	C	C	T	T	T	T	T	T	C	T	T	T	H	T	T	T	T	C	T	C	T	C	T	C	C	T	T	T	H	T	H	H	T	T	C	T	H	T	T	T	T	T	T	T	T
JAX00484868	2	21176978	0	T	C	C	T	T	T	T	C	T	C	C	T	T	H	C	T	C	T	C	T	C	C	C	T	C	C	T	T	C	H	T	C	H	T	H	C	T	H	C	T	C	T	T	T	T	T
JAX00091989	2	21178304	0	G	A	A	G	G	G	G	G	G	A	G	G	G	H	G	G	G	G	A	G	A	G	A	G	A	A	G	G	G	H	G	H	H	G	G	A	G	H	G	G	G	G	G	G	G	G
JAX00484869	2	21179183	0	T	C	C	T	T	T	T	C	C	C	C	T	T	H	C	C	C	T	C	H	C	C	C	T	C	C	T	T	C	H	T	C	H	T	C	C	T	H	C	T	C	T	T	T	T	T
JAX00484870	2	21179208	0	G	A	G	G	G	G	G	A	A	G	A	G	G	G	A	A	A	G	G	H	G	A	G	G	G	G	G	G	A	G	G	H	G	G	A	G	G	G	A	G	A	G	G	G	G	G
JAX00484876	2	21194506	0	C	T	T	C	C	C	C	T	C	T	T	C	C	H	T	C	T	C	T	C	T	T	T	C	T	T	C	C	T	H	C	T	H	C	N	T	C	H	T	C	T	C	C	C	C	C
JAX00215816	2	21203035	0	G	T	G	G	G	G	G	G	T	G	G	G	G	G	G	T	G	G	G	H	G	H	G	G	G	G	G	G	G	G	G	G	G	G	T	G	G	G	G	G	G	G	G	G	G	G
JAX00484878	2	21234555	0	C	A	C	C	C	C	C	A	C	C	A	C	C	C	H	C	A	C	C	C	C	N	C	C	C	C	C	C	N	C	C	N	C	C	N	C	C	C	H	C	H	C	C	C	C	C
JAX00484879	2	21283903	0	G	A	G	G	G	G	G	G	A	G	G	G	G	G	G	A	G	G	G	H	G	H	G	G	G	G	G	G	G	G	G	G	G	G	H	G	G	G	G	G	G	G	G	G	G	G
JAX00484880	2	21285660	0	C	T	C	C	C	C	C	C	C	T	C	C	C	H	C	C	C	C	C	C	T	C	C	C	T	T	C	C	C	C	C	H	H	C	C	T	C	C	C	C	C	C	C	C	C	C
JAX00484887	2	21311997	0	G	A	G	G	G	G	G	A	G	G	A	G	G	G	A	G	A	G	G	G	G	H	G	G	G	G	G	G	A	G	G	H	G	G	H	G	G	G	A	G	A	G	G	G	G	G
JAX00091999	2	21338405	0	T	G	T	T	T	T	T	T	G	T	T	T	T	T	T	G	T	T	T	H	T	H	T	T	T	T	T	T	T	T	T	T	T	T	H	T	T	T	T	T	T	T	T	T	T	T
JAX00092000	2	21354165	0	G	T	T	G	G	G	G	T	T	T	T	G	G	H	T	T	T	G	T	H	T	T	T	G	T	T	G	G	T	H	G	T	H	G	T	T	G	H	T	G	T	G	G	G	G	G
JAX00484889	2	21357122	0	G	A	G	G	G	G	G	A	G	A	A	G	G	H	A	G	A	G	G	G	A	H	G	G	A	A	G	G	A	G	G	A	H	G	H	A	G	G	A	G	A	G	G	G	G	G
JAX00484890	2	21357843	0	C	T	C	C	C	C	C	C	T	C	C	C	C	C	C	T	C	C	C	H	C	H	C	C	C	C	C	C	C	C	C	C	C	C	N	C	C	C	C	C	C	C	C	C	C	C
JAX00484891	2	21358215	0	C	T	C	C	C	C	C	C	C	T	C	C	C	H	C	C	C	C	C	C	T	C	C	C	T	T	C	C	C	C	C	H	H	C	C	T	C	C	C	C	C	C	C	C	C	C
JAX00484892	2	21359438	0	A	G	A	A	A	A	A	G	G	A	G	A	A	A	G	G	G	A	A	H	A	G	A	A	A	A	A	A	G	A	A	H	A	A	G	A	A	A	G	A	G	A	A	A	A	A
JAX00092003	2	21395233	0	A	G	G	A	A	A	A	G	G	G	G	A	A	A	G	G	G	A	G	A	G	G	G	A	G	G	A	A	G	H	A	G	A	A	G	G	A	H	G	A	G	A	A	A	A	A
JAX00484899	2	21404077	0	C	T	C	C	C	C	C	T	T	C	T	C	C	C	T	T	T	C	C	H	C	T	C	C	C	C	C	C	T	C	C	H	C	C	T	C	C	C	T	C	T	C	C	C	C	C
JAX00092004	2	21416289	0	C	A	A	C	C	C	C	C	C	C	C	C	C	C	C	C	C	C	A	C	C	C	A	C	C	C	C	C	C	H	C	C	C	C	C	C	C	H	C	C	C	C	C	C	C	C
JAX00092005	2	21416496	0	A	G	G	A	A	A	A	A	A	A	A	A	A	A	A	A	A	A	G	A	A	A	G	A	A	A	A	A	A	H	A	A	A	A	A	A	A	H	A	A	A	A	A	A	A	A
JAX00484900	2	21431077	0	A	G	A	A	A	A	A	A	A	G	A	A	A	H	A	A	A	A	A	A	G	A	A	A	G	G	A	A	A	A	A	H	H	A	A	G	A	A	A	A	A	A	A	A	A	A
JAX00092006	2	21431342	0	G	A	G	G	G	G	G	G	A	G	G	G	G	G	G	A	G	G	G	H	G	H	G	G	G	G	G	G	G	G	G	G	G	G	H	G	G	G	G	G	G	G	G	G	G	G
JAX00215824	2	21431369	0	C	G	C	C	C	C	C	C	G	C	C	C	C	C	C	G	C	C	C	H	C	H	C	C	C	C	C	C	C	C	C	C	C	C	H	C	C	C	C	C	C	C	C	C	C	C
JAX00092008	2	21454203	0	T	G	G	T	T	T	T	G	G	G	G	T	T	N	G	G	G	T	G	N	G	G	G	T	G	G	T	T	G	H	T	G	T	T	G	G	T	T	G	T	G	T	T	T	T	T
JAX00092009	2	21454811	0	T	C	C	T	T	T	T	C	C	C	C	T	T	H	C	C	C	T	C	H	C	C	C	T	C	C	T	T	C	H	T	C	H	T	C	C	T	N	C	T	C	T	T	T	T	T
JAX00484908	2	21473289	0	T	C	T	T	T	T	T	C	C	C	C	T	T	H	C	C	C	T	T	H	C	C	T	T	C	C	T	T	C	T	T	C	H	T	C	C	T	T	C	T	C	T	T	T	T	T
JAX00092010	2	21510415	0	A	T	T	A	A	A	A	A	A	T	A	A	A	H	A	A	A	A	T	A	T	A	T	A	T	T	A	A	A	H	A	H	H	A	A	T	A	H	A	A	A	A	A	A	A	A
JAX00092011	2	21510460	0	T	C	C	T	T	T	T	T	T	T	T	T	T	T	T	T	T	T	C	T	T	T	C	T	T	T	T	T	T	H	T	T	T	T	T	T	T	H	T	T	T	T	T	T	T	T
JAX00484920	2	21521107	0	G	A	G	G	G	G	G	A	G	G	A	G	G	G	A	G	A	G	G	G	G	H	G	G	G	G	G	G	A	G	G	H	G	G	H	G	G	G	A	G	A	G	G	G	G	G
JAX00484924	2	21538349	0	G	A	G	G	G	G	G	A	A	G	A	G	G	G	A	A	A	G	G	N	G	A	G	G	G	G	G	G	A	G	G	H	G	G	A	G	G	G	A	G	A	G	G	G	G	G
JAX00092016	2	21592873	0	A	G	G	A	A	A	A	G	G	A	G	A	A	A	G	G	G	A	G	H	A	G	G	A	A	A	A	A	G	H	A	H	A	A	G	A	A	H	G	A	G	A	A	A	A	A
JAX00092020	2	21613280	0	C	T	T	C	C	C	C	T	T	C	T	C	C	C	T	T	T	C	T	H	C	T	T	C	C	C	C	C	T	H	C	H	C	C	T	C	C	H	T	C	T	C	C	C	C	C
JAX00092022	2	21648104	0	C	T	T	C	C	C	C	T	T	T	T	C	C	C	T	T	T	C	T	H	T	T	T	C	T	T	C	C	T	N	C	T	C	C	T	T	C	N	T	C	T	C	C	C	C	C
JAX00092023	2	21648137	0	G	A	A	G	G	G	G	A	A	A	A	G	G	H	A	A	A	G	A	H	A	A	A	G	A	A	G	G	A	H	G	A	H	G	A	A	G	H	A	G	A	G	G	G	G	G
JAX00092024	2	21648219	0	C	T	T	C	C	C	C	T	T	T	T	C	C	N	T	T	T	C	T	H	T	T	T	C	T	T	C	C	T	H	C	T	H	C	T	T	C	C	T	C	T	C	C	C	C	C
JAX00484937	2	21648916	0	G	T	T	G	G	G	G	G	G	T	G	G	G	G	G	G	G	G	T	G	T	G	T	G	N	T	G	G	G	H	G	G	G	G	G	T	G	H	G	G	G	G	G	G	G	G
JAX00484938	2	21661981	0	G	A	G	G	G	G	G	G	G	A	G	G	G	H	G	G	G	G	G	G	A	G	G	G	A	A	G	G	G	G	G	H	H	G	G	A	G	G	G	G	G	G	G	G	G	G
JAX00484939	2	21663250	0	C	T	T	C	C	C	C	T	C	C	T	C	C	C	N	C	T	C	T	C	C	C	T	C	C	C	C	C	T	C	C	C	C	C	C	C	C	C	T	C	T	C	C	C	C	C
JAX00484942	2	21667579	0	A	T	T	A	A	A	A	T	A	T	T	A	A	H	T	A	T	A	T	A	T	H	T	A	T	T	A	A	T	H	A	T	H	A	H	T	A	H	T	A	T	A	A	A	A	A
JAX00092027	2	21698711	0	A	G	G	A	A	A	A	G	G	G	G	A	A	H	G	G	G	A	G	H	G	G	G	A	G	G	A	A	G	H	A	G	H	A	G	G	A	H	G	A	G	A	A	A	A	A
JAX00484956	2	21718045	0	C	G	G	C	C	C	C	C	C	C	C	C	C	C	C	C	C	C	G	C	C	C	G	C	C	C	C	C	C	H	C	C	C	C	C	C	C	H	C	C	C	C	C	C	C	C
JAX00484957	2	21718219	0	T	C	T	T	T	T	T	T	T	C	T	T	T	H	T	T	T	T	T	T	C	T	T	T	C	C	T	T	T	T	T	H	N	T	T	C	T	T	T	T	T	T	T	T	T	T
JAX00484961	2	21725189	0	G	A	G	G	G	G	G	G	A	G	G	G	G	G	G	A	G	G	G	H	G	H	G	G	G	G	G	G	G	G	G	G	G	G	H	G	G	G	G	G	G	G	G	G	G	G
JAX00484963	2	21731693	0	G	A	G	G	G	G	G	G	G	A	G	G	G	H	G	G	G	G	G	G	A	G	G	G	A	A	G	G	G	G	G	H	H	G	G	A	G	G	G	G	G	G	G	G	G	G
JAX00092029	2	21749381	0	A	C	C	A	A	A	A	C	C	C	C	A	A	H	C	C	N	A	C	A	C	N	C	A	C	C	A	A	N	H	A	C	H	A	C	C	A	H	N	A	N	A	A	A	A	A
JAX00484974	2	21799301	0	T	C	T	T	T	T	T	T	C	T	T	T	T	T	T	C	T	T	T	H	T	T	T	T	T	T	T	T	T	T	T	T	T	T	T	T	T	T	T	T	T	T	T	T	T	T
JAX00484975	2	21799686	0	G	C	G	G	G	G	G	C	G	G	C	G	G	G	C	G	C	G	G	G	G	H	G	G	G	G	G	G	C	G	G	H	G	G	H	G	G	G	C	G	C	G	G	G	G	G
JAX00484976	2	21801835	0	A	T	A	A	A	A	A	T	T	A	T	A	A	A	T	T	T	A	A	H	A	T	A	A	A	A	A	A	T	A	A	H	A	A	T	A	A	A	T	A	T	A	A	A	A	A
JAX00092037	2	21845441	0	C	T	T	C	C	C	C	C	C	C	C	C	C	C	C	C	C	C	T	C	C	C	T	C	C	C	C	C	C	H	C	C	C	C	C	C	C	H	C	C	C	C	C	C	C	C
JAX00092040	2	21883228	0	T	A	A	T	T	T	T	T	T	T	T	T	T	T	T	T	T	T	A	T	T	T	A	T	T	T	T	T	T	H	T	T	T	T	T	T	T	H	T	T	T	T	T	T	T	T
JAX00215837	2	21930316	0	G	A	G	G	G	G	G	G	A	G	G	G	G	G	G	A	G	G	G	H	G	H	G	G	G	G	G	G	G	G	G	G	G	G	H	G	G	G	G	G	G	G	G	G	G	G
JAX00484985	2	21938585	0	A	T	A	A	A	A	A	T	A	A	T	A	A	A	T	A	T	A	A	A	A	H	A	A	A	A	A	A	T	A	A	H	A	A	H	A	A	A	T	A	T	A	A	A	A	A
JAX00484990	2	21942136	0	C	T	C	C	C	C	C	T	C	C	T	C	C	C	T	C	T	C	C	C	C	H	C	C	C	C	C	C	T	C	C	H	C	C	H	C	C	C	T	C	T	C	C	C	C	C
JAX00484995	2	21960303	0	G	A	G	G	G	G	G	A	A	G	A	G	G	G	A	A	A	G	G	H	G	A	G	G	G	G	G	G	A	G	G	H	G	G	A	G	G	G	A	G	A	G	G	G	G	G
JAX00485000	2	22026672	0	G	A	G	G	G	G	G	G	A	G	G	G	G	G	G	A	G	G	G	H	G	N	G	G	G	G	G	G	G	G	G	G	G	G	H	G	G	G	G	G	G	G	G	G	G	G
JAX00485001	2	22027375	0	C	T	C	C	C	C	C	C	T	C	C	C	C	C	C	T	C	C	C	H	C	H	C	C	C	C	C	C	C	C	C	C	C	C	H	C	C	C	C	C	C	C	C	C	C	C
JAX00485008	2	22073822	0	C	T	C	C	C	C	C	T	C	C	H	C	C	C	H	C	H	C	C	C	C	C	C	C	C	C	C	C	H	C	C	C	C	C	C	C	C	C	N	C	H	C	C	C	C	C
JAX00092055	2	22097316	0	G	A	A	G	G	G	G	G	G	G	G	G	G	G	G	G	G	G	A	G	G	G	A	G	G	G	G	G	G	H	G	G	G	G	G	G	G	N	G	G	G	G	G	G	G	G
JAX00092056	2	22097440	0	T	A	A	T	T	T	T	A	A	T	A	N	T	T	A	A	A	T	N	H	T	A	A	T	T	T	T	T	A	H	T	H	T	T	A	T	T	H	A	T	A	T	T	T	T	T
JAX00485012	2	22143107	0	G	A	A	G	G	G	G	G	G	G	G	G	G	G	G	G	G	G	A	G	G	G	A	G	G	G	G	G	G	H	G	G	G	G	G	G	G	H	G	G	G	G	G	G	G	G
JAX00485013	2	22143162	0	A	G	G	A	A	A	A	G	G	A	G	A	A	A	G	G	G	A	G	N	A	G	G	A	A	A	A	A	G	H	A	H	A	A	G	A	A	H	G	A	G	A	A	A	A	A
JAX00485014	2	22143174	0	C	T	C	C	C	C	C	T	T	C	T	C	C	C	T	T	T	C	C	N	C	T	C	C	C	C	C	C	T	C	C	N	C	C	T	C	C	C	T	C	T	C	C	C	C	C
JAX00092060	2	22156821	0	A	T	T	A	A	A	A	T	T	T	T	A	A	H	T	T	T	A	T	H	T	T	T	A	T	T	A	A	T	H	A	T	H	A	T	T	A	H	T	A	T	A	A	A	A	A
JAX00485026	2	22242217	0	C	T	T	C	C	C	C	T	T	C	T	C	C	C	T	T	T	C	T	H	C	T	T	C	C	C	C	C	T	H	C	H	C	C	T	C	C	H	T	C	T	C	C	C	C	C
JAX00092069	2	22267236	0	C	T	T	C	C	C	C	C	C	C	C	C	C	C	C	C	C	C	T	C	C	C	T	C	C	C	C	C	C	H	C	C	C	C	C	C	C	H	C	C	C	C	C	C	C	C
JAX00485030	2	22300389	0	T	C	T	T	T	T	T	T	C	T	T	T	T	T	T	H	T	T	T	T	T	T	T	T	T	T	T	T	T	T	T	T	T	T	T	T	T	T	T	T	T	T	T	T	T	T
JAX00485034	2	22325572	0	A	G	G	A	A	A	A	G	A	A	G	A	A	A	G	A	G	A	G	A	A	H	G	A	A	A	A	A	G	H	A	H	A	A	H	A	A	H	G	A	G	A	A	A	A	A
JAX00092074	2	22328851	0	T	A	A	T	T	T	T	T	T	T	T	T	T	T	T	T	T	T	A	T	T	T	A	T	T	T	T	T	T	T	T	T	T	T	T	T	T	T	T	T	T	T	T	T	T	T
JAX00485039	2	22397026	0	C	A	C	C	C	C	C	A	A	C	A	C	C	C	A	A	A	C	C	H	C	A	C	C	C	C	C	C	A	C	C	H	C	C	A	C	C	C	A	C	A	C	C	C	C	C
JAX00485043	2	22399586	0	G	A	G	G	G	G	G	G	A	G	G	G	G	G	G	A	G	G	G	H	G	N	G	G	G	G	G	G	G	G	G	G	G	G	H	G	G	G	G	G	G	G	G	G	G	G
JAX00485048	2	22416541	0	A	G	A	A	A	A	A	G	A	G	G	A	A	H	G	A	G	A	A	A	G	H	A	A	G	G	A	A	G	A	A	G	H	A	H	G	A	A	G	A	G	A	A	A	A	A
JAX00092079	2	22417465	0	A	G	G	A	A	A	A	A	G	G	A	A	A	H	A	G	A	A	G	H	G	H	G	A	G	G	A	A	A	H	A	H	H	A	H	G	A	H	A	A	A	A	A	A	A	A
JAX00485051	2	22418265	0	C	T	C	C	C	C	C	T	C	C	T	C	C	C	T	C	T	C	C	C	C	H	C	C	C	C	C	C	T	C	C	H	C	C	H	C	C	C	T	C	T	C	C	C	C	C
JAX00092081	2	22418333	0	A	G	G	A	A	A	A	A	A	A	A	A	A	A	A	A	A	A	G	A	A	A	G	A	A	A	A	A	A	H	A	A	A	A	A	A	A	H	A	A	A	A	A	A	A	A
JAX00485053	2	22419581	0	C	T	C	C	C	C	C	C	C	T	C	C	C	H	C	C	C	C	C	C	T	C	C	C	T	T	C	C	C	C	C	H	C	C	C	T	C	C	C	C	C	C	C	C	C	C
JAX00092082	2	22447518	0	C	T	T	C	C	C	C	C	T	T	H	C	C	H	N	T	H	C	T	H	T	T	T	C	T	T	C	C	H	H	C	T	H	C	T	T	C	H	N	C	H	C	C	C	C	C
JAX00485055	2	22474110	0	C	A	C	C	C	C	C	A	C	C	A	C	C	C	A	C	A	C	C	C	C	H	C	C	C	C	C	C	A	C	C	H	C	C	H	C	C	C	A	C	A	C	C	C	C	C
JAX00485057	2	22475294	0	C	T	C	C	C	C	C	T	T	T	T	C	C	H	T	T	T	C	C	H	T	T	C	C	T	T	C	C	T	C	C	T	H	C	T	T	C	C	T	C	T	C	C	C	C	C
JAX00485059	2	22479649	0	G	C	C	G	G	G	G	G	G	G	G	G	G	G	G	G	G	G	C	G	G	G	C	G	G	G	G	G	G	H	G	G	G	G	G	G	G	H	G	G	G	G	G	G	G	G
JAX00092085	2	22482998	0	T	C	C	T	T	T	T	C	C	C	C	T	T	H	C	C	C	T	C	H	C	C	C	T	C	C	T	T	C	H	T	C	H	T	C	C	T	H	C	T	C	T	T	T	T	T
JAX00485068	2	22500042	0	T	G	G	T	T	T	T	G	G	G	G	T	T	H	G	G	G	T	G	H	G	G	G	T	G	G	T	T	G	H	T	G	H	T	G	G	T	N	G	T	G	T	T	T	T	T
JAX00485069	2	22502239	0	A	G	A	A	A	A	A	A	G	A	A	A	A	A	A	G	A	A	A	H	A	H	A	A	A	A	A	A	A	A	A	A	A	A	H	A	A	A	A	A	A	A	A	A	A	A
JAX00485074	2	22522069	0	A	T	T	A	A	A	A	A	A	A	A	A	A	A	A	A	A	A	T	A	A	A	T	A	A	A	A	A	A	H	A	A	A	A	A	A	A	H	A	A	A	A	A	A	A	A
JAX00485078	2	22536143	0	G	A	G	G	G	G	G	G	G	A	G	G	G	H	G	G	G	G	G	G	A	G	G	G	A	A	G	G	G	G	G	H	H	G	G	A	G	G	G	G	G	G	G	G	G	G
JAX00485081	2	22540163	0	G	C	C	G	G	G	G	C	C	C	C	G	G	H	C	C	C	G	C	H	C	C	C	G	C	C	G	G	C	H	G	C	H	G	C	C	G	H	C	G	C	G	G	G	G	G
JAX00092090	2	22553760	0	T	C	C	T	T	T	T	T	T	T	T	T	T	T	T	T	T	T	C	T	T	T	C	T	T	T	T	T	T	H	T	T	T	T	T	T	T	H	T	T	T	T	T	T	T	T
JAX00485084	2	22560878	0	T	C	T	T	T	T	T	C	T	T	C	T	T	T	C	T	C	T	T	T	T	N	T	T	T	T	T	T	C	T	T	N	T	T	N	T	T	T	C	T	C	T	T	T	T	T
JAX00092092	2	22575160	0	G	A	A	G	G	G	G	G	G	G	G	G	G	G	G	G	G	G	A	G	G	G	A	G	G	G	G	G	G	H	G	G	G	G	G	G	G	H	G	G	G	G	G	G	G	G
JAX00485086	2	22587280	0	G	A	G	G	G	G	G	A	A	G	A	G	G	G	A	A	A	G	G	H	G	A	G	G	G	G	G	G	A	G	G	H	G	G	A	G	G	G	A	G	A	G	G	G	G	G
JAX00485087	2	22592910	0	C	T	C	C	C	C	C	C	T	C	C	C	C	C	C	T	C	C	C	H	C	H	C	C	C	C	C	C	C	C	C	C	C	C	T	C	C	C	C	C	C	C	C	C	C	C
JAX00485090	2	22622206	0	G	A	A	G	G	G	G	G	G	A	G	G	G	H	G	G	G	G	A	G	A	G	A	G	A	A	G	G	G	H	G	H	H	G	G	A	G	G	G	G	G	G	G	G	G	G
JAX00485098	2	22718794	0	A	G	A	A	A	A	A	G	G	A	G	A	A	A	G	G	G	A	A	H	A	G	A	A	A	A	A	A	G	A	A	H	A	A	G	A	A	A	G	A	G	A	A	A	A	A
JAX00092103	2	22732019	0	C	A	C	C	C	C	C	A	C	C	A	C	C	C	A	C	A	C	C	C	C	H	C	C	C	C	C	C	A	C	C	H	C	C	C	C	C	C	A	C	A	C	C	C	C	C
JAX00485101	2	22773019	0	T	G	T	T	T	T	T	G	T	T	G	T	T	T	G	T	G	T	T	T	T	H	T	T	T	T	T	T	G	T	T	H	T	T	T	T	T	T	G	T	G	T	T	T	T	T
JAX00485106	2	22828896	0	G	A	G	G	G	G	G	G	A	G	G	G	G	G	G	A	G	G	G	G	G	G	G	G	G	G	G	G	G	G	G	G	G	G	A	G	G	G	G	G	G	G	G	G	G	G
JAX00485108	2	22831037	0	C	G	C	C	C	C	C	G	C	C	G	C	C	C	G	C	G	C	C	C	C	H	C	C	C	C	C	C	G	C	C	H	C	C	C	C	C	C	G	C	G	C	C	C	C	C
JAX00485109	2	22838662	0	T	C	T	T	T	T	T	C	C	C	C	T	T	N	C	C	C	T	T	H	C	C	T	T	C	C	T	T	C	T	T	C	H	T	C	C	T	T	C	T	C	T	T	T	T	T
JAX00215851	2	22854324	0	T	C	T	T	T	T	T	T	C	T	T	T	T	T	T	C	T	T	T	H	T	H	T	T	T	T	T	T	T	T	T	T	T	T	C	T	T	T	T	T	T	T	T	T	T	T
JAX00485112	2	22893713	0	C	T	C	C	C	C	C	T	T	C	T	C	C	C	T	T	T	C	C	H	C	T	C	C	C	C	C	C	T	C	C	N	C	C	T	C	C	C	T	C	T	C	C	C	C	C
JAX00485117	2	22931065	0	T	A	T	T	T	T	T	A	T	T	A	T	T	T	A	T	A	T	T	T	T	H	T	T	T	T	T	T	A	T	T	H	T	T	T	T	T	T	A	T	A	T	T	T	T	T
JAX00092118	2	22940007	0	T	C	T	T	T	T	T	C	C	T	C	T	T	T	C	C	C	T	T	H	T	C	T	T	T	T	T	T	C	T	T	H	T	T	C	T	T	T	C	T	C	T	T	T	T	T
JAX00092119	2	22941010	0	A	G	A	A	A	A	A	G	A	A	G	A	A	A	G	A	G	A	A	A	A	H	A	A	A	A	A	A	G	A	A	H	A	A	A	A	A	A	G	A	G	A	A	A	A	A
JAX00092120	2	22941603	0	C	G	C	C	C	C	C	G	G	C	G	C	C	N	G	G	G	C	C	H	C	G	C	C	C	C	C	C	G	C	C	H	C	C	G	C	C	C	G	C	G	C	C	C	C	C
JAX00485118	2	22944902	0	C	T	C	C	C	C	C	C	T	C	C	C	C	C	C	T	C	C	C	H	C	H	C	C	C	C	C	C	C	C	C	C	C	C	T	C	C	C	C	C	C	C	C	C	C	C
JAX00485121	2	22954875	0	C	G	C	C	C	C	C	G	G	C	G	C	C	C	G	G	G	C	C	G	C	G	C	C	C	C	C	C	G	C	C	N	C	C	G	C	C	C	G	C	G	C	C	C	C	C
JAX00485122	2	22955045	0	C	T	C	C	C	C	C	T	C	C	T	C	C	C	T	C	T	C	C	C	C	N	C	C	C	C	C	C	T	C	C	H	C	C	C	C	C	C	T	C	T	C	C	C	C	C
JAX00485123	2	22982468	0	A	G	A	A	A	A	A	A	G	A	A	A	A	A	A	G	A	A	A	H	A	H	A	A	A	A	A	A	A	A	A	A	H	A	G	A	A	A	A	A	A	A	A	A	A	A
JAX00092123	2	22983180	0	C	G	C	C	C	C	C	G	G	C	G	C	C	C	G	G	G	C	C	H	C	G	C	C	C	C	C	C	G	C	C	H	H	C	G	C	C	C	G	C	G	C	C	C	C	C
JAX00485126	2	23002176	0	G	A	G	G	G	G	G	G	A	G	G	G	G	G	G	A	G	G	G	H	G	H	G	G	G	G	G	G	G	G	G	G	H	G	A	G	G	G	G	G	G	G	G	G	G	G
JAX00485127	2	23003969	0	A	G	A	A	A	A	A	G	A	A	G	A	A	A	G	A	G	A	A	A	A	H	A	A	A	A	A	A	G	A	A	H	A	A	A	A	A	A	G	A	G	A	A	A	A	A
JAX00485129	2	23035922	0	A	G	A	A	A	A	A	G	A	A	G	A	A	A	G	A	G	A	A	A	A	H	A	A	A	A	A	A	G	A	A	H	A	A	A	A	A	A	G	A	G	A	A	A	A	A
JAX00092127	2	23065977	0	G	A	G	G	G	G	G	A	A	G	A	G	G	G	A	A	A	G	G	H	G	A	G	G	G	G	G	G	A	G	G	H	H	G	A	G	G	G	A	G	A	G	G	G	G	G
JAX00485135	2	23149042	0	A	T	A	A	A	A	A	T	A	A	T	A	A	A	T	A	T	A	A	A	A	H	A	A	A	A	A	A	T	A	A	H	A	A	A	A	A	A	T	A	T	A	A	A	A	A
JAX00092135	2	23149113	0	T	C	T	T	T	T	T	T	C	T	T	T	T	T	T	C	T	T	T	H	T	H	T	T	T	T	T	T	T	T	T	T	H	T	C	T	T	T	T	T	T	T	T	T	T	T
JAX00485136	2	23149245	0	G	A	G	G	G	G	G	A	G	G	A	G	G	G	A	G	A	G	G	G	G	H	G	G	G	G	G	G	A	G	G	H	G	G	G	G	G	G	A	G	A	G	G	G	G	G
JAX00485137	2	23149424	0	G	A	G	G	G	G	G	G	A	G	G	G	G	G	G	A	G	G	G	H	G	H	G	G	G	G	G	G	G	G	G	G	H	G	A	G	G	G	G	G	G	G	G	G	G	G
JAX00485141	2	23175498	0	C	T	C	C	C	C	C	T	C	C	T	C	C	C	T	C	T	C	C	C	C	N	C	C	C	C	C	C	T	C	C	H	C	C	C	C	C	C	T	C	T	C	C	C	C	C
JAX00092140	2	23210400	0	G	A	G	G	G	G	G	A	A	G	A	G	G	G	A	A	A	G	G	H	G	A	G	G	G	G	G	G	A	G	G	H	H	G	A	G	G	G	A	G	A	G	G	G	G	G
JAX00485142	2	23230688	0	G	A	G	G	G	G	G	A	G	G	A	G	G	G	A	G	A	G	G	G	G	H	G	G	G	G	G	G	A	G	G	H	G	G	G	G	G	G	A	G	A	G	G	G	G	G
JAX00485148	2	23342226	0	T	C	T	T	T	T	T	T	C	C	T	T	T	H	T	C	T	T	T	H	C	H	T	T	C	C	T	T	T	T	T	H	C	T	C	C	T	T	T	T	T	T	T	T	T	T
JAX00485149	2	23342360	0	C	T	C	C	C	C	C	C	T	T	C	C	C	H	C	T	C	C	C	H	T	H	C	C	T	T	C	C	C	C	C	H	T	C	T	T	C	C	C	C	C	C	C	C	C	C
JAX00485154	2	23367902	0	C	T	C	C	C	C	C	T	T	C	T	N	C	C	T	T	T	C	C	C	C	T	C	C	C	C	C	C	T	C	C	C	C	C	T	C	C	C	T	C	T	C	C	C	C	C
JAX00092161	2	23541174	0	T	A	T	T	T	T	T	A	A	A	A	T	T	H	A	A	A	T	T	N	A	A	T	T	A	A	T	T	A	T	T	A	A	T	A	A	T	T	A	T	A	T	T	T	T	T
JAX00092162	2	23541474	0	C	G	C	C	C	C	C	G	G	G	G	C	C	H	G	G	G	C	C	H	G	G	C	C	G	G	C	C	G	C	C	G	G	C	G	G	N	C	G	C	G	C	C	C	N	C
JAX00485168	2	23580380	0	C	T	C	C	C	C	C	T	C	C	H	C	C	C	H	C	H	C	C	C	C	C	C	C	C	C	C	C	H	C	C	C	C	C	C	C	C	C	H	C	H	C	C	C	C	C
JAX00485171	2	23582074	0	G	A	G	G	G	G	G	A	A	G	A	G	G	G	A	A	A	G	G	H	G	A	G	G	G	G	G	G	A	G	G	H	H	G	A	G	H	G	A	G	A	G	G	G	G	G
JAX00485173	2	23584119	0	G	C	G	G	G	G	G	C	G	G	C	G	G	G	C	G	C	G	G	G	G	H	G	G	G	G	G	G	C	G	G	H	G	G	G	G	H	G	C	G	C	G	G	G	G	G
JAX00092167	2	23612912	0	G	A	G	G	G	G	G	A	G	G	A	G	G	G	A	G	A	G	G	G	G	H	G	G	G	G	G	G	A	G	G	H	G	G	G	G	H	G	A	G	A	G	G	G	G	G
JAX00485176	2	23661264	0	C	T	C	C	C	C	C	T	C	C	T	C	C	C	T	C	T	C	C	C	C	H	C	C	C	C	C	C	T	C	C	H	C	C	C	C	H	C	T	C	T	C	C	C	C	C
JAX00485179	2	23682740	0	C	T	C	C	C	C	C	C	T	C	C	C	C	C	C	T	C	C	C	H	C	H	C	C	C	C	C	C	C	C	C	C	H	C	T	C	C	C	C	C	C	C	C	C	C	C
JAX00485183	2	23696818	0	G	A	G	G	G	G	G	G	A	G	G	G	G	G	G	A	G	G	G	H	G	G	G	G	G	G	G	G	G	G	G	G	H	G	A	G	G	G	G	G	G	G	G	G	G	G
JAX00485186	2	23716010	0	C	A	C	C	C	C	C	C	A	C	C	C	C	C	C	A	C	C	C	H	C	H	C	C	C	C	C	C	C	C	C	C	H	C	A	C	C	C	C	C	C	C	C	C	C	C
JAX00092179	2	23782517	0	A	G	A	A	A	A	A	G	A	A	G	A	A	A	G	A	G	A	A	A	A	H	A	A	A	A	A	A	G	A	A	H	A	A	A	A	H	A	G	A	G	A	A	A	A	A
JAX00485188	2	23787330	0	A	G	A	A	A	A	A	G	G	A	G	A	A	A	G	G	G	A	A	H	A	G	A	A	A	A	A	A	G	A	A	H	N	A	G	A	N	A	G	A	G	A	A	A	A	A
JAX00485189	2	23805005	0	A	G	A	A	A	A	A	G	G	A	G	A	A	A	G	G	G	A	A	H	A	G	A	N	A	A	A	A	G	A	A	H	N	A	G	A	N	A	G	A	G	A	A	A	A	A
JAX00485192	2	23810799	0	A	G	A	A	A	A	A	A	G	A	A	A	A	A	A	G	A	A	A	N	A	N	A	A	A	A	A	A	A	A	A	A	H	A	G	A	A	A	A	A	A	A	A	A	A	A
JAX00485193	2	23853672	0	G	A	G	G	G	G	G	A	G	G	A	G	G	G	A	G	A	G	G	G	G	H	G	G	G	G	G	G	A	G	G	H	G	G	G	G	H	G	A	G	A	G	G	G	G	G
JAX00485194	2	23853722	0	A	G	A	A	A	A	A	G	G	A	G	A	A	A	G	G	G	A	A	H	A	G	A	A	A	A	A	A	G	A	A	H	H	A	G	A	G	A	G	A	G	A	A	A	A	A
JAX00092185	2	23862050	0	T	C	T	T	T	T	T	T	C	T	T	T	T	T	T	C	T	T	T	H	T	H	T	T	T	T	T	T	T	T	T	T	H	T	C	T	T	T	T	T	T	T	T	T	T	T
JAX00092186	2	23862457	0	T	A	T	T	T	T	T	A	T	T	A	T	T	T	A	T	A	T	T	T	T	H	T	T	T	T	T	T	A	T	T	H	T	T	T	T	H	T	A	T	A	T	T	T	T	T
JAX00485197	2	23862500	0	T	G	T	T	T	T	T	G	T	T	G	T	T	T	G	T	G	T	T	T	T	N	T	T	T	T	T	T	G	T	T	H	T	T	T	T	H	T	G	T	G	T	T	T	T	T
JAX00485199	2	23870846	0	G	A	G	G	G	G	G	A	G	G	A	G	G	G	A	G	A	G	G	G	G	H	G	G	G	G	G	G	A	G	G	H	G	G	G	G	G	G	A	G	A	G	G	G	G	G
JAX00485201	2	23873419	0	A	G	A	A	A	A	A	A	G	A	A	A	A	A	A	G	A	A	A	H	A	H	A	A	A	A	A	A	A	A	A	A	H	A	G	A	A	A	A	A	A	A	A	A	A	A
JAX00215871	2	23879827	0	T	C	T	T	T	T	T	T	C	T	T	T	T	T	T	C	T	T	T	H	T	N	T	T	T	T	T	T	T	T	T	T	H	T	C	T	T	T	T	T	T	T	T	T	T	T
JAX00092190	2	23913407	0	A	G	G	A	A	A	A	G	G	A	G	A	A	A	G	G	G	A	G	H	A	G	G	A	A	A	A	A	G	N	A	H	H	A	G	A	H	H	G	A	G	A	A	A	A	A
JAX00485204	2	23913456	0	A	T	T	A	A	A	A	T	T	A	T	A	A	A	T	T	T	A	T	H	A	T	T	A	A	A	A	A	T	H	A	H	H	A	T	A	H	H	T	A	T	A	A	A	A	A
JAX00485205	2	23917871	0	C	T	T	C	C	C	C	C	T	C	C	C	C	C	C	T	C	C	T	H	C	N	T	C	C	C	C	C	C	N	C	C	H	C	T	C	C	H	C	C	C	C	C	C	C	C
JAX00485206	2	23923600	0	A	C	A	A	A	A	A	A	A	C	A	A	A	H	A	A	A	A	A	A	C	A	A	A	C	C	A	A	A	A	A	H	H	A	A	C	A	A	A	A	A	A	A	A	A	A
JAX00092192	2	23924307	0	G	C	G	G	G	G	G	C	C	G	C	G	G	G	C	C	C	G	G	H	G	C	G	G	G	G	G	G	C	G	G	H	H	G	C	G	H	G	C	G	C	G	G	G	G	G
JAX00485208	2	23957076	0	C	A	C	C	C	C	C	A	C	C	A	C	C	C	A	C	A	C	C	C	C	H	C	C	C	C	C	C	A	C	C	H	C	C	C	C	H	C	A	C	A	C	C	C	C	C
JAX00485222	2	24025965	0	A	G	G	A	A	A	A	G	A	A	G	A	A	A	G	A	G	A	G	A	A	H	G	A	A	A	A	A	G	H	A	H	A	A	A	A	H	H	G	A	G	A	A	A	A	A
JAX00092202	2	24067090	0	A	G	A	A	A	A	A	G	G	A	G	A	A	A	G	G	G	A	A	A	A	G	A	A	A	A	A	A	G	A	A	A	A	A	G	A	A	A	G	A	G	A	A	A	A	A
JAX00485225	2	24073644	0	A	G	A	A	A	A	A	A	G	A	A	A	A	A	A	G	A	A	A	H	A	H	A	A	A	A	A	A	A	A	A	A	H	A	G	A	A	A	A	A	A	A	A	A	A	A
JAX00485230	2	24127446	0	A	C	A	A	A	A	A	C	A	A	C	A	A	A	C	A	C	A	A	A	A	H	A	A	A	A	A	A	C	A	A	H	A	A	A	A	H	A	C	A	C	A	A	A	A	A
JAX00092208	2	24139956	0	C	G	C	C	C	C	C	G	G	C	N	C	C	C	G	G	N	C	C	C	C	G	C	C	C	C	C	C	G	C	C	C	C	C	G	C	C	C	G	C	G	C	C	C	C	C
JAX00485237	2	24169015	0	G	A	G	G	G	G	G	A	A	G	A	G	G	G	A	H	A	G	G	H	G	A	G	G	G	G	G	G	A	G	G	H	H	G	A	G	H	G	A	G	A	G	G	G	G	G
JAX00485238	2	24172653	0	A	G	A	A	A	A	A	G	A	A	G	A	A	A	G	A	G	A	A	A	A	G	A	A	A	A	A	A	G	A	A	G	A	A	A	A	G	A	G	A	G	A	A	A	A	A
JAX00092210	2	24180953	0	G	A	G	G	G	G	G	G	A	G	G	G	G	G	G	A	G	G	G	G	G	G	G	G	G	G	G	G	G	G	G	G	G	G	A	G	G	G	G	G	G	G	G	G	G	G
JAX00485242	2	24212668	0	G	A	G	G	G	G	G	G	A	G	G	G	G	G	G	A	G	G	G	H	G	H	G	G	G	G	G	G	G	G	G	G	H	G	A	G	G	G	G	G	G	G	G	G	G	G
JAX00485243	2	24213685	0	T	C	T	T	T	T	T	T	C	T	T	T	T	T	T	C	T	T	T	H	T	H	T	T	T	T	T	T	T	T	T	T	H	T	C	T	T	T	T	T	T	T	T	T	T	T
JAX00092214	2	24220451	0	G	A	G	G	G	G	G	A	A	G	A	G	G	G	A	A	A	G	G	H	G	A	G	G	G	G	G	G	A	G	G	H	H	G	A	G	H	G	A	G	A	G	G	G	G	G
JAX00485245	2	24229700	0	T	C	T	T	T	T	T	C	T	T	C	T	T	T	N	T	H	T	T	T	T	N	T	T	T	T	T	T	C	T	T	N	T	T	T	T	H	T	C	T	H	T	T	T	T	T
JAX00485249	2	24246833	0	C	T	T	C	C	C	C	C	C	C	C	C	C	C	C	C	C	C	T	C	C	C	T	C	C	C	C	C	C	H	C	C	C	C	C	C	C	H	C	C	C	C	C	C	C	C
JAX00485251	2	24249971	0	A	T	A	A	A	A	A	A	A	T	A	A	A	H	A	A	A	A	A	A	T	A	A	A	T	T	A	A	A	A	A	H	H	A	A	T	A	A	A	A	A	A	A	A	A	A
JAX00092217	2	24263469	0	G	A	A	G	G	G	G	G	G	G	G	G	G	G	G	G	G	G	A	G	G	G	A	G	G	G	G	G	G	H	G	G	G	G	G	G	G	H	G	G	G	G	G	G	G	G
JAX00485256	2	24268659	0	A	C	A	A	A	A	A	A	C	A	A	A	A	A	A	C	A	A	A	H	A	H	A	A	A	A	A	A	A	A	A	A	H	A	C	A	A	A	A	A	A	A	A	A	A	A
JAX00092220	2	24305155	0	A	T	T	A	A	A	A	T	T	A	T	A	A	A	T	T	T	A	T	H	A	T	T	A	A	A	A	A	T	H	A	A	H	A	T	A	A	H	T	A	T	A	A	A	A	A
JAX00092222	2	24347607	0	G	C	C	G	G	G	G	G	G	G	G	G	H	G	G	G	N	G	C	G	G	G	C	G	G	G	G	G	H	H	G	G	G	G	G	G	G	H	G	G	G	G	G	G	G	G
JAX00092223	2	24354369	0	T	C	C	T	T	T	T	C	C	C	C	T	T	H	C	C	C	T	C	H	C	C	C	T	C	C	T	T	C	H	T	C	C	T	C	C	H	H	C	T	C	T	T	T	T	T
JAX00485275	2	24366306	0	T	C	T	T	T	T	T	T	C	T	T	T	T	T	T	C	T	T	T	H	T	H	T	T	T	T	T	T	T	T	T	T	H	T	C	T	T	T	T	T	T	T	T	T	T	T
JAX00485276	2	24376523	0	T	C	T	T	T	T	T	C	C	T	C	T	T	T	C	C	C	T	T	H	T	C	T	T	T	T	T	T	C	T	T	H	H	T	C	T	H	T	C	T	C	T	T	T	T	T
JAX00485283	2	24425696	0	G	A	G	G	G	G	G	G	A	G	G	G	G	G	G	A	G	G	G	H	G	H	G	G	G	G	G	G	G	G	G	G	H	G	A	G	G	G	G	G	G	G	G	G	G	G
JAX00092227	2	24427335	0	G	T	T	G	G	G	G	T	T	G	T	G	G	G	T	T	T	G	T	H	G	T	T	G	G	G	G	G	T	H	G	H	H	G	T	G	H	H	T	G	T	G	G	G	G	G
JAX00485295	2	24469243	0	C	A	A	C	C	C	C	C	C	A	C	C	C	H	C	C	C	C	A	C	A	C	A	C	A	A	C	C	C	H	C	H	N	C	C	A	C	N	C	C	C	C	C	C	C	C
JAX00215884	2	24475659	0	C	T	C	C	C	C	C	C	T	C	C	C	C	C	C	T	C	C	C	H	C	H	C	C	C	C	C	C	C	C	C	C	H	C	C	C	C	C	C	C	C	C	C	C	C	C
JAX00092232	2	24479214	0	G	A	A	G	G	G	G	A	A	G	A	G	G	G	A	A	A	G	A	H	G	A	A	G	G	G	G	G	A	H	G	H	H	G	A	G	H	H	A	G	A	G	G	G	G	G
JAX00485300	2	24496733	0	C	T	C	C	C	C	C	T	C	C	T	C	C	C	T	C	T	C	C	C	C	H	C	C	C	C	C	C	T	C	C	C	C	C	T	C	C	C	T	C	T	C	C	C	C	C
JAX00485303	2	24501912	0	C	T	T	C	C	C	C	T	T	C	T	C	C	C	T	T	T	C	T	H	C	T	T	C	C	C	C	C	T	H	C	H	H	C	T	C	H	H	T	C	T	C	C	C	C	C
JAX00485304	2	24502764	0	T	C	C	T	T	T	T	C	C	T	C	T	T	T	C	C	C	T	C	H	T	C	C	T	T	T	T	T	C	H	T	H	H	T	C	T	H	H	C	T	C	T	T	T	T	T
JAX00092234	2	24509492	0	C	A	A	C	C	C	C	C	C	C	C	C	C	C	C	C	C	C	A	C	C	C	A	C	C	C	C	C	C	H	C	C	C	C	C	C	C	H	C	C	C	C	C	C	C	C
JAX00485316	2	24541615	0	A	T	T	A	A	A	A	A	A	A	A	A	A	A	A	A	A	A	T	A	A	A	T	A	A	A	A	A	A	H	A	A	A	A	A	A	A	H	A	A	A	A	A	A	A	A
JAX00485319	2	24552463	0	G	A	G	G	G	G	G	A	G	G	A	G	G	G	A	G	A	G	G	G	G	H	G	G	G	G	G	G	A	G	G	H	G	G	A	G	H	G	A	G	A	G	G	G	G	G
JAX00485320	2	24554419	0	C	G	G	C	C	C	C	C	G	C	C	C	C	C	C	G	C	C	G	C	C	C	G	C	C	C	C	C	C	C	C	C	C	C	C	C	C	C	C	C	C	C	C	C	C	C
JAX00485323	2	24558327	0	A	G	A	A	A	A	A	G	G	A	G	A	A	A	G	G	G	A	A	N	A	G	A	A	A	A	A	A	G	A	A	H	H	A	G	A	H	A	G	A	N	A	A	A	N	A
JAX00092240	2	24582622	0	A	T	T	A	A	A	A	T	T	A	T	A	A	A	T	T	T	A	T	H	A	T	T	A	A	A	A	A	T	H	A	H	H	A	T	A	H	H	T	A	T	A	A	A	A	A
JAX00485325	2	24590263	0	T	C	T	T	T	T	T	T	C	T	T	T	T	T	T	C	T	T	T	H	T	H	T	T	T	T	T	T	T	T	T	T	H	T	T	T	T	T	T	T	T	T	T	T	T	T
JAX00485326	2	24590632	0	A	C	C	A	A	A	A	C	C	C	C	A	A	H	C	C	C	A	C	H	C	C	C	A	C	C	A	A	C	H	A	C	C	A	C	C	H	H	C	A	C	A	A	A	A	A
JAX00485332	2	24608067	0	C	A	A	C	C	C	C	A	C	C	A	C	C	C	A	C	A	C	A	C	C	C	A	C	C	C	C	C	A	H	C	H	C	C	A	C	H	H	A	C	A	C	C	C	C	C
JAX00485341	2	24624191	0	T	C	C	T	T	T	T	C	C	T	C	T	T	T	C	C	C	T	C	H	T	C	C	T	T	T	T	T	C	H	T	H	H	T	C	T	H	H	C	T	C	T	T	T	T	T
JAX00485342	2	24636326	0	G	T	G	G	G	G	G	G	T	G	G	G	G	G	G	T	G	G	G	H	G	H	G	G	G	G	G	G	G	G	G	G	H	G	G	G	G	G	G	G	G	G	G	G	G	G
JAX00215891	2	24637185	0	G	A	G	G	G	G	G	G	A	G	G	G	G	G	G	A	G	G	G	H	G	H	G	G	G	G	G	G	G	G	G	G	H	G	G	G	G	G	G	G	G	G	G	G	G	G
JAX00485345	2	24648567	0	G	C	G	G	G	G	G	C	G	G	C	G	G	G	C	G	C	G	G	G	G	H	G	G	G	G	G	G	C	G	G	H	G	G	C	G	H	G	C	G	C	G	G	G	G	G
JAX00485347	2	24654764	0	C	T	T	C	C	C	C	C	C	C	C	C	C	C	C	C	C	C	T	C	C	C	T	C	C	C	C	C	C	H	C	C	C	C	C	C	C	C	C	C	C	C	C	C	C	C
JAX00092245	2	24658193	0	T	C	C	T	T	T	T	C	C	C	C	T	T	H	C	C	C	T	C	H	C	C	C	N	C	C	T	T	C	H	T	C	C	N	C	C	H	H	C	T	C	T	T	T	T	T
JAX00485348	2	24660374	0	A	T	T	A	A	A	A	A	T	T	A	A	A	N	A	T	A	A	T	H	T	H	T	A	T	T	A	A	A	H	A	H	T	A	A	T	A	N	A	A	A	A	A	A	A	A
JAX00485349	2	24660452	0	A	G	G	A	A	A	A	A	G	G	A	A	A	H	A	G	A	A	G	H	G	H	G	A	G	G	A	A	A	H	A	H	G	A	A	G	A	H	A	A	A	A	A	A	A	A
JAX00485353	2	24667401	0	A	T	A	A	A	A	A	T	T	T	T	A	A	H	T	T	T	A	A	H	T	T	A	A	T	T	A	A	T	A	A	T	T	A	T	T	H	A	T	A	T	A	A	A	A	A
JAX00485356	2	24672521	0	G	A	G	G	G	G	G	A	A	A	A	G	G	H	A	A	A	G	G	H	A	A	G	G	A	A	G	G	A	G	G	A	A	G	A	A	H	G	A	G	A	G	G	G	G	G
JAX00092248	2	24694573	0	A	G	G	A	A	A	A	G	G	A	G	A	A	A	G	G	G	A	G	H	A	G	G	A	A	A	A	A	G	H	A	H	H	A	G	A	H	H	G	A	G	A	A	A	A	A
JAX00485362	2	24696763	0	G	C	C	G	G	G	G	C	C	C	C	G	G	N	C	C	C	G	C	N	C	C	C	G	C	C	G	G	C	H	G	C	C	G	C	C	N	H	C	G	C	G	G	G	G	G
JAX00092249	2	24698477	0	A	C	C	A	A	A	A	C	A	A	C	A	A	A	C	A	C	A	C	A	A	H	C	A	A	A	A	A	C	H	A	H	A	A	C	A	H	H	C	A	C	A	A	A	A	A
JAX00485364	2	24702625	0	C	T	T	C	C	C	C	C	C	C	C	C	C	C	C	C	C	C	T	C	C	C	T	C	C	C	C	C	C	H	C	C	C	C	C	C	C	H	C	C	C	C	C	C	C	C
JAX00485366	2	24729718	0	G	A	A	G	G	G	G	G	G	G	G	G	G	G	G	G	G	G	A	G	G	G	A	G	G	G	G	G	G	H	G	G	G	G	G	G	G	N	G	G	G	G	G	G	G	G
JAX00485368	2	24733513	0	G	A	G	G	G	G	G	G	G	A	G	G	G	H	G	G	G	G	G	G	A	G	G	G	A	A	G	G	G	G	G	H	H	G	G	A	G	G	G	G	G	G	G	G	G	G
JAX00485369	2	24734893	0	T	C	T	T	T	T	T	C	C	T	C	T	T	T	C	C	C	T	T	H	T	C	T	T	T	T	T	T	C	T	T	H	H	T	C	T	H	T	C	T	C	T	T	T	T	T
JAX00092253	2	24759189	0	C	T	T	C	C	C	C	T	C	C	T	C	C	C	T	C	T	C	T	C	C	H	T	C	C	C	C	C	T	H	C	H	C	C	T	C	H	H	T	C	T	C	C	C	C	C
JAX00092254	2	24791290	0	T	C	C	T	T	T	T	T	T	T	T	T	T	T	T	T	T	T	C	T	T	T	C	T	T	T	T	T	T	H	T	T	T	T	T	T	T	H	T	T	T	T	T	T	T	T
JAX00092258	2	24817970	0	A	G	G	A	A	A	A	A	A	A	A	A	A	A	A	A	A	A	G	A	A	A	G	A	A	A	A	A	A	N	A	A	A	A	A	A	A	H	A	A	A	A	A	A	A	A
JAX00092259	2	24818985	0	C	T	T	C	C	C	C	T	T	T	T	C	C	H	T	T	T	C	T	H	T	T	T	C	T	T	C	C	T	H	C	T	T	C	T	T	H	H	H	C	T	C	C	C	C	C
JAX00485381	2	24832903	0	T	C	T	T	T	T	T	C	C	C	C	T	T	T	C	C	C	T	T	H	C	C	T	T	C	C	T	T	C	T	T	C	C	T	C	C	H	T	H	T	C	T	T	T	T	T
JAX00485383	2	24832969	0	G	A	G	G	G	G	G	G	A	G	G	G	G	G	G	A	G	G	G	H	G	H	G	G	G	G	G	G	G	G	G	G	H	G	G	G	G	G	G	G	G	G	G	G	G	G
JAX00485384	2	24833485	0	A	G	A	A	A	A	A	A	A	G	A	A	A	H	A	A	A	A	A	A	G	A	A	A	G	G	A	A	A	A	A	H	H	A	A	G	A	A	A	A	A	A	A	A	A	A
JAX00485385	2	24833565	0	A	G	A	A	A	A	A	A	A	G	A	A	A	H	A	A	A	A	A	A	G	A	A	A	G	G	A	A	A	A	A	H	H	A	A	G	A	A	A	A	A	A	A	A	A	A
JAX00092260	2	24858694	0	C	A	C	C	C	C	C	A	A	A	A	C	C	H	A	A	A	C	C	H	A	A	C	C	A	A	C	C	A	C	C	A	A	C	A	A	H	C	A	C	A	C	C	C	C	C
JAX00092261	2	24858741	0	A	G	A	A	A	A	A	G	G	A	G	A	A	A	G	G	G	A	A	H	N	G	A	A	A	A	A	A	G	A	A	N	H	A	G	A	N	A	N	A	G	A	A	A	A	A
JAX00485392	2	24864884	0	G	A	G	G	G	G	G	A	G	G	A	G	G	G	A	G	A	G	G	G	G	H	G	G	G	G	G	G	A	G	G	H	G	G	A	G	H	G	H	G	A	G	G	G	G	G
JAX00485400	2	24903010	0	G	A	G	G	G	G	G	A	G	G	A	G	G	G	A	G	A	G	G	G	G	H	G	G	G	G	G	G	A	G	G	H	G	G	A	G	H	G	H	G	A	G	G	G	G	G
JAX00092264	2	24903245	0	C	A	C	C	C	C	C	C	A	C	C	C	N	C	C	A	C	C	C	H	C	N	C	C	C	C	C	C	C	C	C	C	H	C	C	C	C	C	C	C	C	C	C	C	C	C
JAX00485406	2	24909140	0	C	T	C	C	C	C	C	C	T	C	C	C	C	C	C	T	C	C	C	H	C	H	C	C	C	C	C	C	C	C	C	C	H	C	C	C	C	C	C	C	C	C	C	C	C	C
JAX00485413	2	24921222	0	G	A	G	G	G	G	G	G	A	G	G	G	G	G	G	A	G	G	G	H	G	H	G	G	G	G	G	G	G	G	G	G	H	G	G	G	G	G	G	G	G	G	G	G	G	G
JAX00485415	2	24922142	0	T	C	C	T	T	T	T	T	T	C	T	T	T	H	T	T	T	T	C	T	C	T	C	T	C	C	T	T	T	H	T	H	H	T	T	C	T	H	T	T	T	T	T	T	T	T
JAX00485418	2	24929062	0	G	A	G	G	G	G	G	A	G	G	A	G	G	G	A	G	A	G	G	G	G	A	G	G	G	G	G	G	A	G	G	A	G	G	A	G	A	G	A	G	A	G	G	G	G	G
JAX00485419	2	24932487	0	T	G	G	T	T	T	T	G	G	G	G	T	T	H	G	G	G	T	G	H	G	G	G	T	G	G	T	T	G	H	T	G	G	T	G	G	H	H	H	T	G	T	T	T	T	T
JAX00092267	2	24940969	0	T	G	T	T	T	T	T	T	G	T	T	T	T	T	T	G	T	T	T	H	T	G	T	T	T	T	T	T	T	T	T	T	H	T	T	T	T	T	T	T	T	T	T	T	T	T
JAX00485421	2	24945800	0	T	C	T	T	T	T	T	C	T	T	C	T	T	T	C	T	C	T	T	T	T	H	T	T	T	T	T	T	C	T	T	H	T	T	C	T	H	T	H	T	C	T	T	T	T	T
JAX00485425	2	24963067	0	A	G	G	A	A	A	A	G	A	G	G	A	A	A	G	A	G	A	G	A	G	H	G	A	G	G	A	A	G	A	A	G	A	A	G	G	H	A	H	A	G	A	A	A	A	A
JAX00485429	2	24966515	0	A	G	A	A	A	A	A	G	G	A	G	A	A	A	G	G	G	A	A	H	A	G	A	A	A	A	A	A	G	A	A	H	H	A	G	A	H	A	H	A	G	A	A	A	A	A
JAX00485433	2	25024973	0	C	T	C	C	C	C	C	C	T	C	C	C	C	C	C	T	C	C	C	H	C	H	C	C	C	C	C	C	C	C	C	C	H	C	C	C	C	C	C	C	C	C	C	C	C	C
JAX00485434	2	25026349	0	A	G	A	A	A	A	A	G	G	A	G	A	A	A	G	G	G	A	A	H	A	G	A	A	A	A	A	A	G	A	A	A	H	A	G	A	A	A	A	A	G	A	A	A	A	A
JAX00092274	2	25026999	0	T	C	C	T	T	C	C	C	C	C	C	T	T	C	C	C	C	H	C	C	C	C	C	C	C	C	T	T	C	H	C	C	C	T	C	C	C	C	N	C	C	T	T	C	C	T
JAX00485435	2	25048024	0	A	G	A	A	A	A	A	G	A	A	G	A	A	A	G	A	G	A	A	A	A	H	A	A	A	A	A	A	G	A	A	H	A	A	G	A	H	A	H	A	G	A	A	A	A	A
JAX00485437	2	25073545	0	C	G	C	C	C	C	C	G	G	C	G	N	C	C	N	G	G	C	C	H	C	G	C	C	C	C	C	C	G	C	C	N	N	C	G	C	N	C	C	C	H	C	C	C	C	C
JAX00485443	2	25099888	0	G	A	G	G	G	G	G	A	G	G	A	G	G	G	H	G	H	G	G	G	G	G	G	G	G	G	G	G	H	G	G	G	G	G	N	G	H	G	H	G	A	G	G	G	G	G
JAX00485445	2	25102977	0	G	A	G	G	G	G	A	A	A	A	A	G	G	H	A	A	A	G	G	H	A	A	G	H	A	A	G	G	A	G	G	A	A	G	A	A	H	G	H	G	A	G	G	A	G	G
JAX00092280	2	25109415	0	A	T	T	A	A	T	A	A	A	T	A	A	A	T	A	A	A	H	T	H	T	A	T	H	T	T	A	A	A	H	T	H	H	A	A	T	H	T	A	T	A	A	A	A	T	A
JAX00092282	2	25138058	0	A	T	A	A	A	A	A	T	A	A	T	A	A	A	T	A	T	A	A	A	A	H	A	A	A	A	A	A	T	A	A	H	A	A	T	A	H	A	H	A	T	A	A	A	A	A
JAX00485450	2	25175041	0	T	C	T	T	T	T	T	C	T	T	C	T	T	T	C	T	C	T	T	T	T	H	T	T	T	T	T	T	C	T	T	H	T	T	C	T	H	T	H	T	C	T	T	T	T	T
JAX00092290	2	25243300	0	G	A	A	G	G	A	G	G	G	A	G	G	G	A	G	G	G	H	A	H	A	G	A	H	A	A	G	G	G	H	A	H	H	G	G	A	H	A	G	A	G	G	G	G	A	G
JAX00092291	2	25258373	0	G	A	A	G	G	A	G	A	G	A	A	G	G	A	A	G	A	H	A	H	A	H	A	H	A	A	G	G	A	H	A	A	H	G	A	A	A	A	H	A	A	G	G	G	A	G
JAX00092292	2	25259082	0	A	G	G	A	A	G	A	A	A	G	A	A	A	G	A	A	A	H	G	H	G	A	G	H	G	G	A	A	A	H	G	H	H	A	A	G	H	G	A	G	A	A	A	A	G	A
JAX00485465	2	25273238	0	A	G	A	A	A	A	A	A	G	A	A	A	A	A	A	G	A	A	A	H	A	H	A	A	A	A	A	A	A	A	A	A	G	A	A	A	A	A	A	A	A	A	A	A	A	A
JAX00485466	2	25277153	0	G	A	G	G	G	G	G	G	A	G	G	G	G	G	G	A	G	G	G	H	G	H	G	G	G	G	G	G	G	G	G	G	H	G	G	G	G	G	G	G	G	G	G	G	G	G
JAX00485471	2	25294241	0	A	G	G	A	A	G	A	G	A	G	G	A	A	G	G	A	G	A	G	A	G	A	G	A	G	G	A	A	G	A	G	G	A	A	G	G	G	G	A	G	G	A	A	A	G	A
JAX00485472	2	25295835	0	C	A	A	C	C	A	C	A	C	C	A	C	C	H	A	C	A	H	A	H	C	H	A	H	C	C	C	C	A	H	A	H	C	C	A	C	A	A	H	A	A	C	C	C	A	C
JAX00485473	2	25296991	0	A	G	A	A	A	A	A	A	G	A	A	A	A	A	N	G	H	A	A	H	A	G	A	A	A	A	A	A	N	A	A	A	H	A	A	A	A	A	A	A	N	A	A	A	A	A
JAX00485475	2	25299932	0	G	A	A	G	G	A	G	G	A	G	G	G	G	H	G	A	G	H	A	A	G	H	A	H	G	G	G	G	G	H	A	G	H	G	G	G	H	A	G	A	G	G	G	G	A	G
JAX00485477	2	25300680	0	T	A	A	T	T	A	T	T	A	A	T	T	T	A	T	A	T	H	A	A	A	H	A	H	A	A	T	T	T	H	A	H	A	T	T	A	H	A	T	A	T	T	T	T	A	T
JAX00092294	2	25303991	0	T	C	C	T	T	C	T	C	C	C	C	T	T	C	C	C	C	H	C	C	C	C	C	H	C	C	T	T	C	H	C	C	C	T	C	C	C	C	H	C	C	T	T	T	C	T
JAX00485488	2	25364027	0	G	C	C	G	G	C	G	C	C	C	C	N	G	C	C	C	C	H	C	C	C	C	C	H	C	C	G	G	C	H	C	C	C	G	C	C	C	C	H	C	C	G	G	G	C	G
JAX00485491	2	25384863	0	T	C	T	T	T	T	T	T	C	T	T	T	T	T	T	C	T	T	T	H	T	H	T	T	T	T	T	T	T	T	T	T	H	T	T	T	T	T	T	T	T	T	T	T	T	T
JAX00092300	2	25384889	0	G	A	A	G	G	A	G	G	G	G	G	G	G	H	G	G	G	H	A	H	G	G	A	H	G	G	G	G	G	H	A	G	G	G	G	G	H	A	G	A	G	G	G	G	A	G
JAX00092301	2	25388221	0	A	G	G	A	A	G	A	A	A	A	A	A	A	H	A	A	A	H	G	H	A	A	G	H	A	A	A	A	A	H	G	A	A	A	A	A	H	G	A	G	A	A	A	A	G	A
JAX00485503	2	25413880	0	T	C	T	T	T	T	T	C	C	C	C	T	T	H	C	C	C	T	T	H	C	C	T	T	C	C	T	T	C	T	T	C	C	T	C	C	H	T	H	T	C	T	T	T	T	T
JAX00485505	2	25422340	0	C	T	C	C	C	C	C	C	T	C	C	C	C	C	C	T	C	C	C	H	C	N	C	C	C	C	C	C	C	C	C	C	H	C	C	C	C	C	C	C	C	C	C	C	C	C
JAX00092305	2	25447962	0	C	T	T	C	C	T	C	C	C	T	C	C	C	T	C	C	C	H	T	H	T	C	T	H	T	T	C	C	C	H	T	H	H	C	C	T	H	T	C	T	C	C	C	C	T	C
JAX00092309	2	25501544	0	A	G	A	A	A	A	G	G	G	G	G	A	A	H	G	G	G	H	A	H	A	G	A	H	G	G	A	A	G	A	A	G	G	A	G	G	H	A	H	A	G	A	A	G	A	A
JAX00485524	2	25515420	0	A	G	A	A	A	A	A	A	G	A	A	A	A	A	A	G	A	A	A	H	A	H	A	A	A	A	A	A	A	A	A	A	H	A	A	A	A	A	A	A	A	A	A	A	A	A
JAX00485525	2	25516009	0	A	G	A	A	A	A	A	G	G	A	G	A	A	A	G	G	G	H	A	H	A	G	A	A	A	A	A	A	G	A	A	H	H	A	G	A	H	A	H	A	G	A	A	A	A	A
JAX00485530	2	25521435	0	C	A	C	C	C	C	C	A	C	C	A	C	C	C	A	C	A	H	C	C	C	H	C	C	C	C	C	C	A	C	C	H	C	C	A	C	H	C	A	C	A	C	C	C	C	C
JAX00485533	2	25536674	0	T	C	T	T	T	T	T	C	C	T	C	T	T	T	C	C	C	H	T	H	T	C	T	T	T	T	T	T	C	T	T	H	H	T	C	T	H	T	H	T	C	T	T	T	T	T
JAX00092315	2	25579830	0	A	G	A	A	A	A	G	G	G	A	G	A	A	A	G	G	G	H	A	H	A	G	A	H	A	A	A	A	G	A	A	H	H	A	G	A	H	A	H	A	G	A	A	G	A	A
JAX00092316	2	25599618	0	T	C	C	T	T	T	C	C	C	C	C	T	T	H	C	C	C	T	C	H	T	C	C	H	C	C	T	T	H	H	T	C	C	T	C	C	T	H	T	T	H	T	T	C	T	T
JAX00215904	2	25642931	0	C	T	C	C	C	C	T	C	T	C	C	C	C	C	C	T	C	C	C	H	C	H	C	H	C	C	C	C	C	C	C	C	H	C	C	C	C	C	C	C	C	C	C	T	C	C
JAX00485551	2	25647945	0	A	G	A	A	A	A	A	G	G	A	G	A	A	A	G	G	G	H	A	H	A	G	A	A	A	A	A	A	G	A	A	H	H	A	G	A	H	A	H	A	G	A	A	A	A	A
JAX00485556	2	25666548	0	G	C	G	G	G	G	C	C	C	G	C	G	G	G	C	C	C	H	G	H	G	C	G	H	G	G	G	G	C	G	G	H	H	G	C	G	H	G	H	G	C	G	G	C	G	G
JAX00485557	2	25701882	0	C	G	C	C	C	C	C	G	C	C	G	C	C	C	G	C	G	H	C	C	C	H	C	C	C	C	C	C	G	C	C	H	C	C	G	C	H	C	H	C	G	C	C	C	C	C
JAX00092326	2	25729867	0	C	T	C	C	C	C	T	C	T	C	C	C	C	C	C	T	C	C	C	H	C	H	C	H	C	C	C	C	C	C	C	C	H	C	C	C	C	C	C	C	C	C	C	T	C	C
JAX00485573	2	25737681	0	C	G	C	C	C	G	C	C	C	C	C	C	C	H	C	C	C	H	C	H	C	C	C	H	C	C	C	C	C	C	G	C	C	C	C	C	H	H	C	H	C	C	C	C	G	C
JAX00485574	2	25740856	0	G	T	G	G	G	G	T	G	T	G	G	G	G	G	G	T	G	G	G	H	G	H	G	H	G	G	G	G	G	G	G	G	H	G	G	G	G	G	G	G	G	G	G	T	G	G
JAX00485575	2	25741913	0	T	G	T	T	T	T	T	G	T	G	G	T	T	H	G	T	G	H	T	T	T	H	T	T	G	G	T	T	G	T	T	G	H	T	G	G	H	T	H	T	G	T	T	T	T	T
JAX00485576	2	25750728	0	A	G	A	A	A	A	A	G	A	A	G	A	A	A	G	A	G	H	A	A	A	H	A	A	A	A	A	A	G	A	A	H	A	A	G	A	H	A	A	A	H	A	A	A	A	A
JAX00485577	2	25765585	0	C	T	C	C	C	C	C	C	C	T	C	C	C	H	C	C	C	C	C	C	C	C	C	C	T	T	C	C	C	C	C	H	H	C	C	T	C	C	C	C	C	C	C	C	C	C
JAX00485580	2	25788941	0	G	A	G	G	G	G	G	A	G	G	A	G	G	G	A	G	A	H	G	G	G	H	G	G	G	G	G	G	A	G	G	H	G	G	A	G	H	G	H	G	A	G	G	G	G	G
JAX00485582	2	25791473	0	C	T	C	C	C	C	T	T	T	T	T	C	C	H	T	T	T	H	C	H	C	T	C	H	T	T	C	C	T	C	C	T	N	C	H	T	H	C	H	C	T	C	C	H	C	C
JAX00485584	2	25808485	0	G	T	G	G	G	G	T	G	T	T	G	G	G	H	G	T	G	G	G	H	G	H	G	H	T	T	G	G	G	G	G	H	T	G	G	T	G	G	G	G	G	G	G	T	G	G
JAX00092332	2	25816648	0	T	C	C	T	T	T	C	C	C	C	C	T	T	H	C	C	C	H	C	H	T	C	C	H	C	C	T	T	C	H	T	C	C	T	C	C	H	H	H	T	C	T	T	C	T	T
JAX00485585	2	25816904	0	G	A	G	G	G	G	A	G	G	G	G	G	G	G	G	G	G	G	G	G	G	G	G	H	G	G	G	G	G	G	G	G	G	G	G	G	G	G	G	G	G	G	G	A	G	G
JAX00485586	2	25816967	0	C	T	T	C	C	C	C	C	C	C	C	C	C	C	C	C	C	C	T	C	C	C	T	C	C	C	C	C	C	H	C	C	C	C	C	C	C	H	C	C	C	C	C	C	C	C
JAX00485599	2	25865389	0	C	T	C	C	C	C	C	T	C	C	T	C	C	C	T	C	T	H	C	C	C	H	C	C	C	C	C	C	T	C	C	H	C	C	T	C	H	C	H	C	T	C	C	C	C	C
JAX00485600	2	25865491	0	G	A	A	G	G	G	G	G	G	G	G	G	G	G	G	G	G	G	A	G	G	G	A	G	G	G	G	G	G	H	G	G	G	G	G	G	G	H	G	G	G	G	G	G	G	G
JAX00485602	2	25875847	0	G	A	G	G	G	G	G	G	G	A	G	G	G	H	G	G	G	G	G	G	G	G	G	G	A	A	G	G	G	G	G	H	H	G	G	A	G	G	G	G	G	G	G	G	G	G
JAX00485605	2	25882795	0	C	T	C	C	C	C	C	C	C	T	C	C	C	H	C	C	C	C	C	C	C	C	C	C	T	T	C	C	C	C	C	H	H	C	C	T	C	C	C	C	C	C	C	C	C	C
JAX00485606	2	25883524	0	T	G	T	T	T	T	G	T	G	T	T	T	T	T	T	G	T	T	T	G	T	N	T	G	T	T	T	T	T	T	T	T	G	T	T	T	T	T	T	T	T	T	T	G	T	T
JAX00092338	2	25887892	0	T	C	C	T	T	T	C	C	C	C	C	T	T	H	C	C	C	H	C	H	T	C	C	N	C	C	T	T	C	H	T	C	C	T	C	C	H	H	H	T	C	T	T	C	T	T
JAX00215911	2	25892633	0	G	C	G	G	G	G	C	C	C	G	C	G	G	G	C	C	C	H	G	N	G	C	G	H	G	G	G	G	C	G	G	H	H	G	C	G	H	G	H	G	C	G	G	C	G	G
JAX00215912	2	25895309	0	A	G	A	A	A	A	G	G	G	A	G	A	A	A	G	G	G	H	A	H	A	G	A	N	A	A	A	A	G	A	A	H	H	A	G	A	H	A	H	A	G	A	A	G	A	A
JAX00092339	2	25910481	0	G	A	A	G	G	G	G	G	G	G	G	G	G	G	G	G	G	G	A	G	G	G	A	G	G	G	G	G	G	H	G	G	G	G	G	G	G	H	G	G	G	G	G	G	G	G
JAX00485610	2	25917281	0	C	T	C	C	C	C	C	T	C	C	T	C	C	C	T	C	H	N	C	C	C	H	C	C	C	C	C	C	T	C	C	H	C	C	T	C	H	C	H	C	T	N	C	C	C	C
JAX00092343	2	25957139	0	T	C	C	T	C	T	T	T	T	T	T	C	C	T	T	T	T	T	C	T	T	T	C	T	T	T	C	T	T	H	T	T	T	T	T	T	T	H	H	T	T	T	C	T	T	T
JAX00485615	2	25960159	0	T	G	T	T	T	T	G	G	G	T	G	T	T	T	G	G	G	H	T	H	T	G	T	H	T	T	T	T	G	T	T	H	H	T	G	T	H	T	H	T	G	T	T	G	T	T
JAX00485618	2	25992233	0	C	T	C	C	C	C	T	C	C	C	C	C	C	C	C	C	C	C	C	C	C	C	C	H	C	C	C	C	C	C	C	C	C	C	C	C	C	C	C	C	C	C	C	T	C	C
JAX00485620	2	25996150	0	T	C	T	T	T	T	C	T	C	T	T	T	T	T	T	C	T	T	T	N	T	H	T	N	T	T	T	T	N	T	T	T	H	T	T	T	T	T	T	T	T	T	T	C	T	T
JAX00485622	2	26000004	0	A	G	A	A	A	A	G	A	G	A	A	A	A	A	A	G	A	A	A	A	A	A	A	A	A	A	A	A	A	A	A	A	A	A	A	A	A	A	A	A	A	A	A	G	A	A
JAX00485625	2	26013669	0	C	A	C	C	C	C	C	A	C	C	A	C	C	C	A	C	A	H	C	C	C	H	C	C	C	C	C	C	A	C	C	H	C	C	A	C	H	C	H	C	A	C	C	C	C	C
JAX00092347	2	26018329	0	G	A	G	G	G	G	A	G	A	G	G	G	G	G	G	A	G	G	G	G	G	H	G	H	G	G	G	G	G	G	G	G	G	G	G	G	G	G	G	G	G	G	G	A	G	G
JAX00092349	2	26038298	0	C	A	A	C	A	C	A	C	A	A	C	A	A	H	C	A	C	C	A	H	C	H	A	H	A	A	A	C	C	H	C	H	A	C	C	A	C	H	H	C	C	C	A	A	C	C
JAX00188979	2	26044425	0	A	G	G	A	G	A	G	A	G	A	A	G	G	A	A	G	A	A	G	H	A	H	G	H	A	A	G	A	A	H	A	A	H	A	A	A	A	H	H	A	A	A	G	G	A	A
JAX00092350	2	26056063	0	A	G	G	A	G	A	A	A	A	A	A	G	G	A	A	A	A	A	G	A	A	A	G	A	A	A	G	A	A	H	A	A	A	A	A	A	A	H	H	A	A	A	G	A	A	A
JAX00092352	2	26066243	0	T	C	C	T	C	T	T	T	T	T	T	C	C	T	T	T	T	T	C	T	T	T	C	T	T	T	C	T	T	H	T	T	T	T	T	T	T	H	H	T	T	T	C	T	T	T
JAX00485635	2	26072039	0	G	A	G	G	G	G	A	G	A	A	G	G	G	G	G	A	G	G	G	N	G	H	G	H	A	A	G	G	G	G	G	H	A	G	G	A	G	G	G	G	G	G	G	A	G	G
JAX00485637	2	26072804	0	A	G	A	A	G	A	G	G	G	G	G	G	G	H	G	G	G	H	A	H	A	G	A	H	G	G	G	A	G	A	A	H	G	A	G	G	H	A	G	A	G	A	G	G	A	A
JAX00485639	2	26074918	0	A	G	A	A	A	A	G	A	A	A	A	A	A	A	A	A	A	A	A	A	A	A	A	H	A	A	A	A	A	A	A	A	A	A	A	A	A	A	A	A	A	A	A	G	A	A
JAX00215915	2	26089335	0	C	T	C	C	C	C	C	C	T	C	C	C	C	C	C	T	C	C	C	H	C	H	C	C	C	C	C	C	C	C	C	C	H	C	C	C	C	C	C	C	C	C	C	C	C	C
JAX00215916	2	26089514	0	C	A	C	C	C	C	C	C	A	C	C	C	C	C	C	A	C	C	C	H	C	H	C	C	C	C	C	C	C	C	C	C	H	C	C	C	C	C	C	C	C	C	C	C	C	C
JAX00092353	2	26092589	0	T	G	T	T	G	T	T	G	G	G	G	G	G	H	G	G	G	H	T	N	T	G	T	T	G	G	G	T	G	T	T	H	G	T	G	G	H	T	G	T	G	T	G	T	T	T
JAX00485648	2	26111891	0	C	T	C	C	C	C	C	C	T	T	C	C	C	H	C	T	C	C	C	H	C	H	C	C	T	T	C	C	C	C	C	H	T	C	C	T	C	C	C	C	C	C	C	C	C	C
JAX00485650	2	26115398	0	A	G	G	A	G	A	G	G	G	G	G	G	G	H	G	G	G	H	G	H	A	G	G	H	G	G	G	A	G	H	A	G	G	A	G	G	H	H	G	A	G	A	G	G	A	A
JAX00485665	2	26175754	0	C	T	C	C	T	C	C	T	C	C	T	T	T	C	T	C	T	H	C	C	C	H	C	C	C	C	T	C	T	C	C	C	C	C	T	C	H	C	T	C	T	C	T	C	C	C
JAX00092360	2	26191003	0	T	C	C	T	C	T	T	C	C	C	C	C	C	H	C	C	C	H	C	H	T	C	C	T	C	C	C	T	C	H	T	C	C	T	C	C	H	H	C	T	C	T	C	T	T	T
JAX00092362	2	26219334	0	G	A	G	G	G	G	G	G	A	G	G	G	G	G	G	H	G	G	G	H	G	H	G	G	G	G	G	G	G	G	G	G	H	G	G	G	G	G	G	G	G	G	G	G	G	G
JAX00485675	2	26225356	0	C	T	C	C	C	C	C	T	C	C	N	C	C	C	T	C	T	H	C	C	C	H	C	C	C	C	C	C	T	C	C	C	C	C	T	C	H	C	H	C	T	C	C	C	C	C
JAX00215920	2	26268872	0	G	A	G	G	G	G	G	G	A	G	G	G	G	G	G	H	G	G	G	N	G	H	G	G	G	G	G	G	G	G	G	G	G	G	G	G	G	G	G	G	G	G	G	G	G	G
JAX00092367	2	26273448	0	G	A	A	G	A	G	G	A	A	A	A	A	A	H	A	A	A	H	A	H	G	A	A	G	A	A	A	G	A	H	G	A	A	G	A	A	H	H	A	G	A	G	A	G	G	G
JAX00485686	2	26285839	0	G	A	G	G	G	G	G	G	A	G	G	G	G	G	G	H	G	G	G	H	G	H	G	G	G	G	G	G	G	G	G	G	H	G	G	G	G	G	G	G	G	G	G	G	G	G
JAX00485688	2	26290157	0	T	C	T	T	T	T	T	C	C	T	C	T	T	T	C	H	C	H	T	H	T	C	T	T	T	T	T	T	C	T	T	T	H	T	C	T	H	T	H	T	C	T	T	T	T	T
JAX00485697	2	26295655	0	G	C	C	G	G	G	G	C	C	G	C	G	G	G	C	H	C	H	C	H	G	C	C	G	G	G	G	G	C	H	G	H	H	G	C	G	N	H	H	G	C	G	G	G	G	G
JAX00092369	2	26299284	0	G	T	T	G	G	G	G	G	T	G	G	G	G	G	G	H	G	G	T	H	G	H	T	G	G	G	G	G	G	H	G	H	H	G	G	G	G	H	G	G	G	G	G	G	G	G
JAX00485701	2	26340505	0	A	G	A	A	G	A	A	A	A	A	A	G	G	A	A	A	A	A	A	A	A	A	A	A	A	A	G	A	A	A	A	A	A	A	A	A	A	A	H	A	A	A	G	A	A	A
JAX00092372	2	26340822	0	A	T	A	A	T	A	A	T	T	A	T	T	T	A	T	H	T	H	A	H	A	T	A	A	A	A	T	A	T	A	A	A	H	A	T	A	H	A	T	A	T	A	T	A	A	A
JAX00485708	2	26356231	0	T	A	A	T	T	T	T	T	T	T	T	T	T	T	T	T	T	T	A	T	T	T	A	T	T	T	T	T	T	H	T	H	T	T	T	T	T	H	T	T	T	T	T	T	N	T
JAX00485711	2	26361760	0	A	G	A	A	A	A	A	G	G	A	G	A	A	A	G	H	G	H	A	H	A	G	A	A	A	A	A	A	G	A	A	A	H	A	G	A	H	A	H	A	G	A	A	A	A	A
JAX00092375	2	26378572	0	A	T	T	A	A	A	A	T	T	A	T	A	A	A	T	H	T	H	T	H	A	T	T	A	A	A	A	A	T	H	A	H	H	A	T	A	H	H	H	A	T	A	A	A	A	A
JAX00485715	2	26382355	0	T	C	T	T	C	T	T	C	C	T	C	C	C	T	C	H	C	H	T	H	T	C	T	T	T	T	C	T	C	T	T	T	H	T	C	T	H	T	C	T	C	T	C	T	T	T
JAX00485717	2	26384031	0	T	C	T	T	T	T	T	T	C	T	T	T	T	T	T	N	T	T	T	N	T	T	T	T	T	T	T	T	T	T	T	T	N	T	T	T	T	T	T	T	T	T	T	T	T	T
JAX00092377	2	26402535	0	A	G	G	A	A	A	A	G	G	G	G	A	A	H	G	G	G	H	G	H	A	G	G	A	G	G	A	A	G	H	A	G	G	A	G	G	H	H	H	A	G	A	A	A	A	A
JAX00092378	2	26414745	0	C	T	T	C	C	C	C	C	C	T	C	C	C	H	C	H	C	C	T	C	C	C	T	C	T	T	C	C	C	H	C	T	H	C	C	T	C	H	C	C	C	C	C	C	C	C
JAX00092379	2	26431377	0	T	C	C	T	T	T	T	C	C	C	C	T	T	H	C	C	C	H	C	H	T	C	C	T	C	C	T	T	C	H	T	C	C	T	C	C	H	H	H	T	C	T	T	T	T	T
JAX00485727	2	26497276	0	A	T	A	A	A	A	A	T	T	A	T	A	A	A	T	H	T	H	A	H	A	T	A	A	A	A	A	A	T	A	A	A	N	A	T	A	N	A	N	A	T	A	A	A	A	A
JAX00092387	2	26553117	0	A	G	A	A	A	A	A	G	A	A	G	A	A	A	G	A	G	H	A	A	A	H	A	A	A	A	A	A	G	A	A	A	A	A	G	A	H	A	H	A	G	A	A	A	A	A
JAX00485733	2	26586289	0	T	A	T	T	T	T	T	A	A	T	N	T	T	T	A	H	A	H	T	H	T	A	T	T	T	T	T	T	A	T	T	T	H	T	A	T	H	T	H	T	A	T	T	T	T	T
JAX00215929	2	26622702	0	T	C	T	T	T	T	T	C	C	T	C	T	T	T	C	H	C	H	T	H	T	C	T	T	T	T	T	T	C	T	T	T	H	T	C	T	H	T	H	T	C	T	T	T	T	T
JAX00092392	2	26624567	0	C	T	C	C	C	C	C	C	C	T	C	C	C	H	C	H	C	C	C	C	C	C	C	C	T	T	C	C	C	C	C	H	H	C	C	T	C	C	C	C	C	C	C	C	C	C
JAX00485737	2	26635388	0	T	C	T	T	T	T	T	C	T	T	C	T	T	T	C	T	C	H	T	T	T	H	T	T	T	T	T	T	C	T	T	T	T	T	C	T	H	T	H	T	C	T	T	T	T	T
JAX00485740	2	26648704	0	C	G	C	C	C	C	C	G	C	C	H	C	C	C	G	C	N	H	C	C	C	C	C	C	C	C	C	C	G	C	C	C	C	C	G	C	C	C	C	C	H	C	C	C	C	C
JAX00485746	2	26714486	0	G	A	G	G	G	G	G	G	A	G	G	G	G	G	G	H	G	G	G	H	G	H	G	G	G	G	G	G	G	G	G	G	H	G	G	G	G	G	G	G	G	G	G	G	G	G
JAX00485753	2	26767662	0	C	T	C	C	C	C	C	C	T	C	C	C	C	C	C	H	C	C	C	H	C	H	C	C	C	C	C	C	C	C	C	C	H	C	C	C	C	C	C	C	C	C	C	C	C	C
JAX00092405	2	26774884	0	T	G	T	T	T	T	T	T	G	T	T	T	T	T	T	H	T	T	T	H	T	H	T	T	T	T	T	T	T	T	T	T	H	T	T	T	T	T	T	T	T	T	T	T	T	T
JAX00092408	2	26819464	0	T	C	T	T	T	T	T	C	T	T	C	T	T	T	C	T	C	T	T	T	T	T	T	T	T	T	T	T	C	T	T	T	T	T	C	T	T	T	T	T	C	T	T	T	T	T
JAX00485765	2	26828070	0	T	C	T	T	T	T	T	C	C	C	C	T	T	H	C	C	C	H	T	H	T	C	T	T	T	C	T	T	C	T	T	H	C	T	C	C	H	T	H	T	C	T	H	T	T	T
JAX00215936	2	26876407	0	T	C	T	T	T	T	T	C	C	T	C	N	T	T	C	H	C	H	T	H	T	C	T	T	T	T	T	T	C	T	T	T	H	T	C	T	N	T	H	H	C	T	T	T	T	T
JAX00092413	2	26898087	0	C	T	C	C	C	C	C	C	T	C	C	C	C	C	C	H	C	C	C	H	C	T	C	C	C	C	C	C	C	C	C	C	H	C	C	C	C	C	C	H	C	C	C	C	C	C
JAX00485776	2	26899702	0	C	T	C	C	C	C	C	T	C	C	T	C	C	C	T	C	T	H	C	C	C	H	C	C	C	C	C	C	T	C	C	C	C	C	T	C	H	C	H	C	T	C	C	C	C	C
JAX00485777	2	26904725	0	A	C	A	A	A	A	A	C	A	A	C	A	A	A	C	A	C	H	A	A	A	H	A	A	A	A	A	A	C	A	A	A	A	A	C	A	H	A	H	A	C	A	A	A	A	A
JAX00485779	2	26908045	0	A	C	A	A	A	C	A	A	C	C	A	A	A	C	A	C	A	H	A	C	A	H	A	H	A	C	A	A	A	A	C	H	C	A	A	C	H	H	A	H	A	A	A	A	C	A
JAX00485783	2	26913040	0	C	T	C	C	C	T	C	T	C	T	T	C	C	T	T	N	T	T	C	N	C	H	C	H	C	T	C	C	T	C	T	H	H	C	T	T	T	H	H	C	T	C	C	C	T	C
JAX00485784	2	26914116	0	T	C	T	T	T	T	T	C	C	T	C	T	T	T	C	H	C	H	T	H	T	C	T	T	T	T	T	T	C	T	T	T	H	T	C	T	H	T	H	H	C	T	T	T	T	T
JAX00485785	2	26914847	0	C	T	C	C	T	C	C	C	C	C	C	T	T	C	C	C	C	C	C	C	C	C	C	C	C	C	T	C	C	C	C	C	C	C	C	C	C	C	H	C	C	C	T	C	C	C
JAX00485786	2	26914960	0	T	C	T	T	T	T	T	C	T	T	C	T	T	T	C	T	C	H	T	T	T	H	T	T	T	T	T	T	C	T	T	T	T	T	C	T	H	T	H	T	C	T	T	T	T	T
JAX00092415	2	26916472	0	T	G	T	T	T	G	T	G	G	G	G	T	T	G	G	G	G	G	T	G	T	G	T	H	T	G	T	T	G	T	G	H	G	T	G	G	G	N	H	H	G	T	T	T	G	T
JAX00485789	2	26921145	0	C	T	C	C	C	T	C	T	T	T	T	C	C	T	T	T	T	T	C	T	C	N	C	C	C	T	C	C	T	C	T	C	T	C	T	T	T	C	C	C	H	C	C	C	H	C
JAX00485796	2	26924509	0	G	C	G	G	G	C	G	G	G	C	G	G	G	C	G	C	G	H	G	C	G	G	G	H	G	C	G	G	G	G	C	H	N	G	G	C	H	H	G	G	G	G	G	G	C	G
JAX00092416	2	26938608	0	C	T	C	C	C	C	C	C	T	C	C	C	C	C	C	H	C	C	C	H	C	H	C	C	C	C	C	C	C	C	C	C	H	C	C	C	C	C	C	H	C	C	C	C	C	C
JAX00092419	2	26979853	0	C	T	C	C	C	C	C	C	T	C	C	C	C	C	C	H	C	C	C	H	C	H	C	C	C	C	C	C	C	C	C	C	H	C	C	C	C	C	C	H	C	C	C	C	C	C
JAX00092421	2	26981397	0	C	T	C	C	C	C	C	T	T	C	T	C	C	C	T	H	T	H	C	H	C	T	C	C	C	C	C	C	T	C	C	C	H	C	T	C	H	C	H	H	T	C	C	C	C	C
JAX00485818	2	27034631	0	T	C	T	T	T	T	T	C	T	T	C	T	T	T	C	T	C	H	T	T	T	H	T	T	T	T	T	T	C	T	T	T	T	T	C	T	H	T	H	T	C	T	T	T	T	T
JAX00485821	2	27037588	0	G	A	G	G	G	A	G	G	G	A	G	G	G	A	G	H	G	H	G	H	G	G	G	H	G	A	G	G	G	G	A	H	H	G	G	A	N	H	G	G	G	G	G	G	A	G
JAX00485823	2	27041043	0	C	A	C	C	C	A	C	A	A	A	A	C	C	A	A	A	A	A	C	A	C	A	C	H	C	A	C	C	A	C	A	H	A	C	A	A	A	H	H	H	A	C	C	C	A	C
JAX00485826	2	27050888	0	A	C	A	A	A	C	A	C	C	C	C	A	A	C	C	C	C	C	A	C	A	C	A	H	A	C	A	A	C	A	C	H	C	A	C	C	C	H	N	H	N	A	A	A	C	A
JAX00092425	2	27058266	0	G	A	G	G	G	G	G	A	G	G	A	G	G	G	A	G	A	H	G	G	G	H	G	G	G	G	G	G	A	G	G	G	G	G	A	G	H	G	H	G	A	G	G	G	G	G
JAX00485837	2	27083323	0	C	T	C	C	C	C	C	C	T	C	C	C	C	C	C	H	C	C	C	H	C	H	C	C	C	C	C	C	C	C	C	C	H	C	C	C	C	C	C	H	C	C	C	C	C	C
JAX00092428	2	27108743	0	G	A	G	G	A	A	G	G	G	G	G	A	A	H	G	G	G	H	G	H	G	G	G	H	G	G	A	G	G	G	A	G	G	G	G	G	H	H	H	G	G	G	A	G	A	G
JAX00485851	2	27150034	0	T	C	T	T	T	C	T	C	C	C	C	T	T	C	C	C	C	C	T	C	T	C	T	N	T	C	T	T	C	T	C	H	C	T	C	C	C	H	H	H	C	T	T	T	C	T
JAX00092433	2	27156175	0	G	A	G	G	A	A	G	A	G	A	A	A	A	A	A	H	A	A	G	H	G	H	G	H	G	A	A	G	A	G	A	H	H	G	A	A	A	H	A	G	A	G	A	G	A	G
JAX00485863	2	27171096	0	A	C	A	A	C	C	A	C	C	C	C	C	C	C	C	C	C	C	A	C	A	C	A	H	A	C	C	A	C	A	C	H	C	A	C	C	C	H	C	H	C	A	C	A	C	A
JAX00485868	2	27181311	0	A	T	A	A	T	A	A	A	T	A	A	T	T	A	A	H	A	A	A	H	A	H	A	A	A	A	T	A	A	A	A	A	H	A	A	A	A	A	H	H	A	A	T	A	A	A
JAX00485872	2	27184052	0	G	A	G	G	A	G	G	A	A	G	A	A	A	G	A	H	A	H	G	H	G	A	G	G	G	G	A	G	A	G	G	G	H	G	A	G	H	G	A	H	A	G	A	G	G	G
JAX00485876	2	27187090	0	T	C	T	T	T	C	T	T	C	T	T	T	T	H	T	H	T	H	T	C	T	H	T	H	T	T	T	T	T	T	C	T	H	T	T	T	H	H	T	H	T	T	T	T	C	T
JAX00485877	2	27188424	0	T	C	T	T	T	C	T	C	C	T	C	T	T	H	C	H	C	C	T	C	T	C	T	H	T	T	T	T	C	T	C	T	H	T	C	T	C	H	C	H	C	T	T	T	C	T
JAX00092437	2	27213375	0	G	A	G	G	G	G	G	A	A	G	A	G	G	G	A	H	A	H	G	H	G	A	G	G	G	G	G	G	A	G	G	G	H	G	A	G	H	G	H	H	A	G	G	G	G	G
JAX00485884	2	27219227	0	C	T	C	C	C	C	C	T	C	C	T	C	C	C	T	C	T	H	C	C	C	H	C	C	C	C	C	C	T	C	C	C	C	C	T	C	H	C	H	C	T	C	C	C	C	C
JAX00215944	2	27242246	0	A	G	A	A	A	A	A	G	G	A	G	A	A	A	G	H	G	H	A	H	A	G	A	A	A	A	A	A	G	A	A	A	H	A	G	A	H	A	H	H	G	A	A	A	A	A
JAX00215945	2	27242436	0	A	C	A	A	A	A	A	C	C	A	C	A	A	A	C	H	C	H	A	H	A	C	A	A	A	A	A	A	C	A	A	A	H	A	C	A	H	A	H	H	C	A	A	A	A	A
JAX00092441	2	27265969	0	G	A	G	G	G	G	G	A	A	G	A	G	G	G	A	H	A	H	G	H	G	A	G	G	G	G	G	G	A	G	G	G	H	G	A	G	H	G	H	H	A	G	G	G	G	G
JAX00485886	2	27278189	0	A	G	A	A	A	A	A	A	G	A	A	A	A	A	A	H	A	A	A	H	A	H	A	A	A	A	A	A	A	A	A	A	H	A	A	A	A	A	A	H	A	A	A	A	A	A
JAX00485889	2	27288246	0	G	C	G	G	G	C	G	G	G	G	G	G	G	H	G	G	G	H	G	H	G	G	G	H	G	G	G	G	G	G	C	G	G	G	G	G	H	H	G	G	G	G	G	G	C	G
JAX00485891	2	27325549	0	T	C	T	T	T	T	T	C	C	T	C	T	T	T	C	H	C	H	T	H	T	C	T	T	T	T	T	T	C	T	T	T	H	T	C	T	H	T	H	H	C	T	T	T	T	T
JAX00092446	2	27339281	0	C	T	C	C	C	C	C	T	C	T	T	C	C	N	T	N	T	H	C	C	C	H	C	C	C	T	C	C	T	C	C	H	N	C	T	T	H	C	N	C	T	C	C	C	C	C
JAX00485899	2	27341496	0	G	A	G	G	G	G	G	G	A	G	G	G	G	G	G	H	G	G	G	H	G	H	G	G	G	G	G	G	G	G	G	G	H	G	G	G	G	G	G	H	G	G	G	G	G	G
JAX00485901	2	27374758	0	A	G	A	A	A	A	A	A	A	G	A	A	A	H	A	H	A	A	A	A	A	A	A	A	A	G	A	A	A	A	A	H	H	A	A	G	A	A	A	A	A	A	A	A	A	A
JAX00485904	2	27382660	0	C	A	C	C	C	C	C	A	A	C	A	C	C	C	A	H	A	H	C	H	C	A	C	C	C	C	C	C	A	C	C	C	H	C	A	C	H	C	H	H	A	C	C	C	C	C
JAX00485912	2	27396369	0	C	T	C	C	C	T	C	C	C	C	C	C	C	H	C	C	C	H	C	H	C	C	C	H	C	C	C	C	C	C	T	C	C	C	C	C	H	H	C	C	C	C	C	C	T	C
JAX00092452	2	27418016	0	T	C	T	T	T	C	T	C	C	T	C	T	T	H	C	C	C	C	T	C	T	C	T	H	T	T	T	T	C	T	C	T	C	T	C	T	C	H	H	H	C	T	T	T	C	T
JAX00485919	2	27442475	0	T	C	T	T	C	C	T	T	T	T	T	C	C	H	T	T	T	H	T	H	T	T	T	H	T	T	C	T	T	T	C	T	T	T	T	T	H	H	H	T	T	T	C	T	C	T
JAX00485923	2	27446282	0	C	A	C	C	A	C	C	C	A	C	C	A	A	C	C	H	C	C	C	H	C	H	C	C	C	C	A	C	C	C	C	C	H	C	C	C	C	C	H	H	C	C	A	C	C	C
JAX00485925	2	27449395	0	G	A	G	G	A	G	G	G	G	G	G	A	A	G	G	G	G	G	G	G	G	G	G	G	G	G	A	G	G	G	G	G	G	G	G	G	G	G	H	G	G	G	A	G	G	G
JAX00485926	2	27449857	0	T	A	T	T	A	T	T	A	A	T	A	A	A	T	A	H	A	H	T	H	T	A	T	T	T	T	A	T	A	T	T	T	H	T	A	T	H	T	A	H	A	T	A	T	T	T
JAX00485930	2	27455026	0	C	A	C	C	A	C	C	A	C	C	A	A	A	C	A	C	A	H	C	C	C	H	C	C	C	C	A	C	A	C	C	C	C	C	A	C	H	C	A	C	A	C	A	C	C	C
JAX00485932	2	27456966	0	T	C	T	T	C	T	T	T	T	T	T	C	N	T	T	T	T	T	T	T	T	T	T	T	T	T	C	T	T	T	T	T	T	T	T	T	T	T	T	T	T	T	N	T	T	T
JAX00092457	2	27467550	0	A	G	A	A	G	G	A	G	G	A	G	G	G	H	G	A	G	G	A	G	A	G	A	H	A	A	G	A	G	A	G	A	A	A	G	A	G	H	G	A	G	A	G	A	G	A
JAX00485935	2	27476619	0	A	C	A	A	C	C	A	C	C	A	C	C	C	H	C	H	C	C	A	C	A	C	A	H	A	A	C	A	C	A	C	A	H	A	C	A	C	H	C	H	C	A	C	A	C	A
JAX00485939	2	27540517	0	T	C	T	T	T	T	T	C	C	T	C	T	T	T	C	H	C	H	T	H	T	C	T	T	T	T	T	T	C	T	T	T	H	T	C	T	H	T	H	H	C	T	T	T	T	T
JAX00485940	2	27540666	0	T	C	T	T	T	T	T	C	C	T	C	T	T	T	C	T	C	H	T	N	T	C	T	T	T	T	T	T	C	T	T	T	T	T	C	T	H	T	H	T	C	T	T	T	T	T
JAX00485943	2	27546636	0	T	C	T	T	T	T	T	C	C	T	C	T	T	T	C	H	C	H	T	H	T	C	T	T	T	T	T	T	C	T	T	T	H	T	C	T	H	T	H	H	C	T	T	T	T	T
JAX00092462	2	27547677	0	C	T	C	C	C	C	C	C	T	C	C	C	C	C	C	H	C	C	C	H	C	H	C	C	C	C	C	C	C	C	C	C	H	C	C	C	C	C	C	H	C	C	C	C	C	C
JAX00092463	2	27552426	0	G	A	G	G	A	G	G	G	G	G	G	A	A	G	G	G	G	G	G	G	G	G	G	G	G	G	A	G	G	G	G	G	G	G	G	G	G	G	H	G	G	G	A	G	G	G
JAX00215954	2	27570513	0	A	T	A	A	A	A	A	T	T	A	T	A	N	N	H	N	T	H	A	A	A	T	A	A	A	A	A	A	T	A	A	A	H	A	T	A	A	A	A	A	T	A	A	A	A	A
JAX00485951	2	27571380	0	C	T	C	C	T	C	C	C	C	C	C	T	T	C	C	C	C	C	C	C	C	C	C	C	C	C	T	C	C	C	C	C	C	C	C	C	C	C	H	C	C	C	T	C	C	C
JAX00215955	2	27574107	0	A	G	A	A	A	A	A	G	G	A	G	A	A	A	G	H	G	H	A	H	A	G	A	A	A	A	A	A	G	A	A	A	H	A	G	A	H	A	N	H	G	A	A	A	A	A
JAX00485952	2	27574847	0	C	G	C	C	C	C	C	C	G	C	C	C	C	C	C	H	C	C	C	H	C	H	C	C	C	C	C	C	C	C	C	C	H	C	C	C	C	C	C	H	C	C	C	C	C	C
JAX00092464	2	27579861	0	T	C	T	T	T	T	T	C	C	T	C	T	T	T	N	N	C	H	T	H	T	C	T	T	T	T	T	T	C	T	T	T	H	T	C	T	H	T	H	H	C	T	T	T	T	T
JAX00485963	2	27592480	0	G	T	G	G	G	G	G	T	G	G	N	G	G	G	T	G	T	H	G	G	G	H	G	G	G	G	G	G	T	G	G	G	G	G	T	G	N	G	H	G	T	G	G	G	G	G
JAX00485967	2	27597674	0	A	G	A	A	A	A	A	A	A	G	A	A	A	A	A	A	A	A	A	A	A	A	A	A	A	G	A	A	A	A	A	N	N	A	A	G	A	A	A	A	A	A	A	A	A	A
JAX00485971	2	27599714	0	C	T	C	C	C	C	C	T	C	C	T	C	C	C	T	C	T	H	C	C	C	H	C	C	C	C	C	C	T	C	C	C	C	C	T	C	H	C	N	C	T	C	C	C	C	C
JAX00092467	2	27618007	0	G	T	G	G	G	G	G	G	T	G	G	G	G	G	G	H	G	G	G	H	G	N	G	G	G	G	G	G	G	G	G	G	N	G	G	G	G	G	G	H	G	G	G	G	G	G
JAX00092469	2	27619485	0	A	G	A	A	A	A	A	G	G	A	G	A	A	A	G	H	G	H	A	H	A	G	A	A	A	A	A	A	G	A	A	A	H	A	G	A	H	A	H	H	G	A	A	A	A	A
JAX00485976	2	27623176	0	G	C	G	G	G	G	G	C	C	G	C	G	G	G	C	H	C	H	G	H	G	C	G	G	G	G	G	G	C	G	G	G	H	G	C	G	H	G	H	H	C	G	G	G	G	G
JAX00485980	2	27650687	0	C	T	C	C	C	T	C	T	T	C	T	C	C	H	T	N	T	T	C	T	C	T	C	H	C	C	C	C	T	C	T	C	H	C	T	C	T	H	H	N	T	C	C	C	T	C
JAX00485983	2	27652766	0	G	A	G	G	G	G	G	G	A	G	G	G	G	G	G	H	G	G	G	H	G	A	G	G	G	G	G	G	G	G	G	G	H	G	G	G	G	G	G	H	G	G	G	G	G	G
JAX00485986	2	27654012	0	C	G	C	C	C	C	C	G	C	C	G	C	C	C	G	C	G	N	C	C	C	H	C	C	C	C	C	C	G	C	C	C	C	C	G	C	H	C	H	C	G	C	C	C	C	C
JAX00485992	2	27687080	0	A	G	A	A	G	G	A	G	G	A	G	G	G	H	G	H	G	G	A	G	A	G	A	H	A	A	G	A	G	A	G	A	H	A	G	A	G	H	G	H	G	A	G	A	G	A
JAX00485993	2	27687230	0	G	A	G	G	G	G	G	A	G	G	A	G	G	G	A	G	A	H	G	G	G	H	G	G	G	G	G	G	A	G	G	G	G	G	A	G	H	G	H	G	A	G	G	G	G	G
JAX00485994	2	27718908	0	A	G	A	A	A	A	A	A	G	A	A	A	A	A	A	G	A	A	A	G	A	G	A	A	A	A	A	A	A	A	A	A	G	A	A	A	A	A	A	G	A	A	A	A	A	A
JAX00486001	2	27728569	0	C	T	C	C	C	C	C	T	T	C	T	C	C	C	T	H	T	H	C	H	C	T	C	C	C	C	C	C	T	C	C	C	H	C	T	C	H	C	H	H	T	C	C	C	C	C
JAX00092476	2	27740569	0	A	G	A	A	G	G	A	G	G	G	G	G	G	G	G	G	G	G	A	G	A	G	A	H	A	G	G	A	G	A	G	H	G	A	G	G	G	H	G	H	G	A	G	A	G	A
JAX00486005	2	27741824	0	G	A	G	G	A	G	G	G	G	A	G	A	A	H	G	H	G	G	G	G	G	G	G	G	G	A	A	G	G	G	G	H	H	G	G	A	G	G	H	G	G	G	A	G	G	G
JAX00486007	2	27744156	0	T	C	T	T	T	C	T	T	T	T	T	T	T	H	T	T	T	H	T	H	T	T	T	H	T	T	T	T	T	T	C	T	T	T	T	T	H	H	T	T	T	T	T	T	C	T
JAX00486009	2	27747829	0	A	G	A	A	A	A	A	A	G	A	A	A	A	A	A	H	A	A	A	H	A	H	A	A	A	A	A	A	A	A	A	A	H	A	A	A	A	A	A	H	A	A	A	A	A	A
JAX00486010	2	27747847	0	G	A	G	G	G	A	G	A	G	G	A	G	G	H	A	G	A	A	G	H	G	H	G	H	G	G	N	G	A	G	A	G	G	G	A	G	A	H	H	G	A	G	G	G	A	G
JAX00486016	2	27758333	0	A	G	A	A	G	A	A	A	G	G	A	G	G	H	A	G	A	A	A	H	A	H	A	A	A	G	G	A	A	A	A	H	G	A	A	G	A	A	H	N	A	A	G	A	A	A
JAX00486018	2	27759408	0	C	T	C	C	C	T	C	T	C	C	T	C	C	H	T	C	T	T	C	H	C	H	C	H	C	C	C	C	T	C	T	C	C	C	T	C	T	H	H	C	T	C	C	C	T	C
JAX00486019	2	27760330	0	C	G	C	C	C	C	C	C	G	C	C	C	C	C	C	N	C	C	C	H	C	N	C	C	C	C	C	C	C	C	C	C	H	C	C	C	C	C	C	H	C	C	C	C	C	C
JAX00486023	2	27774020	0	T	C	T	T	T	T	T	T	C	T	T	T	T	T	T	H	T	T	T	H	T	H	T	T	T	T	T	T	T	T	T	T	T	T	T	T	T	T	T	H	T	T	T	T	T	T
JAX00486024	2	27775668	0	C	T	C	C	C	C	C	T	C	C	T	C	C	C	N	C	T	H	C	C	C	H	C	C	C	C	C	C	T	C	C	C	C	C	T	C	C	C	H	N	N	C	C	C	C	C
JAX00092479	2	27778509	0	G	A	G	G	G	A	G	G	A	A	G	G	G	A	G	A	G	H	G	A	G	H	G	H	G	A	G	G	G	G	A	H	A	G	G	A	H	H	G	H	G	G	G	G	A	G
JAX00486026	2	27783959	0	G	T	G	G	G	G	G	T	T	T	T	G	G	H	T	T	T	H	G	H	G	T	G	G	G	T	G	G	T	G	G	H	T	G	T	T	H	G	H	N	T	G	G	G	G	G
JAX00486028	2	27785621	0	T	G	T	T	T	G	T	G	G	G	G	T	T	G	G	G	G	G	T	G	T	G	T	H	T	G	T	T	G	T	G	H	G	T	G	G	G	H	H	H	G	T	T	T	G	T
JAX00486037	2	27806842	0	A	T	A	A	A	T	A	T	A	T	T	A	A	T	T	H	T	T	A	H	A	H	A	H	A	T	A	A	T	A	T	H	H	A	T	T	T	H	H	A	T	A	A	A	T	A
JAX00486038	2	27811857	0	A	C	A	A	A	C	A	A	A	A	A	A	A	N	A	A	A	C	A	C	A	A	A	C	N	A	A	A	A	A	C	A	A	A	A	A	N	C	A	A	A	A	A	A	C	A
JAX00486040	2	27818210	0	A	G	A	A	A	A	A	G	A	A	G	A	A	A	G	A	G	H	A	A	A	H	A	A	A	A	A	A	G	A	A	A	A	A	G	A	N	A	H	A	G	A	A	A	A	A
JAX00486044	2	27825111	0	G	T	G	G	G	G	G	G	T	G	G	G	G	G	G	N	G	G	G	H	G	H	G	G	G	G	G	G	G	G	G	G	H	G	G	G	G	G	G	H	G	G	G	G	G	G
JAX00486051	2	27836736	0	A	T	A	A	A	A	A	T	T	T	T	A	A	H	T	T	T	H	A	H	A	T	A	A	A	T	A	A	T	A	A	H	T	A	T	T	H	A	H	H	T	A	A	A	A	A
JAX00486052	2	27837008	0	C	T	C	C	C	C	C	C	T	C	C	C	C	C	C	H	C	C	C	H	C	H	C	C	C	C	C	C	C	C	C	C	H	C	C	C	C	C	C	H	C	C	C	C	C	C
JAX00092484	2	27838109	0	T	C	T	T	T	T	T	C	C	T	C	T	T	T	C	H	C	H	T	H	T	C	T	T	T	T	T	T	C	T	T	T	H	T	C	T	H	T	H	H	C	T	T	T	T	T
JAX00486062	2	27849155	0	T	A	T	T	A	T	T	T	T	T	T	A	A	T	T	T	T	T	T	T	T	T	T	T	T	T	A	T	T	T	T	T	T	T	T	T	T	T	N	T	T	T	A	T	T	T
JAX00486065	2	27850754	0	C	T	C	C	C	T	C	T	C	T	T	C	C	T	T	H	T	T	C	H	C	H	C	H	C	T	C	C	T	C	T	H	H	C	T	T	T	H	N	C	T	C	C	C	T	C
JAX00215961	2	27852680	0	T	C	T	T	T	C	T	C	C	T	C	T	T	H	C	H	C	C	T	C	T	C	T	N	T	T	T	T	C	T	C	T	H	T	C	T	C	H	N	N	C	T	T	T	C	T
JAX00486068	2	27867602	0	A	T	A	A	A	A	A	A	T	A	A	A	A	A	A	H	A	A	A	H	A	H	A	A	A	A	A	A	A	A	A	A	H	A	A	A	A	A	A	H	A	A	A	A	A	A
JAX00486073	2	27889524	0	C	T	C	C	C	C	C	T	C	C	T	C	C	C	T	C	T	H	C	C	C	H	C	C	C	C	C	C	T	C	C	C	C	C	T	C	H	C	H	C	T	C	C	C	C	C
JAX00486076	2	27893175	0	A	G	A	A	A	G	A	A	G	A	A	A	A	H	A	A	A	H	A	G	A	H	A	H	A	A	A	A	A	A	G	A	H	A	A	A	H	H	A	N	A	A	A	A	G	A
JAX00092489	2	27899633	0	T	A	T	T	T	A	T	A	A	T	A	T	T	H	A	N	A	A	T	A	T	A	T	A	T	T	T	T	A	T	A	T	H	T	A	T	A	H	H	N	A	T	T	T	A	T
JAX00486088	2	27933564	0	G	A	G	G	G	A	G	G	G	G	G	G	G	H	G	G	G	H	G	H	G	G	G	H	G	G	G	G	G	G	A	G	G	G	G	G	H	H	G	G	G	G	G	G	A	G
JAX00486093	2	27949983	0	G	A	G	G	A	G	G	A	A	G	A	A	A	G	A	N	A	N	G	H	G	A	G	G	G	G	A	G	A	G	G	G	H	G	A	G	N	G	A	H	A	G	A	G	G	G
JAX00092492	2	27953062	0	A	G	A	A	A	A	A	G	G	A	G	A	A	A	G	N	G	H	A	H	A	G	A	A	A	A	A	A	G	A	A	A	H	A	G	A	H	A	H	H	G	A	A	A	A	A
JAX00486098	2	27971379	0	A	G	A	A	A	A	A	G	G	A	G	A	A	A	G	H	G	H	A	H	A	G	A	A	A	A	A	A	G	A	A	A	H	A	G	A	H	A	H	H	G	A	A	A	A	A
JAX00092494	2	27971847	0	T	C	T	T	C	C	T	T	T	T	T	C	C	H	T	T	T	H	T	H	T	T	T	T	T	T	C	T	T	T	C	T	T	T	T	T	H	N	H	T	T	T	C	T	C	T
JAX00486099	2	27973151	0	A	G	A	A	A	A	A	A	G	A	A	A	A	A	A	H	A	A	A	H	A	G	A	A	A	A	A	A	A	A	A	A	H	A	A	A	A	A	A	H	A	A	A	A	A	A
JAX00092496	2	27991242	0	A	G	A	A	G	G	A	G	G	A	G	G	G	G	G	G	G	G	A	G	A	G	A	G	A	A	G	A	G	A	G	A	G	A	G	A	G	G	G	G	G	A	G	A	G	A
JAX00486101	2	27991901	0	G	A	G	G	A	A	G	G	G	G	G	A	A	H	G	G	G	H	G	H	G	G	G	H	G	G	A	G	G	G	A	G	G	G	G	G	H	H	H	G	G	G	A	G	A	G
JAX00486102	2	27998351	0	C	A	C	C	A	C	C	C	C	C	C	H	A	C	C	C	C	C	C	C	C	C	C	C	C	C	A	C	C	C	C	C	C	C	C	C	C	C	H	C	C	C	A	C	C	C
JAX00486104	2	27998896	0	C	T	C	C	C	C	C	C	T	C	C	C	C	C	C	H	C	C	C	H	C	H	C	C	C	C	C	C	C	C	C	C	H	C	C	C	C	C	C	H	C	C	C	C	C	C
JAX00486106	2	28000247	0	G	A	G	G	G	G	G	A	G	G	A	G	G	G	A	G	A	H	G	G	G	H	G	G	G	G	G	G	A	G	G	G	G	G	A	G	H	G	N	G	A	G	G	G	G	G
JAX00092497	2	28005578	0	A	G	A	A	A	A	A	G	G	A	G	N	A	A	G	H	G	H	A	H	A	G	A	A	A	A	A	A	G	A	A	A	H	A	G	A	H	A	H	H	G	A	A	A	A	A
JAX00092498	2	28018925	0	T	C	T	T	T	C	T	T	T	T	T	T	T	H	T	T	T	H	T	H	T	T	T	H	T	T	T	T	T	T	C	T	T	T	T	T	H	H	T	T	T	T	T	T	C	T
JAX00486114	2	28043224	0	A	G	A	A	A	A	A	G	G	A	G	A	G	A	G	N	G	H	A	N	A	G	A	A	A	A	A	A	G	A	A	A	N	A	G	A	H	A	H	H	G	A	A	A	A	A
JAX00486118	2	28061120	0	C	T	C	C	C	C	C	T	T	C	T	C	T	C	T	C	T	H	C	C	C	T	C	C	C	C	C	C	T	C	C	C	C	C	T	C	H	C	H	H	T	C	C	C	C	C
JAX00486122	2	28075968	0	T	C	T	T	T	C	T	T	C	T	T	T	H	H	T	H	T	H	T	C	T	H	T	H	T	T	T	T	T	T	C	T	H	T	T	T	H	H	T	H	T	T	T	T	C	T
JAX00092503	2	28098152	0	T	C	T	T	T	T	T	C	C	T	C	T	C	T	C	H	C	H	T	H	T	C	T	T	T	T	T	T	C	T	T	T	H	T	C	T	H	T	H	H	C	T	T	T	T	T
JAX00486132	2	28106624	0	G	A	G	G	G	G	G	A	G	G	A	G	H	G	A	G	A	H	G	G	G	N	G	G	G	G	G	G	A	G	G	G	G	G	A	G	H	G	H	G	A	G	G	G	G	G
JAX00486134	2	28112057	0	T	C	T	T	T	C	T	T	T	T	T	T	T	H	T	T	T	H	T	H	T	T	T	H	T	T	T	T	T	T	C	T	T	T	T	T	H	H	T	T	T	T	T	T	C	T
JAX00486136	2	28114770	0	C	T	C	C	C	T	C	C	T	C	C	C	N	N	C	H	C	N	C	T	C	N	C	H	C	C	C	C	C	C	T	C	H	C	C	C	C	N	C	H	C	C	C	C	T	C
JAX00486137	2	28125909	0	G	C	G	G	G	G	G	C	G	G	C	G	H	G	C	G	C	H	G	G	G	H	G	G	G	G	G	G	C	G	G	G	G	G	C	G	H	G	N	G	C	G	G	G	G	G
JAX00486139	2	28128166	0	G	A	G	G	G	G	G	A	A	G	A	G	A	G	A	H	A	H	G	N	G	A	G	G	G	G	G	G	A	G	G	G	H	G	A	G	H	G	H	H	A	G	G	G	G	G
JAX00486148	2	28156778	0	G	A	G	G	G	G	G	A	G	G	A	G	H	G	A	G	A	H	G	G	G	H	G	G	G	G	G	G	A	G	G	G	G	G	A	G	H	G	H	G	A	G	G	G	G	G
JAX00215972	2	28185197	0	T	C	T	T	T	T	T	T	C	T	T	T	H	T	T	H	T	T	T	H	T	H	T	T	T	T	T	T	T	T	T	T	H	T	T	T	T	T	T	H	T	T	T	T	T	T
JAX00092512	2	28201459	0	C	T	C	C	T	C	C	C	T	T	C	T	H	H	C	T	C	C	C	H	C	H	C	C	C	T	T	C	C	C	C	H	T	C	C	T	C	C	H	H	C	C	T	C	C	C
JAX00486159	2	28203668	0	T	C	T	T	C	T	T	T	C	T	T	C	H	T	T	H	T	T	T	H	T	H	T	T	T	T	C	T	T	T	T	T	H	T	T	T	T	T	H	H	T	T	C	T	T	T
JAX00486160	2	28203871	0	G	A	G	G	A	G	G	G	A	G	G	A	H	G	G	H	G	G	G	H	G	H	G	G	G	G	A	G	G	G	G	G	H	G	G	G	G	G	H	H	G	G	A	G	G	G
JAX00486161	2	28207593	0	C	T	C	C	C	C	C	T	C	C	T	C	H	C	T	C	T	H	C	C	C	H	C	C	C	C	C	C	T	C	C	C	C	C	T	C	H	C	H	C	T	C	C	C	C	C
JAX00486164	2	28214857	0	C	T	C	C	T	C	C	C	C	C	C	T	C	C	C	C	C	C	C	C	C	C	C	C	C	C	T	C	C	C	C	C	C	C	C	C	C	C	H	C	C	C	T	C	C	C
JAX00486166	2	28216331	0	A	G	A	A	A	A	A	A	G	A	A	A	H	A	A	H	A	A	A	H	A	H	A	A	A	A	A	A	A	A	A	A	H	A	A	A	A	A	A	H	A	A	A	A	A	A
JAX00092515	2	28242797	0	T	C	T	T	C	T	T	C	C	T	C	C	C	T	C	H	C	H	T	H	T	C	T	T	T	T	C	T	C	T	T	T	H	T	C	T	H	T	C	H	C	T	C	T	T	T
JAX00092516	2	28244398	0	G	A	G	G	A	G	G	A	A	G	A	A	A	G	A	H	A	H	G	H	G	A	G	G	G	G	A	G	A	G	G	G	H	G	A	G	H	G	A	H	A	G	A	G	G	G
JAX00486171	2	28266148	0	T	C	T	T	T	T	T	T	C	T	T	T	T	T	T	T	T	T	T	T	T	T	T	T	T	T	T	T	T	T	T	T	T	T	T	T	T	T	T	T	T	T	T	T	T	T
JAX00486172	2	28282639	0	C	A	C	C	C	C	C	C	C	A	C	C	C	H	C	H	C	C	C	C	C	C	C	C	C	A	C	C	C	C	C	H	H	C	C	A	C	C	C	C	C	C	C	C	C	C
JAX00486173	2	28287757	0	T	C	T	T	T	T	T	T	C	T	T	T	H	T	T	H	T	T	T	H	T	H	T	T	T	T	T	T	T	T	T	T	H	T	T	T	T	T	T	H	T	T	T	T	T	T
JAX00092520	2	28292689	0	A	G	A	A	G	A	A	G	G	G	G	G	G	H	G	G	G	N	A	H	A	G	A	A	A	G	G	A	G	A	A	H	G	A	G	G	H	A	G	H	G	A	G	N	N	A
JAX00486178	2	28320687	0	T	C	T	T	C	T	T	C	C	T	C	C	C	T	C	H	C	H	T	H	T	C	T	T	T	T	C	T	C	T	T	T	N	T	C	T	H	T	C	N	C	T	C	T	T	T
JAX00092521	2	28324915	0	C	T	C	C	T	C	C	C	C	C	C	T	C	C	C	C	C	C	C	C	C	C	C	C	C	C	T	C	C	C	C	C	C	C	C	C	C	C	N	C	C	C	T	C	C	C
JAX00486186	2	28380053	0	C	T	C	C	C	C	C	C	T	C	C	C	H	C	C	H	C	C	C	H	C	H	C	C	C	C	C	C	C	C	C	C	H	C	C	C	C	C	C	H	C	C	C	C	C	C
JAX00215976	2	28393419	0	A	G	A	A	A	A	A	G	G	A	G	A	G	A	G	H	G	H	A	H	A	G	A	A	A	A	A	A	G	A	A	A	H	A	G	A	H	A	H	H	G	A	A	A	A	A
JAX00486188	2	28400219	0	T	C	T	T	T	T	T	C	C	T	C	T	C	T	C	T	C	N	T	T	T	C	T	T	T	T	T	T	C	T	T	T	T	T	C	T	T	T	T	T	C	T	T	T	T	T
JAX00486189	2	28401546	0	G	A	G	G	G	G	G	A	G	G	A	G	H	G	A	G	A	H	G	G	G	H	G	G	G	G	G	G	A	G	G	G	G	G	A	G	H	G	H	G	A	G	G	G	G	G
JAX00486190	2	28402709	0	C	T	C	C	C	C	C	T	C	C	T	C	H	C	T	C	T	H	C	C	C	H	C	C	C	C	C	C	T	C	C	C	C	C	T	C	H	C	C	C	T	C	C	C	C	C
JAX00215978	2	28449139	0	C	T	C	C	C	C	C	C	T	C	C	C	H	C	C	H	C	C	C	H	C	H	C	C	C	C	C	C	C	C	C	C	N	C	C	C	C	C	C	H	C	C	C	C	C	C
JAX00215979	2	28449259	0	A	G	A	A	A	A	A	A	G	A	A	A	H	A	A	H	A	A	A	H	A	H	A	A	A	A	A	A	A	A	A	A	H	A	A	A	A	A	A	H	A	A	A	A	A	A
JAX00092532	2	28466634	0	T	A	T	T	T	T	T	T	A	T	T	T	H	T	T	H	T	T	T	H	T	H	T	T	T	T	T	T	T	T	T	T	H	T	T	T	T	T	T	H	T	T	T	T	T	T
JAX00486194	2	28483642	0	A	C	A	A	A	A	A	A	C	A	A	A	H	A	A	H	A	A	A	H	A	H	A	A	A	A	A	A	A	A	A	A	H	A	A	A	A	A	A	H	A	A	A	A	A	A
JAX00486198	2	28501249	0	A	G	A	A	A	A	A	G	A	A	H	A	A	A	H	A	H	A	A	A	A	A	A	A	A	A	A	A	H	A	A	A	A	A	H	A	H	A	A	A	H	A	A	A	A	A
JAX00092534	2	28502839	0	G	A	G	G	G	G	G	A	A	G	A	G	A	G	A	H	A	H	G	H	G	A	G	G	G	G	G	G	A	G	G	G	H	G	A	G	H	G	H	H	A	G	G	G	G	G
JAX00486200	2	28523724	0	C	A	C	C	C	C	C	A	A	C	A	C	A	C	A	H	A	H	C	H	C	A	C	C	C	C	C	C	A	C	C	C	H	C	C	C	H	C	H	H	A	C	C	C	C	C
JAX00486202	2	28524440	0	T	C	T	T	T	T	T	C	C	T	C	T	C	T	C	H	C	H	T	H	T	C	T	T	T	T	T	T	C	T	T	T	H	T	T	T	H	T	H	H	C	T	T	T	T	T
JAX00092537	2	28534217	0	C	T	C	C	C	C	C	T	C	C	T	C	H	C	T	C	T	H	C	C	C	N	C	C	C	C	C	C	T	C	C	C	C	C	C	C	H	C	H	C	T	C	C	C	C	C
JAX00486212	2	28587794	0	T	C	T	T	T	T	T	T	C	T	T	T	H	T	T	H	T	T	T	H	T	H	T	T	T	T	T	T	T	T	T	T	H	T	T	T	T	T	T	H	T	T	T	T	T	T
JAX00486213	2	28600010	0	G	A	G	G	G	G	G	A	G	G	A	G	H	G	A	G	A	H	G	G	G	H	G	G	G	G	G	G	A	G	G	G	G	G	G	G	H	G	H	G	A	G	G	G	G	G
JAX00092546	2	28657753	0	G	T	G	G	G	G	G	G	T	G	G	G	H	G	G	H	G	G	G	H	G	H	G	G	G	G	G	G	G	G	G	G	H	G	G	G	G	G	G	H	G	G	G	G	G	G
JAX00486223	2	28686653	0	G	A	G	G	G	G	G	A	G	G	A	G	H	G	A	G	A	H	G	G	G	H	G	G	G	G	G	G	A	G	G	G	G	G	G	G	H	G	H	G	A	G	G	G	G	G
JAX00092549	2	28699314	0	A	G	A	A	A	A	A	G	G	A	G	A	G	A	G	H	G	H	A	H	A	G	A	A	A	A	A	A	G	A	A	A	H	A	A	A	H	A	H	H	G	A	A	A	A	A
JAX00486224	2	28699677	0	A	G	A	A	A	A	A	G	G	A	G	A	G	A	G	H	G	H	A	H	A	G	A	A	A	A	A	A	G	A	A	A	H	A	A	A	H	A	H	H	G	A	A	A	A	A
JAX00486226	2	28711293	0	A	G	A	A	A	A	A	A	G	A	A	A	N	A	A	H	A	A	A	H	A	H	A	A	A	A	A	A	A	A	A	A	H	A	A	A	A	A	A	H	A	A	A	A	A	A
JAX00092554	2	28779582	0	C	A	C	C	C	C	C	A	C	C	A	C	H	C	A	C	A	H	C	C	C	H	C	C	C	C	C	C	A	C	C	C	C	C	C	C	H	C	H	C	A	C	C	C	C	C
JAX00486231	2	28789467	0	C	T	C	C	C	C	C	T	C	T	T	C	H	H	T	H	T	H	C	C	C	H	C	C	C	T	C	C	T	C	C	H	H	C	C	T	H	C	H	C	T	C	C	C	C	C
JAX00486233	2	28794130	0	A	G	A	A	A	A	A	G	A	A	G	A	H	A	G	A	G	H	A	A	A	H	A	A	A	A	A	A	G	A	A	A	A	A	A	A	H	A	H	A	G	A	A	A	A	A
JAX00092557	2	28810464	0	T	C	T	T	T	T	T	C	C	T	C	T	C	T	C	N	C	H	T	N	T	C	T	T	T	T	T	T	C	T	T	T	H	T	T	T	H	T	N	H	C	T	T	T	T	T
JAX00092558	2	28813666	0	G	A	G	G	G	G	G	G	A	G	G	G	H	G	G	G	G	G	G	G	G	G	G	G	G	G	G	G	G	G	G	G	N	G	G	G	G	G	G	G	G	G	G	G	G	G
JAX00486241	2	28820731	0	C	T	C	C	T	C	C	T	T	T	T	T	T	H	T	T	T	H	C	H	C	T	C	C	C	T	T	C	T	C	C	H	T	C	C	T	H	C	T	H	T	C	T	C	C	C
JAX00486242	2	28841791	0	G	A	G	G	G	G	G	G	A	G	G	G	H	G	G	H	G	G	G	H	G	H	G	G	G	G	G	G	G	G	G	G	H	G	G	G	G	G	G	H	G	G	G	G	G	G
JAX00092560	2	28849749	0	G	A	G	G	A	G	G	G	G	G	G	A	G	G	G	G	G	G	G	G	G	G	G	G	G	G	A	G	G	G	G	G	G	G	G	G	G	G	H	G	G	G	A	G	G	G
JAX00486245	2	28857919	0	G	C	G	G	G	G	G	G	C	G	G	G	H	G	G	H	G	G	G	H	G	H	G	G	G	G	G	G	G	G	G	G	H	G	G	G	G	G	G	H	G	G	G	G	G	G
JAX00092562	2	28869474	0	C	T	C	C	T	C	C	C	C	C	C	T	C	C	C	C	C	C	C	C	C	C	C	C	C	C	T	C	C	C	C	C	C	C	C	C	C	C	H	C	C	C	T	C	C	C
JAX00215991	2	28879032	0	T	C	T	T	T	T	T	T	C	T	T	T	N	T	T	H	T	T	T	H	T	H	T	T	T	T	T	T	T	T	T	T	H	T	T	T	T	T	T	H	T	T	T	T	T	T
JAX00486249	2	28888900	0	G	A	G	G	A	G	G	A	A	G	A	A	A	G	A	H	A	H	G	H	G	A	G	G	G	G	A	G	A	G	G	G	H	G	G	G	H	G	A	H	A	G	A	G	G	G
JAX00092564	2	28899002	0	C	T	C	C	C	C	C	T	C	C	T	C	H	C	T	C	T	N	C	C	C	H	C	C	C	C	C	C	T	C	C	C	C	C	C	C	C	C	H	C	T	C	C	C	C	C
JAX00486253	2	28904693	0	G	A	G	G	G	G	G	A	A	G	A	G	A	G	A	H	A	H	G	H	G	A	G	G	G	G	G	G	A	G	G	G	H	G	G	G	H	G	H	H	A	G	G	G	G	G
JAX00092567	2	28927591	0	A	C	A	A	C	A	A	A	A	A	A	C	A	A	A	A	A	A	A	A	A	A	A	A	A	A	C	A	A	A	A	A	A	A	A	A	A	A	H	A	A	A	C	A	A	A
JAX00486255	2	28967909	0	G	A	G	G	G	G	G	A	G	G	A	G	H	G	A	G	A	H	G	G	G	H	G	G	G	G	G	G	A	G	G	G	G	G	G	G	H	G	H	G	A	G	G	G	G	G
JAX00486258	2	28992698	0	C	T	C	C	C	C	C	C	T	C	C	C	H	C	C	H	C	C	C	H	C	H	C	C	C	C	C	C	C	C	C	C	H	C	C	C	C	C	C	H	C	C	C	C	C	C
JAX00486261	2	29007770	0	A	T	A	A	A	A	A	A	A	T	A	A	A	H	A	A	A	A	A	A	A	A	A	A	A	T	A	A	A	A	A	N	A	A	A	T	A	A	A	A	A	A	A	A	A	A
JAX00486262	2	29024477	0	C	T	C	C	C	C	C	C	T	C	C	C	H	C	C	H	C	C	C	H	C	H	C	C	C	C	C	C	C	C	C	C	H	C	C	C	C	C	C	H	C	C	C	C	C	C
JAX00486266	2	29039901	0	A	G	A	A	A	A	A	A	G	A	A	A	H	A	A	H	A	A	A	H	A	H	A	A	A	A	A	A	A	A	A	A	H	A	A	A	A	A	A	H	A	A	A	A	A	A
JAX00092575	2	29066266	0	G	A	G	G	A	G	G	G	G	G	G	A	G	G	G	G	G	G	G	G	G	G	G	G	G	G	A	G	G	G	G	G	G	G	G	G	G	G	H	G	G	G	A	G	G	G
JAX00486275	2	29066839	0	C	T	C	C	T	C	C	C	C	C	C	T	C	C	C	C	C	C	C	C	C	C	C	C	C	C	T	C	C	C	C	C	C	C	C	C	C	C	T	C	C	C	T	C	C	C
JAX00092580	2	29098491	0	C	A	C	C	C	C	C	A	C	C	A	C	H	C	A	C	A	H	C	C	C	H	C	C	C	C	C	C	A	C	C	C	C	C	C	C	H	C	H	C	A	C	C	C	C	C
JAX00486277	2	29127837	0	C	T	C	C	C	C	C	C	T	C	C	C	H	C	C	H	C	C	C	H	C	H	C	C	C	C	C	C	C	C	C	C	H	C	C	C	C	C	C	H	C	C	C	C	C	C
JAX00092581	2	29138545	0	C	T	C	C	C	C	C	T	T	C	T	C	T	C	T	H	T	H	C	H	C	T	C	C	C	C	C	C	T	C	C	C	H	C	C	C	H	C	H	H	T	C	C	C	C	C
JAX00486282	2	29174017	0	C	G	C	C	C	C	C	G	G	C	G	C	G	C	G	G	G	G	C	G	C	G	C	C	C	C	C	C	G	C	C	C	G	C	C	C	G	C	G	G	G	C	C	C	C	C
JAX00486284	2	29175324	0	G	A	G	G	G	G	G	A	A	G	A	G	A	G	A	H	A	H	G	H	G	A	G	G	G	G	G	G	A	G	G	G	H	G	G	G	H	G	H	H	A	G	G	G	G	G
JAX00486289	2	29213339	0	A	G	A	A	A	A	A	G	G	A	G	A	G	A	G	H	G	H	A	H	A	G	A	A	A	A	A	A	G	A	A	A	H	A	A	A	H	A	H	G	G	A	A	A	A	A
JAX00092587	2	29218337	0	C	T	C	C	C	C	C	T	C	C	T	C	H	C	T	C	T	H	C	C	C	H	C	C	C	C	C	C	T	C	C	C	C	C	C	C	H	C	H	C	T	C	C	C	C	C
JAX00092589	2	29233406	0	C	T	C	C	C	C	C	T	T	C	T	C	T	C	T	H	T	H	C	H	C	T	C	C	C	C	C	C	T	C	C	C	H	C	C	C	H	C	H	H	T	C	C	C	C	C
JAX00486293	2	29249926	0	G	A	G	G	G	G	G	G	A	G	G	G	H	G	G	H	G	G	G	H	G	H	G	G	G	G	G	G	G	G	G	G	H	G	G	G	G	G	G	H	G	G	G	G	G	G
JAX00486295	2	29281392	0	C	T	C	C	C	C	C	C	T	C	C	C	H	C	C	H	C	C	C	H	C	H	C	C	C	C	C	C	C	C	C	C	H	C	C	C	C	C	C	H	C	C	C	C	C	C
JAX00486296	2	29296863	0	G	T	G	G	G	G	G	G	G	T	G	G	G	H	G	H	G	G	G	G	G	G	G	G	G	T	G	G	G	G	G	H	H	G	G	T	G	G	G	G	G	G	G	G	G	G
JAX00092593	2	29298226	0	C	T	C	C	C	C	C	T	C	C	T	C	N	C	T	C	T	N	C	C	C	H	C	C	C	C	C	C	T	C	C	C	C	C	C	C	H	C	H	C	T	C	C	C	N	C
JAX00486297	2	29310179	0	G	T	G	G	G	G	G	T	T	G	T	G	T	G	T	H	T	H	G	H	G	T	G	G	G	G	G	G	T	G	G	G	H	G	G	G	H	G	G	H	T	G	G	G	G	G
JAX00092597	2	29322719	0	G	A	G	G	A	G	G	G	G	G	G	A	G	G	G	G	G	G	G	G	G	G	G	G	G	G	A	G	G	G	G	G	G	G	G	G	G	G	H	G	G	G	A	G	G	G
JAX00486300	2	29323122	0	G	T	G	G	G	G	G	T	T	G	T	G	T	G	T	H	T	H	G	H	G	T	G	G	G	G	G	G	T	G	G	G	H	G	G	G	H	G	H	H	T	G	G	G	G	G
JAX00216005	2	29350320	0	G	A	G	G	G	G	G	G	A	G	G	G	H	G	G	H	G	G	G	H	G	H	G	G	G	G	G	G	G	G	G	G	H	G	G	G	G	G	G	H	G	G	G	G	G	G
JAX00486309	2	29394716	0	G	A	G	G	G	G	G	G	G	A	G	G	G	H	G	A	G	G	G	G	G	G	G	G	G	A	G	G	N	G	G	H	A	G	G	A	G	G	G	G	N	G	G	G	G	G
JAX00486311	2	29400364	0	C	A	C	C	C	C	C	A	C	C	A	C	H	C	A	C	A	H	C	C	C	H	C	C	C	C	C	C	A	C	C	C	C	C	C	C	H	C	H	C	A	C	C	C	C	C
JAX00486312	2	29404897	0	T	C	T	T	T	T	T	C	C	T	C	T	C	T	C	H	C	H	T	H	T	C	T	T	T	T	T	T	C	T	T	T	H	T	T	T	H	T	H	H	C	T	T	T	T	T
JAX00486318	2	29462059	0	T	A	T	T	T	T	T	A	A	T	A	T	A	T	A	H	A	N	T	H	T	A	T	T	T	T	T	T	A	T	T	T	H	T	T	T	N	T	N	N	T	T	T	T	T	T
JAX00092607	2	29464178	0	T	C	T	T	C	T	T	C	C	C	C	C	C	H	C	C	C	H	T	H	T	C	T	T	T	C	C	T	C	T	T	H	C	T	T	C	H	T	C	H	T	T	C	T	T	T
JAX00486322	2	29477516	0	G	T	G	G	G	G	G	T	T	G	T	G	T	G	T	H	T	H	G	H	G	T	G	G	G	G	G	G	T	G	G	G	H	G	G	G	H	G	H	H	G	G	G	G	G	G
JAX00092609	2	29494287	0	T	C	T	T	C	T	T	T	T	C	T	C	T	H	T	H	T	T	T	T	T	T	T	T	T	C	C	T	T	T	T	H	H	T	T	C	T	T	H	T	T	T	C	T	T	T
JAX00092610	2	29494860	0	G	C	G	G	C	G	G	G	G	C	G	C	G	H	G	H	G	G	G	G	G	G	G	G	G	C	C	G	G	G	G	H	H	G	G	C	G	G	H	G	G	G	C	G	G	G
JAX00486326	2	29501991	0	G	C	G	G	G	G	G	C	G	G	C	G	H	G	C	G	C	H	G	G	G	H	G	G	G	G	G	G	C	G	G	G	G	G	G	G	H	G	H	G	G	G	G	G	G	G
JAX00486327	2	29512059	0	G	A	G	G	G	G	G	G	A	G	G	G	H	G	G	H	G	G	G	H	G	H	G	G	G	G	G	G	G	G	G	G	H	G	G	G	G	G	G	H	G	G	G	G	G	G
JAX00486334	2	29550216	0	T	A	T	T	T	T	T	A	T	T	A	T	H	T	A	T	A	H	T	T	T	H	T	T	T	T	T	T	A	T	T	T	T	T	T	T	H	T	H	T	T	T	T	T	T	T
JAX00486338	2	29587001	0	C	T	C	C	T	C	C	T	T	T	T	T	T	H	T	T	T	H	C	H	C	T	C	C	C	T	T	C	T	C	C	H	T	C	C	T	H	C	T	H	C	C	T	C	C	C
JAX00092616	2	29594064	0	A	G	A	A	G	A	A	G	G	G	G	G	G	H	G	G	G	H	A	H	A	G	A	A	A	G	G	A	G	A	A	H	G	A	A	G	H	A	G	H	A	A	G	A	A	A
JAX00486340	2	29594283	0	C	G	C	C	G	C	C	G	C	G	G	G	H	H	G	H	G	H	C	C	C	H	C	C	C	G	G	C	G	C	C	H	H	C	C	G	H	C	G	C	C	C	G	C	C	C
JAX00216009	2	29595187	0	T	C	T	T	T	T	C	C	C	T	C	T	C	T	C	H	C	H	T	H	T	C	T	H	T	T	T	T	C	T	T	T	H	T	T	T	H	T	H	H	T	T	T	C	T	T
JAX00486352	2	29635403	0	A	G	A	A	A	A	G	G	G	G	G	A	G	H	G	G	G	H	A	H	A	G	A	H	A	G	A	A	G	A	A	H	G	A	A	G	H	A	H	H	A	A	A	G	A	A
JAX00486353	2	29636825	0	T	A	T	T	A	T	T	T	T	A	T	A	T	H	T	H	T	T	T	T	T	T	T	T	T	A	A	T	T	T	T	H	H	T	T	A	T	T	H	T	T	T	A	T	T	T
JAX00486358	2	29656063	0	C	T	C	C	C	C	C	C	T	C	C	C	T	C	C	H	C	C	C	T	C	H	C	C	C	C	C	C	C	C	C	C	H	C	C	C	C	C	C	H	C	C	C	C	C	C
JAX00486360	2	29657355	0	T	C	T	T	T	T	T	T	T	C	T	T	T	H	T	H	T	T	T	T	T	T	T	T	T	C	T	T	T	T	T	H	H	T	T	C	T	T	T	T	T	T	T	T	T	T
JAX00486364	2	29699955	0	C	T	C	C	T	C	C	C	C	C	C	H	C	C	C	C	C	C	C	C	C	C	C	C	C	C	N	C	C	C	C	C	C	C	C	C	C	C	H	C	C	C	N	C	C	C
JAX00092628	2	29739000	0	T	C	T	T	T	T	T	T	C	T	T	T	H	T	T	H	T	T	T	H	T	H	T	T	T	T	T	T	T	T	T	T	H	T	T	T	T	T	T	H	T	T	T	T	T	T
JAX00486380	2	29758252	0	G	A	G	G	G	G	G	A	A	G	A	G	A	G	A	H	A	H	G	H	G	A	G	G	G	G	G	G	A	G	G	G	H	G	G	G	H	G	H	H	G	G	G	G	G	G
JAX00092631	2	29799625	0	T	C	T	T	T	T	T	C	C	T	C	T	C	T	C	H	C	H	T	H	T	C	T	T	T	T	T	T	C	T	T	T	H	T	T	T	H	T	H	H	T	T	T	T	T	T
JAX00486383	2	29813597	0	T	C	T	T	T	T	T	C	C	C	C	T	C	H	C	C	C	H	T	H	T	C	T	T	T	C	T	T	C	T	T	H	C	T	T	C	H	T	H	H	T	T	T	T	T	T
JAX00486386	2	29821063	0	C	T	C	C	C	C	C	T	T	T	T	C	T	H	T	T	T	H	C	H	C	T	C	C	C	T	C	C	T	C	C	H	T	C	C	T	H	C	H	H	C	C	C	C	C	C
JAX00486392	2	29851440	0	T	C	T	T	T	T	T	T	T	C	T	T	T	H	T	H	T	T	T	T	T	T	T	T	T	C	T	T	T	T	T	H	H	T	T	C	T	T	T	T	T	T	T	T	T	T
JAX00092637	2	29860256	0	C	T	C	C	C	C	C	C	T	C	C	N	H	C	C	H	C	C	C	H	C	H	C	C	C	C	C	C	C	C	C	C	H	C	C	C	C	C	C	H	C	C	C	C	C	C
JAX00486398	2	29864102	0	T	C	T	T	T	T	T	C	C	T	C	T	C	T	C	H	C	H	T	H	T	C	T	T	T	T	T	T	C	T	T	T	H	T	T	T	H	T	T	N	T	T	T	T	T	T
JAX00092643	2	29934763	0	C	T	C	C	C	C	C	T	C	C	T	C	H	C	T	C	T	H	C	C	C	H	C	C	C	C	C	C	T	C	C	C	C	C	C	C	H	C	H	C	C	C	C	C	C	C
JAX00486409	2	29997636	0	A	C	A	A	A	A	A	C	C	A	C	A	C	A	C	H	C	H	A	H	A	C	A	A	A	A	A	A	C	A	A	A	H	A	A	A	C	A	N	H	A	A	A	A	A	A
JAX00486410	2	29998271	0	T	A	T	T	T	T	T	A	A	T	A	T	A	T	A	N	A	H	T	N	T	A	T	T	T	T	T	T	A	T	T	T	N	T	T	T	H	T	A	N	T	T	T	T	T	T
JAX00486421	2	30075651	0	C	T	C	C	C	C	C	C	T	C	C	C	C	C	C	C	C	C	C	C	C	C	C	C	C	C	C	C	C	C	C	C	C	C	C	C	C	C	C	C	C	C	C	C	C	C
JAX00092653	2	30090663	0	A	G	A	A	A	A	A	G	G	A	G	A	G	A	G	H	G	H	A	N	A	G	A	A	A	A	A	A	G	A	A	A	H	A	A	A	N	A	A	A	A	A	A	A	A	A
JAX00486426	2	30136728	0	A	C	A	A	A	A	A	C	C	A	C	A	C	A	C	H	C	H	A	H	A	C	A	A	A	A	A	A	C	A	A	A	H	A	A	A	H	A	H	H	A	A	A	A	A	A
JAX00486427	2	30139142	0	C	T	C	C	C	C	C	C	T	C	C	C	H	C	C	H	C	C	C	H	C	H	C	C	C	C	C	C	C	C	C	C	H	C	C	C	C	C	C	H	C	C	C	C	C	C
JAX00486428	2	30144631	0	A	G	A	A	A	A	A	A	G	A	A	A	A	A	A	A	A	A	A	A	A	A	A	A	A	A	A	A	A	A	A	A	A	A	A	A	A	A	A	A	A	A	A	A	A	A
JAX00486434	2	30203695	0	C	T	C	C	C	C	C	T	C	C	T	C	H	C	T	C	T	H	C	C	C	H	C	C	C	C	C	C	T	C	C	C	C	C	C	C	H	C	H	C	C	C	C	C	C	C
JAX00486436	2	30205991	0	C	T	C	C	C	C	C	C	T	C	C	C	T	C	C	T	C	C	C	T	C	T	C	C	C	C	C	C	C	C	C	C	T	C	C	C	C	C	C	T	C	C	C	C	C	C
JAX00092663	2	30217961	0	G	A	G	G	A	G	A	G	G	G	G	A	G	G	G	G	G	G	G	G	G	G	G	H	G	G	A	G	G	G	G	G	G	G	G	G	G	G	H	G	G	G	A	A	G	G
JAX00486439	2	30223497	0	C	T	C	C	T	C	T	C	C	C	C	T	C	C	C	C	C	C	C	C	C	C	C	N	C	C	T	C	C	C	C	C	C	C	C	C	C	C	H	C	C	C	T	T	C	C
JAX00486441	2	30224452	0	T	C	T	T	T	T	T	C	T	T	C	T	N	T	C	N	C	N	T	T	T	H	T	T	T	T	T	T	H	T	T	T	T	T	T	T	H	T	N	T	T	T	T	T	T	T
JAX00486454	2	30269221	0	T	C	C	T	T	C	T	C	T	T	C	T	H	H	C	T	C	C	C	H	T	H	C	H	C	T	T	T	C	H	C	H	T	T	C	T	C	C	H	T	T	T	T	T	C	T
JAX00486461	2	30353788	0	T	C	T	T	T	T	T	C	T	T	C	T	H	T	C	T	C	H	T	T	T	H	T	T	T	T	T	T	C	T	T	T	T	T	T	T	H	T	H	T	T	T	T	T	T	T
JAX00486465	2	30359229	0	T	C	T	T	T	T	T	T	C	T	T	T	H	T	T	N	T	T	T	N	T	C	T	T	T	T	T	T	T	T	T	T	T	T	T	T	T	T	T	T	T	T	T	T	T	T
JAX00092677	2	30411538	0	T	C	C	T	T	C	C	C	C	C	C	T	C	C	C	C	C	C	C	C	T	C	C	C	C	C	T	T	C	H	C	C	C	T	C	C	C	C	H	H	T	T	T	C	C	T
JAX00216030	2	30591386	0	T	C	T	T	T	T	T	C	C	T	C	T	C	T	C	H	C	H	T	T	T	C	T	T	T	T	T	T	C	T	T	T	H	T	T	T	H	T	H	H	T	T	T	T	T	T
JAX00092694	2	30620773	0	C	T	C	C	C	C	C	C	T	C	C	C	H	C	C	H	C	C	C	C	C	H	C	C	C	C	C	C	C	C	C	C	H	C	C	C	C	C	C	H	C	C	C	C	C	C
JAX00216031	2	30637630	0	A	G	A	A	A	A	A	G	G	A	G	A	G	A	G	H	G	H	A	A	A	G	A	A	A	A	A	A	G	A	A	A	H	A	A	A	H	A	H	H	A	A	A	A	A	A
JAX00092696	2	30656311	0	A	G	A	A	A	A	A	G	G	A	G	A	G	A	G	A	G	G	A	A	A	G	A	A	A	A	A	A	G	A	A	A	H	A	A	A	N	A	H	H	A	A	A	A	A	A
JAX00486495	2	30698967	0	G	T	G	G	G	G	G	T	G	G	T	H	N	G	T	G	T	H	G	G	G	H	G	G	G	G	G	G	T	G	G	G	G	G	G	G	N	G	T	G	G	G	G	G	G	G
JAX00486498	2	30711117	0	T	C	T	T	T	T	C	T	T	T	T	T	T	T	T	T	T	T	T	T	T	T	T	T	T	T	T	T	T	T	T	T	T	T	T	T	T	T	T	T	T	T	T	H	T	T
JAX00092700	2	30713152	0	T	C	C	T	T	C	C	C	C	C	C	T	C	C	C	C	C	C	C	C	T	C	C	C	C	C	T	T	C	H	C	C	C	T	C	C	C	C	H	H	T	T	T	C	C	T
JAX00486506	2	30764284	0	C	T	C	C	C	C	C	T	C	C	T	C	H	C	T	C	T	H	C	C	C	H	C	C	C	C	C	C	T	C	C	C	C	C	C	C	H	C	H	C	C	C	C	C	C	C
JAX00486510	2	30785723	0	T	C	T	T	T	T	T	C	T	T	C	T	H	T	C	T	C	H	T	T	T	H	T	T	T	T	T	T	C	T	T	T	T	T	T	T	H	T	H	T	T	T	T	T	T	T
JAX00216034	2	30799043	0	T	C	T	T	T	T	T	C	C	T	C	T	C	T	C	H	C	H	T	T	T	C	T	T	T	T	T	T	C	T	T	T	N	T	T	T	H	T	H	H	T	T	T	T	T	T
JAX00486512	2	30830804	0	T	C	T	T	T	T	T	C	C	T	C	T	C	T	C	H	C	H	T	T	T	C	T	T	T	T	T	T	C	T	T	T	H	T	T	T	H	T	H	H	T	T	T	T	T	T
JAX00092709	2	30831487	0	G	A	A	G	G	A	G	G	G	G	G	G	G	H	G	G	G	H	A	H	G	G	A	H	A	G	G	G	G	H	A	H	G	G	A	G	H	A	G	G	G	G	G	G	A	G
JAX00486515	2	30840597	0	C	T	C	C	C	C	C	T	C	C	T	C	H	C	T	C	T	H	C	C	C	H	C	C	C	C	C	C	T	C	C	C	C	C	C	C	H	C	H	C	C	C	C	C	C	C
JAX00092711	2	30858464	0	G	A	G	G	G	G	G	G	A	G	G	G	A	G	G	H	G	G	G	G	G	H	G	G	G	G	G	G	G	G	G	G	H	G	G	G	G	G	G	H	G	G	G	G	G	G
JAX00486519	2	30883285	0	T	C	T	T	T	T	T	C	C	T	C	T	C	T	C	H	C	H	T	T	T	C	T	T	T	T	T	T	C	T	T	T	H	T	T	T	H	T	H	H	T	T	T	T	T	T
JAX00486521	2	30894861	0	G	A	G	G	G	G	G	G	A	G	G	G	H	G	G	H	G	G	G	G	G	H	G	G	G	G	G	G	G	G	G	G	H	G	G	G	G	G	G	H	G	G	G	G	G	G
JAX00092713	2	30898271	0	G	T	G	G	G	G	G	T	G	G	T	G	N	G	T	G	T	H	G	G	G	H	G	G	G	G	G	G	T	G	G	G	G	G	G	G	H	G	H	G	G	G	G	G	G	G
JAX00092715	2	30899658	0	C	T	C	C	C	C	C	C	T	C	C	C	H	C	C	H	C	C	C	C	C	H	C	C	C	C	C	C	C	C	C	C	H	C	C	C	C	C	C	H	C	C	C	C	C	C
JAX00092718	2	30939065	0	A	G	G	A	A	G	G	G	G	G	G	A	G	G	G	G	G	G	G	G	A	G	G	G	G	G	A	A	G	H	G	G	G	A	G	G	G	G	H	H	A	A	A	G	G	A
JAX00486534	2	30982781	0	A	C	A	A	A	A	A	C	C	C	C	A	C	H	C	C	C	H	A	A	A	C	A	A	A	C	A	A	C	A	A	H	C	A	A	C	H	A	H	H	A	A	A	A	A	A
JAX00092719	2	30986919	0	T	C	C	T	T	C	C	C	C	C	C	T	C	C	C	C	C	C	C	C	T	C	C	C	C	C	T	T	C	H	C	C	C	T	C	C	C	C	H	H	T	T	T	C	C	T
JAX00486537	2	30987363	0	G	A	G	G	G	G	G	A	A	A	A	G	A	H	A	A	A	H	G	G	G	A	G	G	G	A	G	G	A	G	G	H	A	G	G	A	H	G	H	H	G	G	G	G	G	G
JAX00486538	2	30987516	0	T	C	T	T	T	T	T	T	T	C	T	T	T	H	T	H	T	T	T	T	T	T	T	T	T	C	T	T	T	T	T	H	H	T	T	C	T	T	T	T	T	T	T	T	T	T
JAX00092722	2	31009617	0	A	G	G	A	A	G	G	G	G	G	G	A	G	G	G	G	G	G	G	G	A	G	G	G	G	G	A	A	G	H	G	G	G	A	G	G	G	G	G	G	A	A	A	G	G	A
JAX00092723	2	31012927	0	G	T	T	G	G	T	T	T	T	T	T	G	T	T	T	T	T	T	T	T	G	T	T	T	T	T	G	G	T	H	T	T	T	G	T	T	T	T	H	H	G	G	G	T	T	G
JAX00092724	2	31018525	0	G	A	A	G	G	A	A	G	G	G	G	G	G	H	G	G	G	H	A	A	G	G	A	A	A	G	G	G	G	H	A	H	G	G	A	G	H	A	G	G	G	G	G	A	A	G
JAX00486547	2	31020608	0	C	T	T	C	C	T	T	T	T	C	T	C	T	H	T	H	T	T	T	T	C	T	T	T	T	C	C	C	T	H	T	H	H	C	T	C	T	T	H	H	C	C	C	T	T	C
JAX00486552	2	31028561	0	C	T	T	C	C	T	T	T	C	T	T	C	H	T	T	H	T	T	T	T	C	H	T	T	T	T	C	C	T	H	T	T	H	C	T	T	T	T	H	C	C	C	C	T	T	C
JAX00486557	2	31060683	0	A	C	A	A	A	A	A	C	A	C	C	A	H	H	C	H	C	H	A	A	A	H	A	A	A	C	A	A	C	A	A	H	H	A	A	C	H	A	H	A	A	A	A	A	A	A
JAX00486561	2	31081224	0	G	A	G	G	G	G	G	G	G	A	G	G	G	H	G	H	G	G	G	G	G	G	G	G	G	A	G	G	G	G	G	H	H	G	G	A	G	G	G	G	G	G	G	G	G	G
JAX00216038	2	31081885	0	C	T	C	C	C	C	C	T	T	C	T	C	T	C	T	H	T	H	C	C	C	T	C	C	C	C	C	C	T	C	C	C	H	C	C	C	H	C	H	H	C	C	C	C	C	C
JAX00486564	2	31099145	0	G	A	G	G	G	G	G	A	G	G	A	G	H	G	A	G	A	H	G	G	G	H	G	G	G	G	G	G	A	G	G	G	G	G	G	G	H	G	H	G	G	G	G	G	G	G
JAX00092732	2	31135032	0	A	G	G	A	A	G	A	G	G	G	G	A	G	G	G	G	G	G	G	H	A	G	G	H	G	G	A	A	G	H	G	G	G	A	G	G	G	G	H	H	A	A	A	A	G	A
JAX00486572	2	31141511	0	G	A	G	G	G	G	G	A	A	G	A	G	A	G	A	H	A	H	G	G	G	A	G	G	G	G	G	G	A	G	G	G	H	G	G	G	H	G	N	H	G	G	G	G	G	G
JAX00092733	2	31144338	0	T	C	C	T	T	C	T	C	C	C	C	T	C	C	C	C	C	C	C	H	T	C	C	H	C	C	T	T	C	H	C	C	C	T	C	C	C	C	H	H	T	T	T	T	C	T
JAX00092734	2	31162053	0	T	C	C	T	T	C	T	C	C	C	C	T	C	C	C	C	C	C	C	H	T	C	C	H	C	C	T	T	C	H	C	C	C	T	C	C	C	C	H	H	T	T	T	T	C	T
JAX00486581	2	31174801	0	G	A	G	G	G	G	G	A	A	G	A	G	A	G	A	H	A	H	G	G	G	A	G	G	G	G	G	G	A	G	G	G	H	G	G	G	H	G	H	H	G	G	G	G	G	G
JAX00092736	2	31179180	0	A	G	G	A	A	G	A	G	G	G	G	A	G	G	G	G	G	G	G	H	A	G	G	H	G	G	A	A	G	H	G	G	G	A	G	G	G	G	H	H	A	A	A	A	G	A
JAX00486586	2	31189497	0	A	G	G	A	A	G	A	A	A	G	A	N	A	G	A	H	A	H	G	H	A	A	G	H	G	G	A	A	A	H	G	G	H	A	G	G	H	G	A	A	A	A	A	A	G	A
JAX00486589	2	31207529	0	G	A	G	G	G	G	G	G	A	G	G	G	H	G	G	H	G	G	G	G	G	H	G	G	G	G	G	G	G	G	G	G	H	G	G	G	G	G	G	H	G	G	G	G	G	G
JAX00092739	2	31234040	0	T	C	C	T	T	C	C	C	C	C	C	T	C	C	C	C	C	C	C	C	T	C	C	C	C	C	T	T	C	H	C	C	C	T	C	C	C	C	N	H	T	T	T	C	C	T
JAX00092742	2	31268361	0	C	T	T	C	C	T	T	T	C	T	T	C	H	T	T	H	T	T	T	T	C	H	T	T	T	T	C	C	T	H	T	T	H	C	T	T	T	T	H	C	C	C	C	T	T	C
JAX00092750	2	31379517	0	C	T	C	C	C	C	C	C	T	C	C	C	H	C	C	H	C	C	C	C	C	H	C	C	C	C	C	C	C	C	C	C	H	C	C	C	C	C	C	H	C	C	C	C	C	C
JAX00486616	2	31390276	0	A	C	A	A	A	A	A	A	C	A	A	A	H	A	A	H	A	A	A	A	A	H	A	A	A	A	A	A	A	A	A	A	H	A	A	A	A	A	A	H	A	A	A	A	A	A
JAX00216041	2	31479114	0	T	C	T	T	T	T	T	T	C	T	T	T	H	T	T	N	T	T	T	T	T	H	T	T	T	T	T	T	T	T	T	T	H	T	T	T	T	T	T	H	T	T	T	T	T	T
JAX00486623	2	31499578	0	G	C	G	G	G	G	G	G	C	G	G	G	H	G	G	H	G	G	G	G	G	H	G	G	G	G	G	G	G	G	G	G	H	G	G	G	G	G	G	H	G	G	G	G	G	G
JAX00486626	2	31511392	0	A	G	A	A	A	A	A	A	G	A	A	A	H	A	A	H	A	A	A	A	A	H	A	A	A	A	A	A	A	A	A	A	H	A	A	A	A	A	A	A	A	A	A	A	A	A
JAX00216045	2	31569934	0	A	G	A	A	A	A	G	A	G	A	A	A	H	A	A	H	A	A	A	H	A	H	A	H	A	A	A	A	A	A	A	A	H	A	A	A	A	A	A	H	A	A	A	G	A	A
JAX00486630	2	31586623	0	C	A	C	C	C	C	C	C	A	C	C	C	H	C	C	H	C	C	C	C	C	N	C	C	C	C	C	C	C	C	C	C	H	C	C	C	C	C	C	H	C	C	C	C	C	C
JAX00486633	2	31610782	0	G	A	G	G	G	G	A	G	A	A	G	G	H	H	G	A	G	G	G	H	G	H	G	H	G	A	G	G	G	G	G	H	A	G	G	A	G	G	G	H	G	G	G	A	G	G
JAX00486635	2	31625983	0	G	A	G	G	G	G	G	G	A	G	G	G	H	G	G	H	G	G	G	G	G	H	G	G	G	G	G	G	G	G	G	G	H	G	G	G	G	G	G	H	G	G	G	G	G	G
JAX00486636	2	31626424	0	C	T	C	C	C	C	C	C	T	C	C	C	H	C	C	H	C	C	C	C	C	H	C	C	C	C	C	C	C	C	C	C	H	C	C	C	C	C	C	H	C	C	C	C	C	C
JAX00486640	2	31655071	0	G	A	G	G	G	G	G	G	G	A	G	G	G	H	G	H	G	G	G	G	G	G	G	G	G	A	G	G	G	G	G	H	H	G	G	A	G	G	G	G	G	G	G	G	G	G
JAX00486647	2	31717490	0	C	T	C	C	C	C	C	C	C	T	C	C	C	C	C	H	C	C	C	C	C	C	C	C	C	T	C	C	C	C	C	N	H	C	C	T	C	C	C	C	C	C	C	C	C	C
JAX00092777	2	31752727	0	G	A	G	G	G	G	G	G	A	G	G	H	H	G	G	H	G	G	G	G	G	H	G	G	G	G	G	G	G	G	G	G	H	G	G	G	G	G	G	H	G	G	G	G	G	G
JAX00092786	2	31858597	0	C	G	C	C	C	C	C	C	G	C	C	C	H	C	C	H	C	C	C	C	C	H	C	C	C	C	C	C	C	C	C	C	H	C	C	C	C	C	C	H	C	C	C	C	C	C
JAX00486660	2	31869957	0	A	G	A	A	A	A	A	A	G	A	A	A	H	A	A	H	A	A	A	A	A	H	A	A	A	A	A	A	A	A	A	A	H	A	A	A	A	A	A	H	A	A	A	A	A	A
JAX00486663	2	31893238	0	T	C	T	T	T	T	T	T	C	T	T	T	N	T	T	N	N	T	T	T	T	H	T	T	T	T	T	T	T	T	T	T	H	T	T	T	T	T	T	N	T	T	T	T	T	T
JAX00092789	2	31899126	0	G	A	G	G	G	G	G	A	G	G	A	G	H	G	A	G	A	H	G	G	G	H	G	G	G	G	G	G	A	G	G	G	G	G	G	G	H	G	N	G	G	G	G	G	G	G
JAX00092797	2	32018646	0	C	T	C	C	C	C	C	C	T	C	C	C	H	C	C	H	C	C	C	C	C	H	C	C	C	C	C	C	C	C	C	C	H	C	C	C	C	C	C	H	C	C	C	C	C	C
JAX00486677	2	32026328	0	G	T	G	G	G	G	G	T	G	G	T	G	H	G	T	G	T	H	G	G	G	H	G	G	G	G	G	G	T	G	G	G	G	G	G	G	H	G	G	G	G	G	G	G	G	G
JAX00486681	2	32037918	0	C	G	C	C	C	C	C	C	G	C	C	C	H	C	C	H	C	C	C	C	C	H	C	C	C	C	C	C	C	C	C	C	H	C	C	C	C	C	C	H	C	C	C	C	C	C
JAX00092799	2	32038993	0	G	A	G	G	G	G	G	G	A	G	G	G	H	G	G	H	G	G	G	G	G	H	G	G	G	G	G	G	G	G	G	G	H	G	G	G	G	G	G	H	G	G	G	G	G	G
JAX00092802	2	32073359	0	A	G	A	A	A	A	A	A	G	A	A	A	H	A	A	H	A	A	A	A	A	H	A	A	A	A	A	A	A	A	A	A	H	A	A	A	A	A	A	H	A	A	A	A	A	A
JAX00092804	2	32101872	0	G	A	G	G	G	G	G	G	A	G	G	G	N	G	G	H	G	G	G	G	G	H	G	G	G	G	G	G	G	G	G	G	N	G	G	G	G	G	G	H	G	G	G	G	G	G
JAX00486694	2	32102349	0	T	A	T	T	T	T	T	T	T	A	T	T	T	H	T	H	T	T	T	T	T	T	T	T	T	A	T	T	T	T	T	H	H	T	T	A	T	T	T	T	T	T	T	T	T	T
JAX00092809	2	32165116	0	T	C	T	T	T	T	T	T	C	T	T	T	C	T	T	T	T	T	T	T	T	T	T	T	T	T	T	T	T	T	T	T	N	T	T	T	T	T	T	T	T	T	T	T	T	T
JAX00092811	2	32191765	0	T	C	C	T	T	C	C	C	C	C	C	T	C	C	C	C	C	C	C	C	T	C	C	C	C	C	T	T	C	H	C	C	C	T	C	C	C	C	H	N	T	T	T	C	C	T
JAX00216064	2	32253874	0	A	C	A	A	A	A	A	A	C	A	A	A	H	A	A	H	A	A	A	A	A	H	A	A	A	A	A	A	A	A	A	A	H	A	A	A	A	A	A	H	A	A	A	A	A	A
JAX00486726	2	32470237	0	G	A	G	G	G	G	A	A	G	A	A	G	H	H	A	H	A	H	G	H	G	H	G	H	G	A	G	G	A	G	G	H	H	G	G	A	H	G	H	G	G	G	G	A	G	G
JAX00092834	2	32493273	0	C	T	C	C	C	C	C	C	T	C	C	C	H	C	C	H	C	C	C	C	C	H	C	C	C	C	C	C	C	C	C	C	H	C	C	C	C	C	C	H	C	C	C	C	C	C
JAX00486730	2	32502982	0	A	T	A	A	A	A	T	T	T	A	T	A	T	A	T	H	T	H	A	H	A	T	A	H	A	A	A	A	T	A	A	A	H	A	A	A	H	A	H	H	A	A	A	T	A	A
JAX00092838	2	32542619	0	C	T	C	C	C	C	C	T	C	C	T	C	H	C	T	C	T	H	C	C	C	H	C	C	C	C	C	C	T	C	C	C	C	C	C	C	H	C	H	C	C	C	C	C	C	C
JAX00216070	2	32546426	0	T	C	T	T	T	T	C	C	C	C	C	T	C	H	C	C	C	H	T	N	T	C	T	H	T	C	T	T	C	T	T	N	C	T	T	C	H	T	N	T	T	T	T	C	T	T
JAX00486740	2	32599572	0	G	A	G	G	G	G	G	G	A	G	G	G	H	G	G	H	G	G	G	G	G	H	G	G	G	G	G	G	G	G	G	G	H	G	G	G	G	G	G	H	G	G	G	G	G	G
JAX00092842	2	32611293	0	G	A	G	G	G	G	A	A	A	A	A	G	A	H	A	A	A	H	G	H	G	A	G	H	G	A	G	G	A	G	G	H	A	G	G	A	H	G	H	H	G	G	G	A	G	G
JAX00486745	2	32618047	0	G	A	G	G	G	G	G	A	G	G	A	G	H	G	A	G	A	H	G	G	G	H	G	G	G	G	G	G	A	G	G	G	G	G	G	G	H	G	H	G	G	G	G	G	G	G
JAX00092843	2	32620742	0	G	C	G	G	G	G	G	G	C	G	G	G	H	G	G	H	G	G	G	G	G	H	G	G	G	G	G	G	G	G	G	G	H	G	G	G	G	G	G	H	G	G	G	G	G	G
JAX00092844	2	32620796	0	T	C	T	T	T	T	T	T	C	T	T	T	H	T	T	H	T	T	T	T	T	H	T	T	T	T	T	T	T	T	T	T	H	T	T	T	T	T	T	H	T	T	T	T	T	T
JAX00486751	2	32643669	0	T	C	T	T	T	T	T	T	C	T	T	T	H	T	T	H	T	T	T	T	T	H	T	T	T	T	T	T	T	T	T	T	H	T	T	T	T	T	T	H	T	T	T	T	T	T
JAX00486752	2	32643781	0	G	A	G	G	G	G	G	G	A	G	G	G	H	G	G	H	G	G	G	G	G	H	G	G	G	G	G	G	G	G	G	G	H	G	G	G	G	G	G	H	G	G	G	G	G	G
JAX00092846	2	32672281	0	A	G	A	A	A	A	A	A	G	A	A	A	H	A	A	H	A	A	A	A	A	H	A	A	A	A	A	A	A	A	A	A	H	A	A	A	A	A	A	H	A	A	A	A	A	A
JAX00486755	2	32676527	0	A	G	A	A	A	A	G	G	A	A	H	A	A	A	H	A	H	A	A	A	A	A	A	A	A	A	A	A	H	A	A	A	A	A	A	A	A	A	A	A	A	A	A	H	A	A
JAX00486756	2	32676664	0	C	A	C	C	C	C	C	C	C	A	C	C	C	H	C	H	C	C	C	C	C	C	C	C	C	A	C	C	C	C	C	H	H	C	C	A	C	C	C	C	C	C	C	C	C	C
JAX00092848	2	32693224	0	C	T	C	C	C	C	C	T	T	T	T	C	T	H	T	T	T	H	C	C	C	T	C	C	C	T	C	C	T	C	C	H	T	C	C	T	H	C	H	H	C	C	C	C	C	C
JAX00486759	2	32725754	0	G	T	G	G	G	G	G	T	T	G	T	G	T	G	G	H	T	T	G	G	G	T	G	G	G	G	G	G	T	G	G	G	H	G	G	G	H	G	H	N	G	G	G	G	G	G
JAX00092853	2	32741267	0	G	C	G	G	G	G	G	G	G	C	G	G	G	H	G	C	G	G	G	G	G	G	G	G	G	C	G	G	G	G	G	H	C	G	G	C	G	G	G	G	G	G	G	G	G	G
JAX00216075	2	32767213	0	T	G	T	T	T	T	T	T	G	G	T	T	H	H	T	G	T	T	T	T	T	H	T	T	T	G	T	T	T	T	T	H	G	T	T	G	T	T	T	H	T	T	T	T	T	T
JAX00486766	2	32783392	0	T	G	T	T	T	T	T	T	G	G	T	T	H	H	T	G	T	T	T	T	T	H	T	T	T	G	T	T	T	T	T	H	G	T	T	G	T	T	T	H	T	T	T	T	T	T
JAX00486769	2	32854234	0	G	A	G	G	G	G	G	G	A	A	G	G	H	H	G	A	G	G	G	G	G	H	G	G	G	A	G	G	G	G	G	H	A	G	G	A	G	G	G	H	G	G	G	G	G	G
JAX00092862	2	32860332	0	T	C	T	T	T	T	T	T	C	T	T	T	H	T	T	H	T	T	T	T	T	H	T	T	T	T	T	T	T	T	T	T	H	T	T	T	T	T	T	H	T	T	T	T	T	T
JAX00092863	2	32880962	0	G	T	G	G	G	G	G	G	T	G	G	G	H	G	G	H	G	G	G	G	G	H	G	G	G	G	G	G	G	G	G	G	H	G	G	G	G	G	G	H	G	G	G	G	G	G
JAX00486772	2	32888044	0	A	G	A	A	A	A	G	G	G	G	G	A	G	H	A	G	G	H	A	H	A	G	A	H	A	G	A	A	G	A	A	H	G	A	A	G	H	A	H	H	A	A	A	G	A	A
JAX00092864	2	32898855	0	G	C	G	G	G	G	G	G	G	C	G	G	G	H	G	H	G	G	G	G	G	G	G	G	G	C	G	G	G	G	G	H	H	G	G	C	G	G	G	G	G	G	G	G	G	G
JAX00092865	2	32899105	0	T	C	T	T	T	T	T	T	C	T	T	T	H	T	T	H	T	T	T	T	T	H	T	T	T	T	T	T	T	T	T	T	H	T	T	T	T	T	T	H	T	T	T	T	T	T
JAX00486777	2	32917075	0	G	A	G	G	G	G	G	G	G	A	G	G	G	H	G	H	G	G	G	G	G	G	G	G	G	A	G	G	G	G	G	H	H	G	G	A	G	G	G	G	G	G	G	G	G	G
JAX00486779	2	32926261	0	C	T	C	C	C	C	C	C	T	T	C	C	H	H	C	T	C	C	C	C	C	H	C	C	C	T	C	C	C	C	C	H	T	C	C	T	C	C	C	H	C	C	C	C	C	C
JAX00486780	2	32956595	0	A	C	A	A	A	A	A	A	C	A	A	A	H	A	A	H	A	A	A	A	A	H	A	A	A	A	A	A	A	A	A	A	H	A	A	A	A	A	A	H	A	A	A	A	A	A
JAX00486781	2	32969584	0	A	G	A	A	A	A	G	G	G	A	G	A	G	A	A	H	G	H	A	H	A	G	A	H	A	A	A	A	G	A	A	A	H	A	A	A	H	A	H	H	A	A	A	G	A	A
JAX00092869	2	32970143	0	A	G	G	A	A	G	G	G	G	G	G	A	G	G	A	G	G	G	G	G	A	G	G	G	G	G	A	A	G	H	G	G	G	A	G	G	G	G	H	A	A	A	A	G	G	A
JAX00486783	2	32987777	0	G	A	G	G	G	G	G	G	G	A	G	G	G	H	G	H	G	G	G	G	G	G	G	G	G	A	G	G	G	G	G	H	H	G	G	A	G	G	G	G	G	G	G	G	G	G
JAX00216084	2	33034940	0	T	A	T	T	T	T	T	T	A	T	T	T	H	T	T	H	T	T	T	T	T	H	T	T	T	T	T	T	T	T	T	T	H	T	T	T	T	T	T	H	T	T	T	T	T	T
JAX00486786	2	33044577	0	G	A	G	G	G	G	G	G	A	G	G	G	H	G	G	H	G	G	G	G	G	H	G	G	G	G	G	G	G	G	G	G	H	G	G	G	G	G	G	H	G	G	G	G	G	G
JAX00486788	2	33075188	0	T	G	T	T	T	T	T	G	T	T	G	T	H	T	T	T	G	H	T	T	T	H	T	T	T	T	T	T	G	T	T	T	T	T	T	T	H	T	H	T	T	T	T	T	T	T
JAX00092880	2	33103424	0	T	C	C	T	T	C	C	C	C	C	C	T	C	C	T	C	C	C	C	C	T	C	C	C	C	C	T	T	C	H	C	C	C	T	C	C	C	C	H	T	T	T	T	C	C	T
JAX00486794	2	33128630	0	C	G	C	C	C	C	C	G	C	C	H	C	H	C	C	C	H	N	C	C	C	C	C	C	C	C	C	C	H	C	C	C	C	C	C	C	N	C	N	C	C	C	C	C	C	C
JAX00486795	2	33144487	0	C	T	C	C	C	C	C	C	C	T	C	C	C	H	C	H	C	C	C	C	C	C	C	C	C	T	C	C	C	C	C	H	H	C	C	T	C	C	C	C	C	C	C	C	C	C
JAX00486800	2	33174265	0	G	A	G	G	G	G	G	G	A	G	G	G	H	G	G	H	G	G	G	G	G	H	G	G	G	G	G	G	G	G	G	G	H	G	G	G	G	G	G	H	G	G	G	G	G	G
JAX00092888	2	33218057	0	A	C	A	A	A	A	A	A	C	A	A	A	H	A	A	H	A	A	A	A	A	H	A	A	A	A	A	A	A	A	A	A	H	A	A	A	A	A	A	H	A	A	A	A	A	A
JAX00092889	2	33218613	0	A	G	A	A	A	A	A	A	G	A	A	A	H	A	A	H	A	A	A	A	A	H	A	A	A	A	A	A	A	A	A	A	H	A	A	A	A	A	A	H	A	A	A	A	A	A
JAX00486804	2	33257376	0	A	G	A	A	A	A	A	G	G	A	G	A	G	A	A	H	G	H	A	A	A	G	A	A	A	A	A	A	G	A	A	A	H	A	A	A	H	A	H	H	A	A	A	A	A	A
JAX00092891	2	33260083	0	T	C	C	T	T	C	C	C	C	C	C	T	C	C	T	C	C	C	C	C	T	C	C	C	C	C	T	T	C	H	C	C	C	T	C	C	C	C	H	H	T	T	T	C	C	T
JAX00092895	2	33313198	0	A	G	G	A	A	G	G	A	A	G	A	A	A	G	A	H	A	H	G	G	A	A	G	G	G	G	A	A	A	H	G	G	H	A	G	G	H	G	A	A	A	A	A	G	G	A
JAX00486812	2	33317268	0	A	G	G	A	A	G	G	A	G	A	A	A	H	H	A	H	A	H	G	G	A	H	G	G	G	A	A	A	A	H	G	H	H	A	G	A	H	G	A	H	A	A	A	G	G	A
JAX00486818	2	33334834	0	A	G	G	A	A	G	G	A	G	G	A	A	H	G	A	G	A	H	G	G	A	H	G	G	G	G	A	A	A	H	G	G	G	A	G	G	H	G	A	H	A	A	A	G	G	A
JAX00486822	2	33348810	0	G	C	G	G	G	G	G	G	C	G	G	G	H	G	G	H	G	G	G	G	G	H	G	G	G	G	G	G	G	G	G	G	N	G	G	G	G	G	G	N	G	G	G	G	G	G
JAX00486825	2	33375073	0	A	G	A	A	A	A	A	A	A	G	A	A	A	H	A	H	A	A	A	A	A	A	A	A	A	G	A	A	A	A	A	H	H	A	A	G	A	A	A	A	A	A	A	A	A	A
JAX00092900	2	33382789	0	C	T	T	C	C	T	T	T	C	C	T	C	H	H	C	C	T	T	T	T	C	H	T	T	T	C	C	C	T	H	T	H	C	C	T	C	T	T	H	C	C	C	C	T	T	C
JAX00486833	2	33392965	0	A	G	G	A	A	G	G	A	A	G	A	A	A	G	A	H	A	H	G	G	A	A	G	G	G	G	A	A	A	H	G	G	H	A	G	G	H	G	A	A	A	A	A	G	G	A
JAX00092902	2	33401121	0	A	G	G	A	A	G	A	G	G	G	G	H	G	G	A	G	G	G	G	H	A	G	G	H	G	G	A	A	G	H	G	G	G	A	G	G	G	G	H	H	A	A	A	A	G	A
JAX00486835	2	33401916	0	G	A	A	G	G	A	A	A	A	A	A	G	A	A	G	A	A	A	A	A	G	A	A	A	A	A	G	G	A	H	A	A	A	G	A	A	A	A	H	H	G	G	G	A	A	G
JAX00486837	2	33416179	0	G	T	G	G	G	G	G	G	G	T	G	G	G	N	G	N	G	G	G	G	G	G	G	G	G	T	G	G	G	G	G	G	H	G	G	T	G	G	G	G	G	G	G	G	G	G
JAX00092905	2	33444716	0	G	A	A	G	G	A	A	G	A	A	G	G	H	A	G	A	G	H	A	A	G	H	A	A	A	A	G	G	G	H	A	A	A	G	A	A	H	A	G	H	G	G	G	A	A	G
JAX00486843	2	33445236	0	A	G	A	A	A	A	A	G	G	A	G	A	G	A	A	H	G	H	A	A	A	G	H	A	A	A	A	A	G	A	A	A	H	A	A	A	H	A	H	H	A	A	A	A	A	A
JAX00486847	2	33485171	0	T	G	G	T	T	G	T	G	G	G	G	T	G	G	T	G	G	G	G	H	T	G	G	H	G	G	T	T	G	H	G	G	G	T	G	G	G	G	H	H	T	T	T	T	G	T
JAX00092908	2	33492687	0	T	A	A	T	T	A	T	T	T	T	T	T	T	N	T	T	T	N	A	H	T	T	H	N	A	T	T	T	T	H	A	H	T	T	N	T	H	A	T	T	T	T	T	T	H	T
JAX00486856	2	33500325	0	C	T	C	C	C	C	C	T	T	C	T	C	T	C	C	H	T	T	C	C	C	N	H	C	C	C	C	C	T	C	C	C	H	C	C	C	H	C	T	H	C	C	C	C	C	C
JAX00486858	2	33503279	0	T	C	C	T	T	C	T	T	C	C	T	T	H	C	T	C	T	H	C	H	T	H	C	H	C	C	T	T	T	N	C	C	C	T	C	C	H	C	T	H	T	T	T	T	C	T
JAX00486859	2	33503409	0	C	A	A	C	C	A	C	C	A	A	C	C	H	A	C	A	C	H	A	N	C	H	A	H	A	A	C	C	C	H	A	A	A	C	A	A	H	A	C	H	C	C	C	C	A	C
JAX00486863	2	33524198	0	A	G	G	A	A	G	A	A	G	A	A	A	G	G	A	G	A	G	G	G	A	G	G	G	G	A	A	A	A	G	G	G	G	A	G	A	G	G	A	G	A	A	A	A	G	A
JAX00092912	2	33533205	0	T	C	C	T	T	C	T	C	T	T	C	T	H	H	T	T	C	C	C	H	T	H	H	H	C	T	T	T	C	H	C	H	T	T	C	T	C	C	H	T	T	T	T	T	C	T
JAX00092913	2	33550746	0	G	A	A	G	G	A	A	G	A	A	G	G	H	A	G	A	G	H	A	A	G	H	A	A	A	A	G	G	G	H	A	A	A	G	A	A	H	A	G	H	G	G	G	A	A	G
JAX00092919	2	33630812	0	T	C	T	T	T	T	T	T	C	T	T	T	H	T	T	N	T	T	T	T	T	H	H	T	T	T	T	T	T	T	T	T	H	T	T	T	T	T	T	N	T	T	T	T	T	T
JAX00486875	2	33634788	0	C	T	C	C	C	C	T	C	T	T	C	C	H	H	C	T	C	C	C	H	C	H	H	H	C	T	C	C	C	C	C	H	T	C	C	T	C	C	C	H	C	C	C	T	C	C
JAX00486876	2	33636365	0	C	T	C	C	C	C	C	C	C	T	C	C	C	H	C	H	C	C	C	C	C	C	C	C	C	T	C	C	C	C	C	H	H	C	C	T	C	C	C	C	C	C	C	C	C	C
JAX00486879	2	33640783	0	A	C	C	A	A	C	C	C	C	C	C	A	C	C	A	C	C	C	C	C	A	C	C	C	C	C	A	A	C	H	C	C	C	A	C	C	C	C	H	H	A	A	A	C	C	A
JAX00486884	2	33658344	0	C	T	C	C	C	C	C	T	C	C	T	C	H	C	C	C	T	H	C	C	C	H	C	C	C	C	C	C	T	C	C	C	C	C	C	C	H	C	H	C	C	C	C	C	C	C
JAX00092922	2	33666612	0	C	T	T	C	C	T	C	C	C	C	C	C	C	H	C	C	C	H	T	H	C	C	T	H	T	C	C	C	C	H	T	H	C	C	T	C	H	T	C	C	C	C	C	C	T	C
JAX00486888	2	33680269	0	G	A	A	G	G	A	G	G	A	G	G	G	G	G	G	G	G	G	A	G	G	G	A	G	A	G	G	G	G	G	A	G	G	G	A	G	G	A	G	G	G	G	G	G	A	G
JAX00486890	2	33680815	0	A	G	A	A	A	A	G	G	G	G	G	A	G	H	A	G	G	H	A	H	A	G	H	H	A	G	A	A	G	A	A	H	G	A	A	G	H	A	H	H	A	A	A	G	A	A
JAX00486891	2	33691845	0	G	A	G	G	G	G	G	G	A	G	G	G	H	G	G	H	G	G	G	G	G	H	H	G	G	G	G	G	G	G	G	G	H	G	G	G	G	G	G	H	G	G	G	G	G	G
JAX00486894	2	33700650	0	A	G	G	A	A	G	A	A	A	A	A	A	A	A	A	A	A	N	G	A	A	A	A	A	G	A	A	A	A	A	G	A	A	A	A	A	G	G	A	A	A	A	A	A	G	A
JAX00092924	2	33703599	0	C	T	T	C	C	T	C	C	T	C	C	C	H	H	C	H	C	H	T	H	C	N	T	H	T	C	C	C	N	H	T	H	H	C	C	C	H	T	C	H	C	N	C	C	T	C
JAX00486897	2	33717800	0	C	G	G	C	C	G	C	C	G	C	C	C	G	H	N	H	C	H	G	H	C	H	G	H	G	C	C	C	C	H	G	H	H	C	C	C	H	G	C	H	C	C	N	C	G	C
JAX00092926	2	33723852	0	C	T	T	C	C	T	C	T	C	T	T	C	T	T	C	T	T	T	T	H	C	T	T	H	T	T	C	C	T	H	T	T	T	C	C	T	T	T	H	C	C	C	C	C	T	C
JAX00092928	2	33746703	0	A	C	C	A	A	C	C	C	A	A	C	A	H	H	A	A	C	C	C	C	A	H	H	C	C	A	A	A	C	H	C	H	A	A	A	A	C	C	H	A	A	A	A	C	C	A
JAX00216095	2	33773409	0	T	A	T	T	T	T	T	T	A	T	T	T	N	T	T	H	T	T	T	T	T	H	H	T	T	T	T	T	T	T	T	T	H	T	T	T	T	T	T	N	T	T	T	T	T	T
JAX00486905	2	33773995	0	T	C	C	T	T	C	C	C	C	T	C	T	C	H	T	H	C	C	C	C	T	C	C	C	C	T	T	T	C	H	C	H	H	T	T	T	C	C	H	H	T	T	T	C	C	T
JAX00486908	2	33779356	0	T	C	T	T	T	T	T	C	C	T	C	T	C	T	T	H	C	H	T	T	T	C	H	T	T	T	T	T	C	T	T	T	H	T	T	T	T	T	T	H	T	T	T	T	T	T
JAX00092929	2	33784869	0	C	T	T	C	C	T	C	C	C	C	C	C	C	H	C	C	C	H	T	H	C	C	H	H	T	C	C	C	C	H	T	H	C	C	C	C	H	T	C	C	C	C	C	C	T	C
JAX00486913	2	33790502	0	C	T	T	C	C	T	C	C	C	C	C	C	C	H	C	C	C	H	T	H	C	C	H	H	T	C	C	C	C	H	T	H	C	C	C	C	H	T	C	C	C	C	C	C	T	C
JAX00486917	2	33801911	0	T	C	T	T	T	C	T	T	T	T	T	T	T	H	T	T	T	H	T	H	T	T	T	H	T	T	T	T	T	T	C	T	T	T	T	T	H	H	T	T	T	T	T	T	C	T
JAX00092934	2	33816628	0	T	G	G	T	T	G	G	G	G	G	G	T	G	G	T	G	G	G	G	G	T	G	G	G	G	G	T	T	G	H	G	G	G	T	T	G	G	G	H	H	T	T	T	G	G	T
JAX00216096	2	33839981	0	A	G	A	A	A	A	A	A	G	A	A	A	H	A	A	H	A	A	A	A	A	H	H	A	A	A	A	A	A	A	A	A	H	A	A	A	A	A	A	A	A	A	A	A	A	A
JAX00092936	2	33854493	0	T	C	C	T	T	C	C	C	C	C	C	T	C	C	T	C	C	C	C	C	T	C	C	C	C	C	T	T	C	H	C	C	C	T	T	C	C	C	H	H	T	T	T	C	C	T
JAX00486930	2	33856308	0	C	T	C	C	C	C	C	T	C	T	T	C	H	H	C	H	T	H	C	C	C	H	C	C	C	T	C	C	T	C	C	H	H	C	C	T	H	C	H	C	C	C	C	C	C	C
JAX00486933	2	33876795	0	A	C	C	A	A	C	A	A	C	A	A	A	H	H	A	H	A	H	C	H	A	H	C	H	C	A	A	A	A	H	C	H	H	A	A	A	H	C	A	H	A	A	A	A	C	A
JAX00486934	2	33878217	0	T	C	T	T	T	T	C	C	C	C	C	T	C	H	T	C	C	H	T	H	T	C	H	H	T	C	T	T	C	T	T	H	C	T	T	C	H	T	H	H	T	T	T	C	T	T
JAX00216098	2	33882128	0	T	A	T	T	T	T	T	T	A	T	T	T	H	T	T	T	T	T	T	T	T	H	H	T	T	T	T	T	T	T	T	T	H	T	T	T	T	T	T	H	T	T	T	T	T	T
JAX00486935	2	33883000	0	C	G	G	C	C	G	C	C	C	C	C	C	C	H	C	C	C	H	G	H	C	C	H	H	G	C	C	C	C	H	G	H	C	C	C	C	H	G	C	C	C	C	C	C	G	C
JAX00486944	2	33912761	0	G	A	A	G	G	A	A	G	G	G	G	G	G	H	G	G	G	H	A	A	G	G	H	A	A	G	G	G	G	H	A	H	G	G	G	G	H	A	G	G	G	G	G	A	A	G
JAX00486951	2	33924954	0	T	G	T	T	T	T	T	T	G	T	T	T	T	T	T	T	T	T	T	T	T	T	T	T	T	T	T	T	T	T	T	T	T	T	T	T	T	T	T	T	T	T	T	T	T	T
JAX00092941	2	33925558	0	C	G	G	C	C	G	C	C	G	G	C	C	C	G	C	G	C	C	G	C	C	C	G	C	G	G	C	C	C	C	G	G	G	C	C	G	C	G	C	C	C	C	C	C	G	C
[truncated: 10,483 more rows]
[truncated: 119 more columns]
