# Supplementary material for: Modeling Host Genetic Regulation of Influenza Pathogenesis in the Collaborative Cross
Source: PLoS Pathog. 2013 Feb 28;9(2):e1003196. doi: 10.1371/journal.ppat.1003196 (PMC3585141; doi:10.1371/journal.ppat.1003196)
Supplement: Dataset S2 — Genotypes of Pre-CC animals. (ZIP) [file ppat.1003196.s002.zip › chr3.csv]

						A	B	C	D	E	F	G	H	GDACBHFE	DHGFEBCA	DFBHAECG	AEHGDCFB	BGAFDECH	FCEHGDAB	EBDGAFCH	CFEDHABG	GHBDCAFE	DHBGAFCE	AEDGBHFC	EDFCBHGA	EDAFGCBH	EBAFCGDH	CGDEFBHA	EDBGCHAF	CEBHDFAG	AEBGDFCH	BEHDFACG	HCDBAEFG	AEFGDBHC	BHCEAFDG	BGFEHDAC	EAFCDHGB	EBGAFDHC	CHAEDGBF	BFDGAECH	EAGBHCFD	ECBFAGDH	FCBHAEDG	CAFGEHDB	BHDFAGCE	GFEBCHAD	AFECDHGB	AFDGEBHC	EDFGABHC
id	chr	position	array	call0	call2	A/J	C57Bl/6J	129SvlmJ	NOD/LtJ	NZO/HlLtJ	CAST/EiJ	PWK/PhJ	WSB/EiJ	OR157f52	OR941f70	OR3467f46	OR4251f139	OR5415f124	OR2291f89	OR3087f42	OR739f146	OR867f169	OR3548f45	OR3007f48	OR3078f48	OR3291f40	OR3358f52	OR692f155	OR3207f45	OR3426f49	OR3168f55	OR780f63	OR3370f40	OR3154f39	OR3389f49	OR291f146	OR3181f47	OR3289f54	OR3076f38	OR3061f41	OR3067f39	OR3594f40	OR5019f133	OR5049f136	OR5118f134	OR4587f141	OR5091f130	OR5612f134	OR3584f50
JAX00103739	3	3018411	0	G	C	G	G	G	G	G	C	G	G	G	G	G	G	G	H	G	H	G	G	G	G	G	G	G	G	G	G	G	G	G	G	G	G	H	G	G	G	G	G	G	G	G	G	G	G
JAX00103744	3	3059952	0	G	A	G	G	G	G	G	A	G	G	G	G	G	G	G	H	G	H	G	G	G	G	G	G	G	G	G	G	G	G	G	G	G	G	H	G	G	G	G	G	G	G	G	G	G	G
JAX00513749	3	3120365	0	C	T	C	C	C	C	C	T	C	C	C	C	C	C	C	H	C	H	C	C	C	C	C	C	C	C	C	C	C	C	C	C	C	C	H	C	C	C	C	C	C	C	C	C	C	C
JAX00103747	3	3141235	0	A	T	A	A	A	A	A	A	A	T	A	A	A	A	T	A	T	H	A	A	A	A	H	A	A	A	A	H	A	H	A	A	A	A	H	A	A	H	T	A	A	T	A	A	A	A
JAX00513755	3	3149297	0	A	C	A	A	A	A	A	A	C	A	A	A	A	H	A	A	A	A	A	C	A	H	A	A	A	C	A	A	C	A	A	A	A	A	A	A	A	A	A	A	H	A	C	A	A	A
JAX00219096	3	3161154	0	G	T	G	G	G	G	G	T	T	T	G	N	G	H	T	T	T	T	G	T	G	T	H	G	G	T	G	H	T	H	G	G	G	N	T	G	N	H	T	G	H	T	T	G	G	G
JAX00103749	3	3184990	0	G	A	G	G	G	G	G	A	G	G	G	G	G	G	G	H	G	H	G	G	G	G	G	G	G	G	G	G	G	G	G	G	G	G	H	G	G	G	G	G	G	G	G	G	G	G
JAX00513759	3	3207864	0	T	C	T	T	T	T	T	C	C	C	T	T	T	H	C	H	C	C	T	C	T	H	H	T	T	C	T	H	C	H	T	T	T	T	C	T	T	H	C	T	H	C	C	T	T	T
JAX00513760	3	3209544	0	C	A	C	C	C	C	C	A	C	C	C	C	C	C	C	H	C	H	C	C	C	C	C	C	C	C	C	C	C	C	C	C	C	C	H	C	C	C	C	C	C	C	C	C	C	C
JAX00103757	3	3253634	0	A	C	A	A	A	A	A	C	A	A	A	A	A	A	A	N	A	N	A	A	A	A	A	A	A	A	A	A	A	A	A	A	A	A	N	A	A	A	A	A	A	A	A	A	A	A
JAX00513768	3	3253782	0	A	G	A	A	A	A	A	G	A	A	A	A	A	A	A	H	A	H	A	A	A	A	A	A	A	A	A	A	A	A	A	A	A	A	H	A	A	A	A	A	A	A	A	A	A	A
JAX00513777	3	3366263	0	A	C	A	A	A	A	A	C	A	A	A	A	A	A	A	H	A	H	A	A	A	A	A	A	A	A	A	A	A	A	A	A	A	A	H	A	A	A	A	A	A	A	A	A	A	A
JAX00513778	3	3368652	0	A	T	A	A	A	A	A	T	A	A	A	A	A	A	A	H	A	H	A	A	A	A	A	A	A	A	A	A	A	A	A	A	A	A	H	A	A	A	A	A	A	A	A	A	A	A
JAX00103765	3	3384311	0	T	A	T	T	T	T	T	T	A	T	T	T	T	H	T	T	T	T	T	A	T	H	T	T	T	A	T	T	N	T	T	T	T	T	T	T	T	T	T	T	H	T	A	T	T	T
JAX00513779	3	3438940	0	C	A	C	C	C	C	C	A	C	C	C	C	C	C	C	H	C	H	C	C	C	C	C	C	C	C	C	C	C	C	C	C	C	C	H	C	C	C	C	C	C	C	C	C	C	C
JAX00103774	3	3499491	0	A	C	A	A	A	A	A	A	C	A	A	A	A	C	A	A	A	A	A	C	A	C	A	A	A	C	A	A	C	A	A	A	A	A	A	A	A	A	A	A	N	A	C	A	A	A
JAX00513785	3	3499582	0	G	A	G	G	G	G	G	A	G	G	G	G	G	G	G	H	G	H	G	G	G	G	G	G	G	G	G	G	G	G	G	G	G	G	H	G	G	G	G	G	G	G	G	G	G	G
JAX00513789	3	3504281	0	C	A	C	C	C	C	C	C	C	A	C	C	C	C	A	C	A	H	C	C	C	C	H	C	C	C	C	H	C	H	C	C	C	C	H	C	C	H	A	C	C	A	C	C	C	C
JAX00513792	3	3531859	0	T	C	T	T	T	T	T	T	T	C	T	T	T	T	C	T	C	H	T	T	T	T	H	T	T	T	T	H	T	H	T	T	T	T	H	T	T	H	C	T	T	C	T	T	T	T
JAX00513793	3	3532008	0	T	G	T	T	T	T	T	G	G	G	T	T	T	H	G	H	G	G	T	G	T	H	H	T	T	G	T	H	G	H	T	T	T	T	G	T	T	H	G	T	H	G	G	T	T	T
JAX00513794	3	3540575	0	T	A	T	T	T	T	T	A	T	T	T	T	T	T	T	H	T	H	T	T	T	T	T	T	T	T	T	T	T	T	T	T	T	T	H	T	T	T	T	T	T	T	T	T	T	T
JAX00513795	3	3541495	0	A	C	A	A	A	A	A	C	C	A	A	A	A	N	A	H	A	H	A	C	A	H	A	A	A	C	A	A	C	A	A	A	A	A	H	A	A	A	A	A	H	A	C	A	A	A
JAX00103779	3	3582059	0	T	G	T	T	T	T	T	T	G	T	T	T	T	N	T	T	T	T	T	G	T	T	T	T	T	G	T	T	G	T	T	T	T	T	T	T	T	T	T	T	H	T	H	T	T	T
JAX00219104	3	3599820	0	G	C	G	G	G	G	G	G	C	G	G	G	G	H	G	G	G	G	G	C	G	H	G	G	G	C	G	G	C	G	G	G	G	G	G	G	G	G	G	G	H	G	C	G	G	G
JAX00513802	3	3610851	0	C	T	C	C	C	C	C	T	T	C	C	C	C	N	C	N	C	H	C	T	C	H	C	C	C	T	C	C	T	C	C	C	C	C	H	C	C	C	C	C	N	C	T	C	C	C
JAX00513803	3	3611520	0	C	T	C	C	C	C	C	C	C	T	C	C	C	C	T	C	T	H	C	C	C	C	H	C	C	C	C	H	C	H	C	C	C	C	H	C	C	N	T	C	C	T	C	C	C	C
JAX00103783	3	3617481	0	T	C	T	T	T	T	T	T	C	T	T	T	T	H	T	T	T	T	T	C	T	N	T	T	T	C	T	T	C	T	T	T	T	T	T	T	T	T	T	T	H	T	C	T	T	T
JAX00513804	3	3622819	0	C	T	C	C	C	C	C	T	C	C	C	C	C	C	C	H	C	H	C	C	C	C	C	C	C	C	C	C	C	C	C	C	C	C	H	C	C	C	C	C	C	C	C	C	C	C
JAX00513805	3	3624361	0	G	A	G	G	G	G	G	G	A	G	G	G	G	H	G	G	G	G	G	A	G	H	G	G	G	A	G	G	A	G	G	G	G	G	G	G	G	G	G	G	H	G	A	G	G	G
JAX00513806	3	3624714	0	G	A	G	G	G	G	G	G	A	G	G	G	G	H	G	G	G	G	G	A	G	H	G	G	G	A	G	G	A	G	G	G	G	G	G	G	G	G	G	G	H	G	A	G	G	G
JAX00513809	3	3637148	0	T	A	T	T	T	T	T	A	T	T	T	T	T	T	T	H	T	H	T	T	T	T	T	T	T	T	T	T	T	T	T	T	T	T	H	T	T	T	T	T	T	T	T	T	T	T
JAX00513813	3	3695131	0	T	A	T	T	T	T	T	T	T	A	T	T	T	T	A	T	A	A	T	T	T	T	H	T	T	T	T	H	T	H	T	T	T	T	T	T	T	T	A	T	T	A	T	T	T	T
JAX00513814	3	3695226	0	T	C	T	T	T	T	T	C	C	C	T	T	T	H	C	H	C	C	T	C	T	H	H	T	T	C	T	H	C	H	T	T	T	T	C	T	T	H	C	T	H	C	C	T	T	T
JAX00103788	3	3701382	0	T	C	T	T	T	T	T	T	T	C	T	T	T	T	C	T	C	H	T	T	T	T	H	T	T	T	T	H	T	H	T	T	T	T	H	T	T	H	C	T	T	C	T	T	T	T
JAX00513823	3	3745826	0	G	C	G	G	G	G	G	C	G	G	G	G	G	G	G	H	G	H	G	G	G	G	G	G	G	G	G	G	G	G	G	G	G	G	H	G	G	G	G	G	G	G	G	G	G	G
JAX00513827	3	3752196	0	C	A	C	C	C	C	C	C	C	A	C	C	C	C	A	C	A	H	C	C	C	C	H	C	C	C	C	H	C	H	C	C	C	C	H	C	C	H	A	C	C	A	C	C	C	C
JAX00103795	3	3785211	0	C	T	C	C	C	C	C	T	T	T	C	C	C	H	T	H	T	T	C	T	C	H	H	C	C	T	C	H	T	H	C	C	C	C	T	C	C	H	T	C	H	T	T	C	C	C
JAX00103797	3	3821119	0	T	C	T	T	T	T	T	T	C	T	T	T	T	H	T	T	T	T	T	C	T	N	T	T	T	C	T	T	C	T	T	T	T	T	T	T	T	T	T	T	H	T	C	T	T	T
JAX00103799	3	3839395	0	A	T	A	A	A	A	A	T	T	A	A	A	A	H	A	A	A	A	A	T	A	H	A	A	A	T	A	A	T	A	A	A	A	A	A	A	A	A	A	A	H	A	T	A	A	A
JAX00103800	3	3856941	0	T	C	T	T	T	T	T	C	C	T	T	T	T	H	T	H	T	H	T	C	T	H	T	T	T	C	T	T	C	T	T	T	T	T	H	T	T	T	T	T	H	T	C	T	T	T
JAX00513839	3	3891943	0	C	G	C	C	C	C	C	C	C	G	C	C	C	C	G	C	G	C	C	C	C	C	C	C	C	C	C	C	C	C	C	C	C	C	C	C	C	C	G	C	C	H	C	C	C	C
JAX00103803	3	3892102	0	A	G	A	A	A	A	A	G	G	G	A	A	A	H	G	H	G	G	A	G	A	H	H	A	A	G	A	H	G	H	A	A	A	A	G	A	A	H	G	A	H	G	G	A	A	A
JAX00103806	3	3936242	0	C	A	C	C	C	C	C	A	A	A	C	C	C	H	A	H	A	A	C	A	C	H	H	C	C	A	C	H	A	H	C	C	C	C	A	C	C	H	A	C	H	A	A	C	C	C
JAX00513843	3	3942210	0	A	G	A	A	A	A	A	A	G	A	A	A	A	H	A	A	A	A	A	G	A	H	A	A	A	G	A	A	G	A	A	A	A	A	A	A	A	A	A	A	H	A	G	A	A	A
JAX00513846	3	3963662	0	T	A	T	T	T	T	T	A	A	A	T	T	T	H	N	N	A	A	T	A	T	H	N	T	T	A	N	H	A	H	T	T	T	T	A	T	T	H	A	T	H	A	A	T	T	T
JAX00513848	3	3988609	0	G	A	G	G	G	G	G	G	G	A	G	G	G	G	A	G	A	H	G	G	G	G	H	G	G	G	G	H	G	H	G	G	G	G	H	G	G	H	A	G	G	A	G	G	G	G
JAX00513849	3	3988762	0	G	A	G	G	G	G	G	G	G	A	G	G	G	G	A	G	A	H	G	G	G	G	H	G	G	G	G	H	G	H	G	G	G	G	H	G	G	H	A	G	G	A	G	G	G	G
JAX00103814	3	4007060	0	T	C	T	T	T	T	T	C	T	T	T	T	T	T	T	H	T	H	T	T	T	T	T	T	T	T	T	T	T	T	T	T	T	T	H	T	T	T	T	T	T	T	T	T	T	T
JAX00103816	3	4101139	0	T	C	T	T	T	T	T	C	C	T	T	T	T	H	T	H	T	H	T	C	T	H	T	T	T	C	T	T	C	T	T	T	T	T	H	T	T	T	T	T	H	T	C	T	T	T
JAX00513866	3	4107708	0	T	A	T	T	T	T	T	T	A	T	T	T	T	H	T	T	T	T	T	A	T	N	T	T	T	A	T	T	A	T	T	T	T	T	T	T	T	T	T	T	H	T	A	T	T	T
JAX00513867	3	4107791	0	A	T	A	A	A	A	A	A	A	T	A	A	A	A	T	A	T	T	A	A	A	A	T	A	A	A	A	T	A	T	A	A	A	A	T	A	A	T	T	A	A	T	A	A	A	A
JAX00513869	3	4170238	0	G	C	G	G	G	G	G	C	G	G	G	G	G	G	G	N	G	G	G	G	G	G	G	G	G	G	G	G	G	G	G	G	G	G	G	G	G	G	G	G	G	G	N	G	G	G
JAX00103827	3	4256613	0	T	C	T	T	T	T	T	C	T	T	T	T	T	T	T	H	T	H	T	T	T	T	T	T	T	T	T	T	T	T	T	T	T	T	H	T	T	T	T	T	T	T	T	T	T	T
JAX00513887	3	4293230	0	T	C	T	T	T	T	T	C	T	T	T	T	T	T	T	H	T	H	T	T	T	T	T	T	T	T	T	T	T	T	T	T	T	T	H	T	T	T	T	T	T	T	T	T	T	T
JAX00103831	3	4301299	0	T	C	T	T	T	T	T	T	C	T	T	T	T	H	T	T	T	T	T	C	T	H	T	T	T	C	T	T	C	T	T	T	T	T	T	T	T	T	T	T	H	T	C	T	T	T
JAX00513891	3	4322864	0	T	G	T	T	T	T	T	G	G	G	T	T	T	H	G	H	G	N	T	G	T	N	N	T	T	G	T	H	G	H	T	T	T	T	G	T	T	H	G	T	G	G	G	T	T	T
JAX00103834	3	4339361	0	C	T	C	C	C	C	C	C	T	C	C	C	C	H	C	C	C	C	C	T	C	H	C	C	C	T	C	C	T	C	C	C	C	C	C	C	C	C	C	C	H	C	T	C	C	C
JAX00513898	3	4344629	0	G	A	G	G	G	G	G	G	A	G	G	G	G	H	G	G	G	G	G	A	G	H	G	G	G	A	G	G	A	G	G	G	G	G	G	G	G	G	G	G	H	G	A	G	G	G
JAX00189107	3	4348688	0	T	C	C	T	C	C	C	C	C	C	C	C	C	C	C	C	C	C	C	C	C	C	C	C	C	C	T	C	C	C	C	C	C	C	C	C	C	C	C	C	C	C	C	C	T	T
JAX00513903	3	4357215	0	T	C	T	T	T	T	T	C	C	T	T	T	T	T	T	N	T	N	T	C	T	T	T	T	T	C	T	T	C	T	T	T	T	T	T	T	T	T	T	T	T	T	C	T	T	T
JAX00513909	3	4386141	0	A	T	A	A	A	A	A	A	T	A	A	A	A	H	A	A	A	A	A	T	A	H	A	A	A	T	A	A	T	A	A	A	A	A	A	A	A	A	A	A	H	A	T	A	A	A
JAX00103839	3	4418727	0	A	G	A	A	A	A	A	G	A	A	A	A	A	A	A	G	A	N	A	A	A	A	A	A	A	A	A	A	A	A	A	A	A	A	G	A	A	A	A	A	A	A	A	A	A	A
JAX00513922	3	4452773	0	C	T	C	C	C	C	C	C	T	C	C	C	C	H	C	C	C	C	C	T	C	H	C	C	C	T	C	C	T	C	C	C	C	C	C	C	C	C	C	C	H	C	T	C	C	C
JAX00103844	3	4454211	0	A	G	A	A	A	A	A	A	A	G	A	A	A	A	G	A	G	H	A	A	A	A	H	A	A	A	A	H	A	H	A	A	A	A	H	A	A	H	G	A	A	G	A	A	A	A
JAX00513926	3	4454672	0	A	T	A	A	A	A	A	T	T	T	A	A	A	H	T	H	T	T	A	T	A	H	A	A	A	T	A	A	T	A	A	A	A	A	T	A	A	A	T	A	H	N	T	A	A	A
JAX00513930	3	4550437	0	G	A	G	G	G	G	G	A	A	G	G	G	G	H	G	H	G	G	G	A	G	H	G	G	G	A	G	G	A	G	G	G	G	G	G	G	G	G	G	G	H	G	A	G	G	G
JAX00513946	3	4645312	0	C	T	C	C	C	C	C	T	C	C	C	C	C	C	C	H	C	H	C	C	C	C	C	C	C	C	C	C	C	C	C	C	C	C	H	C	C	C	C	C	C	C	C	C	C	C
JAX00513949	3	4646520	0	T	C	T	T	T	T	T	C	C	C	T	T	T	H	C	H	C	C	T	C	T	H	H	T	T	C	T	H	C	H	T	T	T	T	C	T	T	H	C	T	N	C	C	T	T	T
JAX00513956	3	4713081	0	T	C	T	T	T	T	T	C	C	T	T	T	T	H	T	H	T	H	T	C	T	H	T	T	T	C	T	T	C	T	T	T	T	T	H	T	T	T	T	T	H	T	C	T	T	T
JAX00513960	3	4743997	0	G	A	G	G	G	G	G	G	A	G	G	G	G	H	G	G	G	G	G	A	G	H	G	G	G	A	G	G	A	G	G	G	G	G	G	G	G	G	G	G	G	G	H	G	G	G
JAX00103868	3	4781598	0	T	C	T	T	T	T	T	C	C	C	T	T	T	H	C	H	C	C	T	C	T	H	C	T	T	C	T	C	C	H	T	T	T	T	C	T	T	C	C	T	H	C	C	T	T	T
JAX00513971	3	4790833	0	A	G	A	A	A	A	A	A	G	A	A	A	A	N	A	A	A	A	A	G	A	H	A	A	A	G	A	A	G	A	A	A	A	A	A	A	A	A	A	A	H	A	G	A	A	A
JAX00513982	3	4817859	0	A	G	A	A	A	A	A	G	G	A	A	A	A	H	A	H	A	H	A	G	A	H	A	A	A	G	A	A	G	A	A	A	A	A	H	A	A	A	A	A	N	A	G	A	A	A
JAX00103877	3	4889202	0	G	A	G	G	G	G	G	A	G	G	G	G	G	G	G	H	G	H	G	G	G	G	G	G	G	G	G	G	G	G	G	G	G	G	H	G	G	G	G	G	G	G	G	G	G	G
JAX00219128	3	4966171	0	A	C	A	A	A	A	A	C	C	A	A	A	A	H	A	H	A	H	A	C	A	H	A	A	A	C	A	A	C	A	A	A	A	A	H	A	A	A	A	A	C	A	C	A	A	A
JAX00513999	3	4998571	0	T	C	T	T	T	T	T	C	C	C	T	T	T	H	C	H	C	C	T	C	T	H	H	T	T	C	T	H	C	H	T	T	T	T	C	T	T	H	C	T	H	C	C	T	T	T
JAX00103885	3	5019984	0	T	C	T	T	T	T	T	C	C	T	T	T	T	H	T	H	T	H	T	C	T	H	T	T	T	C	T	T	C	T	T	T	T	T	H	T	T	T	T	T	H	T	C	T	T	T
JAX00103887	3	5061559	0	C	T	C	C	C	C	C	T	T	C	C	C	C	H	C	H	C	H	C	T	C	H	C	C	C	T	C	C	T	C	C	C	C	C	H	C	C	C	C	C	H	C	T	C	C	C
JAX00514004	3	5062242	0	A	T	A	A	A	A	A	A	T	A	A	A	A	H	A	A	A	A	A	T	A	H	A	A	A	T	A	A	T	A	A	A	A	A	A	A	A	A	A	A	H	A	T	A	A	A
JAX00514010	3	5084213	0	G	A	G	G	G	G	G	A	G	G	G	G	G	G	G	H	G	H	G	G	G	G	G	G	G	G	G	G	G	G	G	G	G	G	H	G	G	G	G	G	G	G	G	G	G	G
JAX00514013	3	5104371	0	T	G	T	T	T	T	T	G	T	T	T	T	T	T	T	H	T	H	T	T	T	T	T	T	T	T	T	T	T	T	T	T	T	T	H	T	T	T	T	T	T	T	T	T	T	T
JAX00103895	3	5147448	0	T	G	T	T	T	T	T	G	G	G	T	T	T	H	G	T	G	G	T	G	T	T	H	T	T	G	T	H	G	H	T	T	T	T	G	T	T	H	G	T	T	G	G	T	T	T
JAX00514024	3	5171168	0	C	T	C	C	C	C	C	C	T	T	C	C	C	C	T	C	T	C	C	T	C	C	C	C	C	T	C	C	T	C	C	C	C	C	C	C	C	C	T	C	C	T	T	C	C	C
JAX00103897	3	5178380	0	T	C	T	T	T	T	T	C	T	T	T	T	T	T	T	H	T	H	T	T	T	T	T	T	T	T	T	T	T	T	T	T	T	T	H	T	T	T	T	T	T	T	T	T	T	T
JAX00514025	3	5186039	0	A	G	A	A	A	A	A	A	A	G	A	A	A	A	G	A	G	H	A	A	A	A	H	A	A	A	A	H	A	H	A	A	A	A	H	A	A	H	G	A	A	G	A	A	A	A
JAX00514029	3	5192232	0	A	T	A	A	A	A	A	T	A	A	A	A	A	A	A	H	A	H	A	A	A	A	A	A	A	A	A	A	A	A	A	A	A	A	H	A	A	A	A	A	A	A	A	A	A	A
JAX00103899	3	5209933	0	G	A	G	G	G	G	G	A	A	A	G	G	G	H	A	H	A	A	G	A	G	H	H	G	G	A	G	H	A	H	G	G	G	G	A	G	G	H	A	G	H	A	A	G	G	G
JAX00514031	3	5213931	0	T	C	T	T	T	T	T	C	C	T	T	T	T	H	T	H	T	H	T	C	T	H	T	T	T	C	T	T	C	T	T	T	T	T	N	T	T	T	T	T	H	T	C	T	T	T
JAX00514037	3	5240935	0	T	G	T	T	T	T	T	T	G	T	T	T	T	H	T	T	T	T	T	G	T	H	T	T	T	G	T	T	G	T	T	T	T	T	T	T	T	T	T	T	H	T	G	T	T	T
JAX00514039	3	5245776	0	T	A	T	T	T	T	T	A	A	A	T	T	T	T	A	H	A	A	T	A	T	T	H	T	T	A	T	H	A	H	T	T	T	T	A	T	T	H	A	T	T	A	A	T	T	T
JAX00514040	3	5252634	0	C	T	C	C	C	C	C	C	C	T	C	C	C	C	T	C	T	H	C	C	C	C	H	C	C	C	C	H	C	H	C	C	C	C	H	C	C	H	T	C	C	T	C	C	C	C
JAX00103904	3	5262765	0	A	C	A	A	A	A	A	A	A	C	A	A	A	A	C	A	C	C	A	A	A	A	C	A	A	A	A	C	A	C	A	A	A	A	C	A	A	C	C	A	A	C	A	A	A	A
JAX00514046	3	5271619	0	A	G	A	A	A	A	A	G	A	A	A	A	A	A	A	H	A	N	A	A	A	A	A	A	A	A	A	A	A	A	A	A	A	A	H	A	A	A	A	A	A	A	A	A	A	A
JAX00514049	3	5292863	0	G	A	G	G	G	G	G	G	A	G	G	G	G	H	G	G	G	G	G	A	G	A	G	G	G	A	G	G	A	G	G	G	G	G	G	G	G	G	G	G	N	G	A	G	G	G
JAX00514051	3	5311151	0	G	A	G	G	G	G	G	G	G	A	G	G	G	G	A	G	A	H	G	G	G	G	H	G	G	G	G	H	G	H	G	G	G	G	H	G	G	H	A	G	G	A	G	G	G	G
JAX00514055	3	5320803	0	A	G	A	A	A	A	A	G	A	A	A	A	A	A	A	G	A	G	A	A	A	A	A	A	A	A	A	A	A	A	A	A	A	A	G	A	A	A	A	A	A	A	A	A	A	A
JAX00514056	3	5322921	0	T	A	T	T	T	T	T	T	T	A	T	T	T	T	A	T	A	H	T	T	T	T	H	T	T	T	T	H	T	H	T	T	T	T	H	T	T	H	A	T	T	A	T	T	T	T
JAX00103908	3	5339771	0	A	G	A	A	A	A	A	G	G	A	A	A	A	H	A	H	A	H	A	G	A	H	A	A	A	G	A	A	G	A	A	A	A	A	H	A	A	A	A	A	H	A	G	A	A	A
JAX00103910	3	5340559	0	G	C	G	G	G	G	G	C	C	G	G	G	G	H	G	H	G	H	G	C	G	H	G	G	G	C	G	G	C	G	G	G	G	G	H	G	G	G	G	G	H	G	C	G	G	G
JAX00514061	3	5349374	0	G	A	G	G	G	G	G	G	G	A	G	G	G	G	A	G	A	H	G	G	G	G	H	G	G	G	G	H	G	H	G	G	G	G	H	G	G	H	A	G	G	A	G	G	G	G
JAX00514062	3	5349482	0	T	A	T	T	T	T	T	A	A	T	T	T	T	H	T	N	T	H	T	A	T	H	T	T	T	A	T	T	A	T	T	T	T	T	H	T	T	T	T	T	H	T	A	T	T	T
JAX00103913	3	5364753	0	T	C	T	T	T	T	T	T	C	T	T	T	T	C	T	T	T	T	T	C	T	C	T	T	T	C	T	T	C	T	T	T	T	T	T	T	T	T	T	T	C	T	C	T	T	T
JAX00514068	3	5381669	0	C	T	C	C	C	C	C	T	T	C	C	C	C	H	C	H	C	H	C	T	C	H	C	C	C	T	C	C	T	C	C	C	C	C	H	C	C	C	C	C	H	C	T	C	C	C
JAX00514069	3	5385218	0	A	C	A	A	A	A	A	A	C	A	A	A	A	H	A	A	A	A	A	C	A	H	A	A	A	C	A	A	C	A	A	A	A	A	A	A	A	A	A	A	H	A	C	A	A	A
JAX00514071	3	5390932	0	G	T	G	G	G	G	G	T	T	G	G	G	G	N	G	H	G	T	G	T	G	H	G	G	G	T	G	G	T	G	G	G	G	G	H	G	G	G	G	G	H	G	T	G	G	G
JAX00103914	3	5412412	0	A	G	A	A	A	A	A	A	G	A	A	A	A	H	A	A	A	A	A	G	A	N	A	A	A	G	A	A	G	A	A	A	A	A	A	A	A	A	A	A	H	A	G	A	A	A
JAX00514086	3	5450674	0	A	G	A	A	A	A	A	G	G	A	A	A	A	H	A	H	A	H	A	G	A	H	A	A	A	G	A	A	G	A	A	A	A	A	H	A	A	A	A	A	H	A	G	A	A	A
JAX00514087	3	5450696	0	G	A	G	G	G	G	G	G	A	G	G	G	G	H	G	G	G	G	G	A	G	H	G	G	G	A	G	G	A	G	G	G	G	G	G	G	G	G	G	G	H	G	A	G	G	G
JAX00514089	3	5464696	0	C	T	C	C	C	C	C	T	C	C	C	C	C	C	C	H	C	H	C	C	C	C	C	C	C	C	C	C	C	C	C	C	C	C	H	C	C	C	C	C	C	C	C	C	C	C
JAX00514090	3	5466763	0	G	T	G	G	G	G	G	T	G	G	G	G	G	G	G	H	G	H	G	G	G	G	G	G	G	G	G	G	G	G	G	G	G	G	H	G	G	G	G	G	G	G	G	G	G	G
JAX00219135	3	5491489	0	G	A	G	G	G	G	G	A	G	G	G	G	G	G	G	H	G	H	G	N	G	G	G	G	G	N	G	G	N	G	G	G	G	G	H	G	G	G	G	G	G	G	G	G	G	G
JAX00514094	3	5516122	0	A	G	G	A	A	A	A	G	G	A	A	A	A	H	A	H	A	H	A	G	A	H	A	A	A	G	A	H	G	A	A	A	A	A	H	G	A	A	A	A	H	A	G	A	A	A
JAX00103921	3	5517784	0	T	A	A	T	T	T	T	A	T	T	T	T	T	T	T	H	T	H	T	T	T	T	T	T	T	T	T	H	T	T	T	T	T	T	H	A	T	T	T	T	T	T	T	T	T	T
JAX00103922	3	5517863	0	C	G	G	C	C	C	C	G	G	C	C	C	C	H	C	H	C	H	C	G	C	H	C	C	C	G	C	H	G	C	C	C	C	C	H	G	C	C	C	C	H	C	G	C	C	C
JAX00103924	3	5550988	0	G	C	C	G	G	G	G	C	C	G	G	G	G	H	G	H	G	H	G	C	G	H	G	G	G	C	G	H	C	G	G	G	G	G	H	C	G	G	G	G	N	G	C	G	G	G
JAX00514101	3	5552738	0	T	C	T	T	T	T	T	T	C	T	T	T	T	H	T	T	T	T	T	C	T	H	T	T	T	C	T	T	C	T	T	T	T	T	T	T	T	T	T	T	C	T	C	T	T	T
JAX00103925	3	5555576	0	A	C	C	A	A	A	A	C	C	A	A	A	A	H	A	H	A	H	A	C	A	H	A	A	A	C	A	H	C	A	A	A	A	A	H	C	A	A	A	A	H	A	C	A	A	A
JAX00514104	3	5584038	0	T	C	T	T	T	T	T	C	C	T	T	T	T	H	T	H	T	H	T	C	T	H	T	T	T	C	T	T	C	T	T	T	T	T	H	T	T	T	T	T	H	T	C	T	T	T
JAX00103931	3	5613577	0	C	T	T	C	C	C	C	C	C	C	C	C	C	C	C	C	C	C	C	C	C	C	C	C	C	C	C	H	C	C	C	C	C	C	C	T	C	C	C	C	C	C	C	C	C	C
JAX00514119	3	5703679	0	A	T	A	A	A	A	A	T	T	A	A	A	A	H	A	H	A	H	A	T	A	H	A	A	A	T	A	A	T	A	A	A	A	A	H	A	A	A	A	A	H	A	T	A	A	A
JAX00103941	3	5765439	0	T	C	C	T	T	T	T	C	C	C	T	T	T	H	C	H	C	C	T	C	T	H	H	T	T	C	T	C	C	H	T	T	T	T	C	C	T	H	C	T	H	C	C	T	T	T
JAX00514125	3	5776818	0	A	G	A	A	A	A	A	G	G	G	A	A	A	H	G	H	G	G	A	G	A	H	H	A	A	G	A	H	G	H	A	A	A	A	G	A	A	H	G	A	H	G	G	A	A	A
JAX00514126	3	5777223	0	G	T	G	G	G	G	G	G	G	T	G	G	G	G	T	G	T	H	G	G	G	G	H	G	G	G	G	H	G	H	G	G	G	G	H	G	G	H	T	G	G	T	G	G	G	G
JAX00514127	3	5777707	0	T	G	G	T	T	T	T	G	G	G	T	T	N	H	G	H	G	G	T	G	T	H	N	T	T	G	T	G	G	H	T	T	T	T	G	N	T	N	G	T	H	G	G	T	T	T
JAX00103943	3	5779767	0	A	C	C	A	A	A	A	C	C	A	A	A	A	H	A	H	A	H	A	C	A	H	A	A	A	C	A	H	C	A	A	A	A	A	H	C	A	A	A	A	H	A	C	A	A	A
JAX00219143	3	5801721	0	T	A	T	T	T	T	T	T	A	T	T	T	T	T	T	T	T	T	T	H	T	H	T	T	T	H	T	T	H	T	T	T	T	T	T	T	T	T	T	T	H	T	N	T	T	T
JAX00103944	3	5807463	0	G	A	A	G	G	G	G	G	G	G	G	G	G	G	G	G	G	G	G	G	G	G	G	G	G	G	G	H	G	G	G	G	G	G	G	A	G	G	G	G	G	G	G	G	G	G
JAX00103946	3	5823284	0	C	T	T	C	C	C	C	C	C	C	C	C	C	C	C	C	C	C	C	C	C	C	C	C	C	C	C	N	C	C	C	C	C	C	C	T	C	C	C	C	C	C	C	C	C	C
JAX00103949	3	5862291	0	G	T	T	G	G	G	G	G	G	T	G	G	G	G	T	G	T	H	G	G	G	G	T	G	G	G	G	T	G	T	G	G	G	G	T	T	G	T	T	G	G	T	G	G	G	G
JAX00103952	3	5904944	0	C	A	A	C	C	C	C	A	C	A	C	C	C	C	A	H	A	A	C	C	C	C	H	C	C	C	C	A	C	H	C	C	C	C	A	A	C	H	A	C	C	A	C	C	C	C
JAX00514146	3	5921264	0	G	A	G	G	G	G	G	G	A	A	G	G	G	H	A	G	A	H	G	A	G	N	H	G	G	A	G	H	A	H	G	G	G	G	H	G	G	H	A	G	N	A	A	G	G	G
JAX00514149	3	5922780	0	C	A	C	C	C	C	C	A	A	C	C	C	C	H	C	H	C	H	C	A	C	H	C	C	C	A	C	C	A	C	C	C	C	C	H	C	C	C	C	C	H	C	A	C	C	C
JAX00514152	3	5938373	0	T	C	T	T	T	T	T	C	C	C	T	T	T	H	C	C	C	C	T	C	T	C	H	T	T	C	T	H	C	H	T	T	T	T	C	T	T	H	C	T	H	C	C	T	T	T
JAX00514154	3	5940691	0	G	C	G	G	G	G	G	G	C	C	G	N	G	H	H	G	C	H	G	C	G	N	H	G	G	C	G	H	C	H	G	G	G	G	H	G	G	N	C	G	N	C	C	G	G	G
JAX00103954	3	5946189	0	C	T	T	C	C	C	C	C	C	C	C	C	C	C	C	C	C	C	C	C	C	C	C	C	C	C	C	H	C	C	C	C	C	C	C	T	C	C	C	C	C	C	C	C	C	C
JAX00514157	3	5948842	0	C	T	C	C	C	C	C	T	C	C	C	N	C	C	C	H	C	H	C	C	C	C	C	C	C	C	C	C	C	C	C	C	C	C	H	C	C	C	C	C	C	C	C	C	C	C
JAX00514159	3	5991108	0	A	C	A	A	A	A	A	A	C	A	A	A	A	H	A	A	A	A	A	C	A	H	A	A	A	C	A	A	C	A	A	A	A	A	A	A	A	A	A	A	H	A	C	A	A	A
JAX00514161	3	6002142	0	C	T	C	C	C	C	C	T	C	C	C	C	C	C	C	H	C	H	C	C	C	C	C	C	C	C	C	C	C	C	C	C	C	C	H	C	C	C	C	C	C	C	C	C	C	C
JAX00514163	3	6002927	0	A	T	A	A	A	A	A	T	T	A	A	A	A	H	A	H	A	H	A	T	A	H	A	A	A	T	A	A	T	A	A	A	A	A	H	A	A	A	A	A	H	A	T	A	A	A
JAX00514164	3	6002993	0	T	C	C	T	T	T	T	C	C	C	T	T	T	H	C	H	C	C	T	C	T	H	H	T	T	C	T	C	C	H	T	T	T	T	C	C	T	H	C	T	H	C	C	T	T	T
JAX00103962	3	6066938	0	A	G	G	A	A	G	G	G	G	G	H	G	G	H	G	G	G	G	H	G	A	G	H	G	A	G	A	G	G	G	H	G	A	G	G	G	H	H	G	G	H	G	G	A	A	A
JAX00103963	3	6067043	0	C	T	T	C	C	C	C	C	C	T	C	C	C	C	T	C	T	H	C	C	C	C	H	C	C	C	C	T	C	H	C	C	C	C	H	T	C	H	T	C	C	T	C	C	C	C
JAX00514171	3	6089070	0	C	A	C	C	C	C	C	C	A	C	C	C	C	H	C	C	C	C	C	A	C	N	C	C	C	A	C	C	A	C	C	C	C	C	C	C	C	C	C	C	H	C	A	C	C	C
JAX00103965	3	6089251	0	C	A	A	C	C	C	C	C	C	C	C	C	C	C	C	C	C	C	C	C	C	C	C	C	C	C	C	H	C	C	C	C	C	C	C	A	C	C	C	C	C	C	C	C	C	C
JAX00514179	3	6149806	0	A	C	A	A	A	A	A	A	C	A	A	A	A	H	A	A	A	A	A	C	A	H	A	A	A	C	A	A	C	A	A	A	A	A	A	A	A	A	A	A	H	A	C	A	A	A
JAX00514181	3	6165125	0	C	T	C	C	C	C	C	T	C	C	C	C	C	C	C	H	C	H	C	C	C	C	C	C	C	C	C	C	C	C	C	C	C	C	H	C	C	C	C	C	C	C	C	C	C	C
JAX00514186	3	6199618	0	G	T	G	G	G	G	G	G	T	G	G	G	G	H	G	G	G	G	G	T	G	H	G	G	G	T	G	G	T	G	G	G	G	G	G	G	G	G	G	G	H	G	T	G	G	G
JAX00514190	3	6207088	0	A	T	A	A	A	T	A	A	A	A	H	H	T	A	A	A	A	A	H	A	A	H	A	T	A	A	A	A	A	A	A	A	A	A	A	A	A	A	A	T	A	A	A	A	A	A
JAX00103975	3	6216384	0	T	C	C	T	T	T	T	T	T	T	T	T	T	T	T	T	T	T	T	T	T	T	T	T	T	T	T	H	T	T	T	T	T	T	T	C	T	T	T	T	T	T	T	T	T	T
JAX00103976	3	6238742	0	G	A	A	G	G	G	G	G	G	G	G	G	G	G	G	G	G	G	G	G	G	G	G	G	G	G	G	H	G	G	G	G	G	G	G	A	G	G	G	G	G	G	G	G	G	G
JAX00514195	3	6264847	0	C	T	C	C	C	T	C	C	C	C	H	H	T	C	C	C	C	C	H	C	C	T	C	T	C	C	C	C	C	C	C	C	C	C	C	C	C	C	C	T	C	C	C	C	C	C
JAX00103978	3	6268341	0	G	A	A	G	G	A	G	G	A	G	H	N	A	H	G	G	G	G	N	A	G	A	G	A	G	A	G	H	A	G	G	G	G	G	G	A	G	G	G	A	H	G	A	G	G	G
JAX00514199	3	6274273	0	A	T	A	A	A	T	A	T	T	A	A	A	T	A	A	A	A	N	A	T	A	T	A	T	A	T	A	A	T	A	A	A	A	A	A	A	A	A	A	T	H	A	T	A	A	A
JAX00514201	3	6275326	0	T	C	T	T	T	C	T	C	C	T	H	H	C	H	T	H	T	H	H	C	T	C	T	C	T	C	T	T	C	T	T	T	T	T	H	T	T	T	T	C	H	T	C	T	T	T
JAX00514203	3	6275518	0	T	G	G	T	T	G	T	G	G	T	H	H	G	T	T	H	T	H	H	G	T	G	T	G	T	G	T	H	G	T	T	T	T	T	H	G	T	T	T	G	H	T	G	T	T	T
JAX00514205	3	6299976	0	T	C	T	T	T	T	T	T	C	T	T	T	T	N	T	T	T	T	T	C	T	N	T	T	T	C	T	T	N	T	T	T	T	T	T	T	T	T	T	T	T	T	C	T	T	T
JAX00103980	3	6301979	0	T	C	T	T	T	C	T	C	T	T	H	H	C	T	T	H	T	H	H	T	T	N	T	C	T	T	T	T	T	T	T	T	T	T	H	T	T	T	T	C	T	T	T	T	T	T
JAX00514207	3	6306287	0	T	C	T	T	T	C	T	C	C	T	H	N	C	H	T	H	T	H	H	C	T	C	T	C	T	C	T	T	C	T	T	T	T	T	H	T	T	T	T	C	H	T	C	T	T	T
JAX00103985	3	6345852	0	T	C	T	T	T	T	T	T	C	T	T	N	T	H	T	T	T	T	T	C	T	H	T	T	T	C	T	T	C	T	T	T	T	T	T	T	T	T	T	T	H	T	C	T	T	T
JAX00514210	3	6379690	0	G	T	G	G	G	G	G	G	T	G	G	G	G	H	G	G	G	G	G	T	G	H	G	G	G	T	G	G	T	G	G	G	G	G	G	G	G	G	G	G	H	G	T	G	G	G
JAX00103987	3	6393054	0	G	A	A	G	G	G	G	G	G	G	G	G	G	G	G	G	G	G	G	G	G	G	G	G	G	G	G	H	G	G	G	G	G	G	G	A	G	G	G	G	G	G	G	G	G	G
JAX00514220	3	6397330	0	A	T	A	A	A	A	A	A	T	A	A	A	A	H	A	A	A	A	A	T	A	H	A	A	A	T	A	A	T	A	A	A	A	A	A	A	A	A	A	A	H	A	T	A	A	A
JAX00103995	3	6488589	0	A	G	G	A	A	A	A	G	G	G	A	A	A	H	G	H	G	G	A	G	A	H	N	A	A	G	A	G	G	H	A	A	A	A	G	G	A	H	G	A	H	G	G	A	A	A
JAX00103996	3	6491252	0	G	T	T	G	G	T	G	T	T	T	H	H	T	H	T	H	T	T	H	T	G	T	H	T	G	T	G	T	T	H	G	G	G	G	T	T	G	H	T	T	H	T	T	G	G	G
JAX00514230	3	6491594	0	C	T	C	C	C	C	C	C	T	C	C	C	C	H	C	C	C	C	C	T	C	H	C	C	C	T	C	C	T	C	C	C	C	C	C	C	C	C	C	C	H	C	T	C	C	C
JAX00514231	3	6502849	0	T	A	A	T	T	T	T	T	T	T	T	T	T	T	T	T	T	T	T	T	T	T	T	T	T	T	T	N	T	T	T	T	T	T	T	A	T	T	T	T	T	T	T	T	T	T
JAX00514232	3	6502980	0	T	C	T	T	T	T	T	T	C	T	T	T	T	H	T	T	T	T	T	C	T	H	T	T	T	C	T	T	C	T	T	T	T	T	T	T	T	T	T	T	H	T	C	T	T	T
JAX00514234	3	6504140	0	C	T	C	C	C	C	C	C	T	C	C	C	C	H	C	C	C	C	C	T	C	H	C	C	C	T	C	C	T	C	C	C	C	C	C	C	C	C	C	C	H	C	T	C	C	C
JAX00103997	3	6504694	0	C	G	G	C	C	C	C	C	C	C	C	H	N	C	C	C	C	C	C	C	C	C	C	C	C	C	C	G	C	C	C	C	C	C	C	G	C	C	C	C	C	C	C	C	C	C
JAX00103999	3	6550800	0	G	A	G	G	G	G	G	A	G	A	G	G	G	G	A	H	A	A	G	G	G	G	H	G	G	G	G	H	G	H	G	G	G	G	A	G	G	H	A	G	G	A	G	G	G	G
JAX00514239	3	6574358	0	C	T	C	C	C	C	C	T	C	T	C	C	C	C	T	H	T	T	C	C	C	C	H	C	C	C	C	H	C	H	C	C	C	C	T	C	C	H	T	C	C	T	C	C	C	C
JAX00514240	3	6574710	0	A	G	G	A	A	A	A	G	A	G	A	A	A	A	G	H	G	G	A	A	A	A	H	A	A	A	A	G	A	H	A	A	A	A	G	G	A	H	G	A	A	G	A	A	A	A
JAX00514241	3	6574906	0	A	G	A	A	A	A	A	A	G	A	A	A	A	H	A	A	A	A	A	G	A	H	A	A	A	G	A	A	G	A	A	A	A	A	A	A	A	A	A	A	G	A	G	A	H	A
JAX00514245	3	6594256	0	G	A	G	G	G	G	G	A	G	A	G	G	G	G	A	H	A	A	G	G	G	G	H	G	G	G	G	H	G	H	G	G	G	G	A	G	G	H	A	G	G	A	G	G	G	G
JAX00104006	3	6636595	0	T	C	C	T	T	T	T	C	C	C	T	T	T	H	C	H	C	C	T	C	T	H	H	T	T	C	T	C	C	H	T	T	T	T	C	C	T	H	C	T	H	C	C	T	T	T
JAX00514253	3	6636643	0	G	A	A	G	G	G	G	G	G	G	G	G	G	G	G	G	G	G	G	G	G	G	G	G	G	G	G	H	G	G	G	G	G	G	G	A	G	G	G	G	G	G	G	G	G	G
JAX00514254	3	6656926	0	G	A	G	G	G	G	G	G	A	G	G	G	G	H	G	G	G	G	G	A	G	H	G	G	G	A	G	G	A	G	G	G	G	G	G	G	G	G	G	G	H	G	A	G	G	G
JAX00514257	3	6657762	0	A	T	A	A	A	A	A	A	A	T	A	A	A	A	T	A	T	H	A	A	A	A	H	A	A	A	A	H	A	H	A	A	A	A	H	A	A	H	T	A	A	T	A	A	A	A
JAX00514259	3	6666648	0	T	C	T	T	T	T	T	C	T	C	T	T	T	T	C	H	C	C	T	T	T	T	H	T	T	T	T	H	T	H	T	T	T	T	C	T	T	H	C	T	T	C	T	T	T	T
JAX00104009	3	6676684	0	G	T	T	G	G	G	G	G	G	G	G	G	G	G	G	G	G	G	G	G	G	G	G	G	G	G	G	H	G	G	G	G	G	G	G	T	G	G	G	G	G	G	G	G	G	G
JAX00104011	3	6703508	0	A	G	G	A	A	A	A	G	G	G	A	A	A	H	G	H	G	G	A	G	A	H	H	A	A	G	A	G	G	H	A	A	A	A	G	G	A	H	G	A	G	G	G	A	A	A
JAX00104014	3	6757685	0	C	T	T	C	C	T	C	T	T	C	H	N	T	N	C	H	C	N	H	T	C	T	C	T	C	T	C	H	T	C	C	C	C	C	H	T	C	C	C	T	H	C	T	C	C	C
JAX00104015	3	6757746	0	T	C	C	T	T	T	T	T	T	T	T	T	T	T	T	T	T	T	T	T	T	T	T	T	T	T	T	H	T	T	T	T	T	T	T	C	T	T	T	T	T	T	T	T	T	T
JAX00104017	3	6779625	0	G	A	A	G	G	G	G	G	G	G	G	G	G	G	G	G	G	G	G	G	G	G	G	G	G	G	G	H	G	G	G	G	G	G	G	A	G	G	G	G	G	G	G	G	G	G
JAX00219161	3	6780060	0	C	T	C	C	C	C	C	C	T	C	C	C	C	H	C	C	C	C	C	T	C	H	C	C	C	T	C	C	T	C	C	C	C	C	C	C	C	C	C	C	H	C	T	C	C	C
JAX00514276	3	6842210	0	G	A	A	G	G	A	G	G	A	G	H	H	A	H	G	G	G	G	H	A	G	A	G	A	G	A	G	H	A	G	G	G	G	G	G	A	G	G	G	A	H	G	A	G	G	G
JAX00514277	3	6842748	0	G	C	C	G	G	C	G	G	G	G	H	H	C	G	G	G	G	G	H	G	G	H	G	C	G	G	G	H	G	G	G	G	G	G	G	C	G	G	G	C	G	G	G	G	G	G
JAX00104022	3	6858148	0	C	T	T	C	C	T	C	C	C	C	H	H	T	C	C	C	C	C	H	C	C	H	C	T	C	C	C	H	C	C	C	C	C	C	C	T	C	C	C	T	C	C	C	C	C	C
JAX00104025	3	6890245	0	G	T	T	G	G	T	G	G	G	G	H	H	T	G	G	G	G	G	H	G	G	H	G	T	G	G	G	H	G	G	G	G	G	G	G	T	G	G	G	T	G	G	G	G	G	G
JAX00514291	3	6941370	0	A	G	A	A	A	A	A	A	A	G	A	A	A	A	G	A	G	H	A	A	A	A	H	A	A	A	A	H	A	H	A	A	A	A	H	A	A	H	G	A	A	G	A	A	A	A
JAX00514293	3	6950639	0	T	C	T	T	T	T	T	T	C	T	T	T	T	C	T	T	T	T	T	C	T	C	T	T	T	C	T	T	C	T	T	T	T	T	T	T	T	T	T	T	C	T	C	T	T	T
JAX00514294	3	6969665	0	C	A	C	C	C	C	C	C	C	A	C	C	C	C	A	C	A	A	C	C	C	C	H	C	C	C	C	H	C	H	C	C	C	C	H	C	C	H	A	C	C	A	C	C	C	C
JAX00514298	3	6980089	0	A	G	G	A	A	G	A	A	G	A	H	H	G	H	A	A	A	A	H	G	A	G	A	G	A	G	A	H	G	A	A	A	A	A	A	G	A	A	A	G	H	A	G	A	A	A
JAX00514299	3	6998719	0	C	T	T	C	C	T	C	C	C	C	H	H	T	C	C	C	C	C	H	C	C	H	C	T	C	C	C	H	C	C	C	C	C	C	C	T	C	C	C	T	C	C	C	C	C	C
JAX00514301	3	7001395	0	T	G	G	T	T	G	T	T	G	T	H	H	G	H	T	T	T	T	H	G	T	G	T	G	T	G	T	H	G	T	T	T	T	T	T	G	T	T	T	G	H	T	G	T	T	T
JAX00514304	3	7015937	0	C	T	C	C	C	T	C	C	C	T	H	H	T	C	T	C	T	H	H	C	C	H	H	T	C	C	C	H	C	H	C	C	C	C	H	C	C	H	T	T	C	T	C	C	C	C
JAX00104034	3	7018433	0	A	G	A	A	A	G	A	A	A	G	H	H	G	A	G	A	G	H	H	A	A	H	H	G	A	A	A	H	A	H	A	A	A	A	H	A	A	H	G	G	A	G	A	A	A	A
JAX00514305	3	7018469	0	A	T	A	A	A	A	A	T	T	A	A	A	A	H	A	H	A	H	A	T	A	H	A	A	A	T	A	A	T	A	A	A	A	A	H	A	A	A	A	A	H	A	T	A	A	A
JAX00514306	3	7018765	0	A	G	A	A	A	A	A	G	G	A	A	A	A	G	A	G	H	G	A	G	A	G	A	A	H	G	H	A	G	H	H	H	H	H	G	A	A	A	A	A	G	A	G	H	A	A
JAX00104036	3	7031401	0	C	G	C	C	C	G	C	C	C	G	H	H	G	C	G	C	G	H	H	C	C	G	H	G	C	H	C	H	N	N	C	C	C	C	H	C	C	H	G	G	C	G	N	C	C	C
JAX00514313	3	7088626	0	A	G	A	A	A	G	A	G	G	G	H	H	G	H	G	H	G	G	H	G	A	G	H	G	A	G	A	H	G	H	A	A	A	A	G	A	A	H	G	G	H	G	G	A	A	A
JAX00104040	3	7094170	0	G	A	G	G	G	A	G	G	G	A	N	H	A	G	H	G	A	H	H	H	G	H	H	A	G	N	G	H	H	N	G	G	G	G	H	G	G	H	A	A	N	A	H	G	G	G
JAX00104041	3	7096941	0	A	T	A	A	A	T	A	A	T	T	H	H	T	H	T	A	T	H	H	T	A	T	H	T	A	T	A	H	T	H	A	A	A	A	H	A	A	A	T	T	N	T	T	A	A	A
JAX00219169	3	7104436	0	T	C	T	T	T	T	T	T	C	T	T	T	T	H	T	T	T	T	T	C	T	H	T	T	T	C	T	T	C	T	T	T	T	T	T	T	T	T	T	T	H	T	C	T	T	T
JAX00219170	3	7104550	0	C	G	C	C	C	C	C	C	G	C	C	C	C	H	C	C	C	C	C	G	C	H	C	C	C	G	C	C	G	C	C	C	C	C	C	C	C	C	C	C	H	C	G	C	C	C
JAX00104044	3	7150627	0	A	C	A	A	A	C	A	A	C	C	H	H	C	H	C	A	C	H	H	C	A	C	H	C	A	C	A	H	C	H	A	A	A	A	H	A	A	H	C	C	H	C	C	A	A	A
JAX00104046	3	7160029	0	A	G	A	A	A	G	A	A	A	G	H	H	G	A	G	A	G	H	H	A	A	H	H	G	A	A	A	H	A	H	A	A	A	A	H	A	A	H	G	G	A	G	A	A	A	A
JAX00104047	3	7160154	0	T	C	T	T	T	C	T	T	T	C	H	H	C	T	C	T	C	H	H	T	T	H	H	C	T	T	T	N	T	H	T	T	T	T	H	T	T	H	C	C	T	C	T	T	T	T
JAX00104051	3	7224104	0	T	A	T	T	T	A	T	T	A	A	H	H	A	H	A	T	A	H	H	A	T	A	H	A	T	A	T	H	A	H	T	T	T	T	H	T	T	H	A	A	H	A	A	T	T	T
JAX00514326	3	7224514	0	C	A	A	C	C	A	C	A	A	A	H	H	A	H	A	H	A	A	H	A	C	A	H	A	C	A	C	A	A	H	C	C	C	C	A	A	C	H	A	A	H	A	A	C	C	C
JAX00514328	3	7228253	0	C	T	C	C	C	C	C	C	T	C	C	C	C	H	C	C	C	C	C	T	C	H	C	C	C	T	C	C	T	C	C	C	C	C	C	C	C	C	C	C	H	C	T	C	C	C
JAX00219173	3	7247198	0	C	T	C	C	C	C	C	C	T	C	C	C	C	H	C	C	C	C	C	T	C	H	C	C	C	T	C	C	T	C	C	C	C	C	C	C	C	C	C	C	H	C	T	C	C	C
JAX00514331	3	7267789	0	T	C	T	T	T	C	T	T	C	C	H	H	C	H	C	T	C	H	H	C	T	C	H	C	T	C	T	H	C	H	T	T	T	T	H	T	T	H	C	C	H	C	C	T	T	T
JAX00514333	3	7284352	0	C	T	C	C	C	T	C	C	C	T	N	C	T	C	T	C	T	H	N	C	C	H	H	T	C	C	C	H	C	N	C	C	C	C	H	C	C	H	T	T	C	T	C	C	C	C
JAX00514341	3	7367322	0	A	G	G	A	A	G	A	G	A	G	H	H	G	N	G	H	G	G	H	N	A	N	H	G	A	A	A	G	A	H	A	A	A	A	G	G	A	H	G	G	A	G	A	A	A	A
JAX00104062	3	7368362	0	G	A	A	G	G	A	G	G	G	A	G	G	A	G	A	G	A	H	G	G	G	H	G	A	G	G	G	A	G	G	G	G	G	G	A	A	G	G	A	A	G	A	G	G	G	G
JAX00514344	3	7370525	0	T	C	T	T	T	T	T	T	C	T	T	T	T	H	T	T	T	T	T	C	T	H	T	T	T	C	T	T	C	T	T	T	T	T	T	T	T	T	T	T	H	T	C	T	T	T
JAX00514347	3	7376334	0	T	C	T	T	T	T	T	C	T	T	T	T	T	T	T	H	T	H	T	T	T	T	T	T	T	T	T	T	T	T	T	T	T	T	N	T	T	T	T	T	T	T	T	T	T	T
JAX00514350	3	7386341	0	T	C	T	T	T	T	T	T	T	C	T	T	T	T	C	T	C	H	T	T	T	T	H	T	T	T	T	H	T	H	T	T	T	T	H	T	T	H	C	T	T	C	T	T	T	T
JAX00514357	3	7418031	0	C	T	C	C	C	C	C	C	T	C	C	C	C	H	C	C	C	C	C	T	C	H	C	C	C	T	C	C	T	C	C	C	C	C	C	C	C	C	C	C	H	C	T	C	C	C
JAX00104067	3	7451271	0	T	G	G	T	T	G	T	G	G	G	H	H	G	T	G	T	G	G	H	H	T	G	H	G	T	G	T	G	G	H	T	T	T	T	G	G	T	H	G	G	T	G	G	T	T	T
JAX00514370	3	7497948	0	A	T	A	A	A	A	A	T	A	A	A	A	A	A	A	H	A	H	A	A	A	A	A	A	A	A	A	A	A	A	A	A	A	A	H	A	A	A	A	A	A	A	A	A	A	A
JAX00514373	3	7499569	0	C	T	C	C	C	T	C	C	C	T	H	H	T	C	T	C	T	H	N	C	C	N	H	T	C	C	C	H	C	H	C	C	C	C	H	C	C	H	T	T	C	T	C	C	C	C
JAX00104071	3	7505287	0	G	A	A	G	G	A	G	G	A	A	H	H	A	N	A	G	A	H	H	A	G	A	H	A	G	A	G	A	A	H	G	G	G	G	H	A	G	H	A	A	H	A	A	G	G	G
JAX00104072	3	7513900	0	A	G	G	A	A	G	A	A	A	G	H	H	G	A	G	A	G	H	H	A	A	H	H	G	A	A	A	G	A	H	A	A	A	A	H	G	A	H	G	G	A	G	A	A	A	A
JAX00514376	3	7522846	0	C	T	T	C	C	T	C	C	C	T	N	H	T	C	T	C	T	H	H	C	C	H	H	T	C	C	C	T	C	H	C	C	C	C	H	T	C	H	T	T	C	T	C	C	C	C
JAX00104075	3	7536073	0	C	A	A	C	C	A	C	A	A	A	H	H	A	H	A	H	A	A	H	A	C	A	H	A	C	A	C	A	A	H	C	C	C	C	A	A	C	H	A	A	H	A	A	C	C	C
JAX00514377	3	7536199	0	C	T	C	C	C	C	C	C	T	C	C	C	C	H	C	C	C	C	C	T	C	H	C	C	C	T	C	C	T	C	C	C	C	C	C	C	C	C	C	C	H	C	T	C	C	C
JAX00514378	3	7536237	0	C	T	C	C	C	C	C	C	T	C	C	C	C	H	C	C	C	C	C	T	C	H	C	C	C	T	C	C	T	C	C	C	C	C	C	C	C	C	C	C	N	C	T	C	C	C
JAX00514382	3	7554460	0	C	G	C	C	C	G	C	C	C	G	H	H	G	C	G	C	G	H	H	C	C	H	H	G	C	C	C	H	C	H	C	C	C	C	H	C	C	H	G	G	C	G	C	C	C	C
JAX00514383	3	7555214	0	A	T	T	A	A	T	A	T	T	A	A	H	T	H	H	H	A	H	H	T	A	T	A	T	A	T	A	H	T	A	A	A	A	A	H	T	A	N	A	T	H	A	T	A	A	A
JAX00514384	3	7555459	0	A	T	A	A	A	A	A	T	T	A	A	A	A	H	A	H	A	H	A	T	A	H	A	A	A	T	A	A	T	A	A	A	A	A	H	A	A	A	A	A	H	A	T	A	A	A
JAX00514387	3	7558026	0	C	T	T	C	C	C	C	C	C	C	C	C	C	C	C	C	C	C	C	C	C	C	C	C	C	C	C	H	C	C	C	C	C	C	C	T	C	C	C	C	C	C	C	C	C	C
JAX00514399	3	7595488	0	C	T	C	C	C	C	C	C	T	C	C	C	C	H	C	C	C	C	C	T	C	N	C	C	C	T	C	C	T	C	C	C	C	C	C	C	C	C	C	C	H	C	T	C	C	C
JAX00104077	3	7597716	0	T	C	C	T	T	C	T	C	C	T	H	H	C	H	T	H	T	H	H	C	T	C	T	C	T	C	T	H	C	T	T	T	T	T	H	C	T	T	T	C	N	T	C	T	T	T
JAX00514402	3	7601737	0	C	T	C	C	C	T	C	T	T	C	H	H	T	H	C	H	C	H	H	T	C	T	C	T	C	T	C	C	T	C	C	C	C	C	H	C	C	C	C	T	H	C	T	C	C	C
JAX00104079	3	7613136	0	C	T	C	C	C	T	C	T	T	C	H	H	T	H	C	H	C	H	H	T	C	T	C	T	C	T	C	C	T	C	C	C	C	C	H	C	C	C	C	T	H	C	T	C	C	C
JAX00514407	3	7656360	0	T	C	T	T	T	T	T	C	C	T	T	T	T	H	T	H	T	H	T	C	T	H	T	T	T	C	T	T	C	T	T	T	T	T	H	T	T	T	T	T	H	T	C	T	T	T
JAX00514412	3	7663114	0	T	C	T	T	T	C	C	C	C	T	H	C	C	N	T	C	N	N	H	C	T	C	T	C	T	C	T	T	C	H	H	C	T	C	H	N	H	T	T	C	H	T	C	T	T	T
JAX00514416	3	7681712	0	G	A	G	G	G	G	G	A	G	G	G	G	G	G	G	H	G	H	G	G	G	G	G	G	G	G	G	G	G	G	G	G	G	G	H	G	G	G	G	G	G	G	G	G	G	G
JAX00514417	3	7705967	0	A	G	A	A	A	A	A	G	A	A	A	A	A	A	A	H	A	H	A	A	A	A	A	A	A	A	A	A	A	A	A	A	A	A	N	A	A	A	A	A	A	A	A	A	A	A
JAX00104087	3	7706367	0	G	T	T	G	G	G	G	G	G	G	G	G	G	G	G	G	G	G	G	G	G	G	G	G	G	G	G	H	G	G	G	G	G	G	G	T	G	G	G	G	G	G	G	G	G	G
JAX00514419	3	7741793	0	A	G	A	A	A	A	A	G	A	A	A	A	A	A	A	H	A	H	A	A	A	A	A	A	A	A	A	A	A	A	A	A	A	A	H	A	A	A	A	A	A	A	A	A	A	A
JAX00514420	3	7741821	0	C	T	C	C	C	C	C	C	T	C	C	C	C	H	C	C	C	C	C	T	C	H	C	C	C	T	C	C	T	C	C	C	C	C	C	C	C	C	C	C	T	C	T	C	C	C
JAX00514421	3	7742801	0	A	C	A	A	A	A	A	C	C	A	A	A	A	H	A	H	A	H	A	C	A	A	A	A	A	N	A	A	C	A	A	A	A	A	C	A	A	A	A	A	A	A	C	A	A	A
JAX00514422	3	7750286	0	T	C	T	T	T	C	C	C	C	T	H	C	C	H	T	C	T	N	N	C	T	C	T	C	T	C	T	T	C	H	N	C	T	C	N	T	N	T	T	C	H	T	C	T	T	T
JAX00104092	3	7781285	0	A	G	G	A	A	G	G	G	G	G	H	G	G	H	G	G	G	G	H	G	A	G	H	G	A	G	A	G	G	G	H	G	A	G	G	G	H	H	G	G	H	G	G	A	A	A
JAX00104093	3	7783735	0	T	C	C	T	T	T	T	C	C	T	T	T	T	H	T	H	T	H	T	C	T	H	T	T	T	C	T	H	C	T	T	T	T	T	H	C	T	T	T	T	H	T	C	T	T	T
JAX00219181	3	7792373	0	T	C	T	T	T	T	T	C	C	T	T	T	T	H	T	T	T	T	T	C	T	H	T	T	T	C	T	T	C	T	T	T	T	T	T	T	T	T	T	T	C	T	C	T	T	T
JAX00104096	3	7822177	0	T	C	C	T	T	C	C	T	T	T	C	C	C	T	T	H	T	T	C	T	T	C	T	C	T	T	T	C	T	C	C	C	N	C	T	C	C	T	T	C	T	T	T	T	T	T
JAX00104098	3	7856780	0	A	G	A	A	A	G	G	G	G	A	H	G	G	N	A	G	A	H	H	G	A	G	A	G	A	G	A	A	G	H	N	G	A	G	H	A	N	A	A	G	G	A	G	A	A	A
JAX00514442	3	7857279	0	C	T	C	C	C	T	T	T	T	C	H	T	T	H	C	T	C	H	H	T	C	T	C	T	C	T	C	C	T	H	H	T	C	T	N	C	H	C	C	T	H	C	T	C	C	C
JAX00104100	3	7891364	0	C	T	C	C	C	T	T	T	T	C	H	T	T	C	C	T	C	H	H	T	C	T	C	T	C	T	C	C	T	H	H	T	C	T	H	C	H	C	C	T	H	C	T	C	C	C
JAX00514457	3	7935956	0	A	G	A	A	A	A	A	G	G	A	A	A	A	H	A	G	A	H	A	G	A	H	A	A	A	G	A	A	G	A	A	A	A	A	A	A	A	A	A	A	H	A	G	A	A	A
JAX00514462	3	7965987	0	G	A	G	G	G	G	G	A	G	G	G	G	G	G	G	H	G	H	G	G	G	G	G	G	G	G	G	G	G	G	G	G	G	G	H	G	G	G	G	G	G	G	G	G	G	G
JAX00514463	3	7968784	0	A	G	A	A	A	A	A	G	A	A	A	A	A	A	A	H	A	H	A	A	A	A	A	A	A	A	A	A	A	A	A	A	A	A	N	A	A	A	A	A	A	A	A	A	A	A
JAX00514465	3	7969343	0	T	C	T	T	T	T	T	C	C	T	T	T	N	C	T	N	T	H	T	C	T	H	T	T	T	C	T	T	C	T	T	T	T	T	N	T	T	T	T	T	H	T	C	T	T	T
JAX00514468	3	7997584	0	C	T	C	C	C	T	T	T	C	C	H	T	T	C	C	T	C	H	H	C	C	H	C	T	C	C	C	C	C	H	H	T	C	T	H	C	H	C	C	T	C	C	C	C	C	C
JAX00514474	3	8031771	0	T	C	T	T	T	T	T	C	T	T	T	T	T	T	T	H	T	H	T	T	T	T	T	T	T	T	T	T	T	T	T	T	T	T	H	T	T	T	T	T	T	T	T	T	T	T
JAX00514477	3	8050442	0	T	G	T	T	T	T	T	G	G	T	T	T	T	H	T	H	T	H	T	G	T	N	T	T	T	G	T	T	G	T	T	T	T	T	H	T	T	T	T	T	N	T	G	T	T	T
JAX00514478	3	8051763	0	C	T	C	C	C	C	C	T	T	C	C	C	C	H	C	H	C	H	C	T	C	H	C	C	C	T	C	C	T	C	C	C	C	C	H	C	C	C	C	C	H	C	T	C	C	C
JAX00104113	3	8057705	0	A	G	A	A	A	A	A	G	G	A	A	A	A	H	A	H	A	H	A	G	A	H	A	A	A	G	A	A	G	A	A	A	A	A	H	A	A	A	A	A	N	A	G	A	A	A
JAX00514480	3	8078247	0	T	C	T	T	T	T	T	C	C	T	T	T	T	H	T	H	T	H	T	C	T	H	T	T	T	C	T	T	C	T	T	T	T	T	H	T	T	T	T	T	H	T	C	T	T	T
JAX00514481	3	8083005	0	T	C	T	T	T	T	T	C	T	T	T	T	T	T	T	H	T	H	T	T	T	T	T	T	T	T	T	T	T	T	T	T	T	T	H	T	T	T	T	T	T	T	T	T	T	T
JAX00104115	3	8084493	0	T	C	T	T	T	T	T	C	C	T	T	T	T	H	T	H	T	H	T	C	T	H	T	T	T	C	T	T	C	T	T	T	T	T	N	T	T	T	T	T	C	T	C	T	T	T
JAX00104116	3	8094692	0	C	G	C	C	C	C	C	G	C	C	C	C	C	C	C	H	C	H	C	C	C	C	C	C	C	C	C	C	C	C	C	C	C	C	N	C	C	C	C	C	C	C	C	C	C	C
JAX00514485	3	8130668	0	C	A	C	C	C	C	C	C	A	C	C	C	C	H	N	C	C	C	C	A	C	H	C	C	C	A	C	C	A	C	C	C	C	C	C	C	C	C	C	C	H	C	A	C	C	C
JAX00104120	3	8145636	0	T	C	C	T	T	T	T	T	T	T	T	T	T	T	T	T	T	T	T	T	T	T	T	T	T	T	T	H	T	T	T	T	T	T	T	C	T	T	T	T	T	T	T	T	T	T
JAX00104122	3	8185158	0	C	T	C	C	C	C	C	T	C	C	C	C	C	C	C	H	C	H	C	C	C	C	C	C	C	C	C	C	C	C	C	C	C	C	H	C	C	C	C	C	C	C	C	C	C	C
JAX00104123	3	8195106	0	C	T	C	C	C	C	C	T	T	C	C	C	C	C	C	C	C	C	C	T	C	C	C	C	C	T	C	C	T	C	C	C	C	C	C	C	C	C	C	C	C	C	H	C	C	C
JAX00219191	3	8198283	0	G	T	G	G	G	G	G	G	T	G	G	G	G	H	G	G	G	G	G	T	G	G	G	G	G	T	G	G	T	G	G	G	G	G	G	G	G	G	G	G	N	G	T	G	G	G
JAX00514500	3	8251610	0	C	T	C	C	C	C	C	T	T	C	C	C	C	H	C	H	C	H	C	T	C	H	C	C	C	T	C	C	T	C	C	C	C	C	H	C	C	C	C	C	H	C	T	C	C	C
JAX00514503	3	8251885	0	C	T	C	C	C	C	C	T	C	C	C	C	C	C	C	H	C	H	C	C	C	C	C	C	C	C	C	C	C	C	C	C	C	C	H	C	C	C	C	C	C	C	C	C	C	C
JAX00104129	3	8270545	0	T	C	C	T	T	T	T	C	C	T	T	T	T	H	T	H	T	C	T	C	T	H	T	T	T	C	T	H	C	T	T	T	T	T	H	C	T	T	T	T	H	T	C	T	T	T
JAX00219192	3	8274139	0	A	G	A	A	A	A	A	G	G	A	A	A	A	H	A	H	A	H	A	G	A	H	A	A	A	G	A	A	G	A	A	A	A	A	H	A	A	A	A	A	H	A	G	A	A	A
JAX00219193	3	8274214	0	C	T	C	C	C	C	C	T	T	C	C	C	C	H	C	H	C	H	C	T	C	H	C	C	C	T	C	C	T	C	C	C	C	C	H	C	C	C	C	C	H	C	T	C	C	C
JAX00514510	3	8277813	0	T	C	T	T	T	T	T	C	C	T	T	T	T	H	T	H	T	H	T	C	T	H	T	T	T	C	T	T	C	T	T	T	T	T	H	T	T	T	T	T	H	T	C	T	T	T
JAX00104135	3	8386034	0	A	T	A	A	A	A	A	T	T	A	A	A	A	T	A	H	A	N	A	T	A	T	A	A	A	T	A	A	T	A	A	A	A	A	A	A	A	A	A	A	H	A	T	A	A	A
JAX00104137	3	8416686	0	C	A	C	C	C	C	C	A	C	C	C	C	H	C	C	C	C	H	C	C	C	C	C	C	C	C	C	C	C	C	C	C	C	C	C	C	C	C	C	C	C	C	C	C	C	C
JAX00514523	3	8423438	0	C	T	C	C	C	C	C	T	C	C	C	C	C	C	C	H	C	T	C	C	C	C	C	C	C	C	C	C	C	C	C	C	C	C	N	C	C	C	C	C	C	C	C	C	C	C
JAX00514524	3	8495960	0	A	G	A	A	A	A	A	G	G	A	A	A	A	H	A	H	A	H	A	G	A	H	A	A	A	G	A	A	G	A	A	A	A	A	H	A	A	A	A	A	H	A	G	A	A	A
JAX00514525	3	8496998	0	C	G	C	C	C	C	C	C	G	C	C	C	C	H	C	C	C	C	C	G	C	H	C	C	C	G	C	C	G	C	C	C	C	C	C	C	C	C	C	C	H	C	G	C	C	C
JAX00104145	3	8500362	0	A	G	A	A	A	A	A	A	G	A	A	N	A	H	A	A	A	A	A	G	A	H	A	A	A	G	A	A	G	A	A	A	A	A	A	A	A	A	A	A	H	A	G	A	A	A
JAX00219200	3	8500666	0	G	T	G	G	G	G	G	G	T	G	G	G	G	G	G	G	G	G	G	T	G	G	G	G	G	T	G	G	T	G	G	G	G	G	G	G	G	G	G	G	G	G	T	G	G	G
JAX00219202	3	8526778	0	A	G	A	A	A	A	A	A	G	A	A	A	A	H	A	A	A	A	A	G	A	H	A	A	A	G	A	A	G	A	A	A	A	A	A	A	A	A	A	A	H	A	G	A	A	A
JAX00514535	3	8538215	0	G	A	G	G	G	G	G	G	A	A	G	G	G	H	A	G	A	H	G	A	G	H	H	G	G	A	G	H	A	G	G	G	G	G	H	G	G	H	A	G	H	A	A	G	G	G
JAX00514536	3	8538236	0	G	A	G	G	G	G	G	G	A	A	G	G	G	H	A	G	A	H	G	A	G	H	H	G	G	A	G	H	A	H	G	G	G	G	H	G	G	H	A	G	H	A	A	G	G	G
JAX00514537	3	8538276	0	G	A	G	G	G	G	G	G	G	A	G	G	G	G	A	G	A	H	G	G	G	G	H	G	G	G	G	H	G	H	G	G	G	G	H	G	G	H	A	G	G	A	G	G	G	G
JAX00514539	3	8539072	0	C	T	T	C	C	C	C	C	T	T	C	C	C	H	T	C	T	H	C	T	C	H	H	C	C	T	C	T	T	H	C	C	C	C	H	T	C	H	T	C	H	T	T	C	C	C
JAX00514542	3	8539603	0	A	G	G	A	A	A	A	A	G	G	A	A	A	H	G	A	G	H	A	G	A	N	H	A	A	G	A	G	G	H	A	A	A	A	H	G	A	H	G	A	G	G	G	A	A	A
JAX00514543	3	8539635	0	G	A	A	G	G	G	G	G	G	A	G	G	G	G	A	G	A	H	G	G	G	G	H	G	G	G	G	A	G	H	G	G	G	G	H	A	G	H	A	G	G	A	G	G	G	G
JAX00104150	3	8584950	0	T	A	A	T	T	T	T	T	A	A	T	T	T	A	A	T	A	H	T	A	T	A	H	T	T	A	T	A	A	H	T	T	T	T	H	A	T	H	A	T	A	N	A	T	T	T
JAX00514551	3	8600878	0	C	T	C	C	C	C	C	C	T	C	C	C	C	H	C	C	C	C	C	T	C	H	C	C	C	T	C	C	T	C	C	C	C	C	C	C	C	C	C	C	H	C	T	C	C	C
JAX00514552	3	8608050	0	C	G	C	C	C	C	C	C	C	G	C	C	C	C	G	C	G	H	C	C	C	C	H	C	C	C	C	H	C	H	C	C	C	C	H	C	C	H	G	C	C	G	C	C	C	C
JAX00514556	3	8611298	0	T	C	T	T	T	T	T	C	C	T	T	T	T	T	T	T	T	H	T	C	T	H	T	T	T	C	T	T	C	T	T	T	T	T	H	T	T	T	T	T	H	T	C	T	T	T
JAX00514564	3	8628323	0	G	A	G	G	G	G	G	A	G	G	G	G	G	G	G	G	G	H	G	G	G	G	G	G	G	G	G	G	G	G	G	G	G	G	G	G	G	G	G	G	G	G	G	G	G	G
JAX00104157	3	8678199	0	A	G	A	A	A	G	G	G	G	A	H	G	G	A	A	H	A	H	H	G	A	G	A	G	A	G	A	A	G	H	H	G	A	G	H	A	H	A	A	G	N	A	G	A	A	A
JAX00104158	3	8683019	0	C	T	C	C	C	T	T	C	C	C	H	T	T	C	C	H	C	C	H	C	C	H	C	T	C	C	C	C	C	H	H	T	C	T	C	C	H	C	C	T	C	C	C	C	C	C
JAX00514572	3	8734658	0	A	C	A	A	A	A	A	A	C	A	A	A	A	A	A	A	A	A	A	C	A	C	A	A	A	C	A	A	C	A	A	A	A	A	A	A	A	A	A	A	H	A	C	A	A	A
JAX00104162	3	8738126	0	G	T	G	G	G	T	T	G	G	T	H	T	T	G	T	H	T	H	H	G	G	N	H	T	G	G	G	N	G	T	H	T	G	T	H	G	H	H	T	T	G	T	G	G	G	G
JAX00514578	3	8749703	0	G	T	G	G	G	G	T	T	T	G	G	H	H	G	G	G	G	G	G	T	G	H	G	G	G	T	G	G	T	G	G	T	G	T	G	G	G	G	G	G	G	G	T	G	G	G
JAX00514583	3	8752766	0	C	T	C	C	C	C	C	T	T	C	C	C	C	C	C	C	C	H	C	T	C	H	C	C	C	T	C	C	T	C	C	C	C	C	H	C	C	C	H	C	H	N	T	C	C	C
JAX00514587	3	8754639	0	G	A	G	G	G	G	A	A	A	A	G	H	G	G	A	H	A	A	G	A	G	H	H	G	G	A	G	H	A	A	H	A	G	A	A	G	H	H	A	G	H	A	A	G	G	G
JAX00219207	3	8789425	0	T	A	T	T	T	T	T	A	A	T	T	T	T	T	T	T	T	H	T	A	T	H	T	T	T	A	T	T	A	T	T	T	T	T	H	T	T	T	T	T	H	T	A	T	T	T
JAX00104169	3	8825845	0	A	T	A	A	A	T	T	T	T	T	H	T	T	A	T	H	T	T	H	T	A	T	H	T	A	T	A	H	T	T	H	T	A	T	T	A	H	H	T	T	A	T	T	A	A	A
JAX00514591	3	8868581	0	A	G	A	A	A	A	A	A	A	G	A	A	A	A	G	A	G	H	A	A	A	A	H	A	A	A	A	H	A	H	A	A	A	A	H	A	A	H	G	A	A	G	A	A	A	A
JAX00514592	3	8869133	0	G	C	G	G	G	G	G	G	C	G	G	G	G	G	G	G	G	G	G	C	G	H	G	G	G	C	G	G	C	G	G	G	G	G	G	G	G	G	G	G	H	G	C	G	G	G
JAX00514593	3	8869621	0	C	G	C	C	C	C	C	C	C	G	C	C	C	C	G	C	G	H	C	C	C	C	H	C	C	C	C	H	C	H	C	C	C	C	H	C	C	H	G	C	C	G	C	C	C	C
JAX00514598	3	8877873	0	T	C	T	T	T	T	T	C	C	T	T	T	T	T	T	T	T	T	T	C	T	T	T	T	T	C	T	T	C	T	T	T	T	T	T	T	T	T	T	T	T	T	C	T	T	T
JAX00514601	3	8884257	0	T	C	T	T	T	T	T	T	C	T	T	T	T	T	T	T	T	T	T	C	T	T	T	T	T	C	T	T	C	T	T	T	T	T	T	T	T	T	T	T	T	T	C	T	T	T
JAX00514608	3	8929018	0	A	C	A	A	A	A	A	C	A	A	A	A	A	A	A	A	A	N	A	A	A	A	A	A	A	A	A	A	A	A	A	A	A	A	A	A	A	A	A	A	A	A	A	A	A	A
JAX00104181	3	8991849	0	G	C	C	G	G	G	G	C	G	G	G	G	G	G	G	G	G	N	G	G	G	G	G	G	G	G	G	H	G	G	G	G	G	G	H	C	G	G	G	G	G	G	G	G	G	G
JAX00514626	3	9012315	0	T	G	G	T	T	T	T	T	G	T	T	T	T	T	T	T	T	T	T	G	T	H	T	T	T	G	T	H	G	T	T	T	T	T	T	G	T	T	T	T	H	T	G	T	T	T
JAX00104184	3	9018860	0	A	C	C	A	A	A	A	A	A	A	A	A	A	A	A	A	A	A	A	A	A	A	A	A	A	A	A	H	A	A	A	A	A	A	A	C	A	A	A	A	A	A	A	A	A	A
JAX00514629	3	9019241	0	A	G	G	A	A	A	A	A	G	G	A	A	A	A	G	A	G	H	A	G	A	H	H	A	A	G	A	G	G	H	A	A	A	A	H	G	A	H	N	A	H	G	G	A	A	A
JAX00514632	3	9054212	0	C	T	C	C	C	C	T	C	C	T	C	H	C	C	T	H	T	H	C	C	C	C	H	C	C	C	C	H	C	T	H	T	C	T	H	C	H	H	T	C	C	T	C	C	C	C
JAX00219213	3	9087869	0	T	C	T	T	T	T	T	T	C	T	T	T	T	T	T	T	T	T	T	C	T	H	T	T	T	C	T	T	C	T	T	T	T	T	T	T	T	T	T	T	H	T	C	T	T	T
JAX00514636	3	9096876	0	G	A	G	G	G	G	A	G	A	A	G	N	G	G	A	H	A	H	G	A	G	H	H	G	G	A	G	H	A	A	H	A	G	A	H	G	H	H	A	G	H	A	A	G	G	G
JAX00514637	3	9097164	0	C	T	C	C	C	C	T	C	T	T	C	N	C	C	T	N	T	H	N	T	C	H	N	C	C	T	C	H	T	T	H	T	C	T	N	C	H	H	T	C	H	T	T	C	C	C
JAX00514640	3	9121512	0	C	A	C	C	C	C	A	C	A	A	C	H	C	C	A	H	A	H	C	A	C	H	H	C	C	A	C	H	A	A	H	A	C	A	H	C	H	H	A	C	H	A	A	C	C	C
JAX00514643	3	9166445	0	G	T	G	G	G	T	T	T	G	G	N	T	T	G	G	T	G	H	H	G	G	N	G	T	G	G	G	G	G	H	H	T	G	T	N	G	N	G	G	T	G	G	G	G	G	G
JAX00219215	3	9166498	0	C	G	C	C	C	C	C	C	G	C	C	C	C	C	C	C	C	C	C	G	C	H	C	C	C	G	C	C	G	C	C	C	C	C	C	C	C	C	C	C	H	C	G	C	C	C
JAX00514652	3	9202121	0	T	G	T	T	T	G	G	G	G	G	H	G	G	T	G	G	G	G	H	G	T	G	H	G	T	G	T	H	G	G	H	G	T	G	G	T	H	H	G	G	H	G	G	T	T	T
JAX00514657	3	9226492	0	C	T	T	C	C	T	C	T	C	T	H	H	T	C	T	H	T	T	H	C	C	H	H	T	C	C	C	T	C	H	C	C	C	C	T	T	C	H	T	T	C	T	C	C	C	C
JAX00514660	3	9229047	0	C	T	C	C	C	C	C	C	T	C	C	C	C	C	C	C	C	C	C	T	C	H	C	C	C	T	C	C	T	C	C	C	C	C	C	C	C	C	C	C	H	C	T	C	C	C
JAX00104201	3	9261591	0	T	G	G	T	T	G	T	G	G	G	N	H	G	T	G	H	G	G	H	G	T	G	H	G	T	G	T	G	G	H	T	T	T	T	G	G	T	H	G	G	H	G	G	T	N	T
JAX00514668	3	9262133	0	T	C	C	T	T	C	T	C	C	C	H	H	C	T	C	H	C	C	H	C	T	C	N	C	N	C	T	C	C	H	T	T	T	T	C	C	T	H	C	C	H	C	C	T	N	T
JAX00514671	3	9280185	0	G	C	C	G	G	C	G	C	G	C	N	H	C	G	C	H	C	C	H	G	G	H	H	C	G	G	G	C	G	H	G	G	G	G	C	C	G	H	C	C	G	C	G	G	G	G
JAX00514673	3	9286423	0	T	C	C	T	T	C	T	C	T	T	H	H	C	T	T	H	T	H	H	T	T	H	T	C	T	T	T	H	T	T	T	T	T	T	H	C	T	T	T	C	T	T	T	T	T	T
JAX00514674	3	9286461	0	A	G	G	A	A	G	A	G	G	A	H	H	G	A	A	H	A	H	H	G	A	G	A	G	A	G	A	H	G	A	A	A	A	A	H	G	A	A	A	G	H	A	G	A	A	A
JAX00514675	3	9300394	0	A	G	A	A	A	A	A	A	G	A	A	A	A	A	A	A	A	A	A	G	A	A	A	A	A	G	A	A	G	A	A	A	A	A	A	A	A	A	A	A	A	A	G	A	A	A
JAX00104203	3	9303175	0	C	T	T	C	C	T	C	T	C	C	H	H	T	C	C	H	C	H	H	C	C	H	C	T	C	C	C	H	C	C	C	C	C	C	H	T	C	C	C	T	C	C	C	C	C	C
JAX00104206	3	9343849	0	C	T	T	C	C	C	C	T	C	T	C	C	C	C	T	H	H	T	C	C	C	C	H	C	C	C	C	T	C	H	C	C	C	C	T	T	C	H	T	C	C	T	C	C	C	C
JAX00104207	3	9346303	0	A	G	G	A	A	A	A	G	G	G	A	A	A	A	G	H	H	G	A	G	A	N	H	A	A	G	A	G	G	H	A	A	A	A	G	G	A	H	G	A	H	G	G	A	A	A
JAX00104209	3	9381154	0	G	C	C	G	G	G	G	C	C	C	G	G	G	G	C	C	C	C	G	C	G	N	C	G	G	C	G	C	C	N	G	G	G	G	C	C	G	H	C	G	H	C	C	G	G	G
JAX00514686	3	9396816	0	G	A	A	G	G	G	G	G	G	A	G	G	G	G	A	G	H	H	G	G	G	G	H	G	G	G	G	A	G	H	G	G	G	G	H	A	G	H	A	G	G	A	G	G	G	G
JAX00189113	3	9435964	0	T	C	C	T	C	T	C	C	C	C	T	C	T	T	C	C	C	C	N	C	C	H	C	T	C	C	T	C	C	C	C	C	C	C	C	C	N	C	C	T	C	C	C	C	T	T
JAX00514696	3	9449171	0	T	C	C	T	T	T	T	C	C	T	T	T	T	T	T	H	T	H	T	C	T	H	T	T	T	C	T	H	C	T	T	T	T	T	H	C	T	T	T	T	H	T	C	T	T	T
JAX00514698	3	9456883	0	G	T	G	G	G	G	G	G	G	T	G	G	G	G	T	G	H	H	G	G	G	G	H	G	G	G	G	N	G	H	G	G	G	G	H	G	G	G	T	G	G	T	G	G	G	G
JAX00514700	3	9458395	0	C	G	G	C	C	C	C	C	C	G	C	C	C	C	H	C	C	C	C	C	C	C	C	C	C	C	C	G	C	C	C	C	C	C	C	G	C	C	H	C	C	H	C	C	C	C
JAX00104215	3	9458465	0	C	G	G	C	C	C	C	G	C	G	C	C	C	C	G	H	H	G	C	C	C	C	H	C	C	C	C	G	C	H	C	C	C	C	G	G	C	H	G	C	C	G	C	C	C	C
JAX00514701	3	9461450	0	G	A	G	G	G	G	G	A	G	G	G	G	G	G	G	H	G	H	G	G	G	G	G	G	G	G	G	G	G	G	G	G	G	G	H	G	G	G	G	G	G	G	G	G	G	G
JAX00514702	3	9462814	0	T	C	T	T	T	T	T	T	C	T	T	T	T	T	T	T	T	T	T	C	T	H	T	T	T	C	T	T	C	T	T	T	T	T	T	T	T	T	T	T	C	T	C	T	T	T
JAX00514703	3	9465769	0	G	A	A	G	G	G	G	G	G	G	G	G	G	G	G	G	G	G	G	G	G	G	G	G	G	G	G	H	G	G	G	G	G	G	G	A	G	G	G	G	G	G	G	G	G	G
JAX00514705	3	9470968	0	C	A	C	C	C	C	C	C	C	A	C	C	C	C	A	C	H	H	C	C	C	C	H	C	C	C	C	A	C	H	C	C	C	C	H	C	C	H	A	C	C	A	C	C	C	C
JAX00514706	3	9474718	0	T	C	C	T	T	T	T	T	T	T	T	T	T	T	T	T	T	T	T	T	T	T	T	T	T	T	T	H	T	T	T	T	T	T	T	C	T	T	T	T	T	T	T	T	T	T
JAX00514710	3	9491902	0	T	G	G	T	T	T	T	G	T	G	T	T	T	T	G	N	N	G	T	T	T	T	H	T	T	T	T	G	T	H	T	T	T	T	G	G	T	H	G	T	T	G	T	T	T	T
JAX00104221	3	9525966	0	T	C	C	T	T	T	T	T	C	C	T	T	T	T	C	T	H	H	T	C	T	H	H	T	T	C	T	C	C	H	T	T	T	T	H	C	T	H	C	T	H	C	C	T	T	T
JAX00514712	3	9531073	0	A	T	T	A	A	A	A	T	A	T	A	A	A	N	T	H	H	T	A	A	A	A	H	A	A	A	A	T	A	H	A	A	A	A	T	T	A	H	T	A	A	T	A	A	A	A
JAX00104222	3	9535447	0	C	T	T	C	C	C	C	C	C	C	C	C	C	C	C	C	C	C	C	C	C	C	C	C	C	C	C	H	C	C	C	C	C	C	C	T	C	C	C	C	C	C	C	C	C	C
JAX00514713	3	9535596	0	T	C	T	T	T	T	T	T	C	T	T	T	T	T	T	T	T	T	T	C	T	H	T	T	T	C	T	T	C	T	T	T	T	T	T	T	T	T	T	T	H	T	C	T	T	T
JAX00219226	3	9535829	0	C	G	C	C	C	C	C	C	G	C	C	C	C	C	C	C	C	C	C	H	C	C	C	C	C	H	C	C	G	C	C	C	C	C	C	C	C	C	C	C	C	C	G	C	C	C
JAX00514714	3	9536002	0	A	G	A	A	A	A	A	A	G	A	A	A	A	A	A	A	A	A	A	G	A	H	A	A	A	G	A	A	G	A	A	A	A	A	A	A	A	A	A	A	H	A	G	A	A	A
JAX00514715	3	9536376	0	G	C	G	G	G	G	G	G	C	G	G	G	G	H	G	G	G	G	G	C	G	G	G	G	G	C	G	G	C	G	N	G	G	G	G	G	H	G	G	G	G	G	N	G	G	G
JAX00104223	3	9539623	0	T	G	G	T	T	T	T	G	G	G	T	T	T	T	G	H	N	G	T	G	T	T	N	T	T	G	T	G	H	H	T	T	T	T	G	G	T	H	G	T	T	G	G	T	T	T
JAX00514720	3	9549898	0	A	G	A	A	A	A	A	G	G	A	A	A	A	A	A	H	A	H	A	G	A	H	A	A	A	G	A	A	G	A	A	A	A	A	H	A	A	A	A	A	H	A	G	A	A	A
JAX00514724	3	9564363	0	G	A	G	G	G	G	G	G	G	A	G	G	G	G	A	G	H	H	G	G	G	G	H	G	G	G	G	H	G	H	G	G	G	G	H	G	G	H	A	G	G	A	G	G	G	G
JAX00514725	3	9564852	0	G	A	G	G	G	G	G	A	G	G	G	G	G	G	G	H	G	H	G	G	G	G	G	G	G	G	N	G	G	G	G	G	G	G	H	G	G	G	G	G	G	G	G	G	G	G
JAX00514739	3	9603713	0	C	T	T	C	T	C	T	T	T	C	C	H	C	C	C	T	H	H	N	T	T	H	H	C	T	T	C	H	T	H	H	T	T	T	H	T	N	C	C	C	T	C	T	H	C	C
JAX00514741	3	9606567	0	T	C	C	T	C	T	C	C	C	T	T	T	T	T	T	C	T	T	T	C	C	T	T	T	N	C	T	T	C	T	T	C	C	C	T	C	T	T	T	T	C	T	H	T	T	T
JAX00514743	3	9607044	0	A	T	A	A	A	A	A	A	A	T	A	A	A	A	T	A	H	H	A	A	A	A	H	A	A	A	A	H	A	H	A	A	A	A	H	A	A	H	T	A	A	T	A	A	A	A
JAX00514746	3	9615927	0	G	A	G	G	G	G	G	G	A	G	G	G	G	G	G	G	G	G	G	A	G	H	G	G	G	A	G	G	A	G	G	G	G	G	G	G	G	G	G	G	H	G	A	G	G	G
JAX00514748	3	9656433	0	C	T	C	C	C	C	C	T	C	C	C	C	C	C	C	H	C	H	C	C	C	C	C	C	C	C	C	C	C	C	C	C	C	C	H	C	C	C	C	C	C	C	C	C	C	C
JAX00514749	3	9657258	0	T	C	T	T	T	T	T	T	T	C	T	T	T	T	C	T	H	H	T	T	T	T	H	T	T	T	T	H	T	H	T	T	T	T	H	T	T	H	C	T	T	C	T	T	T	T
JAX00104231	3	9659833	0	T	A	T	T	T	T	T	A	T	T	T	T	T	T	T	H	T	H	T	T	T	T	T	T	T	T	T	T	T	T	T	T	T	T	H	T	T	T	T	T	T	T	T	T	T	T
JAX00514752	3	9674290	0	A	G	A	A	A	A	A	A	A	G	A	A	A	A	G	A	H	H	A	A	A	A	H	A	A	A	A	H	A	H	A	A	A	A	H	A	A	H	G	A	A	G	A	A	A	A
JAX00219230	3	9709987	0	A	G	A	A	A	A	A	G	A	A	A	A	A	A	A	H	A	H	A	A	A	A	A	A	A	A	A	A	A	A	A	A	A	A	H	A	A	A	A	A	A	A	A	A	A	A
JAX00514759	3	9710813	0	C	T	C	C	C	C	C	T	C	C	C	C	C	C	C	H	C	H	C	C	C	C	C	C	C	C	C	C	C	C	C	C	C	C	H	C	C	C	C	C	C	C	C	C	C	C
JAX00104237	3	9735815	0	T	G	G	T	T	T	G	G	G	G	T	H	T	T	G	G	G	G	T	G	T	H	H	T	T	G	T	G	G	G	H	G	T	G	G	G	N	H	G	T	H	G	G	T	T	T
JAX00514770	3	9739768	0	G	A	G	G	G	G	G	G	A	G	G	G	G	G	G	G	G	G	G	A	G	H	G	G	G	A	G	G	A	G	G	G	G	G	G	G	G	G	G	G	H	G	A	G	G	G
JAX00104238	3	9747295	0	A	G	A	A	A	A	A	A	G	A	A	A	A	A	A	A	A	A	A	G	A	H	A	A	A	G	A	A	G	A	A	A	A	A	A	A	A	A	A	A	H	A	G	A	A	A
JAX00514775	3	9762544	0	C	T	C	C	C	C	C	C	C	T	C	C	C	C	T	C	H	H	C	C	C	C	H	C	C	C	C	H	C	H	C	C	C	C	H	C	C	H	T	C	C	T	C	C	C	C
JAX00104242	3	9801111	0	A	T	T	A	A	A	A	A	A	A	A	A	A	A	A	A	A	A	A	A	A	A	A	A	A	A	A	H	A	A	A	A	A	A	A	T	A	A	A	A	A	N	A	A	H	A
JAX00514789	3	9845360	0	C	T	T	C	C	C	T	C	C	T	C	H	C	C	T	H	T	N	C	C	C	C	H	C	C	C	C	T	C	T	H	T	C	T	H	T	H	H	T	C	C	T	C	C	C	C
JAX00219234	3	9877053	0	G	C	G	G	G	G	G	G	C	G	G	G	G	G	G	G	G	G	G	C	G	H	G	G	G	C	G	G	C	G	G	G	G	G	G	G	G	G	G	G	H	G	C	G	G	G
JAX00514803	3	9886384	0	G	A	G	G	G	G	G	G	G	A	G	G	G	G	A	G	H	H	G	G	G	G	H	G	G	G	G	H	G	H	G	G	G	G	H	G	G	H	A	G	G	A	G	G	G	G
JAX00514805	3	9886531	0	A	G	A	A	A	A	A	G	G	A	A	A	A	A	A	H	A	H	A	G	A	H	A	A	A	G	A	A	G	A	A	A	A	A	H	A	A	A	A	A	H	A	G	A	A	A
JAX00514807	3	9894480	0	G	T	G	G	G	G	G	T	G	G	G	G	G	G	G	H	G	H	G	G	G	G	G	G	G	G	G	G	G	G	G	G	G	G	H	G	G	G	G	G	G	G	G	G	G	G
JAX00104248	3	9894829	0	C	G	G	C	C	C	C	C	C	C	C	C	C	C	C	C	C	C	C	C	C	C	C	C	C	C	C	H	C	C	C	C	C	C	C	G	C	C	C	C	C	C	C	C	C	C
JAX00514812	3	9906173	0	C	T	T	C	C	C	C	T	C	T	C	C	C	C	T	H	H	T	C	C	C	C	H	C	C	C	C	T	C	H	C	C	C	C	T	T	C	H	T	C	C	T	C	C	C	C
JAX00104252	3	9943065	0	C	A	A	C	C	C	C	C	C	C	C	C	C	C	C	C	C	C	C	C	C	C	C	C	C	C	C	H	C	C	C	C	C	C	C	A	C	C	C	C	C	C	C	C	C	C
JAX00514816	3	9966314	0	T	C	C	T	T	T	T	C	C	C	T	T	T	T	C	H	H	C	T	C	T	H	H	T	T	C	T	C	C	H	T	T	T	T	C	C	T	H	C	T	H	C	C	T	T	T
JAX00514823	3	9989081	0	T	A	A	T	T	T	T	T	T	A	T	T	T	T	A	T	H	N	T	T	T	T	N	T	T	T	T	A	T	N	T	T	T	T	N	A	T	H	A	T	T	A	T	T	T	T
JAX00514824	3	9993286	0	A	G	A	A	A	A	A	G	G	A	A	A	A	A	A	H	A	H	A	G	A	H	A	A	A	G	A	A	G	A	A	A	A	A	H	A	A	A	A	A	H	A	G	A	A	A
JAX00104257	3	10001026	0	G	A	A	G	G	G	A	A	A	G	G	H	G	G	G	A	H	H	G	A	G	H	G	G	G	A	G	H	A	H	H	A	G	A	H	A	H	G	G	G	H	G	A	G	G	G
JAX00104258	3	10001205	0	C	G	G	C	C	C	G	G	G	C	C	H	C	C	C	G	H	H	C	G	C	H	C	C	C	G	C	H	G	H	H	G	C	G	H	G	H	C	C	C	H	C	G	C	C	C
JAX00219238	3	10039484	0	T	C	C	T	T	T	C	C	T	C	T	H	T	T	C	C	N	C	T	T	T	T	H	T	T	T	T	C	T	C	H	C	T	C	C	C	H	H	C	T	T	C	T	T	T	T
JAX00219240	3	10042687	0	C	A	C	C	C	C	C	C	A	C	C	C	C	C	C	C	C	C	C	N	C	H	C	C	C	A	C	C	A	C	C	C	C	C	C	C	C	C	C	C	H	C	A	C	C	C
JAX00104265	3	10110805	0	G	A	A	G	A	G	A	G	G	A	G	H	G	G	A	A	A	N	H	G	A	G	A	G	A	G	G	A	G	A	H	A	A	A	A	A	H	H	A	G	H	A	G	H	G	G
JAX00514835	3	10111582	0	C	A	A	C	A	C	A	A	A	A	C	H	C	C	A	A	A	A	H	A	A	H	A	C	A	A	C	A	A	A	H	A	A	A	A	A	H	N	A	C	A	A	A	H	C	C
JAX00514837	3	10128795	0	A	G	A	A	A	A	A	G	G	A	A	A	A	A	A	H	A	H	A	G	A	H	A	A	A	G	A	A	G	A	A	A	A	A	H	A	A	A	A	A	H	A	G	A	A	A
JAX00104267	3	10141007	0	A	T	A	A	A	A	A	A	T	A	A	A	A	A	A	A	A	A	A	T	A	H	A	A	A	T	A	A	T	A	A	A	A	A	A	A	A	A	A	A	H	A	T	A	A	A
JAX00514840	3	10162771	0	T	C	C	T	C	T	C	C	T	C	T	H	T	T	C	C	C	C	H	T	C	T	C	T	C	T	T	C	T	C	N	C	C	C	C	C	C	N	C	T	C	C	T	C	T	T
JAX00514844	3	10173688	0	T	C	T	T	T	T	T	T	C	T	T	T	T	T	T	T	T	T	T	C	T	H	T	T	T	C	T	T	C	T	T	T	T	T	T	T	T	T	T	T	H	T	C	T	T	T
JAX00514845	3	10177023	0	C	T	C	C	C	C	C	C	T	T	C	C	C	C	T	C	C	C	C	T	C	C	C	C	C	T	C	C	T	C	C	C	C	C	C	C	C	C	T	C	C	T	T	C	C	C
JAX00514846	3	10177055	0	T	A	T	T	T	T	T	T	A	A	T	T	T	T	A	T	H	H	T	A	T	H	H	T	T	A	T	H	A	H	T	T	T	T	H	T	T	H	A	T	H	A	A	T	T	T
JAX00514847	3	10177716	0	A	T	A	A	A	A	A	T	A	T	A	A	A	A	T	H	H	T	A	A	A	A	H	A	A	A	A	H	A	H	A	A	A	A	T	A	A	H	T	A	A	T	A	A	A	A
JAX00514848	3	10178048	0	T	A	T	T	T	T	T	A	T	A	T	T	T	T	A	H	H	A	T	T	T	T	H	T	T	T	T	H	T	H	T	T	T	T	A	T	T	H	A	T	T	A	T	T	T	T
JAX00104270	3	10179555	0	G	A	G	G	A	G	G	G	G	A	G	G	G	G	A	G	H	H	H	G	A	G	A	G	A	G	G	H	G	H	G	G	A	G	H	G	G	N	A	G	N	A	G	N	G	G
JAX00219243	3	10196910	0	T	A	T	T	T	T	T	T	A	T	T	T	T	T	T	T	T	T	T	A	T	H	T	T	T	A	T	T	A	T	T	T	T	T	T	T	T	T	T	T	H	T	A	T	T	T
JAX00104273	3	10214031	0	A	G	A	A	A	A	A	A	G	G	A	A	A	A	G	A	H	H	A	G	A	H	H	A	A	G	A	H	G	H	A	A	A	A	H	A	A	H	G	A	H	G	G	A	A	A
JAX00514861	3	10258090	0	C	T	C	C	C	C	C	T	T	C	C	C	C	C	C	H	C	H	C	T	C	H	C	C	C	T	C	C	T	C	C	C	C	C	H	C	C	C	C	C	H	C	T	C	C	C
JAX00104275	3	10258614	0	T	C	T	T	T	T	T	C	C	C	T	T	T	T	C	N	H	C	T	C	T	H	H	T	T	C	T	H	C	H	T	T	T	T	C	T	T	H	C	T	N	C	C	T	T	T
JAX00219244	3	10260385	0	C	A	C	C	C	C	C	C	A	C	C	C	C	C	C	C	C	C	C	A	C	N	C	C	C	A	C	C	A	C	C	C	C	C	C	C	C	C	C	C	C	C	A	C	C	C
JAX00219245	3	10260398	0	G	T	G	G	G	G	G	G	T	G	G	G	G	G	G	G	G	G	G	T	G	H	G	G	G	T	G	G	T	G	G	G	G	G	G	G	G	G	G	G	H	G	T	G	G	G
JAX00514866	3	10294937	0	T	C	T	T	T	T	T	C	T	C	T	T	T	T	C	H	N	C	T	T	T	T	N	T	T	T	T	N	T	N	T	T	T	T	C	T	T	H	C	T	T	C	T	T	T	T
JAX00514868	3	10295969	0	G	T	G	G	G	G	G	T	T	G	G	G	G	G	G	H	G	H	G	T	G	H	G	G	G	T	G	G	T	G	G	G	G	G	H	G	G	G	G	G	H	G	T	G	G	G
JAX00514873	3	10303485	0	T	C	T	T	T	T	T	C	T	C	T	T	T	T	C	N	H	C	T	T	T	T	H	T	T	H	T	H	T	N	T	T	T	T	C	T	T	N	C	T	T	C	T	T	T	T
JAX00514874	3	10305835	0	T	C	T	T	T	T	T	T	C	T	T	T	T	T	T	T	T	T	T	C	T	C	T	T	T	C	T	T	C	T	T	T	T	T	T	T	T	T	T	T	C	T	C	T	T	T
JAX00514877	3	10315391	0	G	A	G	G	G	G	G	G	G	A	G	G	G	G	A	G	H	H	G	G	G	G	H	G	G	G	G	H	G	H	G	G	G	G	H	G	G	H	A	G	G	A	G	G	G	G
JAX00514878	3	10315451	0	C	T	C	C	C	C	T	T	T	T	C	H	C	C	T	T	T	T	C	T	C	H	H	C	C	T	C	H	T	T	H	T	C	T	T	C	H	H	T	C	H	T	T	C	C	C
JAX00104281	3	10339526	0	T	C	T	T	T	T	C	T	T	T	T	H	N	T	T	H	H	N	T	T	T	T	T	T	N	T	T	T	T	H	H	C	T	C	T	T	H	T	T	T	T	T	T	T	T	T
JAX00514886	3	10357257	0	G	A	G	G	G	G	G	G	G	A	G	G	G	G	A	G	H	H	G	G	G	G	H	G	G	G	G	H	G	H	G	G	G	G	H	G	G	H	A	G	G	A	G	G	G	G
JAX00514888	3	10368659	0	C	T	C	C	C	C	C	T	T	C	C	C	C	C	C	H	C	H	C	T	C	H	C	C	C	T	C	C	T	C	C	C	C	C	H	C	C	C	C	C	H	C	T	C	C	C
JAX00514891	3	10374063	0	G	A	G	G	G	G	G	G	A	G	G	G	G	G	G	G	G	G	G	A	G	H	G	G	G	A	G	G	A	G	G	G	G	G	G	G	G	G	G	G	H	G	A	G	G	G
JAX00514893	3	10374966	0	A	T	A	A	A	A	T	A	T	T	A	H	A	A	T	H	T	H	A	T	A	H	H	A	A	T	A	H	T	T	H	T	A	T	H	A	H	H	T	A	H	T	T	A	A	A
JAX00514896	3	10375345	0	A	G	A	A	A	A	G	A	G	G	A	H	A	A	G	H	G	H	A	G	A	H	H	A	A	G	A	H	G	G	H	G	A	G	H	A	H	H	G	A	H	G	G	A	A	A
JAX00514897	3	10375677	0	A	G	A	A	A	A	A	G	A	A	A	A	A	A	A	H	A	H	A	A	A	A	A	A	A	A	A	A	A	A	A	A	A	A	H	A	A	A	A	A	A	A	A	A	A	A
JAX00514898	3	10375844	0	C	G	C	C	C	C	C	C	G	C	C	C	C	C	C	C	C	C	C	G	C	N	C	C	C	G	C	C	G	C	C	C	C	C	C	C	C	C	C	C	C	C	G	C	C	C
JAX00104287	3	10408856	0	G	A	A	G	G	G	G	G	G	G	G	G	G	G	G	G	G	G	G	G	G	G	G	G	G	G	G	H	G	G	G	G	G	G	G	A	G	G	G	G	G	G	G	G	G	G
JAX00219250	3	10412522	0	C	T	C	C	C	C	C	C	T	C	C	C	C	C	C	C	C	C	C	T	C	H	C	C	C	T	C	C	T	C	C	C	C	C	C	C	C	C	C	C	H	C	T	C	C	C
JAX00219252	3	10412687	0	C	T	C	C	C	C	C	C	T	C	C	C	C	C	C	C	C	C	C	T	C	H	C	C	C	T	C	C	T	C	C	C	C	C	C	C	C	C	C	C	H	C	T	C	C	C
JAX00104288	3	10415253	0	G	A	G	G	G	G	G	A	G	G	G	G	G	G	G	H	G	H	G	G	G	G	G	G	G	G	G	G	G	G	G	G	G	G	H	G	G	G	G	G	G	G	G	G	G	G
JAX00514909	3	10453457	0	T	C	T	T	T	T	T	T	C	T	T	T	T	T	T	T	T	T	T	C	T	H	T	T	T	C	T	T	C	T	T	T	T	T	T	T	T	T	T	T	H	T	C	T	T	T
JAX00514915	3	10457580	0	G	A	G	G	G	G	G	A	A	A	G	G	G	G	A	H	H	A	G	A	G	H	H	G	G	A	G	H	A	H	G	G	G	G	A	G	G	H	A	G	H	A	A	G	G	G
JAX00514920	3	10507609	0	C	G	C	C	C	C	C	G	C	C	C	C	C	C	C	H	C	H	C	C	C	C	C	C	C	C	C	C	C	C	C	C	C	C	N	C	C	C	C	C	C	C	C	C	C	C
JAX00514922	3	10544512	0	A	C	A	A	A	A	A	C	C	A	A	A	A	A	A	H	A	H	A	C	A	H	A	A	A	C	A	A	C	A	A	A	A	A	H	A	A	A	A	A	H	A	C	A	A	A
JAX00514926	3	10559287	0	C	A	C	C	C	C	C	A	A	C	C	C	C	C	C	H	C	H	C	A	C	H	C	C	C	A	C	C	A	C	C	C	C	C	H	C	C	C	C	C	H	C	A	C	C	C
JAX00104302	3	10617408	0	A	T	T	A	A	A	A	A	A	A	A	A	A	A	A	A	A	A	A	A	A	A	A	A	A	A	A	H	A	A	A	A	A	A	A	T	A	A	A	A	A	A	A	A	A	A
JAX00514928	3	10619325	0	A	T	A	A	A	A	A	T	A	A	A	A	A	A	A	H	A	H	A	A	A	A	A	A	A	A	A	A	A	A	A	A	A	A	H	A	A	A	A	A	A	A	A	A	A	A
JAX00104304	3	10629713	0	T	C	T	T	C	T	T	T	T	T	T	T	T	T	T	T	T	T	H	T	C	T	H	T	C	T	T	T	T	T	T	T	C	T	T	T	T	T	T	T	H	T	T	H	T	T
JAX00514933	3	10642687	0	G	A	G	G	G	G	G	A	G	G	G	G	G	G	G	H	G	H	G	G	G	G	G	G	G	G	G	G	G	G	G	G	G	G	H	G	G	G	G	G	G	G	G	G	G	G
JAX00514934	3	10642714	0	T	C	C	T	C	T	T	T	T	C	T	T	T	T	C	T	H	H	H	T	C	T	C	T	C	T	T	C	T	H	T	T	C	T	H	C	T	H	C	T	N	C	T	H	T	T
JAX00219255	3	10656069	0	A	G	A	A	A	A	A	G	G	A	A	A	A	A	A	N	A	N	A	G	A	G	A	A	A	G	A	A	G	A	A	A	A	A	N	A	A	A	A	A	N	A	G	A	A	A
JAX00514941	3	10679219	0	A	G	G	A	G	A	A	A	A	A	A	A	A	A	A	A	A	A	H	A	G	A	H	A	G	A	A	H	A	A	A	A	G	A	A	G	A	A	A	A	H	A	A	H	A	A
JAX00104308	3	10683075	0	G	C	C	G	C	G	G	G	G	C	G	G	G	G	C	G	H	H	H	G	C	G	C	G	C	G	G	C	G	H	G	G	C	G	H	C	G	H	C	G	H	C	G	H	G	G
JAX00514943	3	10683705	0	G	C	G	G	G	G	G	G	C	G	G	G	G	G	G	G	G	G	G	H	G	G	G	G	G	N	G	G	C	G	G	G	G	G	G	G	G	G	G	G	H	G	C	G	G	G
JAX00104309	3	10699627	0	C	T	T	C	T	C	C	T	T	T	C	C	C	C	T	H	H	T	H	T	T	H	T	C	T	T	C	T	T	H	C	C	T	C	T	T	C	H	T	C	T	T	T	H	C	C
JAX00219260	3	10803945	0	C	G	C	C	C	C	C	G	G	C	C	C	C	C	C	N	C	H	C	N	C	H	C	C	C	G	C	C	G	C	C	C	C	C	N	C	C	C	C	C	H	C	G	C	C	C
JAX00514958	3	10816387	0	G	A	G	G	G	G	G	A	G	G	G	G	G	G	G	H	G	H	G	G	G	G	G	G	G	G	G	G	G	G	G	G	G	G	H	G	G	G	G	G	G	G	G	G	G	G
JAX00514961	3	10846290	0	G	A	G	G	G	G	G	A	G	G	G	G	G	G	G	H	G	H	G	G	G	G	G	G	G	G	G	G	G	G	G	G	G	G	H	G	G	G	G	G	G	G	G	G	G	G
JAX00514962	3	10846895	0	A	G	A	A	A	A	A	G	G	G	A	A	A	A	G	H	H	G	A	G	A	H	H	A	A	G	A	G	G	H	A	A	A	A	G	A	A	H	G	A	H	G	G	A	A	A
JAX00514965	3	10870179	0	A	C	A	A	A	A	A	C	C	C	A	A	A	A	C	N	H	C	A	C	A	H	H	A	A	C	A	C	C	H	A	A	A	A	C	A	A	H	C	A	H	C	C	A	A	A
JAX00514970	3	10938762	0	T	C	T	T	T	T	T	C	T	C	T	T	T	T	C	H	H	C	T	T	T	T	H	T	T	T	T	C	T	H	T	T	T	T	C	T	T	H	C	T	T	C	T	T	T	T
JAX00514975	3	10980777	0	T	C	T	T	T	T	T	C	C	T	T	T	T	T	T	H	T	H	T	C	T	H	T	T	T	C	T	T	C	T	T	T	T	T	H	T	T	T	T	T	H	T	C	T	T	T
JAX00219265	3	11018379	0	A	G	A	A	A	A	A	A	G	A	A	A	A	A	A	A	A	A	A	G	A	H	A	A	A	G	A	A	G	A	A	A	A	A	A	A	A	A	A	A	H	A	G	A	A	A
JAX00104333	3	11020639	0	A	G	G	A	G	A	G	G	G	G	A	H	A	A	G	G	G	G	H	G	G	H	G	A	G	G	A	G	G	G	H	G	G	G	G	G	H	H	G	A	G	G	G	H	A	A
JAX00104336	3	11057045	0	G	A	G	G	G	G	G	A	G	G	G	G	G	G	G	H	G	H	G	G	G	G	G	G	G	G	G	G	G	G	G	G	G	G	H	G	G	G	G	G	G	G	G	G	G	G
JAX00514985	3	11057613	0	A	G	A	A	A	A	A	G	G	A	A	A	A	A	A	H	A	H	A	G	A	H	A	A	A	G	A	A	G	A	A	A	A	A	H	A	A	A	A	A	H	A	G	A	A	A
JAX00104339	3	11102785	0	G	A	A	G	A	G	A	A	A	A	G	H	G	G	A	A	A	A	H	A	A	H	A	G	A	A	G	A	A	A	H	A	A	A	A	A	N	H	A	G	A	A	A	H	G	G
JAX00104340	3	11117799	0	T	A	A	T	A	T	A	A	A	A	N	H	T	N	A	A	A	A	H	A	A	N	A	T	A	A	T	A	A	A	H	A	A	A	A	A	H	N	A	T	A	A	A	H	T	T
JAX00219269	3	11142555	0	A	G	A	A	A	A	A	A	G	A	A	A	A	A	A	A	A	A	A	G	A	H	A	A	A	G	A	A	G	A	A	A	A	A	A	A	A	A	A	A	G	A	G	A	A	A
JAX00104343	3	11149518	0	G	A	A	G	A	G	G	G	G	G	G	G	G	G	G	G	G	G	H	G	A	G	H	G	A	G	G	G	G	G	G	G	A	G	G	A	G	G	G	G	H	G	G	H	G	G
JAX00514992	3	11154640	0	G	A	G	G	G	G	A	G	G	A	G	H	G	G	A	H	A	H	G	G	G	G	H	G	G	G	G	A	G	A	H	A	G	A	H	G	H	H	A	G	G	A	G	G	G	G
JAX00514993	3	11154936	0	C	T	C	C	C	C	C	C	T	C	C	C	C	C	C	C	C	C	C	T	C	C	C	C	C	H	C	C	T	C	C	C	C	C	C	C	C	C	C	C	C	C	T	C	C	C
JAX00514997	3	11182350	0	C	T	C	C	C	C	C	C	T	C	C	C	C	C	C	H	C	C	C	T	C	T	C	C	C	T	C	C	T	C	C	C	C	C	C	C	C	C	C	C	T	C	T	C	C	C
JAX00104345	3	11182690	0	T	C	T	T	C	T	T	T	T	T	T	T	T	T	T	T	T	T	H	T	C	T	H	T	C	T	T	T	T	T	T	T	C	T	T	T	T	T	T	T	H	T	T	H	T	T
JAX00515001	3	11213919	0	G	A	G	G	G	G	G	A	A	G	G	G	G	G	G	H	G	H	G	A	G	H	G	G	G	A	G	G	A	G	G	G	G	G	H	G	G	G	G	G	H	G	A	G	G	G
JAX00515004	3	11224343	0	T	C	T	T	T	T	T	C	C	T	T	T	T	T	T	H	T	H	T	C	T	H	T	T	T	C	T	T	C	T	T	T	T	T	H	T	T	T	N	T	H	T	C	T	T	N
JAX00104352	3	11263689	0	A	G	G	A	G	A	A	G	G	G	A	A	A	A	G	H	H	G	H	G	G	H	G	A	G	G	A	G	G	H	A	A	G	A	G	G	A	H	G	A	G	G	G	N	A	A
JAX00515013	3	11283292	0	A	C	C	A	C	A	A	A	A	C	A	A	A	A	C	A	H	H	H	A	C	A	C	A	C	A	A	C	A	H	A	A	C	A	H	C	A	H	C	A	H	C	A	H	A	A
JAX00104357	3	11339445	0	T	C	C	T	C	T	T	C	C	C	T	T	T	T	C	H	H	C	H	C	C	H	C	T	C	C	T	C	C	H	T	T	C	T	C	C	T	H	C	T	C	C	C	H	T	T
JAX00515023	3	11360796	0	A	T	A	A	A	A	A	T	T	A	A	A	A	A	A	H	A	H	A	T	A	N	A	A	A	T	A	A	T	A	A	A	A	A	H	A	A	A	A	A	H	A	T	A	A	A
JAX00104362	3	11406653	0	T	C	C	T	C	T	T	C	C	C	T	T	T	T	C	H	H	C	H	C	C	H	C	T	C	C	T	C	C	N	T	T	C	T	C	C	T	H	C	T	C	C	C	H	T	T
JAX00515028	3	11406715	0	T	C	T	T	T	T	T	C	T	T	T	T	T	T	T	N	T	H	T	T	T	T	T	T	T	T	T	T	T	T	T	T	T	T	H	T	T	T	T	T	T	T	T	T	T	T
JAX00515031	3	11442127	0	C	A	A	C	A	C	C	A	A	A	C	C	C	C	A	H	H	A	H	A	A	H	A	C	A	A	C	A	A	H	C	C	A	C	A	A	C	H	A	C	A	A	A	H	C	C
JAX00515033	3	11458467	0	G	C	G	G	G	G	G	C	C	G	G	G	G	G	G	H	G	H	G	N	G	H	G	G	G	H	G	G	C	G	G	G	G	G	H	G	G	G	G	G	H	G	C	G	G	G
JAX00515036	3	11483311	0	G	T	G	G	G	G	G	T	G	G	G	G	G	G	G	H	G	H	G	G	G	G	G	G	G	G	G	G	G	G	G	G	G	G	H	G	G	G	G	G	G	G	G	G	G	G
JAX00515037	3	11483367	0	T	A	A	T	A	T	T	T	T	A	T	T	T	T	A	T	H	N	N	T	A	T	A	T	A	T	T	N	T	H	T	T	A	T	H	A	T	H	A	T	H	A	T	H	T	T
JAX00104369	3	11491774	0	T	G	G	T	G	T	T	G	G	G	H	T	H	H	G	N	H	G	N	G	G	G	G	T	G	G	T	G	G	H	T	T	G	T	G	G	T	G	G	T	G	G	G	N	T	H
JAX00104372	3	11525203	0	C	A	C	C	C	C	C	A	A	C	C	C	C	C	C	H	C	H	C	A	C	H	C	C	C	A	C	C	A	C	C	C	C	C	H	C	C	C	C	C	H	C	A	C	C	C
JAX00104373	3	11544912	0	C	A	A	C	A	C	C	C	C	A	C	C	C	C	A	C	H	H	H	C	A	C	A	C	A	C	C	A	C	H	C	C	A	C	H	A	C	H	A	C	H	A	C	H	C	C
JAX00219280	3	11561709	0	G	A	G	G	G	G	G	A	A	G	G	G	G	G	G	H	G	H	G	A	G	H	G	G	G	A	G	G	A	G	G	G	G	G	N	G	G	G	G	G	H	G	A	G	G	G
JAX00515045	3	11585803	0	A	G	G	A	G	A	A	G	A	G	A	A	A	A	G	H	N	G	H	A	G	A	G	A	G	A	A	G	A	H	A	A	G	A	G	G	A	H	G	A	N	G	A	H	A	A
JAX00515052	3	11623483	0	C	A	C	C	C	C	C	A	C	C	C	C	C	C	C	H	C	H	C	C	C	C	C	C	C	C	C	C	C	C	C	C	C	C	H	C	C	C	C	C	C	C	C	C	C	C
JAX00104382	3	11654231	0	A	C	C	A	C	A	A	C	A	C	A	A	A	A	C	H	H	C	H	A	C	A	C	A	C	A	A	C	A	H	A	A	C	A	C	C	A	H	C	A	H	C	A	H	A	A
JAX00515066	3	11723552	0	C	G	C	C	C	C	C	G	G	C	C	C	C	C	C	H	C	H	C	G	C	N	C	C	C	N	C	C	G	C	C	C	C	C	H	C	C	C	C	C	C	C	G	C	C	C
JAX00515068	3	11734318	0	G	A	G	G	G	G	G	A	G	G	G	G	G	G	G	H	G	H	G	G	G	G	G	G	G	G	G	G	G	G	G	G	G	G	H	G	G	G	G	G	G	G	G	G	G	G
JAX00104388	3	11742978	0	C	T	T	C	T	C	C	C	C	T	C	C	C	C	T	C	H	H	H	C	T	C	T	C	T	C	C	T	C	H	C	C	T	C	H	T	C	H	T	C	H	T	C	H	C	C
JAX00219284	3	11802066	0	C	A	C	C	C	C	C	A	A	C	C	C	C	C	C	H	C	H	C	A	C	H	C	C	C	A	C	C	A	C	C	C	C	C	H	C	C	C	C	C	H	C	A	C	C	C
JAX00515081	3	11805720	0	A	T	T	A	T	A	A	T	T	T	A	A	A	A	T	H	H	T	H	T	T	H	T	A	T	T	A	T	T	H	A	A	T	A	T	T	A	H	T	A	T	T	T	H	A	A
JAX00515083	3	11806766	0	C	T	T	C	T	C	C	C	C	T	C	C	C	C	T	C	H	H	H	C	T	C	T	C	T	C	C	T	C	H	C	C	T	C	H	T	C	H	T	C	H	T	C	H	C	C
JAX00104392	3	11806826	0	C	T	T	C	T	C	C	C	C	T	C	C	C	C	T	C	H	H	H	C	T	C	T	C	T	C	C	T	C	H	C	C	T	C	H	T	C	H	T	C	H	T	C	H	C	C
JAX00515085	3	11825391	0	G	T	G	G	G	G	G	T	T	G	G	G	G	G	G	H	G	H	G	T	G	H	G	G	G	T	G	G	T	G	G	G	G	G	H	G	G	G	G	G	H	G	T	G	G	G
JAX00515087	3	11871295	0	T	C	C	T	C	T	T	T	T	C	T	T	T	T	C	T	H	N	H	T	C	T	C	T	C	T	T	C	T	H	T	T	C	T	H	C	T	H	C	T	H	C	T	H	T	T
JAX00104397	3	11875719	0	G	A	A	G	A	G	G	G	G	A	G	G	G	G	A	G	H	H	H	G	A	G	A	G	A	G	G	A	G	H	G	G	A	G	H	A	G	H	A	G	H	A	G	H	G	G
JAX00515088	3	11875891	0	C	T	C	C	C	C	C	T	T	C	C	C	C	C	C	H	C	H	C	T	C	H	C	C	C	T	C	C	T	C	C	C	C	C	H	C	C	C	C	C	H	C	T	C	C	C
JAX00515090	3	11879568	0	A	G	G	A	G	A	A	G	G	G	A	A	N	A	G	H	H	G	H	G	G	N	G	A	G	G	A	G	G	H	A	A	G	A	G	G	A	H	G	A	G	G	G	H	A	A
JAX00515091	3	11880622	0	A	C	A	A	A	A	A	C	C	A	A	A	A	A	A	H	A	N	A	C	A	H	A	A	A	C	A	A	C	A	A	A	A	A	C	A	A	A	A	A	C	A	C	A	A	A
JAX00515092	3	11880714	0	C	T	T	C	T	C	C	T	T	T	C	C	C	C	T	H	N	T	H	T	T	H	T	C	T	T	C	T	T	H	C	C	T	C	T	T	C	N	T	C	T	T	T	H	C	C
JAX00104405	3	11977817	0	T	G	G	T	G	T	T	G	G	G	T	T	T	T	G	H	H	G	H	G	G	H	G	T	G	G	T	G	G	H	T	T	G	T	G	G	T	H	G	T	G	G	G	H	T	T
JAX00515101	3	11977926	0	A	T	T	A	T	A	A	T	T	T	A	A	A	A	T	H	H	T	H	T	T	H	T	A	T	T	A	T	T	H	A	A	T	A	T	T	A	H	T	A	T	T	T	H	A	A
JAX00104408	3	12000818	0	T	C	C	T	C	T	T	C	C	C	T	T	T	T	C	H	H	C	H	C	C	H	C	T	C	C	T	C	C	H	T	T	C	T	C	C	T	H	C	T	C	C	C	H	T	T
JAX00219289	3	12002584	0	G	A	G	G	G	G	G	A	A	G	G	G	G	G	G	H	G	H	G	A	G	H	G	G	G	A	G	G	A	G	G	G	G	G	H	G	G	G	G	G	H	G	A	G	G	G
JAX00104409	3	12023661	0	C	A	A	C	A	C	C	A	A	A	C	N	C	C	A	H	H	A	H	A	A	H	A	C	A	A	C	A	A	H	C	C	A	C	A	A	C	N	A	C	A	A	A	H	C	C
JAX00515107	3	12025210	0	C	T	T	C	T	C	C	C	C	T	C	C	C	C	T	C	H	H	H	C	T	C	T	C	T	C	C	T	C	H	C	C	T	C	H	T	C	H	T	C	H	T	C	H	C	C
JAX00104410	3	12051586	0	A	G	G	A	G	A	A	G	G	G	A	A	A	A	G	H	H	G	H	G	G	H	G	A	G	G	A	G	G	H	A	A	G	A	G	G	A	N	G	A	G	G	G	H	A	A
JAX00515109	3	12058889	0	C	T	C	C	C	C	C	T	C	C	C	C	C	C	C	N	C	H	C	C	C	C	C	C	C	C	C	C	C	C	C	C	C	C	C	C	C	C	C	C	C	C	C	C	C	C
JAX00515111	3	12060760	0	T	G	T	T	T	T	T	T	G	T	T	T	T	T	T	T	T	T	T	G	T	H	T	T	T	G	T	T	G	T	T	T	T	T	T	T	T	T	T	T	H	T	G	T	T	T
JAX00515112	3	12061361	0	A	T	T	A	T	A	A	A	T	T	A	A	A	A	T	A	H	H	H	T	T	H	T	A	T	T	A	T	T	H	A	A	T	A	H	T	A	H	T	A	T	T	T	H	A	A
JAX00515113	3	12064283	0	G	T	T	G	T	G	G	G	T	T	G	G	G	G	T	G	H	H	H	T	T	H	T	G	T	T	G	T	T	H	G	G	T	G	H	T	G	H	T	G	T	T	T	H	G	G
JAX00104413	3	12082728	0	A	C	C	A	C	A	A	C	C	C	A	A	A	A	C	H	H	C	H	C	C	A	C	A	C	C	A	C	C	H	A	A	C	A	C	C	A	H	C	A	C	C	C	H	A	A
JAX00515126	3	12124414	0	A	G	A	A	A	A	A	G	A	A	A	A	A	A	A	H	A	H	A	A	A	A	A	A	A	A	A	A	A	A	A	A	A	A	H	A	A	A	A	A	A	A	A	A	A	A
JAX00219290	3	12155225	0	C	T	C	C	C	C	C	T	C	C	C	C	C	C	C	C	C	C	C	C	C	C	C	C	C	C	C	C	C	C	C	C	C	C	N	C	C	C	C	C	C	C	C	C	C	C
JAX00219291	3	12155287	0	A	C	A	A	A	A	A	C	A	A	A	A	A	A	A	H	A	H	A	A	A	A	A	A	A	A	A	A	A	A	A	A	A	A	H	A	A	A	A	A	A	A	A	A	A	A
JAX00515130	3	12162655	0	C	T	C	C	C	C	T	C	C	C	C	H	C	C	C	H	H	C	C	C	C	C	C	C	C	C	C	C	C	N	N	T	C	T	C	C	H	C	C	C	C	C	C	C	C	C
JAX00104421	3	12180015	0	T	G	T	T	T	T	G	G	G	T	T	H	T	T	T	G	H	H	T	G	T	H	T	T	T	G	T	T	G	N	H	G	T	G	H	T	H	H	T	T	H	T	G	T	T	T
JAX00515135	3	12197011	0	C	T	C	C	C	C	C	T	C	C	C	C	C	C	C	H	C	H	C	C	C	C	C	C	C	C	C	C	C	C	C	C	C	C	H	C	C	C	C	C	C	C	C	C	C	C
JAX00515139	3	12202194	0	C	T	C	C	C	C	T	C	C	C	C	H	C	C	C	H	H	C	C	C	C	C	C	C	C	C	C	C	C	H	H	T	C	T	C	C	H	C	C	C	C	C	C	C	C	C
JAX00515140	3	12211703	0	T	C	T	T	T	T	C	C	C	T	T	H	T	T	T	C	H	N	T	C	T	H	T	T	T	C	T	T	C	H	H	C	T	C	H	T	H	T	T	T	N	T	C	T	T	T
JAX00515142	3	12219557	0	A	T	A	A	A	A	A	T	A	A	A	A	A	A	A	H	A	H	A	A	A	A	A	A	A	A	A	A	A	A	A	A	A	A	H	A	A	A	A	A	A	A	A	A	A	A
JAX00515146	3	12245443	0	T	C	C	T	C	T	C	C	C	C	T	H	T	T	C	C	C	C	H	C	C	H	C	T	C	C	T	C	C	C	H	C	C	C	C	C	H	H	C	T	C	C	C	H	T	T
JAX00515147	3	12245675	0	G	A	G	G	G	G	G	G	A	G	G	G	G	G	G	G	G	G	G	A	G	H	G	G	G	A	G	G	A	G	G	G	G	G	G	G	G	G	G	G	H	G	A	G	G	G
JAX00515148	3	12267172	0	C	A	C	C	C	C	C	A	C	C	C	C	C	C	C	H	C	H	C	C	C	C	C	C	C	C	C	C	C	C	C	C	C	C	H	C	C	C	C	C	C	C	C	C	C	C
JAX00515151	3	12270511	0	C	G	C	C	C	C	C	G	C	C	C	C	C	C	C	C	C	H	C	C	C	C	C	C	C	C	C	C	C	C	C	C	C	C	H	C	C	C	C	C	C	C	C	C	C	C
JAX00104425	3	12270761	0	A	G	A	A	A	A	G	A	A	A	A	H	A	A	A	H	H	A	A	A	A	A	A	A	A	A	A	A	A	H	H	G	A	G	A	A	H	A	A	A	A	A	A	A	A	A
JAX00104427	3	12277020	0	A	G	G	A	G	A	A	A	A	G	A	A	A	A	G	A	H	H	H	A	G	A	G	A	G	A	A	G	A	H	A	A	G	A	H	G	A	H	G	A	H	G	A	H	A	A
JAX00515153	3	12300518	0	G	A	G	G	G	G	G	A	A	G	G	G	G	G	G	H	G	H	G	A	G	H	G	G	G	A	G	G	A	G	G	G	G	G	A	G	G	G	G	G	H	G	A	G	G	G
JAX00189120	3	12329961	0	T	C	C	T	C	T	C	C	C	C	T	H	T	T	C	C	C	C	H	C	C	H	C	T	C	C	T	C	C	C	N	C	C	C	C	C	H	H	C	T	C	C	C	N	T	T
JAX00104433	3	12333048	0	G	A	A	G	A	G	G	G	G	A	G	G	G	G	A	G	H	H	H	G	A	G	A	G	A	G	G	A	G	H	G	G	A	G	H	A	G	H	A	G	A	A	G	H	G	G
JAX00515159	3	12377296	0	T	A	A	T	A	T	A	A	A	A	T	H	T	T	A	A	A	A	H	A	A	H	A	T	A	A	T	A	A	A	H	A	A	A	A	A	H	T	A	T	A	A	A	H	T	T
JAX00515160	3	12377822	0	G	C	G	G	G	G	G	G	C	G	G	G	G	G	G	G	G	G	G	C	G	H	G	G	G	C	G	G	C	G	G	G	G	G	G	G	G	G	G	G	H	G	C	G	G	G
JAX00104435	3	12380581	0	T	C	C	T	C	T	T	T	T	C	T	T	T	T	C	T	N	H	H	T	C	T	C	T	C	T	T	C	T	H	T	T	C	T	H	C	T	H	C	T	H	C	T	H	T	T
JAX00515164	3	12381147	0	A	T	T	A	T	A	T	A	A	T	A	H	A	A	T	H	T	H	H	A	T	A	T	A	T	A	A	T	A	T	H	T	T	T	H	T	H	H	T	A	H	T	A	T	A	A
JAX00515165	3	12381509	0	T	G	G	T	G	T	G	G	G	G	T	H	T	T	G	G	G	G	H	G	G	H	G	T	G	G	T	G	G	G	H	G	G	G	G	G	H	H	G	T	G	G	G	H	T	T
JAX00104436	3	12382343	0	T	C	C	T	C	T	T	T	T	C	T	T	T	T	C	T	H	H	H	T	C	T	C	T	C	T	T	C	T	H	T	T	C	T	H	C	T	H	C	T	H	C	T	H	T	T
JAX00104438	3	12415459	0	T	C	C	T	C	T	C	C	C	C	T	H	T	T	C	C	C	C	C	C	C	H	C	T	C	C	T	C	C	C	H	C	C	C	C	C	H	H	C	T	C	C	C	C	T	T
JAX00104439	3	12416500	0	T	C	T	T	T	T	C	T	T	T	T	H	T	T	T	H	H	T	T	T	T	T	T	T	T	T	T	T	T	H	H	C	T	C	T	T	H	T	T	T	T	T	T	T	T	T
JAX00219300	3	12435796	0	G	T	G	G	G	G	G	T	G	G	G	G	G	G	G	N	G	H	G	G	G	G	G	G	G	G	G	G	G	G	G	G	G	G	H	G	G	G	G	G	G	G	G	G	G	G
JAX00104441	3	12465989	0	A	G	G	A	G	A	A	A	A	G	A	A	A	A	G	A	H	H	H	A	G	A	G	A	G	A	A	G	A	H	A	A	G	A	H	G	A	H	G	A	H	G	A	H	A	A
JAX00515169	3	12470269	0	T	C	T	T	T	T	T	C	T	T	T	T	T	T	T	H	T	H	T	T	T	T	T	T	T	T	T	T	T	T	T	T	T	T	H	T	T	T	T	T	T	T	T	T	T	T
JAX00104442	3	12470809	0	A	G	A	A	G	A	A	A	A	A	A	A	A	A	A	A	A	A	H	A	G	A	H	A	G	A	A	A	A	A	A	A	G	A	A	A	A	A	A	A	H	A	A	H	A	A
JAX00515172	3	12474682	0	G	A	A	G	A	G	G	G	G	A	G	G	G	G	A	G	H	H	H	G	A	G	A	G	A	G	G	A	G	H	G	G	A	G	H	A	G	H	A	G	H	A	G	H	G	G
JAX00515180	3	12542108	0	A	G	A	A	A	A	A	G	A	A	A	A	A	A	A	H	A	H	A	A	A	A	A	A	A	A	A	A	A	A	A	A	A	A	H	A	A	A	A	A	A	A	A	A	A	A
JAX00104452	3	12615448	0	T	C	T	T	C	T	C	C	T	C	T	H	T	T	C	C	C	C	H	T	C	T	C	T	C	T	T	C	T	C	T	C	C	C	C	T	T	H	C	T	H	C	T	H	T	T
JAX00515183	3	12624055	0	A	T	A	A	A	A	A	T	A	A	A	A	A	A	A	H	A	H	A	A	A	A	A	A	A	A	A	A	A	A	A	A	A	A	H	A	A	A	A	A	A	A	A	A	A	A
JAX00515192	3	12639261	0	T	C	T	T	T	T	T	C	T	T	T	T	T	T	T	H	T	H	T	T	T	T	T	T	T	T	T	T	T	T	T	T	T	T	H	T	T	T	T	T	T	T	T	T	T	T
JAX00515197	3	12645042	0	C	G	C	C	C	C	C	G	C	C	C	C	C	C	C	H	C	H	C	C	C	C	C	C	C	C	C	C	C	C	C	C	C	C	H	C	C	C	C	C	C	C	C	C	C	C
JAX00515198	3	12658595	0	G	A	G	G	G	G	G	A	G	G	G	G	G	G	G	G	G	H	G	G	G	G	G	G	G	G	G	N	G	G	G	G	G	G	G	G	G	G	H	G	G	G	G	G	G	G
JAX00104455	3	12659081	0	T	C	T	T	C	T	C	C	C	C	T	H	T	T	C	C	C	C	H	C	C	H	C	T	C	C	T	C	C	C	H	C	C	C	C	T	N	H	C	T	C	C	C	H	T	T
JAX00104464	3	12763740	0	C	T	C	C	T	C	T	T	T	T	C	H	C	C	T	T	T	T	H	T	T	H	T	C	T	T	C	T	T	T	H	T	T	T	T	C	H	H	T	C	T	T	T	H	C	C
JAX00515213	3	12769501	0	A	G	A	A	A	A	A	G	A	A	A	A	A	A	A	H	A	A	A	A	A	A	A	A	A	A	A	A	A	A	A	A	A	A	H	A	A	A	A	A	A	A	A	A	A	A
JAX00515217	3	12778100	0	G	T	G	G	G	G	G	T	T	G	G	G	G	G	G	H	G	H	G	T	G	H	G	G	G	T	G	G	T	G	G	G	G	G	H	G	G	G	G	G	H	G	T	G	G	G
JAX00104469	3	12818472	0	A	T	A	A	T	A	T	T	T	T	A	H	A	A	T	T	T	T	H	T	T	H	T	A	T	T	A	T	T	T	H	T	T	T	T	A	H	H	T	A	T	T	T	H	A	A
JAX00515222	3	12823156	0	C	T	C	C	C	C	C	T	C	C	C	C	C	C	C	H	C	H	C	C	C	C	C	C	C	C	C	C	C	C	C	C	C	C	H	C	C	C	C	C	C	C	C	C	C	C
JAX00515225	3	12870449	0	C	T	C	C	C	C	C	C	T	C	C	C	C	C	C	C	C	C	C	T	C	H	C	C	C	T	C	C	T	C	C	C	C	C	C	C	C	C	C	C	H	C	T	C	C	C
JAX00515230	3	12872484	0	T	A	T	T	A	T	A	A	A	A	T	H	T	T	A	A	A	A	H	A	A	H	A	T	A	A	T	A	A	A	N	A	A	A	A	T	N	H	A	T	A	A	A	H	T	T
JAX00515231	3	12877256	0	A	G	A	A	G	A	G	A	A	G	A	H	A	A	G	H	G	H	H	A	G	A	G	A	G	A	A	G	A	G	H	G	G	G	H	A	H	H	G	A	H	G	A	H	A	A
JAX00515233	3	12878366	0	C	T	C	C	T	C	C	C	C	T	C	C	C	C	T	C	H	H	N	C	T	C	T	C	T	C	C	T	C	H	C	C	T	C	H	C	C	H	T	C	H	T	C	H	C	C
JAX00515234	3	12878417	0	A	C	A	A	C	A	C	C	A	C	A	H	A	A	C	C	C	C	H	A	C	A	C	A	C	A	A	C	A	C	H	C	C	C	C	A	H	H	C	A	H	C	A	H	A	A
JAX00515239	3	12910278	0	T	A	T	T	A	T	A	A	A	A	T	N	T	T	A	A	A	A	H	A	A	H	A	T	A	A	T	A	A	A	H	N	A	A	A	T	H	N	H	T	A	A	A	H	T	T
JAX00104477	3	12928529	0	T	C	T	T	C	T	C	C	C	C	T	H	T	T	C	C	C	C	H	C	C	H	C	T	C	C	T	C	C	C	H	C	C	C	C	T	H	H	C	T	C	C	C	H	T	T
JAX00515243	3	12938358	0	G	A	G	G	A	G	G	G	G	A	G	G	G	G	A	G	H	H	H	G	A	G	A	G	A	G	G	A	G	H	G	G	A	G	H	G	G	H	A	G	H	A	G	H	G	G
JAX00515245	3	12982059	0	A	G	A	A	A	A	A	G	G	A	A	A	A	A	A	H	A	H	A	G	A	H	A	A	A	G	A	A	G	A	A	A	A	A	H	A	A	A	A	A	N	A	G	A	A	A
JAX00104481	3	12989368	0	A	G	A	A	G	A	G	G	G	G	A	H	A	A	G	G	G	G	H	G	G	H	G	A	G	G	A	G	G	G	H	G	G	G	G	A	H	H	G	A	G	G	G	H	A	A
JAX00219311	3	13054868	0	A	C	A	A	A	A	A	C	C	A	A	A	A	A	A	H	A	H	A	C	A	H	A	A	A	C	A	A	C	A	A	A	A	A	A	A	A	A	A	A	A	A	C	A	A	A
JAX00515253	3	13060634	0	A	T	A	A	A	A	A	T	T	A	A	A	A	A	A	H	A	H	A	T	A	H	A	A	A	T	A	A	T	A	A	A	A	A	H	A	A	A	A	A	H	A	T	A	A	A
JAX00515254	3	13061524	0	A	G	A	A	A	A	A	G	G	A	A	A	A	A	A	H	A	H	A	G	A	H	A	A	A	G	A	A	G	A	A	A	A	A	H	A	A	A	A	A	H	A	G	A	A	A
JAX00104488	3	13080496	0	G	T	G	G	T	G	G	G	G	T	G	G	G	G	T	G	H	T	H	G	T	G	T	G	T	G	G	T	G	H	G	G	T	G	T	G	G	H	T	G	T	T	G	H	G	G
JAX00515269	3	13136642	0	A	G	A	A	A	A	A	G	A	A	A	A	A	A	A	H	A	H	A	A	A	A	A	A	A	A	A	A	A	A	A	A	A	A	H	A	A	A	A	A	A	A	A	A	A	A
JAX00515271	3	13180088	0	A	C	A	A	A	A	A	C	A	A	A	A	A	A	A	C	A	N	A	A	A	A	A	A	A	A	A	A	A	A	A	A	A	A	C	A	A	A	A	A	A	A	A	A	A	A
JAX00104498	3	13201161	0	T	C	T	T	C	T	C	C	C	C	T	H	T	T	C	C	C	C	H	C	C	H	C	T	C	C	N	C	C	C	H	C	C	C	C	T	H	H	C	T	C	C	C	H	T	T
JAX00515273	3	13201214	0	A	G	A	A	A	A	A	G	A	A	A	A	A	A	A	H	A	N	A	A	A	A	A	A	A	A	A	A	A	A	A	A	A	A	H	A	A	A	A	A	A	A	A	A	A	A
JAX00515274	3	13201284	0	G	T	G	G	T	G	T	T	T	T	G	H	G	G	T	T	T	T	H	T	T	N	T	G	T	T	G	T	T	T	H	T	T	T	T	G	H	H	T	G	T	T	T	H	G	G
JAX00515280	3	13251204	0	A	G	A	A	A	A	A	G	A	A	A	A	A	A	A	N	A	H	A	N	A	A	A	A	A	A	A	A	H	A	A	A	A	A	N	A	A	A	A	A	A	A	A	A	A	A
JAX00219319	3	13294558	0	A	G	A	A	A	A	A	G	G	A	A	A	A	A	A	H	A	H	A	G	A	A	A	A	A	G	A	A	G	A	A	A	A	A	H	A	A	A	A	A	H	A	G	A	A	A
JAX00104508	3	13344551	0	T	A	T	T	T	T	T	A	A	T	T	T	T	T	T	H	T	H	T	A	T	H	T	T	T	A	T	T	A	T	T	T	T	T	H	T	T	T	T	T	H	T	A	T	T	T
JAX00515297	3	13363241	0	T	C	T	T	T	T	T	C	C	T	T	T	T	T	T	H	T	H	T	C	T	H	T	T	T	C	T	T	C	T	T	T	T	T	T	T	T	T	T	T	N	T	C	T	T	T
JAX00515304	3	13416839	0	A	G	A	A	A	A	A	G	G	A	A	A	A	A	A	H	A	H	A	G	A	N	A	A	A	G	A	A	G	A	A	A	A	A	H	A	A	A	A	A	H	A	G	A	A	A
JAX00219323	3	13450514	0	C	T	C	C	C	C	C	T	T	C	C	C	C	C	C	H	C	H	C	T	C	H	C	C	C	T	C	C	T	C	C	C	C	C	H	C	C	C	C	C	H	C	T	C	C	C
JAX00219324	3	13451115	0	T	C	T	T	T	T	T	C	C	T	T	T	T	T	T	H	T	H	T	C	T	H	T	T	T	C	T	T	C	T	T	T	T	T	H	T	T	T	T	T	N	T	C	T	T	T
JAX00104517	3	13465544	0	C	T	C	C	C	C	C	T	T	C	C	C	C	C	C	H	C	H	C	T	C	H	C	C	C	T	C	C	T	C	C	C	C	C	H	C	C	C	C	C	H	C	T	C	C	C
JAX00104519	3	13510478	0	G	A	G	G	G	G	G	A	A	G	G	G	G	G	G	H	G	H	G	A	G	H	G	G	G	A	G	G	A	G	G	G	G	G	H	G	G	G	G	G	H	G	A	G	G	G
JAX00515316	3	13512828	0	G	A	G	G	G	G	G	A	G	G	G	G	G	G	G	H	G	H	G	G	G	G	G	G	G	G	G	G	G	G	G	G	G	G	H	G	G	G	G	G	G	G	G	G	G	G
JAX00515318	3	13535115	0	T	C	T	T	T	T	T	T	C	T	T	T	T	T	T	T	T	T	T	C	T	N	T	T	T	C	T	T	C	T	T	T	T	T	T	T	T	T	T	T	H	T	C	T	T	T
JAX00515319	3	13542362	0	T	G	T	T	T	T	T	G	G	G	T	T	T	T	G	H	N	G	T	G	T	T	H	T	T	G	T	G	G	N	T	T	T	T	G	T	T	H	G	T	T	G	H	T	T	T
JAX00515322	3	13549192	0	C	A	C	C	C	C	A	C	C	C	C	H	C	C	C	H	H	C	C	C	C	C	C	C	C	C	C	C	C	H	H	A	C	A	C	C	H	C	C	C	C	C	C	C	C	C
JAX00515325	3	13559312	0	G	A	G	G	G	G	G	A	A	A	G	G	G	G	A	N	H	A	G	A	G	H	H	G	G	A	G	A	A	H	G	G	G	G	A	G	G	H	A	G	H	A	A	G	G	G
JAX00515326	3	13580708	0	A	G	A	A	A	A	A	G	A	G	A	A	A	A	G	H	H	G	A	A	A	A	H	A	A	A	A	G	A	H	A	A	A	A	G	A	A	N	G	A	A	G	A	A	A	A
JAX00104525	3	13581898	0	C	G	C	C	C	C	C	G	C	C	C	C	C	C	C	G	C	N	C	C	C	C	C	C	C	C	C	C	C	C	C	C	C	C	N	C	C	C	C	C	C	C	C	C	C	C
JAX00515336	3	13608568	0	C	T	C	C	C	C	C	C	C	T	C	C	C	C	T	C	H	H	C	C	C	C	H	C	C	C	C	T	C	H	C	C	C	C	H	C	C	H	T	C	C	T	C	C	C	C
JAX00104529	3	13625765	0	A	G	A	A	A	A	A	G	A	G	A	A	A	A	G	N	H	G	A	H	A	A	H	A	A	A	A	G	N	N	A	A	A	A	G	A	A	H	G	A	A	G	H	A	A	A
JAX00515342	3	13691318	0	A	G	A	A	A	A	A	G	G	A	A	A	A	A	A	H	A	H	A	G	A	H	A	A	A	G	A	A	G	A	A	A	A	A	H	A	A	A	A	A	H	A	G	A	A	A
JAX00515345	3	13700355	0	C	T	C	C	C	C	C	T	T	T	C	C	C	C	T	H	H	T	C	T	C	H	H	C	C	T	C	T	T	H	C	C	C	C	T	C	C	H	T	C	H	T	T	C	C	C
JAX00515347	3	13704834	0	A	G	A	A	A	A	A	G	G	G	A	A	A	A	G	H	H	G	A	G	A	A	N	A	A	G	A	G	G	N	A	A	A	A	G	A	A	N	G	A	A	G	G	A	A	A
JAX00515349	3	13708873	0	A	G	A	A	A	A	A	A	A	G	A	H	A	A	G	A	H	H	A	A	A	A	H	A	A	A	A	G	A	H	A	A	A	A	H	A	A	H	G	A	A	G	A	A	A	A
JAX00515350	3	13714592	0	A	G	A	A	A	A	A	G	A	A	A	A	A	A	A	A	A	N	A	A	A	A	A	A	A	A	A	A	A	A	A	A	A	A	A	A	A	A	A	A	A	A	A	A	A	A
JAX00104535	3	13717059	0	A	G	A	A	G	A	A	A	A	A	A	A	A	A	A	A	A	A	H	A	G	A	H	A	G	A	A	A	A	A	A	A	G	A	A	A	A	A	A	A	H	A	A	H	A	A
JAX00515360	3	13737630	0	C	G	C	C	C	C	C	C	G	C	C	C	C	C	C	N	C	C	C	G	C	H	C	C	C	G	C	C	G	C	C	C	C	C	C	C	C	N	C	C	H	C	G	C	C	C
JAX00515367	3	13742181	0	G	A	G	G	A	G	G	G	A	A	G	G	G	G	A	G	H	H	H	A	A	H	A	G	A	A	G	A	A	H	G	G	A	G	H	G	G	H	A	G	A	A	A	H	G	G
JAX00515369	3	13749129	0	A	T	A	A	A	A	A	T	A	A	A	A	A	A	A	H	A	H	A	A	A	A	A	A	A	A	A	A	A	A	A	A	A	A	H	A	A	A	A	A	A	A	A	A	A	A
JAX00104538	3	13759407	0	A	G	A	A	G	A	A	G	G	A	A	A	A	A	A	H	A	H	H	G	G	H	H	A	G	G	A	A	G	A	A	A	G	A	H	A	A	A	A	A	G	A	G	H	A	A
JAX00515370	3	13763307	0	A	G	A	A	G	A	A	G	G	A	A	A	A	A	A	H	A	H	H	G	G	H	H	A	G	G	A	A	G	A	A	A	G	A	H	A	A	A	A	A	G	A	G	A	A	A
JAX00104540	3	13764180	0	T	C	T	T	C	T	T	T	T	T	T	T	T	T	T	T	T	T	H	T	C	T	H	T	C	T	T	T	T	T	T	T	C	T	T	T	T	T	T	T	H	T	T	H	T	T
JAX00104542	3	13821703	0	C	T	C	C	T	C	C	T	T	C	C	C	C	C	C	C	C	C	H	T	T	H	H	C	T	T	C	C	T	C	C	C	T	C	C	C	C	C	C	C	T	C	T	H	C	C
JAX00515378	3	13828942	0	G	T	G	G	T	G	G	T	T	G	G	G	G	G	G	H	G	H	H	T	T	H	H	G	T	T	G	G	T	G	G	G	T	G	H	G	G	G	G	G	T	G	T	H	G	G
JAX00104544	3	13833795	0	T	C	T	T	C	T	T	C	C	T	T	T	T	T	T	N	T	H	N	C	C	C	H	T	C	C	T	T	C	T	T	T	C	T	N	T	T	T	H	T	C	T	C	N	T	T
JAX00515390	3	13897235	0	C	T	C	C	C	C	C	C	T	C	C	C	C	C	C	C	C	C	C	T	C	C	C	C	C	T	C	C	H	C	C	C	C	C	C	C	C	C	C	C	N	C	T	C	C	C
JAX00515392	3	13903558	0	A	G	A	A	G	A	A	A	A	A	A	A	A	A	A	A	A	A	H	A	G	A	H	A	G	A	A	A	A	A	A	A	G	A	A	A	A	A	A	A	H	A	A	H	A	A
JAX00104551	3	13928281	0	T	C	T	T	C	T	T	C	C	T	T	T	T	T	T	H	T	H	H	C	C	H	H	T	C	C	T	T	C	T	T	T	C	T	H	T	T	T	T	T	C	T	C	H	T	T
JAX00219336	3	13929787	0	C	T	C	C	C	C	C	C	T	C	C	C	C	C	C	C	C	C	C	T	C	H	C	C	C	T	C	C	T	C	C	C	C	C	C	C	C	C	C	C	H	C	T	C	C	C
JAX00104553	3	13930069	0	G	A	G	G	A	G	G	G	G	G	G	G	G	G	G	G	G	G	H	G	A	G	H	G	A	G	G	G	G	G	G	G	A	G	G	G	G	G	G	G	H	G	G	N	G	G
JAX00515397	3	13981201	0	A	G	A	A	G	A	A	A	A	A	A	A	A	A	A	A	A	A	H	A	G	A	H	A	G	A	A	A	A	A	A	A	G	A	A	A	A	A	A	A	H	A	A	N	A	A
JAX00515400	3	14025087	0	A	T	A	A	A	A	A	T	A	A	A	A	A	A	A	H	A	H	A	A	A	A	A	A	A	A	A	A	A	A	A	A	A	A	H	A	A	A	A	A	A	A	A	A	A	A
JAX00104557	3	14025223	0	A	G	A	A	A	A	A	G	A	A	A	A	A	A	A	G	A	G	A	A	A	A	A	A	A	A	A	A	A	A	A	A	A	A	G	A	A	A	A	A	A	A	A	A	A	A
JAX00515402	3	14025484	0	G	A	G	G	G	G	G	A	A	G	G	G	G	G	G	G	G	G	G	A	G	G	G	G	G	A	G	G	A	G	G	G	G	G	G	G	G	G	G	G	G	G	A	G	G	G
JAX00515403	3	14028313	0	A	G	A	A	A	A	A	A	G	A	A	A	A	A	A	A	A	A	A	G	A	H	A	A	A	G	A	A	G	A	A	A	A	A	A	A	A	A	A	A	H	A	G	A	A	A
JAX00515404	3	14028724	0	A	G	A	A	A	A	A	A	G	A	A	A	A	A	A	A	A	A	A	G	A	H	A	A	A	G	A	A	G	A	A	A	A	A	A	A	A	A	A	A	A	A	G	A	A	A
JAX00515414	3	14109772	0	T	G	T	T	T	T	T	G	G	T	T	T	T	T	T	G	T	G	T	G	T	H	T	T	T	G	T	T	G	T	T	T	T	T	G	T	T	T	T	T	H	T	G	T	T	T
JAX00515418	3	14110583	0	A	C	A	A	A	A	A	C	C	A	A	A	A	A	A	H	A	H	A	C	A	H	A	A	A	C	A	A	C	A	A	A	A	A	H	A	A	A	A	A	H	A	C	A	A	A
JAX00104571	3	14197413	0	A	C	A	A	C	A	A	C	C	C	A	A	A	A	C	H	H	C	H	C	C	N	C	A	C	N	A	C	C	H	A	A	C	A	C	A	A	H	C	A	C	C	C	H	A	A
JAX00219344	3	14241243	0	G	T	G	G	G	G	G	T	G	G	G	G	G	G	G	H	G	H	G	G	G	G	G	G	G	G	G	G	G	G	G	G	G	G	H	G	G	G	G	G	G	G	G	G	G	G
JAX00515434	3	14292843	0	A	G	A	A	A	A	A	G	G	A	A	A	A	A	A	H	A	H	A	G	A	H	A	A	A	G	A	A	G	A	A	A	A	A	H	A	A	A	A	A	H	A	G	A	A	A
JAX00104579	3	14294906	0	C	T	C	C	C	C	C	T	T	C	C	C	C	C	C	N	C	N	C	T	C	C	C	C	C	N	C	C	T	C	C	C	C	C	N	C	C	C	C	C	C	C	T	C	C	C
JAX00515436	3	14295476	0	T	C	T	T	T	T	T	C	T	T	T	T	T	T	T	T	T	H	T	T	T	T	T	T	T	T	T	T	T	T	T	T	T	T	N	T	T	T	T	T	T	T	T	T	T	T
JAX00515449	3	14470393	0	G	A	G	G	G	G	G	A	A	G	G	G	G	G	G	N	G	H	G	A	G	H	G	G	G	A	G	G	A	G	G	G	G	G	H	G	G	G	G	G	H	G	A	G	G	G
JAX00515450	3	14471948	0	A	G	A	A	A	A	A	G	A	A	A	A	A	A	A	H	A	H	A	A	A	A	A	A	A	A	A	A	A	A	A	A	A	A	H	A	A	A	A	A	A	A	A	A	A	A
JAX00104595	3	14516615	0	C	G	C	C	G	C	G	C	C	C	C	H	C	C	C	H	H	C	H	C	G	C	H	C	G	C	C	C	C	H	H	G	G	G	C	C	H	C	C	C	H	C	C	H	C	C
JAX00104597	3	14526261	0	A	T	A	A	T	A	A	T	T	T	A	A	A	A	T	H	H	T	H	T	T	H	T	A	T	T	A	T	T	H	A	A	T	A	T	A	A	H	T	A	T	T	T	H	A	A
JAX00515464	3	14537127	0	C	G	C	C	C	C	C	G	G	C	C	C	C	C	C	H	C	H	C	G	C	H	C	C	C	G	C	C	G	C	C	C	C	C	H	C	C	C	C	C	H	C	G	C	C	C
JAX00515471	3	14602186	0	C	T	C	C	C	C	T	C	C	C	C	H	C	C	C	H	H	C	C	C	C	C	C	C	C	C	C	C	C	H	H	T	C	T	C	C	H	C	C	C	C	C	C	C	C	C
JAX00515472	3	14603564	0	A	T	A	A	A	A	T	A	T	A	A	H	A	A	A	H	H	A	A	T	A	H	A	A	A	H	A	A	T	N	H	T	A	T	A	A	H	A	A	A	H	A	T	A	A	A
JAX00515476	3	14624658	0	A	T	A	A	A	A	A	T	A	A	A	A	A	A	A	H	A	H	A	A	A	A	A	A	A	A	A	A	A	A	A	A	A	A	H	A	A	A	A	A	A	A	A	A	A	A
JAX00515477	3	14643181	0	A	G	A	A	A	A	G	G	A	A	A	H	A	A	A	G	H	G	A	A	A	A	A	A	A	A	A	A	A	H	H	G	A	G	G	A	H	A	A	A	A	A	A	A	A	A
JAX00104610	3	14713450	0	T	C	T	T	T	T	T	C	T	T	T	T	T	T	T	C	T	C	T	T	T	T	T	T	T	T	T	T	T	T	T	T	T	T	C	T	T	T	T	T	T	T	T	T	T	T
JAX00104613	3	14735681	0	T	G	T	T	T	T	G	G	G	T	T	H	T	T	T	G	N	N	T	G	T	N	T	T	T	G	T	T	G	N	N	G	T	G	N	T	T	T	T	T	T	T	G	T	T	T
JAX00515489	3	14781446	0	C	A	C	C	C	C	C	C	A	C	N	H	N	H	C	C	C	C	C	A	C	H	C	C	C	A	C	C	A	C	C	C	C	C	C	C	C	C	C	C	H	C	A	C	C	C
JAX00104615	3	14784012	0	T	C	C	T	T	T	C	C	C	T	T	H	T	T	T	C	H	H	T	C	T	H	T	T	T	C	T	T	C	H	H	C	T	C	H	C	H	T	T	T	H	T	C	T	T	T
JAX00515492	3	14795933	0	G	T	T	G	G	G	G	T	G	G	G	G	G	G	G	H	G	H	G	G	G	G	G	G	G	G	G	G	G	G	G	G	G	G	H	T	G	G	G	G	G	G	G	G	G	G
JAX00515493	3	14795946	0	G	T	T	G	G	G	G	G	G	G	G	G	G	G	G	G	G	G	G	G	G	G	G	G	G	G	G	G	G	G	G	G	G	G	G	T	G	G	G	G	G	G	G	G	G	G
JAX00515495	3	14797412	0	G	A	G	G	G	G	G	A	A	G	G	G	G	G	G	H	G	H	G	A	G	H	G	G	G	A	G	G	A	G	G	G	G	G	H	G	G	G	G	G	H	G	A	G	G	G
JAX00515496	3	14797429	0	C	G	C	C	C	C	C	G	G	C	C	C	C	C	C	N	C	H	C	G	C	H	C	C	C	G	C	C	G	C	C	C	C	C	H	C	C	C	C	C	H	C	G	C	C	C
JAX00515499	3	14806719	0	A	C	C	A	A	A	C	A	C	A	A	H	A	A	A	A	H	A	A	C	A	H	A	A	A	C	A	A	C	H	H	C	A	C	A	C	H	A	A	A	H	A	C	A	A	A
JAX00515501	3	14815593	0	G	A	A	G	G	G	G	G	G	G	G	G	G	G	G	G	G	G	G	G	G	G	G	G	G	G	G	G	G	G	G	G	G	G	G	A	G	G	G	G	G	G	G	G	G	G
JAX00515507	3	14842602	0	T	C	T	T	T	T	T	C	C	T	T	T	T	T	T	H	T	H	T	C	T	H	T	T	T	C	T	T	C	T	T	T	T	T	H	T	T	T	T	T	H	T	C	T	T	T
JAX00515509	3	14845308	0	C	T	T	C	C	C	C	C	C	C	C	C	C	C	C	C	C	C	C	C	C	C	C	C	C	C	C	C	C	C	C	C	C	C	C	T	C	C	C	C	C	C	C	C	C	C
JAX00104620	3	14846092	0	A	G	G	A	A	A	A	G	G	A	A	A	A	A	A	H	A	H	A	G	A	G	A	A	A	G	A	A	G	A	A	A	A	A	H	G	A	A	A	A	H	A	G	A	A	A
JAX00515513	3	14853292	0	A	C	C	A	A	A	A	C	A	A	A	A	A	A	A	H	A	H	A	A	A	A	A	A	A	A	A	A	A	A	A	A	A	A	H	C	A	A	A	A	A	A	A	A	A	A
JAX00515515	3	14855876	0	C	A	A	C	C	C	C	C	A	C	C	C	C	C	C	C	C	C	C	A	C	H	C	C	C	A	C	C	A	C	C	C	C	C	C	A	C	C	C	C	H	C	A	C	C	C
JAX00515516	3	14856002	0	A	C	C	A	A	A	A	C	C	A	A	A	A	A	A	H	A	H	A	C	A	H	A	A	A	C	A	A	C	A	A	A	A	A	H	C	A	A	A	A	H	A	C	A	A	A
JAX00515520	3	14868799	0	C	G	G	C	C	C	G	C	C	C	C	H	C	C	C	N	H	C	C	C	C	C	C	C	C	C	C	C	C	N	H	G	C	G	C	G	H	C	C	C	C	C	C	C	C	C
JAX00515521	3	14868854	0	A	G	A	A	A	A	A	G	A	A	A	A	A	A	A	G	A	H	A	A	A	A	A	A	A	A	A	A	A	A	A	A	A	A	G	A	A	A	A	A	A	A	A	A	A	A
JAX00515531	3	14920282	0	A	T	A	A	A	A	A	T	T	A	A	A	A	A	A	A	A	H	A	T	A	H	A	A	A	T	A	A	T	A	A	A	A	A	A	A	A	A	A	A	A	A	T	A	A	A
JAX00104628	3	14938206	0	G	A	G	G	G	G	G	A	A	G	G	G	G	G	G	H	G	H	G	A	G	H	G	G	G	A	G	G	A	G	G	G	G	G	H	G	G	G	G	G	H	G	A	G	G	G
JAX00515534	3	14948642	0	T	C	T	T	T	T	C	T	T	T	T	H	T	T	T	H	H	T	T	T	T	T	T	T	T	T	T	T	T	H	H	C	T	C	T	T	H	T	T	T	T	T	T	T	T	T
JAX00515539	3	14955705	0	G	A	G	G	G	G	G	A	G	G	G	G	G	G	G	H	G	H	G	G	G	G	G	G	G	G	G	G	G	G	G	G	G	G	H	G	G	G	G	G	G	G	G	G	G	G
JAX00104630	3	14988617	0	A	G	A	A	A	A	G	G	G	A	A	H	A	A	A	G	H	H	A	G	A	H	A	A	A	G	A	A	G	H	H	G	A	G	H	A	H	A	A	A	H	A	G	A	A	A
JAX00104631	3	14998684	0	T	C	T	T	T	T	C	C	C	T	T	C	T	T	T	C	C	T	T	C	T	T	T	T	T	C	T	T	C	C	C	C	T	C	T	T	C	T	T	T	T	T	C	T	T	T
JAX00515550	3	15048521	0	C	A	C	C	C	C	C	A	C	C	C	C	C	C	H	H	C	A	C	C	C	C	C	C	C	C	C	H	C	C	C	C	C	C	A	C	C	N	H	C	C	H	C	C	C	C
JAX00104636	3	15068024	0	A	G	A	A	A	A	A	G	G	A	A	A	A	A	A	H	A	H	A	G	A	H	A	A	A	G	A	A	G	A	A	A	A	A	H	A	A	A	A	A	H	A	G	A	A	A
JAX00104637	3	15079988	0	T	G	G	T	T	T	T	G	G	T	T	T	T	T	T	H	T	H	T	G	T	H	T	T	T	G	T	T	G	T	T	T	T	T	H	G	T	T	T	T	H	T	G	T	T	T
JAX00515566	3	15111569	0	G	C	G	G	G	G	G	C	C	G	G	G	G	G	G	H	G	H	G	C	G	H	G	G	G	C	G	G	C	G	G	G	G	G	H	G	G	G	G	G	H	G	C	G	G	G
JAX00515567	3	15113445	0	G	C	G	G	G	G	G	C	G	G	G	G	G	G	G	G	G	G	G	G	G	G	G	G	G	G	G	G	G	G	G	G	G	G	G	G	G	G	G	G	G	G	G	G	G	G
JAX00515568	3	15119923	0	G	A	G	G	G	G	G	A	G	G	G	G	G	G	G	H	G	H	G	G	G	G	G	G	G	G	G	G	G	G	G	G	G	G	H	G	G	G	G	G	G	G	G	G	G	G
JAX00515569	3	15120809	0	C	A	C	C	C	C	C	A	A	C	C	C	C	C	C	H	C	H	C	A	C	H	C	C	C	A	C	C	A	C	C	C	C	C	H	C	C	C	C	C	H	C	A	C	C	C
JAX00515571	3	15124745	0	G	A	G	G	G	G	G	A	G	G	G	G	G	G	G	H	G	H	G	G	G	G	G	G	G	G	G	G	G	G	G	G	G	G	H	G	G	G	G	G	G	G	G	G	G	G
JAX00515572	3	15125085	0	T	G	T	T	T	T	T	G	G	T	T	N	T	T	T	H	T	H	T	G	T	N	T	T	T	G	T	T	G	T	T	T	T	T	H	T	T	T	T	T	H	T	G	T	T	T
JAX00515573	3	15125202	0	C	T	C	C	C	C	C	T	T	C	C	C	C	N	C	H	C	H	C	T	C	H	C	C	C	T	C	C	T	C	C	C	C	C	H	C	C	C	C	C	H	C	T	C	C	C
JAX00104643	3	15149286	0	G	T	G	G	G	G	G	T	T	G	G	G	G	G	G	H	G	H	G	T	G	H	G	G	G	T	G	G	T	G	G	G	G	G	H	G	G	G	G	G	H	G	T	G	G	G
JAX00219361	3	15162448	0	G	A	G	G	G	G	G	G	A	G	G	G	G	G	G	G	G	G	G	A	G	H	G	G	G	A	G	G	A	G	G	G	G	G	G	G	G	G	G	G	H	G	A	G	G	G
JAX00515579	3	15196403	0	A	G	A	A	A	A	A	G	A	A	A	A	A	A	A	H	A	H	A	A	A	A	A	A	A	A	A	A	A	A	A	A	A	A	N	A	A	A	A	A	A	A	A	A	A	A
JAX00515584	3	15214214	0	T	C	T	T	T	T	T	C	C	T	T	T	T	T	T	H	T	H	T	C	T	H	T	T	T	C	T	T	C	T	T	T	T	T	H	T	T	T	T	T	H	T	C	T	T	T
JAX00515585	3	15214721	0	T	C	T	T	T	T	T	C	T	T	T	T	T	T	T	T	T	N	T	T	T	T	T	T	T	T	T	T	T	T	T	T	T	T	T	T	T	T	T	T	T	T	T	T	T	T
JAX00515586	3	15220454	0	T	C	T	T	T	T	T	C	C	T	T	T	T	T	T	T	T	H	T	C	T	H	T	T	T	C	T	T	C	T	T	T	T	T	T	T	T	T	T	T	H	T	C	T	T	T
JAX00104647	3	15222355	0	C	T	T	C	C	C	C	C	C	C	C	C	C	C	C	C	C	C	C	C	C	C	C	C	C	C	C	C	C	C	C	C	C	C	C	T	C	C	C	C	C	C	C	C	C	C
JAX00104648	3	15238381	0	T	C	C	T	T	T	T	T	T	T	T	T	T	T	T	T	T	T	T	T	T	T	T	T	T	T	T	T	T	T	T	T	T	T	T	C	T	T	T	T	T	T	T	T	T	T
JAX00515591	3	15238772	0	G	T	T	G	G	G	G	G	G	G	G	G	G	G	G	G	G	G	G	G	G	G	G	G	G	G	G	G	G	G	G	G	G	G	G	T	G	G	G	G	G	G	G	G	G	G
JAX00104651	3	15259971	0	G	T	T	G	G	G	T	T	T	T	G	H	G	G	T	T	T	T	G	T	G	H	H	G	G	T	G	T	T	T	H	T	G	T	T	T	H	H	T	G	H	T	T	G	G	G
JAX00104653	3	15294761	0	G	A	A	G	G	G	G	G	G	G	G	G	G	G	G	G	G	G	G	G	G	G	G	G	G	G	G	G	G	G	G	G	G	G	G	A	G	G	G	G	G	G	G	G	G	G
JAX00515642	3	16134622	0	A	C	C	A	A	A	A	C	C	A	A	A	A	A	A	H	A	H	A	C	A	A	A	A	A	C	A	A	C	A	A	A	A	A	H	C	A	A	A	A	A	A	C	A	A	A
JAX00515655	3	16198761	0	T	C	T	T	T	T	C	C	C	C	T	H	T	T	C	C	C	C	T	C	T	H	H	T	T	C	T	C	C	C	H	C	T	C	C	T	H	H	C	T	H	C	C	T	T	T
JAX00104698	3	16298034	0	T	A	T	T	T	T	T	A	A	T	T	T	T	T	T	H	T	H	T	A	T	H	T	T	T	A	T	T	A	T	T	T	T	T	H	T	T	T	T	T	H	T	A	T	T	T
JAX00515674	3	16318523	0	C	G	C	C	C	C	C	C	G	C	C	C	C	C	C	C	C	C	C	G	C	H	C	C	C	G	C	C	G	C	C	C	C	C	C	C	C	C	C	C	H	C	G	C	C	C
JAX00515676	3	16322760	0	A	C	A	A	A	A	A	C	A	A	A	A	A	A	A	H	A	N	A	A	A	A	A	A	A	A	A	A	A	A	A	A	A	A	H	A	A	A	A	A	A	A	A	A	A	A
JAX00104702	3	16342900	0	A	C	C	A	A	A	A	C	C	C	A	A	A	A	C	H	H	C	A	C	A	H	H	A	A	C	A	C	C	H	A	A	A	A	C	C	A	H	C	A	H	C	C	A	A	A
JAX00219369	3	16354789	0	C	G	C	C	C	C	C	C	G	C	C	C	C	C	C	C	C	C	C	G	C	H	C	C	C	G	C	C	G	C	C	C	C	C	C	C	C	C	C	C	H	C	G	C	C	C
JAX00515688	3	16412333	0	A	G	G	A	A	A	A	G	G	G	A	A	A	A	G	H	H	G	A	G	A	H	H	A	A	G	A	G	G	H	A	A	A	A	G	G	A	H	G	A	H	G	G	A	A	A
JAX00104709	3	16419033	0	C	T	T	C	C	C	C	C	C	T	C	C	C	C	T	C	H	H	C	C	C	C	H	C	C	C	C	T	C	H	C	C	C	C	H	T	C	H	T	C	C	T	C	C	C	C
JAX00104710	3	16444426	0	A	T	T	A	A	A	A	A	A	T	A	A	A	A	T	A	H	H	A	A	A	A	H	A	A	A	A	T	A	H	A	A	A	A	H	T	A	H	T	A	A	T	A	A	A	A
JAX00104712	3	16452809	0	T	C	C	T	T	T	T	C	C	C	T	T	T	T	C	H	N	C	T	C	T	T	T	T	T	C	T	C	C	N	T	T	T	T	C	C	T	H	C	T	T	C	C	T	T	T
JAX00515694	3	16458560	0	T	G	G	T	T	T	T	G	G	G	T	T	T	T	G	H	H	G	T	G	T	H	H	T	T	G	T	G	G	H	T	T	T	T	G	G	T	H	G	T	H	G	G	T	T	T
JAX00515695	3	16485580	0	G	T	T	G	G	G	G	G	G	T	G	G	G	G	T	G	H	H	G	G	G	G	H	G	G	G	G	T	G	H	G	G	G	G	H	T	G	H	T	G	G	T	G	G	G	G
JAX00515696	3	16485858	0	A	C	C	A	A	A	A	C	C	C	A	A	A	A	C	H	H	C	A	C	A	H	H	A	A	C	A	C	C	H	A	A	A	A	C	C	A	H	C	A	H	C	C	A	A	A
JAX00515703	3	16518347	0	C	T	C	C	C	C	C	T	T	C	C	C	C	C	C	H	C	H	C	T	C	H	C	C	C	T	C	C	T	C	C	C	C	C	H	C	C	C	C	C	H	C	T	C	C	C
JAX00104717	3	16523283	0	C	T	T	C	C	C	C	C	C	T	C	C	C	C	T	C	H	H	C	C	C	C	H	C	C	C	C	T	C	H	C	C	C	C	H	T	C	H	T	C	C	T	C	C	C	C
JAX00515708	3	16571281	0	T	C	T	T	T	T	T	C	C	T	T	T	T	T	T	H	T	H	T	C	T	H	T	T	T	C	T	T	C	T	T	T	T	T	H	T	T	T	T	T	H	T	C	T	T	T
JAX00515709	3	16571321	0	G	T	G	G	G	G	G	T	T	G	G	G	G	G	G	H	G	H	G	T	G	H	G	G	G	T	G	G	T	G	G	G	G	G	H	G	G	G	G	G	H	G	T	G	G	G
JAX00104726	3	16674384	0	C	T	T	C	C	C	C	C	C	C	C	C	C	C	C	C	C	C	C	C	C	C	C	C	C	C	C	C	C	C	C	C	C	C	C	T	C	C	C	C	C	C	C	C	C	C
JAX00515720	3	16674458	0	C	T	C	C	C	C	C	C	T	C	C	C	C	C	C	C	C	C	C	T	C	H	C	C	C	T	C	C	T	C	C	C	C	C	C	C	C	C	C	C	H	C	T	C	C	C
JAX00515721	3	16674652	0	A	C	A	A	A	A	A	C	A	A	A	A	A	A	A	C	A	C	A	A	A	A	A	A	A	A	A	A	A	A	A	A	A	A	N	A	A	A	A	A	A	A	A	A	A	A
JAX00515723	3	16682330	0	T	C	C	T	T	T	C	C	C	C	T	H	T	T	C	C	C	C	T	C	T	H	H	T	T	C	T	C	C	C	H	C	T	T	C	C	H	H	C	T	H	C	C	T	T	T
JAX00515724	3	16683116	0	T	A	T	T	T	T	T	A	A	T	T	T	T	T	T	H	T	H	T	A	T	H	T	T	T	A	T	T	A	T	T	T	T	T	H	T	T	T	T	T	H	T	A	T	T	T
JAX00104731	3	16725987	0	T	C	C	T	T	T	T	T	T	T	T	T	T	T	T	T	T	T	T	T	T	T	T	T	T	T	T	T	T	T	T	T	T	T	T	C	T	T	T	T	T	T	T	T	T	T
JAX00104733	3	16747071	0	T	C	T	T	T	T	T	C	T	T	T	T	T	T	T	H	T	H	T	T	T	T	T	T	T	T	T	T	T	T	T	T	T	T	N	T	T	T	T	T	T	T	T	T	T	T
JAX00515727	3	16753844	0	C	T	C	C	C	C	C	T	C	C	C	C	C	C	C	H	C	H	C	C	C	C	C	C	C	C	C	C	C	C	C	C	C	C	H	C	C	C	C	C	C	C	C	C	C	C
JAX00104736	3	16797855	0	T	A	A	T	T	T	T	A	A	T	T	T	T	T	T	H	T	H	T	A	T	H	T	T	T	A	T	T	A	T	T	T	T	T	H	A	T	T	T	T	H	T	A	T	T	T
JAX00515735	3	16805040	0	C	T	C	C	C	C	C	T	T	C	C	C	C	C	C	H	C	H	C	T	C	H	C	C	C	T	C	C	T	C	C	C	C	C	H	C	C	C	C	C	H	C	T	C	C	C
JAX00104739	3	16810252	0	T	G	T	T	T	T	T	G	G	T	T	T	T	T	T	H	T	H	T	G	T	H	T	T	T	G	T	T	G	T	T	T	T	T	H	T	T	T	T	T	H	T	G	T	T	T
JAX00515737	3	16842557	0	A	G	A	A	A	A	A	G	A	A	A	A	A	A	A	G	A	G	A	A	A	A	A	A	A	A	A	A	A	A	A	A	A	A	G	A	A	A	A	A	A	A	A	A	A	A
JAX00104741	3	16859515	0	C	A	A	C	C	C	C	C	C	C	C	C	C	C	C	C	C	C	C	C	C	C	C	C	C	C	C	C	C	C	C	C	C	C	C	A	C	C	C	C	C	C	C	C	C	C
JAX00515745	3	16896818	0	C	G	C	C	C	C	C	G	C	C	C	C	C	C	C	G	C	G	C	C	C	C	C	C	C	C	C	C	C	C	C	C	C	C	G	C	C	C	C	C	C	C	C	C	C	C
JAX00104745	3	16910505	0	A	G	G	A	A	A	G	G	G	G	A	H	A	A	G	G	G	G	A	G	A	H	H	A	A	G	A	G	G	G	H	G	A	A	G	G	N	H	G	A	H	G	G	A	A	A
JAX00515752	3	16924938	0	C	T	C	C	C	C	C	T	C	C	C	C	C	C	C	H	C	H	C	C	C	C	C	C	C	C	C	C	C	C	C	C	C	C	H	C	C	C	C	C	C	C	C	C	C	C
JAX00104749	3	16979185	0	T	G	T	T	T	T	G	G	G	G	T	H	T	T	G	G	G	G	T	G	T	H	H	T	T	G	T	G	G	G	H	G	T	T	G	T	H	H	G	T	H	G	G	T	T	T
JAX00515759	3	16995680	0	T	G	T	T	T	T	G	G	G	G	T	H	T	T	G	G	G	G	T	G	T	H	H	T	T	G	T	G	G	G	H	G	T	T	G	T	H	H	G	T	N	G	G	T	T	T
JAX00515761	3	17008373	0	T	C	T	T	T	T	T	C	T	T	T	T	T	T	T	C	T	C	T	T	T	T	T	T	T	T	T	T	T	T	T	T	T	T	C	T	T	T	T	T	T	T	T	T	T	T
JAX00515764	3	17016973	0	A	C	A	A	A	A	A	A	C	A	A	A	A	A	A	A	A	A	A	C	A	H	A	A	A	C	A	A	C	A	A	A	A	A	A	A	A	A	A	A	H	A	C	A	A	A
JAX00104755	3	17051711	0	G	A	G	G	A	G	G	G	G	G	G	G	G	G	G	G	G	G	A	G	A	H	H	G	A	G	G	G	G	G	G	G	A	G	G	G	G	G	G	G	H	G	G	H	G	G
JAX00219385	3	17058186	0	G	A	G	G	G	G	G	A	G	G	G	G	G	G	G	H	G	H	G	G	G	G	G	G	G	G	G	G	G	G	G	G	G	G	H	G	G	G	G	G	G	G	G	G	G	G
JAX00219386	3	17085892	0	G	A	G	G	G	G	G	A	G	G	G	G	G	G	G	H	G	H	G	G	G	G	G	G	G	G	G	G	G	G	G	G	G	G	H	G	G	G	G	G	G	G	G	G	G	G
JAX00104758	3	17099050	0	T	C	T	T	C	T	T	T	T	T	T	T	T	T	T	T	T	T	C	T	C	C	N	T	C	T	T	T	T	T	T	T	C	T	T	T	T	T	T	T	C	T	T	C	T	T
JAX00104759	3	17099141	0	G	C	G	G	C	G	G	G	G	G	G	G	G	G	G	G	G	G	H	G	C	H	H	G	C	G	G	G	G	G	G	G	C	G	G	G	G	G	G	G	H	G	G	H	G	G
JAX00104760	3	17111202	0	C	G	G	C	G	G	C	G	G	G	H	H	G	C	G	H	H	G	G	G	G	G	G	G	G	G	C	G	G	H	C	C	G	C	G	G	C	H	G	G	G	G	G	H	C	C
JAX00104762	3	17138326	0	T	C	T	T	T	T	T	C	C	T	T	T	T	T	T	H	T	H	T	C	T	H	T	T	T	C	T	T	C	T	T	T	T	T	H	T	T	T	T	T	H	T	C	T	T	T
JAX00104770	3	17255690	0	T	C	T	T	C	T	T	C	C	C	T	T	T	T	C	H	H	C	H	C	C	C	C	T	C	C	T	C	C	H	T	T	C	T	C	T	T	H	C	T	C	C	C	H	T	T
JAX00515787	3	17263005	0	C	A	C	C	C	C	C	A	C	C	C	C	C	C	C	H	C	H	C	C	C	C	C	C	C	C	C	C	C	C	C	C	C	C	H	C	C	C	C	C	C	C	C	C	C	C
JAX00515788	3	17263074	0	G	T	G	G	G	G	G	T	T	G	G	G	G	G	G	H	G	H	G	T	G	H	G	G	G	T	G	G	T	G	G	G	G	G	H	G	G	G	G	G	H	G	T	G	G	G
JAX00104771	3	17270676	0	A	C	A	A	C	A	A	C	C	C	A	A	A	A	C	H	H	C	H	C	C	C	C	A	C	C	A	C	C	H	A	A	C	A	C	A	A	N	C	A	C	C	C	H	A	A
JAX00515792	3	17276327	0	G	A	G	G	G	G	G	A	A	A	G	G	G	G	A	H	H	A	G	A	G	H	H	G	G	A	G	A	A	H	G	G	G	G	A	G	G	H	A	G	H	A	A	G	G	G
JAX00515794	3	17280772	0	A	T	A	A	A	A	A	A	A	T	A	A	A	A	T	A	H	H	A	A	A	A	H	A	A	A	A	T	A	H	A	A	A	A	H	A	A	H	T	A	A	T	A	A	A	A
JAX00515795	3	17281062	0	A	G	A	A	G	A	A	G	G	G	A	A	A	A	G	N	H	G	H	G	G	G	G	A	G	G	A	G	G	N	A	A	G	A	G	N	A	N	G	A	G	G	G	H	A	A
JAX00104778	3	17353029	0	A	G	G	A	A	A	A	A	A	A	A	A	A	A	A	A	A	A	A	A	A	A	A	A	A	A	A	A	A	A	A	A	A	A	A	G	A	A	A	A	A	A	A	A	N	A
JAX00515810	3	17411546	0	G	A	G	G	G	G	G	A	A	G	G	G	G	G	G	H	G	H	G	A	G	H	G	G	G	A	G	G	A	G	G	G	G	G	H	G	G	G	G	G	H	G	A	G	G	G
JAX00104782	3	17412436	0	T	C	T	T	T	T	T	C	C	T	T	T	T	T	T	H	T	H	T	C	T	H	T	T	T	C	T	T	C	T	T	T	T	T	H	T	T	T	T	T	H	T	C	T	T	T
JAX00104783	3	17424287	0	G	C	G	G	G	G	G	C	C	G	G	G	G	G	G	H	G	H	G	C	G	H	G	G	G	C	G	G	C	G	G	G	G	G	H	G	G	G	G	G	H	G	C	G	G	G
JAX00219398	3	17451314	0	C	T	C	C	C	C	C	T	T	C	C	C	C	C	C	N	C	H	C	T	C	H	C	C	C	T	C	C	T	C	C	C	C	C	H	C	C	C	C	C	H	C	T	C	C	C
JAX00515812	3	17461732	0	G	A	G	G	G	G	G	A	A	G	G	G	G	G	G	H	G	H	G	A	G	H	G	G	G	A	G	G	A	G	G	G	G	G	H	G	G	G	G	G	H	G	A	G	G	G
JAX00515813	3	17463185	0	G	A	G	G	A	G	G	A	A	G	G	G	G	G	G	H	G	N	N	A	A	A	N	G	A	A	G	G	A	G	G	G	A	G	N	G	G	G	G	G	A	G	A	H	G	G
JAX00104787	3	17464145	0	T	C	T	T	C	T	T	C	C	T	T	T	T	T	T	H	T	H	C	C	C	C	C	T	C	C	T	T	C	T	T	T	C	T	H	T	T	T	T	T	C	T	C	C	T	T
JAX00104790	3	17511205	0	T	C	T	T	C	T	T	T	T	T	T	T	T	T	T	T	T	T	H	T	C	H	H	T	C	T	T	T	T	T	T	T	C	T	T	T	T	T	T	T	H	T	T	H	T	T
JAX00515820	3	17519997	0	C	T	C	C	C	C	C	C	T	C	C	C	C	C	C	C	C	C	C	T	C	H	C	C	C	T	C	C	T	C	C	C	C	C	C	C	C	C	C	C	H	C	T	C	C	C
JAX00104792	3	17537304	0	G	A	G	G	A	G	G	G	G	G	G	G	G	G	G	G	G	G	H	G	A	H	H	G	A	G	G	G	G	G	G	G	A	G	G	G	G	G	G	G	H	G	G	H	G	G
JAX00515823	3	17538066	0	G	C	G	G	G	G	G	G	G	C	G	G	G	G	C	G	H	H	G	G	G	G	H	G	G	G	G	C	G	H	G	G	G	G	H	G	G	H	C	G	G	C	G	G	G	G
JAX00515824	3	17545396	0	A	C	A	A	A	A	A	A	C	A	A	A	A	A	A	A	A	A	A	C	A	H	A	A	A	C	A	A	C	A	A	A	A	A	A	A	A	A	A	A	H	A	C	A	A	A
JAX00515825	3	17545533	0	C	G	C	C	C	C	C	C	C	G	C	C	C	C	G	C	H	H	C	C	C	C	H	C	C	C	C	G	C	H	C	C	C	C	H	C	C	H	G	C	C	G	C	C	C	C
JAX00104795	3	17586557	0	C	T	C	C	C	C	C	T	T	C	C	C	C	C	C	H	C	H	C	T	C	H	C	C	C	T	C	C	T	C	C	C	C	C	H	C	C	C	C	C	H	C	T	C	C	C
JAX00104799	3	17632049	0	T	C	T	T	T	T	T	T	C	T	T	T	T	T	T	T	T	T	T	C	T	H	T	T	T	C	T	T	C	T	T	T	T	T	T	T	T	T	T	T	H	T	C	T	T	T
JAX00104800	3	17656664	0	T	A	A	T	T	T	T	A	A	T	T	T	T	T	T	H	T	H	T	A	T	A	T	T	T	A	T	T	A	T	T	T	T	T	H	A	T	T	T	T	A	T	A	T	T	T
JAX00219402	3	17661279	0	C	T	C	C	C	C	C	T	C	C	C	C	C	C	C	N	C	N	C	C	C	C	C	C	C	C	C	C	C	C	C	C	C	C	H	C	C	C	C	C	C	C	C	C	C	C
JAX00515839	3	17667094	0	A	G	A	A	A	A	A	A	G	A	A	A	A	A	A	A	A	A	A	G	A	H	A	A	A	G	A	A	G	A	A	A	A	A	A	A	A	A	A	A	H	A	G	A	A	A
JAX00515849	3	17732090	0	C	T	C	C	C	C	C	C	T	C	C	C	C	C	C	C	C	C	C	T	C	H	C	C	C	T	C	C	T	C	C	C	C	C	C	C	C	C	C	C	H	C	T	C	C	C
JAX00104806	3	17732385	0	G	A	G	G	A	G	G	A	A	G	G	G	G	G	G	H	G	H	H	A	A	A	H	G	A	A	G	G	A	G	G	G	A	G	H	G	G	G	G	G	A	G	A	H	G	G
JAX00515868	3	17810286	0	A	G	A	A	A	A	A	G	G	A	A	A	A	A	A	H	A	H	A	G	A	H	A	A	A	G	A	A	G	A	A	A	A	A	H	A	A	A	A	A	H	A	G	A	A	A
JAX00104814	3	17827691	0	G	A	A	G	A	G	G	A	A	A	G	G	G	G	A	H	H	A	H	A	A	A	A	G	A	A	G	A	A	H	G	G	A	G	A	A	G	H	A	G	A	A	A	H	G	G
JAX00219410	3	17839367	0	C	T	C	C	C	C	C	T	C	C	C	C	C	C	C	H	C	H	C	C	C	C	C	C	C	C	C	C	C	C	C	C	C	C	N	C	C	C	C	C	C	C	C	C	C	C
JAX00104818	3	17915364	0	T	C	T	T	T	T	T	C	T	T	T	T	T	T	T	H	T	H	T	T	T	T	T	T	T	T	T	T	T	T	T	T	T	T	H	T	T	T	T	T	T	T	T	T	T	T
JAX00104819	3	17915392	0	A	G	A	A	A	A	A	G	A	A	A	A	A	A	A	H	A	H	A	A	A	A	A	A	A	A	A	A	A	A	A	A	A	A	H	A	A	A	A	A	A	A	A	A	A	A
JAX00104827	3	18034771	0	C	G	G	C	C	C	C	C	C	G	C	C	C	C	G	C	H	H	C	C	C	C	H	C	C	C	C	G	C	H	C	C	C	C	H	G	C	H	G	C	C	G	C	C	C	C
JAX00515890	3	18040422	0	T	C	C	T	T	T	T	C	C	C	T	T	T	T	C	H	N	C	T	C	T	H	T	T	T	C	T	C	C	H	T	T	T	T	C	C	T	H	C	T	H	C	C	T	T	T
JAX00104831	3	18078875	0	T	C	C	T	T	T	T	C	C	C	T	T	T	T	C	H	H	C	T	C	T	H	H	T	T	C	T	C	C	H	T	T	T	T	C	C	T	H	C	T	H	C	C	T	T	T
JAX00515897	3	18087141	0	C	T	T	C	C	C	C	C	T	T	C	C	C	C	T	C	H	H	C	T	C	H	H	C	C	T	C	T	T	H	C	C	C	C	H	T	C	H	T	C	H	T	T	C	C	C
JAX00515898	3	18088276	0	G	A	G	G	G	G	G	G	A	G	G	G	G	G	G	G	G	G	G	A	G	H	G	G	G	A	G	G	A	G	G	G	G	G	G	G	G	G	G	G	H	G	A	G	G	G
JAX00104833	3	18088624	0	T	C	C	T	T	T	T	T	T	C	T	T	T	T	C	T	H	H	T	T	T	T	N	T	T	T	T	C	T	H	T	T	T	T	H	C	T	H	C	T	T	C	T	T	T	T
JAX00104835	3	18140498	0	T	C	T	T	T	T	T	C	C	T	T	T	T	H	T	N	T	H	T	C	T	H	T	T	T	C	T	T	N	T	T	T	H	T	H	T	T	T	T	T	H	T	C	T	T	T
JAX00515909	3	18180347	0	T	C	T	T	T	T	T	C	C	T	T	T	T	T	T	H	T	H	T	C	T	H	T	T	T	C	T	T	C	T	T	T	T	T	H	T	T	T	T	T	H	T	C	T	T	T
JAX00515910	3	18180913	0	C	T	C	C	C	C	C	T	T	C	C	C	C	C	C	C	C	C	C	T	C	C	C	C	C	H	C	C	T	C	C	C	C	C	C	C	C	C	C	C	C	C	T	C	C	C
JAX00104842	3	18219964	0	A	C	A	A	A	C	A	C	C	A	A	A	C	A	A	H	A	A	N	N	A	A	A	C	A	C	A	A	C	A	A	A	A	A	H	A	A	A	A	C	N	A	C	A	A	A
JAX00104844	3	18241749	0	A	G	A	A	A	G	A	A	A	G	H	H	G	A	G	A	H	H	H	A	A	A	H	G	A	A	A	G	A	H	A	A	A	A	H	A	A	H	G	G	A	G	A	A	A	A
JAX00515916	3	18295598	0	T	G	T	T	T	T	T	T	G	T	T	T	T	T	T	T	T	T	T	G	T	H	T	T	T	G	T	T	G	T	T	T	T	T	T	T	T	T	T	T	H	T	G	T	T	T
JAX00515919	3	18297334	0	T	C	T	T	T	T	T	T	C	T	T	T	T	T	T	T	T	T	T	C	T	C	T	T	T	C	T	T	C	T	T	T	T	T	T	T	T	T	T	N	C	T	C	T	T	T
JAX00104848	3	18303410	0	C	T	T	C	T	C	C	C	C	C	C	C	C	C	C	C	C	C	H	C	T	H	H	C	T	C	C	C	C	C	C	C	T	C	C	T	C	C	C	C	H	C	C	H	C	C
JAX00515923	3	18310214	0	G	T	G	G	G	T	G	T	G	T	T	T	T	G	T	T	T	T	T	G	G	G	T	T	G	G	G	T	G	T	G	G	G	G	T	G	G	H	T	T	G	T	G	G	G	G
JAX00104850	3	18338018	0	C	T	T	C	C	C	C	C	C	C	C	C	C	C	C	C	C	C	C	C	C	C	C	C	C	C	C	C	C	C	C	C	C	C	C	T	C	C	C	C	C	C	C	C	C	C
JAX00104855	3	18396257	0	T	A	T	T	A	T	T	T	T	T	T	T	T	T	T	T	T	T	H	T	A	H	H	T	A	T	T	T	T	T	T	T	A	T	T	T	T	T	T	T	H	T	T	H	T	T
JAX00104857	3	18419001	0	G	A	G	G	A	G	G	A	A	G	G	G	G	G	G	H	G	H	H	A	A	A	H	G	A	A	G	G	A	G	G	G	A	G	H	G	G	G	G	G	A	G	A	N	G	G
JAX00104858	3	18429882	0	A	G	A	A	G	A	A	G	G	A	A	A	A	A	A	H	A	N	H	G	G	G	N	A	G	G	A	A	G	A	A	A	G	A	H	A	A	A	A	A	G	A	G	H	A	A
JAX00104859	3	18447558	0	G	A	A	G	A	G	G	A	A	G	G	G	G	G	G	H	G	H	H	A	A	A	H	G	A	A	G	G	A	G	G	G	A	G	H	A	G	G	G	G	A	G	A	H	G	G
JAX00515944	3	18492700	0	C	T	C	C	C	C	C	T	C	C	C	C	C	C	C	H	C	H	C	C	C	C	C	C	C	C	C	C	C	C	C	C	C	C	H	C	C	C	C	C	C	C	C	C	C	C
JAX00515945	3	18561694	0	A	T	T	A	A	A	A	T	T	A	A	A	A	A	A	H	A	H	A	T	A	H	A	A	A	T	A	A	T	A	A	A	A	A	H	T	A	A	A	A	H	A	T	A	A	A
JAX00515947	3	18563633	0	A	G	A	A	A	A	A	G	G	A	A	A	A	A	A	H	A	H	A	G	A	H	A	A	A	G	A	A	G	A	A	A	A	A	H	A	A	A	A	A	H	A	G	A	A	A
JAX00104868	3	18564174	0	C	G	G	C	C	G	C	G	G	C	H	H	G	C	C	H	C	H	H	G	C	H	C	G	C	G	C	C	G	C	C	C	C	C	H	G	C	C	C	G	H	C	G	C	C	C
JAX00515953	3	18569165	0	G	A	A	G	G	A	G	A	G	G	H	H	A	G	G	H	G	H	H	G	G	G	G	A	G	G	G	G	G	G	G	G	G	G	H	A	G	G	G	A	G	G	G	G	G	G
JAX00515955	3	18571086	0	A	T	A	A	A	A	A	A	T	A	A	A	A	A	A	A	A	A	A	T	A	H	A	A	A	T	A	A	T	A	A	A	A	A	A	A	A	A	A	A	N	A	T	A	A	A
JAX00515956	3	18571541	0	C	T	C	C	C	C	C	T	C	C	C	C	C	C	C	C	C	C	C	C	C	C	C	C	C	C	C	C	C	C	C	C	C	C	N	C	C	C	C	C	C	C	C	C	C	C
JAX00104873	3	18621489	0	G	A	A	G	G	A	G	G	G	G	G	G	A	G	G	G	G	G	H	G	G	G	G	A	G	G	G	G	G	G	G	G	G	G	G	A	G	G	G	A	G	G	G	G	G	G
JAX00515961	3	18645133	0	G	A	A	G	G	A	G	G	G	G	H	H	A	G	G	G	G	G	H	G	G	G	G	A	G	G	G	G	G	G	G	G	G	G	G	A	G	G	G	A	G	G	G	G	G	G
JAX00515962	3	18645835	0	A	T	A	A	T	A	A	T	T	T	A	A	A	A	T	A	H	T	H	T	T	T	T	A	T	T	A	T	T	H	A	A	T	A	T	A	A	H	T	A	T	T	T	H	A	A
JAX00515963	3	18646327	0	C	T	T	C	C	T	C	T	T	C	H	H	T	C	C	H	C	H	H	T	C	H	C	T	C	T	C	C	T	C	C	C	C	C	H	T	C	C	C	T	H	C	T	C	C	C
JAX00104876	3	18663419	0	A	G	G	A	A	G	A	G	G	A	H	H	G	A	A	H	A	H	H	G	A	H	A	G	A	G	A	A	G	A	A	A	A	A	H	G	A	A	A	G	H	A	G	A	A	A
JAX00515966	3	18663453	0	G	A	G	G	G	G	G	A	G	G	G	G	G	G	G	H	G	H	G	G	G	G	G	G	G	G	G	G	G	G	G	G	G	G	H	G	G	G	G	G	G	G	G	G	G	G
JAX00515967	3	18663467	0	A	T	T	A	A	T	A	A	A	A	H	H	T	A	A	A	A	A	H	A	A	A	A	T	A	A	A	A	A	A	A	A	A	A	A	T	A	A	A	T	A	A	A	A	A	A
JAX00515968	3	18664646	0	T	C	T	T	T	T	T	C	C	T	T	T	T	T	T	H	T	H	T	C	T	H	T	T	T	C	T	T	C	T	T	T	T	T	H	T	T	T	T	T	H	T	C	T	T	T
JAX00219423	3	18668567	0	A	C	A	A	A	A	A	C	C	A	N	A	A	A	A	H	H	H	A	C	A	H	A	A	H	C	H	H	C	A	A	A	N	A	N	A	A	A	A	A	N	N	C	A	A	A
JAX00515973	3	18670227	0	A	G	G	A	A	A	A	A	A	A	A	A	A	A	A	A	A	A	A	A	A	A	A	A	A	A	A	A	A	A	A	A	A	A	A	G	A	A	A	A	A	A	A	A	A	A
JAX00515974	3	18670304	0	A	C	A	A	A	A	A	A	C	A	A	A	A	A	A	A	A	A	A	C	A	N	A	A	A	C	A	A	C	A	A	A	A	A	A	A	A	A	A	A	H	A	C	A	A	A
JAX00515975	3	18670413	0	T	C	C	T	T	C	T	C	C	C	H	H	C	T	C	H	H	C	H	C	T	H	H	C	T	C	T	C	C	H	T	T	T	T	C	C	T	H	C	C	H	C	C	T	T	T
JAX00515977	3	18670830	0	T	G	T	T	T	T	T	G	T	T	T	T	T	T	T	H	T	H	T	T	T	T	T	T	T	T	T	T	T	T	T	T	T	T	H	T	T	T	T	T	T	T	T	T	T	T
JAX00515981	3	18671651	0	A	G	G	A	A	A	A	A	A	A	A	A	A	A	A	A	A	A	A	A	A	A	A	A	A	A	A	A	A	A	A	A	A	A	A	G	A	A	A	A	A	A	A	A	A	A
JAX00104878	3	18694160	0	T	C	C	T	T	C	T	C	C	C	H	H	C	T	C	H	H	C	H	C	T	H	H	C	T	C	T	C	C	H	T	T	T	T	C	C	T	H	C	C	N	C	C	T	T	T
JAX00515988	3	18770825	0	T	C	T	T	T	T	T	C	C	T	T	T	T	T	T	H	T	N	T	C	T	H	T	T	T	C	T	T	C	T	T	T	T	T	N	T	T	T	T	T	H	T	C	T	T	T
JAX00515994	3	18808231	0	T	C	T	T	T	T	T	C	T	T	T	T	N	T	T	H	T	H	T	T	T	T	T	T	T	T	T	N	T	T	N	T	T	T	H	N	T	T	T	T	N	T	T	T	T	T
JAX00516001	3	18817588	0	C	G	C	C	C	C	C	C	G	C	C	C	C	C	C	C	C	C	C	G	C	H	C	C	C	G	C	C	G	C	C	C	C	C	C	C	C	C	C	C	H	C	G	C	C	C
JAX00104886	3	18819336	0	G	T	T	G	G	G	G	G	G	G	G	G	G	G	G	G	G	G	G	G	G	G	G	G	G	G	G	G	G	G	G	G	G	G	G	T	G	G	G	G	G	G	G	G	G	G
JAX00516006	3	18822913	0	C	T	T	C	C	T	T	C	C	T	H	T	T	C	T	H	H	H	H	C	C	C	H	T	C	C	C	T	C	T	H	T	C	C	H	T	H	N	T	T	C	T	C	C	C	C
JAX00516010	3	18827051	0	G	A	G	G	G	A	A	G	G	A	H	A	A	G	A	H	A	H	H	G	G	G	H	A	G	G	G	A	G	A	H	A	G	G	H	G	H	H	A	A	G	A	G	G	G	G
JAX00104887	3	18829622	0	A	C	C	A	A	A	A	A	A	A	A	A	A	A	A	A	A	A	A	A	A	A	A	A	A	A	A	A	A	A	A	A	A	A	A	C	A	A	A	A	A	A	A	A	A	A
JAX00516013	3	18831364	0	A	G	G	A	A	A	A	A	G	A	A	A	A	A	A	A	A	A	A	G	A	H	A	A	A	G	A	A	G	A	A	A	A	A	A	G	A	A	A	A	H	A	G	A	A	A
JAX00516017	3	18864988	0	C	A	A	C	C	C	C	C	C	C	C	C	C	C	C	C	C	C	C	C	C	C	C	C	C	C	C	C	C	C	C	C	C	C	C	A	C	C	C	C	C	C	C	C	C	C
JAX00516019	3	18877588	0	G	T	G	G	G	G	G	T	T	G	G	G	G	G	G	H	G	H	G	T	G	H	G	G	G	T	G	G	T	G	G	G	G	G	H	G	G	G	G	G	H	G	T	G	G	G
JAX00516020	3	18878028	0	T	A	T	T	T	T	T	A	T	T	T	T	T	T	T	H	T	H	T	T	T	T	T	T	T	T	T	T	T	T	T	T	T	T	H	T	T	T	T	T	T	T	T	T	T	T
JAX00516021	3	18892994	0	G	C	C	G	G	C	G	C	C	G	H	H	C	G	G	H	G	H	H	C	G	H	G	C	G	C	G	G	C	G	G	G	G	G	H	C	G	G	G	C	H	G	C	G	G	G
JAX00516023	3	18899916	0	C	T	T	C	C	T	C	C	C	C	H	H	T	C	C	C	C	C	H	C	C	C	C	T	C	C	C	C	C	C	C	C	C	C	C	T	C	C	C	T	C	C	C	C	C	C
JAX00516024	3	18900180	0	C	T	T	C	C	T	C	C	C	C	H	H	T	C	C	C	C	C	H	C	C	C	C	T	C	C	C	C	C	C	C	C	C	C	C	T	C	C	C	T	C	C	C	C	C	C
JAX00516030	3	18901269	0	C	T	C	C	C	C	T	C	C	T	C	H	C	C	T	H	H	H	C	C	C	C	H	C	C	C	C	T	C	T	H	T	C	C	H	C	H	H	T	C	C	T	C	C	C	C
JAX00516031	3	18902218	0	C	A	C	C	C	C	A	A	A	A	C	H	C	C	A	A	H	A	C	A	C	A	H	C	C	A	C	A	A	A	H	A	C	C	A	C	N	N	A	C	A	A	A	C	C	C
JAX00516032	3	18906195	0	G	A	A	G	G	G	G	G	G	G	G	G	G	G	G	G	G	G	G	G	G	G	G	G	G	G	G	G	G	G	G	G	G	G	G	A	G	G	G	G	G	G	G	G	G	G
JAX00104895	3	18924172	0	T	G	T	T	T	T	G	G	G	G	T	H	T	T	G	G	H	G	T	G	T	H	H	T	T	G	T	G	G	G	H	G	T	T	G	T	H	H	G	T	H	G	G	T	T	T
JAX00516034	3	18925161	0	A	G	A	A	A	A	A	G	G	A	A	A	A	A	A	H	A	N	A	G	A	H	A	A	A	G	A	A	G	A	A	A	A	A	N	A	A	A	A	A	H	A	G	A	A	A
JAX00219428	3	18928024	0	A	G	A	A	A	A	A	A	G	A	A	A	A	A	A	A	N	A	A	G	A	H	A	A	A	G	A	A	G	A	A	A	A	A	A	A	A	A	N	A	H	A	G	A	A	A
JAX00516039	3	18943113	0	A	G	A	A	A	A	A	A	G	A	A	A	A	A	A	A	A	A	A	G	A	H	A	A	A	G	A	A	G	A	A	A	A	A	A	A	A	A	A	A	H	A	G	A	A	A
JAX00104899	3	18982455	0	C	T	C	C	C	C	T	C	C	T	C	H	C	C	T	H	H	H	C	C	C	C	H	C	C	C	C	T	C	T	H	T	C	C	H	C	H	H	T	C	C	T	C	C	C	C
JAX00516044	3	18989717	0	A	G	A	A	A	A	A	G	A	A	A	A	A	A	A	H	A	H	A	A	A	A	A	A	A	A	A	A	A	A	A	A	A	A	H	A	A	A	A	A	A	A	A	A	N	N
JAX00516045	3	18991346	0	G	C	C	G	G	G	G	G	G	G	G	G	G	G	G	G	G	G	G	G	G	G	G	G	G	G	G	G	G	G	G	G	G	G	G	C	G	G	G	G	G	G	G	G	G	G
JAX00516046	3	18995113	0	G	A	G	G	G	G	G	A	G	G	G	G	G	G	A	H	G	H	G	G	G	G	G	G	G	G	G	G	G	G	G	G	G	G	H	G	G	G	G	G	G	G	G	G	G	G
JAX00516047	3	18995939	0	C	T	C	C	C	C	T	C	C	T	C	H	C	C	C	H	H	H	C	C	C	C	H	C	C	C	C	T	C	T	H	T	C	C	H	C	H	H	T	C	C	T	C	C	C	C
JAX00516052	3	19009625	0	C	T	C	C	C	C	C	C	T	C	C	C	C	C	C	C	C	C	C	T	C	H	C	C	C	T	C	C	T	C	C	C	C	C	C	C	C	C	C	C	N	C	T	C	C	C
JAX00516053	3	19018400	0	A	G	A	A	A	A	A	G	A	A	A	A	A	A	G	H	A	H	A	A	A	A	A	A	A	A	A	A	A	A	A	A	A	A	H	A	A	A	A	A	A	A	A	A	A	A
JAX00516054	3	19018724	0	T	C	T	T	T	T	T	C	C	T	T	T	T	T	C	H	T	H	T	C	T	H	T	T	T	C	T	T	C	T	T	T	T	T	H	T	T	T	T	T	H	T	C	T	T	T
JAX00104905	3	19060430	0	C	T	T	C	C	T	T	C	C	T	H	T	T	C	C	H	H	H	N	C	C	C	H	T	C	C	C	T	C	T	H	T	C	C	H	T	H	H	T	T	C	T	C	C	C	C
JAX00516066	3	19120948	0	C	A	C	C	C	C	C	C	A	C	C	C	C	C	C	C	C	C	C	A	C	H	C	C	C	A	C	C	A	C	C	C	C	C	C	C	C	C	C	C	N	C	A	C	C	C
JAX00516074	3	19138042	0	A	G	A	A	A	A	A	G	A	A	A	A	A	A	G	H	A	H	A	A	A	A	A	A	A	A	A	A	A	A	A	A	A	A	H	A	A	A	A	A	A	A	A	A	A	A
JAX00104915	3	19199360	0	A	G	A	A	A	G	G	G	G	G	H	G	G	A	G	G	H	G	H	G	A	H	H	G	A	G	A	G	G	G	H	G	A	A	G	A	H	H	G	G	H	G	G	A	A	A
JAX00516077	3	19204153	0	G	C	G	G	G	G	G	G	C	G	G	G	G	G	G	G	G	G	G	C	G	H	G	G	G	C	G	G	C	G	G	G	G	G	G	G	G	G	G	G	H	G	C	G	G	G
JAX00516078	3	19205363	0	G	T	G	G	G	G	G	T	T	G	G	G	G	G	T	H	G	H	G	T	G	H	G	G	G	T	G	G	T	G	G	G	G	G	H	G	G	G	G	G	H	G	T	G	G	G
JAX00516079	3	19207812	0	G	C	G	G	G	G	G	G	C	G	G	G	G	G	G	G	G	G	G	C	G	C	G	G	G	C	G	G	C	G	G	G	G	G	G	G	G	G	G	G	C	G	C	G	G	G
JAX00516084	3	19226194	0	G	A	G	G	G	G	G	G	A	G	G	G	G	G	G	G	G	G	G	A	G	H	G	G	G	A	G	G	A	G	G	G	G	G	G	G	G	G	G	G	H	G	A	G	G	G
JAX00219434	3	19226730	0	A	C	A	A	A	A	A	C	A	A	A	A	A	A	C	H	A	H	A	A	A	A	A	A	A	A	A	A	A	A	A	A	A	A	H	A	A	A	A	A	A	A	A	A	A	A
JAX00104919	3	19240166	0	T	C	T	T	T	C	C	C	C	C	H	C	C	T	C	C	H	C	H	C	T	H	H	C	T	C	T	C	C	C	H	C	T	T	C	T	N	H	C	C	H	C	C	T	T	T
JAX00516088	3	19286802	0	A	G	A	A	A	G	A	A	A	A	H	H	G	A	A	A	A	A	H	A	A	A	A	G	A	A	A	A	A	A	A	A	A	A	A	A	A	A	A	G	A	A	A	A	A	A
JAX00516092	3	19294235	0	A	G	A	A	A	G	A	G	G	A	G	G	G	A	G	G	A	G	G	G	A	N	A	G	A	G	A	A	G	A	A	A	A	A	G	A	A	A	A	G	N	A	G	A	A	A
JAX00516095	3	19297871	0	G	C	G	G	G	C	G	G	G	G	N	N	C	G	G	G	G	G	N	G	G	G	G	C	G	G	G	G	G	G	G	G	G	G	G	G	G	G	G	C	G	G	G	G	G	G
JAX00516099	3	19323409	0	C	T	C	C	C	C	C	C	T	C	C	C	C	C	C	C	C	C	C	T	C	H	C	C	C	T	C	C	T	C	C	C	C	C	C	C	C	C	C	C	H	C	T	C	C	C
JAX00516100	3	19323470	0	C	T	T	C	C	T	T	T	C	C	H	T	T	C	T	T	C	H	H	C	C	C	C	T	C	C	C	C	C	N	H	T	C	C	H	T	H	C	C	T	C	C	C	C	C	C
JAX00516101	3	19323560	0	T	C	C	T	T	C	C	C	T	T	H	C	C	T	C	C	T	H	H	T	T	T	T	C	T	T	T	T	T	H	H	C	T	T	H	C	H	T	T	C	T	T	T	T	T	T
JAX00516103	3	19323989	0	A	C	C	A	A	C	C	C	C	A	A	C	N	A	N	C	A	A	A	C	A	N	A	C	A	C	A	A	C	A	A	N	A	A	A	C	A	A	A	C	H	A	C	A	A	A
JAX00219438	3	19350230	0	G	A	G	G	G	G	G	A	G	G	G	G	G	G	A	H	G	H	G	G	G	G	G	G	G	G	G	G	G	G	G	G	G	G	H	G	G	G	G	G	G	G	G	G	G	G
JAX00104929	3	19387160	0	T	G	G	T	T	T	T	G	G	T	T	T	T	T	G	H	T	H	T	G	T	H	T	T	T	G	T	T	G	T	T	T	T	T	H	G	T	T	T	T	H	T	G	T	T	T
JAX00516109	3	19389990	0	C	T	C	C	C	C	C	T	C	C	C	C	C	C	T	H	C	N	C	C	C	C	C	C	C	C	C	C	C	C	C	C	C	C	H	C	C	C	C	C	C	C	C	C	C	C
JAX00516111	3	19392273	0	C	T	C	C	C	T	C	C	C	C	H	H	T	C	C	C	C	C	H	C	C	C	C	T	C	C	C	C	C	C	C	C	C	C	C	C	C	C	C	T	C	C	C	C	C	C
JAX00516113	3	19393254	0	A	G	G	A	A	A	A	A	A	A	A	A	A	A	A	A	A	A	A	A	A	A	A	A	A	A	A	A	A	A	A	A	A	A	A	G	A	A	A	A	A	A	A	A	A	A
JAX00104930	3	19395598	0	A	G	G	A	A	A	A	G	G	A	A	A	A	A	G	H	A	N	A	G	A	H	A	A	A	G	A	A	G	A	A	A	A	A	H	G	A	A	A	A	N	A	G	A	A	A
JAX00516120	3	19398998	0	T	C	T	T	T	T	T	C	C	T	T	T	T	T	C	H	T	H	T	C	T	H	T	T	T	C	T	T	C	T	T	T	T	T	H	T	T	T	T	T	H	T	C	T	T	T
JAX00104931	3	19403222	0	T	C	C	T	T	T	T	C	C	T	T	T	T	T	C	H	T	H	T	C	T	H	T	T	T	C	T	T	C	T	T	T	T	T	N	C	T	T	T	T	H	T	C	T	T	T
JAX00516123	3	19408192	0	G	C	C	G	G	G	G	G	C	G	G	G	G	G	G	G	G	G	G	C	G	H	G	G	G	C	G	G	C	G	G	G	G	G	G	C	G	G	G	G	H	G	C	G	G	G
JAX00104934	3	19440367	0	A	G	G	A	A	G	G	G	G	G	H	G	G	A	G	G	H	G	H	G	A	H	H	G	A	G	A	G	G	G	H	G	A	A	G	G	N	N	G	G	N	G	G	A	A	A
JAX00516130	3	19449244	0	C	T	C	C	C	C	C	C	T	C	C	C	C	C	C	C	C	C	C	T	C	C	C	C	C	T	C	C	T	C	C	C	C	C	C	C	C	C	C	C	N	C	T	C	C	C
JAX00104936	3	19464069	0	G	C	G	G	G	C	C	G	G	C	H	C	C	G	G	H	H	H	H	G	G	G	H	C	G	G	G	C	G	C	H	C	G	G	H	G	H	H	C	C	G	C	G	G	G	G
JAX00104937	3	19490229	0	C	T	T	C	C	C	C	C	C	C	C	C	C	C	C	C	C	C	C	C	C	C	C	C	C	C	C	C	C	C	C	C	C	C	C	T	C	C	C	C	C	C	C	C	C	C
JAX00104938	3	19504932	0	G	C	G	G	G	G	G	G	C	G	G	G	G	G	G	G	G	G	G	C	G	H	G	G	G	C	G	G	C	G	G	G	G	G	G	G	G	G	G	G	H	G	C	G	G	G
JAX00219443	3	19511028	0	G	A	G	G	G	G	G	G	A	G	G	G	G	G	G	G	G	G	G	A	G	H	G	G	G	A	G	G	A	G	G	G	G	G	G	G	G	G	G	G	H	G	A	G	G	G
JAX00104942	3	19541616	0	C	G	G	C	C	C	C	C	G	C	C	C	C	C	C	C	C	C	C	G	C	H	C	C	C	G	C	C	G	C	C	C	C	C	C	G	C	C	C	C	H	C	G	C	C	C
JAX00516143	3	19573937	0	A	G	A	A	A	G	G	A	A	G	H	G	G	A	A	H	H	H	H	A	A	A	H	G	A	A	A	G	A	G	H	G	A	A	H	A	H	H	G	G	A	G	A	A	A	A
JAX00516144	3	19574886	0	T	C	C	T	T	T	T	C	C	T	T	T	T	T	C	H	T	H	T	C	T	H	T	T	T	C	T	T	C	T	T	T	T	T	H	C	T	T	T	T	H	T	C	T	T	T
JAX00516145	3	19575047	0	G	A	A	G	G	G	G	G	G	G	G	G	G	G	G	G	G	G	G	G	G	G	G	G	G	G	G	G	G	G	G	G	G	G	G	A	G	G	G	G	G	G	G	G	G	G
JAX00516146	3	19575344	0	A	C	C	A	A	A	A	C	C	A	A	A	A	A	C	H	A	H	A	C	A	H	A	A	A	C	A	A	C	A	A	A	A	A	H	C	A	A	A	A	H	A	C	A	A	A
JAX00219448	3	19621715	0	G	T	G	G	G	G	G	T	T	G	G	G	G	G	T	H	G	H	G	T	G	H	G	G	G	T	G	G	T	G	G	G	G	G	H	G	G	G	G	G	H	G	T	G	G	G
JAX00104949	3	19649230	0	G	A	G	G	G	A	A	G	G	G	H	A	A	G	G	A	G	G	H	G	G	G	G	A	G	G	G	G	G	H	H	A	G	G	G	G	H	G	G	A	G	G	G	G	G	G
JAX00516156	3	19650526	0	C	T	C	C	C	C	C	C	T	C	C	C	C	C	C	C	C	C	C	T	C	H	C	C	C	T	C	C	T	C	C	C	C	C	C	C	C	C	C	C	H	C	T	C	C	C
JAX00104950	3	19652023	0	C	T	T	C	C	T	C	C	C	C	H	H	T	C	C	C	C	C	H	C	C	C	C	T	C	C	C	C	C	C	C	C	C	C	C	T	C	C	C	T	C	C	C	C	C	C
JAX00104951	3	19672020	0	T	C	T	T	T	T	C	T	T	T	T	H	T	T	T	T	T	T	T	T	T	T	T	T	T	T	T	T	T	H	H	C	T	T	T	T	H	T	T	T	T	T	T	T	T	T
JAX00516160	3	19686282	0	A	G	A	A	A	A	A	G	A	A	A	A	A	A	G	A	A	A	A	A	A	A	A	A	A	A	A	A	A	A	A	A	A	A	A	A	A	A	A	A	A	A	A	A	A	A
JAX00516161	3	19687023	0	A	C	A	A	A	C	A	A	A	A	H	H	C	A	A	A	A	A	H	A	A	A	A	C	A	A	A	A	A	A	A	A	A	A	A	A	A	A	A	C	A	A	A	A	A	A
JAX00516162	3	19687324	0	G	T	G	G	G	T	G	T	G	G	N	N	T	G	T	H	G	N	H	G	G	G	G	T	G	G	G	G	G	G	G	G	G	G	H	G	G	G	G	T	G	G	G	G	G	G
JAX00104952	3	19687367	0	C	T	C	C	C	T	T	T	T	T	H	T	T	C	T	T	H	T	H	T	C	H	H	T	C	T	C	T	T	T	H	T	C	C	T	C	H	H	T	T	H	T	T	C	C	C
JAX00516168	3	19689879	0	G	A	G	G	G	G	A	G	A	A	G	H	G	G	G	H	H	H	G	A	G	H	H	G	G	A	G	A	A	A	H	A	G	G	H	G	H	H	A	G	H	A	A	G	G	G
JAX00516187	3	19740271	0	C	T	C	C	C	T	T	C	C	C	N	T	T	C	C	H	C	C	N	C	C	C	C	T	C	C	C	C	C	H	H	T	C	C	C	C	H	C	C	T	C	C	C	C	C	C
JAX00104955	3	19746802	0	C	T	T	C	C	T	T	T	T	C	H	T	T	C	T	T	C	H	H	T	C	H	C	T	C	T	C	C	T	H	H	T	C	C	H	T	H	C	C	T	H	C	T	C	C	C
JAX00516190	3	19747488	0	G	A	G	G	G	G	G	A	G	G	G	G	G	G	A	N	G	H	G	G	G	G	G	G	G	G	G	G	G	G	G	G	G	G	H	G	G	G	G	G	G	G	G	G	G	G
JAX00516192	3	19765876	0	C	T	T	C	C	C	C	C	C	C	C	C	C	C	C	C	C	C	C	C	C	C	C	C	C	C	C	C	C	C	C	C	C	C	C	T	C	C	C	C	C	C	C	C	C	C
JAX00516197	3	19779340	0	A	G	A	A	A	A	A	G	A	A	A	A	A	A	G	H	A	H	A	A	A	A	A	A	A	A	A	A	A	A	A	A	A	A	H	A	A	A	A	A	A	A	A	A	A	A
JAX00516199	3	19802542	0	T	G	T	T	T	T	T	G	G	T	T	T	T	T	G	H	T	H	T	G	T	H	T	T	T	G	T	T	G	T	T	T	T	T	H	T	T	T	T	T	H	T	G	T	T	T
JAX00516201	3	19814644	0	C	T	C	C	C	C	C	T	T	C	C	C	C	C	T	H	C	H	C	T	C	H	C	C	C	T	C	C	T	C	C	C	C	C	H	C	C	C	C	C	H	C	T	C	C	C
JAX00219452	3	19815638	0	T	C	T	T	T	T	T	T	C	T	T	T	T	T	T	T	T	T	T	C	T	H	T	T	T	C	T	T	C	T	T	T	T	T	T	T	T	T	T	T	C	T	C	T	T	T
JAX00104963	3	19823632	0	C	A	C	C	A	A	A	A	A	A	H	A	A	C	A	A	H	A	A	A	A	A	A	A	A	A	C	A	A	A	H	A	A	C	A	C	H	H	A	A	A	A	A	H	C	C
JAX00516211	3	19850249	0	C	A	C	C	C	C	C	A	C	C	C	C	C	C	A	H	C	H	C	C	C	C	C	C	C	C	C	C	C	C	C	C	C	C	H	C	C	C	C	C	C	C	C	C	C	C
JAX00104964	3	19852500	0	T	C	T	T	C	C	C	T	C	C	H	C	C	T	T	H	H	H	C	C	C	C	C	C	C	C	T	C	C	C	H	C	C	T	H	T	H	N	C	C	C	C	C	H	T	T
JAX00516212	3	19853417	0	T	C	T	T	C	C	C	T	T	T	H	C	C	T	T	N	T	T	C	T	C	N	H	C	C	T	T	T	T	H	H	C	C	T	T	T	H	T	T	C	N	T	T	H	T	T
JAX00516215	3	19862381	0	T	C	T	T	C	C	C	C	C	C	H	C	C	T	C	C	H	C	C	C	C	C	C	C	C	C	T	C	C	C	H	C	C	T	C	T	H	H	C	C	C	C	C	H	T	T
JAX00516216	3	19862509	0	G	C	G	G	C	C	C	G	G	C	H	C	C	G	G	H	H	H	C	G	C	H	C	C	C	G	G	C	G	C	H	C	C	G	H	G	H	H	C	C	H	C	G	H	G	G
JAX00516217	3	19868545	0	C	T	C	C	C	C	C	C	T	C	C	C	C	C	C	C	C	C	C	T	C	H	C	C	C	T	C	C	T	C	C	C	C	C	C	C	C	C	C	C	H	C	T	C	C	C
JAX00516218	3	19868569	0	C	A	C	C	A	A	A	A	A	C	H	A	A	C	A	A	C	H	A	A	A	A	H	A	A	A	C	C	A	H	H	A	A	C	H	C	N	C	C	A	A	C	A	H	C	C
JAX00516223	3	19873415	0	A	G	A	A	A	A	A	G	G	A	A	A	A	A	G	H	A	H	A	G	A	H	A	A	A	G	A	A	G	A	A	A	A	A	H	A	A	A	A	A	H	A	G	A	A	A
JAX00516224	3	19873543	0	T	G	T	T	T	T	T	G	G	T	T	T	T	T	G	H	T	H	T	G	T	H	T	T	T	G	T	T	G	T	T	T	T	T	H	T	T	T	T	T	H	T	G	T	T	T
JAX00516226	3	19896826	0	T	C	T	T	T	T	T	T	C	T	T	T	T	T	T	T	T	T	T	C	T	H	T	T	T	C	T	T	C	T	T	T	T	T	T	T	T	T	T	T	H	T	C	T	T	T
JAX00219455	3	19902350	0	G	C	G	G	G	G	G	G	C	G	G	G	G	G	G	G	G	G	G	C	G	G	G	G	G	C	G	G	C	G	G	G	G	G	G	G	G	G	G	G	G	G	C	G	G	G
JAX00104970	3	19938094	0	A	G	A	A	G	G	G	A	G	A	H	G	G	A	A	H	A	A	G	G	G	G	H	G	G	G	A	A	G	H	H	G	G	A	A	A	H	A	A	G	G	A	G	H	A	A
JAX00516240	3	20005104	0	A	T	A	A	A	A	A	A	T	A	A	A	A	A	A	A	A	A	A	T	A	H	A	A	A	T	A	A	T	A	A	A	A	A	A	A	A	A	A	A	H	A	T	A	A	A
JAX00104976	3	20025562	0	A	G	G	A	A	A	A	G	G	G	A	A	A	A	N	A	H	G	A	G	A	N	N	A	A	G	A	G	G	N	A	A	A	A	G	G	A	N	G	A	N	G	G	A	A	A
JAX00516242	3	20026923	0	T	C	T	T	T	T	T	C	T	T	T	H	T	T	C	H	T	H	T	T	T	T	T	T	T	T	T	T	T	T	T	T	T	T	H	T	T	T	T	T	T	T	T	T	T	T
JAX00516247	3	20049758	0	A	G	A	A	A	A	A	G	G	A	A	A	A	A	G	G	A	G	A	G	A	H	A	A	A	G	A	A	G	A	A	A	A	A	G	A	A	A	A	A	N	A	G	A	A	A
JAX00104979	3	20058198	0	G	A	G	G	G	G	G	G	A	G	G	G	G	G	G	G	G	G	G	A	G	H	G	G	G	A	G	G	A	G	G	G	G	G	G	G	G	G	G	G	H	G	A	G	G	G
JAX00104980	3	20058585	0	A	G	A	A	A	A	A	G	G	A	A	A	A	A	G	H	A	H	A	G	A	H	A	A	A	G	A	A	G	A	A	A	A	A	H	A	A	A	A	A	H	A	G	A	A	A
JAX00516250	3	20086348	0	G	C	G	G	G	G	G	C	G	G	G	G	G	G	C	H	G	H	G	G	G	G	G	G	G	G	G	G	G	G	G	G	G	G	H	G	G	G	G	G	G	G	G	G	G	G
JAX00219461	3	20158100	0	A	C	A	A	A	A	A	C	C	A	A	A	A	A	C	H	A	H	A	C	A	H	A	A	A	C	A	A	C	A	A	A	A	A	H	A	A	A	A	A	H	A	C	A	A	A
JAX00516258	3	20168292	0	G	A	G	G	G	G	G	A	G	G	G	G	G	G	A	A	G	H	G	G	G	G	G	G	G	G	G	G	G	G	G	G	G	G	A	G	G	G	G	G	G	G	G	G	G	G
JAX00516260	3	20174587	0	T	G	T	T	T	T	T	T	T	G	T	T	T	T	T	T	H	H	T	T	T	T	H	T	T	T	T	G	T	H	T	T	T	T	H	T	T	H	G	T	T	G	T	T	T	T
JAX00104991	3	20204583	0	A	G	A	A	A	A	A	G	G	G	A	A	A	A	G	H	H	G	A	G	A	H	H	A	A	G	A	G	G	H	A	A	A	A	G	A	A	H	G	A	H	G	G	A	A	A
JAX00516265	3	20213080	0	A	T	A	A	A	A	A	T	A	A	A	A	A	A	T	H	A	H	A	A	A	A	A	A	A	A	A	A	A	A	A	A	A	A	H	A	A	A	A	A	A	A	A	A	A	A
JAX00104993	3	20218765	0	T	A	T	T	T	T	T	T	A	T	T	T	T	T	T	T	T	T	T	A	T	H	T	T	T	A	T	T	A	T	T	T	T	T	T	T	T	T	T	T	N	T	A	T	T	T
JAX00516271	3	20219780	0	T	C	T	T	T	T	T	C	C	T	T	T	T	T	C	H	T	H	T	C	T	H	T	T	T	C	T	T	C	T	T	T	T	T	H	T	T	T	T	T	H	T	C	T	T	T
JAX00219462	3	20229791	0	T	C	T	T	T	T	T	C	C	T	T	T	T	T	C	H	T	H	T	C	T	H	T	T	T	C	T	T	C	T	T	T	T	T	H	T	T	T	T	T	H	T	C	T	T	T
JAX00516277	3	20299593	0	C	T	C	C	C	C	C	C	T	C	C	C	C	C	C	C	C	C	C	T	C	N	C	C	C	T	C	C	T	C	C	C	C	C	C	C	C	C	C	C	N	C	T	C	C	C
JAX00516279	3	20305244	0	C	G	C	C	C	C	C	G	G	G	C	C	C	C	G	H	H	G	C	G	C	H	H	C	C	G	C	G	G	H	C	C	C	C	G	C	C	H	G	C	H	G	G	C	C	C
JAX00516281	3	20325657	0	C	T	C	C	C	C	C	T	T	C	C	C	C	C	T	H	C	H	C	T	C	H	C	C	C	T	C	C	T	C	C	C	C	C	H	C	C	C	C	C	H	C	T	C	C	C
JAX00105000	3	20326975	0	C	A	C	C	C	C	C	C	A	C	C	C	C	C	C	C	C	C	C	A	C	H	C	C	C	A	C	C	A	C	C	C	C	C	C	C	C	N	N	C	H	C	A	C	C	C
JAX00105001	3	20327078	0	T	C	T	T	T	T	T	C	C	C	T	T	T	T	C	H	H	C	T	C	T	H	H	T	T	C	T	C	C	H	T	T	T	T	C	T	T	H	C	T	H	C	C	T	T	T
JAX00516286	3	20343766	0	G	A	G	G	G	G	G	A	G	G	G	G	G	G	A	H	G	H	G	G	G	G	G	G	G	G	G	G	G	G	G	G	G	G	H	G	G	G	G	G	G	G	G	G	G	G
JAX00105003	3	20380888	0	T	C	T	T	T	T	T	C	C	T	T	T	T	T	C	N	T	H	T	C	T	N	T	T	T	C	T	T	C	T	T	T	T	T	H	T	T	T	T	T	H	T	C	T	T	T
JAX00516294	3	20408758	0	T	C	T	T	T	T	T	C	C	T	T	T	T	T	C	H	T	H	T	C	T	H	T	T	T	C	T	T	C	T	T	T	T	T	H	T	T	T	T	T	H	T	C	T	T	T
JAX00105006	3	20418260	0	T	C	T	T	T	T	T	C	C	T	T	T	T	T	C	N	T	H	T	C	T	T	T	T	T	C	T	T	C	T	T	T	T	T	N	T	T	T	T	T	T	T	C	T	T	T
JAX00105009	3	20458279	0	C	T	C	C	C	C	C	T	T	T	C	C	C	C	T	H	H	T	C	T	C	H	H	C	C	T	C	T	T	H	C	C	C	C	T	C	C	H	T	C	H	T	T	C	C	C
JAX00105010	3	20462647	0	T	C	C	T	C	C	C	C	C	C	H	C	C	T	C	C	H	C	C	C	C	C	C	C	C	C	T	C	C	C	H	C	C	T	C	C	H	H	C	C	C	C	C	H	T	T
JAX00516303	3	20489449	0	T	G	T	T	T	T	T	T	G	T	T	T	T	T	T	T	T	T	T	G	T	H	T	T	T	G	T	T	G	T	T	T	T	T	T	T	T	T	T	T	H	T	G	T	T	T
JAX00105012	3	20498130	0	A	T	A	A	A	A	A	T	A	A	A	A	A	A	T	H	A	H	A	A	A	A	A	A	A	A	A	A	A	A	A	A	A	A	H	A	A	A	A	A	A	A	A	A	A	A
JAX00105013	3	20498158	0	G	A	G	G	G	G	G	G	A	A	G	G	G	G	G	G	H	H	G	A	G	H	H	G	G	A	G	A	A	H	G	G	G	G	H	G	G	H	A	G	H	A	A	G	G	G
JAX00516306	3	20499135	0	G	A	G	G	G	G	G	A	G	G	G	G	G	G	A	G	G	G	G	G	G	G	G	G	G	G	G	G	G	G	G	G	G	G	G	G	G	G	G	G	G	G	G	G	G	G
JAX00105014	3	20499263	0	A	G	A	A	G	G	G	G	G	G	H	G	G	A	G	G	H	G	G	G	G	G	G	G	G	G	A	G	G	G	H	G	G	A	G	A	H	H	G	G	G	G	G	H	A	A
JAX00516309	3	20505959	0	A	C	A	A	A	A	A	C	A	A	A	A	A	C	C	H	A	H	A	A	A	A	A	A	A	A	A	A	A	A	A	A	A	A	H	A	A	A	A	A	A	A	A	A	A	A
JAX00516323	3	20605417	0	G	T	G	G	G	G	G	G	T	G	G	G	G	G	G	G	G	G	G	T	G	N	G	G	G	T	G	G	T	G	G	G	G	G	G	G	G	G	G	G	H	G	T	G	G	G
JAX00105021	3	20614338	0	G	A	G	G	G	G	G	G	A	G	G	G	G	G	G	G	G	G	G	A	G	H	G	G	G	A	G	G	A	G	G	G	G	G	G	G	G	G	G	G	H	G	A	G	G	G
JAX00105023	3	20620481	0	T	A	T	T	A	A	A	T	T	T	H	A	A	T	T	H	T	T	A	T	A	H	H	A	A	T	T	T	T	H	H	A	A	T	T	T	H	T	T	A	H	T	T	H	T	T
JAX00516324	3	20674171	0	A	G	A	A	A	A	A	A	G	A	A	A	A	A	A	A	A	A	A	G	A	H	A	A	A	G	A	A	G	A	A	A	A	A	A	A	A	A	A	A	H	A	G	A	A	A
JAX00516328	3	20674858	0	G	A	G	G	G	G	G	G	A	G	G	G	G	G	G	G	G	G	G	A	G	H	G	G	G	A	G	G	A	G	G	G	G	G	G	G	G	G	G	G	H	G	A	G	G	G
JAX00516329	3	20679497	0	G	A	G	G	G	G	G	A	A	G	G	G	G	A	A	N	G	N	G	A	G	H	G	G	G	A	G	G	A	G	G	G	G	G	N	G	G	G	G	G	H	G	A	G	G	G
JAX00516332	3	20681569	0	A	G	A	A	A	A	A	G	G	A	A	A	A	G	G	N	A	N	A	G	A	N	A	A	A	G	A	A	G	A	A	A	A	A	H	A	A	A	A	A	N	A	G	A	A	A
JAX00516333	3	20694258	0	G	A	G	G	G	G	G	A	G	G	G	G	G	A	A	H	G	H	G	G	G	G	G	G	G	G	G	G	G	G	G	G	G	G	H	G	G	G	G	G	G	G	G	G	G	G
JAX00516344	3	20741371	0	T	C	T	T	T	T	T	T	C	T	T	T	T	T	T	T	T	T	T	C	T	H	T	T	T	C	T	T	C	T	T	T	T	T	T	T	T	T	T	T	H	T	C	T	T	T
JAX00516356	3	20822420	0	A	C	A	A	A	A	A	C	C	A	A	A	A	C	C	H	A	H	A	C	A	H	A	A	A	C	A	A	C	A	A	A	A	A	H	A	A	A	A	A	H	A	C	A	A	A
JAX00516357	3	20822477	0	G	A	G	G	G	G	G	G	A	G	G	G	G	G	G	G	G	G	G	A	G	H	G	G	G	A	G	G	A	G	G	G	G	G	G	G	G	G	G	G	H	G	A	G	G	G
JAX00516360	3	20837311	0	G	A	A	G	A	A	A	G	G	G	H	A	A	G	G	H	G	G	A	G	A	H	H	A	A	G	G	G	G	H	H	A	A	G	G	A	H	G	G	A	H	G	G	H	G	G
JAX00516364	3	20840925	0	A	G	A	A	A	A	A	A	A	G	A	A	A	A	A	A	H	H	A	A	A	A	H	A	A	A	A	G	A	H	A	A	A	A	H	A	A	H	H	A	A	G	A	A	A	A
JAX00105040	3	20874140	0	G	A	G	G	G	G	G	A	A	G	G	G	G	A	A	H	G	H	G	A	G	H	G	G	G	A	G	G	A	G	G	G	G	G	H	G	G	G	G	G	H	G	A	G	G	G
JAX00516369	3	20878912	0	A	G	A	A	A	A	A	G	A	A	A	A	A	G	G	H	A	H	A	A	A	A	A	A	A	A	A	A	A	A	A	A	A	A	H	A	A	A	A	A	A	A	A	A	A	A
JAX00516370	3	20886497	0	G	A	A	G	A	A	A	A	A	G	H	A	A	A	A	A	G	G	A	A	A	A	H	A	A	A	G	G	A	H	H	A	A	G	G	A	H	G	G	A	A	G	A	H	G	G
JAX00105043	3	20900222	0	G	A	A	G	A	A	A	G	G	G	G	A	A	G	G	G	G	G	A	G	A	G	G	A	A	G	G	G	G	G	G	A	N	G	G	A	G	G	G	N	N	G	G	N	G	G
JAX00105044	3	20900460	0	T	C	C	T	C	C	C	T	T	T	H	C	C	T	T	H	T	T	C	T	C	H	H	C	C	T	T	T	T	H	H	C	C	T	T	C	H	T	T	C	H	T	T	H	T	T
JAX00516377	3	20921551	0	A	G	A	A	A	A	A	G	A	A	A	A	A	G	G	H	A	H	A	A	A	A	A	A	A	A	A	A	A	A	A	A	A	A	H	A	A	A	A	A	A	A	A	A	A	A
JAX00516378	3	20921764	0	T	C	T	T	T	T	T	C	C	T	T	T	T	C	C	H	T	H	T	C	T	H	T	T	T	C	T	T	C	T	T	T	T	T	H	T	T	T	T	T	H	T	C	T	T	T
JAX00516379	3	20925192	0	T	C	T	T	T	T	T	T	C	T	T	T	T	T	T	T	T	T	T	C	T	H	T	T	T	C	T	T	C	T	T	T	T	T	T	T	T	T	T	T	H	T	C	T	T	T
JAX00516381	3	20930379	0	C	T	T	C	T	T	T	C	C	C	H	T	T	C	C	H	C	C	T	C	T	H	H	T	T	C	C	C	C	H	H	T	T	C	C	T	N	C	C	T	H	C	C	H	C	C
JAX00516382	3	20930567	0	T	C	C	T	C	C	C	C	C	T	H	C	C	C	C	C	T	H	C	C	C	C	H	C	C	C	T	T	C	H	H	C	C	T	H	C	H	T	T	C	C	T	C	H	T	T
JAX00516384	3	20948093	0	T	G	G	T	G	G	G	G	G	G	H	G	G	G	G	G	T	G	G	G	G	G	G	G	G	G	T	G	G	G	H	G	G	T	G	G	H	T	G	G	G	G	G	H	T	T
JAX00516388	3	20968199	0	G	T	G	G	G	G	G	G	G	T	G	G	G	G	G	G	H	H	G	G	G	G	H	G	G	G	G	T	G	H	G	G	G	G	H	G	G	H	T	G	G	T	G	G	G	G
JAX00516390	3	20968768	0	T	C	C	T	C	C	C	T	T	T	H	C	C	T	T	H	T	T	C	T	C	H	H	C	C	T	T	T	T	H	H	C	C	T	T	C	H	T	T	C	H	T	T	H	T	T
JAX00105049	3	20983110	0	G	C	G	G	G	G	G	G	G	C	G	G	G	G	G	G	H	H	G	G	G	G	H	G	G	G	G	C	G	H	G	G	G	G	H	G	G	H	C	G	G	C	G	G	G	G
JAX00516394	3	21012302	0	C	T	C	C	C	C	C	C	T	C	C	C	C	C	C	C	C	C	C	T	C	H	C	C	C	T	C	C	T	C	C	C	C	C	C	C	C	C	C	C	H	C	T	C	C	C
JAX00105052	3	21019786	0	T	C	T	T	T	T	T	C	C	C	T	T	T	C	C	N	T	C	T	C	T	H	T	T	T	C	T	C	C	T	T	T	T	T	C	T	T	T	C	T	H	C	C	T	T	T
JAX00219485	3	21021749	0	T	C	T	T	T	T	T	C	C	C	T	T	T	C	C	H	H	C	T	C	T	N	H	T	T	C	T	C	C	H	T	T	T	T	C	T	T	H	C	T	H	C	C	T	T	T
JAX00105053	3	21021829	0	G	A	G	G	G	G	G	A	G	G	G	G	G	A	A	H	G	H	G	G	G	G	G	G	G	G	G	G	G	G	G	G	G	G	H	G	G	G	G	G	G	G	G	G	G	G
JAX00516397	3	21052527	0	A	C	C	A	C	C	C	A	C	A	H	C	C	A	A	H	A	A	C	C	C	C	H	C	C	C	A	A	C	H	H	C	C	A	A	C	H	A	A	C	C	A	C	H	A	A
JAX00105055	3	21057575	0	T	C	T	T	T	T	T	C	C	T	T	T	T	C	C	H	T	H	T	C	T	H	T	T	T	C	T	T	C	T	T	T	T	T	H	T	T	T	T	T	H	T	C	T	T	T
JAX00516400	3	21057700	0	A	G	G	A	G	G	G	G	G	G	H	G	G	G	G	G	H	G	G	G	G	G	G	G	G	G	A	G	G	G	H	G	G	A	G	G	H	H	G	G	G	G	G	H	A	A
JAX00516401	3	21057855	0	C	A	C	C	C	C	C	A	A	C	C	C	C	A	A	H	C	H	C	A	C	H	C	C	C	A	C	C	A	C	C	C	C	C	H	C	C	C	C	C	H	C	A	C	C	C
JAX00516406	3	21082836	0	C	A	C	C	C	C	C	C	C	A	C	C	C	C	C	C	H	H	C	C	C	C	H	C	C	C	C	A	C	H	C	C	C	C	H	C	C	H	A	C	C	A	C	C	C	C
JAX00516408	3	21084581	0	T	G	G	T	G	G	G	T	G	G	H	G	G	T	N	N	N	N	G	G	G	G	G	G	G	G	T	G	G	G	H	G	G	T	H	G	H	H	G	G	G	G	G	N	T	T
JAX00516410	3	21085747	0	G	A	A	G	A	A	A	G	G	A	H	A	A	G	G	H	H	H	A	G	A	H	A	A	A	G	G	A	G	A	H	A	A	G	H	A	G	H	A	A	N	A	G	H	G	G
JAX00516414	3	21118098	0	G	A	A	G	A	A	A	G	A	A	H	A	A	G	G	N	G	G	A	A	A	A	A	A	A	A	G	A	A	A	H	A	A	G	H	A	H	G	A	A	A	A	A	H	G	G
JAX00516416	3	21131913	0	G	A	A	G	A	A	A	G	G	G	H	A	A	G	G	H	G	G	A	G	A	H	H	A	A	G	G	G	G	H	H	A	A	G	G	A	H	G	G	A	H	G	G	H	G	G
JAX00105062	3	21137706	0	C	T	T	C	T	T	T	T	C	T	H	T	T	T	T	T	H	T	T	C	T	N	T	T	T	C	C	T	C	T	H	T	T	C	T	T	H	H	T	T	H	T	C	N	C	C
JAX00105063	3	21172894	0	C	T	T	C	T	T	T	T	C	C	C	T	T	T	T	T	C	C	T	C	T	C	C	T	T	C	C	C	C	C	C	T	T	C	C	T	C	C	C	T	H	C	C	H	C	C
JAX00516429	3	21178227	0	G	A	G	G	G	G	G	G	G	A	G	G	G	G	G	G	H	H	G	G	G	G	H	G	G	G	G	A	G	H	G	G	G	G	H	G	G	H	A	G	G	A	G	G	G	G
JAX00516431	3	21178827	0	C	T	T	C	T	T	T	T	T	C	H	T	T	T	T	T	C	H	T	T	T	T	H	T	T	T	C	C	T	H	H	T	T	C	H	T	H	C	C	T	T	C	T	H	C	C
JAX00516434	3	21200240	0	G	T	G	G	G	G	G	T	G	G	G	G	G	T	T	H	G	H	G	G	G	G	G	G	G	G	G	G	G	G	G	G	G	G	H	G	G	G	G	G	G	G	G	G	G	G
JAX00516439	3	21212397	0	G	A	G	G	G	G	G	A	G	G	G	G	G	A	A	H	G	N	G	G	G	G	G	G	G	G	G	G	G	G	G	G	G	G	N	G	G	G	G	G	G	G	G	G	G	G
JAX00105066	3	21217378	0	G	C	G	G	G	G	G	C	C	C	G	G	G	C	C	G	H	C	G	C	G	H	H	G	G	C	G	C	C	H	G	G	G	G	C	G	G	H	C	G	H	C	C	G	G	G
JAX00516443	3	21277901	0	T	C	T	T	T	T	T	T	C	T	T	T	T	T	T	T	T	T	T	C	T	H	T	T	T	C	T	T	C	T	T	T	T	T	T	T	T	T	T	T	H	T	C	T	T	T
JAX00105072	3	21298669	0	A	G	G	A	G	G	G	G	G	G	H	G	G	G	G	G	N	G	G	G	G	G	G	G	G	G	H	G	G	G	N	G	G	A	G	G	H	H	G	G	G	G	G	N	A	N
JAX00105074	3	21299523	0	T	C	C	T	C	C	C	C	C	C	H	C	C	C	C	C	H	C	C	C	C	C	C	C	C	C	T	C	C	C	H	C	C	T	C	C	H	N	C	C	C	C	C	N	T	T
JAX00516448	3	21304940	0	G	A	G	G	G	G	G	G	G	A	G	G	G	G	G	G	H	H	G	G	G	G	H	G	G	G	G	A	G	H	G	G	G	G	H	G	G	H	A	G	G	A	G	G	G	G
JAX00516449	3	21305923	0	A	T	T	A	T	T	T	T	T	T	H	T	T	T	T	T	H	T	T	T	T	T	T	T	T	T	A	T	T	T	H	T	T	A	T	T	H	H	T	T	T	T	T	H	A	A
JAX00516451	3	21306640	0	T	C	T	T	T	T	T	C	C	T	T	T	T	C	C	H	T	H	T	C	T	H	T	T	T	C	T	T	C	T	T	T	T	T	N	T	T	T	T	T	H	T	C	T	T	T
JAX00516452	3	21310803	0	A	G	G	A	G	G	G	G	G	A	H	G	G	G	G	G	A	H	G	G	G	G	H	G	G	G	A	A	G	H	H	G	G	A	H	G	H	A	A	G	G	A	G	H	A	A
JAX00516454	3	21317321	0	T	C	C	T	C	C	C	C	T	T	H	C	C	C	C	C	T	H	C	T	C	N	H	C	C	T	T	T	T	H	H	C	C	T	H	C	H	T	T	C	H	T	T	H	T	T
JAX00516455	3	21317428	0	C	G	G	C	G	G	G	G	C	C	H	N	G	N	G	G	C	H	G	C	G	H	N	G	G	C	C	C	C	H	H	G	G	C	H	G	H	C	C	G	H	C	C	H	C	C
JAX00105077	3	21352140	0	G	C	C	G	C	C	C	C	C	C	H	C	C	C	C	C	H	C	C	C	C	C	C	C	C	C	G	C	C	C	H	C	C	G	C	C	H	G	C	C	C	C	C	N	N	N
JAX00516466	3	21366910	0	G	A	G	G	G	G	G	G	A	G	G	H	H	G	G	G	G	N	N	A	G	N	G	G	N	A	G	G	A	G	G	G	H	G	G	G	G	G	G	G	N	G	A	G	G	G
JAX00516467	3	21367872	0	T	C	C	T	C	C	C	T	T	T	H	C	C	T	T	H	T	T	C	T	C	H	H	C	C	T	T	T	T	H	H	C	C	T	T	C	H	T	T	C	H	T	T	H	T	T
JAX00516468	3	21372883	0	T	C	T	T	T	T	T	T	C	T	T	T	T	T	T	T	T	T	T	C	T	H	T	T	T	C	T	T	C	T	T	T	T	T	T	T	T	T	T	T	H	T	C	T	T	T
JAX00516472	3	21376179	0	C	T	C	C	C	C	C	C	T	C	C	C	C	C	C	C	C	C	C	T	C	H	C	C	C	T	C	C	T	C	C	C	C	C	C	C	C	C	C	C	H	C	T	C	C	C
JAX00105086	3	21461733	0	T	G	T	T	T	T	T	T	G	T	T	T	T	T	T	T	T	T	T	G	T	H	T	T	T	G	T	T	G	T	T	T	T	T	T	T	T	T	N	T	H	T	G	T	T	T
JAX00516488	3	21481775	0	A	C	A	A	A	A	A	A	C	A	A	A	A	A	A	A	A	A	A	C	A	H	A	A	A	C	A	A	C	A	A	A	A	A	A	A	A	A	A	A	H	A	C	A	A	A
JAX00105087	3	21498561	0	T	C	T	T	T	T	T	T	C	T	T	T	T	T	T	T	T	T	T	C	T	H	T	T	T	C	T	T	C	T	T	T	T	T	T	T	T	T	T	T	H	T	C	T	T	T
JAX00516490	3	21506030	0	T	C	T	T	T	T	T	C	T	T	T	T	T	C	C	H	T	N	T	T	T	T	T	T	T	T	T	T	T	T	T	T	T	T	H	T	T	T	T	T	T	T	T	T	T	T
JAX00105090	3	21542892	0	A	C	A	A	A	A	A	A	A	C	A	A	A	A	A	A	H	H	A	A	A	A	H	A	A	A	A	C	A	H	A	A	A	A	H	A	A	A	C	A	A	C	A	A	A	A
JAX00105092	3	21557959	0	T	G	T	T	T	T	T	G	G	G	T	T	T	G	G	H	H	G	T	G	T	H	H	T	T	G	T	G	G	N	T	T	T	T	G	T	T	T	G	T	H	G	G	T	T	T
JAX00105093	3	21585887	0	C	T	C	C	C	C	C	T	T	T	C	C	C	T	T	H	H	T	C	T	C	H	H	C	C	T	C	T	T	H	C	C	C	C	T	C	C	C	T	C	H	T	T	C	C	C
JAX00219494	3	21598402	0	A	G	A	A	A	A	A	G	G	G	A	A	A	G	G	H	H	G	A	G	A	H	H	A	A	G	A	G	G	H	A	A	A	A	G	A	A	A	G	A	H	G	G	A	A	A
JAX00219496	3	21598432	0	G	A	G	G	G	G	G	G	A	G	G	G	G	G	G	G	G	G	G	A	G	H	G	G	G	A	G	G	A	G	G	G	G	G	G	G	G	G	G	G	H	G	A	G	G	G
JAX00105095	3	21598712	0	A	C	A	A	A	A	A	C	C	C	A	A	A	C	C	H	H	C	A	C	A	H	H	A	A	C	A	C	C	H	A	A	A	A	C	A	A	A	C	A	H	C	C	A	A	A
JAX00516506	3	21611177	0	A	C	A	A	A	A	A	C	C	A	A	A	A	C	C	H	A	H	A	C	A	H	A	A	A	C	A	A	C	A	A	A	A	A	H	A	A	A	A	A	H	A	C	A	A	A
JAX00516508	3	21611425	0	G	A	G	G	G	G	G	A	A	A	G	N	G	A	A	H	H	A	G	A	G	H	H	G	G	A	G	A	A	H	G	G	G	G	A	G	G	G	A	G	H	A	A	G	G	G
JAX00516510	3	21617892	0	T	G	T	T	T	T	T	G	G	T	T	T	T	G	G	N	T	N	T	G	T	T	T	T	T	G	T	T	G	T	T	T	T	T	T	T	T	T	T	T	T	T	G	T	T	T
JAX00516512	3	21619961	0	A	G	A	A	A	A	A	G	A	A	A	A	A	G	G	H	A	H	A	A	A	A	A	A	A	A	A	A	A	A	A	A	A	A	H	A	A	A	A	A	A	A	A	A	A	A
JAX00219497	3	21620653	0	C	G	C	C	C	C	C	G	G	C	C	C	C	G	G	H	C	H	C	G	C	C	C	C	C	G	C	C	G	C	C	C	C	C	H	C	C	C	C	C	N	C	G	C	C	C
JAX00105096	3	21626183	0	A	C	A	A	A	A	A	C	A	A	A	A	A	C	C	N	A	H	A	A	A	A	A	A	A	A	A	A	A	A	A	A	A	A	N	A	A	A	A	A	A	A	A	A	A	A
JAX00105099	3	21660042	0	C	T	C	C	C	C	C	T	T	C	C	C	C	T	T	H	C	H	C	T	C	H	C	C	C	T	H	C	T	C	C	C	C	C	H	C	C	C	C	N	H	C	T	N	C	C
JAX00105100	3	21660253	0	T	C	T	T	T	T	T	C	C	T	T	T	T	C	C	H	T	H	T	C	T	H	T	T	T	C	T	T	C	T	T	T	T	T	H	T	T	T	T	T	H	T	C	T	T	T
JAX00105101	3	21660487	0	T	C	T	T	T	T	T	C	C	T	T	T	T	C	C	H	T	H	T	C	T	H	T	T	T	C	T	T	C	T	T	T	T	T	H	T	T	T	T	T	H	T	C	T	T	T
JAX00516529	3	21687024	0	G	A	G	G	G	G	G	A	G	G	G	G	G	A	A	H	G	H	G	G	G	G	G	G	G	G	G	G	G	G	G	G	G	G	H	G	G	G	G	G	G	G	G	G	G	G
JAX00516531	3	21688404	0	G	A	G	G	G	G	G	G	G	A	G	G	G	G	G	G	H	H	G	G	G	G	H	G	G	G	G	A	G	H	G	G	G	G	H	G	G	G	A	G	G	A	G	G	G	G
JAX00516535	3	21692528	0	C	T	C	C	C	C	C	T	C	C	C	C	C	T	T	N	C	H	C	C	C	C	C	C	C	C	C	C	C	C	C	C	C	C	H	C	C	C	C	C	C	C	C	C	C	C
JAX00516539	3	21721190	0	C	T	C	C	C	C	C	C	T	C	C	C	C	C	C	C	C	C	C	T	C	H	C	C	C	T	C	C	T	C	C	C	C	C	C	C	C	C	C	C	H	C	T	C	C	C
JAX00516540	3	21721211	0	A	G	A	A	A	A	A	G	G	A	A	A	A	G	G	H	A	H	A	G	A	H	A	A	A	G	A	A	G	A	A	A	A	A	H	A	A	A	A	A	N	A	G	A	A	A
JAX00105106	3	21733830	0	T	A	T	T	T	T	T	A	T	T	T	T	T	A	A	H	T	H	T	T	T	T	T	T	T	T	T	T	T	T	T	T	T	T	H	T	T	T	T	T	T	T	T	T	T	T
JAX00516546	3	21750948	0	G	T	G	G	G	G	G	G	G	T	G	G	G	G	G	G	H	H	G	G	G	G	H	G	G	G	G	T	G	H	G	G	G	G	H	G	G	G	T	G	G	T	G	G	G	G
JAX00516550	3	21754232	0	C	T	C	C	C	C	C	C	T	C	C	C	C	C	C	C	C	C	C	T	C	H	C	C	C	T	C	C	T	C	C	C	C	C	C	C	C	C	C	C	H	C	T	C	C	C
JAX00219501	3	21758798	0	T	C	T	T	T	T	T	C	C	T	T	T	T	N	C	H	T	H	T	C	T	H	T	T	T	C	T	T	C	T	T	T	T	T	H	T	T	T	T	T	H	T	C	T	T	T
JAX00219502	3	21758848	0	C	T	C	C	C	C	C	C	T	C	C	C	C	C	C	C	C	C	C	T	C	H	C	C	C	T	C	C	T	C	C	C	C	C	C	C	C	C	C	C	H	C	T	C	C	C
JAX00516551	3	21760032	0	A	G	A	A	A	A	A	A	G	G	A	A	A	A	A	A	H	H	A	G	A	H	H	A	A	G	A	G	G	H	A	A	A	A	H	A	A	A	G	A	H	G	G	A	A	A
JAX00516553	3	21821618	0	G	A	G	G	G	G	G	G	G	A	G	G	G	G	G	G	H	H	G	G	G	G	H	G	G	G	G	A	G	H	G	G	G	G	H	G	G	G	A	G	G	A	G	G	G	G
JAX00219503	3	21847668	0	A	C	A	A	A	A	A	C	C	A	A	A	A	C	C	N	A	A	A	C	A	H	A	A	A	C	A	A	C	A	A	A	A	A	H	A	A	A	A	A	C	A	C	A	A	A
JAX00516555	3	21859085	0	G	A	G	G	G	G	G	G	G	A	G	G	G	G	G	G	H	H	G	G	G	G	H	G	G	G	G	A	G	H	G	G	G	G	H	G	G	G	A	G	G	A	G	G	G	G
JAX00219504	3	21871171	0	G	A	G	G	G	G	G	G	A	G	G	G	G	G	G	G	G	G	G	A	G	H	G	G	G	A	G	G	A	G	G	G	G	G	G	G	G	G	G	G	A	G	A	G	G	G
JAX00516562	3	21876357	0	G	A	G	G	G	G	G	A	A	G	G	G	G	A	A	G	G	H	G	A	G	G	G	G	G	A	G	G	A	G	G	G	G	G	H	G	G	G	G	G	A	G	A	G	G	G
JAX00516564	3	21883454	0	G	T	G	G	G	G	G	T	T	G	G	G	G	T	T	N	G	H	G	T	G	N	G	G	G	T	G	G	T	G	G	G	G	G	H	G	G	G	G	G	T	G	T	G	G	G
JAX00105119	3	21905041	0	A	G	A	A	A	A	A	A	A	G	A	A	A	A	A	A	H	H	A	A	A	A	H	A	A	A	A	G	A	H	A	A	A	A	H	A	A	A	G	A	A	G	A	A	A	A
JAX00516566	3	21905981	0	C	T	C	C	C	C	C	T	T	C	C	C	C	T	T	H	C	H	C	T	C	H	C	C	C	T	C	C	T	C	C	C	C	C	H	C	C	C	C	C	T	C	T	C	C	C
JAX00516567	3	21906025	0	C	T	C	C	C	C	C	C	T	C	C	C	C	C	C	C	C	C	C	T	C	N	C	C	C	T	C	C	T	C	C	C	C	C	C	C	C	C	C	C	T	C	T	C	C	C
JAX00516569	3	21930140	0	A	G	A	A	A	A	A	A	G	A	A	A	A	A	A	A	A	A	A	G	A	G	A	A	A	G	A	A	G	A	A	A	A	A	A	A	A	A	A	A	G	A	G	A	A	A
JAX00105122	3	21945113	0	A	C	A	A	A	A	A	C	C	C	A	A	A	C	C	H	N	C	A	C	A	N	H	A	A	C	A	C	C	N	A	A	A	A	C	A	A	A	C	A	C	C	C	A	A	A
JAX00105123	3	21964813	0	T	G	T	T	T	T	T	G	G	G	T	T	T	G	G	H	H	G	T	G	T	H	H	T	T	G	T	G	G	H	T	T	T	T	G	T	T	T	G	T	G	G	G	T	T	T
JAX00516574	3	21966498	0	A	G	A	A	A	A	A	G	G	A	A	A	A	H	G	H	A	H	A	G	A	H	A	A	A	G	A	A	G	A	A	A	A	A	H	A	A	A	A	A	G	A	G	A	A	A
JAX00516575	3	21971846	0	A	G	A	A	A	A	A	G	A	A	A	A	A	G	G	A	A	A	A	A	A	A	A	A	A	A	A	A	A	A	A	A	A	A	A	A	A	A	A	A	A	A	A	A	A	A
JAX00516576	3	21982674	0	A	C	A	A	A	A	A	C	C	C	A	A	A	C	C	H	H	C	A	C	A	A	H	A	A	C	A	C	C	H	A	A	A	A	C	A	A	A	C	A	C	C	C	A	A	A
JAX00516578	3	21985035	0	C	T	C	C	C	C	C	C	T	C	C	C	C	C	C	C	C	C	C	T	C	H	C	C	C	T	C	C	T	C	C	C	C	C	C	C	C	C	C	C	T	C	T	C	C	C
JAX00219509	3	22015208	0	C	T	C	C	C	C	C	C	T	C	C	C	C	C	C	C	C	C	C	T	C	T	C	C	C	T	C	C	T	C	C	C	C	C	C	C	C	C	C	C	T	C	T	C	C	C
JAX00219511	3	22049799	0	G	A	G	G	G	G	G	G	A	G	G	G	G	G	G	G	G	G	G	A	G	H	G	G	G	A	G	G	A	G	G	G	G	G	G	G	G	G	G	G	A	G	A	G	G	G
JAX00105129	3	22057335	0	A	G	A	A	A	A	A	G	G	G	A	A	A	G	G	H	H	G	A	G	A	H	H	A	A	G	A	G	G	H	A	A	A	A	G	A	A	A	G	A	G	G	G	A	A	A
JAX00516592	3	22059378	0	T	C	T	T	T	T	T	C	T	T	T	T	T	C	C	H	T	H	T	T	T	T	T	T	T	T	T	T	T	T	T	T	T	T	H	T	T	T	T	T	T	T	T	T	T	T
JAX00516594	3	22061369	0	A	G	A	A	A	A	A	G	A	G	A	A	A	G	G	H	H	G	A	A	A	A	H	A	A	A	A	G	A	N	A	A	A	A	G	A	A	A	G	A	A	G	A	A	A	A
JAX00516601	3	22077772	0	A	G	A	A	A	A	A	G	G	A	A	A	A	G	G	H	A	H	A	G	A	H	A	A	A	G	A	A	G	A	A	A	A	A	H	A	A	A	A	A	G	A	G	A	A	A
JAX00516602	3	22107782	0	G	A	G	G	G	G	G	A	G	G	G	G	G	A	A	H	G	H	G	G	G	G	G	G	G	G	G	G	G	G	G	G	G	G	H	G	G	G	G	G	G	G	G	G	G	G
JAX00516604	3	22135722	0	C	A	C	C	C	C	C	A	A	C	C	C	C	A	A	H	C	H	C	A	C	H	C	C	C	A	C	C	A	C	C	C	C	C	H	C	C	C	C	C	A	C	A	C	C	C
JAX00105136	3	22153302	0	A	G	A	A	A	A	A	G	G	G	A	A	A	G	G	A	H	G	A	G	A	N	H	A	A	G	A	G	G	H	A	A	A	A	G	A	A	A	G	A	G	G	G	A	A	A
JAX00105137	3	22159594	0	G	A	G	G	G	G	G	G	G	A	G	G	G	G	G	G	H	N	G	G	G	G	N	G	G	G	G	A	G	H	G	G	G	G	H	G	G	G	A	G	G	A	G	G	G	G
JAX00105139	3	22179925	0	G	A	G	G	G	G	G	A	G	G	G	G	G	A	A	G	G	G	G	G	G	G	G	G	G	G	G	G	G	G	G	G	G	G	G	G	G	G	G	G	G	G	G	G	G	G
JAX00516614	3	22191599	0	T	C	T	T	T	T	T	T	T	C	T	T	T	T	T	T	H	H	T	T	T	T	H	T	T	T	T	C	T	H	T	T	T	T	H	T	T	T	C	T	T	C	T	T	T	T
JAX00516615	3	22197506	0	A	G	A	A	A	A	A	G	G	G	A	A	A	G	G	N	H	G	A	G	A	H	H	A	A	G	A	G	G	H	A	A	A	A	G	A	A	A	G	A	G	G	G	A	A	A
JAX00516616	3	22198035	0	C	T	C	C	C	C	C	T	C	C	C	C	C	T	H	H	C	C	C	C	C	C	C	C	C	C	C	C	C	C	C	C	C	C	H	C	C	C	C	C	C	C	C	C	C	C
JAX00516619	3	22209325	0	G	A	G	G	G	G	G	G	G	A	G	G	G	G	G	G	H	H	G	G	G	G	H	G	G	G	G	A	G	N	G	G	G	G	H	G	G	G	H	G	G	A	G	G	G	G
JAX00219514	3	22214110	0	A	G	A	A	A	A	A	A	G	A	A	A	A	A	A	A	A	A	A	G	A	H	A	A	A	G	A	A	G	A	A	A	A	A	A	A	A	A	A	A	G	A	N	A	A	A
JAX00516620	3	22226746	0	C	T	C	C	C	C	C	T	T	C	C	C	C	T	T	H	C	H	C	T	C	H	C	C	C	T	C	C	T	C	C	C	C	C	H	C	C	C	C	C	T	C	T	C	C	C
JAX00219515	3	22252150	0	A	G	A	A	A	A	A	A	G	A	A	A	A	A	A	A	A	A	A	G	A	H	A	A	A	G	A	A	G	A	A	A	A	A	A	A	A	A	A	A	G	A	G	A	A	A
JAX00105146	3	22258096	0	G	A	G	G	G	G	G	A	A	G	G	G	G	A	A	H	G	H	G	A	G	H	G	G	G	A	G	G	A	G	G	G	G	G	H	G	G	G	G	G	A	G	A	G	G	G
JAX00105148	3	22296549	0	C	T	C	C	C	C	C	T	C	C	C	C	C	T	T	H	C	H	C	C	C	C	C	C	C	C	C	C	C	C	C	C	C	C	H	C	C	C	C	C	C	C	C	C	C	C
JAX00516634	3	22335098	0	A	G	A	A	A	A	A	G	G	G	A	A	A	G	G	H	H	G	A	G	A	H	H	A	A	G	A	G	G	H	A	A	A	A	G	A	A	A	G	A	G	G	G	A	A	A
JAX00105151	3	22340041	0	G	A	G	G	G	G	G	A	G	G	G	G	G	A	A	H	G	H	G	G	G	G	G	G	G	G	G	G	G	G	G	G	G	G	H	G	G	G	G	G	G	G	G	G	G	G
JAX00516638	3	22373394	0	C	A	C	C	C	C	C	C	C	A	C	C	C	C	C	C	H	H	C	C	C	C	H	C	C	C	C	A	C	H	C	C	C	C	H	C	C	C	A	C	C	A	C	C	C	C
JAX00105153	3	22379248	0	G	A	G	G	G	G	G	G	A	G	G	G	G	G	G	G	G	G	G	A	G	H	G	G	G	A	G	G	A	G	G	G	G	G	G	G	G	G	G	G	A	G	A	G	G	G
JAX00105155	3	22380380	0	C	T	C	C	C	C	C	T	C	C	C	N	C	T	T	T	C	H	C	C	C	C	C	C	C	C	C	C	C	C	C	C	C	C	H	C	C	C	C	C	C	C	C	C	C	C
JAX00105158	3	22419283	0	T	G	T	T	T	T	T	G	G	G	T	T	T	G	G	H	H	G	T	G	T	H	H	T	T	G	T	G	G	H	T	T	T	T	G	T	T	T	G	T	G	G	G	T	T	T
JAX00516644	3	22422985	0	T	C	T	T	T	T	T	T	C	C	T	T	T	T	T	T	H	H	T	C	T	H	H	T	T	C	T	C	C	H	T	T	T	T	H	T	T	T	C	T	C	C	C	T	T	T
JAX00516645	3	22423065	0	A	G	A	A	A	A	A	A	G	G	A	A	A	A	A	A	H	H	A	G	A	H	H	A	A	G	A	G	G	H	A	A	A	A	H	A	A	A	G	A	G	G	G	A	A	A
JAX00516647	3	22424918	0	C	T	C	C	C	C	C	T	T	T	C	C	C	T	T	H	H	T	C	T	C	H	H	C	C	T	C	T	T	H	C	C	C	C	T	C	C	C	N	C	T	T	T	C	C	C
JAX00105160	3	22459067	0	A	G	A	A	A	A	A	G	G	G	A	A	A	G	G	A	H	G	A	G	A	A	H	A	A	G	A	G	G	N	A	A	A	A	G	A	A	A	G	A	G	G	G	A	A	A
JAX00105161	3	22459183	0	A	G	A	A	A	A	A	G	A	A	A	A	A	G	G	A	A	A	A	A	A	A	A	A	A	A	A	A	A	A	A	A	A	A	A	A	A	A	A	A	A	A	A	A	A	A
JAX00105163	3	22499162	0	T	C	T	T	T	T	T	T	C	T	T	T	T	T	T	T	T	T	T	C	T	H	T	T	T	C	T	T	C	T	T	T	T	T	T	T	T	T	T	T	N	T	C	T	T	T
JAX00105164	3	22499386	0	C	T	C	C	C	C	C	T	T	C	C	C	C	T	T	H	C	H	C	T	C	H	C	C	C	T	C	C	T	C	C	C	C	C	H	C	C	C	C	C	T	C	T	C	C	C
JAX00105166	3	22540160	0	T	C	T	T	T	T	T	C	T	T	T	T	T	C	C	H	T	H	T	T	T	T	T	T	T	T	T	T	T	T	T	T	T	T	H	T	T	T	T	T	T	T	T	T	T	T
JAX00105168	3	22584619	0	T	G	T	T	T	T	T	G	G	T	T	T	T	G	G	G	T	G	T	G	T	G	T	T	T	G	T	T	G	T	T	T	T	T	G	T	T	T	T	T	G	T	G	T	T	T
JAX00105169	3	22584818	0	G	A	G	G	G	G	G	G	G	A	G	G	G	G	G	G	H	H	G	G	G	G	H	G	G	G	G	A	G	H	G	G	G	G	H	G	G	G	A	G	G	A	G	G	G	G
JAX00516658	3	22586038	0	A	T	A	A	A	A	A	A	T	A	A	A	A	A	A	A	A	A	A	T	A	H	A	A	A	T	A	A	T	A	A	A	A	A	A	A	A	A	A	A	T	A	T	A	A	A
JAX00516661	3	22591328	0	A	T	A	A	A	A	A	A	A	T	A	A	A	A	A	A	H	T	A	A	A	A	H	A	A	A	A	T	A	H	A	A	A	A	H	A	A	A	T	A	A	T	A	A	A	A
JAX00105171	3	22616095	0	T	C	T	T	T	T	T	C	C	T	T	T	T	C	C	N	T	H	T	C	T	N	T	T	T	C	T	T	C	T	T	T	T	T	H	T	T	T	T	T	N	T	C	T	T	T
JAX00516665	3	22616261	0	C	T	C	C	C	C	C	T	T	T	C	C	C	T	T	H	H	T	C	T	C	H	H	C	C	T	C	T	T	H	C	C	C	C	T	C	C	C	T	C	T	T	T	C	C	C
JAX00516666	3	22616337	0	G	C	G	G	G	G	G	C	G	G	G	G	G	C	C	H	G	H	G	G	G	G	G	G	G	G	G	G	G	G	G	G	G	G	H	G	G	G	G	G	G	G	G	G	G	G
JAX00105174	3	22660414	0	T	C	T	T	T	T	T	C	C	T	T	T	T	C	C	H	T	H	T	C	T	H	T	T	T	C	T	T	C	T	T	T	T	T	H	T	T	T	T	T	C	T	C	T	T	T
JAX00105176	3	22662932	0	C	T	C	C	C	C	C	T	C	C	C	C	C	T	T	H	C	H	C	C	C	C	C	C	C	C	C	C	C	C	C	C	C	C	H	C	C	C	C	C	C	C	C	C	C	C
JAX00516671	3	22694241	0	A	T	A	A	A	A	A	A	T	A	A	A	A	A	A	A	A	A	A	T	A	H	A	A	A	T	A	A	T	A	A	A	A	A	A	A	A	A	A	A	T	A	T	A	A	A
JAX00105178	3	22699887	0	T	C	T	T	T	T	T	T	C	T	T	T	T	T	T	T	T	T	T	C	T	T	T	T	T	C	T	T	H	T	T	T	T	T	T	T	T	T	T	T	C	T	C	T	T	T
JAX00516672	3	22700189	0	C	T	C	C	C	C	C	T	C	C	C	C	C	T	T	H	C	H	C	C	C	C	C	C	C	C	C	C	C	C	C	C	C	C	H	C	C	C	C	C	C	C	C	C	C	C
JAX00516674	3	22702203	0	T	A	T	T	T	T	T	A	T	T	T	T	T	A	T	N	T	N	T	T	T	T	T	T	T	T	T	T	T	T	T	T	T	T	T	T	T	T	T	T	T	T	T	T	T	T
JAX00219523	3	22777613	0	T	C	T	T	T	T	T	C	C	T	T	T	T	C	C	H	T	H	T	C	T	H	T	T	T	C	T	T	C	T	T	T	T	T	H	T	T	T	T	T	C	T	C	T	T	T
JAX00516693	3	22853969	0	T	C	T	T	T	T	T	T	C	T	T	T	T	T	T	T	T	T	T	C	T	N	T	T	T	C	T	T	C	T	T	T	T	T	T	T	T	T	T	T	C	T	C	T	T	T
JAX00105189	3	22859164	0	T	C	T	T	T	T	T	C	T	T	T	T	T	C	C	H	T	H	T	T	T	T	T	T	T	T	T	T	T	T	T	T	T	T	H	T	T	T	T	T	T	T	T	T	T	T
JAX00516696	3	22875907	0	A	G	A	A	A	A	A	A	G	A	A	A	A	A	A	A	A	A	A	G	A	H	A	A	A	G	A	A	G	A	A	A	A	A	A	A	A	A	A	A	G	A	G	A	A	A
JAX00516698	3	22889653	0	G	C	G	G	G	G	G	C	C	C	G	G	G	C	C	H	H	C	G	C	G	N	H	G	G	C	G	C	C	H	G	G	G	G	C	G	G	G	C	G	C	C	C	G	G	G
JAX00105197	3	22941443	0	C	T	C	C	C	C	C	C	T	C	C	C	C	C	C	C	C	C	C	T	C	H	C	C	C	T	C	C	T	C	C	C	C	C	C	C	C	C	C	C	T	C	T	C	C	C
JAX00516705	3	22957802	0	C	A	C	C	C	C	C	C	C	A	C	C	C	C	C	C	N	H	C	N	C	C	H	C	C	H	C	A	H	H	C	C	C	C	H	C	C	C	A	C	H	A	H	C	C	C
JAX00516706	3	22957847	0	A	C	A	A	A	C	A	C	C	C	H	H	C	C	C	H	H	C	A	C	A	H	H	C	A	C	A	C	C	H	A	A	A	A	C	A	A	A	C	C	C	C	C	A	A	A
JAX00516710	3	23017694	0	G	A	G	G	G	A	G	G	G	A	H	H	A	G	G	G	H	H	G	G	G	G	H	A	G	G	G	A	G	H	G	G	G	G	H	G	G	G	A	A	G	A	G	G	G	G
JAX00105203	3	23018244	0	T	C	T	T	T	C	T	T	T	C	H	H	C	T	T	T	H	H	T	T	T	T	H	C	T	T	T	C	T	H	T	T	T	T	H	T	T	T	C	C	T	C	T	T	T	T
JAX00516716	3	23037762	0	C	G	C	C	C	G	C	C	C	G	C	C	G	C	C	C	C	G	C	C	C	C	C	G	C	C	C	G	C	C	C	C	C	C	H	C	C	C	G	G	C	G	C	C	C	C
JAX00516724	3	23054777	0	G	A	G	G	G	A	G	G	G	G	H	H	A	G	G	G	G	G	G	G	G	G	G	A	G	G	G	G	G	G	G	G	G	G	G	G	G	G	G	A	G	G	G	G	G	G
JAX00105206	3	23061156	0	A	T	A	A	A	A	A	T	A	A	A	A	A	T	T	H	A	H	A	A	A	A	A	A	A	A	A	A	A	A	A	A	A	A	H	A	A	A	A	A	A	A	A	A	A	A
JAX00219530	3	23063321	0	C	G	C	C	C	C	C	G	G	C	C	C	C	N	G	C	C	C	C	G	C	H	C	C	C	G	C	C	G	C	C	C	C	C	C	C	C	C	C	C	G	C	G	C	C	C
JAX00516732	3	23113761	0	T	C	T	T	T	C	T	T	T	C	H	H	C	T	T	T	H	H	T	T	T	T	H	C	T	T	T	C	T	H	T	T	T	T	H	T	T	T	C	C	T	C	T	T	T	T
JAX00516738	3	23135699	0	T	C	T	T	T	C	T	C	C	C	H	H	C	C	C	H	H	C	T	C	T	H	H	C	T	C	T	C	C	H	T	T	T	T	C	T	T	T	C	C	C	C	C	T	T	T
JAX00105210	3	23139510	0	A	G	A	A	A	G	A	G	G	G	H	H	G	G	G	H	H	G	A	G	A	H	H	G	A	G	A	G	G	H	A	A	A	A	G	A	A	A	G	G	G	G	G	A	A	A
JAX00105211	3	23139526	0	C	T	C	C	C	T	C	C	C	T	H	H	T	C	C	C	H	H	C	C	C	C	H	T	C	C	C	T	C	H	C	C	C	C	H	C	C	C	N	T	C	T	C	C	C	N
JAX00516739	3	23149410	0	G	A	G	G	G	G	G	A	G	G	G	G	G	A	A	H	G	H	G	G	G	G	G	G	G	G	G	G	G	G	G	G	G	G	H	G	G	G	G	G	G	G	G	G	G	G
JAX00219534	3	23185111	0	T	C	T	T	T	T	T	C	C	T	T	T	T	C	C	H	T	H	T	C	T	H	T	T	T	C	T	T	C	T	T	T	T	T	H	T	T	T	T	T	C	T	C	T	T	T
JAX00516746	3	23185133	0	T	C	T	T	T	T	T	C	C	T	T	T	T	C	C	H	T	H	T	C	T	H	T	T	T	C	T	T	C	T	T	T	T	T	H	T	T	T	T	T	C	T	C	T	T	T
JAX00516750	3	23194634	0	A	G	A	A	A	A	A	G	A	A	A	A	A	G	G	H	A	H	A	A	A	A	A	A	A	A	A	A	A	A	A	A	A	A	H	A	A	A	A	A	A	A	A	A	A	A
JAX00219537	3	23318132	0	C	T	C	C	C	C	C	T	T	C	C	C	C	T	T	H	C	T	C	T	C	H	C	C	C	T	C	C	T	C	C	C	C	C	H	C	C	C	C	C	T	C	T	C	C	C
JAX00516770	3	23330891	0	A	T	A	A	A	A	A	T	T	A	A	A	A	T	T	A	A	T	A	T	A	H	A	A	A	T	A	A	T	A	A	A	A	A	H	A	A	A	A	A	T	A	T	A	A	A
JAX00516775	3	23375178	0	C	T	C	C	C	C	C	C	T	C	C	C	C	C	C	C	C	C	C	T	C	H	C	C	C	T	C	C	T	C	C	C	C	C	C	C	C	C	C	C	T	C	T	C	C	C
JAX00516777	3	23378470	0	T	G	T	T	T	T	T	T	T	G	T	T	T	T	T	T	H	T	T	T	T	T	H	T	T	T	T	G	T	H	T	T	T	T	H	T	T	T	G	T	T	G	T	T	T	T
JAX00516781	3	23397396	0	G	A	G	G	G	G	G	G	A	G	G	G	G	G	G	G	G	G	G	A	G	H	G	G	G	A	G	G	A	G	G	G	G	G	G	G	G	G	G	G	A	G	A	G	G	G
JAX00516783	3	23405521	0	T	A	T	T	T	T	T	T	T	A	T	T	T	T	T	T	H	T	T	T	T	T	H	T	T	T	T	A	T	H	T	T	T	T	T	T	T	T	A	T	T	A	T	T	T	T
JAX00516788	3	23425939	0	T	A	T	T	T	T	T	A	T	T	T	T	T	A	A	H	T	A	T	T	T	T	T	T	T	T	T	T	T	T	T	T	T	T	N	T	T	T	T	T	T	T	T	T	T	T
JAX00516790	3	23429463	0	G	A	G	G	G	G	G	G	A	A	G	G	G	G	G	G	H	G	G	A	G	H	H	G	G	A	G	A	A	H	G	G	G	G	H	G	G	G	A	G	A	A	A	G	G	G
JAX00516793	3	23444996	0	G	A	G	G	G	G	G	A	G	A	G	G	G	A	A	H	H	A	G	G	G	G	H	G	G	G	G	A	G	H	G	G	G	G	A	G	G	G	A	G	G	A	G	G	G	G
JAX00516797	3	23472119	0	A	G	A	A	A	A	A	A	G	A	A	A	A	A	A	A	A	A	A	G	A	G	A	A	A	G	A	A	G	A	A	A	A	A	A	A	A	A	A	H	G	A	G	A	A	A
JAX00516800	3	23473912	0	A	T	A	A	A	T	A	T	T	T	H	H	T	T	T	H	H	T	A	T	A	H	H	T	A	T	A	T	T	H	A	A	A	A	T	A	A	A	T	T	T	T	T	A	A	A
JAX00516802	3	23474367	0	T	C	T	T	T	C	T	C	C	C	H	H	C	C	C	H	H	C	T	C	T	H	H	C	T	C	T	C	C	H	T	T	T	T	C	T	T	T	C	C	C	C	C	T	T	T
JAX00516815	3	23575103	0	C	G	C	C	C	C	C	G	G	C	C	C	C	G	G	H	C	G	C	G	C	N	C	C	C	G	C	C	G	C	C	C	C	C	H	C	C	C	C	C	G	C	G	C	C	C
JAX00516821	3	23597352	0	G	A	G	G	G	A	G	G	A	G	G	G	N	G	G	G	G	G	G	A	G	G	G	A	G	A	G	G	A	G	G	G	G	G	G	G	G	G	G	A	A	G	A	G	G	G
JAX00105247	3	23618700	0	A	C	A	A	A	C	A	C	C	C	H	H	C	C	C	H	H	C	A	C	A	H	H	C	A	C	A	C	C	H	A	A	A	A	C	A	A	A	C	C	C	C	C	A	A	A
JAX00105248	3	23618962	0	A	G	A	A	A	G	A	G	A	G	H	H	G	G	G	H	H	G	A	A	A	A	H	G	A	A	A	G	A	H	A	A	A	A	G	A	A	A	G	G	A	G	A	A	A	A
JAX00516827	3	23620009	0	C	A	C	C	C	A	C	A	C	C	H	H	A	A	A	H	C	A	C	C	C	C	C	A	C	C	C	C	C	C	C	C	C	C	H	C	C	C	C	A	C	C	C	C	C	C
JAX00516828	3	23624915	0	C	T	C	C	C	C	C	T	T	C	C	C	C	T	T	H	C	T	C	T	C	H	C	C	C	T	C	C	T	C	C	C	C	C	H	C	C	C	C	C	T	C	T	C	C	C
JAX00516834	3	23645621	0	C	T	C	C	C	T	C	T	T	C	H	H	T	T	T	H	C	T	C	T	C	H	C	T	C	T	C	C	T	C	C	C	C	C	H	C	C	C	N	T	T	C	T	C	N	C
JAX00516835	3	23648787	0	A	G	A	A	A	A	A	G	G	A	A	A	A	G	G	H	A	G	A	G	A	H	A	A	A	G	A	A	G	A	A	A	A	A	H	A	A	A	A	A	G	A	G	A	A	A
JAX00516839	3	23652048	0	G	A	G	G	G	G	G	A	A	G	G	G	G	A	A	H	G	A	G	A	G	H	G	G	G	A	G	G	A	G	G	G	G	G	H	G	G	G	G	G	A	G	A	G	G	G
JAX00516843	3	23672100	0	T	G	T	T	T	T	T	T	G	T	T	T	T	T	T	T	T	T	T	G	T	H	T	T	T	G	T	N	G	T	T	T	T	T	T	T	T	T	T	T	G	T	G	T	T	T
JAX00105252	3	23702028	0	C	T	C	C	C	T	C	C	C	C	H	H	T	C	C	C	C	C	C	C	C	C	C	T	C	C	C	C	C	C	C	C	C	C	C	C	C	C	C	T	C	C	C	C	C	C
JAX00516846	3	23707696	0	G	A	G	G	G	A	G	A	A	A	H	H	A	A	A	H	H	A	G	A	G	H	H	A	G	A	G	A	A	H	G	G	G	G	A	G	G	G	A	A	A	A	A	G	G	G
JAX00105253	3	23709294	0	C	A	C	C	C	A	C	A	A	A	H	H	A	A	A	N	H	A	C	A	C	H	H	A	C	A	C	A	A	H	C	C	C	C	A	C	C	C	A	A	A	A	A	C	C	C
JAX00105254	3	23709355	0	C	G	C	C	C	G	C	G	G	G	H	H	G	G	G	H	H	G	C	G	C	H	H	G	C	G	C	G	G	H	C	C	C	C	G	C	C	C	G	G	G	G	G	C	C	C
JAX00105257	3	23735618	0	T	C	T	T	T	C	T	C	C	C	H	H	N	C	C	H	H	C	T	C	T	H	H	C	T	C	T	C	C	H	T	T	T	T	C	T	T	T	C	C	C	C	C	T	T	T
JAX00516854	3	23763876	0	T	C	T	T	T	C	T	C	C	C	H	H	C	C	C	H	H	C	T	C	T	H	H	C	T	C	T	C	C	H	T	T	T	T	C	T	T	T	C	C	C	C	C	T	T	T
JAX00516855	3	23763899	0	C	T	C	C	C	T	C	C	C	C	N	N	T	C	C	C	C	C	C	C	C	C	C	T	C	C	C	C	C	C	C	C	C	C	C	C	C	C	C	H	C	C	C	C	C	C
JAX00105258	3	23778028	0	A	C	A	A	A	A	A	A	C	A	A	A	A	A	A	A	A	A	A	C	A	C	A	A	A	C	A	A	C	A	A	A	A	A	A	A	A	A	A	A	C	A	C	A	A	A
JAX00105260	3	23782523	0	A	G	A	A	A	A	A	A	G	A	A	A	A	A	A	A	A	A	A	G	A	H	A	A	A	G	A	A	G	A	A	A	A	A	A	A	A	A	A	A	G	A	G	A	A	A
JAX00516858	3	23783108	0	A	G	A	A	A	A	A	G	G	A	A	A	A	G	G	N	A	G	A	G	A	H	A	A	A	G	A	A	G	A	A	A	A	A	H	A	A	A	A	A	G	A	G	A	A	A
JAX00516860	3	23783378	0	A	T	A	A	A	A	A	T	A	A	A	A	A	H	T	A	A	T	A	A	A	A	A	A	A	A	A	A	A	A	A	A	A	A	A	A	A	A	A	A	A	A	A	A	A	A
JAX00516878	3	23948884	0	C	A	C	C	C	C	C	C	C	A	C	C	C	C	C	C	H	C	C	C	C	C	H	C	C	C	C	A	C	H	C	C	C	C	H	C	C	C	A	C	C	A	C	C	C	C
JAX00105275	3	23985981	0	A	G	A	A	A	A	A	G	G	G	A	A	A	G	G	H	H	G	A	G	A	H	H	A	A	G	A	G	G	H	A	A	A	A	G	A	A	A	G	A	G	G	G	A	A	A
JAX00105276	3	24019896	0	T	G	T	T	T	T	T	T	G	T	T	T	T	T	T	T	T	T	T	G	T	H	T	T	T	G	N	T	G	T	T	T	T	T	T	T	T	T	T	T	G	T	G	T	T	T
JAX00516901	3	24039520	0	A	G	A	A	A	G	A	G	G	A	H	H	G	G	G	H	A	G	A	G	A	H	A	G	A	G	A	A	G	A	A	A	A	A	H	A	A	A	A	G	G	A	G	A	A	A
JAX00516907	3	24042278	0	T	A	T	T	T	T	T	A	T	T	T	T	T	A	A	H	T	A	T	T	T	T	T	T	T	T	T	T	T	T	T	T	T	T	H	T	T	T	T	T	T	T	T	T	N	T
JAX00516916	3	24057166	0	C	T	C	C	C	T	C	C	C	C	H	H	T	C	C	C	C	C	C	C	C	C	C	T	C	C	C	C	C	C	C	C	C	C	C	C	C	C	C	T	C	C	C	C	C	C
JAX00105281	3	24061765	0	C	G	C	C	C	C	C	G	C	C	C	C	C	G	G	H	C	G	C	C	C	C	C	C	C	C	C	C	C	C	C	C	C	C	H	C	C	C	C	C	C	C	C	C	C	C
JAX00516920	3	24111077	0	A	C	A	A	A	C	A	C	C	C	H	H	C	C	C	H	H	C	A	C	A	H	H	C	A	C	A	C	C	H	A	A	A	A	C	A	A	A	C	C	C	C	C	A	A	A
JAX00516923	3	24120063	0	G	A	G	G	G	A	G	G	G	G	H	H	A	G	G	G	G	G	G	G	G	G	G	A	G	G	G	G	G	G	G	G	G	G	G	G	G	G	G	A	G	G	G	G	G	G
JAX00516924	3	24124118	0	C	A	C	C	C	A	C	C	C	C	H	H	A	C	C	C	C	C	C	C	C	C	C	A	C	C	C	C	C	C	C	C	C	C	C	C	C	C	C	A	C	C	C	C	C	C
JAX00516926	3	24129572	0	T	C	T	T	T	T	T	T	C	C	T	T	T	T	T	T	H	T	T	C	T	H	H	T	T	C	T	C	C	H	T	T	T	T	H	T	T	T	C	T	C	C	C	T	T	T
JAX00516929	3	24192831	0	C	A	C	C	C	A	C	A	A	A	H	H	A	A	A	H	H	A	C	A	C	H	H	A	C	A	C	A	A	H	C	C	C	C	A	C	C	C	A	A	A	A	A	C	C	C
JAX00219549	3	24199128	0	G	C	G	G	G	G	G	G	C	G	G	G	G	G	G	G	G	G	G	C	G	H	G	G	G	C	G	G	C	G	G	G	G	G	G	G	G	G	G	G	C	G	C	G	G	G
JAX00105292	3	24218424	0	A	G	A	A	A	A	A	G	G	A	A	A	A	G	G	H	A	N	A	G	A	H	A	A	A	G	A	A	G	A	A	A	A	A	H	A	A	A	A	A	G	A	G	A	A	A
JAX00516938	3	24232057	0	T	G	T	T	T	G	T	G	G	G	H	H	G	G	G	H	H	G	T	G	T	H	H	G	T	G	T	G	G	H	T	T	T	T	G	T	T	T	G	G	G	G	G	T	T	T
JAX00516939	3	24235104	0	A	G	A	A	A	G	A	G	G	G	H	H	G	G	G	H	H	G	A	G	A	H	H	G	A	G	A	G	G	N	A	A	A	A	G	A	A	A	G	G	G	G	G	A	A	A
JAX00105296	3	24269938	0	A	T	A	A	A	A	A	A	T	A	A	A	A	A	A	A	A	A	A	T	A	H	A	A	A	T	A	A	T	A	A	A	A	A	A	A	A	A	A	A	T	A	T	A	A	A
JAX00516944	3	24291538	0	C	G	C	C	C	G	C	G	G	C	H	H	G	G	G	H	C	G	C	G	C	H	C	G	C	G	C	C	G	C	C	C	C	C	H	C	C	C	C	G	G	C	G	C	C	C
JAX00516948	3	24292698	0	C	G	C	C	C	C	C	G	G	C	C	C	H	G	G	H	C	G	C	G	C	H	C	H	C	G	C	C	G	C	C	C	C	C	H	C	C	C	C	C	G	C	G	C	C	C
JAX00516949	3	24295987	0	G	A	G	G	G	A	G	A	A	G	H	H	A	A	A	N	G	A	G	A	G	H	G	A	G	A	G	G	A	G	G	G	G	G	H	G	G	G	G	A	A	G	A	G	G	G
JAX00105298	3	24298985	0	C	T	C	C	C	T	C	T	C	C	H	H	T	T	T	H	C	T	C	C	C	C	C	T	C	C	C	C	C	C	C	C	C	C	H	C	C	C	C	T	C	C	C	C	C	C
JAX00516954	3	24312442	0	C	T	C	C	C	C	C	T	C	C	C	C	C	H	T	H	C	T	C	C	C	C	C	C	C	C	C	C	C	C	C	C	C	C	H	C	C	C	C	C	C	C	C	C	C	C
JAX00105300	3	24339655	0	G	A	G	G	G	G	G	G	A	G	G	G	G	G	G	G	G	G	G	A	G	H	G	G	G	A	G	G	A	G	G	G	G	G	G	G	G	G	G	G	A	G	A	G	G	G
JAX00105302	3	24341935	0	C	T	C	C	C	T	C	C	C	C	H	H	T	C	C	C	C	C	C	C	C	C	C	T	C	C	C	C	C	C	C	C	C	C	C	C	C	C	C	T	C	C	C	C	C	C
JAX00516957	3	24343177	0	T	G	T	T	T	T	T	G	T	T	T	T	T	G	G	H	T	G	T	T	T	T	T	T	T	T	T	T	T	T	T	T	T	T	H	T	T	T	T	T	T	T	T	T	T	T
JAX00516959	3	24362715	0	A	G	A	A	A	G	A	G	G	A	H	H	G	G	G	H	A	G	A	G	A	H	A	G	A	G	A	A	G	A	A	A	A	A	H	A	A	A	A	G	G	A	G	A	A	A
JAX00516960	3	24363793	0	C	T	C	C	C	T	C	C	C	C	H	H	T	C	C	C	C	C	C	C	C	C	C	T	C	C	C	C	C	C	C	C	C	C	C	C	C	C	C	T	C	C	C	C	C	C
JAX00219555	3	24370272	0	T	C	T	T	T	T	T	T	C	T	T	T	T	T	T	T	T	T	T	C	T	H	T	T	T	C	T	T	C	T	T	T	T	T	T	T	T	T	T	T	C	T	C	T	T	T
JAX00219556	3	24370285	0	A	G	A	A	A	A	A	A	G	A	A	A	A	A	A	A	A	A	A	G	A	H	A	A	A	H	A	A	G	A	A	A	A	A	A	A	A	A	A	A	G	A	G	A	A	A
JAX00105304	3	24385657	0	C	T	C	C	C	C	C	C	T	C	C	C	C	C	C	C	C	C	C	T	C	H	C	C	C	T	C	C	T	C	C	C	C	C	C	C	C	C	C	C	T	C	T	C	C	C
JAX00516965	3	24405790	0	A	C	A	A	A	C	A	C	C	A	H	H	C	C	C	H	A	C	A	C	A	H	A	C	A	C	A	A	C	A	A	A	A	A	H	A	A	A	A	C	C	A	C	A	A	A
JAX00516966	3	24407589	0	C	A	C	C	C	A	C	C	C	C	H	H	A	C	C	C	C	C	C	C	C	C	C	A	C	C	C	C	C	C	C	C	C	C	C	C	C	C	C	A	C	C	C	C	C	C
JAX00516969	3	24413955	0	A	G	A	A	A	G	A	A	G	A	H	H	G	A	A	A	A	A	A	G	A	H	A	G	A	G	A	A	G	A	A	A	A	A	A	A	A	A	A	G	G	A	G	A	A	A
JAX00105308	3	24417313	0	A	C	A	A	A	A	A	A	C	A	A	A	A	A	A	A	A	A	A	C	A	H	A	A	A	C	A	A	C	A	A	A	A	A	A	A	A	A	A	A	C	A	C	A	A	A
JAX00516975	3	24463005	0	C	T	C	C	C	C	C	T	C	C	C	C	C	T	T	H	C	T	C	C	C	C	C	C	C	C	C	C	C	C	C	C	C	C	H	C	C	C	C	C	C	C	C	C	C	C
JAX00516981	3	24522522	0	C	T	C	C	C	C	C	C	T	C	C	C	C	C	C	C	C	C	C	T	C	C	C	C	C	H	C	C	T	C	C	C	C	C	C	C	C	C	C	C	T	C	T	C	C	C
JAX00105318	3	24582443	0	C	G	C	C	C	C	C	C	G	C	C	C	C	C	C	C	C	C	C	G	C	H	C	C	C	G	C	C	G	C	C	C	C	C	C	C	C	C	C	C	G	C	G	C	C	C
JAX00516986	3	24582816	0	C	T	C	C	C	C	C	T	C	C	C	C	C	T	T	H	C	T	C	C	C	C	C	C	C	C	C	C	C	C	C	C	C	C	H	C	C	C	C	C	C	C	C	C	C	C
JAX00105319	3	24583195	0	T	C	T	T	T	T	T	T	C	T	T	T	T	T	T	T	T	T	T	C	T	H	T	T	T	C	T	T	C	T	T	T	T	T	T	T	T	T	T	T	C	T	C	T	T	T
JAX00516992	3	24625554	0	T	A	T	T	T	T	T	A	A	T	T	T	T	A	A	H	T	A	T	A	T	H	T	T	T	A	T	T	A	T	T	T	T	T	H	T	T	T	T	T	A	T	A	T	T	T
JAX00516994	3	24625670	0	A	C	A	A	A	A	A	C	A	C	A	A	A	C	C	A	A	C	A	A	A	A	A	A	A	A	A	C	A	A	A	A	A	A	C	A	A	A	C	A	A	C	A	A	A	A
JAX00517002	3	24632545	0	G	A	G	G	G	G	G	A	G	G	G	G	G	A	A	H	G	A	G	G	G	G	G	G	G	G	G	G	G	G	G	G	G	G	H	G	G	G	G	G	G	G	G	G	G	G
JAX00517003	3	24632869	0	C	T	C	C	C	C	C	T	C	C	C	C	C	H	T	C	C	T	C	C	C	C	C	C	C	C	C	C	C	C	C	C	C	C	C	C	C	C	C	C	C	C	C	C	C	C
JAX00105326	3	24653184	0	T	C	T	T	T	C	T	C	C	C	H	H	C	C	C	H	H	C	T	C	T	H	H	C	T	C	T	C	C	H	T	T	T	T	C	T	T	T	C	C	C	C	C	T	T	T
JAX00219565	3	24666266	0	G	C	G	G	G	G	G	G	C	G	G	G	G	G	G	G	G	G	G	C	G	H	G	G	G	C	G	G	C	G	G	G	G	G	G	G	G	G	G	G	C	G	C	G	G	G
JAX00517010	3	24672298	0	G	A	G	G	G	G	G	A	G	G	G	G	G	A	A	H	G	A	G	G	G	G	G	G	G	G	G	G	G	G	G	G	G	G	H	G	G	G	G	G	G	G	G	G	G	G
JAX00517011	3	24672647	0	T	C	T	T	T	T	T	C	C	T	T	T	T	H	C	H	T	C	T	C	T	H	T	T	T	C	T	T	C	T	T	T	T	T	H	T	T	T	T	T	C	T	C	T	T	T
JAX00517012	3	24679381	0	T	A	T	T	T	T	T	A	A	T	T	T	T	A	A	H	T	A	T	A	T	H	T	T	T	A	T	T	A	T	T	T	T	T	H	T	T	T	T	T	A	T	A	T	T	T
JAX00517017	3	24706095	0	T	C	T	T	T	T	T	T	C	T	T	T	T	T	T	T	T	T	T	C	T	H	T	T	T	C	T	T	C	T	T	T	T	T	T	T	T	T	T	T	C	T	C	T	T	T
JAX00105331	3	24742894	0	C	T	C	C	C	C	C	C	T	C	C	C	C	C	C	C	C	C	C	T	C	H	C	C	C	T	C	C	T	C	C	C	C	C	C	C	C	C	C	C	T	C	T	C	C	C
JAX00517023	3	24751775	0	T	C	T	T	T	T	T	T	C	T	T	T	T	T	T	T	T	T	T	C	T	H	T	T	T	C	T	T	C	T	T	T	T	T	T	T	T	T	T	T	C	T	C	T	T	T
JAX00219566	3	24763279	0	T	C	T	T	T	T	T	C	C	T	T	T	T	C	C	H	T	C	T	C	T	H	T	T	T	C	T	T	C	T	T	T	T	T	H	T	T	T	T	T	C	T	C	T	T	T
JAX00105334	3	24772007	0	G	A	G	G	G	G	G	G	A	G	G	G	G	G	G	G	G	G	G	A	G	H	G	G	G	A	G	G	A	G	G	G	G	G	G	G	G	G	G	G	A	G	A	G	G	G
JAX00105337	3	24820866	0	T	G	T	T	T	G	T	G	G	G	N	N	G	G	G	H	H	G	T	G	T	H	H	G	T	G	T	G	G	H	T	T	T	T	G	T	T	T	G	G	G	G	G	T	T	T
JAX00105338	3	24821101	0	A	T	A	A	A	T	A	T	T	T	H	T	T	T	T	H	H	T	A	T	A	H	H	T	A	T	A	T	T	H	A	A	A	A	T	A	A	A	T	T	T	T	T	A	A	A
JAX00517033	3	24830004	0	C	T	C	C	C	C	C	T	C	C	C	C	C	T	T	H	C	T	C	C	C	C	C	C	C	C	C	C	C	C	C	C	C	C	H	C	C	C	C	C	C	C	C	C	C	C
JAX00105339	3	24858809	0	C	T	C	C	C	T	C	C	C	C	H	H	T	C	C	C	C	C	C	C	C	C	C	T	C	C	C	C	C	C	C	C	C	C	C	C	C	C	C	T	C	C	C	C	C	C
JAX00517037	3	24897767	0	A	G	A	A	A	A	A	A	G	A	A	A	A	A	A	A	A	A	A	G	A	H	A	A	A	G	A	A	G	A	A	A	A	A	A	A	A	A	A	A	G	A	G	A	A	A
JAX00105342	3	24898071	0	A	T	A	A	A	A	A	T	A	T	A	A	A	T	T	H	H	T	A	A	A	A	H	A	A	A	A	T	A	H	A	A	A	A	T	A	A	A	T	A	A	T	A	A	A	A
JAX00517038	3	24905308	0	G	A	G	G	G	G	G	A	G	A	G	G	G	A	A	A	N	A	G	G	G	G	N	G	G	G	G	A	G	N	G	G	G	G	A	G	G	G	A	G	G	A	G	G	G	G
JAX00219572	3	24919302	0	A	G	A	A	A	A	A	A	G	A	A	A	A	A	A	A	A	A	A	G	A	H	A	A	A	G	A	A	G	A	A	A	A	A	A	A	A	A	A	A	G	A	G	A	A	A
JAX00517047	3	24931004	0	G	A	G	G	G	G	G	A	G	G	G	G	G	A	A	H	G	A	G	G	G	G	G	G	G	G	G	G	G	G	G	G	G	G	H	G	G	G	G	G	G	G	G	G	G	G
JAX00517052	3	24934540	0	G	T	G	G	G	G	G	G	G	T	G	G	G	G	G	G	H	G	G	G	G	G	H	G	G	G	G	T	G	H	G	G	G	G	H	G	G	G	T	G	G	T	G	G	G	G
JAX00517053	3	24958777	0	T	C	T	T	T	T	T	T	C	T	T	T	T	T	T	T	T	T	T	C	T	H	T	T	T	C	T	T	C	T	T	T	T	T	T	T	T	T	T	T	C	T	C	T	T	T
JAX00105348	3	24978706	0	T	A	T	T	T	T	T	A	T	T	T	T	T	A	A	H	T	A	T	T	T	T	T	T	T	T	T	T	T	T	T	T	T	T	H	T	T	T	T	T	T	T	T	T	T	T
JAX00105350	3	24980220	0	T	A	T	T	T	T	T	T	A	T	T	T	T	T	T	T	T	T	T	A	T	H	T	T	T	A	T	T	A	T	T	T	T	T	T	T	T	T	T	T	A	T	A	T	T	T
JAX00219574	3	25007293	0	A	G	A	A	A	G	A	A	G	G	H	H	G	A	A	A	H	A	A	G	A	N	H	G	A	G	A	G	G	H	A	A	A	A	H	A	A	A	G	G	G	G	G	A	A	A
JAX00105351	3	25018383	0	G	C	G	G	G	C	G	C	C	G	H	H	C	C	C	H	G	C	G	C	G	H	G	C	G	C	G	G	C	G	G	G	G	G	H	G	G	G	G	C	C	G	C	G	G	G
JAX00517057	3	25031534	0	T	A	T	T	T	A	T	T	T	T	H	H	H	T	T	T	T	T	T	T	T	T	T	A	T	T	T	T	T	T	T	T	T	T	T	T	T	T	T	A	T	T	T	T	T	T
JAX00517059	3	25033944	0	C	T	C	C	C	C	C	C	T	C	C	C	C	C	C	C	C	C	C	T	C	H	C	C	C	T	C	C	T	C	C	C	C	C	C	C	C	C	C	C	T	C	T	C	C	C
JAX00517064	3	25039292	0	G	A	G	G	G	G	G	A	G	G	G	G	G	A	A	H	G	A	G	G	G	G	G	G	G	G	G	G	G	G	G	G	G	G	H	G	G	G	G	G	G	G	G	G	G	G
JAX00517065	3	25040090	0	C	T	C	C	C	C	C	T	C	C	C	C	C	T	T	H	C	T	C	C	C	C	C	C	C	C	C	C	C	C	C	C	C	C	H	C	C	C	C	C	C	C	C	C	C	C
JAX00105355	3	25056481	0	A	T	A	A	A	T	A	A	A	A	H	H	T	A	A	A	A	A	A	A	A	A	A	T	A	A	A	A	A	A	A	A	A	A	A	A	A	A	A	T	A	A	A	A	A	A
JAX00105359	3	25103660	0	A	G	A	A	A	G	A	A	G	A	G	G	G	A	A	A	A	A	A	G	A	G	A	G	A	G	A	A	G	A	A	A	A	A	A	A	A	A	A	G	G	A	G	A	A	A
JAX00517078	3	25118336	0	C	T	C	C	C	C	C	C	T	C	C	C	C	C	C	C	C	C	C	T	C	H	C	C	C	T	C	C	T	C	C	C	C	C	C	C	C	C	C	C	T	C	T	C	C	C
JAX00517081	3	25163785	0	A	G	A	A	A	A	A	G	G	A	A	A	A	G	G	N	A	G	A	G	A	H	A	A	A	G	A	A	G	A	A	A	A	A	H	A	A	A	A	A	G	A	G	A	A	A
JAX00517084	3	25170332	0	G	A	G	G	G	A	G	A	A	G	H	H	A	A	N	H	N	A	G	A	G	H	G	A	G	A	N	G	A	G	G	G	G	G	N	G	G	G	G	A	A	G	A	G	G	G
JAX00517088	3	25173995	0	A	G	A	A	A	A	A	A	G	A	A	A	A	A	A	A	A	A	A	G	A	N	A	A	A	G	A	A	G	A	A	A	A	A	A	A	A	A	A	A	G	A	G	A	A	A
JAX00517095	3	25210290	0	A	T	A	A	A	A	A	T	T	A	A	A	A	T	T	H	A	T	A	T	A	H	A	A	A	T	A	A	T	A	A	A	A	A	H	A	A	A	A	A	T	A	T	A	A	A
JAX00517096	3	25212588	0	T	A	T	T	T	T	T	A	T	T	T	T	T	A	A	H	T	A	T	T	T	T	T	T	T	T	T	T	T	T	T	T	T	T	H	T	T	T	T	T	T	T	T	T	T	T
JAX00105366	3	25218058	0	G	A	G	G	G	G	G	A	G	G	G	G	G	A	A	H	G	A	G	G	G	G	G	G	G	G	G	G	G	G	G	G	G	G	H	G	G	G	G	G	G	G	G	G	G	G
JAX00105367	3	25218090	0	C	T	C	C	C	C	C	C	T	C	C	C	C	C	C	C	C	C	C	T	C	H	C	C	C	T	C	C	T	C	C	C	C	C	C	C	C	C	C	C	T	C	T	C	C	C
JAX00517106	3	25245164	0	G	A	G	G	G	A	G	G	G	G	H	H	A	G	G	G	G	G	G	G	G	G	G	A	G	G	G	G	G	G	G	G	G	G	G	G	G	G	G	A	G	G	G	G	G	G
JAX00105370	3	25259776	0	T	A	T	T	T	A	T	T	A	T	H	H	A	T	T	T	T	T	T	A	T	H	T	A	T	A	T	T	A	T	T	T	T	T	T	T	T	T	T	A	A	T	A	T	T	T
JAX00517108	3	25265020	0	C	T	C	C	C	T	C	C	C	C	H	H	T	C	C	C	C	C	C	C	C	C	C	T	C	C	C	C	C	C	C	C	C	C	C	C	C	C	C	T	C	C	C	C	C	C
JAX00105372	3	25304162	0	G	A	G	G	G	A	G	G	A	G	H	H	A	G	G	G	G	G	G	A	G	H	G	A	G	A	G	G	A	G	G	G	G	G	G	G	G	G	G	A	A	G	A	G	G	G
JAX00105374	3	25304296	0	G	A	G	G	G	A	G	G	A	G	H	H	A	G	G	G	G	G	G	A	G	H	G	A	G	A	G	G	A	G	G	G	G	G	G	G	G	G	G	A	A	G	A	G	G	G
JAX00517110	3	25304328	0	C	T	C	C	C	C	C	C	T	C	C	C	C	C	C	C	C	C	C	T	C	H	C	C	C	H	C	C	T	C	C	C	C	C	C	C	C	C	C	C	T	C	T	C	C	C
JAX00517112	3	25318178	0	A	T	A	A	A	T	A	A	A	A	H	H	T	A	A	A	A	A	A	A	A	A	A	T	A	A	A	A	A	A	A	A	A	A	A	A	A	A	A	T	A	A	A	A	A	A
JAX00517113	3	25322390	0	G	C	G	G	G	C	C	G	G	G	H	C	C	G	G	H	G	G	G	G	G	G	G	C	G	G	G	G	G	H	H	H	G	G	G	G	H	G	G	C	G	G	G	G	G	G
JAX00517119	3	25371568	0	C	G	C	C	C	G	G	C	C	C	H	G	G	C	C	H	C	C	C	C	C	C	C	G	C	C	C	C	C	H	H	H	C	C	C	C	H	C	C	G	C	C	C	C	C	C
JAX00105378	3	25376726	0	C	T	C	C	C	T	T	C	T	C	H	T	T	C	C	H	C	C	C	T	C	H	C	T	C	T	C	C	T	H	H	H	C	C	C	C	H	C	C	T	T	C	T	C	C	C
JAX00517121	3	25392364	0	C	A	C	C	C	C	A	C	C	C	C	H	C	C	C	H	C	C	C	C	C	C	C	C	C	C	C	C	C	H	H	H	C	C	C	C	H	C	C	C	C	C	C	C	C	C
JAX00517124	3	25398812	0	T	C	T	T	T	T	T	C	C	T	T	T	T	C	C	H	T	C	T	C	T	H	T	T	T	C	T	T	C	T	T	T	T	T	H	T	T	T	T	T	C	T	C	T	N	T
JAX00105383	3	25421732	0	G	A	G	G	G	G	G	G	A	G	G	G	G	G	G	G	G	G	G	A	G	H	G	G	G	A	G	G	A	G	G	G	G	G	G	G	G	G	G	G	A	G	A	G	G	G
JAX00517128	3	25421964	0	A	C	A	A	A	A	A	A	C	A	A	A	A	A	A	A	A	A	A	C	A	H	A	A	A	C	A	A	C	A	A	A	A	A	A	A	A	A	A	A	C	A	C	A	A	A
JAX00517131	3	25470154	0	T	C	T	T	T	T	T	T	C	T	T	T	T	T	T	T	T	T	T	C	T	H	T	T	T	C	T	T	C	T	T	T	T	T	T	T	T	T	T	T	C	T	C	T	T	T
JAX00517134	3	25477499	0	G	A	G	G	G	G	G	G	A	G	G	G	G	G	G	G	G	G	G	A	G	G	G	G	G	A	G	G	A	G	G	G	G	G	G	G	G	G	G	G	A	G	A	G	G	G
JAX00105391	3	25578297	0	C	A	C	C	C	C	C	C	A	C	C	C	C	C	C	C	C	C	C	A	C	H	C	C	C	A	C	C	A	C	C	C	C	C	C	C	C	C	C	C	A	C	A	C	C	C
JAX00517141	3	25654568	0	T	A	T	T	T	T	T	T	A	T	T	T	T	T	T	T	T	T	T	A	T	H	T	T	T	A	T	T	A	T	T	T	T	T	T	T	T	T	T	T	A	T	A	T	T	T
JAX00105397	3	25658677	0	C	T	C	C	C	C	C	C	T	C	C	C	C	C	C	C	C	C	C	T	C	C	C	C	C	T	C	C	T	C	C	C	C	C	C	C	C	C	C	C	T	C	T	C	C	C
JAX00517143	3	25671213	0	G	A	G	G	G	G	G	A	G	G	G	G	G	A	H	H	G	A	G	G	G	G	G	G	G	G	G	G	G	G	G	G	G	G	H	G	G	G	G	G	G	G	G	G	G	G
JAX00517144	3	25673224	0	T	C	T	T	T	T	T	T	C	T	T	T	T	T	T	T	T	T	T	C	T	N	T	T	T	C	T	T	C	T	T	T	T	T	T	T	T	T	T	T	C	T	C	T	T	T
JAX00219590	3	25694543	0	G	C	G	G	G	G	G	G	C	G	G	H	G	G	G	G	G	G	G	H	G	G	G	G	G	N	G	G	H	G	G	G	G	G	G	G	G	G	G	G	H	G	H	G	G	G
JAX00517148	3	25697823	0	G	T	G	G	G	T	T	G	G	G	H	T	T	G	G	H	G	G	G	G	G	G	G	T	G	G	G	G	G	H	H	H	G	G	G	G	H	G	G	T	G	G	G	G	G	G
JAX00517149	3	25700741	0	C	T	C	C	C	C	C	C	T	C	C	C	C	C	C	C	C	C	C	H	C	C	C	C	C	H	C	C	H	C	C	C	C	C	C	C	C	C	C	C	H	C	T	C	C	C
JAX00219591	3	25706975	0	A	G	A	A	A	A	A	A	G	A	A	A	A	A	A	A	A	A	A	G	A	G	A	A	A	G	A	A	G	A	A	A	A	A	A	A	A	A	A	A	G	A	G	A	A	A
JAX00105401	3	25719272	0	A	G	G	G	G	A	G	A	G	A	A	A	A	A	A	A	A	A	A	G	A	G	A	A	A	G	A	A	G	A	A	A	A	A	A	A	A	A	A	A	G	A	G	A	A	A
JAX00517152	3	25727832	0	A	G	G	G	G	A	G	A	G	A	A	A	A	A	A	A	A	A	A	G	A	H	A	A	A	G	A	A	G	A	A	A	A	A	A	A	A	A	A	A	G	A	G	A	A	A
JAX00219592	3	25754129	0	T	C	T	T	T	T	T	T	C	T	T	T	T	T	T	T	T	T	T	C	T	H	T	T	T	C	T	T	C	T	T	T	T	T	T	T	T	T	T	T	C	T	C	T	T	T
JAX00105405	3	25763323	0	T	C	T	T	T	T	T	C	C	C	T	T	T	C	C	H	H	C	T	C	T	H	H	T	T	C	T	C	C	H	T	T	T	T	C	T	T	T	C	T	C	C	C	T	T	T
JAX00517158	3	25774489	0	T	C	T	T	T	T	T	T	T	C	T	T	T	T	T	T	T	T	T	T	T	T	H	T	T	T	T	N	T	N	T	T	T	T	H	T	T	T	C	T	T	H	T	T	T	T
JAX00517163	3	25777523	0	C	T	C	C	C	C	C	C	T	C	C	C	C	C	C	C	C	C	C	T	C	H	C	C	C	T	C	C	T	C	C	C	C	C	C	C	C	C	C	C	T	C	T	C	C	C
JAX00517168	3	25780576	0	A	G	A	A	A	A	A	G	G	G	A	A	A	G	G	H	H	G	A	G	A	H	H	A	A	G	A	G	G	H	A	A	A	A	G	A	A	A	G	A	G	G	G	A	A	A
JAX00517171	3	25854467	0	C	T	C	C	C	C	C	C	T	C	C	C	C	C	C	C	C	C	C	T	C	H	C	C	C	T	C	C	T	C	C	C	C	C	C	C	C	C	C	C	T	C	T	C	C	C
JAX00517172	3	25857209	0	C	T	C	C	C	C	C	C	C	T	C	C	C	C	C	C	H	C	C	C	C	C	H	C	C	C	C	T	C	H	C	C	C	C	H	C	C	C	T	C	C	T	C	C	C	C
JAX00517176	3	25883415	0	T	C	T	T	T	T	T	T	C	C	T	T	T	T	T	T	H	T	T	C	T	H	H	T	T	C	T	C	C	H	T	T	T	T	H	T	T	T	C	T	C	C	C	T	T	T
JAX00517180	3	25897500	0	A	T	A	A	A	T	T	T	T	T	H	T	T	T	T	T	H	T	A	T	A	H	H	T	A	T	A	T	T	T	H	H	A	A	T	A	H	A	T	T	T	T	T	A	A	A
JAX00517181	3	25897515	0	G	T	G	G	G	T	T	G	G	G	H	T	T	G	G	H	G	G	G	G	G	G	G	T	G	G	G	G	G	H	H	H	G	G	G	G	H	G	G	T	G	G	G	G	G	G
JAX00517182	3	25897782	0	G	A	G	G	G	G	G	A	G	A	G	G	G	A	A	N	N	A	G	G	G	G	H	G	G	G	G	A	G	N	G	G	G	G	A	G	G	G	N	G	G	N	G	G	G	G
JAX00105414	3	25898147	0	C	T	C	C	C	C	C	C	T	C	C	C	C	C	C	C	C	C	C	T	C	H	C	C	C	T	C	C	T	C	C	C	C	C	C	C	C	C	C	C	T	C	T	C	C	C
JAX00517184	3	25900431	0	G	A	G	G	G	G	G	G	A	G	G	G	G	G	G	G	G	G	G	A	G	H	G	G	G	A	G	G	A	G	G	G	G	G	G	G	G	G	G	G	A	G	A	G	G	G
JAX00105419	3	25938960	0	C	A	C	C	C	C	C	C	A	C	C	C	C	C	C	C	C	C	C	A	C	H	C	C	C	A	C	C	A	C	C	C	C	C	C	C	C	C	C	C	A	C	A	C	C	C
JAX00517188	3	25952710	0	C	A	C	C	C	C	C	A	C	A	C	C	C	A	A	H	H	A	C	C	C	C	H	C	C	C	C	A	C	H	C	C	C	C	A	C	C	C	A	C	C	A	C	C	C	C
JAX00517190	3	25957611	0	T	G	T	T	T	T	T	T	G	T	T	T	T	T	T	T	T	T	T	G	T	H	T	T	T	G	T	T	G	T	T	T	T	T	T	T	T	T	T	T	G	T	G	T	T	T
JAX00517191	3	25959488	0	A	C	A	A	A	C	C	A	C	A	H	C	C	A	A	N	A	A	A	C	A	H	A	C	A	C	A	A	C	H	H	H	A	A	A	A	H	A	A	C	C	A	C	A	A	A
JAX00517193	3	25960144	0	C	A	C	C	C	C	C	A	C	A	C	C	C	A	A	H	H	A	C	C	C	C	H	C	C	C	C	A	C	H	C	C	C	C	A	C	C	C	A	C	C	A	C	C	C	C
JAX00517195	3	25973518	0	G	A	G	G	G	A	A	G	G	G	H	A	A	G	G	H	G	G	G	G	G	G	G	A	G	G	G	G	G	H	H	H	G	G	G	G	H	G	G	A	G	G	G	G	G	G
JAX00105422	3	25982756	0	T	C	T	T	T	T	T	C	T	C	T	T	T	C	C	H	H	C	T	T	T	T	H	T	T	T	T	C	T	H	T	T	T	T	C	T	T	T	C	T	T	C	T	T	T	T
JAX00517197	3	25998918	0	C	G	C	C	C	C	C	G	G	G	C	C	C	G	G	H	H	G	C	G	C	H	H	C	C	G	C	G	G	H	C	C	C	C	G	C	C	C	G	C	G	G	G	C	C	C
JAX00105424	3	26019060	0	C	T	C	C	C	C	C	C	T	C	C	C	C	C	C	C	C	C	C	T	C	C	C	C	C	T	C	C	T	C	C	C	C	C	C	C	C	C	C	C	H	C	T	C	C	C
JAX00517199	3	26053632	0	A	T	A	A	A	A	A	A	T	A	A	A	A	A	A	A	A	A	A	T	A	H	A	A	A	T	A	A	T	A	A	A	A	A	A	A	A	A	A	A	T	A	T	A	A	A
JAX00517200	3	26054319	0	G	A	G	G	G	G	G	G	A	G	G	G	G	G	G	G	G	G	G	A	G	A	G	G	G	A	G	G	A	G	G	G	G	G	G	G	G	G	N	G	A	G	A	G	G	G
JAX00517204	3	26058063	0	C	T	C	C	C	C	C	T	T	T	C	C	C	T	T	H	H	T	C	T	C	H	H	C	C	T	C	T	T	H	C	C	C	C	T	C	C	C	T	C	T	T	T	C	C	C
JAX00219600	3	26062141	0	G	A	G	G	G	G	G	G	A	G	G	G	G	G	G	G	G	G	G	A	G	H	G	G	G	A	G	G	A	G	G	G	G	G	G	G	G	G	G	G	A	G	A	G	G	G
JAX00105428	3	26068378	0	C	T	T	C	C	C	C	T	T	T	C	C	C	T	T	H	H	T	C	T	C	H	H	C	C	T	C	T	T	H	C	H	C	C	T	T	C	C	T	C	T	T	T	C	C	C
JAX00219601	3	26068428	0	T	C	T	T	T	T	T	T	C	T	T	T	T	T	T	T	T	T	T	C	T	H	T	T	T	C	T	T	C	T	T	T	T	T	T	T	T	T	T	T	C	T	C	T	T	T
JAX00105429	3	26081469	0	A	C	C	A	A	A	A	C	C	C	A	A	A	C	C	H	H	C	A	C	A	H	H	A	A	C	A	C	C	H	A	H	A	A	C	C	A	A	C	A	C	C	C	A	A	A
JAX00517210	3	26128382	0	C	T	T	C	C	C	C	T	C	T	C	C	C	T	T	H	H	T	C	C	C	C	H	C	C	C	C	T	C	H	C	H	C	C	T	T	C	C	T	C	C	T	C	C	C	C
JAX00105432	3	26131397	0	A	G	G	A	A	A	A	G	A	G	A	A	A	G	G	H	H	G	A	A	A	A	H	A	A	A	A	G	A	H	A	H	A	A	G	G	A	A	G	A	A	G	A	A	A	A
JAX00105433	3	26142745	0	G	A	A	G	G	G	G	A	A	A	G	G	G	A	A	H	H	A	G	A	G	H	H	G	G	A	G	A	A	H	G	H	G	G	A	A	G	G	A	G	A	A	A	G	G	G
JAX00517219	3	26249119	0	C	G	C	C	C	C	C	G	C	G	C	C	C	G	G	H	H	G	C	C	C	C	H	C	C	C	C	G	C	H	C	C	C	C	G	C	C	C	G	C	C	G	C	C	C	C
JAX00105443	3	26263132	0	A	G	A	A	A	A	A	A	G	A	A	A	A	A	A	A	A	A	A	G	A	H	A	A	A	G	A	A	G	A	A	A	A	A	A	A	A	A	A	A	G	A	G	A	A	A
JAX00105444	3	26296028	0	T	A	T	T	T	T	T	T	A	T	T	T	T	T	T	T	T	T	T	A	T	H	T	T	T	A	T	T	A	T	T	T	T	T	T	T	T	T	T	T	A	T	A	T	T	T
JAX00105446	3	26296726	0	G	T	G	G	G	G	G	G	T	G	G	G	G	G	G	G	G	G	G	T	G	H	G	G	G	T	G	G	T	G	G	G	G	G	G	G	G	G	G	G	T	G	T	G	G	G
JAX00517230	3	26296902	0	C	T	C	C	C	C	C	C	T	C	C	C	C	C	C	C	C	C	C	T	C	H	C	C	C	T	C	C	T	C	C	C	C	C	C	C	C	C	C	C	T	C	T	C	C	C
JAX00517231	3	26305753	0	T	G	T	T	T	T	T	T	T	G	T	T	T	T	T	T	H	T	T	T	T	T	H	T	T	T	T	G	T	H	T	T	T	T	H	T	T	T	G	T	T	G	T	T	T	T
JAX00517238	3	26326026	0	T	G	T	T	T	T	T	T	T	G	T	T	T	T	T	T	H	T	T	T	T	T	H	T	T	T	T	G	T	H	T	T	T	T	H	T	T	T	G	T	T	G	T	T	T	T
JAX00105447	3	26352405	0	G	T	T	G	G	G	G	T	G	T	G	G	G	T	T	H	H	T	G	G	G	G	H	G	G	G	G	T	G	H	G	H	G	G	T	T	G	G	T	G	G	T	G	G	G	G
JAX00517241	3	26354062	0	T	C	T	T	T	T	T	T	C	T	T	T	T	T	T	T	T	T	T	C	T	H	T	T	T	C	T	T	C	T	T	T	T	T	T	T	T	T	T	T	C	T	C	T	T	T
JAX00517247	3	26383695	0	A	G	G	A	G	G	A	G	G	A	H	H	G	G	G	H	A	G	G	G	G	G	H	G	G	G	A	A	G	A	A	H	G	A	H	G	A	A	A	G	G	A	G	H	A	A
JAX00517250	3	26390901	0	C	T	T	C	T	T	C	T	T	C	H	N	T	N	T	N	C	T	T	T	T	T	H	T	T	T	C	C	H	C	C	H	T	C	H	T	C	C	C	T	T	C	T	H	C	C
JAX00517253	3	26412481	0	A	G	G	A	G	G	A	A	A	A	H	H	G	A	A	A	A	A	G	A	G	H	H	G	G	A	A	A	A	A	A	H	G	A	A	G	A	A	A	G	A	A	A	H	A	A
JAX00517254	3	26418508	0	T	G	T	T	T	T	T	G	T	T	T	T	T	G	G	H	T	G	T	T	T	T	T	T	T	T	T	T	T	T	T	T	T	T	H	T	T	T	T	T	T	T	T	T	T	T
JAX00105453	3	26421903	0	C	T	T	C	T	T	C	C	T	T	H	H	T	C	C	C	H	C	T	T	T	T	T	T	T	T	C	T	T	H	C	H	T	C	H	T	C	C	T	T	T	T	T	H	C	C
JAX00105457	3	26470414	0	T	G	G	T	T	T	T	T	G	G	T	T	T	T	T	T	N	T	T	G	T	H	N	T	T	G	T	G	G	N	T	H	T	T	G	G	T	T	G	T	H	G	N	T	T	T
JAX00189144	3	26476607	0	A	G	G	A	G	G	G	G	G	G	H	G	G	G	G	G	H	G	G	G	G	G	G	G	G	G	A	G	G	G	H	G	G	A	G	G	H	A	G	G	G	G	G	H	A	A
JAX00517262	3	26479162	0	C	T	T	C	T	T	T	T	C	T	H	T	T	T	T	T	H	T	T	C	T	H	T	T	T	C	C	T	C	T	H	T	T	C	T	T	H	C	T	T	C	T	C	H	C	C
JAX00517263	3	26479210	0	G	C	C	G	C	C	C	C	C	G	H	C	C	C	C	C	G	C	C	C	C	C	H	C	C	C	G	G	C	H	H	C	C	G	H	C	H	G	G	C	C	G	C	H	G	G
JAX00517266	3	26487699	0	C	T	C	C	T	T	T	C	C	C	H	T	T	C	C	H	C	C	T	C	T	H	H	T	T	C	C	C	C	H	H	H	T	C	C	C	H	C	C	T	C	C	C	H	C	C
JAX00105459	3	26488027	0	T	C	T	T	C	C	C	T	C	C	H	C	C	T	T	H	H	T	C	C	C	C	C	C	C	C	T	C	C	C	H	H	C	T	H	T	H	T	C	C	C	C	C	H	T	T
JAX00517270	3	26488115	0	T	C	T	T	C	C	C	T	T	T	H	C	C	T	T	N	T	T	C	N	C	N	N	C	C	T	T	T	T	T	T	H	C	T	T	T	N	T	T	C	T	T	T	T	T	T
JAX00517271	3	26488206	0	G	A	A	G	G	G	G	G	G	G	G	G	G	G	G	G	G	G	G	G	G	G	G	G	G	G	G	G	G	G	G	N	G	G	G	A	G	G	G	G	G	G	G	G	G	G
JAX00105460	3	26499475	0	A	G	A	A	G	G	G	G	A	G	H	G	G	G	G	G	N	G	G	A	G	H	G	G	G	A	A	G	A	G	H	H	G	A	G	A	H	A	G	G	A	G	A	H	A	A
JAX00517272	3	26499609	0	T	C	C	T	C	C	C	C	T	T	H	C	C	C	C	C	T	C	C	T	C	H	H	C	C	T	T	T	T	H	H	C	C	T	H	C	H	T	T	C	T	T	T	H	T	T
JAX00517276	3	26516086	0	G	A	G	G	A	A	A	A	G	G	H	A	A	A	A	A	G	A	A	G	A	H	H	A	A	G	G	G	G	H	H	H	A	G	H	G	H	G	G	A	G	G	G	H	G	G
JAX00517283	3	26525611	0	T	C	T	T	T	T	T	C	T	T	T	T	T	C	C	N	T	C	T	T	T	T	T	T	T	T	T	T	T	T	T	T	T	T	C	T	T	T	T	T	T	T	T	T	T	T
JAX00105462	3	26528909	0	T	A	A	T	T	T	T	A	A	A	T	T	T	A	A	H	H	A	T	A	T	H	H	T	T	A	T	A	A	H	T	H	T	T	A	A	T	T	A	T	A	A	A	T	T	T
JAX00517288	3	26532519	0	C	T	C	C	T	T	T	T	C	C	H	T	T	T	T	T	C	T	T	C	T	H	H	T	T	C	C	C	C	H	H	H	T	C	H	C	H	C	C	T	C	C	C	H	C	C
JAX00517290	3	26532677	0	T	C	C	T	C	C	C	C	C	C	H	C	C	C	C	C	H	C	C	C	C	C	C	C	C	C	T	C	C	C	H	C	C	T	C	C	H	T	C	C	C	C	C	H	T	T
JAX00517294	3	26549263	0	T	C	T	T	C	C	T	T	C	C	H	H	C	T	T	T	H	T	C	C	C	C	C	C	C	C	T	C	C	H	T	T	C	T	H	T	T	T	C	C	C	C	C	H	T	T
JAX00517302	3	26573934	0	C	T	C	C	C	C	C	T	C	C	C	C	C	T	T	H	C	T	C	C	C	C	C	C	C	C	C	C	C	C	C	C	C	C	H	C	C	C	C	C	C	C	C	C	C	C
JAX00517303	3	26577398	0	G	A	A	G	G	G	A	A	A	A	G	H	G	A	A	A	N	A	G	A	G	H	H	G	G	A	G	A	A	A	H	A	G	G	A	A	H	G	A	G	A	A	A	G	G	G
JAX00517304	3	26579208	0	A	C	C	A	A	A	C	A	A	A	A	H	A	A	A	H	A	A	A	A	A	A	A	A	A	A	A	A	A	H	H	C	A	A	A	C	H	A	A	A	A	A	A	A	A	A
JAX00517307	3	26602297	0	C	T	C	C	C	C	C	C	T	C	C	C	C	C	C	C	C	C	C	T	C	H	C	C	C	T	C	C	T	C	C	C	C	C	C	C	C	C	C	C	T	C	T	C	C	C
JAX00105468	3	26620241	0	G	A	G	G	A	A	G	A	A	G	H	H	A	A	A	H	G	A	A	A	A	A	H	A	A	A	G	G	A	G	G	G	A	G	H	G	G	G	G	A	A	G	A	H	G	G
JAX00517310	3	26624595	0	A	C	C	A	C	C	C	C	C	C	H	C	C	C	C	C	H	C	C	C	C	C	C	C	C	C	A	C	C	C	H	C	C	A	C	C	H	A	C	C	C	C	C	H	A	A
JAX00219617	3	26659933	0	A	T	A	A	A	A	A	A	T	A	A	A	A	A	A	A	A	A	A	T	A	H	A	A	A	T	A	A	T	A	A	A	A	A	A	A	A	A	A	A	T	A	T	A	A	A
JAX00517325	3	26699885	0	G	T	G	G	G	G	T	T	G	G	G	H	G	H	H	H	G	H	G	G	G	G	G	G	G	G	G	G	G	G	H	H	G	G	G	G	N	G	G	G	G	G	G	G	G	G
JAX00517327	3	26700914	0	C	G	C	C	C	C	C	C	G	C	C	C	C	C	C	C	C	C	C	G	C	H	C	C	C	G	C	C	G	C	C	C	C	C	C	C	C	C	C	C	G	C	G	C	C	C
JAX00517331	3	26723145	0	T	C	T	T	T	T	T	T	C	C	T	T	T	T	T	T	C	T	T	C	T	C	C	T	T	C	T	C	C	C	T	T	T	T	C	T	T	T	C	T	C	C	C	T	T	T
JAX00517332	3	26724723	0	T	C	T	T	T	T	C	C	C	T	T	H	T	C	C	C	T	C	T	C	T	H	T	T	T	C	T	T	C	H	H	H	T	T	H	T	H	T	T	T	C	T	C	T	T	T
JAX00517334	3	26725216	0	G	A	G	G	G	G	A	A	A	G	G	H	G	A	A	A	G	A	G	A	G	H	G	G	G	A	G	G	A	H	H	H	G	G	N	G	H	G	G	G	A	G	A	G	G	G
JAX00517340	3	26749695	0	T	C	T	T	T	T	T	T	C	T	T	T	T	T	T	T	T	T	T	C	T	H	T	T	T	C	T	T	C	T	T	T	T	T	T	T	T	T	T	T	C	T	C	T	T	T
JAX00517341	3	26758901	0	A	G	G	A	G	G	A	A	A	A	H	H	G	A	A	A	A	A	G	A	G	H	H	G	G	A	A	A	A	A	A	H	G	A	A	G	A	N	A	G	A	A	A	H	A	A
JAX00517343	3	26773541	0	G	A	A	G	G	G	G	G	A	G	G	G	G	G	G	G	G	G	G	A	G	H	G	G	G	A	G	G	A	G	G	H	G	G	G	A	G	G	G	G	A	G	A	G	G	G
JAX00517347	3	26778919	0	A	G	G	A	A	A	G	G	A	A	A	G	A	G	G	G	A	G	A	A	A	A	A	A	A	A	A	A	A	H	H	G	A	A	H	G	H	A	A	A	A	A	A	A	A	A
JAX00517351	3	26816699	0	T	C	C	T	T	T	T	T	C	T	T	T	T	T	T	T	T	T	T	C	T	H	T	T	T	C	T	T	C	T	T	H	T	T	T	C	T	T	T	T	C	T	C	T	T	T
JAX00517352	3	26817209	0	C	T	T	C	T	T	C	C	T	C	H	H	T	C	C	C	C	C	T	T	T	T	H	T	T	T	C	C	T	C	C	H	T	C	C	T	C	C	C	T	T	C	T	N	C	C
JAX00105485	3	26830775	0	G	A	A	G	A	A	A	A	G	A	H	H	H	A	A	H	H	A	A	G	A	H	A	A	A	G	G	A	G	A	H	A	A	G	A	A	H	G	A	A	G	A	G	N	G	G
JAX00517358	3	26831219	0	T	C	T	T	T	T	T	T	C	C	T	T	T	T	T	T	H	T	T	C	T	N	N	T	T	C	N	C	C	H	T	T	T	T	H	T	T	T	H	T	C	C	C	T	T	T
JAX00517359	3	26831394	0	T	G	T	T	T	T	T	T	T	G	T	T	T	T	T	T	H	T	T	T	T	T	H	T	T	T	T	G	T	H	T	T	T	T	H	T	T	T	G	T	T	G	T	T	T	T
JAX00517362	3	26836138	0	T	A	A	T	A	A	A	A	T	T	H	A	A	A	A	A	T	A	A	T	A	H	H	A	A	T	T	T	T	H	H	A	A	T	H	A	H	T	T	A	T	T	T	H	T	T
JAX00517363	3	26837856	0	C	T	C	C	C	C	C	C	T	C	C	C	C	C	C	C	C	C	C	T	C	H	C	C	C	T	C	C	T	C	C	C	C	C	C	C	C	C	C	C	T	C	T	C	C	C
JAX00517366	3	26843285	0	T	C	T	T	T	T	T	C	T	T	T	T	T	C	C	H	T	C	T	T	T	T	T	T	T	T	T	T	T	T	T	T	T	T	H	T	T	T	T	T	T	T	T	T	T	T
JAX00219623	3	26845673	0	A	C	A	A	A	A	A	A	C	A	A	A	A	A	A	A	A	A	A	C	A	H	A	A	A	C	A	A	C	A	A	A	A	A	A	A	A	A	A	A	C	A	C	A	A	A
JAX00517367	3	26852099	0	T	C	C	T	T	T	T	T	T	C	T	T	T	T	T	T	H	T	T	T	T	T	C	T	T	T	T	C	T	C	T	C	T	T	H	C	T	T	C	T	T	C	T	T	T	T
JAX00517369	3	26853151	0	C	T	C	C	C	T	C	T	C	C	H	H	T	T	T	H	C	T	C	C	C	C	C	T	C	C	C	C	C	C	C	C	C	C	H	C	C	C	C	T	C	C	C	C	C	C
JAX00517376	3	26861766	0	G	A	G	G	G	A	G	G	G	G	N	H	A	G	G	G	G	G	G	G	G	G	G	A	G	G	G	G	G	G	G	G	G	G	G	G	G	G	G	A	G	G	G	G	G	G
JAX00105486	3	26861957	0	T	C	C	T	C	T	C	T	C	C	T	H	T	T	T	H	H	T	C	C	C	C	C	T	C	C	T	C	C	C	H	C	C	T	H	C	H	T	C	T	C	C	C	H	T	T
JAX00517377	3	26863468	0	G	A	G	G	G	G	G	G	A	G	G	G	G	G	G	G	G	G	G	A	G	H	G	G	G	A	G	G	A	G	G	G	G	G	G	G	G	G	G	G	A	G	A	G	G	G
JAX00219624	3	26868012	0	T	G	T	T	T	T	T	T	G	T	T	T	T	T	T	T	T	T	T	G	T	H	T	T	T	G	T	T	G	T	T	T	T	T	T	T	T	T	T	T	G	T	G	T	T	T
JAX00517378	3	26896873	0	C	T	T	C	C	T	C	T	C	T	H	H	T	T	T	H	H	T	C	C	C	C	H	T	C	C	C	T	C	H	C	H	C	C	T	T	C	C	T	T	C	T	C	C	C	C
JAX00517381	3	26899800	0	G	T	G	G	G	G	G	G	T	G	G	G	G	G	G	G	G	G	G	T	G	H	G	G	G	T	G	G	T	G	G	G	G	G	G	G	G	G	G	G	T	G	T	G	G	G
JAX00517382	3	26900256	0	A	G	G	A	A	G	A	G	A	A	H	H	G	G	G	H	A	G	A	A	A	A	A	G	A	A	A	A	A	A	A	H	A	A	H	G	A	A	A	G	A	A	A	A	A	A
JAX00517383	3	26902490	0	A	G	G	A	A	G	G	G	G	G	H	G	G	G	G	G	H	G	A	G	A	H	H	G	A	G	A	G	G	G	H	G	A	A	G	G	N	A	G	G	G	G	G	A	A	A
JAX00517384	3	26906127	0	C	G	G	C	C	C	C	C	C	C	C	C	C	C	C	C	C	C	C	C	C	C	C	C	C	C	C	C	C	C	C	H	C	C	C	G	C	C	C	C	C	C	C	C	C	C
JAX00517388	3	26923718	0	T	A	A	T	T	A	T	A	T	T	H	H	A	A	A	H	T	A	T	T	T	T	T	A	T	T	T	T	T	T	T	H	T	T	H	A	T	T	T	A	T	T	T	T	T	T
JAX00517389	3	26923852	0	G	C	G	G	G	G	G	G	G	C	G	G	G	G	G	G	H	G	G	G	G	G	H	G	G	G	G	C	G	H	G	G	G	G	H	G	G	G	C	G	G	C	G	G	G	G
JAX00517390	3	26923952	0	C	A	C	C	C	C	C	C	C	A	C	C	C	C	C	C	H	C	C	C	C	C	H	C	C	C	C	A	C	H	C	C	C	C	H	C	C	C	A	C	C	A	C	C	C	C
JAX00517391	3	26933610	0	A	G	A	A	A	A	A	G	G	G	A	A	A	G	G	H	H	G	A	G	A	H	H	A	A	G	A	G	G	H	A	A	A	A	G	A	A	A	G	A	G	G	G	A	A	A
JAX00517395	3	26939015	0	G	A	A	G	G	G	G	A	G	G	G	N	G	A	A	H	G	A	G	G	G	G	G	G	G	G	G	G	G	G	G	H	G	G	H	A	G	G	G	G	G	G	G	G	G	G
JAX00517396	3	26939143	0	G	C	G	G	G	G	G	G	C	G	G	G	G	G	G	G	G	G	G	C	G	N	G	G	G	C	G	G	C	G	G	G	G	G	G	G	G	G	G	G	C	G	C	G	G	G
JAX00105494	3	26940766	0	A	G	G	A	A	G	G	G	A	G	H	G	G	G	G	G	H	G	A	A	A	A	H	G	A	A	A	G	A	G	H	G	A	A	G	G	H	A	G	G	A	G	A	A	A	A
JAX00517398	3	26947345	0	G	C	G	G	C	G	G	G	G	G	G	G	G	G	G	G	G	G	C	G	C	H	H	G	C	G	G	G	G	G	G	G	C	G	G	G	G	G	G	G	G	G	G	H	G	G
JAX00517399	3	26947443	0	G	A	G	G	G	G	G	G	G	A	G	G	G	G	G	G	H	G	G	G	G	G	H	G	G	G	G	A	G	H	G	G	G	G	H	G	G	G	A	G	G	A	G	G	G	G
JAX00105497	3	26967677	0	G	T	G	G	T	G	G	G	G	G	G	G	G	G	G	G	G	G	T	G	T	H	H	G	T	G	G	G	G	G	G	G	T	G	G	G	G	G	G	G	G	G	G	H	G	G
JAX00517406	3	26972037	0	C	A	C	C	C	C	C	C	C	A	C	C	C	C	C	C	H	C	C	C	C	C	H	C	C	C	C	A	C	H	C	C	C	C	H	C	C	C	A	C	C	A	C	C	C	C
JAX00517408	3	27008786	0	A	G	A	A	A	A	A	A	A	G	A	A	A	A	A	A	N	A	A	A	A	A	H	A	A	A	A	G	A	H	A	A	A	A	H	A	A	A	N	A	A	G	A	A	A	A
JAX00517410	3	27009237	0	C	T	T	C	T	T	C	T	C	T	H	H	T	T	T	H	H	T	T	C	N	H	T	T	T	C	C	T	C	H	C	H	T	C	T	T	C	C	T	T	C	T	C	H	C	C
JAX00517412	3	27009310	0	G	A	A	G	A	A	G	A	G	A	H	H	A	A	A	H	H	A	A	G	A	H	A	A	A	G	G	A	G	H	G	H	A	G	A	A	G	G	A	A	G	A	G	H	G	G
JAX00517414	3	27010287	0	G	A	G	G	A	G	G	G	G	G	G	G	G	G	G	G	G	G	A	G	A	H	H	G	A	G	G	G	G	G	G	G	A	G	G	G	G	G	G	G	G	G	G	H	G	G
JAX00517415	3	27010765	0	G	C	C	G	G	G	G	C	G	C	G	G	G	C	C	H	H	C	G	G	G	G	H	G	G	G	G	C	G	H	G	H	G	G	C	C	G	G	C	G	G	C	G	G	G	G
JAX00517416	3	27010910	0	A	G	A	A	A	A	A	G	A	G	A	A	A	G	G	G	H	G	A	A	A	A	N	A	A	A	A	G	A	H	A	A	A	A	G	A	A	A	G	A	A	G	A	A	A	A
JAX00517417	3	27014658	0	A	G	A	A	A	A	A	G	A	G	A	A	A	G	G	H	H	G	A	A	A	A	H	A	A	A	A	G	A	H	A	A	A	A	G	A	A	A	G	A	A	G	A	A	A	A
JAX00105499	3	27022390	0	C	T	C	C	T	C	C	T	T	T	C	C	C	T	T	H	H	T	T	T	T	T	T	C	T	T	C	T	T	H	C	C	T	C	T	C	C	C	T	C	T	T	T	H	C	C
JAX00517421	3	27022639	0	T	C	C	T	C	T	T	C	C	C	T	T	T	C	C	H	H	C	C	C	C	C	C	T	C	C	T	C	C	H	T	H	C	T	C	C	T	T	C	T	C	C	C	H	T	T
JAX00517422	3	27023154	0	C	A	A	C	C	C	C	C	A	C	C	C	C	C	C	C	C	C	C	A	C	C	C	C	C	A	C	C	A	C	C	C	C	C	C	A	C	C	C	C	A	C	A	C	C	C
JAX00517423	3	27023662	0	T	C	T	T	T	T	T	T	C	T	T	T	T	T	T	T	T	T	T	C	T	H	T	T	T	C	T	T	C	T	T	T	T	T	T	T	T	T	T	T	C	T	C	T	T	T
JAX00517424	3	27031422	0	A	G	A	A	A	A	A	A	G	G	A	A	A	A	A	A	H	A	A	G	A	H	H	A	A	G	A	G	G	H	A	A	A	A	H	A	A	A	G	A	G	G	G	A	A	A
JAX00517434	3	27063684	0	G	A	G	G	G	A	G	G	G	G	N	H	A	G	G	G	G	G	G	G	G	G	G	A	G	G	G	G	G	G	G	G	G	G	G	G	G	G	G	A	G	G	G	G	G	G
JAX00517439	3	27069662	0	G	A	G	G	G	A	G	A	G	A	H	H	A	A	A	H	H	A	G	G	G	G	H	A	G	G	G	A	G	H	G	G	G	G	A	G	G	G	A	A	G	A	G	G	G	G
JAX00517444	3	27100661	0	A	G	A	A	A	A	A	A	G	A	A	A	A	A	A	A	A	A	A	G	A	G	A	A	A	G	A	A	G	A	A	A	A	A	A	A	A	A	A	A	G	A	G	A	A	A
JAX00105506	3	27118428	0	G	A	G	G	A	G	G	G	G	G	G	G	G	G	G	G	G	G	A	G	A	A	H	G	A	G	G	G	G	G	G	G	A	G	G	G	G	G	G	G	G	G	G	H	G	G
JAX00517446	3	27129236	0	G	A	G	G	G	G	G	A	G	G	G	G	G	A	A	H	G	A	G	G	G	G	G	G	G	G	G	G	G	G	G	G	G	G	H	G	G	G	G	G	G	G	G	G	G	G
JAX00517447	3	27129302	0	C	T	C	C	C	C	C	C	C	T	C	C	C	C	C	C	H	C	C	C	C	C	H	C	C	C	C	T	C	H	C	C	C	C	H	C	C	C	T	C	C	T	C	C	C	C
JAX00517450	3	27150121	0	C	T	C	C	C	C	C	C	T	C	C	C	C	C	C	C	C	C	C	T	C	H	C	C	C	T	C	C	T	C	C	C	C	C	C	C	C	C	C	C	T	C	T	C	C	C
JAX00517455	3	27174513	0	G	A	A	G	A	A	G	G	G	G	H	H	A	G	G	G	G	G	A	G	A	H	H	A	A	G	G	G	G	G	G	H	A	G	G	A	G	G	G	A	G	G	G	H	G	G
JAX00517456	3	27174544	0	T	C	C	T	C	C	T	C	C	T	H	H	C	C	C	H	T	C	C	C	C	C	H	C	C	C	T	T	C	T	T	H	C	T	H	C	T	T	T	C	C	T	C	H	T	T
JAX00517457	3	27174868	0	G	A	A	G	G	G	G	G	G	G	G	G	G	G	G	G	G	G	G	G	G	G	G	G	G	G	G	G	G	G	G	H	G	G	G	A	G	G	G	G	G	G	G	G	G	G
JAX00517459	3	27175732	0	A	G	G	A	G	G	A	G	A	A	H	H	G	G	G	H	A	G	G	A	G	H	H	G	G	A	A	A	A	A	A	H	G	A	H	G	A	A	A	G	A	A	A	H	A	A
JAX00517460	3	27176409	0	A	T	T	A	T	T	A	T	T	A	H	H	T	T	T	H	A	T	T	T	T	T	H	T	T	T	A	A	T	A	A	H	T	A	H	T	A	A	A	T	T	A	T	H	A	A
JAX00105510	3	27186093	0	A	G	G	A	A	A	A	A	A	A	A	A	A	A	A	A	A	A	A	A	A	A	A	A	A	A	A	A	A	A	A	H	A	A	A	G	A	A	A	A	A	A	A	A	A	A
JAX00105511	3	27186484	0	T	G	G	T	G	G	T	G	G	T	H	H	G	G	G	H	T	G	G	G	G	G	H	G	G	G	T	T	G	T	T	H	G	T	H	G	T	T	T	G	G	T	G	H	T	T
JAX00517463	3	27186852	0	A	T	A	A	A	A	A	T	A	A	A	A	A	H	T	H	A	T	A	A	A	A	A	A	A	A	A	A	A	A	A	A	A	A	H	A	A	A	A	A	A	A	A	A	A	A
JAX00517466	3	27205369	0	C	A	A	C	C	C	C	C	A	C	C	C	C	C	C	C	C	C	C	A	C	N	C	C	C	A	C	C	A	C	C	H	C	C	C	A	C	C	C	C	A	C	A	C	C	C
JAX00105515	3	27239059	0	T	C	C	T	C	C	T	C	C	T	H	H	C	C	C	H	T	C	C	C	C	C	H	C	C	C	T	T	C	T	T	H	C	T	H	C	T	T	T	C	C	T	C	H	T	T
JAX00105522	3	27334168	0	C	T	T	C	C	C	C	C	T	C	C	C	C	C	C	C	C	C	C	T	C	H	C	C	C	T	C	C	T	C	C	H	C	C	C	T	C	C	C	C	T	C	T	C	C	C
JAX00517477	3	27367028	0	C	T	C	C	C	C	C	C	T	C	C	C	C	C	C	C	C	C	C	N	C	C	C	C	C	N	C	C	N	C	C	C	C	C	C	C	C	C	C	C	H	C	T	C	C	C
JAX00517478	3	27376530	0	C	T	C	C	C	C	C	C	C	T	C	C	C	C	C	C	H	C	C	C	C	C	H	C	C	C	C	T	C	H	C	C	C	C	H	C	C	C	T	C	C	T	C	C	C	C
JAX00517479	3	27382778	0	C	T	T	C	C	C	C	T	C	C	C	C	C	T	T	H	C	T	C	C	C	C	C	C	C	C	C	C	C	C	C	H	C	C	H	T	C	C	C	C	C	C	C	C	C	C
JAX00517481	3	27383112	0	T	C	C	T	C	C	C	C	C	C	H	C	C	C	C	C	H	C	C	C	C	C	C	C	C	C	T	C	C	C	H	C	C	T	C	C	H	T	C	C	C	C	C	H	T	T
JAX00517482	3	27383378	0	A	T	A	A	A	A	A	A	T	A	A	A	A	A	A	A	A	A	A	T	A	H	A	A	A	T	A	A	T	A	A	A	A	A	A	A	A	A	A	A	T	A	T	A	A	A
JAX00105526	3	27395657	0	C	T	T	C	C	C	C	T	C	C	C	C	C	T	T	H	C	T	C	C	C	C	C	C	C	C	C	C	C	C	C	N	C	C	H	T	C	C	C	C	C	C	C	C	C	C
JAX00105527	3	27397732	0	A	G	G	A	A	A	A	G	A	A	A	A	A	G	G	H	A	G	A	A	A	A	A	A	A	A	A	A	A	A	A	H	A	A	H	G	A	A	A	A	A	A	A	A	A	A
JAX00517485	3	27400819	0	C	T	T	C	C	C	C	T	C	C	C	C	C	T	T	H	C	T	C	C	C	C	C	C	C	C	C	C	C	C	C	H	C	C	H	T	C	C	C	C	C	C	C	C	C	C
JAX00517486	3	27409881	0	T	A	T	T	T	T	T	T	A	T	T	T	T	T	T	T	T	T	T	A	T	N	T	T	T	A	T	T	A	T	T	T	T	T	T	T	T	T	T	T	A	T	A	T	T	T
JAX00105529	3	27423463	0	G	A	A	G	G	G	G	A	G	G	G	G	G	A	A	H	G	A	G	G	G	G	G	G	G	G	G	G	G	G	G	H	G	G	H	A	G	G	G	G	G	G	G	G	G	G
JAX00105534	3	27484095	0	A	G	G	A	A	A	A	G	G	A	A	A	A	G	G	H	A	G	A	G	A	H	A	A	A	G	A	A	G	A	A	H	A	A	H	G	A	A	A	A	G	A	G	A	A	A
JAX00517493	3	27494515	0	C	T	C	C	C	C	C	C	T	C	C	C	C	C	C	C	C	C	C	T	C	H	C	C	C	T	C	C	T	C	C	C	C	C	C	C	C	C	C	C	T	C	T	C	C	C
JAX00105535	3	27501945	0	T	C	C	T	T	T	T	C	C	T	T	T	T	C	C	H	T	C	T	C	T	H	T	T	T	C	T	T	C	T	T	H	T	T	H	C	T	T	T	T	C	T	C	T	T	T
JAX00517502	3	27522861	0	A	G	A	A	A	A	A	A	G	A	A	A	A	A	A	A	A	A	A	G	A	H	A	A	A	G	A	A	G	A	A	A	A	A	A	A	A	A	A	A	G	A	G	A	A	A
JAX00517506	3	27572792	0	G	T	G	G	G	G	G	T	G	G	G	G	G	T	H	N	G	T	G	H	G	G	G	G	G	N	G	G	G	G	G	G	G	G	N	G	G	G	G	G	H	G	G	G	G	G
JAX00105542	3	27579550	0	C	T	T	C	C	C	C	C	T	C	C	C	C	C	C	C	C	C	C	T	C	H	C	C	C	T	C	C	T	C	C	H	C	C	C	T	C	C	C	C	T	C	T	C	C	C
JAX00517509	3	27581302	0	A	T	T	A	T	T	T	T	T	A	H	T	T	T	T	T	A	T	T	T	T	T	A	T	T	T	A	A	T	H	N	T	T	A	T	T	H	A	A	T	T	A	T	H	A	A
JAX00517510	3	27582524	0	A	G	G	A	A	A	A	G	G	A	A	A	A	G	G	H	A	G	A	G	A	A	A	A	A	G	A	A	G	A	A	H	A	A	H	G	A	A	A	A	G	A	G	A	A	A
JAX00517513	3	27608662	0	C	T	C	C	C	C	C	T	C	C	C	C	C	T	T	H	C	T	C	C	C	C	C	C	C	C	C	C	C	C	C	C	C	C	H	C	C	C	C	C	C	C	C	C	C	C
JAX00105545	3	27619364	0	G	A	A	G	G	G	G	A	A	G	G	G	G	A	A	H	G	A	G	A	G	G	G	G	G	A	G	G	A	G	G	H	G	G	N	A	G	G	G	G	A	G	A	G	G	G
JAX00517521	3	27648260	0	G	A	A	G	G	G	G	G	G	G	G	G	G	G	G	G	G	G	G	G	G	G	G	G	G	G	G	G	G	G	G	H	G	G	G	A	G	G	G	G	G	G	G	G	G	G
JAX00105549	3	27680530	0	C	T	T	C	C	C	C	C	T	C	C	C	C	C	C	C	C	C	C	T	C	H	C	C	C	T	C	C	T	C	C	N	C	C	C	T	C	C	C	C	T	C	T	C	C	C
JAX00517526	3	27692120	0	C	A	A	C	C	C	C	C	A	C	C	C	C	C	C	C	C	C	C	A	C	H	C	C	C	A	C	C	A	C	C	H	C	C	C	A	C	C	C	C	A	C	A	C	C	C
JAX00517528	3	27692798	0	A	G	G	A	A	A	A	A	A	A	A	A	A	A	A	A	A	A	A	A	A	A	A	A	A	A	A	A	A	A	A	H	A	A	A	G	A	A	A	A	A	A	A	A	A	A
JAX00105551	3	27693578	0	T	A	A	T	T	T	T	A	A	T	T	T	T	A	A	H	T	A	T	A	T	H	T	T	T	A	T	T	A	T	T	H	T	T	H	A	T	T	T	T	A	T	N	N	T	T
JAX00517533	3	27701794	0	A	G	A	A	A	A	A	G	G	A	A	A	A	G	G	H	A	G	A	G	A	H	A	A	A	G	A	A	G	A	A	A	A	A	N	A	A	A	A	A	G	A	G	A	A	A
JAX00517535	3	27703357	0	G	C	C	G	G	G	G	G	G	G	G	G	G	G	G	G	G	G	G	G	G	G	G	G	G	G	G	G	G	G	G	H	G	G	G	C	G	G	G	G	G	G	G	G	G	G
JAX00517536	3	27703395	0	G	A	A	G	G	G	G	G	A	A	G	G	G	G	G	G	N	G	G	A	G	N	A	G	G	A	G	A	A	H	G	H	G	G	G	A	G	G	A	G	A	A	A	G	G	G
JAX00517537	3	27703418	0	G	A	A	G	G	G	G	G	A	A	G	G	G	G	G	G	H	G	G	A	G	H	A	G	G	A	G	A	A	H	G	H	G	G	G	A	G	G	A	G	A	A	A	G	G	G
JAX00517539	3	27710870	0	C	T	T	C	C	C	C	T	C	T	C	C	C	T	T	H	H	T	C	C	C	C	T	C	C	C	C	T	C	H	C	H	C	C	H	T	C	C	T	C	C	T	C	C	C	C
JAX00105552	3	27723474	0	G	A	A	G	G	G	G	A	A	A	G	G	G	A	A	H	H	A	G	A	G	H	A	G	G	A	G	A	A	H	G	H	G	G	H	A	G	G	A	G	A	A	A	G	G	G
JAX00517547	3	27755155	0	C	T	T	C	C	C	C	T	C	T	C	C	C	T	T	H	H	T	C	C	C	C	T	C	C	C	C	T	C	H	C	H	C	C	H	T	C	C	T	C	C	T	C	C	C	C
JAX00517553	3	27760308	0	C	T	T	C	C	C	C	T	C	C	C	C	C	T	T	H	C	T	C	C	C	C	C	C	C	C	C	C	C	C	C	H	C	C	H	T	C	C	C	C	C	C	C	C	C	C
JAX00517554	3	27762114	0	C	T	T	C	C	C	C	T	C	C	C	C	C	T	T	H	C	T	C	C	C	C	C	C	C	C	C	C	C	C	C	H	C	C	H	T	C	C	C	C	C	C	C	C	C	C
JAX00517555	3	27763302	0	T	C	C	T	T	T	T	C	C	T	T	T	T	C	C	H	T	C	T	C	T	H	T	T	T	C	T	T	C	T	T	H	T	T	H	C	T	T	T	T	C	T	C	T	T	T
JAX00517556	3	27763685	0	T	A	A	T	T	T	T	T	A	T	T	T	T	T	T	T	T	T	T	A	T	H	T	T	T	A	T	T	A	T	T	H	T	T	T	A	T	T	T	T	A	T	A	T	T	T
JAX00105555	3	27764150	0	T	A	A	T	T	T	T	A	A	A	T	T	T	A	A	H	H	N	T	A	T	H	A	T	T	A	T	A	A	H	T	H	T	T	H	A	T	T	A	T	A	A	A	T	T	T
JAX00517558	3	27776173	0	T	C	T	T	T	T	T	C	T	C	T	T	T	C	C	H	H	C	T	T	T	T	C	T	T	T	T	C	T	C	T	T	T	T	H	T	T	T	C	T	T	C	T	T	T	T
JAX00517559	3	27776194	0	A	G	A	A	A	A	A	G	A	G	A	A	A	G	G	H	H	G	A	A	A	A	G	A	A	A	A	G	A	G	A	A	A	A	H	A	A	A	G	A	A	G	A	A	A	A
JAX00105558	3	27811909	0	C	T	C	C	T	T	T	C	C	C	H	T	T	C	C	H	C	C	T	C	T	H	C	T	T	C	C	C	C	C	H	H	T	C	H	C	H	C	C	T	C	C	C	H	C	C
JAX00517570	3	27816364	0	G	T	G	G	G	G	G	T	G	G	G	G	G	T	T	H	G	T	G	G	G	G	G	G	G	G	G	G	G	G	G	G	G	G	H	G	G	G	G	G	G	G	G	G	G	G
JAX00105559	3	27834758	0	A	G	A	A	G	G	G	A	G	A	H	G	G	A	A	H	A	A	G	G	G	G	A	G	G	G	A	A	G	A	H	H	G	A	H	A	H	A	A	G	G	A	G	H	A	A
JAX00517574	3	27835851	0	A	G	A	A	A	A	A	A	G	A	A	A	A	A	A	A	A	A	A	G	A	H	A	A	A	G	A	A	G	A	A	A	A	A	A	A	A	A	A	A	G	A	G	A	A	A
JAX00105560	3	27839944	0	G	C	C	G	G	G	G	G	G	G	G	G	G	G	G	G	G	G	G	G	G	G	G	G	G	G	G	G	G	G	G	H	G	G	G	C	G	G	G	G	G	G	G	G	G	G
JAX00517579	3	27844054	0	G	A	G	G	A	A	A	A	A	A	H	A	A	A	A	A	H	A	A	A	A	A	A	A	A	A	G	A	A	A	H	H	A	G	A	G	H	G	A	A	A	A	A	H	G	G
JAX00517585	3	27854631	0	G	A	G	G	G	G	G	G	A	G	G	G	G	G	G	G	G	G	G	A	G	H	G	G	G	A	G	G	A	G	G	G	G	G	G	G	G	G	G	G	A	G	A	G	G	G
JAX00105562	3	27860664	0	C	G	C	C	G	G	G	G	G	G	H	G	G	G	G	G	H	G	G	G	G	G	G	G	G	G	C	G	G	G	H	H	G	C	G	C	H	C	G	G	G	G	G	H	C	C
JAX00105563	3	27860701	0	T	G	G	T	T	T	T	T	G	T	T	T	T	T	T	T	T	T	T	G	T	H	T	T	T	G	T	T	G	T	T	H	T	T	T	G	T	T	T	T	G	T	G	T	T	T
JAX00517587	3	27861902	0	A	G	A	A	G	G	G	A	A	A	H	G	G	A	A	H	A	A	G	A	G	H	A	G	G	A	A	A	A	A	H	H	G	A	H	A	N	A	A	G	A	A	A	H	A	A
JAX00517591	3	27869182	0	G	A	A	G	G	G	G	G	G	G	G	G	G	G	G	G	G	G	G	G	G	G	G	G	G	G	G	G	G	G	G	N	G	G	G	A	G	G	G	G	G	G	G	G	G	G
JAX00105564	3	27880866	0	C	T	T	C	C	C	C	C	C	C	C	C	C	C	C	C	C	C	C	C	C	C	C	C	C	C	C	C	C	C	C	H	C	C	C	T	C	C	C	C	C	C	C	C	C	C
JAX00517596	3	27909459	0	G	A	G	G	G	G	G	G	G	A	G	G	G	G	G	G	H	G	G	G	G	G	A	G	G	G	G	A	G	A	G	G	G	G	G	G	G	G	A	G	G	A	G	G	G	G
JAX00105567	3	27943354	0	T	C	C	T	T	T	T	C	C	C	T	T	T	C	C	H	H	C	T	C	T	H	C	T	T	C	T	C	C	C	T	H	T	T	H	C	T	T	C	T	C	C	C	T	T	T
JAX00517606	3	27968620	0	A	C	C	A	A	A	A	A	A	A	A	A	A	A	A	A	A	A	A	A	A	A	A	A	A	A	A	A	A	A	A	C	A	A	A	C	A	A	A	A	A	A	A	A	A	A
JAX00219647	3	27984842	0	C	T	C	C	C	C	C	C	T	T	C	C	C	C	C	C	H	C	C	T	C	H	T	C	C	T	C	T	T	T	C	C	C	C	C	C	C	C	T	C	T	T	T	C	C	C
JAX00105572	3	27991360	0	T	A	T	T	A	A	A	A	A	T	H	A	A	A	A	A	T	A	A	A	A	A	T	A	A	A	T	T	A	T	H	H	A	T	A	T	H	T	T	A	A	T	A	H	T	T
JAX00517613	3	28016141	0	T	C	T	T	T	T	T	T	C	T	T	T	T	T	T	T	T	T	T	C	T	H	T	T	T	C	T	T	C	T	T	T	T	T	T	T	T	T	T	T	C	T	C	T	T	T
JAX00517619	3	28056000	0	A	C	C	A	C	A	C	C	A	C	A	A	A	C	C	C	N	C	C	A	C	N	C	A	C	A	A	C	A	C	A	C	C	A	C	C	A	A	C	A	A	C	A	A	A	A
JAX00517621	3	28061228	0	C	T	C	C	T	C	T	C	T	T	C	H	C	C	C	H	H	C	T	T	T	T	T	C	T	T	C	T	T	T	H	H	T	C	H	C	H	C	T	C	T	T	T	N	C	C
JAX00517623	3	28063840	0	A	T	A	A	A	A	A	T	A	A	A	A	A	T	T	H	A	T	A	A	A	A	A	A	A	A	A	A	A	A	A	A	A	A	H	A	A	A	A	A	A	A	A	A	A	A
JAX00517624	3	28064082	0	T	C	T	T	C	T	C	T	C	C	T	H	T	T	T	N	H	T	C	C	C	C	C	T	C	C	T	C	C	C	H	H	C	T	N	T	H	T	C	T	C	C	C	H	T	T
JAX00105578	3	28072717	0	A	T	T	A	A	A	A	T	T	A	A	A	A	T	T	H	A	T	A	T	A	H	A	A	A	T	A	A	T	A	A	H	A	A	H	T	A	A	A	A	T	A	T	A	A	A
JAX00517631	3	28081099	0	T	C	C	T	C	T	C	C	C	C	T	H	T	C	C	C	N	C	C	C	C	C	C	T	C	C	T	C	C	C	H	C	C	T	C	C	N	T	C	T	C	C	C	N	T	T
JAX00517633	3	28083086	0	G	T	T	G	T	T	T	T	T	T	H	T	T	T	T	T	H	T	T	T	T	T	T	T	T	T	G	T	T	T	H	T	T	G	T	T	H	G	T	T	T	T	T	H	G	G
JAX00517634	3	28084152	0	T	C	T	T	T	T	T	C	C	T	T	T	T	C	C	H	T	C	T	C	T	H	T	T	T	C	T	T	C	T	T	T	T	T	H	T	T	T	T	T	C	T	C	T	T	T
JAX00517637	3	28084948	0	A	T	T	A	T	A	T	T	A	T	A	H	A	T	T	T	H	T	T	A	T	H	T	A	T	A	A	T	A	T	H	T	T	A	T	T	H	A	T	A	A	T	A	H	A	A
JAX00517638	3	28090474	0	C	G	G	C	G	C	G	C	C	G	C	H	C	C	C	H	H	C	G	C	G	H	G	C	G	C	C	G	C	G	H	G	G	C	H	G	H	C	G	C	C	G	C	H	C	C
JAX00105579	3	28097778	0	T	C	C	T	C	T	C	T	C	C	T	H	T	T	T	H	H	T	C	C	C	C	C	T	C	C	T	C	C	C	H	C	C	T	H	C	H	T	C	T	C	C	C	H	T	T
JAX00105581	3	28099072	0	C	T	T	C	T	C	T	C	C	T	C	H	C	C	C	H	H	C	T	C	T	H	T	C	T	C	C	T	C	T	H	T	T	C	H	T	H	C	T	C	C	T	C	H	C	C
JAX00105583	3	28143757	0	G	T	T	G	T	G	T	G	G	G	G	H	G	G	G	H	G	G	T	G	T	H	G	G	T	G	G	G	G	G	H	T	T	G	H	T	H	G	G	G	G	G	G	H	G	G
JAX00517645	3	28149978	0	A	C	C	A	C	C	C	A	C	C	H	C	C	A	A	H	H	A	C	C	C	C	C	C	C	C	A	C	C	C	H	C	C	A	H	C	H	A	C	C	C	C	C	H	A	A
JAX00517648	3	28151729	0	T	C	T	T	T	C	T	T	C	T	H	H	C	T	T	T	T	T	T	C	T	H	T	C	T	C	T	T	C	T	T	T	T	T	T	T	T	T	T	C	C	T	C	T	T	T
JAX00517655	3	28154059	0	C	A	C	C	C	C	C	C	C	A	C	C	C	C	C	C	H	C	C	C	C	C	A	C	C	C	C	A	C	A	C	C	C	C	C	C	C	C	A	C	C	A	C	C	C	C
JAX00517658	3	28158312	0	A	G	G	A	G	G	G	A	A	G	H	G	G	A	A	H	H	A	G	A	G	N	G	G	G	A	A	G	A	G	H	G	G	A	H	G	H	A	G	G	A	G	A	H	A	A
JAX00517660	3	28159177	0	G	T	T	G	T	G	T	G	T	T	G	H	G	G	G	H	H	G	T	T	T	T	T	G	T	T	G	T	T	T	H	T	T	G	H	T	H	G	T	G	T	T	T	H	G	G
JAX00189148	3	28166444	0	A	G	G	A	G	G	G	A	G	A	H	G	G	A	A	H	A	A	G	G	G	G	A	G	G	G	A	A	G	A	H	G	G	A	H	G	H	A	A	G	G	A	G	H	A	A
JAX00189149	3	28166645	0	T	C	C	T	C	C	C	T	T	C	H	C	C	T	T	H	H	T	C	T	C	H	C	C	C	T	T	C	T	C	H	C	C	T	H	C	H	T	C	C	T	C	T	H	T	T
JAX00517662	3	28179695	0	T	G	G	T	G	G	G	T	T	G	H	G	G	T	T	H	H	T	G	T	G	H	G	G	G	T	T	G	T	G	H	G	G	T	H	G	H	T	G	G	T	G	T	H	T	T
JAX00517664	3	28180847	0	C	G	G	C	G	G	G	C	G	G	H	G	G	C	C	H	N	C	G	G	G	G	G	G	G	G	C	G	G	G	H	G	G	C	H	G	H	C	G	G	G	G	G	H	C	C
JAX00517668	3	28196072	0	C	T	T	C	T	C	T	C	C	T	C	C	C	C	C	C	C	C	T	C	T	C	T	C	T	C	C	T	C	T	C	T	T	C	C	T	C	C	T	C	C	T	C	C	C	C
JAX00517674	3	28209285	0	T	C	T	T	T	C	T	T	C	T	T	H	C	T	T	T	T	T	T	C	T	H	T	C	T	C	T	T	C	T	T	T	T	T	T	T	T	T	T	C	C	T	C	T	T	T
JAX00517675	3	28210642	0	A	G	A	A	A	G	A	G	A	A	H	H	G	G	G	H	A	G	A	A	A	A	A	G	A	A	A	A	A	A	A	A	A	A	H	A	A	A	A	G	A	A	A	A	A	A
JAX00517678	3	28221734	0	G	A	G	G	G	G	G	G	G	A	G	G	G	G	G	G	H	G	G	G	G	G	A	G	G	G	G	A	G	A	G	G	G	G	G	G	G	G	A	G	G	A	G	G	G	G
JAX00517681	3	28228223	0	A	G	G	A	G	A	G	G	G	G	A	H	A	G	G	G	H	G	G	G	G	G	G	A	G	G	A	G	G	G	N	G	G	A	G	G	H	A	G	A	G	G	G	A	A	A
JAX00517683	3	28232391	0	A	G	A	A	G	A	G	A	G	G	A	H	A	A	A	H	H	A	G	G	G	G	G	A	G	G	A	G	G	G	H	H	G	A	H	A	H	A	G	A	G	G	G	H	A	A
JAX00517689	3	28274063	0	T	C	T	T	T	T	T	T	C	T	T	T	T	T	T	T	T	T	T	C	T	H	T	T	T	C	T	T	C	T	T	T	T	T	T	T	T	T	T	T	C	T	C	T	T	T
JAX00517690	3	28274200	0	T	C	T	T	T	T	T	T	C	T	T	T	T	T	T	T	T	T	T	C	T	H	T	T	T	C	T	T	C	T	T	T	T	T	T	T	T	T	T	T	C	T	C	T	T	T
JAX00105594	3	28287351	0	G	A	G	G	G	G	G	G	A	G	G	G	G	G	G	G	G	G	G	A	G	H	G	G	G	A	G	G	A	G	G	G	G	G	G	G	G	G	G	G	A	G	A	G	G	G
JAX00105596	3	28287518	0	G	A	G	G	G	G	G	G	A	G	G	G	G	G	G	G	G	G	G	A	G	H	G	G	G	A	G	G	A	G	G	G	G	G	G	G	G	G	G	G	A	G	A	G	G	G
JAX00105601	3	28373191	0	T	C	C	T	T	C	T	C	T	C	H	H	C	C	C	H	H	C	T	T	T	T	C	C	T	T	T	C	T	C	T	H	T	T	H	C	T	T	C	C	T	C	T	T	T	T
JAX00517700	3	28384526	0	C	T	C	C	C	C	C	C	T	C	C	C	C	C	C	C	C	C	C	T	C	H	C	C	C	T	C	C	T	C	C	C	C	C	C	C	C	C	C	C	T	C	T	C	C	C
JAX00517704	3	28451280	0	G	A	A	G	G	A	G	A	A	A	H	H	A	A	A	H	H	A	A	A	G	G	A	A	G	A	G	A	A	A	G	H	G	G	H	A	G	G	A	A	A	A	A	G	G	G
JAX00105609	3	28498083	0	T	C	T	T	T	T	T	T	C	T	T	T	T	T	T	T	T	T	C	C	T	H	T	T	T	C	T	T	C	T	T	T	T	T	T	T	T	T	T	T	C	T	C	T	T	T
JAX00517712	3	28515367	0	T	C	T	T	T	T	T	C	C	T	T	T	T	C	C	H	T	C	C	C	T	H	T	T	T	C	T	T	C	T	T	T	T	T	H	T	T	T	T	T	C	T	C	T	T	T
JAX00517716	3	28523535	0	G	T	G	G	G	G	G	T	G	G	G	G	G	T	T	N	G	T	N	G	G	G	G	G	G	H	G	G	G	G	G	G	G	G	H	G	G	G	G	G	H	G	N	G	G	G
JAX00517721	3	28527834	0	T	G	G	T	T	T	T	G	G	T	T	T	T	G	G	H	T	G	G	G	T	H	T	T	T	G	T	T	G	T	T	H	T	T	H	G	T	T	T	T	G	T	G	T	T	T
JAX00517722	3	28527890	0	A	G	G	A	A	A	A	G	G	A	A	A	A	G	G	H	A	G	G	G	A	H	A	A	A	G	A	A	G	A	A	H	A	A	H	G	A	A	A	A	G	A	G	A	A	A
JAX00105613	3	28537416	0	A	C	C	A	A	A	A	C	A	A	A	A	A	C	C	H	A	C	A	A	A	A	A	A	A	A	A	A	A	A	A	H	A	A	H	C	A	A	A	A	A	A	A	A	A	A
JAX00517728	3	28547001	0	A	G	G	A	A	A	A	G	G	A	A	A	A	G	G	H	A	G	G	G	A	H	A	A	A	G	A	A	G	A	A	H	A	A	H	G	A	A	A	A	G	A	G	A	A	A
JAX00517732	3	28552444	0	A	G	G	A	A	A	A	G	A	G	A	A	A	G	G	H	H	G	A	A	A	A	G	A	A	A	A	G	A	G	A	H	A	A	H	G	A	A	G	A	A	G	A	A	A	A
JAX00219661	3	28552685	0	T	C	T	T	T	T	T	T	C	T	T	T	T	T	T	T	T	T	C	C	T	N	T	T	T	C	T	T	C	T	T	T	T	T	T	T	T	T	T	T	C	T	C	T	T	T
JAX00517734	3	28562238	0	G	A	G	G	G	G	G	G	G	A	G	G	G	G	G	G	H	G	G	G	G	G	A	G	G	G	G	A	G	A	G	G	G	G	G	G	G	G	A	G	G	A	G	G	G	G
JAX00219663	3	28573118	0	G	A	G	G	G	G	G	G	A	G	G	G	G	G	G	G	G	G	A	A	G	H	G	G	G	A	G	G	A	G	G	G	G	G	G	G	G	G	G	G	A	G	A	G	G	G
JAX00517738	3	28575881	0	C	G	C	C	C	C	C	C	G	C	C	C	C	C	C	C	C	C	G	G	C	H	C	C	C	G	C	C	G	C	C	C	C	C	C	C	C	C	C	C	G	C	G	C	C	C
JAX00105616	3	28575996	0	A	G	G	A	A	A	A	G	G	A	A	A	A	G	G	H	A	G	G	G	A	A	A	A	A	G	A	A	G	A	A	H	A	A	H	G	A	A	A	A	G	A	G	A	A	A
JAX00517739	3	28576028	0	C	A	C	C	C	C	C	C	A	C	C	C	C	C	C	C	C	C	A	A	C	H	C	C	C	A	C	C	A	C	C	C	C	C	C	C	C	C	C	C	A	C	A	C	C	C
JAX00517747	3	28606719	0	G	A	G	G	G	G	G	G	G	A	G	G	G	G	G	G	N	G	G	G	G	G	A	G	G	G	G	A	G	A	G	G	G	G	G	G	G	G	A	G	G	A	G	G	G	G
JAX00517748	3	28617010	0	C	T	T	C	C	C	C	C	C	C	C	C	C	C	C	C	C	C	C	C	C	C	C	C	C	C	C	C	C	C	C	H	C	C	C	T	C	C	C	C	C	C	C	C	C	C
JAX00517756	3	28627155	0	T	C	T	T	T	T	T	C	T	T	T	T	T	C	C	H	T	C	T	T	T	T	T	T	T	T	T	T	T	T	T	T	T	T	H	T	T	T	T	T	T	T	T	T	T	T
JAX00105619	3	28632828	0	C	T	T	C	C	C	C	T	T	C	C	C	C	T	T	H	C	T	T	T	C	H	C	C	C	T	C	C	T	C	C	H	C	C	H	T	C	C	C	C	T	C	T	C	C	C
JAX00517760	3	28637910	0	G	A	G	G	G	G	G	A	G	G	G	G	G	A	A	H	G	A	G	G	G	G	G	G	G	G	G	G	G	G	G	G	G	G	H	G	G	G	G	G	G	G	G	G	G	G
JAX00517762	3	28641334	0	T	C	T	T	T	T	T	C	T	T	T	T	T	C	C	H	T	C	T	T	T	T	T	T	T	T	T	T	T	T	T	T	T	T	H	T	T	T	T	T	T	T	T	T	T	T
JAX00219664	3	28647319	0	T	C	T	T	T	T	T	C	C	T	T	T	T	C	C	T	T	C	C	C	T	H	T	T	T	C	T	T	C	T	T	T	T	T	T	T	T	T	T	T	C	T	C	T	T	T
JAX00517769	3	28652843	0	G	A	G	G	G	G	G	A	G	G	G	G	G	A	A	H	G	A	G	G	G	G	G	G	G	G	G	G	G	G	G	G	G	G	N	G	G	G	G	G	G	G	G	G	G	G
JAX00517776	3	28655432	0	C	T	T	C	C	C	C	C	C	C	C	C	C	C	C	C	C	C	C	C	C	C	C	C	C	C	C	C	C	C	C	H	C	C	C	T	C	C	C	C	C	C	C	C	C	C
JAX00517778	3	28658667	0	C	T	T	C	C	C	C	C	C	C	C	C	C	C	C	C	C	C	C	C	C	C	C	C	C	C	C	C	C	C	C	C	C	C	C	H	C	C	C	C	C	C	C	C	C	C
JAX00517779	3	28659861	0	G	A	A	G	G	G	G	G	G	G	G	G	G	G	G	G	G	G	G	G	G	G	G	G	G	G	G	G	G	G	G	H	G	G	G	A	G	G	G	G	G	G	G	G	G	G
JAX00517780	3	28659940	0	G	A	G	G	G	G	G	A	G	A	G	G	G	A	A	H	H	A	G	G	G	G	A	G	G	G	G	A	G	A	G	G	G	G	H	G	G	G	A	G	G	A	G	G	G	G
JAX00105624	3	28689462	0	G	A	A	G	G	G	G	G	G	G	G	G	G	G	G	G	G	G	G	G	G	G	G	G	G	G	G	G	G	G	G	H	G	G	G	A	G	G	G	G	G	G	G	G	G	G
JAX00517788	3	28749248	0	A	G	A	A	A	A	A	G	A	A	A	A	A	G	G	N	A	G	A	A	A	A	A	A	A	A	A	A	A	A	A	A	A	A	A	A	A	A	A	A	A	A	A	A	A	A
JAX00105632	3	28772659	0	A	C	A	A	A	A	A	A	A	C	A	A	A	A	A	A	H	A	A	A	A	A	C	A	A	A	A	C	A	C	A	A	A	A	A	A	A	A	C	A	A	C	A	A	A	A
JAX00517795	3	28804594	0	A	T	A	A	A	A	A	T	A	A	A	A	A	T	T	H	A	T	A	A	A	A	A	A	A	A	A	A	A	A	A	A	A	A	H	A	A	A	A	A	A	A	A	A	A	A
JAX00517803	3	28821071	0	T	C	C	T	T	T	T	C	C	T	T	T	T	C	C	H	T	C	C	C	T	H	T	T	T	C	T	T	C	T	T	H	T	T	H	C	T	T	T	T	C	T	H	T	T	T
JAX00105634	3	28829889	0	C	T	T	C	C	C	C	T	T	T	C	C	C	T	T	H	H	T	T	T	C	H	T	C	C	T	C	T	T	T	C	H	C	C	H	T	C	C	T	C	T	T	H	C	C	C
JAX00105635	3	28832742	0	A	G	G	A	A	A	A	G	G	A	A	A	A	G	G	H	A	G	G	G	A	H	A	A	A	G	A	A	G	A	A	H	A	A	H	G	A	A	A	A	G	A	H	A	A	A
JAX00517819	3	28879622	0	T	C	T	T	T	T	T	C	T	T	T	T	T	C	C	H	T	C	T	T	T	T	T	T	T	T	T	T	T	T	T	T	T	T	H	T	T	T	T	T	T	T	T	T	T	T
JAX00517822	3	28883398	0	T	G	T	T	T	G	T	T	G	G	H	H	G	T	T	T	H	T	G	G	T	H	G	G	T	G	T	G	G	G	T	T	T	T	T	T	T	T	G	G	G	G	H	T	T	T
JAX00517825	3	28899859	0	A	G	A	A	A	A	A	A	G	A	A	A	A	A	A	A	A	A	G	G	A	H	A	A	A	G	A	A	G	A	A	A	A	A	A	A	A	A	A	A	G	A	H	A	A	A
JAX00517833	3	28918937	0	C	G	C	C	C	C	C	G	G	C	C	C	C	N	G	H	C	H	G	G	C	H	C	C	C	G	C	C	G	C	C	C	C	C	H	C	C	C	C	C	H	C	C	C	C	C
JAX00517839	3	28925716	0	T	G	T	T	T	T	T	G	T	T	T	T	T	G	G	H	T	G	T	T	T	T	T	T	T	T	T	T	T	T	T	T	T	T	H	T	T	T	T	T	T	T	T	T	T	T
JAX00517840	3	28926380	0	G	T	T	G	G	G	G	G	G	T	G	G	G	G	G	G	H	G	G	G	G	G	T	G	G	G	G	T	G	T	G	H	G	G	G	T	G	G	T	G	G	T	G	G	G	G
JAX00517843	3	28927641	0	G	C	G	G	G	G	G	G	C	G	G	G	G	G	G	G	G	G	C	C	G	H	G	G	G	C	G	G	C	G	G	G	G	G	G	G	G	G	G	G	C	G	H	G	G	G
JAX00517844	3	28927799	0	C	T	C	C	C	C	C	C	T	C	C	C	C	C	C	C	C	C	T	T	C	H	C	C	C	T	C	C	T	C	C	C	C	C	C	C	C	C	C	C	T	C	H	C	C	C
JAX00105643	3	28933830	0	T	C	C	T	T	C	T	T	C	C	H	H	C	T	T	T	H	T	C	C	T	H	C	C	T	C	T	C	C	C	T	H	T	T	T	C	T	T	C	C	C	C	H	T	T	T
JAX00517852	3	28934101	0	A	G	G	A	A	A	A	A	A	G	A	A	A	A	A	A	H	A	A	A	A	A	G	A	A	A	A	G	A	G	A	H	A	A	A	G	A	A	G	A	A	G	A	A	A	A
JAX00517854	3	28947062	0	A	G	A	A	A	A	A	G	A	A	A	A	A	G	G	H	A	G	A	A	A	A	A	A	A	A	A	A	A	A	A	A	A	A	H	A	A	A	A	A	A	A	A	A	A	A
JAX00219671	3	28964844	0	C	T	C	C	C	C	C	T	T	C	C	C	C	T	T	H	C	T	T	T	C	H	C	H	C	T	C	N	T	C	C	C	C	C	H	C	C	C	N	C	T	C	H	C	C	C
JAX00219672	3	28964912	0	G	A	G	G	G	G	G	A	A	G	G	G	G	A	N	H	G	A	A	H	G	H	G	G	G	A	G	G	A	G	G	G	G	G	H	G	G	G	G	G	A	G	H	G	G	G
JAX00517856	3	28993765	0	A	G	A	A	A	G	A	G	A	A	N	N	G	G	G	H	A	G	A	A	A	A	A	G	A	A	A	A	A	A	A	A	A	A	N	A	A	A	A	G	A	A	A	A	A	A
JAX00517857	3	28996976	0	T	C	T	T	T	T	T	C	T	T	T	T	N	C	C	N	T	C	T	T	T	N	T	T	N	N	T	T	N	T	T	T	T	T	C	T	N	T	T	T	T	T	T	T	T	T
JAX00517858	3	28997104	0	G	A	A	G	G	G	G	G	G	A	G	G	G	G	G	G	H	G	G	G	G	G	A	G	G	G	G	A	G	A	G	H	G	G	G	A	G	G	A	G	G	A	G	G	G	G
JAX00517859	3	29015002	0	T	C	T	T	T	T	T	C	C	T	T	T	T	C	C	H	T	C	C	C	T	H	T	T	T	C	T	T	C	T	T	T	T	T	H	T	T	T	T	T	C	T	N	T	T	T
JAX00105649	3	29016196	0	A	G	G	A	A	G	A	G	G	G	H	H	G	G	G	H	H	G	G	G	A	H	G	G	A	G	A	G	G	G	A	H	A	A	H	G	A	A	G	G	G	G	H	A	A	A
JAX00517862	3	29020591	0	A	G	A	A	A	A	A	A	G	A	A	A	A	A	A	A	A	A	G	G	A	H	A	A	A	G	A	A	G	A	A	A	A	A	A	A	A	A	A	A	G	A	H	A	A	A
JAX00517864	3	29035248	0	G	A	A	G	G	A	G	A	A	A	H	H	A	A	A	H	H	A	A	A	G	H	A	A	G	A	G	A	A	A	G	H	G	G	H	A	G	G	A	A	A	A	N	G	G	G
JAX00517867	3	29036723	0	A	T	T	A	A	T	A	T	A	T	N	N	T	T	T	H	H	T	A	A	A	A	T	T	A	A	A	T	A	T	A	H	A	A	N	T	A	A	T	T	A	T	A	A	A	A
JAX00517870	3	29037591	0	A	G	G	A	A	A	A	A	A	A	A	A	A	A	A	A	A	A	A	A	A	A	A	A	A	A	A	A	A	A	A	H	A	A	A	G	A	A	A	A	A	A	A	A	A	A
JAX00517871	3	29037918	0	C	G	G	C	C	G	C	G	G	G	H	H	G	G	G	H	H	G	G	G	C	H	G	G	C	G	C	G	G	G	C	H	C	C	H	G	C	C	G	G	G	G	H	C	C	C
JAX00517872	3	29040451	0	G	A	G	G	G	G	G	G	A	G	G	G	G	G	G	G	G	G	A	A	G	H	G	G	G	A	G	G	A	G	G	G	G	G	G	G	G	G	G	G	A	G	H	G	G	G
JAX00517873	3	29040988	0	C	A	C	C	C	C	C	A	C	C	C	C	C	A	A	C	C	A	C	C	C	C	C	C	C	C	C	C	C	C	C	C	C	C	C	C	C	C	C	C	C	C	C	C	C	C
JAX00105662	3	29181292	0	A	G	G	A	A	A	A	G	G	A	A	A	A	G	G	H	A	G	G	G	A	H	A	A	A	G	A	A	G	A	A	H	A	A	H	G	A	A	A	A	G	A	H	A	A	A
JAX00517894	3	29181775	0	G	A	G	G	G	G	G	G	A	G	G	G	G	G	G	G	G	G	A	A	G	H	G	G	G	A	G	G	A	G	G	G	G	G	G	G	G	G	G	G	A	G	H	G	G	G
JAX00517898	3	29191474	0	C	T	T	C	C	C	C	C	C	C	C	C	C	C	C	C	C	C	C	C	C	C	C	C	C	C	C	C	C	C	C	H	C	C	C	T	C	C	C	C	C	C	C	C	C	C
JAX00517907	3	29231248	0	C	A	C	C	C	A	C	A	A	C	H	H	A	A	A	H	C	A	A	A	C	H	C	A	C	A	C	C	A	C	C	C	C	C	H	C	C	C	C	A	A	C	H	C	C	C
JAX00105663	3	29233805	0	C	T	C	C	C	T	C	C	C	T	H	H	T	C	C	C	H	C	C	C	C	C	T	T	C	C	C	T	C	T	C	C	C	C	C	C	C	C	T	T	C	T	C	C	C	C
JAX00517910	3	29234023	0	G	A	G	G	G	G	G	G	A	G	G	G	G	G	G	G	G	G	A	A	G	H	G	G	G	A	G	G	A	G	G	G	G	G	G	G	G	G	G	G	A	G	H	G	G	G
JAX00517911	3	29234409	0	A	C	A	A	A	C	A	C	C	C	H	H	C	C	C	H	H	C	C	C	A	H	C	C	A	C	A	C	C	C	A	A	A	A	H	A	A	A	C	C	C	C	H	A	A	A
JAX00517921	3	29238683	0	A	C	A	A	A	C	A	A	C	C	C	N	C	A	A	A	H	A	C	C	A	N	C	C	A	C	A	C	C	C	A	A	A	A	A	A	A	A	C	C	C	C	N	A	A	A
JAX00517922	3	29238719	0	C	T	C	C	C	C	C	C	C	T	C	C	C	C	C	C	H	C	C	C	C	C	T	C	C	C	C	T	C	T	C	C	C	C	C	C	C	C	T	C	C	T	C	C	C	C
JAX00517923	3	29238928	0	G	A	G	G	G	A	G	G	G	A	H	H	A	G	G	G	H	G	G	G	G	G	A	A	G	G	G	A	G	A	G	G	G	G	G	G	G	G	A	A	G	A	G	G	G	G
JAX00105666	3	29261236	0	C	T	T	C	C	C	C	C	C	C	C	C	C	C	C	C	C	C	C	C	C	C	C	C	C	C	C	C	C	C	C	H	C	C	C	T	C	C	C	C	C	C	C	C	C	C
JAX00517925	3	29266085	0	A	T	T	A	A	A	A	T	T	A	A	A	A	T	T	H	A	T	T	T	A	H	A	A	A	T	A	A	T	A	A	H	A	A	H	T	A	A	A	A	T	A	H	A	A	A
JAX00517927	3	29272916	0	T	G	T	T	T	T	T	T	T	G	T	T	T	T	T	T	H	T	T	T	T	T	G	T	T	T	T	G	T	G	T	T	T	T	T	T	T	T	G	T	T	G	T	T	T	T
JAX00517929	3	29273048	0	C	T	C	C	C	T	C	C	C	C	H	H	T	C	C	C	C	C	C	C	C	C	C	T	C	C	C	C	C	C	C	C	C	C	C	C	C	C	C	T	C	C	C	C	C	C
JAX00517932	3	29274163	0	A	G	A	A	A	A	A	A	G	A	A	A	A	A	A	A	A	A	G	G	A	N	A	A	A	G	A	A	G	A	A	A	A	A	A	A	A	A	A	A	G	A	H	A	A	A
JAX00517935	3	29294213	0	T	C	T	T	T	C	T	T	T	T	H	H	C	T	T	T	T	T	T	T	T	T	T	C	T	T	T	T	T	T	T	T	T	T	T	T	T	T	T	C	T	T	T	T	T	T
JAX00517946	3	29298529	0	G	A	A	G	G	G	G	G	G	A	G	G	G	G	G	G	H	G	G	G	G	G	A	G	G	G	G	A	G	A	G	H	G	G	G	A	G	G	A	H	G	A	G	G	G	G
JAX00517959	3	29329806	0	T	G	T	T	T	T	T	T	G	T	T	T	T	T	T	T	T	T	G	G	T	H	T	T	T	G	T	T	G	T	T	T	T	T	T	T	T	T	T	T	G	T	H	T	T	T
JAX00517963	3	29367765	0	G	A	G	G	G	G	G	A	G	A	G	G	G	A	A	H	H	A	G	G	G	G	A	G	G	G	G	A	G	A	G	G	G	G	H	G	G	G	A	G	G	A	G	G	G	G
JAX00517966	3	29370694	0	A	C	A	A	A	C	A	C	A	C	H	H	C	C	C	H	H	C	A	A	A	A	C	C	A	A	A	C	A	C	A	A	A	A	H	A	A	A	C	C	A	C	A	A	A	A
JAX00517969	3	29372493	0	G	A	G	G	G	A	G	G	G	G	H	H	A	G	G	G	G	G	G	G	G	G	G	A	G	G	G	G	G	G	G	G	G	G	G	G	G	G	G	A	G	G	G	G	G	G
JAX00517971	3	29372733	0	A	G	A	A	A	G	A	G	A	A	G	G	G	G	G	G	A	G	A	A	A	A	A	G	A	A	A	A	A	A	A	A	A	A	G	A	A	A	A	G	N	A	A	A	A	A
JAX00105675	3	29377589	0	T	C	T	T	T	C	T	C	C	C	H	H	C	C	C	T	H	C	C	C	T	T	C	C	T	C	T	C	C	C	T	T	T	T	T	T	T	T	C	C	C	C	T	T	T	T
JAX00517976	3	29381428	0	G	A	A	G	G	G	G	G	G	A	G	G	G	G	G	G	H	G	G	G	G	G	A	G	G	G	G	A	G	A	G	H	G	G	G	A	G	G	A	G	G	A	G	G	G	G
JAX00517985	3	29414161	0	G	A	G	G	G	G	G	A	G	G	G	G	G	A	A	H	G	A	G	G	G	G	G	G	G	G	G	G	G	G	G	G	G	G	H	G	G	G	G	G	G	G	G	G	G	G
JAX00517993	3	29431120	0	T	C	T	T	T	T	T	C	C	T	T	T	T	C	C	H	T	C	C	C	T	H	T	T	T	C	T	T	C	T	T	T	T	T	H	T	T	T	T	T	C	T	H	T	T	T
JAX00105681	3	29448993	0	G	A	A	G	G	A	A	A	A	A	H	H	A	A	A	A	H	A	A	A	G	H	A	A	G	A	G	A	A	A	H	A	G	G	A	A	G	G	A	A	A	A	A	G	G	G
JAX00518001	3	29459296	0	T	C	T	T	T	T	T	C	T	C	T	T	T	C	C	H	N	C	T	T	T	T	C	T	T	T	T	C	T	C	T	T	T	T	H	T	T	N	C	T	T	C	T	T	T	T
JAX00518002	3	29460524	0	A	C	A	A	A	A	A	A	A	C	A	A	A	H	H	A	H	H	A	A	A	A	C	A	A	A	A	C	A	C	A	A	A	A	A	A	A	A	C	A	A	C	A	A	A	A
JAX00518008	3	29489007	0	G	A	G	G	G	G	G	A	G	G	G	G	G	A	A	H	G	A	G	G	G	G	G	G	G	G	G	G	G	G	G	G	G	G	H	G	G	G	G	G	A	G	G	G	G	G
JAX00105685	3	29498189	0	T	C	T	T	T	T	T	C	C	C	T	N	T	C	C	H	H	C	C	C	T	H	C	T	T	C	T	C	C	C	T	T	T	T	H	T	T	T	C	T	C	C	H	T	T	T
JAX00105686	3	29500075	0	G	T	G	G	G	G	G	G	G	T	G	G	G	G	G	G	N	G	G	G	G	G	T	G	G	G	G	T	G	T	G	G	G	G	G	G	G	G	T	G	G	T	G	G	G	G
JAX00518010	3	29504698	0	T	G	T	T	T	T	T	T	G	T	T	T	T	T	T	T	T	T	G	G	T	H	T	T	T	G	T	T	G	T	T	T	T	T	T	T	T	T	T	T	T	T	H	T	T	T
JAX00518014	3	29520021	0	G	A	G	G	G	G	G	A	A	G	G	G	G	A	A	H	G	A	A	A	G	H	G	G	G	A	G	G	A	G	G	G	G	G	H	G	G	G	G	G	A	G	H	G	G	G
JAX00518018	3	29521762	0	A	G	A	A	A	A	A	G	G	G	A	A	A	G	G	H	H	G	G	G	A	H	G	A	A	G	A	G	G	G	A	A	A	A	H	A	A	A	G	A	G	G	H	A	A	A
JAX00518023	3	29533600	0	T	G	T	T	T	T	T	T	G	T	T	T	T	T	T	T	T	T	G	G	T	H	T	T	T	G	T	T	G	T	T	T	T	T	T	T	T	T	T	T	T	T	H	T	T	T
JAX00518025	3	29552409	0	T	C	T	T	T	T	T	C	T	T	T	T	T	C	C	H	T	C	T	T	T	T	T	T	T	T	T	T	T	T	T	T	T	T	H	T	T	T	T	T	C	T	T	T	T	T
JAX00518027	3	29572830	0	A	T	A	A	A	A	A	T	T	A	A	A	A	T	T	H	A	T	T	T	A	H	A	A	A	T	A	A	T	A	A	A	A	A	H	A	A	A	A	A	T	A	H	A	A	A
JAX00518029	3	29579654	0	A	G	A	A	A	A	A	A	A	G	A	A	H	A	A	A	H	H	A	A	A	A	G	A	A	A	A	G	A	G	A	A	A	A	A	A	A	A	G	A	A	N	A	A	A	A
JAX00105690	3	29579693	0	T	C	T	T	T	T	T	C	C	T	T	T	T	C	C	H	T	C	C	C	T	H	T	T	T	C	T	T	C	T	T	T	T	T	H	T	T	T	T	T	C	N	H	T	N	N
JAX00518033	3	29583760	0	G	A	G	G	G	G	G	A	A	G	G	G	G	A	A	H	G	A	A	A	G	H	G	G	G	A	G	G	A	G	G	G	G	G	H	G	G	G	G	G	A	G	H	G	G	G
JAX00518037	3	29610956	0	T	C	C	T	T	T	T	T	T	C	T	T	T	T	T	T	N	T	T	T	T	T	C	T	T	T	T	C	T	C	T	N	T	T	T	C	T	T	C	T	T	C	T	T	T	T
JAX00518043	3	29664850	0	A	T	T	A	A	A	A	T	T	T	A	A	A	T	T	H	H	T	T	T	A	H	T	A	A	T	A	T	T	T	A	H	A	A	H	T	A	A	T	N	T	T	H	A	A	A
JAX00518051	3	29675687	0	T	C	T	T	T	T	T	C	T	T	T	T	T	C	C	H	T	C	T	T	T	T	T	T	T	T	T	T	T	T	T	T	T	T	H	T	T	T	T	T	C	T	T	T	T	T
JAX00105700	3	29691184	0	C	T	T	C	C	C	C	C	T	T	C	C	C	C	C	C	H	C	T	T	C	N	T	C	C	T	C	T	T	T	C	H	C	C	C	T	C	C	T	C	C	T	N	C	C	C
JAX00518058	3	29704396	0	G	A	G	G	G	G	G	A	G	A	G	G	G	A	A	H	H	A	G	G	G	G	A	G	G	G	G	A	G	A	G	G	G	G	H	G	G	G	A	G	A	A	G	G	G	G
JAX00518063	3	29708001	0	C	T	C	C	C	C	C	C	C	T	C	C	C	C	C	C	H	C	C	C	C	C	T	C	C	C	C	T	C	T	C	C	C	C	C	C	C	C	T	C	C	T	C	C	C	C
JAX00518064	3	29708788	0	C	T	C	C	C	C	C	C	C	T	C	C	C	C	C	C	H	C	C	C	C	C	T	C	C	C	C	T	N	T	C	C	C	C	C	C	C	C	T	C	C	T	C	C	C	C
JAX00518072	3	29723641	0	T	A	T	T	T	T	T	A	A	T	T	T	T	A	A	H	T	A	A	A	T	H	T	T	T	A	T	T	A	T	T	T	T	T	H	T	T	T	T	T	A	T	H	T	T	T
JAX00105702	3	29724914	0	G	A	A	G	G	G	A	G	G	G	G	G	G	G	G	H	G	G	G	G	G	G	G	G	G	G	G	G	G	G	H	A	G	G	H	A	G	G	G	G	G	G	H	G	G	G
JAX00518073	3	29725290	0	A	G	A	A	A	A	A	G	G	A	A	A	A	G	G	A	A	N	G	G	A	H	A	A	A	G	A	A	G	A	A	A	A	A	A	A	A	A	A	A	N	A	A	A	A	A
JAX00518074	3	29731280	0	G	A	A	G	G	G	G	G	G	A	G	G	G	G	G	G	H	G	G	G	G	G	A	G	G	G	G	A	G	A	G	H	G	G	G	A	G	G	A	G	G	A	G	G	G	G
JAX00518075	3	29732557	0	G	A	G	G	G	G	G	A	A	G	G	G	G	A	A	H	G	A	A	A	G	H	G	G	G	A	G	G	A	G	G	G	G	G	H	G	G	G	G	G	A	G	H	G	G	G
JAX00518078	3	29733108	0	A	G	A	A	A	A	G	A	A	A	A	A	A	A	A	H	A	A	A	A	A	A	A	A	A	A	A	A	A	A	H	H	A	A	H	A	A	A	A	A	A	A	H	A	A	A
JAX00518085	3	29761029	0	C	G	C	C	C	C	C	C	G	C	C	C	C	C	C	C	C	C	G	G	C	H	C	C	C	G	C	C	G	C	C	C	C	C	C	C	C	C	C	C	C	C	H	C	C	C
JAX00518087	3	29777622	0	T	C	C	T	T	T	C	T	T	C	T	T	T	T	T	N	C	T	T	T	T	T	C	T	T	T	T	C	T	C	N	C	T	T	N	C	T	T	C	N	T	C	C	T	H	T
JAX00518089	3	29778320	0	A	C	A	A	A	A	A	A	A	C	A	A	A	A	A	A	H	A	A	A	A	A	C	A	A	A	A	C	A	C	A	A	A	A	A	A	A	A	C	A	A	C	A	A	A	A
JAX00518090	3	29779869	0	C	T	T	C	C	C	C	C	C	T	C	C	C	C	C	C	C	C	C	C	C	C	T	C	C	C	C	T	C	T	C	H	C	C	C	T	C	C	T	C	C	T	C	C	C	C
JAX00105706	3	29780770	0	G	A	A	G	G	G	G	G	G	G	G	G	G	G	G	G	G	G	G	G	G	G	G	G	G	G	G	G	G	G	G	H	G	G	G	A	G	G	G	G	G	G	G	G	G	G
JAX00105710	3	29838170	0	T	A	A	T	T	A	A	T	A	T	H	H	A	T	T	H	T	T	A	A	T	H	T	A	T	A	T	T	A	T	H	A	T	T	H	A	T	T	T	A	T	T	A	T	T	T
JAX00105711	3	29853933	0	C	G	G	C	C	C	C	C	G	C	C	C	C	C	C	C	C	C	G	G	C	H	C	C	C	G	C	C	G	C	C	H	C	C	C	G	C	C	C	C	C	C	H	C	C	C
JAX00105712	3	29856537	0	G	T	T	G	G	G	G	G	T	G	G	G	G	G	G	G	G	G	T	T	G	H	G	G	G	T	G	G	T	G	G	H	G	G	G	T	G	G	G	G	G	G	H	G	G	G
JAX00219691	3	29872160	0	T	C	T	T	T	C	C	T	T	C	H	H	C	T	T	H	H	T	T	T	T	T	C	C	T	T	T	C	T	C	H	H	T	T	H	T	T	T	C	C	T	C	H	T	T	T
JAX00518106	3	29885489	0	G	A	G	G	G	A	A	G	G	G	N	A	A	G	G	G	G	G	G	G	G	G	G	A	G	G	G	G	G	G	A	N	G	G	G	G	G	G	G	A	G	G	A	G	G	G
JAX00518110	3	29893374	0	C	T	C	C	C	C	C	C	C	T	C	C	C	C	C	C	H	C	C	C	C	C	T	C	C	C	C	T	C	T	C	C	C	C	C	C	C	C	T	C	C	T	C	C	C	C
JAX00105715	3	29898335	0	T	G	T	T	T	G	G	T	T	T	H	H	G	T	T	H	T	T	T	T	T	T	T	G	T	T	T	T	T	T	H	H	T	T	H	T	T	T	T	G	T	T	H	T	T	T
JAX00518114	3	29900368	0	G	A	G	G	G	A	A	A	G	G	H	N	A	A	A	A	G	A	G	G	G	G	G	A	G	G	G	G	G	G	H	H	G	G	A	G	G	G	G	A	A	G	H	G	G	G
JAX00518117	3	29904344	0	T	C	T	T	T	C	C	C	T	T	H	H	C	C	C	C	T	C	T	T	T	T	T	C	T	T	T	T	T	T	H	H	T	T	C	T	T	T	T	C	C	T	H	T	T	T
JAX00518119	3	29904978	0	C	T	C	C	C	T	T	T	C	C	H	H	T	T	T	T	C	T	C	C	C	C	C	T	C	C	C	C	C	C	H	H	C	C	T	C	C	C	C	T	T	C	H	C	C	C
JAX00518120	3	29905235	0	T	C	T	T	T	C	C	C	T	T	H	H	C	C	C	C	T	C	T	T	T	T	T	C	T	T	T	T	T	T	H	H	T	T	C	T	T	T	T	C	C	T	H	T	T	T
JAX00518132	3	29932197	0	A	G	G	A	A	G	G	G	G	G	H	H	G	G	G	G	H	G	G	G	A	H	G	G	A	G	A	G	G	G	H	G	A	A	G	G	A	A	G	G	G	G	G	A	A	A
JAX00518133	3	29934029	0	C	T	T	C	C	T	T	C	T	T	H	H	T	C	C	H	H	C	T	T	C	H	T	T	C	T	C	T	T	T	H	T	C	C	H	T	C	C	T	T	C	T	T	C	C	C
JAX00105718	3	29937947	0	A	C	C	A	A	C	C	C	C	C	H	H	C	C	C	C	H	C	C	C	A	H	C	C	A	C	A	C	C	C	H	C	A	A	C	C	A	A	C	C	C	C	C	A	A	A
JAX00518135	3	29940387	0	A	G	G	A	A	A	A	A	G	G	A	A	A	A	A	A	H	A	G	G	A	H	G	A	A	G	A	G	G	G	A	H	A	A	A	G	A	A	G	A	A	G	H	A	A	A
JAX00518137	3	29952134	0	G	A	G	G	G	A	A	G	G	G	H	H	A	G	G	H	G	G	G	G	G	G	G	A	G	G	G	G	G	G	H	H	G	G	H	G	G	G	G	A	G	G	H	G	G	G
JAX00518139	3	29952746	0	T	A	T	T	T	T	T	A	T	T	T	T	T	A	A	H	T	A	T	T	T	T	T	T	T	T	T	T	T	T	T	T	T	T	H	T	T	T	T	T	A	T	T	T	T	T
JAX00518142	3	29954151	0	T	C	C	T	T	C	C	T	T	C	H	H	C	T	T	H	H	T	T	T	T	T	C	C	T	T	T	C	T	C	H	C	T	T	H	C	T	T	C	C	T	C	H	T	T	T
JAX00518145	3	29957050	0	C	A	A	C	C	C	C	C	C	A	C	C	C	C	C	C	H	C	C	C	C	C	A	C	C	C	C	A	C	A	C	H	C	C	C	A	C	C	A	C	C	A	C	C	C	C
JAX00518148	3	29957833	0	G	A	G	G	G	G	G	A	A	G	G	G	G	A	A	H	G	A	A	A	G	H	G	G	G	A	G	G	A	G	G	G	G	G	H	G	G	G	G	G	A	G	H	G	G	G
JAX00518149	3	29958676	0	G	A	G	G	G	G	G	G	A	G	G	G	G	G	G	G	G	G	A	A	G	H	G	G	G	A	G	G	A	G	G	G	G	G	G	G	G	G	G	G	G	G	H	G	G	G
JAX00518150	3	29958923	0	G	A	A	G	G	A	A	A	G	A	H	H	A	A	A	A	H	A	G	G	G	G	A	A	G	G	G	A	G	A	H	A	G	G	A	A	G	G	A	A	A	A	H	G	G	G
JAX00105720	3	29965408	0	A	G	G	A	A	G	G	G	G	G	H	H	G	G	G	G	N	G	G	G	A	H	G	G	A	G	A	G	G	G	H	G	A	A	G	G	A	A	G	G	G	G	G	A	A	A
JAX00518155	3	29978102	0	A	T	A	A	A	A	A	T	T	A	A	A	A	T	T	H	A	T	T	T	A	H	A	A	A	T	A	A	T	A	A	A	A	A	H	A	A	A	A	A	T	A	H	A	A	A
JAX00105723	3	30011720	0	T	C	C	T	T	C	C	C	C	C	H	H	C	C	C	C	H	C	C	C	T	H	C	C	T	C	T	C	C	C	H	C	T	T	C	C	T	T	C	C	C	C	C	T	T	T
JAX00518163	3	30021469	0	C	A	C	C	C	A	A	A	A	A	H	H	A	A	A	A	H	A	A	A	C	H	A	A	C	A	C	A	A	A	H	H	C	C	A	C	C	C	A	A	A	A	A	C	C	C
JAX00518166	3	30026871	0	G	A	G	G	G	G	G	A	A	G	G	G	G	A	A	H	G	A	A	A	G	H	G	G	G	A	G	G	A	G	G	G	G	G	N	G	G	G	G	G	A	G	H	G	G	G
JAX00518167	3	30039421	0	G	A	G	G	G	G	G	G	A	G	G	G	G	G	G	G	G	G	A	A	G	H	G	G	G	A	G	G	A	G	G	G	G	G	G	G	G	G	G	G	G	G	H	G	G	G
JAX00518170	3	30043928	0	T	C	T	T	T	T	T	T	C	T	T	T	T	T	T	T	T	T	C	C	T	H	T	T	T	C	T	T	C	T	T	T	T	T	T	T	T	T	T	T	T	T	H	T	T	T
JAX00105726	3	30048525	0	G	A	A	G	G	A	A	G	G	G	H	H	A	G	G	H	G	G	G	G	G	G	G	A	G	G	G	G	G	G	H	A	G	G	H	A	G	G	G	A	G	G	H	G	G	G
JAX00219696	3	30072363	0	G	A	G	G	G	G	G	A	A	G	G	G	G	A	A	H	G	A	A	A	G	H	G	G	G	A	G	G	A	G	G	G	G	G	H	G	G	G	G	G	A	G	H	G	G	G
JAX00518175	3	30111000	0	A	G	A	A	A	A	A	A	G	A	A	A	A	A	A	A	A	A	G	G	A	H	A	A	A	G	A	A	G	A	A	A	A	A	A	A	A	A	A	A	A	A	H	A	A	A
JAX00518181	3	30123801	0	A	T	T	A	A	A	A	T	T	A	A	A	A	T	T	H	A	T	T	T	A	H	A	A	A	T	A	A	T	A	A	T	A	A	H	T	A	A	A	A	T	A	H	A	A	A
JAX00219699	3	30147457	0	G	A	G	G	G	G	G	G	A	G	G	G	G	G	G	G	G	G	A	A	G	H	G	G	G	A	G	G	A	G	G	G	G	G	G	G	G	G	G	G	G	G	H	G	G	G
JAX00105732	3	30147662	0	C	G	C	C	C	C	C	C	G	C	C	C	C	C	C	C	C	C	G	G	C	H	C	C	C	G	C	C	G	C	C	C	C	C	C	C	C	C	C	C	C	C	H	C	C	C
JAX00105733	3	30151523	0	C	A	A	C	C	C	C	C	C	C	C	C	C	C	C	C	C	C	C	C	C	C	C	C	C	C	C	C	C	C	C	H	C	C	C	H	C	C	C	C	C	C	C	C	C	C
JAX00518190	3	30152061	0	C	T	C	C	C	C	C	C	T	C	C	C	C	C	C	C	C	C	T	T	C	H	C	C	C	T	C	C	T	C	C	C	C	C	C	C	C	C	C	C	C	C	H	C	C	C
JAX00518191	3	30153720	0	T	C	C	T	T	T	T	C	T	T	T	T	T	C	C	H	T	C	T	T	T	T	T	T	T	T	T	T	T	T	T	H	T	T	H	C	T	T	T	T	C	T	T	T	T	T
JAX00518192	3	30154095	0	T	A	A	T	T	T	A	A	A	A	T	T	T	A	A	A	H	A	A	A	T	H	A	T	T	A	T	A	A	A	H	A	T	T	A	A	T	T	A	T	A	A	A	T	T	T
JAX00518194	3	30155022	0	A	G	G	A	A	A	A	G	A	G	A	A	A	G	G	N	A	G	A	A	A	A	G	A	A	A	A	G	A	G	A	A	A	A	N	G	A	A	G	A	G	G	A	A	A	A
JAX00518195	3	30155205	0	G	A	A	G	G	G	G	G	G	A	G	G	G	G	G	G	H	G	G	G	G	G	A	G	G	G	G	A	G	A	G	H	G	G	G	A	G	G	A	G	G	A	G	G	G	G
JAX00105736	3	30170340	0	C	T	T	C	C	C	C	C	C	C	C	C	C	C	C	C	C	C	C	C	C	C	C	C	C	C	C	C	C	C	C	H	C	C	C	H	C	C	C	C	C	C	C	C	C	C
JAX00518205	3	30170454	0	G	A	G	G	G	G	G	G	G	A	G	G	G	G	G	G	H	G	G	G	G	G	A	G	G	G	G	A	G	A	G	G	G	G	G	G	G	G	A	G	G	A	G	G	G	G
JAX00518206	3	30173238	0	C	T	C	C	C	C	C	T	T	C	C	C	C	T	T	H	C	T	T	T	C	H	C	C	C	T	C	C	T	C	C	C	C	C	H	C	C	C	C	C	T	C	H	C	C	C
JAX00105737	3	30182228	0	C	A	A	C	C	C	C	A	A	A	C	C	C	A	A	H	H	A	A	A	C	H	A	C	C	A	C	A	A	A	C	H	C	C	H	A	C	C	A	C	A	A	H	C	C	C
JAX00518209	3	30201181	0	A	G	A	A	A	A	A	G	A	A	A	A	A	G	G	H	A	G	A	A	A	A	A	A	A	A	A	A	A	A	A	A	A	A	H	A	A	A	A	A	G	A	A	A	A	A
JAX00518212	3	30211994	0	C	T	T	C	C	C	C	T	T	T	C	C	C	T	T	H	H	T	T	T	C	H	T	C	C	T	C	T	T	T	C	H	C	C	H	T	C	C	T	C	T	T	H	C	C	C
JAX00518217	3	30225908	0	G	A	A	G	G	G	G	A	G	A	G	G	G	A	A	H	H	A	G	G	G	G	A	G	G	G	G	A	G	A	G	H	G	G	H	A	G	G	A	G	A	A	G	G	G	G
JAX00518218	3	30226555	0	T	C	T	T	T	T	T	C	T	T	T	T	T	C	C	H	T	C	T	T	T	T	T	T	T	T	T	T	T	T	T	T	T	T	H	T	T	T	T	T	C	T	T	T	T	T
JAX00105740	3	30226883	0	T	C	C	T	T	T	T	T	T	T	T	T	T	T	T	T	T	T	T	T	T	T	T	T	T	T	T	T	T	T	T	H	T	T	T	C	T	T	T	T	T	T	T	T	T	T
JAX00518224	3	30249490	0	G	A	A	G	G	G	G	A	G	A	G	G	G	A	A	H	H	A	G	G	G	G	A	G	G	G	G	A	G	A	G	H	G	G	H	A	G	G	A	G	A	A	G	G	G	G
JAX00105744	3	30281011	0	A	G	G	A	A	A	G	G	G	G	A	A	A	G	G	G	H	G	G	G	A	H	G	A	A	G	A	G	G	G	H	G	A	A	G	G	A	A	G	A	G	G	G	A	A	A
JAX00518235	3	30298662	0	G	A	G	G	G	G	A	G	G	A	G	G	G	G	G	H	H	G	G	G	G	G	A	G	G	G	G	A	G	A	H	H	G	G	H	G	G	G	A	G	G	A	H	G	G	G
JAX00518236	3	30304249	0	A	G	A	A	A	A	A	G	G	A	A	A	A	G	G	A	A	G	G	G	A	A	A	A	A	G	A	A	G	A	A	A	A	A	N	A	A	A	A	A	G	A	N	A	A	A
JAX00518237	3	30316868	0	A	C	A	A	C	A	C	C	C	C	A	A	A	C	C	C	H	C	C	C	C	C	C	A	C	C	A	C	C	C	H	H	C	A	C	A	A	A	C	A	C	C	C	H	A	A
JAX00518238	3	30317843	0	G	A	G	G	G	G	G	G	A	G	G	G	G	G	G	G	G	G	A	A	G	H	G	G	G	A	G	G	A	G	G	G	G	G	G	G	G	G	G	G	G	G	H	G	G	G
JAX00105745	3	30318397	0	T	G	G	T	G	T	G	G	G	G	T	T	T	G	G	G	H	G	G	G	G	G	G	T	G	G	T	G	G	G	N	G	G	T	G	G	T	T	G	T	G	G	G	T	T	T
JAX00105747	3	30323664	0	T	C	C	T	C	T	C	C	C	C	T	T	T	C	C	C	H	C	C	C	C	C	C	T	C	C	T	C	C	C	H	C	C	T	C	C	T	T	C	T	C	C	C	H	T	T
JAX00518248	3	30367598	0	C	T	C	C	C	C	C	C	T	C	C	C	C	C	C	C	C	C	T	T	C	H	C	C	C	T	C	C	T	C	C	C	C	C	C	C	C	C	C	C	C	C	H	C	C	C
JAX00219701	3	30378334	0	G	A	G	G	G	G	G	G	A	G	G	G	G	G	G	G	G	G	A	A	G	H	G	G	G	A	G	G	A	G	G	G	G	G	G	G	G	G	G	G	G	G	H	G	G	G
JAX00518256	3	30388518	0	T	A	T	T	T	T	T	A	A	T	T	T	T	A	A	T	T	A	A	A	T	H	T	T	T	A	T	T	A	T	T	T	T	T	H	N	T	T	T	T	A	T	H	T	T	T
JAX00518257	3	30388815	0	G	T	G	G	G	G	G	G	T	G	G	G	G	G	G	G	G	G	T	T	G	H	G	G	G	T	G	G	T	G	G	G	G	G	G	G	G	G	G	G	G	G	H	G	G	G
JAX00518261	3	30390944	0	A	G	G	A	A	A	A	A	A	A	A	A	A	A	A	A	A	A	A	A	A	A	A	A	A	A	A	A	A	A	A	H	A	A	A	G	A	A	A	A	A	A	A	A	A	A
JAX00518263	3	30393457	0	C	T	C	C	C	C	C	T	C	C	C	C	C	H	H	C	C	T	C	C	C	C	C	C	C	C	C	C	C	C	C	C	C	C	H	C	C	C	C	C	T	C	C	C	C	C
JAX00518264	3	30402985	0	A	G	A	A	A	A	A	G	G	A	A	A	A	G	G	A	A	G	G	G	A	H	A	A	A	G	A	A	G	A	A	A	A	A	H	A	A	A	A	A	G	A	H	A	A	A
JAX00518265	3	30431497	0	A	G	A	A	A	A	A	A	G	A	A	A	A	A	A	H	A	A	G	G	A	H	A	A	A	G	A	A	G	A	A	A	A	A	A	A	A	A	A	A	A	A	H	A	A	A
JAX00518266	3	30436032	0	T	C	T	T	T	T	T	C	C	T	T	T	T	C	C	H	T	C	C	C	T	H	T	T	T	C	T	T	C	T	T	T	T	T	T	T	T	T	T	T	C	T	H	T	T	T
JAX00105757	3	30444662	0	T	C	C	T	T	T	T	C	C	C	T	T	T	C	C	H	H	C	C	C	T	H	C	T	T	C	T	C	C	C	T	H	T	T	H	C	T	T	C	T	C	C	H	T	T	T
JAX00105758	3	30460610	0	A	G	A	A	A	A	A	G	A	A	A	A	A	G	G	A	A	G	A	A	A	A	A	A	A	A	A	A	A	A	A	A	A	A	H	A	A	A	A	A	G	A	A	A	A	A
JAX00518273	3	30490015	0	C	T	C	C	C	C	C	C	C	T	C	C	C	C	C	C	H	C	C	C	C	C	T	C	C	C	C	T	C	T	C	C	C	C	C	C	C	C	T	C	C	T	C	C	C	C
JAX00518274	3	30490082	0	C	A	C	C	C	C	C	A	A	C	C	C	C	A	A	H	C	A	A	A	C	H	C	C	C	A	C	C	A	C	C	C	C	C	H	C	C	C	C	C	A	C	H	C	C	C
JAX00105760	3	30494448	0	G	A	G	G	G	A	G	A	A	A	H	H	A	A	A	H	H	A	A	A	G	H	A	A	G	A	G	A	A	A	G	G	G	G	H	G	G	G	A	A	A	A	H	G	G	G
JAX00518289	3	30525381	0	C	T	T	C	C	T	C	T	T	C	H	H	T	T	T	H	C	T	T	C	C	H	C	T	C	T	C	C	T	C	C	H	C	C	H	T	C	C	C	T	T	C	H	C	C	C
JAX00518292	3	30525789	0	C	G	G	C	C	G	C	G	C	G	H	H	G	G	G	C	H	G	C	C	C	C	G	G	C	C	C	G	C	G	C	H	C	C	H	G	C	C	G	G	G	G	C	C	C	C
JAX00518294	3	30526229	0	A	G	A	A	A	A	A	G	G	G	A	A	A	G	G	H	H	G	G	A	A	H	G	A	A	G	A	G	G	G	A	A	A	A	H	A	A	A	G	A	G	G	H	A	A	A
JAX00518298	3	30527061	0	C	T	C	C	C	C	C	C	T	T	C	C	C	C	C	H	H	C	T	C	C	N	T	C	C	T	C	T	T	T	C	C	C	C	C	C	C	C	T	C	C	T	H	C	C	C
JAX00518306	3	30537581	0	A	G	A	A	A	A	A	G	A	A	A	A	A	G	G	A	A	G	A	A	A	A	A	A	A	A	A	A	A	A	A	A	A	A	H	A	A	A	A	A	G	A	A	A	A	A
JAX00518307	3	30538043	0	C	T	C	C	C	C	C	C	C	T	C	C	C	C	C	C	H	C	C	C	C	C	T	C	C	C	C	T	C	T	C	C	C	C	C	C	C	C	T	C	C	T	C	C	C	C
JAX00518316	3	30572163	0	C	T	C	C	C	C	C	C	T	C	C	C	C	C	C	H	C	C	T	C	C	H	C	C	C	T	C	C	T	C	C	C	C	C	C	C	C	C	C	C	C	C	H	C	C	C
JAX00518321	3	30579197	0	A	G	A	A	A	A	A	G	A	A	A	A	A	G	G	A	A	G	A	A	A	A	A	A	A	A	A	A	A	A	A	A	A	A	H	A	A	A	A	A	G	A	A	A	A	A
JAX00518323	3	30580677	0	C	T	C	C	C	C	C	C	T	T	C	C	C	C	C	H	H	C	T	C	C	H	T	C	C	T	C	T	T	T	C	C	C	C	C	C	C	C	T	C	C	T	H	C	C	C
JAX00105766	3	30585745	0	C	T	T	C	C	T	C	C	C	C	H	H	T	C	C	C	C	C	C	C	C	C	C	T	C	C	C	C	C	C	C	H	C	C	C	T	C	C	C	T	C	C	C	C	C	C
JAX00518328	3	30586507	0	C	A	C	C	C	C	C	C	C	A	C	C	C	C	C	C	H	C	C	C	C	C	A	C	C	C	C	A	C	A	C	C	C	C	C	C	C	C	A	C	C	A	C	C	C	C
JAX00518330	3	30596592	0	T	G	T	T	T	T	T	G	G	T	T	T	T	G	G	N	T	G	G	T	T	G	T	T	T	G	T	T	G	T	T	T	T	T	N	T	T	T	T	T	G	T	N	T	T	T
JAX00518332	3	30601894	0	A	G	G	A	A	G	A	A	G	A	H	H	G	H	H	H	A	H	G	A	A	H	A	G	A	G	A	A	G	A	A	H	A	A	A	G	A	A	A	G	H	A	H	A	A	A
JAX00518333	3	30602165	0	T	C	C	T	T	C	T	C	C	T	H	H	C	C	C	H	T	C	C	T	T	H	T	C	T	C	T	T	C	T	T	H	T	T	H	C	T	T	T	C	C	T	H	T	T	T
JAX00105769	3	30620458	0	C	T	T	C	C	T	C	C	C	T	H	H	T	C	C	C	H	C	C	C	C	C	T	T	C	C	C	T	C	T	C	H	C	C	C	T	C	C	T	T	C	T	C	C	C	C
JAX00518337	3	30620657	0	G	T	T	G	G	T	G	T	G	T	H	H	T	T	T	G	H	T	G	G	G	G	T	T	G	G	G	T	G	T	G	H	G	G	H	T	G	G	T	T	T	T	G	G	G	G
JAX00518339	3	30621316	0	G	C	G	G	G	G	G	C	C	G	G	G	G	C	C	N	G	C	C	G	G	H	G	G	G	C	G	G	C	G	G	G	G	G	N	G	G	G	G	G	C	G	H	G	G	G
JAX00518340	3	30621439	0	G	A	G	G	G	G	G	G	A	G	G	G	G	G	G	H	G	G	A	G	G	H	G	G	G	A	G	G	A	G	G	G	G	G	G	G	G	G	G	G	G	G	H	G	G	G
JAX00518343	3	30630863	0	T	G	T	T	T	T	T	G	T	T	T	T	T	G	G	T	T	G	T	T	T	T	T	T	T	T	T	T	T	T	T	T	T	T	H	T	T	T	T	T	G	T	T	T	T	T
JAX00518344	3	30630889	0	G	A	G	G	G	G	G	A	G	G	G	G	G	A	A	G	G	A	G	G	G	G	G	G	G	G	G	G	G	G	G	G	G	G	G	G	G	G	G	G	A	G	G	G	G	G
JAX00518345	3	30631368	0	A	G	A	A	A	A	A	G	G	A	A	A	A	G	G	H	A	G	G	A	A	G	A	A	A	G	A	A	G	A	A	A	A	A	H	A	A	A	A	A	G	A	H	A	A	A
JAX00518347	3	30634235	0	T	A	T	T	T	T	T	A	A	T	T	T	T	A	A	H	T	A	A	T	T	A	T	T	T	A	T	T	A	T	T	T	T	T	H	T	T	T	T	T	A	T	H	T	T	T
JAX00105771	3	30644144	0	T	C	C	T	T	C	T	T	T	C	N	H	C	T	T	T	H	T	T	T	T	T	C	C	T	T	T	C	T	C	T	H	T	T	T	C	T	T	C	C	T	C	T	T	T	T
JAX00105772	3	30646352	0	A	G	A	A	A	A	A	A	A	G	A	A	A	A	A	A	H	A	A	A	A	A	G	A	A	A	A	G	A	G	A	A	A	A	A	A	A	A	G	A	A	G	A	A	A	A
JAX00105773	3	30653093	0	A	T	A	A	A	A	A	T	T	A	A	A	A	T	T	H	A	T	T	A	A	T	A	A	A	T	A	A	T	A	A	A	A	A	H	A	A	A	A	A	T	A	H	A	A	A
JAX00518354	3	30673029	0	C	A	C	C	C	C	C	C	A	C	C	C	C	C	C	H	C	C	A	C	C	A	C	C	C	A	C	C	A	C	C	C	C	C	C	C	C	C	C	C	C	C	H	C	C	C
JAX00518356	3	30675400	0	C	T	C	C	C	C	C	C	C	T	C	C	C	C	C	C	H	C	C	C	C	C	T	C	C	C	C	T	C	T	C	C	C	C	C	C	C	C	T	C	C	T	C	C	C	C
JAX00518358	3	30678072	0	G	C	G	G	G	G	G	G	C	G	G	G	G	G	G	H	G	G	C	G	G	C	G	G	G	C	G	G	C	G	G	G	G	G	G	G	G	G	G	G	G	G	H	G	G	G
JAX00518362	3	30679309	0	G	T	G	G	G	G	G	T	T	T	G	G	G	T	T	H	H	T	T	G	G	T	T	G	G	T	G	T	T	T	G	G	G	G	H	G	G	G	T	G	T	T	H	G	G	G
JAX00105774	3	30690156	0	T	A	T	T	T	T	T	A	A	A	T	T	T	A	A	H	H	A	A	T	T	A	A	T	T	A	T	A	A	A	T	T	T	T	H	T	T	T	A	T	A	A	N	T	T	T
JAX00518367	3	30715672	0	C	T	C	C	C	C	C	T	C	T	C	C	C	T	T	C	H	T	C	C	C	C	T	C	C	C	C	T	C	T	C	C	C	C	H	C	C	C	T	C	T	T	C	C	C	C
JAX00518370	3	30732960	0	T	A	T	T	T	T	T	A	T	T	T	T	T	A	A	T	T	A	T	T	T	T	T	T	T	T	T	T	T	T	T	T	T	T	H	T	T	T	T	T	A	T	T	T	T	T
JAX00518373	3	30736060	0	C	T	C	C	C	C	C	C	T	T	C	C	C	C	C	H	H	C	T	C	C	T	T	C	C	T	C	T	T	T	C	C	C	C	C	C	C	C	T	C	C	T	H	C	C	C
JAX00518377	3	30738447	0	C	T	C	C	C	C	C	C	C	T	C	C	C	C	C	C	H	C	C	C	C	C	T	C	C	C	C	T	C	T	C	C	C	C	C	C	C	C	T	C	C	T	C	C	C	C
JAX00518379	3	30739742	0	C	T	T	C	C	C	C	T	T	T	C	C	C	T	T	H	H	T	T	C	C	T	T	C	C	T	C	T	T	T	C	H	C	C	H	T	C	C	T	C	T	T	H	C	C	C
JAX00518381	3	30739841	0	T	C	C	T	T	T	T	C	C	C	T	T	T	C	C	H	H	C	C	T	T	C	C	T	T	C	T	C	C	C	T	H	T	T	H	C	T	T	C	T	C	C	H	T	T	T
JAX00518383	3	30748524	0	T	G	T	T	T	T	T	T	G	T	T	T	T	T	T	H	T	T	G	T	T	G	T	T	T	G	T	T	G	T	T	T	T	T	T	T	T	T	T	T	T	T	H	T	T	T
JAX00518385	3	30748871	0	G	C	G	G	G	G	G	C	C	G	G	G	G	C	C	H	G	C	C	G	G	C	G	G	G	C	G	G	C	G	G	G	G	G	N	G	G	G	N	G	C	G	C	G	G	G
JAX00105783	3	30800079	0	G	A	A	G	G	A	G	G	G	G	H	H	G	G	G	G	G	G	G	G	G	G	G	A	G	G	G	G	G	G	G	H	G	G	G	A	G	G	G	A	G	G	G	G	G	G
JAX00518391	3	30814831	0	A	G	A	A	A	A	A	A	G	A	A	A	A	A	A	H	A	A	G	A	A	G	A	A	A	G	A	A	G	A	A	A	A	A	A	A	A	A	A	A	A	A	H	A	A	A
JAX00518398	3	30845828	0	T	C	C	T	T	C	T	C	C	T	N	H	C	C	C	N	T	C	C	T	T	C	T	C	T	C	T	T	C	T	T	H	T	T	H	C	T	T	T	C	C	T	H	T	T	T
JAX00518399	3	30848525	0	C	G	C	C	C	C	C	G	C	C	C	C	G	G	G	C	C	G	C	C	C	C	C	C	C	C	C	C	C	C	C	C	C	C	H	C	C	C	C	C	G	C	C	C	C	C
JAX00518406	3	30871932	0	G	A	A	G	G	A	G	G	G	G	N	H	G	G	G	G	G	G	G	G	G	G	G	A	G	G	G	G	G	G	G	H	G	G	G	A	G	G	G	N	G	G	G	G	G	G
JAX00219711	3	30874758	0	T	C	T	T	T	T	T	C	C	T	T	T	C	C	C	N	T	C	C	T	T	C	T	T	T	C	T	T	C	T	T	T	T	T	H	T	T	T	T	T	C	T	H	T	T	T
JAX00518408	3	30877456	0	C	G	C	C	C	C	C	C	G	C	C	C	C	C	C	H	C	C	G	C	C	G	C	C	C	G	C	C	G	C	C	C	C	C	C	C	C	C	C	C	C	C	H	C	C	C
JAX00518409	3	30877593	0	T	C	T	T	T	T	T	C	C	T	T	T	C	C	C	H	T	C	C	T	T	C	T	T	T	C	T	T	C	T	T	T	T	T	H	T	T	T	T	T	C	T	H	T	T	T
JAX00518420	3	30886450	0	T	C	T	T	T	T	T	T	C	T	T	T	T	T	T	H	T	T	C	T	T	C	T	T	T	C	T	T	C	T	T	T	T	T	T	T	T	T	T	T	T	T	H	T	T	T
JAX00518422	3	30889300	0	G	A	G	G	G	G	G	A	G	G	G	G	A	A	A	G	G	A	G	G	G	G	G	G	G	G	G	G	G	G	G	G	G	G	H	G	G	G	G	G	A	G	G	G	G	G
JAX00105790	3	30910610	0	A	C	C	A	A	A	A	C	C	C	A	A	C	C	C	H	H	C	C	A	A	C	C	A	A	C	A	C	C	C	A	H	A	A	H	C	A	A	C	A	C	C	H	A	A	A
JAX00518423	3	30910648	0	A	G	G	A	A	A	A	G	G	G	A	A	G	G	G	H	H	G	G	A	A	G	G	A	A	G	A	G	G	G	A	H	A	A	N	G	A	A	G	A	G	G	H	A	A	A
JAX00518424	3	30912394	0	C	T	C	C	C	C	C	T	T	C	C	C	T	T	T	H	C	T	T	C	C	T	C	C	C	T	C	C	T	C	C	C	C	C	H	C	C	C	C	C	T	C	T	C	C	C
JAX00219715	3	30927678	0	A	G	A	A	A	A	A	G	G	A	A	A	H	H	A	H	A	H	A	A	A	N	A	A	A	A	A	A	H	A	A	A	A	A	A	A	A	A	A	A	A	A	A	A	A	A
JAX00105792	3	30931002	0	T	C	C	T	T	T	T	T	T	C	T	T	T	T	T	T	H	T	T	T	T	T	C	T	T	T	T	C	T	C	T	H	T	T	T	C	T	T	C	T	T	C	T	T	T	T
JAX00518430	3	30963525	0	T	G	T	T	T	T	T	G	G	T	T	T	G	G	G	H	T	G	G	T	T	G	T	T	T	G	T	T	G	T	T	T	T	T	H	T	T	T	T	T	G	T	H	T	T	T
JAX00518433	3	30966976	0	A	G	A	A	A	A	A	G	A	A	A	A	G	G	G	A	A	G	A	A	A	A	A	A	A	A	A	A	A	A	A	A	A	A	H	A	A	A	A	A	G	A	A	A	A	A
JAX00518435	3	30967190	0	T	C	T	T	T	T	T	T	C	T	T	T	T	T	T	H	T	T	C	T	T	C	T	T	T	C	T	T	C	T	T	T	T	T	T	T	T	T	T	T	T	T	H	T	T	T
JAX00105797	3	30988012	0	T	C	C	T	T	T	T	T	T	T	T	T	T	T	T	T	T	T	T	T	T	T	T	T	T	T	T	T	T	T	T	H	T	T	T	C	T	T	T	T	T	T	T	T	T	T
JAX00518443	3	30999840	0	A	G	G	A	G	G	G	G	G	G	H	H	G	G	G	G	H	G	G	A	G	G	G	G	G	G	A	G	G	G	H	G	G	A	G	G	A	A	G	G	G	G	G	G	A	A
JAX00518447	3	31008349	0	T	C	T	T	T	T	T	C	C	T	T	T	C	C	C	H	T	C	C	T	T	C	T	T	T	C	T	T	C	T	T	T	T	T	H	T	T	T	T	C	C	T	H	T	T	T
JAX00518449	3	31008710	0	T	G	T	T	T	T	T	G	T	T	T	T	G	G	G	T	T	G	T	T	T	T	T	T	T	T	T	T	T	T	T	T	T	T	H	T	T	T	T	T	G	T	T	T	T	T
JAX00518450	3	31025326	0	C	G	C	C	C	C	C	C	G	C	C	C	C	C	C	H	C	C	G	C	C	G	C	C	C	G	C	C	G	C	C	C	C	C	C	C	C	C	C	G	C	C	H	C	C	C
JAX00105801	3	31061626	0	C	T	T	C	T	T	T	C	C	T	H	H	C	C	C	H	H	C	C	C	T	C	T	T	T	C	C	T	C	T	H	T	T	C	H	T	C	C	T	C	C	T	H	T	C	C
JAX00518451	3	31062678	0	G	T	G	G	G	G	G	T	G	G	G	G	T	T	T	G	G	T	G	G	G	G	G	G	G	G	G	G	G	G	G	G	G	G	H	G	G	G	G	G	T	G	G	G	G	G
JAX00518469	3	31222731	0	G	A	G	G	G	G	G	G	A	G	G	G	G	G	G	H	G	N	A	G	G	A	G	G	G	A	G	G	A	G	G	G	G	G	G	G	G	G	G	A	G	G	H	G	G	G
JAX00518471	3	31228768	0	T	C	T	T	T	T	T	T	C	C	T	T	T	T	T	H	T	T	C	T	T	C	C	T	T	C	T	C	C	H	T	T	T	T	T	T	T	T	C	C	T	C	C	T	T	T
JAX00518473	3	31231736	0	C	T	C	C	C	C	C	C	T	C	C	C	C	C	C	H	C	C	T	C	C	T	C	C	C	T	C	C	T	C	C	C	C	C	C	C	C	C	C	T	C	C	C	C	C	C
JAX00518477	3	31242030	0	A	C	A	A	A	A	A	C	C	A	A	A	C	C	C	H	A	C	C	A	A	C	A	A	A	C	A	A	C	A	A	A	A	A	H	A	A	A	A	C	C	A	H	A	A	A
JAX00518479	3	31252286	0	T	C	T	T	T	T	T	T	T	C	T	T	T	T	T	T	H	T	T	T	T	T	C	T	T	T	T	C	T	C	T	T	T	T	T	T	T	T	C	T	T	C	T	T	T	T
JAX00105816	3	31259410	0	A	C	A	A	A	A	A	C	C	A	A	A	C	C	C	H	A	C	C	A	A	C	A	A	A	C	A	A	C	A	A	A	A	A	H	A	A	A	A	C	C	A	H	A	A	A
JAX00518488	3	31299164	0	G	A	G	G	G	G	G	A	G	G	G	G	N	N	A	G	G	H	G	G	G	G	G	G	G	G	G	G	G	G	G	G	G	G	G	G	G	G	G	G	A	G	G	G	G	G
JAX00518493	3	31301640	0	T	C	T	T	T	T	T	C	C	T	T	T	C	C	C	H	T	C	C	T	T	C	T	T	T	C	T	T	C	T	T	T	T	T	H	T	T	T	T	C	C	T	H	T	T	T
JAX00518496	3	31309056	0	C	A	C	C	C	C	C	A	A	C	C	C	A	N	A	C	C	A	A	C	C	A	C	C	C	A	C	C	A	C	C	C	C	C	H	C	C	C	C	A	A	C	H	C	C	C
JAX00105822	3	31338949	0	C	T	C	C	C	C	C	T	T	C	C	C	T	T	T	H	C	T	T	C	C	T	C	C	C	T	C	C	T	C	C	C	C	C	H	C	C	C	C	T	T	C	H	C	C	C
JAX00105824	3	31339469	0	T	C	T	T	T	T	T	T	C	T	T	T	T	T	T	H	T	T	C	T	T	C	T	T	T	C	T	T	C	T	T	T	T	T	T	T	T	T	T	C	T	T	H	T	T	T
JAX00518507	3	31394524	0	G	A	G	G	G	G	G	A	A	G	G	G	A	A	A	H	G	A	A	G	G	A	G	G	G	A	G	G	A	G	G	G	G	G	H	G	G	G	G	A	A	G	H	G	G	G
JAX00518515	3	31419031	0	T	C	T	T	T	T	T	T	C	C	T	T	T	T	T	H	H	T	C	T	T	C	C	T	T	C	T	C	C	C	T	T	T	T	T	T	T	T	C	C	T	C	H	T	T	T
JAX00518522	3	31427101	0	C	T	C	C	C	C	C	C	C	T	C	C	C	C	C	C	H	C	C	C	C	C	T	C	C	C	C	T	C	T	C	C	C	C	C	C	C	C	T	C	C	T	C	C	C	C
JAX00518524	3	31441655	0	G	A	G	G	G	G	G	A	A	G	G	G	A	A	A	H	G	A	A	G	G	A	G	G	G	A	G	G	A	G	G	G	G	G	A	G	G	G	G	H	A	G	H	G	G	G
JAX00518530	3	31476612	0	C	T	C	C	C	C	C	T	T	C	C	C	T	T	T	C	C	T	T	C	C	T	C	C	C	T	C	C	T	C	C	C	C	C	C	C	C	C	C	H	H	C	C	C	C	C
JAX00105835	3	31503052	0	C	T	C	C	C	C	C	C	T	C	C	C	C	C	C	H	C	C	T	C	C	T	C	C	C	T	C	C	T	C	C	C	C	C	C	C	C	C	C	T	C	C	T	C	C	C
JAX00105842	3	31581877	0	C	A	C	C	C	C	C	A	A	C	C	C	A	A	A	H	C	A	A	C	C	A	C	C	C	A	C	C	A	C	C	C	C	C	H	C	C	C	C	A	A	C	H	C	C	C
JAX00518539	3	31583081	0	A	G	A	A	A	A	A	G	A	A	A	A	G	G	G	A	A	G	A	A	A	A	A	A	A	A	A	A	A	A	A	A	A	A	H	A	A	A	A	A	G	A	A	A	A	A
JAX00518540	3	31584674	0	C	A	C	C	C	C	C	A	A	C	C	C	A	A	A	H	C	A	A	C	C	A	C	C	C	A	C	C	A	C	C	C	C	C	C	C	C	C	C	A	A	C	H	C	C	C
JAX00518543	3	31588343	0	T	C	T	T	T	T	T	T	C	T	T	T	T	T	T	H	T	T	C	T	T	C	T	T	T	C	T	T	C	T	T	T	T	T	T	T	T	T	T	C	T	T	H	T	T	T
JAX00219725	3	31592000	0	G	T	G	G	G	G	G	T	T	G	G	G	T	T	T	H	G	T	T	G	G	T	G	G	G	T	G	G	T	G	G	G	G	G	G	G	G	G	G	T	T	G	H	G	G	G
JAX00518552	3	31626382	0	T	C	T	T	T	T	T	C	T	T	T	T	C	C	C	T	T	C	T	T	T	T	T	T	T	T	T	T	T	T	T	T	T	T	T	T	T	T	T	T	C	T	T	T	T	T
JAX00105846	3	31654719	0	T	C	C	T	T	T	T	C	C	C	T	T	C	C	C	H	H	C	C	T	T	C	C	T	T	C	T	C	C	C	T	H	T	T	H	T	T	T	C	C	C	C	H	T	T	T
JAX00219727	3	31670425	0	C	T	C	C	C	C	C	C	T	C	C	C	C	C	C	H	C	C	T	C	C	T	C	C	C	T	C	C	T	C	C	C	C	C	C	C	C	C	C	T	C	C	H	C	C	C
JAX00105848	3	31671456	0	G	A	A	G	G	G	G	A	A	A	G	G	A	A	A	G	H	A	A	G	G	A	A	G	G	A	G	A	A	A	G	H	G	G	G	G	G	G	A	A	A	A	G	G	G	G
JAX00518554	3	31678861	0	C	T	C	C	C	C	C	C	T	C	C	C	C	C	C	H	C	C	T	C	C	T	C	C	C	T	C	C	T	C	C	C	C	C	C	C	C	C	C	T	C	C	H	C	C	C
JAX00518556	3	31683285	0	A	T	T	A	A	A	A	T	T	T	A	A	T	T	T	H	H	T	T	A	A	T	T	A	A	T	A	T	T	T	A	T	A	A	N	A	A	A	T	T	T	T	H	A	A	A
JAX00105849	3	31692399	0	A	G	G	A	A	A	A	G	G	G	A	A	G	G	G	H	H	G	G	A	A	G	G	A	A	G	A	G	G	G	A	H	A	A	A	A	A	A	G	G	G	G	H	A	A	A
JAX00518559	3	31698585	0	C	A	C	C	C	C	C	A	C	C	C	C	A	A	A	C	C	A	C	C	C	C	C	C	C	C	C	C	C	C	C	C	C	C	H	C	C	C	C	C	A	C	C	C	C	C
JAX00105852	3	31756717	0	T	G	T	T	T	T	T	G	G	T	T	T	G	G	G	G	T	G	G	T	T	G	T	T	T	G	T	T	G	T	T	T	T	T	H	T	T	T	T	G	G	T	G	T	T	T
JAX00518568	3	31788355	0	G	T	G	G	G	G	G	T	G	G	G	G	T	T	T	G	G	T	G	G	G	G	G	G	G	G	G	G	G	G	G	G	G	G	H	G	G	G	G	G	T	G	G	G	G	G
JAX00105859	3	31822341	0	T	C	C	T	T	T	T	C	C	C	T	T	C	C	C	H	H	C	C	T	T	C	C	T	T	C	T	C	C	C	T	H	T	T	H	T	T	T	C	C	C	C	H	T	T	T
JAX00105861	3	31855422	0	C	T	T	C	C	C	C	T	T	C	C	C	T	T	T	H	C	T	T	H	C	T	N	C	C	T	C	C	T	C	C	H	C	C	H	C	C	C	C	N	T	C	N	C	C	C
JAX00518591	3	31915101	0	G	A	G	G	A	G	A	G	A	A	G	G	G	G	G	A	H	G	H	G	A	H	A	G	A	H	G	A	N	A	H	H	A	G	H	G	G	G	A	H	G	A	A	A	G	G
JAX00105867	3	31944298	0	T	C	T	T	C	T	C	C	T	C	T	T	C	C	C	H	H	C	T	T	C	T	C	T	C	T	T	C	N	C	H	H	C	T	C	T	T	T	C	T	C	C	H	C	T	T
JAX00518601	3	31963293	0	A	G	A	A	A	A	A	G	G	A	A	A	G	G	G	H	A	G	G	A	A	G	A	A	A	G	A	A	G	A	A	A	A	A	H	A	A	A	A	G	G	A	H	A	A	A
JAX00518602	3	31972484	0	C	A	C	C	C	C	C	C	A	C	C	C	C	C	C	H	C	C	A	C	C	N	C	C	C	A	C	C	A	C	C	C	C	C	C	C	C	C	C	N	C	C	H	C	C	C
JAX00518605	3	31974420	0	G	A	G	G	G	G	G	G	A	G	G	G	G	G	G	H	G	G	A	G	G	A	G	G	G	A	G	G	A	G	G	G	G	G	G	G	G	G	G	A	G	G	H	G	G	G
JAX00518607	3	31987121	0	G	A	G	G	G	G	G	A	A	G	G	G	A	A	A	H	G	A	A	G	G	A	G	G	G	A	G	G	A	G	G	G	G	G	H	G	G	G	G	A	A	G	H	G	G	G
JAX00518608	3	31987207	0	G	A	G	G	G	G	G	A	A	G	G	G	A	A	A	H	G	A	A	G	G	A	G	G	G	A	G	G	A	G	G	G	G	G	H	G	G	G	G	A	A	G	A	G	G	G
JAX00518615	3	32000512	0	G	A	G	G	G	G	G	A	G	G	G	G	A	A	A	G	G	A	G	G	G	G	G	G	G	G	G	G	G	G	G	G	G	G	H	G	G	G	G	G	A	G	G	G	G	G
JAX00518616	3	32004638	0	C	A	C	C	C	C	C	C	A	C	C	C	C	C	C	N	C	C	A	C	C	A	C	C	C	A	C	C	A	C	C	C	C	C	C	C	C	C	C	A	C	C	H	C	C	C
JAX00105873	3	32009161	0	G	A	A	G	G	G	G	G	G	G	G	G	G	G	G	G	G	G	G	G	G	G	G	G	G	G	G	G	G	G	G	N	G	G	G	G	G	G	G	G	G	G	G	G	G	G
JAX00518620	3	32032774	0	T	C	C	T	C	T	C	C	C	C	T	T	C	C	C	C	H	C	C	T	C	C	C	T	C	C	T	C	C	C	H	C	C	T	C	T	T	T	C	C	C	C	C	C	T	T
JAX00518622	3	32038416	0	C	A	C	C	C	C	C	A	C	C	C	C	A	A	A	C	C	A	C	C	C	C	C	C	C	C	C	C	C	C	C	C	C	C	H	C	C	C	C	C	A	C	C	C	C	C
JAX00518623	3	32038713	0	G	A	G	G	G	G	G	A	G	G	G	G	A	A	A	G	G	A	G	G	G	G	G	G	G	G	G	G	G	G	G	G	G	G	H	G	G	G	G	G	A	G	G	G	G	G
JAX00105877	3	32058057	0	G	A	A	G	A	G	A	G	A	G	G	G	G	G	G	A	G	G	A	G	A	A	G	G	A	A	G	G	A	G	H	A	A	G	H	G	G	G	G	A	G	G	A	A	G	G
JAX00518633	3	32122771	0	A	G	A	A	A	A	A	G	A	A	A	A	G	G	G	A	A	G	A	A	A	A	A	A	A	A	A	A	A	A	A	A	A	A	H	A	A	A	A	A	G	A	A	A	A	A
JAX00105883	3	32124834	0	G	A	A	G	A	G	A	A	A	G	G	G	A	A	A	A	G	A	A	G	A	A	G	G	A	A	A	G	A	G	H	A	A	G	A	G	G	G	G	A	A	G	A	A	G	G
JAX00518636	3	32133381	0	G	C	G	G	G	G	G	G	C	G	G	G	G	G	G	H	G	G	C	G	G	C	G	G	G	C	G	G	C	G	G	G	G	G	G	G	G	G	G	C	G	G	H	G	G	G
JAX00518641	3	32149228	0	G	A	G	G	G	G	G	G	G	A	G	G	G	G	G	G	H	G	G	G	G	G	A	G	G	G	G	A	G	A	G	G	G	G	G	G	G	G	A	G	G	A	G	G	G	G
JAX00105887	3	32178480	0	C	T	T	C	T	C	T	C	C	C	C	C	C	C	C	H	C	C	C	C	T	C	C	C	T	C	T	C	C	C	N	T	T	C	H	C	C	C	C	C	C	C	H	T	C	C
JAX00518653	3	32181793	0	T	G	G	T	G	T	G	G	T	T	T	T	G	G	G	H	T	G	T	T	G	T	T	T	G	T	G	T	T	T	H	G	G	T	G	T	T	T	T	T	G	T	H	G	T	T
JAX00518654	3	32181866	0	A	T	T	A	T	A	T	A	T	A	A	A	A	A	A	T	A	A	T	A	T	T	A	A	T	T	T	A	T	A	H	T	T	A	H	A	A	A	A	T	A	A	T	T	A	A
JAX00518660	3	32188615	0	G	A	A	G	A	A	A	G	G	G	H	H	G	G	G	H	G	G	G	G	A	G	G	A	A	G	A	G	G	G	H	A	A	G	N	G	G	G	G	G	G	G	H	A	G	G
JAX00518661	3	32188651	0	A	G	G	A	G	G	G	A	A	A	H	H	A	A	A	H	A	A	A	A	G	A	A	G	G	A	G	A	A	A	H	G	G	A	N	A	A	A	A	A	A	A	H	G	A	A
JAX00518664	3	32193443	0	G	A	G	G	G	G	G	G	G	A	G	G	G	G	G	G	H	G	G	G	G	G	A	G	G	G	G	A	G	A	G	G	G	G	G	G	G	G	A	G	G	A	G	G	G	G
JAX00518665	3	32193784	0	A	G	A	A	A	A	A	G	A	G	A	A	G	G	G	A	H	G	A	A	A	A	G	A	A	A	A	G	A	G	A	A	A	A	H	A	A	A	G	A	G	G	A	A	A	A
JAX00518669	3	32200393	0	C	T	T	C	T	T	T	C	C	C	H	H	N	C	C	N	N	C	C	C	T	C	C	T	T	C	T	C	N	C	N	T	T	C	H	C	C	C	C	C	C	C	N	T	C	C
JAX00518672	3	32226360	0	T	G	T	T	G	G	G	G	T	T	N	N	G	G	G	H	T	G	T	T	G	T	T	G	G	T	T	T	T	T	N	N	G	T	G	T	T	T	T	T	G	T	H	G	T	T
JAX00105891	3	32246889	0	T	A	T	T	A	A	A	T	T	T	H	H	T	T	T	A	T	T	T	T	A	T	T	A	A	T	T	T	T	T	H	H	A	T	H	T	T	T	T	T	T	T	N	A	T	T
JAX00518682	3	32296718	0	G	C	G	G	C	C	C	C	C	G	H	H	C	C	C	C	G	C	C	G	C	C	G	C	C	C	G	G	C	G	H	H	C	G	C	G	G	G	G	C	C	G	C	C	G	G
JAX00518683	3	32296809	0	C	T	C	C	T	T	T	T	C	C	H	H	T	T	T	H	C	T	C	C	T	C	C	T	T	C	C	C	C	C	H	H	T	C	T	C	C	C	C	C	T	C	H	T	C	C
JAX00518684	3	32298302	0	G	A	G	G	G	G	G	A	G	G	G	G	A	A	A	G	G	A	G	G	G	G	G	G	G	G	G	G	G	G	G	G	G	G	H	G	G	G	G	G	A	G	G	G	G	G
JAX00105894	3	32298409	0	G	A	G	G	A	A	A	A	G	G	H	H	A	A	A	H	G	A	G	G	A	G	G	A	A	G	G	G	G	G	H	H	A	G	A	G	G	G	G	G	A	G	H	A	G	G
JAX00518685	3	32298656	0	C	T	T	C	C	C	C	C	C	C	C	C	C	C	C	C	C	C	C	C	C	C	C	C	C	C	T	C	C	C	C	H	C	C	C	C	C	C	C	C	C	C	C	C	C	C
JAX00105895	3	32298683	0	T	C	T	T	C	C	C	T	T	T	H	H	T	T	T	H	T	T	T	T	C	T	T	C	C	T	T	T	T	T	H	H	C	T	H	T	T	T	T	T	T	T	H	C	T	T
JAX00518691	3	32310530	0	G	A	G	G	G	G	G	G	A	G	G	G	G	G	G	A	N	G	A	G	G	A	G	G	G	A	G	G	A	G	G	G	G	G	G	G	G	G	H	A	G	G	A	G	G	G
JAX00518692	3	32311295	0	T	C	T	T	C	C	C	C	C	T	H	H	C	C	C	C	T	C	C	T	C	C	T	C	C	C	T	T	C	T	H	H	C	T	C	T	T	N	T	C	C	T	C	C	T	T
JAX00105898	3	32339372	0	G	A	G	G	A	A	A	G	G	G	H	H	G	G	G	H	G	G	G	G	A	G	G	A	A	G	G	G	G	G	H	H	A	G	H	G	G	G	G	G	G	G	H	A	G	G
JAX00518695	3	32340527	0	C	A	C	C	C	C	C	A	A	C	C	C	A	A	A	H	C	A	A	C	C	N	C	C	C	A	C	C	A	C	C	C	C	C	A	C	C	C	C	A	A	C	H	C	C	C
JAX00518696	3	32343302	0	A	G	A	A	A	G	A	G	G	A	H	H	G	G	G	G	A	G	G	A	A	G	A	G	A	G	A	A	G	A	A	A	A	A	G	A	A	A	A	G	G	A	N	A	A	A
JAX00518699	3	32344609	0	T	A	T	T	A	A	A	A	A	T	H	H	A	A	A	A	T	A	A	T	A	A	T	A	A	A	T	T	A	T	H	H	A	T	A	T	T	T	T	A	A	T	A	A	T	T
JAX00105899	3	32347036	0	G	C	C	G	C	C	C	C	C	G	H	H	C	C	C	C	G	C	C	G	C	C	G	C	C	C	C	G	C	G	H	C	C	G	C	G	G	G	G	C	C	G	C	C	G	G
JAX00518706	3	32371731	0	C	T	C	C	C	C	C	C	T	C	C	C	C	C	C	H	C	C	T	C	C	T	C	C	C	T	C	C	T	C	C	C	C	C	C	C	C	C	C	T	C	C	H	C	C	C
JAX00518709	3	32372829	0	G	C	C	G	G	G	G	G	G	C	G	G	G	G	G	G	H	G	G	G	G	G	C	G	G	G	C	C	G	C	G	H	G	G	G	G	G	G	C	G	G	C	G	G	G	G
JAX00518710	3	32373051	0	A	G	G	A	A	A	A	A	A	G	A	A	A	A	A	A	H	A	A	A	A	A	G	A	A	A	G	G	A	G	A	H	A	A	A	A	A	A	G	A	A	G	A	A	A	A
JAX00518712	3	32373806	0	A	T	A	A	A	T	A	A	A	A	H	N	A	A	A	A	A	A	A	A	A	A	A	T	A	A	A	A	A	A	A	A	A	A	A	A	A	A	N	A	A	A	A	A	A	A
JAX00518713	3	32373866	0	G	T	G	G	G	G	G	T	G	G	G	G	T	T	T	G	G	T	G	G	G	G	G	G	G	G	G	G	G	G	G	G	G	G	H	G	G	G	G	G	T	G	G	G	G	G
JAX00518715	3	32375072	0	G	A	G	G	G	G	G	G	G	A	G	G	G	G	G	G	H	G	G	G	G	G	A	G	G	G	G	A	G	A	G	G	G	G	G	G	G	G	A	G	G	A	G	G	G	G
JAX00518718	3	32380213	0	G	T	T	G	G	G	G	T	T	G	G	G	T	T	T	H	G	T	T	G	G	T	G	G	G	T	T	G	T	G	G	H	G	G	H	G	G	G	G	T	T	G	H	G	G	G
JAX00105902	3	32380991	0	T	C	C	T	T	T	T	C	C	C	T	T	C	C	C	H	N	C	C	T	T	C	C	T	N	C	C	C	C	C	T	N	T	T	H	T	T	T	C	C	C	C	H	T	T	T
JAX00518722	3	32390890	0	A	G	A	A	A	A	A	G	G	A	A	A	G	G	G	H	A	G	G	A	A	G	A	A	A	G	A	A	G	A	A	A	A	A	H	A	A	A	A	G	G	A	H	A	A	A
JAX00518724	3	32398857	0	C	T	T	C	C	C	C	C	C	C	C	C	C	C	C	C	C	C	C	C	C	C	C	C	C	C	T	C	C	C	C	H	C	C	C	C	C	C	C	C	C	C	C	C	C	C
JAX00518728	3	32403973	0	G	A	G	G	G	G	G	A	G	G	G	G	A	A	A	G	G	A	G	G	G	G	G	G	G	G	G	G	G	G	G	G	G	G	H	G	G	G	G	G	A	G	G	G	G	G
JAX00518729	3	32404170	0	A	G	A	A	A	A	A	G	A	A	A	A	G	G	G	A	A	G	A	A	A	A	A	A	A	A	A	A	A	A	A	A	A	A	H	A	A	A	A	A	G	A	A	A	A	A
JAX00105904	3	32416663	0	T	C	C	T	T	T	T	C	C	C	T	T	C	C	C	H	H	C	C	T	T	C	C	T	T	C	C	C	C	C	T	H	T	T	H	T	T	T	C	C	C	C	H	T	T	T
JAX00105905	3	32417376	0	C	G	G	C	C	C	C	G	G	G	C	C	G	G	G	N	H	G	G	C	C	G	G	C	C	G	G	G	G	G	C	N	C	C	C	C	C	C	G	G	G	G	C	C	C	C
JAX00518739	3	32439031	0	G	A	A	G	G	G	G	G	A	G	G	G	G	G	G	N	G	G	A	G	G	A	G	G	G	A	A	G	A	G	G	N	G	G	G	G	G	G	G	A	G	G	H	G	G	G
JAX00518740	3	32439552	0	C	T	T	C	C	C	C	C	C	C	C	C	C	C	C	C	C	C	C	C	C	C	C	C	C	C	T	C	C	C	C	H	C	C	C	C	C	C	C	C	C	C	C	C	C	C
JAX00518742	3	32440869	0	A	C	C	A	A	A	A	C	A	A	A	A	C	C	C	A	A	C	A	A	A	A	A	A	A	A	C	A	A	A	A	H	A	A	H	A	A	A	A	A	C	A	A	A	A	A
JAX00105906	3	32443457	0	T	C	C	T	C	T	C	C	C	T	T	T	C	C	C	C	T	C	C	T	C	C	T	T	C	C	C	T	C	T	H	C	C	T	C	T	T	T	T	C	C	T	C	C	T	T
JAX00518748	3	32470262	0	C	T	C	C	C	C	C	T	T	C	C	C	T	T	T	C	C	T	T	C	C	T	C	C	C	T	C	C	T	C	C	C	C	C	C	C	C	C	C	T	T	C	C	C	C	C
JAX00518749	3	32470365	0	G	C	G	G	G	G	G	G	C	G	G	G	G	G	G	H	G	G	C	G	G	C	G	G	G	C	G	G	C	G	G	G	G	G	G	G	G	G	G	C	G	G	H	G	G	G
JAX00518750	3	32471177	0	C	G	C	C	C	C	C	C	G	C	C	C	C	C	C	H	C	C	G	C	C	G	C	C	C	G	C	C	G	C	C	C	C	C	C	C	C	C	C	G	C	C	H	C	C	C
JAX00518753	3	32476565	0	G	A	A	G	A	G	A	A	G	G	G	G	A	A	A	H	G	A	G	G	A	G	G	G	A	G	A	G	G	G	H	A	A	G	A	G	G	G	G	G	A	G	H	A	G	G
JAX00219740	3	32483787	0	G	A	G	G	G	G	G	G	A	G	G	G	G	G	G	H	G	G	A	G	G	A	G	G	G	A	G	G	A	G	G	G	G	G	G	G	G	G	G	A	G	G	H	G	G	G
JAX00105910	3	32509618	0	A	T	T	A	T	A	T	T	A	T	A	A	T	T	T	H	H	T	A	A	T	A	T	A	T	A	T	T	A	T	H	T	T	A	T	A	A	A	T	A	T	T	H	T	A	A
JAX00518757	3	32512148	0	C	T	T	C	T	C	T	T	C	T	C	C	T	T	T	C	C	T	C	C	T	C	T	C	T	C	T	T	C	T	C	T	T	C	T	C	C	C	T	C	T	T	C	T	C	C
JAX00518762	3	32548170	0	C	G	G	C	G	G	G	C	C	G	H	H	C	C	C	H	H	C	C	C	G	C	G	G	G	C	G	G	C	G	H	G	G	C	H	C	C	C	G	C	C	G	H	G	C	C
JAX00518763	3	32548231	0	C	T	T	C	T	T	T	T	T	T	H	H	T	T	T	T	H	T	T	C	T	T	T	T	T	T	T	T	T	T	H	T	T	C	T	C	C	C	T	T	T	T	T	T	C	C
JAX00105915	3	32584357	0	T	G	G	T	T	G	T	T	T	T	H	H	T	T	T	T	T	T	T	T	T	T	T	G	T	T	H	T	T	T	T	H	T	T	T	T	T	T	T	T	T	T	T	T	T	T
JAX00518770	3	32597320	0	C	T	T	C	C	T	C	C	C	C	H	H	C	C	C	C	C	C	C	C	C	C	C	T	C	C	H	C	C	C	C	H	C	C	C	C	C	C	C	C	C	C	C	C	C	C
JAX00518772	3	32597449	0	A	G	A	A	A	A	A	A	G	A	A	A	A	A	A	H	A	A	G	A	A	G	A	A	A	G	A	A	G	A	A	A	A	A	A	A	A	A	A	G	A	A	H	A	A	A
JAX00105917	3	32601654	0	T	C	C	T	T	C	T	T	T	T	H	H	T	T	T	T	T	T	T	T	T	T	T	C	T	T	H	T	T	T	T	H	T	T	T	T	T	T	T	T	T	T	T	T	T	T
JAX00518775	3	32603874	0	T	C	C	T	T	C	T	C	T	T	H	H	C	C	C	T	T	C	T	T	T	T	T	C	T	T	H	T	T	T	T	H	T	T	H	T	T	T	T	T	C	T	T	T	T	T
JAX00518777	3	32619779	0	C	T	C	C	C	C	C	T	C	C	C	C	T	T	T	C	C	T	C	C	C	C	C	C	C	C	C	C	C	C	C	C	C	C	H	C	C	C	C	C	T	C	C	C	C	C
JAX00105919	3	32621891	0	C	T	T	C	C	T	C	T	T	C	H	H	T	T	T	N	C	T	T	C	C	T	C	T	N	T	H	C	H	C	C	N	C	C	H	C	C	C	N	N	T	C	N	C	C	C
JAX00518780	3	32650735	0	G	T	G	G	G	G	G	G	T	G	G	G	G	G	G	H	G	G	T	G	G	T	G	G	G	T	G	G	T	G	G	G	G	G	G	G	G	G	G	T	G	G	H	G	G	G
JAX00105922	3	32678470	0	A	T	T	A	A	T	A	T	T	A	H	H	T	T	T	H	A	T	T	A	A	T	A	T	A	T	H	A	T	A	A	H	A	A	H	A	A	A	A	T	T	A	H	A	A	A
JAX00105925	3	32710390	0	A	C	A	A	A	A	A	C	A	A	A	A	C	C	C	A	A	C	A	A	A	A	A	A	A	A	A	A	A	A	A	A	A	A	N	A	A	A	A	A	C	A	A	A	A	A
JAX00219743	3	32718946	0	G	A	G	G	G	G	G	G	A	G	G	G	G	G	G	H	G	G	A	G	G	A	G	G	G	A	G	G	A	G	G	G	G	G	G	G	G	G	G	A	G	G	H	G	G	G
JAX00518792	3	32731122	0	T	C	T	T	T	T	T	C	T	T	T	T	C	C	C	T	T	C	T	T	T	T	T	T	T	T	T	T	T	T	T	T	T	T	H	T	T	T	T	T	C	T	T	T	T	T
JAX00518793	3	32732590	0	T	G	T	T	T	T	T	G	G	T	T	T	G	G	G	H	T	G	G	T	T	G	T	T	T	G	T	T	G	T	T	T	T	T	H	T	T	T	T	G	G	T	H	T	T	T
JAX00105928	3	32734337	0	C	T	C	C	C	C	C	C	T	C	C	C	C	C	C	H	C	C	T	C	C	T	C	C	C	T	C	C	T	C	C	C	C	C	C	C	C	C	C	T	C	C	H	C	C	C
JAX00518794	3	32770065	0	A	G	G	A	G	G	G	G	G	A	G	H	G	G	G	G	A	G	G	A	G	G	A	G	G	G	H	A	G	A	H	G	G	A	G	A	A	A	A	G	G	A	G	G	A	A
JAX00105930	3	32773160	0	T	C	C	T	C	C	C	C	C	T	H	N	C	C	C	C	T	C	C	T	C	C	T	C	C	C	N	T	C	T	C	C	C	T	C	T	T	T	T	C	C	T	C	C	T	T
JAX00518800	3	32783983	0	C	G	G	C	G	G	G	C	G	C	H	H	C	C	C	G	C	C	G	C	G	G	C	G	G	G	H	C	G	C	H	G	G	C	H	C	C	C	C	G	C	C	G	G	C	C
JAX00518804	3	32793833	0	C	T	C	C	C	C	C	T	C	C	C	C	T	T	T	C	C	T	C	C	C	C	C	C	C	C	C	C	C	C	C	C	C	C	H	C	C	C	C	C	T	C	C	C	C	C
JAX00219744	3	32803726	0	T	C	T	T	T	T	T	T	C	T	T	T	T	T	T	H	T	T	C	T	T	C	T	T	T	C	T	T	C	T	T	T	T	T	T	T	T	T	T	C	T	T	H	T	T	T
JAX00518811	3	32839761	0	G	A	A	G	A	A	A	A	G	G	H	H	A	A	A	H	G	A	G	G	A	G	G	A	A	G	H	G	G	G	H	A	A	G	A	G	G	G	G	G	A	G	H	A	G	G
JAX00518816	3	32863212	0	T	C	T	T	T	T	T	C	T	T	T	T	C	C	C	T	T	C	T	T	T	T	T	T	T	T	T	T	T	T	T	T	T	T	H	T	T	T	T	T	C	T	T	T	T	T
JAX00105937	3	32863290	0	G	A	A	G	A	A	A	G	G	G	H	H	G	G	G	H	G	G	G	G	A	G	G	A	A	G	H	G	G	G	H	A	A	G	H	G	G	G	G	G	G	G	H	A	G	G
JAX00518817	3	32863661	0	G	A	G	G	G	G	G	G	A	G	G	G	G	G	G	H	G	G	A	G	G	A	G	G	G	A	G	G	A	G	G	G	G	G	G	G	G	G	G	A	G	G	H	G	G	G
JAX00518819	3	32872011	0	A	G	A	A	A	A	A	G	G	A	A	A	G	G	G	H	A	G	G	A	A	G	A	A	A	G	A	A	G	A	A	A	A	A	H	A	A	A	A	G	G	A	H	A	A	A
JAX00518822	3	32904350	0	T	C	T	T	T	T	T	C	T	T	T	T	C	C	C	T	T	C	T	T	T	T	T	T	T	T	T	T	T	T	T	T	T	T	H	T	T	T	T	T	C	T	T	T	T	T
JAX00518823	3	32924121	0	G	C	G	G	C	G	C	G	C	G	G	G	G	G	G	C	G	G	C	G	C	C	G	G	C	C	G	G	C	G	H	H	C	G	H	G	G	G	G	C	G	G	C	C	G	G
JAX00518825	3	32926807	0	T	C	T	T	T	T	T	C	C	T	T	T	C	C	C	H	T	C	C	T	T	C	T	T	T	C	T	T	C	T	T	T	T	T	H	T	T	T	T	C	C	T	H	T	T	T
JAX00105943	3	32935468	0	G	A	G	G	A	G	A	A	A	G	G	G	A	A	A	A	G	A	A	G	A	A	G	G	A	A	G	G	A	G	N	H	A	G	A	G	G	G	G	A	A	G	A	A	G	G
JAX00518832	3	32941811	0	A	G	A	A	A	A	A	G	G	G	A	A	G	G	G	H	H	G	G	A	A	G	G	A	A	G	A	G	G	G	A	A	A	A	H	A	A	A	G	G	G	G	H	A	A	A
JAX00105944	3	32974254	0	A	G	A	A	A	A	A	G	A	A	A	A	G	G	G	A	A	G	A	A	A	A	A	A	A	A	A	A	A	A	A	A	A	A	H	A	A	A	A	A	G	A	A	A	A	A
JAX00105945	3	32975731	0	C	T	C	C	C	C	C	T	T	C	C	C	T	T	T	N	C	T	T	C	C	T	C	C	C	N	C	C	T	C	C	C	C	C	H	C	C	C	C	T	T	C	H	C	C	C
JAX00105947	3	33012508	0	G	A	G	G	A	G	A	A	A	A	G	G	A	A	A	A	H	A	A	G	A	A	A	G	A	A	G	A	A	A	H	H	A	G	A	G	G	G	A	A	A	A	A	A	G	G
JAX00518852	3	33023389	0	T	C	T	T	C	T	C	C	T	T	T	T	C	C	C	T	N	C	T	T	C	T	T	T	C	T	T	T	N	T	H	T	C	T	C	T	T	T	T	T	C	T	N	C	T	T
JAX00518853	3	33023702	0	G	T	G	G	T	G	T	T	G	G	G	G	T	T	T	H	G	T	G	G	T	G	G	G	T	G	G	G	G	G	H	H	T	G	T	G	G	G	G	G	T	G	H	T	G	G
JAX00518854	3	33024107	0	T	A	T	T	T	T	T	T	A	T	T	T	T	T	T	H	T	T	A	T	T	A	T	T	T	A	T	T	A	T	T	T	T	T	T	T	T	T	T	A	T	T	H	T	T	T
JAX00518856	3	33041525	0	C	T	C	C	T	C	T	T	T	C	C	C	T	T	T	T	C	T	T	C	T	T	C	C	T	T	C	C	T	C	H	H	T	C	T	C	C	C	C	T	T	C	T	T	C	C
JAX00105951	3	33048183	0	T	C	C	T	C	T	C	C	C	C	T	T	C	C	C	C	H	C	C	T	C	C	C	T	C	C	H	C	C	C	H	C	C	T	C	T	T	T	C	C	C	C	C	C	T	T
JAX00518864	3	33066401	0	A	C	A	A	A	A	A	C	C	A	A	A	C	C	C	H	A	C	C	A	A	C	A	A	A	C	A	A	C	A	A	A	A	A	N	A	A	A	A	C	C	A	H	A	A	A
JAX00518867	3	33068415	0	A	T	A	A	A	A	A	A	T	A	A	A	A	A	A	H	A	A	T	A	A	T	A	A	A	T	A	A	T	A	A	A	A	A	A	A	A	A	A	T	A	A	H	A	A	A
JAX00518869	3	33073012	0	G	A	G	G	G	G	G	A	G	G	G	G	A	A	A	G	G	A	G	G	G	G	G	G	G	G	G	G	G	G	G	G	G	G	G	G	G	G	G	G	A	G	G	G	G	G
JAX00518872	3	33091869	0	T	G	T	T	G	T	G	T	T	T	T	T	T	T	T	G	T	T	T	T	G	T	T	T	G	T	T	T	T	T	H	H	G	T	H	T	T	T	T	T	T	T	G	G	T	T
JAX00105955	3	33099652	0	C	T	T	C	C	C	C	C	C	T	C	C	C	C	C	C	H	C	C	C	C	C	T	C	C	C	H	T	C	T	C	H	C	C	C	C	C	C	T	C	C	T	C	C	C	C
JAX00518875	3	33100421	0	C	T	C	C	C	C	C	T	C	C	C	C	T	T	T	C	C	T	C	C	C	C	C	C	C	C	C	C	C	C	C	C	C	C	H	C	C	C	C	C	T	C	C	C	C	C
JAX00518876	3	33105015	0	A	G	G	A	A	A	A	G	G	G	A	A	G	G	G	H	H	G	G	A	A	G	G	A	A	G	H	G	G	G	A	H	A	A	H	A	A	A	G	G	G	G	H	A	A	A
JAX00518878	3	33109417	0	G	C	C	G	G	G	G	G	G	C	G	G	G	G	G	G	H	G	G	G	G	G	C	G	G	G	H	C	G	C	G	H	G	G	G	G	G	G	C	G	G	C	G	G	G	G
JAX00518879	3	33116448	0	G	A	A	G	G	G	G	G	G	A	G	G	G	G	G	G	H	G	G	G	G	G	A	G	G	G	H	A	G	A	G	H	G	G	G	G	G	G	A	G	G	A	G	G	G	G
JAX00105957	3	33135808	0	A	G	A	A	G	G	G	A	A	A	H	H	A	A	A	H	A	A	A	A	G	A	A	G	G	A	A	A	A	A	H	H	G	A	H	A	A	A	A	A	A	A	H	G	A	A
JAX00518881	3	33142606	0	A	G	A	A	A	A	A	G	G	A	A	A	G	G	G	H	A	G	G	A	A	G	A	A	A	G	A	A	G	A	A	A	A	A	H	A	A	A	A	G	G	A	H	A	A	A
JAX00518884	3	33148435	0	C	T	C	C	C	C	C	C	T	C	C	C	C	C	C	H	C	C	T	C	C	T	C	C	C	T	C	C	T	C	C	C	C	C	C	C	C	C	C	T	C	C	H	C	C	C
JAX00518888	3	33164379	0	T	A	A	T	T	T	T	A	A	T	T	T	A	A	A	H	T	A	A	T	T	A	T	T	T	A	H	T	A	T	T	H	T	T	H	T	T	T	T	A	A	T	H	T	T	T
JAX00518889	3	33167102	0	A	T	T	A	A	A	A	A	A	A	A	A	A	A	A	A	A	A	A	A	A	A	A	A	A	A	H	A	A	A	A	H	A	A	A	A	A	A	A	A	A	A	A	A	A	A
JAX00518890	3	33170754	0	T	A	T	T	T	T	T	T	A	T	T	T	T	T	T	H	T	T	A	T	T	A	T	T	T	A	T	T	A	T	T	T	T	T	T	T	T	T	T	A	T	T	H	T	T	T
JAX00518891	3	33173744	0	A	G	A	A	A	A	A	G	A	A	A	A	N	N	G	A	A	H	A	A	A	A	A	A	A	A	A	A	A	A	A	A	A	A	H	A	A	A	A	A	G	A	A	A	A	A
JAX00518895	3	33185645	0	T	C	T	T	T	T	T	T	C	T	T	T	T	T	T	C	T	T	C	T	T	C	T	T	T	C	T	T	C	T	T	T	T	T	T	T	T	T	T	C	T	T	C	T	T	T
JAX00518899	3	33228044	0	C	T	C	C	C	C	C	T	T	C	C	C	N	H	T	H	C	H	T	C	C	T	C	C	C	T	C	C	H	C	C	C	C	C	H	C	C	C	C	T	T	C	H	C	C	C
JAX00105966	3	33247327	0	C	T	T	C	C	C	C	C	C	C	C	C	C	C	C	C	C	C	C	C	C	C	C	C	C	C	H	C	C	C	C	H	C	C	C	C	C	C	C	C	C	C	C	C	C	C
JAX00518906	3	33273280	0	C	G	G	C	C	C	C	C	C	C	C	C	C	C	C	C	C	C	C	C	C	C	C	C	C	C	H	C	C	C	C	H	C	C	C	C	C	C	C	C	C	C	C	C	C	C
JAX00518907	3	33275824	0	T	C	T	T	T	T	T	T	C	T	T	T	T	T	T	H	T	T	C	T	T	C	T	T	T	C	T	T	C	T	T	T	T	T	T	T	T	T	T	C	T	T	H	T	T	T
JAX00105968	3	33280987	0	A	C	C	A	C	A	C	C	C	A	A	A	C	C	C	C	A	C	C	A	C	C	A	A	C	C	H	A	C	A	H	C	C	A	C	A	A	A	A	C	C	A	C	C	A	A
JAX00518909	3	33287135	0	G	A	G	G	G	G	G	G	A	G	G	G	N	H	H	N	G	N	A	G	G	A	G	G	G	A	G	G	A	G	G	G	G	G	G	G	G	G	G	A	N	G	N	G	G	G
JAX00518911	3	33306577	0	C	T	C	C	C	C	C	T	C	C	C	C	T	T	T	C	C	T	C	C	C	C	C	C	C	C	C	C	C	C	C	C	C	C	H	C	C	C	C	C	T	C	C	C	C	C
JAX00518912	3	33309485	0	A	G	A	A	A	A	A	G	G	A	A	A	G	G	G	H	A	G	G	A	A	G	A	A	A	G	A	A	G	A	A	A	A	A	A	A	A	A	A	G	G	A	H	A	A	A
JAX00105969	3	33316374	0	C	T	T	C	C	T	C	T	T	T	C	C	T	T	T	C	C	T	T	C	C	T	T	T	C	T	C	T	T	T	C	C	C	C	C	C	C	C	T	T	T	T	C	C	C	C
JAX00219751	3	33322496	0	T	A	T	T	T	T	T	T	A	T	T	T	T	T	T	H	T	T	A	T	T	A	T	T	T	A	T	T	A	T	T	T	T	T	T	T	T	T	T	A	T	T	H	T	T	T
JAX00105971	3	33345169	0	G	A	G	G	G	A	G	A	G	G	H	H	A	A	A	G	G	A	G	G	G	G	G	A	G	G	G	G	G	G	G	G	G	G	G	G	G	G	G	G	A	G	G	G	G	G
JAX00105972	3	33346073	0	C	T	C	C	C	T	C	C	C	C	H	H	H	H	C	C	C	C	N	C	C	C	C	T	C	C	C	C	C	C	C	C	C	C	C	C	C	C	C	C	C	C	C	C	C	C
JAX00518920	3	33381781	0	G	A	G	G	G	G	G	A	A	G	G	G	A	A	N	H	G	A	A	G	G	A	G	G	G	A	G	G	A	G	G	G	G	G	G	G	G	G	G	A	A	G	H	G	G	G
JAX00518928	3	33409608	0	A	G	A	A	A	A	A	G	G	A	A	A	G	G	G	H	A	G	G	A	A	G	A	A	A	G	A	A	G	A	A	A	A	A	A	A	A	A	A	G	G	A	H	A	A	A
JAX00105978	3	33415173	0	C	T	T	C	T	C	T	C	C	T	C	C	C	C	C	H	H	C	C	C	T	C	T	C	T	C	H	T	C	T	H	T	T	C	T	C	C	C	T	C	C	T	H	T	C	C
JAX00518933	3	33429275	0	C	T	C	C	C	T	C	T	T	C	H	H	T	T	T	C	C	T	T	C	C	T	C	T	C	T	C	C	T	C	C	C	C	C	C	C	C	C	C	H	T	C	C	C	C	C
JAX00105980	3	33446000	0	G	A	G	G	A	G	A	G	G	G	G	G	G	G	G	H	G	G	G	G	A	G	G	G	A	G	G	G	G	G	H	H	A	G	A	G	G	G	G	G	G	G	H	A	G	G
JAX00518935	3	33453676	0	T	C	C	T	C	C	C	T	T	C	H	H	T	T	T	H	H	T	T	T	C	T	C	C	C	T	H	C	T	C	H	C	C	T	C	T	T	T	C	T	T	C	H	C	T	T
JAX00518938	3	33462258	0	C	T	T	C	T	C	T	C	C	C	C	C	C	C	C	H	C	C	C	C	T	C	C	C	T	C	H	C	C	C	H	T	T	C	T	C	C	C	C	C	C	C	H	T	C	C
JAX00518942	3	33471705	0	T	G	G	T	G	G	G	G	G	G	H	H	G	G	G	G	H	G	G	T	G	G	G	G	G	G	H	G	G	G	N	G	G	T	G	T	T	T	G	H	N	G	G	G	T	T
JAX00105982	3	33479696	0	C	A	A	C	A	C	A	A	C	A	C	C	A	A	A	H	H	A	C	C	A	C	A	C	A	C	H	A	C	A	H	A	A	C	A	C	C	C	A	C	A	A	H	A	C	C
JAX00219755	3	33479808	0	C	T	C	C	C	C	C	C	T	C	C	C	C	C	C	H	C	C	T	C	C	T	C	C	C	T	C	C	H	C	C	C	C	C	C	C	C	C	N	T	C	C	H	C	C	C
JAX00518943	3	33484309	0	T	G	T	T	T	G	T	T	T	T	H	H	T	T	T	T	T	T	T	T	T	T	T	G	T	T	T	T	T	T	T	T	T	T	T	T	T	T	T	T	T	T	T	T	T	T
JAX00189157	3	33484440	0	A	G	G	A	G	G	G	G	G	G	H	H	G	G	G	G	H	G	G	A	G	G	G	G	G	G	H	G	G	G	H	G	G	A	G	A	A	A	G	G	G	G	G	G	A	A
JAX00518944	3	33498533	0	A	G	A	A	A	A	A	G	G	A	A	A	G	G	G	A	A	G	G	A	A	G	A	A	A	G	A	A	G	A	A	A	A	A	A	A	A	A	A	H	G	A	A	A	A	A
JAX00518947	3	33503823	0	C	T	C	C	C	C	C	C	T	C	C	C	C	C	C	H	C	C	T	C	C	T	C	C	C	T	C	C	T	C	C	C	C	C	C	C	C	C	C	T	C	C	H	C	C	C
JAX00518950	3	33525997	0	T	C	T	T	T	T	T	C	C	T	T	T	C	C	C	H	T	C	C	T	T	C	T	T	T	C	T	T	C	T	T	T	T	T	T	T	T	T	T	C	C	T	H	T	T	T
JAX00105986	3	33539599	0	A	C	A	A	C	A	C	A	C	A	A	A	A	A	A	C	A	A	N	A	C	A	A	A	C	N	A	A	A	A	C	N	C	A	C	A	A	A	A	H	A	A	C	C	A	A
JAX00105987	3	33548061	0	C	G	C	C	C	C	C	G	C	C	C	C	G	G	G	C	C	G	C	C	C	C	C	C	C	C	C	C	C	C	C	C	C	C	C	C	C	C	C	C	G	C	C	C	C	C
JAX00518958	3	33553592	0	G	A	G	G	G	G	G	A	G	G	G	G	A	A	A	G	G	A	G	G	G	G	G	G	G	G	G	G	G	G	G	G	G	G	G	G	G	G	G	G	A	G	G	G	G	G
JAX00518960	3	33572362	0	G	A	G	G	G	G	G	A	G	G	G	G	A	A	A	G	G	A	G	G	G	G	G	G	G	G	G	G	G	G	G	G	G	G	G	G	G	G	G	G	A	G	G	G	G	G
JAX00105993	3	33628890	0	A	C	A	A	A	C	A	A	C	C	H	H	A	A	A	H	H	A	C	A	A	C	C	C	A	C	A	C	C	C	A	A	A	A	A	A	A	A	C	C	A	C	H	A	A	A
JAX00518961	3	33629062	0	G	A	G	G	G	A	G	G	G	A	H	H	G	G	G	G	H	G	G	G	G	G	A	A	G	G	G	A	G	A	G	G	G	G	G	G	G	G	A	G	G	A	G	G	G	G
JAX00518962	3	33630271	0	G	A	G	G	G	G	G	G	A	G	G	G	G	G	G	G	G	G	A	G	G	A	G	G	G	A	G	G	A	G	G	G	G	G	G	G	G	G	G	A	G	G	H	G	G	G
JAX00518963	3	33630311	0	G	T	G	G	G	T	G	T	T	T	H	H	T	T	T	H	H	T	T	G	G	T	T	T	G	T	G	T	T	T	G	G	G	G	G	G	G	G	T	T	T	T	H	G	G	G
JAX00518965	3	33640249	0	A	T	A	A	A	A	A	A	A	T	A	H	A	A	A	A	H	A	A	A	A	A	T	A	A	A	A	T	A	T	A	A	A	A	A	A	A	A	T	A	A	T	A	A	A	A
JAX00518966	3	33644931	0	C	A	C	C	C	C	C	A	A	C	C	C	A	A	A	H	C	A	A	C	C	A	C	C	C	A	C	C	A	C	C	C	C	C	C	C	C	C	C	A	A	C	H	C	C	C
JAX00518967	3	33645064	0	G	A	G	G	G	G	G	A	A	G	G	G	A	A	A	H	G	A	A	G	G	A	G	G	G	A	G	G	A	G	G	G	G	G	G	G	G	G	G	A	A	G	A	G	G	G
JAX00518970	3	33646991	0	C	A	C	C	C	A	C	C	C	C	H	H	C	C	C	C	C	C	C	C	C	C	C	A	C	C	C	C	C	C	C	C	C	C	C	C	C	C	C	C	C	C	C	C	C	C
JAX00219757	3	33661088	0	G	A	G	G	G	G	G	G	A	G	G	G	G	G	G	H	G	G	A	G	G	A	G	G	G	A	G	G	A	G	G	G	G	G	G	G	G	G	G	A	G	G	H	G	G	G
JAX00105997	3	33668201	0	A	G	G	A	G	A	G	A	A	A	A	A	A	A	A	H	A	A	A	A	G	A	A	A	G	A	H	A	A	A	H	G	G	A	G	A	A	A	A	A	A	A	H	G	A	A
JAX00518978	3	33681421	0	G	A	G	G	G	G	G	G	G	A	G	G	G	G	G	G	H	G	G	G	G	G	A	G	G	G	G	A	G	A	G	G	G	G	G	G	G	G	A	G	G	A	G	G	G	G
JAX00219760	3	33717818	0	A	G	A	A	A	A	A	A	G	A	A	A	A	A	A	H	A	A	G	A	A	G	A	A	A	G	A	A	G	A	A	A	A	A	A	A	A	A	A	G	A	A	H	A	A	A
JAX00518994	3	33784290	0	A	G	A	A	A	A	A	A	A	G	A	A	A	A	A	A	H	A	A	A	A	A	G	A	A	A	A	G	A	G	A	A	A	A	A	A	A	A	G	A	A	G	A	A	A	A
JAX00518996	3	33785341	0	G	A	G	G	G	G	G	A	A	G	G	G	A	A	A	G	G	A	H	G	G	A	G	G	G	H	G	G	H	G	G	G	G	G	G	G	G	G	G	N	A	G	G	G	G	G
JAX00106008	3	33822632	0	A	G	G	A	G	A	G	G	G	G	A	A	G	G	G	G	H	G	G	A	G	G	G	A	G	G	H	G	G	G	H	G	G	A	G	A	A	A	G	G	G	G	G	G	A	A
JAX00519004	3	33846889	0	G	A	A	G	G	G	G	G	G	G	G	G	G	G	G	G	G	G	G	G	G	G	G	G	G	G	H	G	G	G	G	H	G	G	G	G	G	G	G	G	G	G	G	G	G	G
JAX00106010	3	33846996	0	A	T	A	A	T	A	T	A	A	A	A	A	A	A	A	N	A	A	A	A	T	N	A	A	T	A	A	A	A	A	H	N	T	A	T	A	A	A	A	A	A	A	N	T	A	A
JAX00519006	3	33851162	0	A	T	A	A	A	A	A	A	T	A	A	A	A	A	A	T	A	A	T	A	A	T	A	A	A	T	A	A	T	A	A	A	A	A	A	A	A	A	A	T	A	A	N	A	A	A
JAX00106011	3	33858757	0	G	A	G	G	G	G	G	A	A	A	G	G	A	A	A	H	H	A	A	G	G	A	A	G	G	A	G	A	A	A	G	G	G	G	G	G	G	G	A	A	A	A	H	G	G	G
JAX00519010	3	33904973	0	C	A	C	C	C	C	C	C	C	A	C	C	C	C	C	C	H	C	C	C	C	C	A	C	C	C	C	A	C	A	C	C	C	C	C	C	C	C	A	C	C	A	C	C	C	C
JAX00519011	3	33909320	0	C	T	C	C	C	C	C	T	C	C	C	C	T	T	T	C	C	T	C	C	C	C	C	C	C	C	C	C	C	C	C	C	C	C	C	C	C	C	C	C	T	C	C	C	C	C
JAX00106014	3	33919422	0	A	G	G	A	G	A	G	G	G	G	A	A	G	G	G	G	H	G	G	A	G	G	G	A	G	G	H	G	G	G	H	G	G	A	G	A	A	A	G	G	G	G	G	G	A	A
JAX00106016	3	33922538	0	A	G	G	A	G	A	G	A	A	G	A	A	H	H	N	H	H	H	A	A	G	A	G	A	G	H	H	G	A	N	H	G	G	A	G	A	A	A	G	N	A	G	G	G	A	A
JAX00519019	3	33948244	0	A	G	A	A	A	A	A	G	A	A	A	A	G	G	G	A	A	G	A	A	A	H	A	A	A	A	A	A	A	A	A	A	A	A	A	A	A	A	A	A	G	A	A	A	A	A
JAX00106019	3	33979968	0	A	C	C	A	C	C	C	C	C	C	H	H	C	C	C	C	C	C	C	A	C	C	C	C	C	C	H	C	C	C	H	C	C	A	C	A	A	A	C	C	C	C	C	C	A	A
JAX00106021	3	33997107	0	C	G	G	C	C	C	C	C	C	C	C	C	C	C	C	C	C	C	C	C	C	C	C	C	C	C	H	H	C	C	C	H	C	C	C	C	C	C	C	C	C	C	C	C	C	C
JAX00519026	3	34003149	0	G	T	T	G	G	G	G	T	T	G	G	G	T	T	T	H	G	T	T	N	G	T	G	G	G	T	T	H	T	G	G	H	G	G	G	G	G	G	G	T	T	G	N	G	G	G
JAX00519028	3	34004997	0	T	C	C	T	T	T	T	T	C	C	T	T	T	T	T	H	H	T	C	T	T	C	C	T	T	C	H	C	C	C	T	H	T	T	T	T	T	T	C	C	T	C	H	T	T	T
JAX00519029	3	34007213	0	T	C	T	T	T	T	T	C	C	C	T	T	C	C	C	H	H	C	C	T	T	C	C	T	T	C	T	H	C	C	T	T	T	T	T	T	T	T	C	C	C	C	H	T	T	T
JAX00519034	3	34023596	0	G	A	G	G	G	G	G	G	A	G	G	G	G	G	G	H	G	G	A	G	G	A	G	G	G	A	G	G	A	G	G	G	G	G	G	G	G	G	G	A	G	G	H	G	G	G
JAX00519036	3	34030504	0	G	A	A	G	G	G	G	A	A	G	G	G	A	A	A	H	G	A	A	G	G	A	G	G	G	A	H	H	A	G	G	H	G	G	G	G	G	G	G	A	A	G	H	G	G	G
JAX00519042	3	34040524	0	G	A	G	G	A	A	A	A	A	G	H	H	A	A	A	A	G	A	A	G	A	A	G	A	A	A	G	G	A	G	H	H	A	G	A	G	G	G	G	A	A	G	A	A	G	G
JAX00519044	3	34042365	0	T	C	T	T	C	C	C	T	C	T	H	H	T	T	T	C	T	T	C	T	C	C	T	C	C	C	T	T	C	T	H	H	C	T	C	T	T	T	T	C	T	T	C	C	T	T
JAX00519045	3	34042799	0	A	T	A	A	A	A	A	T	A	A	A	A	T	T	T	A	A	T	A	A	A	A	A	A	A	A	A	A	A	A	A	A	A	A	A	A	A	A	A	A	T	A	A	A	A	A
JAX00519046	3	34043142	0	G	A	G	G	A	G	A	G	G	G	G	G	G	G	G	H	G	G	G	G	A	G	G	G	A	G	G	G	G	G	H	H	A	G	A	G	G	G	G	G	G	G	H	A	G	G
JAX00519047	3	34044600	0	C	A	C	C	C	C	C	A	C	C	C	C	A	A	A	C	C	A	C	C	C	C	C	C	C	C	C	C	C	C	C	C	C	C	C	C	C	C	C	C	A	C	C	C	C	C
JAX00519050	3	34048295	0	A	G	A	A	A	A	A	G	G	A	A	A	G	G	G	G	A	G	G	A	A	G	A	A	A	G	A	A	G	A	A	A	A	A	A	A	A	A	A	G	G	A	G	A	A	A
JAX00106026	3	34049763	0	C	T	T	C	C	C	C	C	C	C	C	C	C	C	C	C	C	C	C	C	C	C	C	C	C	C	H	H	C	C	C	H	C	C	C	C	C	C	C	C	C	C	C	C	C	C
JAX00519080	3	34153812	0	C	T	C	C	C	C	C	T	C	C	C	C	T	T	T	C	C	T	C	C	C	C	C	C	C	C	C	C	C	C	C	C	C	C	C	C	C	C	C	C	T	C	C	C	C	C
JAX00106035	3	34167313	0	A	G	A	A	G	G	G	A	A	G	H	H	A	A	A	H	H	A	A	A	G	A	G	G	G	A	A	H	A	G	H	H	G	A	G	A	A	A	G	A	A	G	H	G	A	A
JAX00106036	3	34179261	0	A	C	A	A	C	C	C	A	A	C	H	H	A	A	A	C	N	A	A	A	C	A	C	C	C	A	A	H	A	C	H	N	C	A	C	A	A	A	C	A	A	C	C	C	A	A
JAX00519092	3	34180161	0	T	A	A	T	A	A	A	T	A	A	H	H	T	T	T	A	H	N	A	T	A	A	A	A	A	A	H	A	A	A	H	A	A	T	A	T	T	T	A	A	T	A	A	A	T	T
JAX00519096	3	34187065	0	A	G	G	A	G	G	G	G	G	G	H	H	G	G	G	G	H	G	G	A	G	G	G	G	G	G	H	G	G	G	H	G	G	A	G	A	A	A	G	G	G	G	G	G	A	A
JAX00519108	3	34244540	0	A	C	A	A	A	A	A	C	A	A	A	A	C	C	C	A	A	C	A	A	A	A	A	A	A	A	N	A	A	A	A	A	A	A	A	A	A	A	A	A	C	A	A	A	A	A
JAX00106040	3	34259197	0	C	G	C	C	G	G	G	G	G	G	N	N	G	G	G	G	H	G	G	C	G	G	G	G	G	G	C	N	G	G	N	H	G	C	G	C	C	N	G	G	G	G	G	G	C	C
JAX00519114	3	34259850	0	T	C	C	T	C	C	C	C	C	C	H	H	C	C	C	C	H	C	C	T	C	C	C	C	C	C	H	C	C	C	H	C	C	T	C	T	T	T	C	C	C	C	C	C	T	T
JAX00519116	3	34262004	0	T	G	T	T	T	T	T	G	T	T	T	T	G	G	G	T	T	G	T	T	T	T	T	T	T	T	T	T	T	T	T	T	T	T	T	T	T	T	T	T	G	T	T	T	T	T
JAX00519120	3	34267883	0	A	G	A	A	G	G	G	G	G	G	H	H	H	G	G	G	H	G	G	A	G	G	G	G	G	G	A	H	G	G	H	H	G	A	G	A	A	A	G	G	G	G	G	G	A	A
JAX00519129	3	34276548	0	T	A	T	T	T	T	T	A	T	T	T	T	A	A	A	T	T	A	T	T	T	T	T	T	T	T	T	T	T	T	T	T	T	T	T	T	T	T	T	T	A	T	T	T	T	T
JAX00519133	3	34304305	0	C	T	C	C	C	C	C	T	C	C	C	C	T	T	T	C	C	T	C	C	C	C	C	C	C	C	C	C	C	C	C	C	C	C	C	C	C	C	C	C	T	C	C	C	C	C
JAX00519134	3	34304654	0	A	C	A	A	A	A	A	A	C	A	A	A	A	A	A	H	A	A	C	A	A	C	A	A	A	C	A	A	C	A	A	A	A	A	A	A	A	A	A	C	A	A	H	A	A	A
JAX00106045	3	34317918	0	C	G	G	C	G	C	G	G	G	G	C	C	G	G	G	G	H	G	G	C	G	G	G	C	G	G	H	G	G	G	H	G	G	C	G	C	C	C	G	G	G	G	G	G	C	C
JAX00106046	3	34327250	0	G	T	T	G	T	G	T	G	G	T	G	G	H	H	H	H	H	H	G	G	T	G	T	G	T	G	H	T	G	T	H	T	T	G	T	G	G	G	T	G	G	T	H	T	G	G
JAX00106048	3	34344239	0	T	G	G	T	G	T	G	T	T	G	T	T	N	N	N	H	G	T	T	N	G	T	G	T	G	T	H	G	T	G	G	G	G	T	G	T	T	T	G	T	T	G	H	G	T	N
JAX00519143	3	34372710	0	C	T	C	C	C	C	C	C	T	C	C	C	C	C	C	H	C	C	T	C	C	T	C	C	C	T	C	C	T	C	C	C	C	C	C	C	C	C	C	T	C	C	H	C	C	C
JAX00106051	3	34386627	0	T	A	A	T	A	T	A	A	A	A	T	T	A	A	A	A	N	A	A	T	A	A	A	T	A	A	H	A	A	A	N	A	A	T	A	T	T	T	A	A	A	A	A	A	T	T
JAX00519146	3	34396399	0	G	T	G	G	G	G	G	T	G	G	N	N	T	T	T	G	G	T	T	G	G	N	G	G	G	H	G	G	N	G	G	G	G	G	G	G	G	G	G	H	T	G	G	G	G	G
JAX00519148	3	34397399	0	G	T	G	G	G	G	G	G	T	G	G	G	G	G	G	H	G	G	T	G	G	T	G	G	G	T	G	G	T	G	G	G	G	G	G	G	G	G	G	T	G	G	H	G	G	G
JAX00519149	3	34397505	0	G	A	G	G	G	G	G	A	G	G	G	G	A	A	A	G	G	A	G	G	G	G	G	G	G	G	G	G	G	G	G	G	G	G	G	G	G	G	G	G	A	G	G	G	G	G
JAX00106052	3	34418682	0	A	G	A	A	G	A	G	G	G	G	A	A	G	G	G	G	A	G	G	A	G	G	G	A	G	G	A	A	G	G	A	A	G	A	G	A	A	A	G	G	G	G	G	G	A	A
JAX00519159	3	34423050	0	G	A	G	G	G	G	G	G	A	G	G	G	G	G	G	H	G	G	A	G	G	A	G	G	G	A	G	G	A	G	G	G	G	G	G	G	G	G	G	A	G	G	H	G	G	G
JAX00519162	3	34424781	0	A	G	A	A	A	A	A	G	G	A	A	A	G	G	G	H	A	G	G	A	A	G	A	A	A	G	A	A	G	A	A	A	A	A	A	A	A	A	A	G	G	A	H	A	A	H
JAX00519163	3	34425771	0	G	A	G	G	G	G	G	A	A	G	G	G	A	A	A	H	G	A	A	G	G	A	G	G	G	A	G	G	A	G	G	G	G	G	G	G	G	G	G	A	A	G	H	G	G	H
JAX00519164	3	34427316	0	G	C	G	G	G	G	G	G	C	G	G	G	G	G	G	G	G	G	C	G	G	C	G	G	G	C	G	G	C	G	G	G	G	G	G	G	G	G	G	C	G	G	H	G	G	G
JAX00519165	3	34427345	0	A	T	A	A	A	A	A	T	A	A	A	A	T	T	T	A	A	T	A	A	A	A	A	A	A	A	A	A	A	A	A	A	A	A	A	A	A	A	A	A	T	A	A	A	A	H
JAX00106058	3	34488265	0	C	T	T	C	C	C	C	C	C	C	C	C	C	C	C	C	C	C	C	C	C	C	C	C	C	C	H	H	C	C	C	H	C	C	C	C	C	C	C	C	C	C	C	C	C	C
JAX00106060	3	34505573	0	C	T	T	C	C	C	C	C	C	C	C	C	C	C	C	C	C	C	C	C	C	C	C	C	C	C	H	H	C	C	C	H	C	C	C	C	C	C	C	C	C	C	C	C	C	C
JAX00519168	3	34515064	0	G	A	G	G	G	G	G	G	G	A	G	G	G	G	G	G	H	G	G	G	G	G	A	G	G	G	G	H	G	A	G	G	G	G	G	G	G	G	A	G	G	A	G	G	G	G
JAX00519169	3	34515397	0	T	C	T	T	T	T	T	C	C	T	T	T	C	C	C	H	T	C	C	T	T	C	T	T	T	C	T	T	C	T	T	T	T	T	T	T	T	T	T	C	C	T	H	T	T	H
JAX00106062	3	34541757	0	T	A	T	T	T	T	T	A	A	A	T	T	A	A	A	H	H	A	A	T	T	A	A	T	T	A	T	H	A	A	T	T	T	T	T	T	T	T	A	A	A	A	H	T	T	H
JAX00519178	3	34543205	0	G	A	G	G	G	G	G	A	A	G	G	G	A	A	A	H	G	A	A	G	G	A	G	G	G	A	G	G	A	G	G	G	G	G	G	G	G	G	G	A	A	G	H	G	G	H
JAX00519181	3	34544410	0	C	T	C	C	C	C	C	T	T	C	C	C	T	T	H	N	C	T	T	C	C	N	C	C	C	T	C	C	T	C	C	C	C	C	C	N	C	C	C	N	N	C	C	C	C	H
JAX00519182	3	34544576	0	C	A	C	C	C	C	C	C	A	C	C	C	C	C	C	N	C	C	A	C	C	A	C	C	C	A	C	C	A	C	C	C	C	C	C	C	C	C	C	A	C	C	H	C	C	C
JAX00106065	3	34578964	0	G	T	T	G	G	G	G	G	G	G	G	G	G	G	G	G	G	G	G	G	G	G	G	G	G	G	H	H	G	G	G	H	G	G	G	G	G	G	G	G	G	G	G	G	G	G
JAX00519188	3	34593761	0	A	C	A	A	A	A	A	C	A	C	A	A	C	C	C	A	H	C	A	A	A	A	C	A	A	A	A	H	A	C	A	A	A	A	A	A	A	A	C	A	C	C	A	A	A	H
JAX00519190	3	34594745	0	C	A	C	C	C	C	C	A	A	A	C	C	A	A	A	N	H	A	A	C	C	A	A	C	C	A	C	H	A	A	C	C	C	C	C	C	C	C	A	A	A	A	H	C	C	H
JAX00519192	3	34597472	0	C	T	C	C	C	C	C	C	C	T	C	C	C	C	C	C	H	C	C	C	C	C	T	C	C	C	C	H	C	T	C	C	C	C	C	C	C	C	T	C	C	T	C	C	C	C
JAX00519193	3	34601685	0	G	T	G	G	G	G	G	T	G	G	G	G	T	T	T	G	G	T	G	G	G	G	G	G	G	G	G	G	G	G	G	G	G	G	G	G	G	G	G	G	T	G	G	G	G	H
JAX00519194	3	34601947	0	A	T	A	A	A	A	A	A	T	A	A	A	A	A	A	H	A	A	T	A	A	T	A	A	A	T	A	A	T	A	A	A	A	A	A	A	A	A	A	T	A	A	H	A	A	A
JAX00106067	3	34618560	0	A	G	A	A	A	A	A	G	G	A	A	A	G	G	G	H	A	G	G	A	A	G	A	A	A	G	A	A	G	A	A	A	A	A	A	A	A	A	A	G	G	A	H	A	A	H
JAX00106069	3	34621619	0	T	C	T	T	T	T	T	C	C	T	T	T	C	C	C	H	T	C	C	T	T	C	T	T	T	C	T	T	C	T	T	T	T	T	T	T	T	T	T	C	C	T	H	T	T	H
JAX00519202	3	34634442	0	C	A	C	C	C	C	C	A	A	C	C	C	A	A	A	H	C	A	A	C	C	A	C	C	C	A	C	C	A	C	C	C	C	C	C	C	C	C	C	A	A	C	H	C	C	H
JAX00519204	3	34639172	0	C	T	C	C	C	C	C	C	T	C	C	C	C	C	C	H	C	C	T	C	C	T	C	C	C	T	C	C	T	C	C	C	C	C	C	C	C	C	C	T	C	C	H	C	C	C
JAX00219783	3	34644254	0	T	C	T	T	T	T	T	C	C	T	T	T	C	C	C	H	T	C	C	T	T	C	T	T	T	C	T	T	C	T	T	T	T	T	T	T	T	T	T	C	C	T	H	T	T	H
JAX00106071	3	34654389	0	A	G	G	A	A	A	A	G	G	G	A	A	G	G	G	A	H	G	N	A	A	N	G	A	A	G	H	G	N	G	A	H	A	A	A	A	A	A	G	G	G	G	A	A	A	H
JAX00519214	3	34658802	0	T	C	T	T	T	T	T	C	C	C	T	T	C	C	C	H	H	C	C	T	T	C	C	T	T	C	T	H	C	C	T	T	T	T	T	T	T	T	C	C	C	C	H	T	T	H
JAX00519216	3	34659791	0	T	A	T	T	T	T	T	A	T	A	T	T	A	H	A	T	H	A	T	T	T	T	A	T	T	T	T	H	T	A	T	T	T	T	T	T	T	T	A	T	A	A	T	T	T	H
JAX00219784	3	34670372	0	A	G	A	A	A	A	A	G	G	A	A	A	G	G	G	H	A	G	G	A	A	G	A	A	A	G	A	A	G	A	A	A	A	A	A	A	A	A	N	G	G	A	H	A	A	N
JAX00106073	3	34700351	0	G	T	G	G	G	G	G	G	T	G	G	G	G	H	G	H	G	G	T	G	G	T	G	G	G	T	G	G	T	G	G	G	G	G	G	G	G	G	G	T	G	G	H	G	G	G
JAX00519229	3	34745919	0	A	C	A	A	A	A	A	C	A	A	A	A	C	H	C	A	A	C	A	A	A	A	A	A	A	A	A	A	A	A	A	A	A	A	A	A	A	A	A	A	C	A	A	A	A	H
JAX00519231	3	34757971	0	G	C	G	G	G	G	G	C	C	G	G	G	C	C	C	H	G	C	C	G	G	C	G	G	G	C	G	G	C	G	G	G	N	G	G	G	G	G	G	C	C	G	H	G	G	H
JAX00219788	3	34769316	0	T	G	T	T	T	T	T	G	G	T	T	T	G	G	G	H	T	G	G	T	T	G	T	T	T	G	T	T	G	T	T	T	T	T	T	T	T	T	T	G	G	T	H	T	T	H
[truncated: 9,221 more rows]
[truncated: 119 more columns]
