# Supplementary material for: Modeling Host Genetic Regulation of Influenza Pathogenesis in the Collaborative Cross
Source: PLoS Pathog. 2013 Feb 28;9(2):e1003196. doi: 10.1371/journal.ppat.1003196 (PMC3585141; doi:10.1371/journal.ppat.1003196)
Supplement: Dataset S2 — Genotypes of Pre-CC animals. (ZIP) [file ppat.1003196.s002.zip › chr4.csv]

						A	B	C	D	E	F	G	H	GDACBHFE	DHGFEBCA	DFBHAECG	AEHGDCFB	BGAFDECH	FCEHGDAB	EBDGAFCH	CFEDHABG	GHBDCAFE	DHBGAFCE	AEDGBHFC	EDFCBHGA	EDAFGCBH	EBAFCGDH	CGDEFBHA	EDBGCHAF	CEBHDFAG	AEBGDFCH	BEHDFACG	HCDBAEFG	AEFGDBHC	BHCEAFDG	BGFEHDAC	EAFCDHGB	EBGAFDHC	CHAEDGBF	BFDGAECH	EAGBHCFD	ECBFAGDH	FCBHAEDG	CAFGEHDB	BHDFAGCE	GFEBCHAD	AFECDHGB	AFDGEBHC	EDFGABHC
id	chr	position	array	call0	call2	A/J	C57Bl/6J	129SvlmJ	NOD/LtJ	NZO/HlLtJ	CAST/EiJ	PWK/PhJ	WSB/EiJ	OR157f52	OR941f70	OR3467f46	OR4251f139	OR5415f124	OR2291f89	OR3087f42	OR739f146	OR867f169	OR3548f45	OR3007f48	OR3078f48	OR3291f40	OR3358f52	OR692f155	OR3207f45	OR3426f49	OR3168f55	OR780f63	OR3370f40	OR3154f39	OR3389f49	OR291f146	OR3181f47	OR3289f54	OR3076f38	OR3061f41	OR3067f39	OR3594f40	OR5019f133	OR5049f136	OR5118f134	OR4587f141	OR5091f130	OR5612f134	OR3584f50
JAX00115397	4	3317170	0	T	A	T	T	A	T	A	T	T	A	T	H	T	T	A	H	T	A	T	H	T	T	T	H	T	A	T	T	A	A	A	A	A	T	H	H	A	T	A	T	H	T	T	T	T	T
JAX00115403	4	3392913	0	T	G	G	T	T	T	T	T	G	T	N	T	T	T	T	T	G	T	T	T	G	H	H	H	T	T	G	T	T	T	T	T	T	T	T	H	T	H	T	T	T	T	T	G	T	T
JAX00543609	4	3407935	0	G	T	T	G	G	G	G	G	T	G	H	G	G	G	G	G	T	G	G	G	T	H	H	H	G	G	T	G	G	G	G	G	G	G	G	H	G	H	G	G	G	G	G	T	G	G
JAX00543625	4	3452130	0	G	T	G	G	G	G	G	G	T	G	N	G	G	G	G	G	T	G	G	G	G	H	H	G	G	G	H	G	G	G	G	G	G	G	G	H	G	G	G	G	G	G	G	G	G	G
JAX00115407	4	3457990	0	G	A	A	G	A	G	A	A	A	G	H	H	G	G	G	A	A	A	G	H	A	H	A	A	A	H	A	A	A	A	G	G	G	G	A	A	A	A	A	G	H	G	G	A	H	A
JAX00115409	4	3462320	0	C	T	T	C	T	C	T	T	T	C	H	H	C	C	C	T	T	T	C	H	T	H	T	T	T	H	T	T	T	T	C	C	C	C	T	T	T	T	T	C	H	C	C	T	H	T
JAX00543629	4	3491800	0	G	C	G	G	G	G	G	C	G	G	G	G	G	G	G	G	G	G	G	H	G	G	H	G	N	G	G	C	G	G	G	G	G	G	N	G	G	H	G	G	G	G	G	G	H	H
JAX00115412	4	3495096	0	T	C	C	T	C	T	C	C	C	T	N	H	T	T	T	H	H	C	T	H	C	N	N	H	H	T	H	C	N	H	T	T	T	T	N	C	H	H	N	T	H	T	T	C	N	C
JAX00543630	4	3498156	0	T	G	T	T	T	T	T	G	G	T	H	T	T	T	T	T	G	T	T	H	T	H	G	T	G	T	G	G	N	T	T	T	T	T	H	H	T	G	T	T	T	T	T	T	H	G
JAX00115413	4	3523469	0	G	A	G	G	A	G	A	G	G	G	G	H	G	G	G	A	G	A	G	G	G	G	G	H	G	H	G	G	A	A	G	G	G	G	H	H	A	G	A	G	H	G	G	G	G	G
JAX00115415	4	3535442	0	T	G	G	T	G	T	G	G	G	T	T	T	T	T	T	G	G	G	T	T	G	T	G	G	G	T	G	G	G	G	T	T	T	T	G	G	G	G	G	T	T	T	T	G	T	G
JAX00222321	4	3586616	0	A	G	A	A	A	A	A	G	G	A	H	A	A	A	A	A	G	A	A	H	A	H	G	A	G	A	G	G	A	A	A	A	A	A	H	H	A	G	A	A	A	A	A	A	H	G
JAX00115418	4	3591810	0	A	G	G	A	G	A	G	A	A	A	A	H	A	A	A	G	A	G	A	A	G	A	A	G	A	H	A	A	G	G	A	A	A	A	H	H	G	A	G	A	H	A	A	G	A	A
JAX00543642	4	3592476	0	T	G	T	T	T	T	T	G	T	T	T	T	T	T	T	T	T	T	T	H	T	T	H	T	G	T	T	G	T	T	T	T	T	T	H	T	T	H	T	T	T	T	T	T	H	G
JAX00115420	4	3629978	0	G	A	G	G	A	G	A	G	A	A	H	H	H	G	A	A	A	A	G	N	G	H	N	H	G	A	A	G	A	A	A	A	A	G	N	A	A	N	A	G	H	G	G	G	G	G
JAX00115421	4	3630817	0	G	A	G	G	A	G	A	G	G	A	G	H	H	G	A	A	G	A	G	H	G	G	G	H	G	A	G	G	A	A	A	A	A	G	H	H	A	G	A	G	H	G	G	G	G	G
JAX00115422	4	3641823	0	A	T	T	A	T	A	T	A	A	T	A	H	H	A	T	T	A	T	A	H	T	A	A	T	A	T	A	A	T	T	T	T	T	A	H	H	T	A	T	A	H	A	A	T	A	A
JAX00543645	4	3641918	0	G	A	G	G	G	G	G	A	A	G	H	G	G	G	G	G	A	G	G	H	G	H	A	G	A	G	A	A	G	G	G	G	G	G	H	H	G	A	G	G	G	G	G	G	H	A
JAX00115424	4	3651507	0	C	T	T	C	T	C	T	C	C	T	C	H	H	C	T	T	C	T	C	H	T	C	C	T	C	T	C	C	T	T	T	T	T	C	H	H	T	C	T	C	H	C	C	T	C	C
JAX00543648	4	3669108	0	C	A	C	C	C	C	C	A	A	C	H	C	C	C	C	C	A	C	C	C	C	H	A	C	A	C	A	A	C	C	C	C	C	C	C	H	C	A	C	C	C	C	C	C	C	A
JAX00543651	4	3705014	0	C	A	C	C	C	C	C	A	A	C	H	C	C	C	C	C	A	C	C	H	C	H	A	C	A	C	A	A	C	C	C	C	C	C	H	H	C	A	C	C	C	C	C	C	N	A
JAX00115426	4	3705311	0	T	C	C	T	C	T	C	C	C	T	H	H	H	T	T	C	C	C	T	H	C	H	C	C	C	H	C	C	C	C	T	T	T	T	C	C	C	C	C	T	H	T	T	C	H	C
JAX00543652	4	3705794	0	C	A	C	C	C	C	C	C	A	C	A	C	C	C	C	C	A	C	C	C	C	A	A	C	C	C	A	C	C	C	C	C	C	C	C	A	C	A	C	C	C	C	C	C	C	C
JAX00543655	4	3715363	0	G	A	G	G	G	G	G	G	A	G	G	G	G	G	G	G	A	G	G	G	G	G	H	G	G	G	A	G	G	G	G	G	G	G	G	N	G	H	G	G	G	G	G	G	G	G
JAX00543656	4	3715392	0	T	C	T	T	T	T	T	C	C	T	H	T	T	T	T	T	C	T	T	H	T	H	C	T	C	T	C	C	T	T	T	T	T	T	H	H	T	C	T	T	T	T	T	T	H	C
JAX00543657	4	3715430	0	C	T	T	C	T	C	T	C	C	C	C	H	H	C	C	T	C	T	C	C	T	C	C	T	C	H	C	C	T	T	C	C	C	C	H	H	T	C	T	C	H	C	C	T	C	C
JAX00543658	4	3715482	0	G	A	G	G	G	G	G	G	G	A	G	G	G	G	A	G	G	G	G	H	G	G	G	G	G	H	G	G	G	G	A	A	A	G	G	G	G	G	G	G	G	G	G	G	G	G
JAX00543660	4	3723706	0	C	T	C	C	C	C	C	T	C	C	C	C	C	C	C	C	C	C	C	H	C	C	H	C	T	C	C	T	C	C	C	C	C	C	H	C	C	H	C	C	C	C	C	C	H	T
JAX00115430	4	3759378	0	C	T	C	C	T	C	T	C	C	C	C	H	N	C	C	N	C	T	C	C	C	C	C	H	C	N	C	C	N	T	C	C	C	C	H	H	T	C	T	C	N	C	C	C	C	C
JAX00115433	4	3787560	0	C	T	C	C	T	C	T	C	C	C	C	H	H	C	C	T	C	T	C	C	C	C	C	H	C	H	C	C	T	T	C	C	C	C	H	H	T	C	T	C	H	C	C	C	C	C
JAX00543676	4	3806643	0	G	T	G	G	G	G	G	T	T	T	H	G	G	G	T	G	T	G	G	T	G	H	T	G	T	N	T	T	G	G	T	T	T	G	H	H	G	T	G	G	G	G	G	G	N	T
JAX00115436	4	3825900	0	A	C	A	A	C	A	A	A	A	A	A	H	H	A	A	C	A	C	A	A	A	A	A	H	A	A	A	A	A	H	A	A	A	A	A	H	A	A	C	A	H	A	A	A	A	A
JAX00543681	4	3827884	0	C	T	C	C	C	C	C	T	C	C	C	C	C	C	C	C	C	C	C	H	C	C	H	C	T	C	C	T	C	C	C	C	C	C	N	C	C	H	C	C	C	C	C	C	C	N
JAX00543682	4	3845216	0	G	A	G	G	G	G	G	A	G	G	G	G	G	G	G	G	G	G	G	H	G	G	H	G	A	G	G	A	G	G	G	G	G	G	H	G	G	H	G	G	G	G	G	G	H	A
JAX00115439	4	3860314	0	A	G	G	A	A	A	A	G	G	A	H	A	A	A	A	A	G	A	A	H	G	H	G	N	G	A	G	G	A	A	A	A	A	A	H	H	A	G	A	A	A	A	A	G	H	G
JAX00543688	4	3918495	0	C	T	C	C	C	C	C	T	T	C	H	C	C	C	C	C	T	C	C	H	C	H	T	C	T	C	T	T	C	C	C	C	C	C	H	H	C	T	C	C	C	C	C	C	H	T
JAX00543689	4	3919513	0	T	A	T	T	T	T	T	T	A	T	H	T	T	T	T	T	A	T	T	T	T	N	N	T	T	T	A	T	T	T	T	T	T	T	T	H	T	A	T	T	T	T	T	T	T	T
JAX00115445	4	3943455	0	G	A	G	G	G	G	G	G	A	G	H	G	G	G	G	G	A	G	G	G	G	H	H	G	G	G	A	G	G	G	G	G	G	G	G	H	G	H	G	G	G	G	G	G	G	G
JAX00543693	4	3945530	0	G	A	G	G	G	G	G	G	A	G	H	G	G	G	G	G	A	G	G	G	G	H	H	G	G	G	A	G	G	G	G	G	G	G	G	H	G	H	G	G	G	G	G	G	G	G
JAX00115448	4	3983547	0	T	G	T	T	T	T	T	G	G	T	H	T	T	T	T	T	G	T	T	H	T	H	G	T	G	T	G	G	T	T	T	T	T	T	H	H	T	G	T	T	T	T	T	T	N	G
JAX00543699	4	4034499	0	G	A	A	G	G	G	G	A	A	A	H	G	G	G	A	G	A	G	G	A	A	H	A	H	A	H	A	A	G	G	A	A	A	G	H	H	G	A	G	G	G	G	G	A	H	A
JAX00115451	4	4035474	0	G	A	A	G	G	G	G	G	G	G	G	G	G	G	G	G	G	G	G	G	A	G	G	H	G	G	G	G	G	G	G	G	G	G	G	G	G	G	G	G	G	G	G	A	G	G
JAX00115453	4	4059110	0	G	A	G	G	G	G	G	A	A	G	H	G	G	G	G	G	A	G	G	H	G	H	A	G	A	G	A	A	G	G	G	G	G	G	H	H	G	A	G	G	G	G	G	G	H	A
JAX00115457	4	4103971	0	A	T	A	A	A	A	A	A	T	A	A	A	A	A	A	A	T	A	A	A	A	A	H	A	A	A	T	A	A	A	A	A	A	A	A	A	A	N	A	A	A	A	A	A	A	N
JAX00222337	4	4131889	0	C	A	C	C	C	C	C	A	A	C	H	C	C	C	C	C	A	C	C	H	C	H	A	C	A	C	A	A	C	C	C	C	C	C	H	H	C	A	C	C	C	C	C	C	H	A
JAX00543710	4	4148366	0	T	A	T	T	T	T	T	A	T	T	T	T	T	T	T	T	T	T	T	H	T	T	H	T	A	T	T	A	T	T	T	T	T	T	H	T	T	H	T	T	T	T	T	T	H	A
JAX00543711	4	4154749	0	T	G	G	T	T	T	T	T	T	T	T	T	T	T	T	T	T	T	T	T	G	T	T	G	T	T	T	T	T	T	T	T	T	T	T	T	T	T	T	T	T	T	T	G	T	T
JAX00543712	4	4160532	0	C	T	T	C	C	C	C	C	C	C	C	C	C	C	C	C	C	C	C	C	T	C	C	T	C	C	C	C	C	C	C	C	C	C	C	C	C	C	C	C	C	C	C	T	C	C
JAX00543714	4	4182854	0	T	C	T	T	T	T	T	C	T	T	T	T	T	T	T	T	T	T	T	H	T	T	H	T	C	T	T	C	T	T	T	T	T	T	H	T	T	H	T	T	T	T	T	T	H	C
JAX00543715	4	4188034	0	C	T	C	C	C	C	C	T	T	C	H	C	C	C	C	C	T	C	C	H	C	H	T	C	T	C	N	T	C	C	C	C	C	C	H	H	C	T	C	C	C	C	C	C	H	T
JAX00115463	4	4188193	0	T	C	C	T	T	T	T	C	C	T	H	T	T	T	T	T	C	T	T	H	C	H	C	H	C	T	C	C	T	T	T	T	T	T	H	H	T	C	T	T	T	T	T	C	H	C
JAX00543721	4	4240749	0	A	G	G	A	A	A	A	G	A	A	A	A	A	A	A	A	A	A	A	A	G	A	A	N	H	A	A	H	A	A	A	A	A	A	A	A	A	A	A	A	A	A	A	G	A	H
JAX00543722	4	4242428	0	C	T	T	C	C	C	C	C	T	C	H	C	C	C	C	C	T	C	C	C	T	H	H	H	C	C	T	C	C	C	C	C	C	C	C	H	C	H	C	C	C	C	C	T	C	C
JAX00543726	4	4265207	0	C	A	A	C	C	C	C	C	A	C	H	C	C	C	C	C	A	C	C	C	A	H	H	H	C	C	A	C	C	C	C	C	C	C	C	H	C	H	C	C	C	C	C	A	C	C
JAX00543727	4	4265560	0	A	G	G	A	A	A	A	A	G	A	H	A	A	A	A	A	G	A	A	A	G	H	H	H	A	A	G	A	A	A	A	A	A	A	A	H	A	H	A	A	A	A	A	G	A	A
JAX00543728	4	4266141	0	C	T	C	C	C	C	C	T	T	C	H	C	C	C	C	C	T	C	C	H	C	H	T	C	T	C	T	T	C	C	C	C	C	C	H	H	C	T	C	C	C	C	C	C	H	T
JAX00543730	4	4273428	0	T	A	A	T	T	T	T	T	T	T	T	T	T	T	T	T	T	T	T	T	N	T	T	H	T	T	T	T	T	T	T	T	T	T	T	T	T	T	T	T	T	T	T	A	T	T
JAX00543733	4	4291696	0	A	G	G	A	A	A	A	G	G	A	H	A	A	A	A	A	G	A	A	N	G	H	G	H	G	A	G	G	A	A	A	A	A	A	H	H	A	G	A	A	A	A	A	G	H	G
JAX00543738	4	4304889	0	T	G	G	T	T	T	T	G	T	T	T	T	T	T	T	T	T	T	T	H	G	T	H	H	G	T	T	G	T	T	T	T	T	T	H	T	T	H	T	T	T	T	T	G	H	G
JAX00543739	4	4308439	0	G	A	A	G	G	G	G	G	A	G	G	G	G	G	G	G	A	G	G	G	A	G	G	G	G	G	A	G	G	G	G	G	G	G	G	G	G	G	G	G	G	G	G	A	G	G
JAX00543742	4	4323584	0	C	T	C	C	C	C	C	T	T	C	H	C	C	C	C	C	T	C	C	H	C	H	T	C	T	C	T	T	C	C	C	C	C	C	H	H	C	T	C	C	C	C	C	C	H	T
JAX00543743	4	4324265	0	G	T	T	G	G	G	G	G	G	G	G	G	G	G	G	G	G	G	G	G	T	G	G	H	G	G	G	G	G	G	G	G	G	G	G	G	G	G	G	G	G	G	G	T	G	G
JAX00543749	4	4369700	0	C	T	T	C	C	C	C	T	C	C	C	C	C	C	C	C	C	C	C	H	T	C	H	H	T	C	C	T	C	C	C	C	C	C	H	C	C	H	C	C	C	C	C	T	H	T
JAX00543753	4	4371804	0	T	G	G	T	T	T	T	G	G	T	H	T	T	T	T	T	G	T	T	H	G	H	G	H	G	T	G	G	T	T	T	T	T	T	H	H	T	G	T	T	T	T	T	G	H	G
JAX00543758	4	4396487	0	A	C	C	A	A	A	A	A	C	A	H	A	A	A	A	A	C	A	A	A	C	H	H	H	A	A	C	A	A	A	A	A	A	A	A	H	A	H	A	A	A	A	A	C	A	A
JAX00115479	4	4421138	0	A	G	A	A	A	A	A	G	A	A	A	A	A	A	A	A	A	A	A	N	A	A	N	A	G	A	A	G	A	A	A	A	A	A	H	A	A	H	A	A	A	A	A	A	H	G
JAX00115481	4	4421876	0	T	C	C	T	T	T	T	T	T	T	T	T	T	T	T	T	T	T	T	T	C	T	T	H	T	T	T	T	T	T	T	T	T	T	T	T	T	T	T	T	T	T	T	C	T	T
JAX00543761	4	4427185	0	C	T	C	C	C	C	C	C	T	C	H	N	C	N	C	C	T	C	C	C	C	H	H	C	C	C	T	C	C	C	C	C	C	C	C	H	C	H	C	C	C	C	C	C	C	C
JAX00543764	4	4435378	0	C	T	T	C	C	C	C	T	T	C	H	C	C	C	C	C	T	C	C	H	T	H	T	H	T	C	T	T	C	C	C	C	C	C	H	H	C	T	C	C	C	C	C	T	H	T
JAX00543766	4	4439007	0	C	G	C	C	C	C	C	C	G	C	H	C	C	C	C	C	G	C	C	C	C	H	H	C	C	C	G	C	C	C	C	C	C	C	C	H	C	H	C	C	C	C	C	C	C	C
JAX00543768	4	4455759	0	G	T	T	G	G	G	G	G	G	G	G	G	G	G	G	G	G	G	G	G	T	G	G	H	G	G	G	G	G	G	G	G	G	G	G	G	G	G	G	G	G	G	G	T	G	G
JAX00543771	4	4483248	0	A	C	A	A	A	A	A	C	A	A	A	A	A	A	A	A	A	A	A	H	A	A	H	A	C	A	A	C	A	A	A	A	A	A	H	A	A	H	A	A	A	A	A	A	H	C
JAX00189357	4	4485040	0	T	G	G	T	G	T	T	G	G	T	H	H	H	T	T	G	G	G	T	H	G	H	G	G	G	T	G	G	T	H	T	T	T	T	H	G	T	G	G	T	H	T	T	G	N	G
JAX00115485	4	4499806	0	C	T	C	C	C	C	C	T	T	C	H	C	C	C	C	C	T	C	C	H	C	H	T	C	T	C	T	T	C	C	C	C	C	C	H	H	C	T	C	C	C	C	C	C	H	T
JAX00543776	4	4515836	0	G	A	G	G	G	G	G	G	A	G	H	G	G	G	G	G	A	G	G	G	G	H	H	G	G	G	A	G	G	G	G	G	G	G	G	H	G	H	G	G	G	G	G	G	G	G
JAX00115490	4	4541842	0	C	T	C	C	C	C	C	T	C	C	C	C	C	C	C	C	C	C	C	H	C	C	H	C	T	C	C	T	C	C	C	C	C	C	H	C	C	N	C	C	C	C	C	C	H	T
JAX00222346	4	4549601	0	T	A	T	T	T	T	T	T	A	T	H	T	T	T	T	T	A	T	T	T	T	H	H	T	T	T	A	T	T	T	T	T	T	T	T	H	T	H	T	T	T	T	T	T	T	T
JAX00115491	4	4566051	0	G	A	A	G	G	G	G	G	A	G	H	G	G	G	G	G	A	G	G	G	A	H	N	H	G	G	A	G	G	G	G	G	G	G	G	H	G	H	G	G	G	G	G	A	G	G
JAX00115492	4	4566246	0	G	A	A	G	G	G	G	G	G	G	G	G	G	G	G	G	G	G	G	G	A	G	G	H	G	G	G	G	G	G	G	G	G	G	G	G	G	G	G	G	G	G	G	A	G	G
JAX00543786	4	4577949	0	G	A	A	G	G	G	G	G	A	G	H	G	G	G	G	G	A	G	G	G	A	H	H	H	G	G	A	G	G	G	G	G	G	G	G	H	G	N	G	G	G	G	G	A	G	G
JAX00115496	4	4618800	0	A	G	G	A	A	A	A	G	A	A	A	A	A	A	A	A	A	A	A	H	G	A	H	H	G	A	A	G	A	A	A	A	A	A	H	A	A	H	A	A	A	A	A	G	H	G
JAX00543791	4	4628592	0	C	T	T	C	C	C	C	C	C	C	C	C	C	C	C	C	C	C	C	C	T	C	C	H	C	C	C	C	C	C	C	C	C	C	C	C	C	C	C	C	C	C	C	T	C	C
JAX00543797	4	4641843	0	T	C	T	T	T	T	T	T	C	T	H	T	T	T	T	T	C	T	T	T	T	H	N	T	T	T	C	T	T	T	T	T	T	T	T	H	T	H	T	T	T	T	T	T	T	T
JAX00543798	4	4644121	0	A	G	A	A	A	A	A	G	G	A	H	A	A	A	A	A	G	A	A	H	A	H	G	A	G	A	G	G	A	A	A	A	A	A	H	H	A	G	A	A	A	A	A	A	H	G
JAX00543802	4	4652673	0	T	C	T	T	T	T	T	T	C	T	H	T	T	T	T	T	C	T	T	T	T	H	H	T	T	T	H	T	T	T	T	T	T	T	T	H	T	H	T	T	T	T	T	T	T	T
JAX00543803	4	4654359	0	A	G	A	A	A	A	A	G	G	A	H	A	A	A	A	A	G	A	A	H	A	H	G	A	G	A	G	G	A	A	A	A	A	A	H	H	A	G	A	A	A	A	A	A	H	G
JAX00115500	4	4700501	0	A	G	A	A	A	A	A	G	G	A	H	A	A	A	A	A	G	A	A	H	A	H	G	A	G	A	G	G	A	A	A	A	A	A	H	H	A	G	A	A	A	A	A	A	H	G
JAX00115501	4	4700641	0	G	A	G	G	G	G	G	G	A	G	N	G	G	G	G	G	A	G	G	G	G	H	H	G	G	G	A	G	G	G	G	G	G	G	G	N	G	H	G	G	G	G	G	G	G	G
JAX00543811	4	4703706	0	A	T	T	A	A	A	A	A	A	A	A	A	A	A	A	A	A	A	A	A	T	A	A	H	A	A	A	A	A	A	A	A	A	A	A	A	A	A	A	A	A	A	A	T	A	A
JAX00543814	4	4725887	0	A	T	A	A	A	A	A	T	T	A	H	A	A	A	A	A	T	A	A	H	A	H	T	A	T	A	T	T	A	A	A	A	A	A	H	H	A	T	A	A	A	A	A	A	H	T
JAX00543815	4	4731710	0	A	C	C	A	A	A	A	A	C	A	A	A	A	A	A	A	C	A	A	A	C	A	A	H	A	A	C	A	A	A	A	A	A	A	A	A	A	A	A	A	A	A	A	C	A	A
JAX00543818	4	4745878	0	A	G	G	A	A	A	A	G	A	A	A	A	A	A	A	A	A	A	A	H	G	A	G	H	G	A	A	G	A	A	A	A	A	A	H	A	A	G	A	A	A	A	A	G	N	G
JAX00543819	4	4749698	0	G	A	G	G	G	G	G	G	A	G	H	G	G	G	G	G	A	G	G	G	G	H	H	G	G	G	A	G	G	G	G	G	G	G	G	H	G	H	G	G	G	G	G	G	G	G
JAX00115506	4	4778976	0	A	G	G	A	A	A	A	G	G	A	H	A	A	A	A	A	G	A	A	H	G	H	G	H	G	A	G	G	A	A	A	A	A	A	H	H	A	G	A	A	A	A	A	G	H	G
JAX00115507	4	4779593	0	T	C	C	T	T	T	T	C	C	T	H	T	T	T	T	T	C	T	T	H	C	H	C	H	C	T	C	C	T	T	T	T	T	T	H	H	T	C	T	T	T	T	T	C	H	C
JAX00115508	4	4780176	0	C	T	T	C	C	C	C	C	C	C	C	C	C	C	C	C	C	C	C	C	T	C	C	H	C	C	C	C	C	C	C	C	C	C	C	C	C	C	C	C	C	C	C	T	C	C
JAX00543827	4	4788931	0	T	C	C	T	T	T	T	C	T	T	T	T	T	T	T	T	T	T	T	H	C	T	H	H	C	T	T	C	T	T	T	T	T	T	H	T	T	H	T	T	T	T	T	C	H	C
JAX00543835	4	4802351	0	T	A	T	T	T	T	T	T	A	T	H	T	T	T	T	T	A	T	T	T	T	H	H	T	T	T	A	T	T	T	T	T	T	T	T	H	T	H	T	T	T	T	T	T	T	T
JAX00115509	4	4806464	0	G	C	G	G	G	G	G	C	G	G	G	G	G	G	G	G	G	G	G	H	G	G	H	G	C	G	G	C	G	G	G	G	G	G	H	G	G	H	G	G	G	G	G	G	H	C
JAX00115511	4	4833841	0	A	C	A	A	A	A	A	C	A	A	A	A	A	A	A	A	A	A	A	H	A	A	H	A	C	A	A	C	A	A	A	A	A	A	H	A	A	H	A	A	A	A	A	A	H	C
JAX00543838	4	4846410	0	T	C	T	T	T	T	T	T	T	C	T	T	T	T	C	T	T	T	T	H	T	T	T	T	T	H	T	T	T	T	C	C	C	T	T	T	T	T	T	T	T	T	T	T	T	T
JAX00115512	4	4857786	0	T	C	T	T	T	T	T	C	C	T	H	T	T	T	T	T	C	T	T	H	T	H	C	T	C	T	C	C	T	T	T	T	T	T	H	H	T	C	T	T	T	T	T	T	H	C
JAX00543844	4	4882511	0	G	C	C	G	G	G	G	G	C	G	H	G	G	G	G	G	C	G	G	G	C	H	H	H	G	G	C	G	G	G	G	G	G	G	G	H	G	H	G	G	G	G	G	C	G	G
JAX00543850	4	4885981	0	G	C	G	G	G	G	G	C	G	G	G	G	G	G	G	G	G	G	G	H	G	G	H	G	C	G	G	C	G	G	G	G	G	G	H	G	G	H	G	G	G	G	G	G	H	C
JAX00115516	4	4908542	0	A	C	A	A	A	A	A	C	C	A	H	A	A	A	A	A	C	A	A	H	A	H	C	A	C	A	C	C	A	A	A	A	A	A	H	H	A	C	A	A	A	A	A	A	H	C
JAX00115518	4	4936482	0	T	C	T	T	T	T	T	C	C	T	H	T	T	T	T	T	C	T	T	H	T	H	C	T	C	T	C	C	T	T	T	T	T	T	H	H	T	C	T	T	T	T	T	T	H	C
JAX00222354	4	4952156	0	A	G	A	A	A	A	A	G	G	A	A	A	A	A	A	A	G	A	A	H	A	H	G	A	G	A	G	G	A	A	A	A	A	A	N	H	A	G	A	A	A	A	A	A	N	G
JAX00222355	4	4995031	0	G	T	G	G	G	G	G	T	G	G	G	G	G	G	G	G	G	G	G	H	G	G	T	G	T	G	G	T	G	G	G	G	G	G	H	G	G	T	G	G	G	G	G	G	H	T
JAX00543862	4	5026978	0	T	C	T	T	T	T	T	C	C	T	H	T	T	T	T	T	C	T	T	H	T	N	C	T	C	T	C	C	T	T	T	T	T	T	H	N	T	C	T	T	T	T	T	T	H	C
JAX00115525	4	5027351	0	T	C	T	T	T	T	T	C	C	T	C	T	T	T	T	T	C	T	T	C	T	C	C	T	C	T	C	C	T	T	T	T	T	T	C	C	T	C	H	T	T	T	T	T	C	C
JAX00543868	4	5064844	0	C	T	C	C	C	C	C	C	T	C	H	C	C	C	C	C	T	C	C	C	C	H	H	C	C	C	T	C	C	C	C	C	C	C	C	H	C	H	C	C	C	C	C	C	C	C
JAX00115530	4	5098585	0	C	A	C	C	C	C	C	A	C	C	C	C	C	C	C	C	C	C	C	H	C	C	H	C	A	C	C	A	C	C	C	C	C	C	H	C	C	H	C	C	C	C	C	C	H	A
JAX00543874	4	5110397	0	G	T	G	G	G	G	G	T	G	G	G	G	G	G	G	G	G	G	G	H	G	G	H	G	T	G	G	T	G	G	G	G	G	G	H	G	G	H	G	G	G	G	G	G	H	T
JAX00115533	4	5137867	0	G	A	G	G	G	G	G	G	A	G	H	G	G	G	G	G	A	G	G	G	G	H	H	G	G	G	A	G	G	G	G	G	G	G	G	H	G	H	G	G	G	G	G	G	G	G
JAX00543879	4	5143182	0	A	G	A	A	A	A	A	A	G	A	H	A	A	A	A	A	G	A	A	A	A	H	H	A	A	A	G	A	A	A	A	A	A	A	A	H	A	H	A	A	A	A	A	A	A	A
JAX00115535	4	5145900	0	C	A	C	C	C	C	C	C	A	C	H	C	C	C	C	C	A	C	C	C	C	H	H	C	C	C	A	C	C	C	C	C	C	C	C	H	C	H	C	C	C	C	C	C	C	C
JAX00543880	4	5155568	0	C	G	C	C	C	C	C	G	C	C	C	C	C	C	C	C	C	C	C	H	C	C	H	C	H	C	C	N	C	C	C	C	C	C	N	C	C	H	C	C	C	C	C	C	C	G
JAX00543881	4	5159695	0	G	A	G	G	G	G	G	A	G	G	G	G	G	G	G	G	G	G	G	H	G	G	H	G	A	G	G	A	G	G	G	G	G	G	H	G	G	H	G	G	G	G	G	G	N	A
JAX00222360	4	5167568	0	A	G	A	A	A	A	A	G	G	A	H	A	A	A	A	A	G	A	A	H	A	H	G	A	G	A	G	G	A	A	A	A	A	A	H	H	A	G	A	A	A	A	A	A	H	G
JAX00115536	4	5179555	0	C	A	C	C	C	C	C	A	A	C	H	C	C	C	C	C	A	C	C	H	C	H	A	C	A	C	A	A	C	C	C	C	C	C	H	H	C	A	C	C	C	C	C	C	H	A
JAX00543882	4	5180296	0	C	A	C	C	C	C	C	A	A	C	C	C	C	C	C	C	A	C	C	C	C	N	A	C	A	C	A	A	C	C	C	C	C	C	C	C	C	A	C	C	C	C	C	C	C	A
JAX00543885	4	5202159	0	G	A	G	G	G	G	G	A	G	G	G	G	G	G	G	G	G	G	G	H	G	G	H	G	A	G	G	A	G	G	G	G	G	G	H	G	G	H	G	G	G	G	G	G	H	A
JAX00115541	4	5221957	0	T	C	T	T	T	T	T	C	T	T	T	T	T	T	T	T	T	T	T	H	T	T	H	T	C	T	T	C	T	T	T	T	T	T	H	T	T	H	T	T	T	T	T	T	H	C
JAX00543890	4	5228789	0	C	T	C	C	C	C	C	T	T	C	H	C	C	C	C	C	T	C	C	H	C	H	T	C	T	C	T	T	C	C	C	C	C	C	H	H	C	T	C	C	C	C	C	C	H	T
JAX00543892	4	5250714	0	C	T	C	C	C	C	C	T	C	C	C	C	C	C	C	C	C	C	C	H	C	C	H	C	T	C	C	T	C	C	C	C	C	C	H	C	C	H	C	C	C	C	C	C	H	T
JAX00115543	4	5262982	0	T	G	T	T	T	T	T	G	G	T	H	T	T	T	T	T	G	T	T	H	T	H	G	T	G	T	G	G	T	T	T	T	T	T	H	H	T	G	T	T	T	T	T	T	H	G
JAX00543894	4	5287085	0	A	G	A	A	A	A	A	G	G	A	H	A	A	A	A	A	G	A	A	H	A	H	G	A	G	A	G	G	A	A	A	A	A	A	H	H	A	G	A	A	A	A	A	A	H	G
JAX00543896	4	5288800	0	T	G	T	T	T	T	T	G	G	T	H	T	T	T	T	T	G	T	T	H	T	H	G	T	G	T	G	G	T	T	T	T	T	T	H	H	T	G	T	T	T	T	T	T	H	G
JAX00543901	4	5376136	0	C	T	C	C	C	C	C	T	C	C	C	C	C	C	C	C	C	C	C	N	C	C	H	C	T	C	C	T	C	C	C	C	C	C	T	C	C	H	C	C	C	C	C	C	H	T
JAX00543902	4	5376247	0	T	G	T	T	T	T	T	G	G	T	H	T	T	T	T	T	G	T	T	H	T	H	G	T	G	T	G	G	T	T	T	T	T	T	H	H	T	G	T	T	T	T	T	T	H	G
JAX00115554	4	5418158	0	T	A	T	T	T	T	T	A	A	T	H	T	T	T	T	T	A	T	T	H	T	N	A	T	A	T	A	A	T	T	T	T	T	T	H	N	T	A	T	T	T	T	T	T	H	A
JAX00115555	4	5420501	0	G	A	G	G	G	G	G	G	A	G	H	G	G	G	G	G	A	G	G	G	G	H	H	G	G	G	A	G	G	G	G	G	G	G	G	H	G	H	G	G	G	G	G	G	G	G
JAX00543909	4	5438904	0	A	G	A	A	A	A	A	A	G	A	H	A	A	A	A	A	G	A	A	A	A	H	N	A	A	A	G	A	A	A	A	A	A	A	A	H	A	H	A	A	A	A	A	A	A	A
JAX00115557	4	5458036	0	C	T	C	C	C	C	C	C	T	C	H	C	C	C	C	C	T	C	C	C	C	H	H	C	C	C	T	C	C	C	C	C	C	C	C	H	C	T	C	C	C	C	C	C	C	C
JAX00222365	4	5463675	0	A	T	A	A	A	A	A	T	T	A	H	A	A	A	A	A	T	A	A	H	A	H	T	A	T	A	T	T	A	A	A	A	A	A	H	H	A	T	A	A	A	A	A	A	H	T
JAX00115560	4	5497671	0	T	C	T	T	T	T	T	C	C	T	H	T	T	T	T	T	C	T	T	H	T	H	C	T	C	T	C	C	T	T	T	T	T	T	H	H	T	C	T	T	T	T	T	T	H	C
JAX00115561	4	5498009	0	A	T	A	A	A	A	A	T	A	A	A	A	A	A	A	A	A	A	A	N	A	A	H	A	T	A	A	T	A	A	A	A	A	A	H	A	A	H	A	A	A	A	A	A	H	T
JAX00115563	4	5526215	0	T	A	A	T	T	T	A	A	A	A	H	T	T	T	A	T	A	T	T	A	A	H	A	H	A	A	A	A	A	H	A	A	A	T	A	H	A	A	T	T	T	T	T	A	H	A
JAX00543915	4	5538888	0	A	G	A	A	A	A	A	G	G	A	H	A	A	A	A	A	G	A	A	H	A	H	G	A	G	A	G	G	A	A	A	A	A	A	H	H	A	G	A	A	A	A	A	A	H	G
JAX00115565	4	5539478	0	T	A	T	T	T	T	T	A	T	T	T	T	T	T	T	T	T	T	T	H	T	T	H	T	A	T	T	A	T	T	T	T	T	T	H	T	T	H	T	T	T	T	T	T	H	A
JAX00115566	4	5564700	0	T	C	T	T	T	T	T	C	C	T	H	T	T	T	T	T	C	T	T	H	T	H	C	T	C	T	C	C	T	T	T	T	T	T	H	H	T	C	T	T	T	T	T	T	H	C
JAX00115567	4	5565026	0	G	A	G	G	G	G	G	G	A	G	H	G	G	G	G	G	A	G	G	G	G	H	H	G	G	G	A	G	G	G	G	G	G	G	G	H	G	H	G	G	G	G	G	G	G	G
JAX00115568	4	5565119	0	A	G	A	A	A	A	A	G	G	A	H	A	A	A	A	A	G	A	A	H	A	H	G	A	G	A	G	G	A	A	A	A	A	A	H	H	A	G	A	A	A	A	A	A	H	G
JAX00543917	4	5565429	0	C	G	C	C	C	C	C	G	C	C	C	C	C	C	C	C	C	C	C	H	C	C	H	C	G	C	C	G	C	C	C	C	C	C	H	C	C	N	C	C	C	C	C	C	H	G
JAX00543922	4	5580478	0	T	C	T	T	T	T	T	C	T	T	T	T	T	T	T	T	T	T	T	H	T	T	H	T	C	T	T	C	T	T	T	T	T	T	H	T	T	H	T	T	T	T	T	T	H	C
JAX00543926	4	5614408	0	A	G	A	A	A	A	A	G	G	A	H	A	A	A	A	A	G	A	A	H	A	N	G	A	G	A	G	G	A	A	A	A	A	A	H	H	A	G	A	A	A	A	A	A	N	G
JAX00115570	4	5621590	0	G	A	G	G	G	G	G	G	A	G	H	G	G	G	G	G	A	G	G	G	G	H	H	G	G	G	A	G	G	G	G	G	G	G	G	H	G	H	G	G	G	G	G	G	G	G
JAX00115571	4	5621814	0	T	G	T	T	T	T	T	G	G	T	H	T	T	T	T	T	G	T	T	H	T	H	G	T	G	T	G	G	T	T	T	T	T	T	H	H	T	G	T	T	T	T	T	T	H	G
JAX00115572	4	5663004	0	C	G	C	C	C	C	C	G	G	C	C	C	C	C	C	C	H	C	C	N	C	C	G	C	G	C	H	G	C	C	C	C	C	C	N	C	C	G	C	C	C	C	C	C	N	G
JAX00543936	4	5704070	0	A	T	A	A	A	A	A	T	A	A	A	A	A	A	A	A	A	A	A	H	A	A	H	A	T	A	A	T	A	A	A	A	A	A	H	A	A	H	A	A	A	A	A	A	H	T
JAX00543938	4	5727738	0	G	C	G	G	G	G	G	G	C	G	N	G	G	G	G	G	C	G	G	G	G	H	N	G	G	G	C	G	G	G	G	G	G	G	G	H	G	H	G	G	G	G	G	G	G	G
JAX00543946	4	5757514	0	A	G	A	A	A	A	A	G	G	A	H	A	A	A	A	A	G	A	A	H	A	H	G	A	G	A	G	G	A	A	A	A	A	A	H	H	A	G	A	A	A	A	A	A	H	G
JAX00115588	4	5869451	0	T	C	T	T	T	T	T	C	T	T	T	T	T	T	T	T	T	T	T	H	T	T	H	T	C	T	T	C	T	T	T	T	T	T	N	T	T	H	T	T	T	T	T	T	H	C
JAX00543951	4	5882572	0	G	C	G	G	G	G	G	G	C	G	H	G	G	G	G	G	C	G	G	G	G	H	H	G	G	G	C	G	G	G	G	G	G	G	G	H	G	H	G	G	G	G	G	G	G	G
JAX00543953	4	5922414	0	T	A	T	T	T	T	T	T	A	T	H	T	T	T	T	T	A	T	T	T	T	H	H	T	T	T	A	T	T	T	T	T	T	T	T	H	T	H	T	T	T	T	T	T	T	T
JAX00543958	4	5930218	0	G	A	G	G	G	G	G	A	G	G	G	G	G	G	G	G	G	G	G	H	G	G	H	G	A	G	G	A	G	G	G	G	G	G	H	G	G	H	G	G	G	G	G	G	H	A
JAX00543960	4	5950625	0	A	G	A	A	A	A	A	G	A	A	A	A	A	A	A	A	A	A	A	H	A	A	N	A	G	A	A	G	A	A	A	A	A	A	H	A	A	N	A	A	A	A	A	A	H	G
JAX00115594	4	5959340	0	A	G	A	A	A	A	A	A	G	A	H	A	A	A	A	A	G	A	A	A	A	H	H	A	A	A	G	A	A	A	A	A	A	A	A	H	A	H	A	A	A	A	A	A	A	A
JAX00115595	4	5959368	0	C	T	C	C	C	C	C	C	T	C	T	C	C	C	C	C	T	C	C	C	C	T	T	C	C	C	T	C	C	C	C	C	C	C	C	T	C	T	C	C	C	C	C	C	C	C
JAX00115597	4	5975049	0	A	G	A	A	A	A	A	A	G	A	H	A	A	A	A	A	G	A	A	A	A	H	N	A	A	A	G	A	A	A	A	A	A	A	A	H	A	H	A	A	A	A	A	A	A	A
JAX00543965	4	5997293	0	G	A	G	G	G	G	G	G	A	G	H	G	G	G	G	G	A	G	G	G	G	H	H	G	G	G	A	G	G	G	G	G	G	G	G	H	G	H	G	G	G	G	G	G	G	G
JAX00543969	4	6014303	0	G	A	G	G	A	A	G	G	G	G	G	A	A	A	G	A	N	A	A	G	G	A	G	A	N	G	G	G	G	H	G	G	G	G	G	A	G	N	A	H	A	A	G	G	A	G
JAX00543974	4	6022917	0	T	G	G	T	G	G	T	G	G	T	H	G	G	G	T	G	G	G	G	H	G	G	G	G	G	T	G	G	T	H	T	T	T	T	H	G	T	G	G	H	G	G	T	T	G	G
JAX00543983	4	6044218	0	A	G	A	A	A	A	A	A	G	G	H	A	A	A	G	A	G	A	A	H	A	H	H	A	A	G	G	A	A	A	G	G	G	A	A	N	A	N	A	A	A	A	A	A	A	A
JAX00543984	4	6045199	0	C	T	C	C	T	T	C	T	C	C	C	T	T	T	C	T	C	T	T	H	C	H	H	H	T	C	C	T	C	H	C	C	C	C	H	H	C	H	T	H	T	T	C	C	T	T
JAX00543985	4	6047373	0	A	G	A	A	A	A	A	A	G	A	H	A	A	A	A	A	G	A	A	A	A	H	H	A	A	A	G	A	A	A	A	A	A	A	A	H	A	H	A	A	A	A	A	A	A	A
JAX00115602	4	6061614	0	G	T	T	G	T	T	G	T	T	T	H	T	T	T	T	T	T	T	T	T	T	T	T	T	T	T	T	T	G	H	T	T	T	G	H	T	G	T	T	H	T	T	G	G	T	T
JAX00543988	4	6062291	0	G	T	G	G	T	T	G	T	G	G	G	T	T	T	G	T	G	T	T	H	G	H	H	H	T	G	G	T	G	N	G	G	G	G	N	H	G	G	T	G	T	T	G	G	T	T
JAX00543990	4	6062910	0	T	A	T	T	A	A	T	A	T	T	T	A	A	A	T	A	T	A	A	H	T	H	H	H	A	T	T	A	T	H	T	T	T	T	H	H	T	H	A	H	A	A	T	T	A	A
JAX00543991	4	6062944	0	G	A	G	G	G	G	G	G	A	G	G	G	G	G	G	G	A	G	G	G	G	H	H	G	G	G	A	G	G	G	G	G	G	G	G	N	G	H	G	G	G	G	G	G	G	G
JAX00543993	4	6063805	0	C	T	T	C	C	C	C	C	C	T	C	C	C	C	N	C	C	C	C	H	H	C	C	H	C	T	C	C	C	C	T	T	T	C	C	C	C	C	C	C	C	C	C	C	C	C
JAX00543995	4	6067197	0	A	G	G	A	G	G	A	G	G	G	A	G	G	G	G	G	G	G	G	G	G	G	G	G	G	G	G	G	A	A	G	G	G	A	A	G	A	G	N	A	G	G	A	A	G	G
JAX00543996	4	6067266	0	T	A	A	T	T	T	T	T	T	A	T	T	T	T	A	T	T	T	T	H	A	T	T	H	T	A	T	T	T	T	A	A	A	T	T	T	T	T	T	T	T	T	T	T	T	T
JAX00222382	4	6112998	0	A	C	A	A	A	A	A	A	C	A	H	A	A	A	A	A	C	A	A	A	A	H	H	A	A	A	C	A	A	A	A	A	A	A	A	H	A	H	A	A	A	A	A	A	A	A
JAX00544009	4	6130974	0	A	G	G	A	A	A	A	A	A	A	A	A	A	A	A	A	A	A	A	A	G	A	A	H	A	A	A	A	A	A	A	A	A	A	A	A	A	A	A	A	A	A	A	A	A	A
JAX00544010	4	6131175	0	T	G	T	T	G	G	T	G	T	T	T	G	G	G	T	G	T	G	G	H	T	H	H	H	G	T	T	G	T	H	T	T	T	T	H	H	T	H	G	H	G	G	T	T	G	G
JAX00544015	4	6144077	0	C	T	C	C	T	T	C	T	C	C	C	T	T	T	C	T	C	T	T	H	C	H	H	H	T	C	C	T	C	H	C	C	C	C	H	H	C	H	T	H	T	T	C	C	T	T
JAX00544016	4	6144404	0	G	A	A	G	G	G	G	G	A	G	G	G	G	G	G	G	A	G	G	G	A	G	N	N	G	G	A	G	G	G	G	G	G	G	G	N	G	G	G	G	G	G	G	G	G	G
JAX00544018	4	6146005	0	A	G	G	A	G	G	A	G	G	G	H	G	G	G	G	G	G	G	G	G	G	G	G	G	G	G	G	G	A	H	G	G	G	A	H	G	A	G	G	H	G	G	A	A	G	G
JAX00544023	4	6150755	0	T	C	C	T	C	C	T	C	C	C	H	C	C	C	C	C	C	C	C	C	C	C	C	C	C	C	C	C	T	H	C	C	C	T	H	C	T	C	C	H	C	C	T	T	C	C
JAX00544025	4	6150993	0	G	A	A	G	G	G	G	G	G	G	G	G	G	G	G	G	G	G	G	G	A	G	G	H	G	G	G	G	G	G	G	G	G	G	G	G	G	G	G	G	G	G	G	G	G	G
JAX00544026	4	6151077	0	T	G	G	T	G	G	T	G	G	G	H	G	G	G	G	G	G	G	G	G	G	G	G	G	G	G	G	G	T	H	G	G	G	T	H	G	T	G	G	H	G	G	T	T	G	G
JAX00544028	4	6152422	0	A	G	G	A	G	G	A	G	G	G	H	G	G	G	G	G	G	G	G	G	G	G	G	G	G	G	G	G	A	H	G	G	G	A	H	G	A	G	G	H	G	G	A	A	G	G
JAX00222383	4	6155497	0	C	G	C	C	C	C	C	C	G	C	H	C	C	C	C	C	G	C	C	C	C	H	H	C	C	C	G	C	C	C	C	C	C	C	C	H	C	H	C	C	C	C	C	C	C	C
JAX00544030	4	6156285	0	C	T	C	C	T	T	C	T	T	C	H	T	T	T	C	T	T	T	T	H	C	T	T	H	T	C	T	T	C	H	C	C	C	C	H	T	C	T	T	H	T	T	C	C	T	T
JAX00544036	4	6170143	0	G	A	G	G	G	G	G	G	G	A	G	G	G	G	A	G	G	G	G	H	G	G	G	G	G	A	G	G	G	G	A	A	A	G	G	G	G	G	G	G	G	G	G	G	G	G
JAX00544037	4	6174417	0	G	A	A	G	A	A	G	A	A	A	H	A	A	A	A	A	A	A	A	A	A	A	A	A	A	A	A	A	G	H	A	A	A	G	H	A	G	A	A	H	A	A	G	G	A	A
JAX00544039	4	6189365	0	A	G	G	A	G	G	A	G	G	A	H	G	G	G	A	G	G	G	G	H	G	G	G	G	G	A	G	G	A	H	A	A	A	A	H	G	A	G	G	H	G	G	A	A	G	G
JAX00544040	4	6189519	0	A	T	T	A	T	T	A	T	A	A	A	T	T	T	A	T	A	T	T	H	T	H	H	T	T	A	A	T	A	H	A	A	A	A	H	T	A	H	T	H	T	T	A	A	T	T
JAX00544041	4	6189545	0	C	T	T	C	T	T	C	T	C	C	C	T	T	T	C	T	C	T	T	H	T	H	H	T	T	C	C	T	C	H	C	C	C	C	H	H	C	N	T	N	T	T	C	C	T	T
JAX00544051	4	6221063	0	C	T	T	C	T	T	C	T	C	T	C	T	T	T	T	T	C	T	T	T	T	T	T	T	T	T	C	T	C	T	T	T	T	C	T	T	C	T	T	T	T	T	C	C	T	T
JAX00544052	4	6221106	0	C	T	T	C	T	T	C	T	C	T	C	T	T	T	T	T	C	T	T	T	T	H	H	T	T	T	C	T	C	H	T	T	T	C	H	H	C	H	T	H	T	T	C	C	T	T
JAX00544053	4	6221174	0	T	C	C	T	C	C	T	C	T	T	T	C	C	C	T	C	T	C	C	H	C	H	H	C	C	T	T	C	T	H	T	T	T	T	H	H	T	H	C	H	C	C	T	T	C	C
JAX00544066	4	6274700	0	A	C	C	A	C	C	A	C	C	C	H	C	C	C	C	C	C	C	C	C	C	C	C	C	C	C	C	C	A	H	C	C	C	A	H	C	A	C	C	H	C	C	A	A	C	C
JAX00115622	4	6300580	0	T	C	C	T	C	C	T	C	C	T	T	C	C	C	T	C	C	C	C	H	C	C	C	C	C	T	C	C	T	H	T	T	T	T	H	C	T	C	C	H	C	C	T	T	C	C
JAX00189358	4	6301848	0	G	A	A	G	A	A	A	A	A	A	H	A	A	A	A	A	A	A	A	A	A	A	A	A	A	A	A	A	A	A	A	A	A	G	A	A	A	A	A	H	A	A	G	A	A	A
JAX00544071	4	6305128	0	T	C	T	T	T	T	T	T	C	T	H	T	T	T	T	T	C	T	T	T	T	H	H	T	T	T	C	T	T	T	T	T	T	T	T	H	T	H	T	T	T	T	T	T	T	T
JAX00544076	4	6307937	0	G	A	A	G	G	G	G	G	G	G	G	G	G	G	G	G	G	G	G	G	A	G	G	H	G	G	G	G	G	G	G	G	G	G	G	G	G	N	G	G	G	G	G	G	G	G
JAX00544084	4	6336346	0	C	A	A	C	C	C	C	C	A	C	C	C	C	C	C	C	A	C	C	C	A	C	C	C	C	C	A	C	C	C	C	C	C	C	C	C	C	C	C	C	C	C	C	C	C	C
JAX00115624	4	6336540	0	G	C	C	G	G	G	G	G	C	G	H	G	G	G	G	G	C	G	G	G	C	H	H	H	G	G	C	G	G	G	G	G	G	G	G	H	G	H	G	G	G	G	G	G	G	G
JAX00115625	4	6343840	0	A	C	A	A	C	C	A	A	A	A	A	C	C	C	A	C	A	C	C	A	A	H	A	H	A	A	A	A	A	H	A	A	A	A	A	H	A	A	C	H	C	C	A	A	H	A
JAX00222388	4	6345112	0	T	C	T	T	T	T	T	T	C	T	H	T	T	T	T	T	C	T	T	T	T	H	H	T	T	T	C	T	T	T	T	T	T	T	T	H	T	H	T	T	T	T	T	T	T	T
JAX00222390	4	6345367	0	C	T	C	C	C	C	C	C	T	C	H	C	C	C	C	C	T	C	C	C	C	H	H	C	C	C	T	C	C	C	C	C	C	C	C	H	C	H	C	C	C	C	C	C	C	C
JAX00544096	4	6355041	0	T	C	T	T	T	T	T	C	T	T	T	T	T	T	T	T	T	T	T	H	T	T	H	T	C	T	T	C	T	T	T	T	T	T	H	T	T	N	T	T	T	T	T	T	H	C
JAX00544099	4	6355470	0	A	G	G	A	A	A	A	G	A	G	A	A	A	A	G	A	A	A	A	G	G	A	H	H	G	G	A	G	A	A	G	G	G	A	H	A	A	H	A	A	A	A	A	A	H	G
JAX00544103	4	6367153	0	A	C	A	A	A	A	A	C	C	A	N	A	A	A	A	A	C	A	A	C	A	A	C	A	C	A	C	C	A	A	A	A	A	N	N	A	A	C	A	A	A	A	A	A	N	C
JAX00115627	4	6376590	0	G	A	A	G	G	G	G	G	G	G	G	G	G	G	G	G	G	G	G	G	A	G	G	H	G	G	G	G	G	G	G	G	G	G	G	G	G	G	G	G	G	G	G	G	G	G
JAX00115630	4	6417530	0	A	C	C	A	A	A	A	C	C	C	H	A	A	A	C	A	C	A	A	C	C	H	C	A	C	H	C	C	A	A	C	C	C	A	H	H	A	C	A	A	A	A	A	A	N	C
JAX00544113	4	6475268	0	C	T	C	C	C	C	C	C	T	T	H	C	C	C	T	C	T	C	C	H	C	H	H	C	C	T	T	C	C	C	T	T	T	C	C	H	C	H	C	C	C	C	C	C	C	C
JAX00544115	4	6510756	0	G	T	G	G	G	G	G	G	G	T	G	G	G	G	T	G	G	G	G	H	G	G	G	G	G	T	G	G	G	G	T	T	T	G	G	G	G	G	G	G	G	G	G	G	G	G
JAX00115637	4	6511340	0	C	T	T	C	C	C	C	T	T	T	H	C	C	C	T	C	T	C	C	T	T	H	T	H	T	T	T	T	C	C	T	T	T	C	H	H	C	T	C	C	C	C	C	C	H	T
JAX00544116	4	6522508	0	C	T	T	C	C	C	C	C	C	C	C	C	C	C	C	C	C	C	C	C	T	C	C	H	C	C	C	C	C	C	C	C	C	C	C	C	C	C	C	C	C	C	C	C	C	C
JAX00544118	4	6525004	0	C	A	C	C	C	C	C	C	A	A	C	C	C	C	N	C	H	C	C	C	C	C	C	C	C	A	H	C	C	C	A	N	H	C	C	C	C	C	C	C	C	C	C	C	C	C
JAX00544122	4	6537668	0	A	G	G	A	A	A	A	G	A	G	A	A	A	A	G	A	A	A	A	G	G	A	G	H	G	G	A	G	A	A	G	G	G	A	H	A	A	N	A	A	A	A	A	A	N	G
JAX00544124	4	6539521	0	G	A	A	G	G	G	G	A	G	A	G	G	G	G	A	G	G	G	G	A	A	G	H	N	A	A	G	A	G	G	A	A	A	G	H	G	G	H	G	G	G	G	G	G	H	A
JAX00544126	4	6539853	0	C	T	T	C	C	C	C	T	C	T	C	C	H	C	T	C	C	C	C	T	T	C	C	H	T	T	C	T	C	C	T	T	T	C	H	C	C	C	C	C	C	C	C	C	H	T
JAX00544133	4	6566296	0	A	T	A	A	A	A	A	A	T	A	N	A	A	A	A	A	T	A	A	A	A	H	H	A	A	A	T	A	A	A	A	A	A	A	A	N	A	H	A	A	A	A	A	A	A	A
JAX00544134	4	6571315	0	A	C	C	A	A	A	A	C	A	C	A	A	A	A	C	A	A	A	A	C	C	A	H	H	C	C	A	C	A	A	C	C	C	A	H	A	A	H	A	A	A	A	A	A	H	C
JAX00544136	4	6587383	0	C	T	C	C	C	C	C	C	C	T	C	C	C	C	H	C	C	C	C	H	C	C	C	C	C	H	C	C	C	C	N	T	H	C	C	C	C	C	C	C	C	C	C	C	C	C
JAX00115642	4	6587512	0	A	G	A	A	A	A	A	A	G	A	H	A	A	A	A	A	G	A	A	A	A	N	H	A	A	A	G	A	A	A	A	A	A	A	A	H	A	H	A	A	A	A	A	A	N	A
JAX00544141	4	6600384	0	A	G	A	A	A	A	A	A	G	A	H	A	A	A	A	A	G	A	A	A	A	H	H	A	A	A	G	A	A	A	A	A	A	A	A	H	A	H	A	A	A	A	A	A	A	A
JAX00544143	4	6617069	0	C	T	T	C	C	C	C	T	C	T	C	C	C	C	T	C	C	C	C	T	T	C	H	C	T	T	C	T	C	C	T	T	T	C	C	C	C	H	C	C	C	C	C	C	H	T
JAX00115645	4	6625899	0	T	C	C	T	T	T	T	C	T	C	T	T	T	T	C	T	T	T	T	C	C	T	H	H	C	C	T	C	T	T	C	C	C	T	H	T	T	H	T	T	T	T	T	T	H	C
JAX00544148	4	6635811	0	C	T	C	C	C	C	C	C	T	T	H	C	C	C	T	C	T	C	C	H	C	H	H	C	C	T	T	C	C	C	T	T	T	C	C	H	C	H	C	C	C	C	C	C	C	C
JAX00544149	4	6638580	0	C	G	G	C	C	C	C	G	C	G	C	C	C	C	G	C	H	C	C	G	G	C	G	H	G	G	C	G	C	C	G	G	G	C	H	C	C	G	C	C	C	C	C	C	H	G
JAX00544152	4	6656448	0	C	A	C	C	C	C	C	C	A	C	H	C	C	C	C	C	A	C	C	C	C	H	H	C	C	C	A	C	C	C	C	C	C	C	C	H	C	H	C	C	C	C	C	C	C	C
JAX00544157	4	6694701	0	A	G	A	A	A	A	A	A	G	G	H	A	A	A	G	A	G	A	A	H	A	H	H	A	A	G	G	A	A	A	G	G	G	A	A	H	A	H	A	A	A	A	A	A	A	A
JAX00544160	4	6698944	0	C	T	C	C	C	C	C	C	T	C	H	C	C	C	C	C	T	C	C	C	C	H	H	C	C	C	T	C	C	C	C	C	C	C	C	H	C	H	C	C	C	C	C	C	C	C
JAX00115653	4	6724698	0	A	G	A	A	A	A	A	G	G	G	H	A	A	A	G	A	G	A	A	G	A	N	G	A	G	G	G	G	A	A	G	G	G	A	H	H	A	G	A	A	A	A	A	A	H	G
JAX00115655	4	6741396	0	C	T	C	C	T	T	C	C	C	C	C	T	T	T	C	T	C	T	T	C	C	H	C	H	C	C	C	C	C	H	C	C	C	C	C	H	C	C	T	H	T	T	C	C	H	C
JAX00115656	4	6769797	0	T	C	C	T	C	C	T	C	C	C	H	C	C	C	C	C	C	C	C	C	C	C	C	C	C	C	C	C	T	H	C	C	C	T	H	C	T	C	C	H	C	C	T	T	C	C
JAX00544168	4	6781642	0	T	C	T	T	T	T	T	C	T	T	T	T	T	T	T	T	T	T	T	H	T	T	H	T	C	T	T	C	T	T	T	T	T	T	H	T	T	H	T	T	T	T	T	T	H	C
JAX00544170	4	6787136	0	T	C	T	T	T	T	T	C	C	C	H	T	T	T	C	T	C	T	T	C	T	H	C	H	C	C	C	C	T	H	C	C	C	T	H	H	T	C	T	T	H	T	H	T	H	C
JAX00222397	4	6791902	0	A	G	A	A	A	A	A	G	G	A	H	A	A	A	A	A	G	A	A	H	A	H	G	A	G	A	G	G	A	A	A	A	A	A	H	H	A	G	A	A	A	A	A	A	H	G
JAX00115657	4	6797106	0	G	A	A	G	G	G	G	G	G	G	G	G	G	G	G	G	G	G	G	G	A	G	G	N	G	G	G	G	G	G	G	G	G	G	G	G	G	G	G	G	G	G	G	G	G	G
JAX00115658	4	6797458	0	C	A	C	C	A	A	C	C	C	C	C	A	A	A	C	A	C	A	A	C	C	H	C	H	C	C	C	C	C	H	C	C	C	C	C	H	C	C	A	H	A	A	C	C	H	C
JAX00544175	4	6823901	0	T	C	T	T	T	T	T	T	T	C	T	T	T	N	C	T	T	T	T	N	T	T	T	T	T	C	T	T	T	T	N	C	C	T	T	T	T	T	T	T	T	T	T	T	T	T
JAX00115663	4	6852202	0	G	A	A	G	G	G	G	G	A	G	H	G	G	G	G	G	A	G	G	G	A	G	G	H	G	G	A	G	G	G	G	G	G	G	G	G	G	G	G	G	G	G	G	G	G	G
JAX00115664	4	6854248	0	T	G	G	T	T	T	T	T	T	T	T	T	T	T	T	T	T	T	T	T	G	T	T	H	T	T	T	T	T	T	T	T	T	T	T	T	T	N	T	T	T	T	T	T	T	T
JAX00544180	4	6882342	0	G	A	A	G	G	G	G	G	G	G	G	G	G	G	G	G	G	G	G	G	A	G	G	H	G	G	G	G	G	G	G	G	G	G	G	G	G	G	G	G	G	G	G	G	G	G
JAX00115665	4	6885192	0	C	T	C	C	T	T	C	C	C	T	C	T	T	T	T	T	C	T	T	H	C	H	C	H	C	T	C	C	C	H	T	T	T	C	C	H	C	C	T	H	T	T	C	C	H	C
JAX00544181	4	6893621	0	G	A	A	G	G	G	G	A	A	G	H	G	G	G	G	G	A	G	G	H	A	H	A	H	A	G	A	A	G	G	G	G	G	G	H	H	G	A	G	G	G	G	G	G	H	A
JAX00115667	4	6901750	0	T	C	T	T	C	C	T	T	T	T	T	C	C	C	T	C	T	C	C	T	T	H	T	H	T	T	T	T	T	H	T	T	T	T	T	H	T	T	C	H	C	C	T	T	H	T
JAX00544183	4	6902396	0	A	G	G	A	A	A	A	G	G	A	H	A	A	A	A	A	G	A	A	H	G	H	G	H	G	A	G	G	A	A	A	A	A	A	H	H	A	G	A	A	A	A	A	A	G	G
JAX00544185	4	6908084	0	G	A	A	G	G	G	G	A	A	G	H	G	G	G	G	G	A	G	G	H	A	N	A	H	A	G	N	A	G	G	G	G	G	G	H	H	G	A	G	G	G	G	G	G	H	A
JAX00115669	4	6941348	0	A	T	A	A	A	A	A	T	T	A	A	A	A	A	A	A	N	A	A	H	A	A	T	A	T	A	T	T	A	A	A	A	A	A	H	A	A	T	A	A	A	A	A	A	H	T
JAX00544190	4	6964460	0	G	C	G	G	G	G	G	C	C	G	H	G	G	G	G	G	C	G	G	H	G	H	C	G	C	G	C	C	G	G	G	G	G	G	H	H	G	C	G	G	G	G	G	G	H	C
JAX00544192	4	6970716	0	G	T	G	G	G	G	G	G	G	T	G	G	G	G	T	G	G	G	G	N	G	G	G	G	G	T	G	G	G	G	T	T	T	G	G	G	G	G	G	G	G	G	G	G	G	G
JAX00115675	4	7021198	0	A	G	A	A	A	A	A	G	G	G	H	A	A	A	G	A	G	A	A	G	A	H	G	A	G	G	G	G	A	A	G	G	G	A	H	H	A	G	A	A	A	A	A	A	H	G
JAX00115676	4	7021628	0	G	A	G	G	G	G	G	A	A	A	G	G	G	G	A	G	A	G	G	A	G	G	A	G	A	A	A	A	G	G	A	A	A	G	H	G	G	A	G	G	G	G	G	G	H	A
JAX00222406	4	7058034	0	A	C	A	A	A	A	A	C	C	C	H	A	A	A	C	A	C	A	A	C	A	H	C	A	C	C	C	C	A	A	C	C	C	A	H	H	A	C	A	A	A	A	A	A	H	C
JAX00544212	4	7062044	0	G	A	G	G	G	G	G	G	A	G	H	G	G	G	G	G	A	G	G	G	G	H	G	G	G	G	A	G	G	G	G	G	G	G	G	H	G	H	G	G	G	G	G	G	G	G
JAX00544217	4	7066603	0	G	C	G	G	G	G	G	G	G	C	G	G	G	G	C	G	G	G	G	H	G	G	G	G	G	C	G	G	G	G	C	C	C	G	G	G	G	G	G	G	G	G	G	G	G	G
JAX00544218	4	7070063	0	A	G	A	A	A	A	A	G	G	G	H	A	A	A	G	A	G	A	A	G	A	H	G	A	G	G	G	G	A	A	G	G	G	A	H	N	A	G	A	A	A	A	A	A	H	G
JAX00544221	4	7074100	0	C	T	C	C	C	C	C	C	C	T	C	C	C	C	T	C	C	N	C	H	C	C	C	C	C	T	N	C	C	C	T	T	T	C	C	C	C	C	C	C	C	C	C	C	C	C
JAX00115677	4	7074182	0	G	A	G	G	A	A	G	G	G	G	G	A	A	A	G	A	N	A	A	G	G	N	G	H	G	G	H	G	G	H	G	G	G	G	G	H	G	G	A	H	A	A	G	G	H	G
JAX00544227	4	7079917	0	T	C	T	T	C	C	T	C	C	T	H	C	C	C	T	C	C	C	C	H	T	C	C	H	C	T	C	C	T	H	T	T	T	T	H	C	T	C	C	H	C	C	T	T	C	C
JAX00544233	4	7098530	0	G	A	A	G	G	G	G	G	G	G	G	G	G	G	G	G	G	G	G	G	A	G	G	H	G	G	G	G	G	G	G	G	G	G	G	G	G	G	G	G	G	G	G	G	G	G
JAX00544234	4	7100956	0	G	T	T	G	G	G	G	G	G	G	G	G	G	G	G	G	G	G	G	G	T	G	G	G	G	G	G	G	G	G	G	G	G	G	G	G	G	G	G	G	G	G	G	G	G	G
JAX00544236	4	7102889	0	G	T	T	G	G	G	G	T	T	G	H	G	G	G	G	G	T	G	G	H	T	H	T	H	T	G	T	T	G	G	G	G	G	G	H	H	G	T	G	G	G	G	G	G	H	T
JAX00544240	4	7103988	0	C	T	T	C	C	C	C	C	C	C	C	C	C	C	C	C	C	C	C	C	T	C	C	H	C	C	C	C	C	C	C	C	C	C	C	C	C	C	C	C	C	C	C	C	C	C
JAX00544241	4	7108088	0	A	C	C	A	A	A	A	C	C	A	H	A	A	A	A	A	C	A	A	H	C	H	C	H	C	A	C	C	A	A	A	A	A	A	H	H	A	C	A	A	A	A	A	A	H	C
JAX00544243	4	7112847	0	A	T	T	A	A	A	A	A	A	A	A	A	A	A	A	A	A	A	A	A	T	A	A	H	A	A	A	A	A	A	A	A	A	A	A	A	A	A	A	A	A	A	A	A	A	A
JAX00544246	4	7115003	0	G	A	A	G	G	G	G	A	G	G	G	G	G	G	G	G	G	G	G	H	A	G	H	H	A	G	G	A	G	G	G	G	G	G	H	G	G	H	G	G	G	G	G	G	H	A
JAX00544248	4	7117516	0	C	T	T	C	C	C	C	T	C	C	C	C	C	C	C	C	C	C	C	H	T	C	H	N	T	C	C	T	C	C	C	C	C	C	H	C	C	H	C	C	C	C	C	C	H	T
JAX00544250	4	7124124	0	T	C	T	T	T	T	T	C	C	T	H	T	T	T	T	T	C	T	T	H	T	H	C	T	C	T	C	C	T	T	T	T	T	T	H	H	T	C	T	T	T	T	T	T	H	C
JAX00115683	4	7124751	0	T	G	T	T	G	G	T	G	G	T	T	G	N	G	T	G	G	G	G	T	T	G	G	T	G	T	G	G	T	T	T	T	T	T	T	G	T	H	G	T	G	G	T	T	G	G
JAX00115685	4	7133776	0	A	G	G	A	A	A	A	A	A	A	A	A	A	A	A	A	A	A	A	A	G	A	A	H	A	A	A	A	A	A	A	A	A	A	A	A	A	A	A	A	A	A	A	A	A	A
JAX00544259	4	7137839	0	A	T	T	A	A	A	A	T	T	A	H	A	A	A	A	A	T	A	A	H	T	H	T	H	T	A	T	T	A	A	A	A	A	A	H	H	A	T	A	A	A	A	A	A	H	T
JAX00544264	4	7141090	0	A	G	A	A	A	A	A	G	G	G	N	A	A	A	G	A	G	A	A	G	A	H	G	A	G	G	G	G	A	A	G	G	G	A	H	N	A	G	A	A	A	A	A	A	N	G
JAX00544271	4	7148009	0	A	G	G	A	A	A	A	G	A	A	A	A	A	A	A	A	A	A	A	H	G	A	H	H	G	A	A	G	A	A	A	A	A	A	H	A	A	H	A	A	A	A	A	A	H	G
JAX00544275	4	7148384	0	G	A	G	G	G	G	G	A	G	G	G	G	G	G	G	G	G	G	G	H	G	G	H	G	A	G	G	A	G	G	G	G	G	G	H	G	G	G	G	G	G	G	G	G	H	A
JAX00544286	4	7160188	0	A	G	A	A	A	A	A	G	A	G	A	A	A	A	G	A	A	A	A	G	A	A	H	A	G	G	A	G	A	A	G	G	G	A	H	A	A	H	A	A	A	A	A	A	H	G
JAX00544287	4	7160688	0	C	A	C	C	C	C	C	C	C	A	C	C	C	C	A	C	C	C	C	H	C	C	C	C	C	A	C	C	C	C	A	A	A	C	C	C	C	C	C	C	C	C	C	C	C	C
JAX00544288	4	7163056	0	G	A	G	G	G	G	G	G	G	A	G	G	G	G	A	G	G	G	G	H	G	G	G	G	G	A	G	G	G	G	A	A	A	G	G	G	G	G	G	G	G	G	G	G	G	G
JAX00544290	4	7166292	0	A	G	G	A	A	A	A	G	G	G	H	A	A	A	G	A	G	A	A	G	G	H	G	H	G	G	G	G	A	A	G	G	G	A	H	H	A	G	A	A	A	A	A	A	H	G
JAX00544294	4	7171589	0	G	T	T	G	G	G	G	G	G	G	G	G	G	G	G	G	G	G	G	G	T	G	G	H	G	G	G	G	G	G	G	G	G	G	G	G	G	G	G	G	G	G	G	G	G	G
JAX00544295	4	7172864	0	C	T	C	C	C	C	C	T	T	C	H	C	C	C	C	C	T	C	C	H	C	H	T	C	T	C	T	T	C	C	C	C	C	C	H	H	C	T	C	C	C	C	C	C	H	T
JAX00115689	4	7215738	0	A	C	C	A	A	A	A	C	C	A	H	A	A	A	A	A	C	A	A	H	C	N	C	H	C	A	C	C	A	A	A	A	A	A	H	N	A	C	A	A	A	A	A	A	H	C
JAX00544302	4	7241814	0	T	G	G	T	T	T	T	G	G	G	H	T	T	T	G	T	G	T	T	G	G	H	G	H	G	G	G	G	T	T	G	G	G	T	H	H	T	G	T	T	T	T	T	T	H	G
JAX00544303	4	7243684	0	C	T	T	C	C	C	C	C	C	T	C	C	C	C	T	C	C	C	C	H	T	C	C	H	C	T	C	C	C	C	T	T	T	C	C	C	C	C	C	C	C	C	C	C	C	C
JAX00115693	4	7269255	0	C	A	A	C	C	C	C	C	C	C	C	C	C	C	C	C	C	C	C	C	A	C	C	H	C	C	C	C	C	C	C	C	C	C	C	C	C	C	C	C	C	C	C	C	C	C
JAX00222412	4	7285664	0	G	C	G	G	G	G	G	G	C	G	H	G	G	G	G	G	C	G	G	G	G	H	H	G	G	G	C	G	G	G	G	G	G	G	G	H	G	H	G	G	G	G	G	G	G	G
JAX00544312	4	7287456	0	C	T	C	C	C	C	C	C	T	C	N	C	C	C	C	C	T	C	C	C	C	H	H	C	C	C	T	C	C	C	C	C	C	C	C	H	C	N	C	C	C	C	C	C	C	C
JAX00544313	4	7288763	0	G	A	A	G	G	G	G	G	G	A	G	G	G	G	A	G	G	G	G	H	A	G	G	H	G	A	G	G	G	G	A	A	A	G	G	G	G	G	G	G	G	G	G	G	G	G
JAX00544316	4	7291381	0	G	A	G	G	G	G	G	A	G	G	G	G	G	G	G	G	G	G	G	N	G	G	H	G	A	G	G	A	G	G	G	G	G	G	N	G	G	N	G	G	G	G	G	G	G	A
JAX00115696	4	7300657	0	T	C	C	T	T	T	T	C	T	C	T	T	T	T	C	T	T	T	T	C	C	T	H	H	C	C	T	C	T	T	C	C	C	T	H	T	T	N	T	T	T	T	T	T	N	C
JAX00544317	4	7317845	0	C	T	C	C	C	C	C	T	C	C	C	C	C	C	C	C	C	C	C	H	C	C	H	C	T	C	C	T	C	C	C	C	C	C	H	C	C	H	C	C	C	C	C	C	H	T
JAX00544318	4	7328403	0	G	T	G	G	G	G	G	T	G	G	G	G	G	G	G	G	G	G	G	H	G	G	N	G	T	G	G	T	G	G	G	G	G	G	H	G	G	H	G	G	G	G	G	G	H	T
JAX00115700	4	7352369	0	C	T	C	C	T	T	C	C	C	C	C	T	T	T	C	T	C	T	T	C	C	T	C	H	C	C	C	C	C	H	C	C	C	C	C	T	C	C	T	H	T	T	C	C	T	C
JAX00544320	4	7363454	0	C	T	C	C	C	C	C	C	T	C	H	C	C	C	C	C	T	C	C	C	C	H	H	C	C	C	T	C	C	C	C	C	C	C	C	H	C	H	C	C	C	C	C	C	C	C
JAX00115703	4	7379702	0	G	A	A	G	G	G	G	A	A	A	H	G	G	G	A	G	A	G	G	A	A	H	A	H	A	A	A	A	G	G	A	A	A	G	H	H	G	A	G	G	G	G	G	G	H	A
JAX00222414	4	7384896	0	G	C	G	G	G	G	G	G	C	G	H	G	G	G	G	G	C	G	G	G	G	H	H	G	G	G	C	G	G	G	G	G	G	G	G	H	G	H	G	G	G	G	G	G	G	G
JAX00222415	4	7384935	0	C	T	C	C	C	C	C	C	T	C	H	C	C	C	C	C	T	C	C	C	C	H	H	C	C	C	T	C	C	C	C	C	C	C	C	H	C	H	C	C	C	C	C	C	C	C
JAX00544328	4	7388213	0	T	C	T	T	T	T	T	T	T	C	T	T	T	T	C	T	T	T	T	H	T	T	T	T	T	C	T	T	T	T	C	C	C	T	T	T	T	T	T	T	T	T	T	T	T	T
JAX00544330	4	7412988	0	G	C	G	G	G	G	G	C	G	G	G	G	G	G	G	G	G	G	G	H	G	G	H	G	C	G	G	C	G	G	G	G	G	G	H	G	G	H	G	G	G	G	G	G	H	C
JAX00544331	4	7414747	0	G	A	G	G	G	G	G	A	G	G	G	G	G	G	G	G	G	G	G	H	G	G	H	G	A	G	G	A	G	G	G	G	G	G	H	G	G	A	G	G	G	G	G	G	H	A
JAX00544332	4	7426952	0	C	T	T	C	C	C	C	C	C	T	C	C	C	C	T	C	C	C	C	H	T	C	C	N	C	T	C	C	C	C	T	T	H	C	C	C	C	C	C	C	C	C	C	C	C	C
JAX00544333	4	7459978	0	G	T	G	G	G	G	G	G	G	T	G	G	G	G	T	G	G	G	G	H	G	G	G	G	G	T	G	G	G	G	T	T	N	G	G	G	G	G	G	G	G	G	G	G	G	G
JAX00544334	4	7463642	0	T	C	T	T	T	T	T	T	C	T	H	T	T	T	T	T	C	T	T	T	T	H	H	T	T	T	C	T	T	T	T	T	T	T	T	H	T	H	T	T	T	T	T	T	T	T
JAX00544345	4	7523133	0	T	G	T	T	T	T	T	G	T	T	T	T	T	T	T	T	T	T	T	H	T	T	H	T	G	T	T	G	T	T	T	T	T	T	H	T	T	H	T	T	T	T	T	T	H	G
JAX00115713	4	7526984	0	G	A	G	G	A	A	G	G	G	G	G	A	A	A	G	A	G	A	A	G	G	H	G	H	G	G	G	G	G	H	G	G	G	G	G	N	G	G	A	N	A	A	G	G	H	G
JAX00544348	4	7541906	0	A	G	A	A	A	A	A	G	A	A	A	A	A	A	A	A	A	A	A	H	A	A	H	A	G	A	A	G	A	A	A	A	A	A	H	A	A	H	A	A	A	A	A	A	A	G
JAX00115715	4	7542486	0	T	C	C	T	T	T	T	T	T	T	T	T	T	T	T	T	T	T	T	T	C	T	T	N	T	T	T	T	T	T	T	T	T	T	T	T	T	T	T	T	T	T	T	T	T	T
JAX00544349	4	7544686	0	G	C	G	G	G	G	G	C	C	C	H	G	G	G	C	G	C	G	G	C	G	H	C	G	C	C	C	C	G	G	C	C	C	G	H	H	G	C	G	G	G	G	G	G	G	C
JAX00115717	4	7581505	0	C	T	C	C	C	C	C	C	T	C	N	C	C	C	C	C	T	C	C	C	C	H	H	C	C	C	T	C	C	C	C	C	C	C	C	N	C	H	C	C	C	C	C	C	C	C
JAX00544354	4	7598552	0	G	A	G	G	G	G	G	G	A	G	H	G	G	G	G	G	A	G	G	G	G	H	H	G	G	G	A	G	G	G	G	G	G	G	G	H	G	H	G	G	G	G	G	G	G	G
JAX00115718	4	7598579	0	T	G	T	T	G	G	T	G	G	G	H	G	G	G	G	G	G	G	G	G	T	G	G	H	G	G	G	G	T	H	G	G	G	T	H	G	T	G	G	H	G	G	T	T	G	G
JAX00115719	4	7612335	0	A	G	A	A	A	A	A	G	G	A	H	A	A	A	A	A	G	A	A	H	A	H	G	A	G	A	G	G	A	A	A	A	A	A	N	H	A	G	A	A	A	A	A	A	A	G
JAX00115724	4	7669647	0	A	G	A	A	G	G	A	A	A	A	A	G	G	G	A	G	A	G	G	A	A	H	A	H	A	A	A	A	A	H	A	A	A	A	A	H	A	A	G	H	G	G	A	A	G	A
JAX00544359	4	7680328	0	C	T	C	C	C	C	C	T	C	C	C	C	C	C	C	C	C	C	C	H	C	C	H	C	T	C	C	T	C	C	C	C	C	C	H	C	C	H	C	C	C	C	C	C	C	T
JAX00115726	4	7699191	0	C	T	C	C	T	T	C	C	C	C	C	T	T	T	C	T	C	T	T	C	C	H	C	H	C	C	C	C	C	H	C	C	C	C	C	H	C	C	T	H	T	T	C	C	T	C
JAX00115727	4	7715949	0	T	G	T	T	G	G	T	T	T	T	T	G	G	G	T	G	T	G	G	T	T	H	T	H	T	T	T	T	T	N	T	T	T	T	T	H	T	N	G	H	G	G	T	T	G	T
JAX00544366	4	7724438	0	A	G	A	A	A	A	A	A	G	A	H	A	A	A	A	A	G	A	A	A	A	H	H	A	A	A	G	A	A	A	A	A	A	A	A	H	A	H	A	A	A	A	A	A	A	A
JAX00115728	4	7731391	0	C	T	C	C	T	T	C	C	C	T	C	T	T	T	T	T	C	T	T	H	C	H	C	H	C	T	C	C	C	H	T	T	T	C	C	H	C	C	T	H	T	T	C	C	T	C
JAX00115729	4	7744978	0	G	A	G	G	A	A	G	A	G	A	G	A	A	A	A	A	G	A	A	A	G	A	H	H	A	A	G	A	G	H	A	A	A	G	H	A	G	A	A	N	A	A	G	G	A	A
JAX00115730	4	7745267	0	A	G	A	A	G	G	A	A	A	A	A	G	G	G	A	G	A	G	G	A	A	H	A	H	A	A	A	A	A	H	A	A	A	A	A	H	A	A	G	H	G	G	A	A	G	A
JAX00544375	4	7785485	0	G	A	G	G	G	G	G	G	G	A	G	G	G	G	A	G	G	G	G	H	G	G	G	G	G	A	G	G	G	G	A	A	A	G	G	G	G	G	G	G	G	G	G	G	G	G
JAX00115733	4	7792905	0	T	C	T	T	C	C	T	T	C	C	H	C	C	C	C	C	C	C	C	H	T	C	H	H	T	C	C	T	T	H	C	C	C	T	T	C	T	H	C	H	C	C	T	T	C	T
JAX00544382	4	7820668	0	T	C	T	T	T	T	T	C	C	T	N	T	T	T	T	T	C	T	T	H	T	N	C	T	C	T	C	C	T	T	T	T	T	T	N	H	T	C	T	T	T	T	T	T	T	C
JAX00544385	4	7822798	0	G	A	G	G	A	A	G	G	G	G	G	A	A	A	G	A	G	A	A	G	G	H	G	H	G	G	G	G	G	H	G	G	G	G	G	H	G	G	A	H	A	A	G	G	A	G
JAX00544388	4	7830212	0	C	T	C	C	C	C	C	T	T	C	H	C	C	C	C	C	T	C	C	N	C	H	T	C	T	C	T	T	C	C	C	C	C	C	H	H	C	T	C	C	C	C	C	C	C	T
JAX00544389	4	7845339	0	A	C	A	A	A	A	A	A	A	C	A	A	A	A	C	A	A	A	A	H	A	A	A	A	A	C	A	A	A	A	C	C	C	A	A	A	A	A	A	A	A	A	A	A	A	A
JAX00544390	4	7850263	0	G	A	G	G	G	G	G	G	A	G	H	G	G	G	G	G	A	G	G	G	G	H	H	G	G	G	A	G	G	G	G	G	G	G	G	H	G	H	G	G	G	G	G	G	G	G
JAX00544391	4	7850282	0	A	G	A	A	A	A	A	G	G	A	H	A	A	A	A	A	G	A	A	H	A	H	G	A	G	A	G	G	A	A	A	A	A	A	H	H	A	G	A	A	A	A	A	A	A	G
JAX00544401	4	7910448	0	G	A	G	G	G	G	G	G	G	A	G	G	G	G	A	G	G	G	G	H	G	G	G	G	G	A	G	G	G	G	A	A	A	G	G	G	G	G	G	G	G	G	G	G	G	G
JAX00544409	4	7978281	0	C	G	C	C	C	C	C	G	C	C	C	C	C	C	C	C	C	C	C	G	C	C	N	C	G	C	C	G	N	C	C	C	C	C	G	C	C	H	C	C	C	C	C	C	C	G
JAX00115747	4	7981303	0	T	C	T	T	T	T	T	C	C	C	T	T	T	T	C	T	C	T	T	C	T	T	C	T	C	C	C	C	T	T	C	C	C	T	H	T	T	C	T	T	T	T	T	T	T	C
JAX00115749	4	8004785	0	G	T	T	G	G	T	G	G	G	G	G	H	H	T	G	G	G	G	T	G	T	H	G	H	G	G	G	G	G	G	G	G	G	G	G	G	G	G	G	H	H	T	G	G	T	G
JAX00115750	4	8005961	0	G	T	T	G	G	T	G	G	G	G	G	H	H	T	G	G	G	G	T	G	T	H	G	H	G	G	G	G	G	G	G	G	G	G	G	G	G	G	G	H	H	T	G	G	T	G
JAX00544429	4	8056807	0	C	A	C	C	C	C	C	A	C	C	C	C	C	C	C	C	C	C	C	H	C	C	H	C	A	C	C	A	C	C	C	C	C	C	H	C	C	H	C	C	C	C	C	C	C	A
JAX00115754	4	8065884	0	G	A	G	G	A	G	G	A	A	G	H	N	H	G	G	A	A	A	G	H	G	H	A	H	A	G	A	A	N	H	G	G	G	G	H	A	G	H	H	G	N	G	G	G	G	A
JAX00544432	4	8069568	0	A	G	A	A	G	A	A	G	G	A	H	H	H	A	A	G	G	G	A	H	A	H	G	H	G	A	G	G	A	H	A	A	A	A	H	G	A	G	A	A	H	A	A	A	A	G
JAX00544433	4	8069669	0	G	C	G	G	C	G	G	G	G	G	G	H	H	G	G	C	G	C	G	G	G	G	G	N	G	G	G	G	G	G	G	G	G	G	G	H	G	G	G	G	H	G	G	G	G	G
JAX00544434	4	8069850	0	T	A	T	T	A	T	T	A	A	A	H	N	H	T	A	A	A	A	T	A	T	H	A	N	A	A	A	A	T	N	A	A	A	T	N	A	T	A	T	T	A	T	T	T	T	A
JAX00544435	4	8073389	0	A	T	A	A	T	A	A	T	T	A	H	H	H	A	A	T	T	T	A	H	A	H	T	H	T	A	T	T	A	H	A	A	A	A	H	T	A	T	A	A	H	A	A	A	A	T
JAX00544436	4	8073483	0	A	T	A	A	T	A	A	A	T	A	H	T	H	A	H	T	T	T	A	A	A	H	N	H	A	A	T	A	A	H	A	A	A	A	A	T	A	H	A	A	H	A	A	A	H	A
JAX00544437	4	8074362	0	T	C	T	T	C	T	T	C	C	T	T	T	T	T	T	C	C	C	T	N	T	T	C	T	C	T	C	C	T	T	T	T	T	T	N	C	T	C	T	T	T	T	T	T	T	C
JAX00544438	4	8075137	0	C	T	C	C	C	C	C	T	T	C	H	C	C	C	C	C	T	C	C	H	C	H	T	C	T	C	T	T	C	C	C	C	C	C	H	H	C	T	C	C	C	C	C	C	C	T
JAX00544440	4	8077694	0	T	C	T	T	C	T	T	C	T	C	T	H	H	T	C	C	T	C	T	C	T	T	T	H	H	C	T	N	T	H	C	C	C	T	T	H	T	T	T	T	H	T	T	T	T	N
JAX00544446	4	8091511	0	C	T	C	C	T	C	C	C	C	C	C	N	C	C	C	T	C	T	C	C	C	C	C	C	C	C	C	C	C	N	C	C	C	C	C	N	C	C	C	C	C	C	C	C	C	C
JAX00544452	4	8150019	0	C	T	C	C	C	C	C	T	T	C	C	C	C	C	C	C	T	C	C	N	C	N	T	C	T	C	T	T	C	C	C	C	C	C	N	N	C	T	C	C	C	C	C	C	C	N
JAX00222435	4	8202887	0	T	C	T	T	T	T	T	C	C	T	H	T	T	T	T	T	C	T	T	H	T	H	C	T	C	T	C	C	T	T	T	T	T	T	H	H	T	C	T	T	T	T	T	T	T	C
JAX00544455	4	8213640	0	C	T	C	C	C	C	C	T	C	C	C	C	C	C	C	C	C	C	C	H	C	C	H	C	T	C	C	T	C	C	C	C	C	C	H	C	C	H	C	C	C	C	C	C	C	T
JAX00544459	4	8223742	0	G	A	A	G	A	A	G	A	A	G	G	A	A	A	G	A	A	A	A	G	A	A	A	A	A	G	A	A	G	G	G	G	G	G	G	A	G	A	G	G	A	A	G	G	A	A
JAX00544465	4	8233604	0	C	T	T	C	T	T	C	C	C	C	C	T	T	T	C	T	C	T	T	C	T	H	C	T	C	C	C	C	C	H	C	C	C	C	C	H	C	C	C	H	T	T	C	C	T	C
JAX00544467	4	8237108	0	T	C	T	T	T	T	T	C	T	T	T	T	T	T	T	T	T	T	T	H	T	T	N	T	C	T	T	C	T	T	T	T	T	T	H	T	T	T	T	T	T	T	T	T	T	C
JAX00544470	4	8268851	0	C	T	C	C	C	C	C	C	T	C	H	C	C	C	C	C	T	C	C	C	C	H	H	C	C	C	T	C	C	C	C	C	C	C	C	H	C	H	C	C	C	C	C	C	C	C
JAX00544472	4	8270518	0	G	A	A	G	A	A	G	A	A	A	H	A	A	A	A	A	A	A	A	A	A	A	A	A	A	A	A	A	G	H	A	A	A	G	G	A	G	A	G	H	A	A	G	G	A	A
JAX00544473	4	8292261	0	C	T	T	C	T	T	C	C	C	T	C	T	T	T	T	T	C	H	T	N	T	N	C	T	C	T	C	C	C	H	T	T	T	C	C	H	C	C	C	H	T	T	C	C	T	C
JAX00115770	4	8298887	0	C	A	A	C	A	A	C	A	A	C	H	A	A	A	C	A	A	A	A	H	C	A	A	A	A	C	A	A	C	H	C	C	C	C	H	A	C	A	C	H	A	A	C	C	A	A
JAX00544488	4	8359579	0	A	G	A	A	G	A	A	G	G	G	H	H	H	A	G	G	G	G	A	G	G	N	G	H	G	G	G	G	A	H	G	G	G	A	H	G	A	G	A	A	H	A	A	A	A	G
JAX00544490	4	8406278	0	T	C	T	T	T	T	T	C	C	T	H	T	T	T	T	T	C	T	T	H	T	H	C	T	C	T	C	C	T	T	T	T	T	T	H	H	T	C	T	T	T	T	T	T	T	C
JAX00544500	4	8438191	0	G	C	C	G	G	C	G	C	C	G	N	H	H	C	G	G	C	G	C	H	G	C	C	H	C	G	C	C	G	G	G	G	G	G	H	H	G	C	G	N	H	C	G	G	C	C
JAX00544502	4	8445429	0	C	T	T	C	C	T	C	C	C	C	C	H	H	T	C	C	C	C	T	C	C	H	C	H	C	C	C	C	C	C	C	C	C	C	C	C	C	C	C	H	H	T	C	C	T	C
JAX00544503	4	8446958	0	A	G	G	A	A	G	A	G	G	A	H	H	H	G	A	A	G	A	G	H	A	G	G	H	G	A	G	G	A	A	A	A	A	A	H	H	A	G	A	H	H	G	A	A	G	G
JAX00115783	4	8457737	0	A	G	G	A	A	G	A	G	G	A	H	H	H	G	A	A	G	A	G	A	A	G	G	H	G	A	G	G	A	A	A	A	A	A	A	H	A	G	A	H	H	G	A	A	G	G
JAX00115784	4	8465623	0	C	T	T	C	C	T	C	C	C	C	C	H	H	T	C	C	C	C	T	C	C	H	C	H	C	C	C	C	C	C	C	C	C	C	C	C	C	C	C	H	H	T	C	C	T	C
JAX00544505	4	8473252	0	G	C	G	G	G	G	G	G	C	G	H	G	G	G	G	G	C	G	G	G	G	H	H	G	G	G	C	G	G	G	G	G	G	G	G	H	G	H	G	G	G	G	G	G	G	G
JAX00544507	4	8480032	0	C	T	T	C	T	T	C	T	C	C	C	T	T	T	C	T	C	T	T	H	C	H	H	T	T	C	C	T	C	H	C	C	C	C	H	H	C	H	C	H	T	T	C	C	T	T
JAX00544508	4	8482899	0	G	A	A	G	G	A	G	G	G	G	G	H	H	A	G	G	G	G	A	G	G	H	G	N	G	G	G	G	G	G	G	G	G	G	G	G	G	G	G	H	H	A	G	G	A	G
JAX00544509	4	8486028	0	A	G	A	A	G	A	A	A	A	A	A	N	N	A	A	G	A	G	A	A	A	A	A	H	A	A	A	A	A	H	A	A	A	A	A	H	A	A	A	A	H	A	A	A	A	A
JAX00115787	4	8496963	0	G	T	G	G	T	G	G	T	T	G	H	H	H	G	G	T	T	T	G	H	G	H	T	H	T	G	T	T	G	H	G	G	G	G	H	T	G	T	G	G	H	G	G	G	G	T
JAX00544519	4	8500285	0	G	A	G	G	G	G	G	G	G	A	G	G	G	G	A	G	G	G	G	N	A	G	N	G	N	A	G	G	G	G	A	A	A	G	G	G	G	N	G	G	G	G	G	G	G	H
JAX00544522	4	8504224	0	A	G	G	A	A	G	A	A	A	A	A	H	H	G	A	A	A	A	G	A	A	H	A	H	A	A	A	A	A	A	A	A	A	A	A	A	A	A	A	H	H	G	A	A	G	A
JAX00544526	4	8509671	0	A	G	A	A	G	A	A	A	A	A	A	H	H	A	A	G	A	G	A	A	A	A	A	H	A	A	A	A	A	H	A	A	A	A	A	H	A	A	A	A	H	A	A	A	A	A
JAX00544528	4	8511059	0	A	C	A	A	C	A	A	A	A	A	A	H	N	A	A	C	A	C	A	A	A	A	A	H	A	A	A	A	A	H	A	A	A	A	A	H	A	A	A	A	H	A	A	A	A	A
JAX00544531	4	8515348	0	G	A	G	G	A	G	G	G	G	G	G	H	H	G	G	A	G	A	G	G	G	G	G	H	G	G	G	G	G	H	G	G	G	G	G	H	G	G	G	G	H	G	G	G	G	G
JAX00544533	4	8521062	0	T	C	T	T	C	T	T	C	C	T	H	T	N	T	T	C	C	C	T	H	T	H	C	T	C	T	C	C	T	N	T	T	T	T	H	C	T	C	T	T	T	T	T	T	T	C
JAX00544537	4	8525675	0	A	G	A	A	G	A	A	G	G	A	H	H	H	A	A	G	G	G	A	H	A	H	G	H	G	A	G	G	A	H	A	A	A	A	H	G	A	G	A	A	H	A	A	A	A	G
JAX00544540	4	8536856	0	A	C	C	A	A	C	A	C	C	A	H	H	H	C	A	A	C	A	C	H	A	C	C	H	C	A	C	C	A	A	A	A	A	A	C	H	A	C	A	H	H	C	A	A	C	C
JAX00115790	4	8544221	0	T	C	C	T	C	C	T	C	C	C	H	C	C	C	C	C	C	C	C	C	C	C	C	C	C	C	C	C	T	H	C	C	C	T	H	C	T	C	T	H	C	C	T	T	C	C
JAX00115793	4	8596322	0	T	C	C	T	T	C	T	C	C	C	T	H	H	C	C	T	C	T	C	C	C	C	C	H	C	C	C	C	T	T	C	C	C	T	H	T	T	C	T	H	H	C	T	T	C	C
JAX00115794	4	8606180	0	T	C	C	T	T	C	T	C	C	C	H	N	N	C	C	T	C	T	C	C	C	C	C	H	C	C	C	C	T	T	C	C	C	T	N	H	T	C	T	H	H	C	T	T	C	C
JAX00115795	4	8610724	0	T	C	C	T	T	C	T	C	C	C	H	H	H	C	C	T	C	T	C	C	C	C	C	N	C	C	C	C	T	T	C	C	C	T	H	H	T	C	T	H	H	C	T	T	C	C
JAX00544552	4	8638169	0	A	G	A	A	A	A	A	G	G	A	H	A	A	A	A	A	G	A	A	H	A	H	G	A	G	A	G	G	A	A	A	A	A	A	H	H	A	G	A	A	A	A	A	A	A	G
JAX00544554	4	8642780	0	G	C	G	G	G	G	G	G	G	C	G	G	G	G	C	G	G	G	G	H	C	G	G	G	G	C	G	G	G	G	C	C	C	G	G	G	G	G	G	G	G	G	G	G	G	G
JAX00544556	4	8646848	0	C	T	C	C	C	C	C	C	C	T	C	C	C	C	T	C	C	C	C	H	T	C	C	C	C	T	C	C	C	C	T	T	T	C	C	C	C	C	C	C	C	C	C	C	C	C
JAX00544559	4	8653094	0	T	C	T	T	T	T	T	C	T	C	T	T	T	T	C	T	T	T	T	C	C	T	H	T	C	C	T	C	T	T	C	C	C	T	H	T	T	H	T	T	T	T	T	T	T	C
JAX00544561	4	8653347	0	G	A	G	G	G	G	G	G	A	G	H	G	G	G	G	G	A	G	G	G	G	H	H	G	G	G	N	G	G	G	G	G	G	G	G	H	G	H	G	G	G	G	G	G	G	G
JAX00115798	4	8659257	0	A	G	A	A	A	A	A	A	G	A	H	A	A	A	A	A	G	A	A	A	A	H	A	A	A	A	G	A	A	A	A	A	A	A	A	H	A	N	A	A	A	A	A	A	A	A
JAX00115801	4	8691086	0	G	T	G	G	T	G	G	T	T	G	H	H	H	G	G	T	T	T	G	H	G	H	T	H	T	G	T	T	G	H	G	G	G	G	H	T	G	T	G	G	H	G	G	G	G	T
JAX00115802	4	8691145	0	C	T	T	C	C	T	C	C	C	T	C	H	H	T	T	C	C	C	T	H	T	H	C	H	C	T	C	C	C	C	T	T	T	C	C	C	C	C	C	H	H	T	C	C	T	C
JAX00544562	4	8715139	0	C	A	C	C	C	C	C	A	C	C	C	C	C	C	C	C	C	C	C	H	C	C	N	C	A	C	C	H	C	C	C	C	C	C	H	C	C	H	C	C	C	C	C	C	C	A
JAX00544566	4	8726754	0	G	A	G	G	G	G	G	A	A	G	H	G	G	G	G	G	A	G	G	H	G	H	A	G	A	G	A	A	G	G	G	G	G	G	H	H	G	A	G	G	G	G	G	G	G	A
JAX00544567	4	8730349	0	C	A	C	C	C	C	C	C	A	C	H	C	C	C	C	C	A	C	C	C	C	H	H	C	C	C	A	C	C	C	C	C	C	C	C	H	C	H	C	C	C	C	C	C	C	C
JAX00544568	4	8739164	0	A	T	A	A	A	A	A	T	T	A	H	A	A	A	A	A	T	A	A	H	A	H	T	A	T	A	T	T	A	A	A	A	A	A	H	H	A	T	A	A	A	A	A	A	A	T
JAX00544571	4	8763849	0	A	T	A	A	A	A	A	A	T	A	H	A	A	A	A	A	T	A	A	A	A	H	H	A	A	A	T	A	A	A	A	A	A	A	A	H	A	H	A	A	A	A	A	A	A	A
JAX00544572	4	8792600	0	A	G	A	A	A	A	A	G	G	A	G	A	A	A	A	A	G	A	A	H	A	N	G	A	G	A	G	G	A	A	A	A	A	A	N	N	A	G	A	A	A	A	A	A	A	G
JAX00544578	4	8815477	0	A	G	A	A	A	A	A	G	G	G	H	A	A	A	G	A	G	A	A	G	G	H	G	A	G	G	G	G	A	A	G	G	G	A	H	H	A	G	A	A	A	A	A	A	A	G
JAX00544580	4	8819103	0	C	A	C	C	C	C	C	C	C	A	C	C	C	C	A	C	C	C	C	H	A	C	C	C	C	A	C	C	C	C	A	A	A	C	C	C	C	C	C	C	C	C	C	C	C	C
JAX00115811	4	8825495	0	T	G	T	T	G	T	T	T	T	T	T	H	H	T	T	G	T	G	T	T	T	T	T	H	T	T	T	T	T	H	T	T	T	T	T	H	T	T	T	T	H	T	T	T	T	T
JAX00544586	4	8853519	0	C	T	C	C	C	C	C	T	T	C	H	C	C	C	C	C	T	C	C	C	C	H	T	C	T	C	T	T	C	C	C	C	C	C	H	H	C	T	C	C	C	C	C	C	C	T
JAX00544594	4	8864322	0	T	C	T	T	T	T	C	C	C	T	H	T	T	T	T	T	C	T	T	T	T	H	C	T	C	T	C	C	C	H	T	T	T	T	C	H	C	C	C	T	T	T	T	C	T	C
JAX00544601	4	8882691	0	C	T	C	C	T	C	C	C	C	T	C	H	H	C	T	T	C	T	C	T	T	C	C	H	C	T	C	C	C	H	T	T	T	C	C	H	C	C	C	C	H	C	C	C	C	C
JAX00544603	4	8891580	0	T	A	T	T	A	T	T	A	T	A	T	H	H	T	A	A	T	A	T	A	A	T	H	H	A	A	T	A	T	H	A	A	A	T	H	H	T	H	T	T	H	T	T	T	T	A
JAX00115815	4	8894493	0	A	C	A	A	C	A	A	A	A	C	A	H	N	A	C	C	A	C	A	C	C	A	A	N	A	C	A	A	A	H	C	C	C	A	A	H	A	A	A	A	H	A	A	A	A	A
JAX00544606	4	8894575	0	G	A	G	G	A	G	G	G	A	A	H	H	H	G	A	A	A	A	G	A	A	H	H	H	G	A	A	G	G	H	A	A	A	G	G	A	G	H	G	G	H	G	G	G	G	G
JAX00544607	4	8894603	0	T	G	T	T	G	T	T	T	G	G	H	H	H	T	G	G	G	G	T	G	G	H	H	H	T	G	G	T	T	H	G	G	G	T	T	G	T	H	T	T	H	T	T	T	T	T
JAX00544608	4	8896783	0	T	G	T	T	T	T	T	T	G	T	H	T	T	T	T	T	G	T	T	T	T	N	H	T	T	T	G	T	T	T	T	T	T	T	T	H	T	T	T	T	T	T	T	T	T	T
JAX00544612	4	8913053	0	C	T	C	C	T	C	C	T	T	T	H	H	H	C	T	T	T	T	C	T	T	H	T	H	T	T	T	T	C	H	T	T	T	C	H	T	C	T	C	C	H	C	C	C	C	T
JAX00544614	4	8916346	0	A	G	A	A	G	A	A	G	G	A	H	H	H	A	A	G	G	G	A	A	A	H	G	H	G	A	G	G	A	H	A	A	A	A	H	G	A	G	A	A	H	A	A	A	A	G
JAX00544617	4	8925499	0	G	A	G	G	G	G	G	G	G	A	G	G	G	G	A	G	G	G	G	A	A	G	G	G	G	A	G	G	G	G	A	A	A	G	G	G	G	G	G	G	G	G	G	G	G	G
JAX00115819	4	8944248	0	C	T	C	C	T	C	C	C	C	C	C	N	H	C	C	T	C	T	C	C	C	C	C	H	C	C	C	C	C	N	C	C	C	C	C	H	C	C	C	C	H	C	C	C	C	C
JAX00222447	4	8961359	0	C	G	C	C	C	C	C	C	G	C	H	C	C	C	C	C	G	C	C	C	C	H	N	C	C	C	G	C	C	C	C	C	C	C	C	H	C	H	C	C	C	C	C	C	C	C
JAX00544623	4	8968669	0	A	G	A	A	A	A	G	G	G	G	H	A	A	A	G	A	G	A	A	G	G	H	G	A	G	G	G	G	G	H	G	G	G	A	G	H	G	G	G	A	A	A	A	G	A	G
JAX00544624	4	8971586	0	A	G	A	A	A	A	G	G	G	G	H	A	A	A	G	A	G	A	A	G	G	H	G	A	G	G	G	G	G	H	G	G	G	A	G	H	G	G	G	A	A	A	A	G	A	G
JAX00544625	4	8973776	0	C	T	C	C	C	C	C	T	C	C	C	C	C	C	C	C	C	C	C	C	C	C	H	C	T	C	C	T	C	C	C	C	C	C	H	C	C	H	C	C	C	C	C	C	C	T
JAX00544626	4	8980033	0	G	T	G	G	G	G	G	T	G	G	G	G	G	G	G	G	G	G	G	G	G	G	G	G	T	G	G	T	G	G	G	G	G	G	H	G	G	H	G	G	G	G	G	G	G	T
JAX00115821	4	8980573	0	T	C	T	T	T	T	C	T	T	C	T	T	T	T	C	T	T	T	T	C	C	T	T	T	T	C	T	T	C	H	C	C	C	T	H	T	C	T	C	T	T	T	T	C	T	T
JAX00544627	4	8980796	0	C	T	C	C	C	C	C	C	T	C	H	C	C	C	C	C	T	C	C	C	C	H	N	C	C	C	T	C	C	C	C	C	C	C	C	H	C	H	C	C	C	C	C	C	C	C
JAX00115822	4	8985838	0	T	C	T	T	T	T	C	C	C	C	H	T	T	T	C	T	C	T	T	C	C	H	C	T	C	C	C	C	C	H	C	C	C	T	C	H	C	C	C	T	T	T	T	C	T	C
JAX00115823	4	8986388	0	T	C	T	T	T	T	T	C	C	C	H	T	T	T	C	T	C	T	T	C	C	H	C	T	C	C	C	C	T	T	C	C	C	T	H	H	T	C	T	T	T	T	T	T	T	C
JAX00115824	4	9006148	0	T	C	T	T	T	T	T	C	C	C	H	T	T	T	C	T	C	T	T	C	C	H	C	T	C	C	C	C	T	T	C	C	C	T	H	H	T	C	T	T	T	T	T	T	T	C
JAX00115826	4	9021269	0	G	T	G	G	G	G	T	T	G	T	G	G	G	G	T	G	G	G	G	T	T	G	H	G	T	T	G	T	T	H	T	T	T	G	T	G	T	H	T	G	G	G	G	T	G	T
JAX00544640	4	9057141	0	G	A	G	G	G	G	G	G	G	A	G	G	G	G	A	G	G	G	G	A	A	G	G	G	G	A	G	G	G	G	A	A	A	G	G	G	G	G	G	G	G	G	G	G	G	G
JAX00544658	4	9159319	0	T	C	T	T	T	T	C	C	C	C	H	T	T	T	C	T	C	T	T	C	C	H	C	T	C	C	C	C	C	H	C	C	C	T	C	H	C	C	C	T	T	T	T	C	T	C
JAX00544662	4	9168677	0	G	A	G	G	G	G	A	G	G	A	G	G	G	G	A	G	G	G	G	A	A	G	G	G	G	A	G	G	A	H	A	A	A	G	H	G	A	G	A	G	G	G	G	A	G	G
JAX00544665	4	9176075	0	G	T	G	G	G	G	G	G	G	T	G	G	G	G	T	G	G	G	G	T	T	G	G	G	G	T	G	G	G	G	T	T	T	G	G	G	G	G	G	G	G	G	G	G	G	G
JAX00544676	4	9185682	0	A	G	A	A	A	A	A	G	G	G	H	A	A	A	G	A	G	A	A	G	G	H	G	A	G	G	G	G	A	A	G	G	G	A	H	H	A	G	A	A	A	A	A	A	A	G
JAX00544678	4	9186543	0	A	G	A	A	G	A	G	A	A	A	A	H	H	A	A	G	A	G	A	A	A	A	A	H	A	A	A	A	G	G	A	A	A	A	H	H	G	A	G	A	N	A	A	G	A	A
JAX00115837	4	9191567	0	C	G	C	C	G	C	G	G	G	G	H	H	H	C	G	G	G	G	C	G	G	H	G	H	G	G	G	G	G	G	G	G	G	C	G	G	G	G	G	C	H	C	C	G	C	G
JAX00115838	4	9192260	0	T	C	T	T	C	T	C	C	C	C	H	H	H	T	C	C	C	C	T	C	C	H	C	H	C	C	C	C	C	C	C	C	C	T	C	C	C	C	C	T	H	T	T	C	T	C
JAX00544683	4	9199931	0	T	G	T	T	T	T	T	G	G	T	H	T	T	T	T	T	G	T	T	T	T	H	G	T	G	T	G	G	T	T	T	T	T	T	H	N	T	G	T	T	T	T	T	T	T	G
JAX00544688	4	9202332	0	T	C	T	T	T	T	T	T	C	C	H	T	T	T	C	T	C	T	T	C	C	H	H	T	T	C	C	T	T	T	C	C	C	T	T	H	T	H	T	T	T	T	T	T	T	T
JAX00544693	4	9207560	0	T	C	T	T	T	T	T	T	C	T	H	T	T	T	T	T	C	T	T	T	T	H	H	T	T	T	C	T	T	T	T	T	T	T	T	H	T	H	T	T	T	T	T	T	T	T
JAX00544698	4	9212757	0	A	T	A	A	A	A	T	A	T	T	H	A	A	A	T	A	T	A	A	T	T	H	H	A	A	T	T	A	T	H	T	T	T	A	H	H	T	H	T	A	A	A	A	T	A	A
JAX00544702	4	9224550	0	G	A	G	G	G	G	G	G	A	G	H	G	G	G	G	G	A	G	G	G	G	H	H	G	G	G	A	G	G	G	G	G	G	G	G	H	G	H	G	G	G	G	G	G	G	G
JAX00544703	4	9225033	0	C	G	C	C	C	C	C	C	G	C	C	C	C	C	C	C	G	C	C	C	C	C	C	C	C	C	G	C	C	C	C	C	C	C	C	C	C	C	C	C	C	C	C	C	C	C
JAX00544706	4	9234491	0	C	G	C	C	C	C	G	C	G	C	H	C	C	C	C	C	G	C	C	C	C	H	H	C	C	C	G	C	G	H	C	C	C	C	H	N	G	H	G	C	C	C	C	G	C	C
JAX00115841	4	9234557	0	C	G	C	C	C	C	G	C	G	C	H	C	C	C	C	C	G	C	C	C	C	H	H	C	C	C	G	C	G	H	C	C	C	C	H	H	G	H	G	C	C	C	C	G	C	C
JAX00544710	4	9273234	0	A	G	A	A	A	A	G	G	G	G	H	A	A	A	G	A	G	A	A	G	G	H	G	A	G	G	G	G	G	H	G	G	G	A	G	H	G	G	G	A	A	A	A	G	A	G
JAX00544713	4	9281538	0	C	T	C	C	C	C	C	T	C	C	C	C	C	C	C	C	C	C	C	C	C	C	H	C	T	C	C	T	C	C	C	C	C	C	H	C	C	H	C	C	C	C	C	C	C	T
JAX00544718	4	9290435	0	C	T	C	C	C	C	T	C	C	T	C	C	C	C	T	C	C	C	C	T	T	C	C	C	C	T	C	H	T	H	T	T	T	C	T	C	T	C	T	C	C	C	C	T	C	N
JAX00544728	4	9313230	0	G	A	G	G	G	G	G	G	A	G	H	G	G	G	G	G	A	G	G	G	G	H	H	G	G	G	A	G	G	G	G	G	G	G	G	H	G	H	G	G	G	G	G	G	G	G
JAX00115849	4	9345707	0	A	G	A	A	G	A	A	G	G	A	H	H	H	A	A	G	G	G	A	A	A	H	G	H	G	A	G	G	A	H	A	A	A	A	H	G	A	G	A	A	H	A	A	A	A	G
JAX00115850	4	9348180	0	C	T	C	C	T	C	C	C	C	C	C	H	H	C	C	T	C	T	C	C	C	C	C	H	C	C	C	C	C	H	C	C	C	C	C	H	C	C	C	C	H	C	C	C	C	C
JAX00544740	4	9355451	0	T	A	A	T	T	A	T	A	A	A	H	H	H	A	A	T	A	T	A	A	A	A	A	H	A	A	A	A	T	T	A	A	A	T	H	H	T	A	T	H	H	A	T	T	A	A
JAX00544742	4	9356633	0	C	T	T	C	C	T	C	C	C	T	C	H	H	T	T	C	C	C	T	T	T	H	C	H	C	T	C	C	C	C	T	T	T	C	C	C	C	C	C	H	H	T	C	C	T	C
JAX00222460	4	9363808	0	G	C	G	G	G	G	G	G	C	G	N	G	G	G	G	G	C	G	G	G	G	H	H	G	G	G	C	G	G	G	G	G	G	G	G	H	G	H	G	G	G	G	G	G	G	G
JAX00544746	4	9373575	0	G	T	G	G	G	G	G	T	T	G	H	G	G	G	G	G	T	G	G	G	G	H	T	G	T	G	T	T	G	G	G	G	G	G	H	H	G	T	G	G	G	G	G	G	G	T
JAX00544750	4	9389883	0	G	A	A	G	G	A	G	G	G	G	G	H	H	A	G	G	G	G	A	G	G	H	G	H	G	G	G	G	G	G	G	G	G	G	G	G	G	G	G	H	H	A	G	G	A	G
JAX00544751	4	9398393	0	T	A	T	T	A	T	T	T	T	T	T	H	H	T	T	A	T	A	T	T	T	T	T	H	T	T	T	T	T	H	T	T	T	T	T	H	T	T	T	T	H	T	T	T	T	T
JAX00115856	4	9419018	0	T	C	T	T	T	T	T	C	C	T	N	T	T	T	T	T	C	T	T	T	T	H	C	T	C	T	C	C	T	T	T	T	T	T	T	H	T	C	T	T	T	T	T	T	T	C
JAX00544757	4	9420344	0	G	A	G	G	G	G	G	G	A	G	H	G	G	G	G	G	A	G	G	G	G	H	H	G	G	G	A	G	G	G	G	G	G	G	G	H	G	H	G	G	G	G	G	G	G	G
JAX00544758	4	9433952	0	C	T	C	C	C	C	C	C	C	T	C	C	C	C	T	C	C	C	C	T	T	C	C	C	C	T	C	C	C	C	T	T	T	C	C	C	C	C	C	C	C	C	C	C	C	C
JAX00115858	4	9458971	0	C	T	C	C	T	C	C	C	C	C	C	H	N	C	C	N	C	N	C	C	C	C	C	C	C	C	C	C	C	N	C	C	C	C	C	N	C	C	C	C	H	C	C	C	C	C
JAX00222461	4	9470279	0	T	A	T	T	T	T	T	T	A	T	H	T	T	T	T	T	A	T	T	T	T	H	H	T	T	T	A	T	T	T	T	T	T	T	T	H	T	H	T	T	T	T	T	T	T	T
JAX00544765	4	9482648	0	T	C	T	T	T	T	T	C	T	T	T	T	T	T	T	T	T	T	T	T	T	T	H	T	C	T	T	C	T	T	T	T	T	T	N	T	T	H	T	T	T	T	T	T	T	C
JAX00544769	4	9488410	0	G	A	G	G	G	G	G	G	A	G	H	G	G	G	G	G	A	G	G	G	G	H	H	G	G	G	A	G	G	G	G	G	G	G	G	H	G	H	G	G	G	G	G	G	G	G
JAX00544770	4	9500668	0	G	C	G	G	G	G	G	C	C	G	H	G	G	G	G	G	C	G	G	G	G	H	C	G	C	G	C	C	G	G	G	G	G	G	H	H	G	C	G	G	G	G	G	G	G	C
JAX00544771	4	9504916	0	G	A	G	G	G	G	G	A	G	G	G	G	G	G	G	G	G	G	G	G	G	G	H	G	A	G	G	A	G	G	G	G	G	G	H	G	G	H	G	G	G	G	G	G	G	A
JAX00115863	4	9530802	0	G	A	G	G	A	G	G	A	A	A	H	H	H	G	A	A	A	A	G	A	A	H	A	H	A	A	A	A	G	H	A	A	A	G	H	A	G	A	G	G	H	G	G	G	G	A
JAX00544773	4	9532183	0	C	T	C	C	C	C	C	C	C	T	C	C	C	C	T	C	C	C	C	T	T	C	C	C	C	T	C	C	C	C	T	T	T	C	C	C	C	C	C	C	C	C	C	C	C	C
JAX00544775	4	9534617	0	C	T	C	C	C	C	C	T	T	T	H	C	C	C	T	C	T	C	C	T	T	H	T	C	T	T	T	T	C	C	T	T	T	C	H	H	C	T	C	C	C	C	C	C	C	T
JAX00544777	4	9534878	0	C	T	C	C	C	C	C	C	T	C	H	C	C	C	C	C	T	C	C	C	C	H	H	C	C	C	T	C	C	C	C	C	C	C	C	H	C	H	C	C	C	C	C	C	C	C
JAX00544778	4	9536935	0	G	A	G	G	G	G	G	A	A	G	G	G	G	G	G	G	A	G	G	G	G	H	A	G	A	G	A	A	G	G	G	G	G	G	N	N	G	A	G	G	G	G	G	G	G	A
JAX00544782	4	9590276	0	T	C	T	T	T	T	T	T	C	T	H	T	T	T	T	T	C	T	T	T	T	H	H	T	T	T	C	T	T	T	T	T	T	T	T	H	T	H	T	T	T	T	T	T	T	T
JAX00544784	4	9603755	0	C	A	A	C	A	A	C	A	A	C	C	A	A	A	C	A	A	A	A	C	C	A	A	A	A	C	A	A	C	C	C	C	C	C	C	A	C	A	C	C	N	A	C	C	A	A
JAX00544785	4	9603833	0	T	C	C	T	C	C	T	T	C	C	H	C	C	C	C	C	C	C	C	C	C	C	H	C	T	C	C	T	T	H	C	C	C	T	T	C	T	H	T	H	C	C	T	T	C	T
JAX00544787	4	9609066	0	A	G	G	A	G	G	A	A	A	G	A	G	G	G	G	G	A	G	G	G	G	H	A	G	A	G	A	A	A	H	G	G	G	A	A	H	A	A	A	H	G	G	A	A	G	A
JAX00115871	4	9636089	0	C	A	A	C	A	A	C	A	A	A	H	A	A	A	A	A	A	A	A	A	A	A	A	A	A	A	A	A	C	H	A	A	A	C	H	A	C	A	C	H	A	A	C	C	A	A
JAX00115875	4	9684565	0	A	G	A	A	G	A	A	G	G	G	H	H	H	A	G	G	G	G	A	G	G	H	G	H	G	G	G	G	A	H	G	G	G	A	N	G	N	G	H	A	G	A	A	A	A	G
JAX00544833	4	9704500	0	T	A	A	T	T	A	T	T	T	T	T	H	H	A	T	T	T	T	A	T	T	H	T	H	T	T	T	T	T	T	T	T	T	T	T	T	T	T	T	H	T	A	T	T	A	T
JAX00544838	4	9706423	0	G	A	A	G	G	A	G	A	G	A	G	H	H	A	A	G	G	G	A	A	A	H	G	N	A	A	G	A	G	G	A	A	A	G	N	G	G	H	G	H	H	A	G	G	A	A
JAX00544841	4	9712519	0	C	T	C	C	C	C	C	C	T	C	H	C	C	C	C	C	T	C	C	C	C	H	H	C	C	C	T	C	C	C	C	C	C	C	C	H	C	H	C	C	C	C	C	C	C	C
JAX00544843	4	9715313	0	T	C	T	T	T	T	T	C	C	C	H	T	T	T	C	T	C	T	T	C	C	H	C	T	C	C	C	C	T	T	C	C	C	T	H	H	T	C	T	T	H	T	T	T	T	C
JAX00115883	4	9781484	0	G	A	A	G	G	A	G	G	G	G	G	H	H	A	G	G	G	G	A	G	G	H	G	H	H	G	G	H	G	G	G	G	G	G	G	G	G	G	G	H	G	A	G	G	A	H
JAX00544851	4	9800776	0	G	A	G	G	G	G	G	A	G	G	G	G	G	G	G	G	G	G	G	G	G	G	H	G	A	G	G	A	G	G	G	G	G	G	H	G	G	H	G	G	G	G	G	G	G	A
JAX00544852	4	9801475	0	T	C	T	T	T	T	T	T	C	T	H	T	T	T	T	T	C	T	T	T	T	H	H	T	T	T	C	T	T	T	T	T	T	T	T	H	T	H	T	T	T	T	T	T	T	T
JAX00544855	4	9826768	0	C	T	C	C	C	C	C	T	T	C	H	C	C	C	C	C	T	C	C	C	C	H	T	C	T	C	T	T	C	C	C	C	C	C	H	H	C	T	C	C	C	C	C	C	C	T
JAX00544856	4	9826807	0	G	A	G	G	G	G	G	A	G	G	G	G	G	G	G	G	G	G	G	G	G	G	N	G	A	G	G	A	G	G	G	G	G	G	N	G	G	H	G	G	G	G	G	G	G	A
JAX00115886	4	9837107	0	T	C	T	T	T	T	T	C	C	T	H	T	T	T	T	T	C	T	T	T	T	H	C	T	C	T	C	C	T	T	T	T	T	T	H	H	T	C	T	T	T	T	T	T	T	C
JAX00544857	4	9838689	0	A	G	A	A	A	A	A	G	A	A	A	A	A	A	A	A	A	A	A	A	A	A	H	A	G	A	A	G	A	A	A	A	A	A	H	A	A	H	A	A	A	A	A	A	A	G
JAX00115887	4	9840342	0	G	T	G	G	T	G	G	G	G	G	G	H	H	G	G	G	G	T	G	G	G	G	G	H	G	G	N	G	G	H	G	G	G	G	G	T	G	G	G	G	H	G	G	G	G	G
JAX00115889	4	9858358	0	T	C	T	T	T	T	T	C	C	T	H	T	T	T	T	T	C	T	T	T	T	H	C	T	C	T	C	C	T	T	T	T	T	T	H	H	T	C	T	T	T	T	T	T	T	C
JAX00115890	4	9907872	0	A	G	G	A	G	G	A	G	G	G	H	G	G	G	G	G	G	G	G	G	G	G	G	G	G	G	G	G	A	H	G	G	G	A	G	G	A	G	A	H	G	G	A	A	G	G
JAX00544862	4	9908812	0	T	C	T	T	T	T	T	T	C	T	H	T	T	T	T	T	C	H	T	T	T	H	H	T	T	T	C	T	N	T	T	T	N	T	T	H	T	H	T	T	T	T	T	T	T	T
JAX00544867	4	9955463	0	C	T	C	C	C	C	C	C	T	C	H	C	C	C	C	C	T	C	C	C	C	H	H	C	C	C	T	C	C	C	C	C	C	C	C	H	C	H	C	C	C	C	C	C	C	C
JAX00222470	4	9962429	0	T	C	T	T	T	T	T	T	C	T	N	T	T	T	T	T	C	T	T	T	T	H	H	T	T	T	C	T	T	T	T	T	T	T	T	H	T	H	T	T	T	T	T	T	T	T
JAX00544870	4	9974654	0	A	C	A	A	A	A	A	C	C	A	H	A	A	A	A	A	C	A	A	A	A	A	C	A	C	A	C	C	A	A	A	A	A	A	N	A	A	C	A	A	A	A	A	A	A	C
JAX00544873	4	9976635	0	G	A	G	G	G	G	G	A	A	G	N	G	G	G	G	G	A	G	G	G	G	N	A	G	A	G	A	A	G	G	G	G	G	G	H	N	G	A	G	G	G	G	G	G	G	A
JAX00544875	4	9979508	0	A	G	A	A	A	A	A	A	G	A	H	A	A	A	A	A	G	A	A	A	A	H	H	A	A	A	G	A	A	A	A	A	A	A	A	H	A	N	A	A	A	A	A	A	A	A
JAX00544877	4	9985227	0	G	A	G	G	G	G	G	A	A	G	H	G	G	G	G	G	A	G	G	G	G	H	A	G	A	G	A	A	G	G	G	G	G	G	H	H	G	A	G	G	G	G	G	G	G	A
JAX00115897	4	9986295	0	C	A	A	C	A	A	C	C	C	A	C	A	A	A	A	A	C	A	A	A	A	H	C	A	C	A	C	C	C	H	A	A	A	C	C	H	C	C	C	H	A	A	C	C	A	C
JAX00544894	4	10006494	0	G	C	G	G	G	G	G	C	C	G	G	G	G	G	G	G	C	G	G	G	G	N	C	G	C	G	C	C	G	G	G	G	G	G	H	H	G	C	G	G	G	G	G	G	G	C
JAX00544897	4	10008037	0	A	G	G	A	G	G	A	G	A	G	A	G	G	G	G	G	A	G	G	G	G	H	H	G	G	G	A	G	A	H	G	G	G	A	H	H	A	H	A	H	G	G	A	A	G	G
JAX00544902	4	10009021	0	C	A	C	C	C	C	C	A	A	C	C	C	C	C	C	C	A	C	C	C	C	H	A	C	A	C	A	A	C	C	C	C	C	C	C	H	C	A	C	C	C	C	C	C	C	A
JAX00544903	4	10010634	0	T	A	A	T	A	A	T	A	A	A	H	A	A	A	A	A	A	A	A	A	A	A	A	A	A	A	A	A	T	A	A	A	A	T	N	A	T	A	N	H	A	A	T	H	A	A
JAX00544907	4	10017599	0	G	A	A	G	A	A	G	A	A	A	H	A	A	A	A	A	A	A	A	A	A	A	A	A	A	A	A	A	G	H	A	A	A	G	H	A	G	A	G	H	A	A	G	G	A	A
JAX00115899	4	10017902	0	C	T	T	C	T	T	C	T	T	T	H	T	T	T	T	T	T	T	T	T	T	T	T	T	T	T	T	T	C	H	T	T	T	C	H	T	C	T	C	H	T	T	C	C	T	T
JAX00544909	4	10018177	0	T	C	C	T	C	C	T	C	C	C	H	C	C	C	C	C	C	C	C	C	C	C	C	C	C	C	C	C	T	H	C	C	C	T	H	C	T	C	T	H	C	C	T	T	C	C
JAX00115904	4	10050936	0	T	A	A	T	A	A	T	A	A	A	H	A	A	A	A	A	A	A	A	A	A	A	A	A	A	A	A	A	T	H	A	A	A	T	H	A	T	A	T	H	A	A	T	T	A	A
JAX00544913	4	10069528	0	A	T	T	A	T	T	A	A	T	T	H	T	T	T	T	T	T	T	T	T	T	T	N	T	A	T	T	A	A	H	T	T	T	A	A	T	A	H	A	H	T	T	A	A	T	A
JAX00115905	4	10085493	0	C	T	T	C	T	T	C	C	C	T	C	N	T	T	T	T	C	T	T	T	T	H	C	T	C	T	C	C	C	H	T	T	T	C	C	H	C	C	C	H	T	T	C	C	T	C
JAX00544920	4	10098532	0	A	C	A	A	A	A	A	A	C	A	H	A	A	A	A	A	C	A	A	A	A	H	H	A	A	A	C	A	A	A	A	A	A	A	A	H	A	H	A	A	A	A	A	A	A	A
JAX00544921	4	10103098	0	C	T	T	C	T	T	C	T	C	T	C	T	T	T	T	T	C	T	T	T	T	H	H	T	T	T	C	T	C	H	T	T	T	C	H	H	C	H	C	H	T	T	C	C	T	T
JAX00544922	4	10103228	0	G	A	A	G	A	A	G	G	G	A	G	A	A	A	A	A	G	A	A	A	A	H	G	A	G	A	G	G	G	H	A	A	A	G	G	N	G	G	G	H	A	A	G	G	A	G
JAX00544927	4	10125669	0	G	A	A	G	A	A	G	G	G	A	G	A	A	A	A	A	G	A	A	A	A	H	G	A	G	A	G	G	G	H	A	A	A	G	G	H	G	G	G	H	A	A	G	G	A	G
JAX00544931	4	10140985	0	A	C	C	A	A	C	A	C	C	A	H	N	N	C	A	A	C	A	C	A	A	C	C	N	C	A	C	C	A	A	A	A	A	A	H	H	A	C	H	H	A	C	A	A	C	C
JAX00115909	4	10141796	0	A	G	G	A	A	G	A	G	G	A	H	H	H	G	A	A	G	A	G	A	A	G	G	H	G	A	G	G	A	A	A	A	A	A	H	N	A	G	A	H	A	G	A	A	G	G
JAX00544933	4	10149554	0	A	G	A	A	A	A	A	A	G	A	H	A	A	A	A	A	G	A	A	A	A	H	H	A	A	A	G	A	A	A	A	A	A	A	A	H	A	H	A	A	A	A	A	A	A	A
JAX00544937	4	10161255	0	T	C	C	T	T	C	T	C	C	C	H	H	T	C	C	C	C	T	C	C	C	C	C	H	C	C	C	C	T	T	C	C	C	T	H	H	T	C	T	H	H	C	T	T	C	C
JAX00544938	4	10162908	0	C	T	C	C	T	C	C	C	C	C	C	H	H	C	C	C	C	T	C	C	C	C	C	H	C	C	C	C	C	H	C	C	C	C	C	H	C	C	C	C	H	C	C	C	C	C
JAX00544939	4	10164229	0	C	A	A	C	C	A	C	C	C	C	C	C	C	A	C	C	C	C	A	C	C	H	C	C	C	C	C	C	C	C	C	C	C	C	C	C	C	C	C	C	C	A	C	C	A	C
JAX00544940	4	10166618	0	T	C	C	T	T	C	T	C	T	C	T	H	T	C	C	C	T	T	C	C	C	H	H	H	C	C	T	C	T	T	C	C	C	T	H	T	T	H	T	H	H	C	T	T	C	C
JAX00544941	4	10168866	0	C	A	C	C	A	C	C	C	C	A	C	N	H	C	A	A	C	A	C	A	A	C	C	H	C	A	C	C	C	H	A	A	A	C	C	H	C	C	C	C	A	C	C	C	C	C
JAX00544943	4	10170125	0	A	G	A	A	A	A	A	A	A	G	A	A	A	A	G	G	A	A	A	G	G	A	A	A	A	G	A	A	A	A	G	G	G	A	A	A	A	A	A	A	H	A	A	A	A	A
JAX00544945	4	10171968	0	C	A	C	C	C	C	C	A	C	C	C	C	C	C	C	C	C	C	C	C	C	C	H	C	A	C	C	A	C	C	C	C	C	C	H	C	C	H	C	C	C	C	C	C	C	H
JAX00115911	4	10180908	0	T	C	C	T	C	C	T	C	C	C	H	C	H	C	C	C	C	C	C	C	C	C	C	C	C	C	C	C	T	H	C	C	C	T	H	C	T	C	T	H	C	C	T	T	C	C
JAX00544948	4	10181000	0	C	A	C	C	C	C	C	A	C	C	C	C	C	C	C	C	C	C	C	C	C	C	H	C	A	C	C	A	C	C	C	C	C	C	H	C	C	H	C	C	C	C	C	C	C	H
JAX00544953	4	10193722	0	C	T	C	C	T	C	C	C	C	C	C	H	H	C	C	C	C	T	C	C	C	C	C	H	C	C	C	C	C	H	C	C	C	C	C	H	C	C	C	C	H	C	C	C	C	C
JAX00544967	4	10219631	0	G	C	G	G	G	G	G	G	G	C	G	G	G	G	C	C	G	G	G	C	C	G	G	G	G	C	G	G	G	G	C	C	C	G	G	G	G	G	G	G	H	G	G	G	G	G
JAX00544968	4	10219644	0	T	C	T	T	T	T	T	C	C	T	H	T	T	T	T	T	C	T	T	T	T	N	C	T	C	T	C	C	T	T	T	T	T	T	H	H	T	C	T	T	T	T	T	T	T	N
JAX00115915	4	10220786	0	G	A	G	G	A	G	G	G	G	G	G	H	H	G	G	G	G	A	G	G	G	G	G	H	G	G	G	G	G	H	G	G	G	G	G	H	G	G	G	G	H	G	G	G	G	G
JAX00115916	4	10220920	0	C	G	G	C	G	G	C	C	C	G	C	G	H	G	G	G	C	G	G	G	G	H	C	G	C	G	C	C	C	H	G	G	G	C	C	H	C	C	C	H	G	G	C	C	G	H
JAX00544980	4	10227423	0	C	G	G	C	C	G	C	C	C	C	C	C	C	G	C	C	C	C	G	C	C	N	C	H	C	C	C	C	C	C	C	C	C	C	C	C	C	C	C	N	C	G	C	C	G	H
JAX00544981	4	10233810	0	A	G	A	A	G	A	A	A	A	G	A	H	H	A	G	G	A	G	A	G	G	A	A	H	A	G	A	A	A	H	G	G	G	A	A	H	A	A	A	A	G	A	A	A	A	A
JAX00544982	4	10234123	0	G	A	G	G	G	G	G	A	A	A	H	G	G	G	A	A	A	G	G	A	A	H	A	G	A	A	A	A	G	G	A	A	A	G	H	H	G	A	G	G	H	G	G	G	G	H
JAX00544989	4	10243412	0	T	G	G	T	G	G	T	T	T	T	T	G	H	G	T	T	T	G	G	T	T	H	T	G	T	T	T	T	T	H	T	T	T	T	T	H	T	T	T	H	H	G	T	T	G	H
JAX00544991	4	10248251	0	C	G	G	C	G	G	C	G	G	G	H	G	H	G	G	G	G	G	G	G	G	G	G	G	G	G	G	G	C	H	G	G	G	C	H	G	C	G	C	H	G	G	C	C	G	G
JAX00115917	4	10254283	0	A	T	A	A	T	A	A	A	A	A	A	H	H	A	A	A	A	T	A	A	A	A	A	H	A	A	A	A	A	H	A	A	A	A	A	H	A	A	A	A	H	A	A	A	A	A
JAX00115918	4	10254690	0	T	C	T	T	C	T	T	C	C	C	H	H	H	T	C	C	C	C	T	C	C	H	C	H	C	C	C	C	T	H	C	C	C	T	H	C	T	C	T	T	C	T	T	T	T	H
JAX00544997	4	10256773	0	A	T	A	A	A	A	A	T	T	T	H	A	A	A	T	T	T	A	A	T	T	H	T	A	T	T	T	T	A	A	T	T	T	A	H	H	A	T	A	A	H	A	A	A	A	H
JAX00544998	4	10257890	0	C	G	C	C	C	C	C	C	G	C	H	C	C	C	C	C	G	C	C	C	C	H	H	C	C	C	G	C	C	C	C	C	C	C	H	H	C	H	C	C	C	C	C	C	C	C
JAX00545001	4	10273742	0	G	A	G	G	A	G	G	A	A	A	H	H	H	G	A	A	A	A	G	A	A	H	A	N	A	A	A	A	G	H	A	A	A	G	H	A	G	A	G	G	A	G	G	G	G	H
JAX00545004	4	10296198	0	G	A	G	G	G	G	G	A	G	A	G	G	G	G	A	A	G	G	G	A	A	G	H	G	A	A	G	A	G	G	A	A	A	G	G	G	G	H	G	G	H	G	G	G	G	H
JAX00545006	4	10297762	0	G	T	G	G	G	G	G	T	T	T	H	G	G	G	T	T	T	G	G	T	T	H	T	G	T	T	T	T	G	G	T	T	T	G	H	H	G	T	G	G	H	G	G	G	G	H
JAX00545007	4	10307665	0	G	A	G	G	G	G	G	G	A	G	H	G	G	G	G	G	A	G	G	G	G	H	H	G	G	G	A	G	G	G	G	G	G	G	H	H	G	H	G	G	G	G	G	G	G	G
JAX00545008	4	10308092	0	C	T	C	C	C	C	C	C	T	C	H	C	C	C	C	C	T	C	C	C	C	H	H	C	C	C	T	C	C	C	C	C	C	C	H	H	C	H	C	C	C	C	C	C	C	C
JAX00545011	4	10312136	0	C	T	C	C	C	C	C	T	T	T	N	C	C	C	T	T	T	C	C	T	T	H	T	C	T	T	T	T	C	C	T	T	T	C	H	H	C	T	C	C	H	C	C	C	C	H
JAX00115922	4	10315956	0	C	T	T	C	T	T	C	C	C	C	C	T	H	T	C	C	C	T	T	C	C	H	C	T	C	C	C	C	C	H	C	C	C	C	C	H	C	C	C	H	T	T	C	C	T	H
JAX00545015	4	10338537	0	T	A	T	T	T	T	T	T	T	A	T	T	T	T	A	A	T	T	T	A	A	T	T	T	T	A	T	T	T	T	A	A	A	T	T	T	T	T	T	T	A	T	T	T	T	T
JAX00115924	4	10340535	0	G	A	A	G	A	A	G	G	G	G	G	A	H	A	G	G	G	A	A	G	G	H	G	A	G	G	G	G	G	H	G	G	G	G	G	H	G	G	G	H	H	A	G	G	A	H
JAX00545020	4	10395921	0	C	A	C	C	C	C	C	A	C	C	C	C	C	C	C	C	C	C	C	C	C	C	H	C	A	C	C	A	C	C	C	C	C	C	C	C	C	H	C	C	C	C	C	C	C	H
JAX00115929	4	10408106	0	A	C	C	A	C	C	A	C	C	A	A	C	A	C	A	A	C	C	C	A	A	C	C	C	C	A	C	C	A	H	A	A	A	A	A	C	A	C	A	A	H	C	A	A	C	C
JAX00545024	4	10438290	0	G	A	G	G	G	G	G	A	A	G	H	G	G	G	G	G	A	G	G	G	G	H	A	G	A	G	A	A	G	G	G	G	G	G	H	H	G	A	G	G	G	G	G	G	G	H
JAX00545025	4	10438529	0	G	A	G	G	G	G	G	A	G	G	G	G	G	G	G	G	G	G	G	G	G	G	H	G	A	G	G	A	G	G	G	G	G	G	G	G	G	H	G	G	G	G	G	G	G	H
JAX00115932	4	10443328	0	A	G	G	A	G	G	A	A	A	G	A	G	H	G	G	G	A	G	G	G	G	H	A	G	A	G	A	A	A	H	G	G	G	A	A	H	A	A	A	H	G	G	A	A	G	H
JAX00545030	4	10457586	0	A	G	A	A	A	A	A	G	G	A	H	A	A	A	A	A	G	A	A	A	A	H	G	A	G	A	G	G	A	A	A	A	A	A	H	H	A	G	A	A	A	A	A	A	A	H
JAX00115935	4	10487771	0	A	G	G	A	G	G	A	G	A	A	A	G	G	G	A	A	A	G	G	A	A	H	H	G	G	A	A	G	A	G	A	A	A	A	A	H	A	H	A	N	N	G	A	A	G	G
JAX00545035	4	10497166	0	T	G	T	T	T	T	T	G	G	T	H	T	T	T	T	T	G	T	T	T	T	G	G	T	G	T	G	G	T	T	T	T	T	T	H	N	T	G	T	T	T	T	T	T	T	H
JAX00545043	4	10584635	0	T	C	T	T	T	T	T	T	T	C	T	T	T	T	C	C	T	T	T	C	C	T	T	T	T	C	T	T	T	T	C	C	C	T	T	T	T	T	T	T	H	T	T	T	T	T
JAX00115945	4	10632184	0	T	A	T	T	A	T	A	A	T	T	T	H	H	T	T	T	T	A	T	T	T	T	H	H	A	T	T	A	A	A	T	T	T	T	H	H	A	H	A	T	H	T	T	A	T	H
JAX00545048	4	10632556	0	A	C	A	A	A	A	A	A	C	A	H	A	A	A	A	A	C	A	A	A	A	H	H	A	A	A	C	A	A	A	A	A	A	A	H	H	A	H	A	A	A	A	A	A	A	A
JAX00545049	4	10632885	0	C	A	C	C	C	C	C	C	A	C	H	C	C	C	C	C	A	C	C	C	C	H	H	C	C	C	A	C	C	C	C	C	C	C	H	H	C	H	C	C	C	C	C	C	C	C
JAX00115947	4	10656611	0	C	T	C	C	T	C	T	T	C	C	C	H	H	C	C	C	C	T	C	C	C	C	H	H	T	C	C	T	T	T	C	C	C	C	H	H	T	H	T	C	H	C	C	T	C	H
JAX00115950	4	10694989	0	A	G	G	A	A	G	A	A	A	A	A	G	A	G	A	A	A	A	G	A	A	H	A	H	A	A	A	A	A	A	A	A	A	A	A	A	A	A	A	H	A	G	A	A	G	H
JAX00545057	4	10701606	0	C	T	C	C	C	C	C	T	C	C	C	C	C	C	C	C	C	C	C	C	C	C	H	C	T	C	C	T	C	C	C	C	C	C	C	C	C	H	C	C	C	C	C	C	C	H
JAX00545058	4	10701978	0	G	A	A	G	G	A	G	G	A	G	H	A	G	A	G	G	A	G	A	G	G	A	H	H	G	G	A	G	G	G	G	G	G	G	G	N	G	N	G	N	G	A	G	G	A	H
JAX00545059	4	10702318	0	A	G	G	A	G	G	G	A	A	A	A	G	H	G	A	A	A	G	G	A	A	H	A	G	A	A	A	A	G	G	A	A	A	A	H	H	G	A	G	H	H	G	A	G	G	H
JAX00545060	4	10702789	0	T	C	C	T	C	C	C	T	T	T	T	C	H	C	T	T	T	C	C	T	T	H	T	C	T	T	T	T	C	C	T	T	T	T	H	H	C	T	C	H	H	C	T	C	C	H
JAX00545061	4	10703055	0	T	C	C	T	C	C	C	C	C	T	H	C	H	C	T	T	C	C	C	T	T	C	C	C	C	T	C	C	C	C	T	T	T	T	C	C	C	C	C	H	T	C	T	C	C	C
JAX00545064	4	10704474	0	G	A	A	G	G	A	G	G	G	G	G	A	G	A	G	G	G	G	A	G	G	H	G	H	G	G	G	G	G	G	G	G	G	G	G	G	G	G	G	H	G	A	G	G	A	H
JAX00115954	4	10726235	0	G	A	G	G	A	G	A	G	G	G	G	G	H	G	G	G	G	A	G	G	G	G	G	H	G	G	G	G	A	A	G	G	G	G	H	H	A	G	A	G	H	G	G	A	G	G
JAX00545066	4	10730903	0	G	A	G	G	G	G	G	A	G	G	G	G	G	G	G	G	G	G	G	G	G	G	H	G	A	G	G	A	G	G	G	G	G	G	G	G	G	H	G	G	G	G	G	G	G	G
JAX00545068	4	10746640	0	C	T	T	C	C	T	C	C	C	C	C	T	C	T	C	C	C	C	T	C	C	H	C	H	C	C	C	C	C	C	C	C	C	C	C	C	C	C	C	H	C	T	C	C	T	H
JAX00545072	4	10777149	0	C	T	T	C	T	T	T	C	C	C	C	T	H	T	C	C	C	T	T	C	C	H	C	T	C	C	C	C	T	T	C	C	C	C	H	H	T	C	T	H	H	T	C	T	T	N
JAX00545073	4	10777856	0	G	A	G	G	G	G	G	G	A	G	H	G	G	G	G	G	A	G	G	G	G	H	H	G	G	G	A	G	G	G	G	G	G	G	H	H	G	H	G	G	G	G	G	G	G	G
JAX00115956	4	10779711	0	C	T	C	C	T	C	T	T	T	C	N	C	H	C	C	C	T	T	C	C	C	H	T	H	T	C	T	T	T	T	C	C	C	C	T	T	T	T	T	C	H	C	C	T	C	H
JAX00545074	4	10779785	0	C	T	T	C	C	T	C	C	C	C	C	T	C	T	C	C	C	C	T	C	C	H	C	H	C	C	C	C	C	C	C	C	C	C	C	C	C	C	C	H	C	T	C	C	T	H
JAX00545077	4	10783553	0	T	C	C	T	T	C	T	T	C	T	H	C	T	C	T	T	C	T	C	T	T	C	H	H	T	T	C	T	T	T	T	T	T	T	H	H	T	H	T	H	T	C	T	T	C	H
JAX00545085	4	10806064	0	A	C	C	A	C	C	C	A	A	A	A	C	H	C	A	A	A	C	C	A	A	H	A	C	A	A	A	A	C	C	A	A	A	A	H	H	C	A	C	H	H	C	A	C	C	H
JAX00545092	4	10820600	0	G	A	G	G	A	G	A	G	G	G	G	G	H	G	G	G	G	A	G	G	G	G	G	H	G	G	G	G	A	A	G	G	G	G	H	H	A	G	A	G	H	G	G	A	G	G
JAX00115959	4	10825524	0	G	A	A	G	A	A	A	G	G	G	G	A	H	A	G	G	G	A	A	G	G	H	G	A	G	G	G	G	A	A	G	G	G	G	H	H	A	G	A	H	H	A	G	A	A	A
JAX00115961	4	10844126	0	G	A	A	G	A	A	A	A	A	G	H	A	H	A	G	G	A	A	A	G	G	A	A	A	A	G	A	A	A	A	G	G	G	G	A	A	A	A	A	H	H	A	G	A	A	A
JAX00545095	4	10844147	0	G	A	A	G	G	A	G	G	G	G	G	A	G	A	G	G	G	G	A	G	G	H	G	H	G	G	G	G	G	G	G	G	G	G	G	G	G	G	G	H	G	A	G	G	A	H
JAX00545097	4	10845470	0	C	T	T	C	T	T	T	C	C	C	C	T	H	T	C	C	C	T	T	C	C	H	C	T	C	C	C	C	T	T	C	C	C	C	H	H	T	C	T	H	H	T	C	T	T	H
JAX00115962	4	10858366	0	T	C	T	T	C	T	C	T	T	T	T	T	H	T	T	T	T	C	T	T	T	T	T	H	T	T	T	T	C	C	T	T	T	T	H	H	C	T	C	T	H	T	T	C	T	T
JAX00545109	4	10869334	0	A	G	G	A	G	G	G	G	G	A	H	G	H	G	A	A	G	G	G	A	A	G	G	G	G	A	G	G	G	G	A	A	A	G	G	G	G	G	G	H	H	G	A	G	G	G
JAX00545120	4	10897007	0	C	A	C	C	C	C	C	A	A	C	H	C	C	C	C	C	A	C	C	C	C	H	A	C	A	C	A	A	C	C	C	C	C	A	H	H	C	A	C	C	C	C	C	C	C	A
JAX00115965	4	10903530	0	G	A	G	G	A	G	A	G	G	G	G	G	H	G	G	G	G	H	G	G	G	G	G	H	G	G	G	G	N	H	G	G	G	G	H	H	A	G	H	G	N	G	N	N	G	G
JAX00545125	4	10922627	0	C	A	C	C	C	C	C	A	A	C	H	C	C	C	C	C	A	C	C	C	C	H	A	C	A	C	A	A	C	C	C	C	C	A	H	H	C	A	C	C	C	C	C	C	C	H
JAX00545127	4	10943555	0	G	A	A	G	G	A	G	A	A	A	G	A	G	A	A	A	A	G	A	A	A	A	A	G	A	A	A	A	G	G	A	A	A	A	G	G	G	A	G	H	N	A	G	G	A	A
JAX00115970	4	10962537	0	C	T	T	C	C	T	C	C	C	C	C	T	C	T	C	C	C	C	T	C	C	H	C	H	C	C	C	C	C	C	C	C	C	C	C	C	C	C	C	H	C	T	C	C	T	H
JAX00545132	4	10974646	0	G	C	C	G	G	C	G	C	C	G	H	C	G	C	G	G	C	G	C	G	G	C	C	H	C	G	C	C	G	G	G	G	G	C	H	H	G	C	G	H	G	C	G	G	C	C
JAX00545134	4	10985555	0	A	G	A	A	A	A	A	A	G	A	H	A	A	A	A	A	G	A	A	A	A	H	H	A	A	A	G	A	A	A	A	A	A	A	H	H	A	H	A	A	A	A	A	A	A	A
JAX00115975	4	11024537	0	T	C	C	T	T	C	T	T	T	T	T	H	T	C	T	T	T	T	C	T	T	H	T	H	T	T	T	T	T	T	T	T	T	T	T	T	T	T	T	H	T	H	T	T	N	H
JAX00545144	4	11054994	0	G	A	A	G	G	A	G	G	G	G	G	A	G	A	G	G	G	G	A	G	G	H	G	H	G	G	G	G	G	G	G	G	G	G	G	G	G	G	G	H	G	A	G	G	A	H
JAX00545147	4	11065555	0	C	G	G	C	C	G	C	C	C	C	C	G	C	G	C	C	C	C	G	C	C	H	C	H	C	C	C	C	C	C	C	C	C	C	C	C	C	C	C	H	C	G	C	C	G	H
JAX00545148	4	11071671	0	T	C	T	T	T	T	T	C	C	T	N	T	T	T	T	T	C	T	T	T	T	H	C	T	C	T	C	C	T	T	T	T	T	C	H	H	T	C	T	T	T	T	T	T	T	H
JAX00545150	4	11086329	0	T	C	C	T	T	C	T	C	C	T	H	C	T	C	T	T	C	T	C	T	T	C	C	N	C	T	C	C	T	T	T	T	T	C	H	H	T	C	T	H	T	C	T	T	C	C
JAX00115984	4	11148382	0	G	A	G	G	A	G	A	G	G	G	G	G	H	G	G	G	G	A	G	G	G	G	G	H	G	G	G	G	A	A	G	G	G	G	H	H	A	G	A	G	H	G	G	A	G	G
JAX00545160	4	11173326	0	G	A	G	G	G	G	G	A	G	G	G	G	G	G	G	G	G	G	G	G	G	G	H	G	A	G	G	A	G	G	G	G	G	A	G	G	G	H	G	G	G	G	G	G	G	H
JAX00545169	4	11222565	0	A	G	A	A	A	A	A	G	A	A	A	A	A	A	A	A	A	A	A	A	A	A	H	A	G	A	A	G	A	A	A	A	A	G	A	A	A	H	A	A	A	A	A	A	A	H
JAX00545170	4	11223049	0	T	C	T	T	T	T	T	C	T	T	T	T	T	T	T	T	T	T	T	T	T	T	H	T	C	T	T	C	T	T	T	T	T	C	T	T	T	H	T	T	T	T	T	T	T	H
JAX00222497	4	11244343	0	G	A	G	G	G	G	G	A	A	G	H	G	G	G	G	G	A	G	G	G	G	H	A	G	A	G	A	A	G	G	G	G	G	A	H	H	G	A	G	G	G	G	G	G	G	H
JAX00545173	4	11260017	0	G	A	G	G	G	G	G	G	A	G	H	G	G	G	G	G	A	G	G	G	G	H	H	G	G	G	A	G	G	G	G	G	G	G	H	H	G	H	G	G	G	G	G	G	G	G
JAX00545179	4	11296195	0	T	C	T	T	C	T	C	C	C	C	H	T	H	T	C	C	C	C	T	C	C	N	C	H	C	C	C	C	C	C	C	C	C	C	C	C	C	C	C	T	C	T	T	C	T	H
JAX00545181	4	11306190	0	C	T	C	C	T	C	T	C	C	T	C	C	H	C	T	T	C	T	C	T	T	C	C	H	C	T	C	C	T	T	T	T	T	C	H	H	T	C	T	C	T	C	C	T	C	C
JAX00115994	4	11308192	0	G	A	G	G	A	G	A	G	G	A	G	G	H	G	A	A	G	A	G	A	A	G	G	H	G	A	G	G	A	A	A	A	A	G	H	H	A	G	A	G	A	G	G	A	G	G
JAX00115995	4	11318795	0	G	A	G	G	A	G	A	G	A	G	H	G	H	G	G	G	A	A	G	G	G	N	H	H	G	G	A	G	A	A	G	G	G	G	A	A	A	H	A	G	H	G	G	A	G	G
JAX00115996	4	11318877	0	G	C	G	G	C	G	C	C	C	C	H	G	H	G	C	C	C	C	G	C	C	H	C	H	C	C	C	C	C	C	C	C	C	C	C	C	C	C	C	G	C	G	G	C	G	H
JAX00115997	4	11331281	0	T	A	T	T	A	T	A	T	T	T	T	T	H	T	T	T	T	A	T	T	T	T	T	H	T	T	T	T	A	A	T	T	T	T	H	H	A	T	A	T	H	T	T	A	T	T
JAX00115998	4	11334536	0	G	C	G	G	C	G	C	G	G	G	G	G	H	G	G	G	G	C	G	G	G	G	G	H	G	G	G	G	C	C	G	G	G	G	H	H	C	G	C	G	H	G	G	C	G	G
JAX00545183	4	11334606	0	G	A	G	G	G	G	G	A	A	G	H	G	G	G	G	G	A	G	G	G	G	H	A	G	A	G	A	A	G	G	G	G	G	A	H	H	G	A	G	G	G	G	G	G	G	H
JAX00545184	4	11335300	0	G	A	G	G	A	G	A	A	A	A	H	G	H	G	A	A	A	A	G	A	A	H	A	H	A	A	A	A	A	A	A	A	A	A	A	A	A	A	A	G	A	G	G	A	G	N
JAX00545185	4	11336421	0	C	T	C	C	C	C	C	C	T	C	H	C	C	C	C	C	T	C	C	C	C	H	H	C	C	C	T	C	C	C	C	C	C	C	H	H	C	H	C	C	C	C	C	C	C	C
JAX00115999	4	11346459	0	T	C	T	T	C	T	C	C	C	C	H	T	H	T	C	C	C	C	T	C	C	H	C	H	C	C	C	C	C	C	C	C	C	C	C	C	C	C	C	T	C	T	T	C	T	H
JAX00545189	4	11348909	0	C	A	C	C	C	C	C	A	C	C	C	C	C	C	C	C	C	C	C	C	C	C	H	C	A	C	C	A	C	C	C	C	C	A	C	C	C	H	C	C	C	C	C	C	C	H
JAX00189368	4	11359317	0	A	G	G	A	G	G	G	G	G	G	H	G	H	G	G	G	G	G	G	G	G	G	G	G	G	G	G	G	G	G	G	G	G	G	G	G	G	G	G	H	G	G	A	G	G	G
JAX00116003	4	11419633	0	C	G	G	C	C	G	G	G	G	G	H	G	C	G	G	G	G	C	G	G	G	G	G	H	G	G	G	G	G	H	G	G	G	G	G	H	G	G	G	H	H	G	C	G	G	G
JAX00116004	4	11420999	0	C	T	T	C	C	T	C	C	C	C	C	T	C	T	C	C	C	C	T	C	C	H	C	H	C	C	C	C	C	C	C	C	C	C	C	C	C	C	C	H	C	T	C	C	T	H
JAX00545201	4	11435603	0	T	C	T	T	T	T	C	T	T	T	T	T	T	T	T	T	T	T	T	T	T	T	T	T	T	T	T	T	C	H	T	T	T	T	H	T	C	T	C	T	T	T	T	C	T	T
JAX00545203	4	11440115	0	C	T	C	C	C	C	T	C	C	C	C	C	C	C	C	C	C	C	C	C	C	C	C	C	C	C	C	C	T	H	C	C	C	C	H	C	T	C	T	C	C	C	C	T	C	C
JAX00116007	4	11468065	0	G	T	T	G	G	T	T	T	T	T	H	T	N	T	T	T	T	G	T	T	T	T	T	H	T	T	T	T	T	H	T	T	T	T	T	H	T	T	T	H	H	T	G	T	T	T
JAX00545208	4	11476051	0	G	A	G	G	G	G	G	G	A	A	H	G	G	G	A	A	A	G	G	A	A	H	H	G	G	A	A	G	G	G	A	A	A	G	H	H	G	H	G	G	H	G	G	G	G	G
JAX00545213	4	11507171	0	T	C	C	T	T	C	C	C	C	C	H	C	T	C	C	C	C	T	C	C	C	C	C	H	C	C	C	C	C	H	C	C	C	C	C	H	C	C	C	H	H	C	T	C	C	C
JAX00545215	4	11524241	0	T	C	T	T	T	T	T	C	C	T	H	T	T	T	T	T	C	T	T	T	T	H	C	T	C	T	C	C	T	T	T	T	T	C	H	H	T	C	T	T	T	T	T	T	T	N
JAX00545216	4	11529039	0	G	C	G	G	G	G	G	G	G	C	G	G	G	G	C	C	G	G	G	C	C	G	G	G	G	C	G	G	G	G	C	C	C	G	G	G	G	G	G	G	H	G	G	G	G	G
JAX00116017	4	11583171	0	C	T	T	C	C	T	T	C	C	T	C	T	C	T	T	T	C	C	T	T	T	H	C	H	C	T	C	C	T	H	T	T	T	C	H	C	T	C	T	H	H	T	C	T	T	H
JAX00545220	4	11627919	0	G	A	G	G	G	G	G	A	G	G	G	G	G	G	G	G	G	G	G	G	G	G	H	G	A	G	G	A	G	G	G	G	G	A	G	G	G	H	G	G	G	G	G	G	G	H
JAX00116019	4	11630688	0	T	C	C	T	T	C	C	C	C	C	H	C	T	C	C	C	C	T	C	C	C	C	C	H	C	C	C	C	C	H	C	C	C	C	C	H	C	C	C	H	H	C	T	C	C	C
JAX00116020	4	11630817	0	C	T	T	C	C	T	T	C	C	T	C	T	N	T	N	T	C	N	T	T	T	H	C	H	C	T	C	C	T	H	T	T	N	C	H	C	T	C	T	H	H	T	C	T	T	H
JAX00545222	4	11647757	0	G	A	G	G	G	G	G	A	A	G	H	G	G	G	G	G	A	G	G	G	G	H	A	G	A	G	A	A	G	G	G	G	G	A	H	H	G	A	G	G	G	G	G	G	G	H
JAX00545226	4	11655363	0	A	G	A	A	A	A	A	A	G	A	H	A	A	A	A	A	G	A	A	A	A	H	H	A	A	A	G	A	A	A	A	A	A	A	H	H	A	H	A	A	A	A	A	A	A	A
JAX00545234	4	11724241	0	C	T	T	C	C	T	C	C	C	T	C	T	C	T	T	T	C	C	T	T	T	H	C	H	C	T	C	C	C	C	T	T	T	C	C	C	C	C	C	H	H	T	C	C	T	H
JAX00545235	4	11726362	0	A	G	A	A	A	A	A	G	G	A	H	A	A	A	A	A	G	A	A	A	A	H	G	A	G	A	G	G	A	A	A	A	A	G	H	H	A	G	A	A	A	A	A	A	A	H
JAX00116027	4	11730652	0	A	G	G	A	A	G	A	G	G	G	H	G	A	G	G	G	G	A	G	G	G	G	G	G	G	G	G	G	A	A	G	G	G	G	N	H	A	G	A	H	G	G	A	A	N	G
JAX00116029	4	11743506	0	G	A	A	G	G	A	G	A	A	A	G	A	G	A	A	A	A	G	A	A	A	A	A	H	A	A	A	A	G	G	A	A	A	A	G	G	G	A	G	H	H	A	G	G	A	A
JAX00545247	4	11800398	0	A	T	A	A	A	A	A	T	A	T	A	A	A	A	T	T	A	A	A	T	T	A	H	A	T	T	A	T	A	A	T	T	T	T	A	A	A	H	A	A	H	A	A	A	A	H
JAX00545248	4	11800451	0	A	G	A	A	A	A	A	G	A	A	A	A	A	A	A	A	A	A	A	A	A	A	H	A	G	A	A	G	A	A	A	A	A	G	A	A	A	H	A	A	A	A	A	A	A	H
JAX00545252	4	11807315	0	A	G	A	A	A	A	A	A	G	G	H	A	A	A	G	G	G	A	A	G	G	H	H	A	A	G	G	A	A	A	G	G	G	A	H	H	A	H	A	A	H	A	A	A	A	A
JAX00545253	4	11811273	0	A	G	A	A	A	A	A	G	G	G	H	A	A	A	G	G	G	A	A	G	G	H	G	A	G	G	G	G	A	A	G	G	G	G	H	H	A	G	A	A	H	A	A	A	A	H
JAX00545259	4	11853047	0	G	A	G	G	G	G	G	A	G	G	G	G	G	G	G	G	G	G	G	G	G	G	G	G	A	G	G	H	G	G	G	G	G	H	G	G	G	G	G	G	G	G	G	G	G	G
JAX00116037	4	11878381	0	C	T	T	C	C	T	C	C	C	C	C	T	C	T	C	C	C	C	T	C	C	H	C	H	C	C	C	C	C	C	C	C	C	C	C	C	C	C	C	H	C	T	C	C	T	H
JAX00116038	4	11878960	0	C	T	C	C	C	C	C	C	T	C	H	C	C	C	C	C	T	C	C	C	C	H	H	C	C	C	T	C	C	C	C	C	C	C	H	H	C	H	C	C	C	C	C	C	C	C
JAX00545268	4	11910989	0	T	C	C	T	T	C	T	C	C	T	T	C	T	C	T	T	C	T	C	T	T	C	C	H	C	T	C	C	T	T	T	T	T	C	T	N	T	C	T	H	T	C	T	T	C	C
JAX00545272	4	11913252	0	C	T	T	C	C	T	C	C	C	C	C	T	C	T	C	C	C	C	T	C	C	N	C	H	C	C	C	C	C	C	C	C	C	C	C	C	C	C	C	H	C	T	C	C	T	H
JAX00545273	4	11915646	0	T	A	T	T	T	T	T	A	A	T	H	T	T	T	T	T	A	T	T	T	T	H	A	T	A	T	A	A	T	T	T	T	T	A	H	H	T	A	T	T	T	T	T	T	T	H
JAX00545275	4	11915910	0	A	C	C	A	A	C	A	A	A	A	A	C	A	C	A	A	A	A	C	A	A	H	A	H	A	A	A	A	A	A	A	A	A	A	A	A	A	A	A	H	A	C	A	A	C	H
JAX00222518	4	11932288	0	A	C	A	A	A	A	A	C	C	C	H	A	A	A	C	C	C	A	A	C	C	H	C	A	C	C	C	C	A	A	C	C	C	C	H	H	A	C	A	A	H	A	A	A	A	H
JAX00545286	4	11992142	0	T	C	T	T	T	T	C	C	C	T	H	T	T	T	T	T	C	T	T	T	T	H	C	T	C	T	C	C	C	H	T	T	T	C	C	H	C	C	C	T	T	T	T	C	T	H
JAX00116047	4	11996845	0	A	T	T	A	A	T	A	A	A	A	A	T	A	T	A	A	A	A	T	A	A	H	A	H	A	A	A	A	A	A	A	A	A	A	A	A	A	A	A	H	A	T	A	A	T	H
JAX00545294	4	12055305	0	C	T	C	C	C	C	T	T	T	C	H	C	C	C	C	C	T	C	C	C	C	H	T	C	H	C	T	T	T	H	C	C	C	T	T	H	T	T	T	C	C	C	C	T	C	H
JAX00545295	4	12056409	0	A	G	A	A	A	A	A	G	G	G	H	A	A	A	G	G	G	A	A	G	G	H	G	A	G	G	G	G	A	A	G	G	G	G	H	H	A	G	A	A	H	A	A	A	A	H
JAX00545297	4	12057299	0	C	T	C	C	C	C	C	C	T	T	H	C	C	C	T	T	T	C	C	T	T	H	H	C	C	T	T	C	C	C	T	T	T	C	H	H	C	H	C	C	N	C	C	C	C	C
JAX00545302	4	12085660	0	G	C	G	G	G	G	C	G	G	G	G	G	G	G	G	G	G	G	G	G	G	G	G	G	G	G	G	G	C	H	G	G	G	G	H	G	C	G	C	G	G	G	G	C	G	G
JAX00545303	4	12091569	0	G	T	G	G	G	G	G	G	T	G	H	G	G	G	G	G	T	G	G	G	G	H	H	G	G	G	T	G	G	G	G	G	G	G	H	H	G	H	G	G	G	G	G	G	G	G
JAX00116057	4	12173910	0	A	G	G	A	A	G	G	A	G	A	H	G	A	G	A	A	G	A	G	A	A	G	H	H	A	A	G	A	G	H	A	A	A	A	G	H	G	H	G	H	A	G	A	G	G	H
JAX00545307	4	12182039	0	T	G	G	T	T	G	T	G	G	T	T	G	T	G	T	T	G	T	G	T	T	G	G	T	G	T	G	G	T	T	T	T	T	G	T	T	T	G	T	T	T	G	T	T	G	G
JAX00545310	4	12189281	0	A	G	G	A	A	G	G	G	G	G	H	G	A	G	G	G	G	A	G	G	G	G	G	H	G	G	G	G	G	H	G	G	G	G	G	H	G	G	G	H	H	G	A	G	G	G
JAX00545312	4	12193292	0	C	T	T	C	C	T	C	C	T	C	H	T	C	T	C	C	T	C	T	C	C	T	H	H	C	C	T	C	C	C	C	C	C	C	H	H	C	H	C	H	C	T	C	C	T	H
JAX00545314	4	12200000	0	A	G	A	A	A	A	A	G	A	A	A	A	A	A	A	A	A	A	A	A	A	A	H	A	G	A	A	G	A	A	A	A	A	G	A	A	A	H	A	A	A	A	A	A	A	H
JAX00545316	4	12206314	0	C	T	T	C	C	T	C	C	C	C	C	T	C	T	C	C	C	C	T	C	C	H	C	H	C	C	C	C	C	C	C	C	C	C	C	C	C	C	C	H	C	T	C	C	T	H
JAX00545317	4	12208807	0	G	A	A	G	G	A	G	G	A	G	G	A	G	A	G	G	A	G	A	G	G	A	G	G	G	G	A	G	G	G	G	G	G	G	G	G	G	G	G	G	G	A	G	G	A	H
JAX00116060	4	12215703	0	T	C	C	T	T	C	C	C	C	C	N	C	N	C	C	C	C	T	C	C	C	C	C	H	C	C	C	C	C	N	C	C	C	C	C	H	C	C	C	N	N	C	T	C	C	C
JAX00116062	4	12223800	0	A	C	C	A	A	C	C	A	C	C	H	C	A	C	C	C	C	A	C	C	C	C	H	H	A	C	C	A	C	H	C	C	C	A	C	H	C	N	C	H	H	C	A	C	C	H
JAX00545319	4	12224903	0	C	T	C	C	C	C	C	T	C	C	C	C	C	C	C	C	C	C	C	C	C	C	H	C	T	C	C	T	C	C	C	C	C	T	C	C	C	H	C	C	C	C	C	C	C	H
JAX00116063	4	12259581	0	C	T	C	C	C	C	T	C	C	T	C	C	C	C	T	T	C	C	C	T	T	C	C	C	C	T	C	C	T	T	T	T	T	C	T	C	T	C	T	C	T	C	C	T	C	C
JAX00116064	4	12265946	0	T	C	C	T	T	C	C	C	C	C	H	C	T	C	C	C	C	T	C	C	C	C	C	H	C	C	C	C	C	H	C	C	C	C	C	H	C	C	C	N	H	C	T	C	C	C
JAX00545321	4	12266779	0	C	A	C	C	C	C	A	C	C	A	C	C	C	C	A	A	C	C	C	A	A	C	C	C	C	A	C	C	A	H	A	A	A	C	H	C	A	C	A	C	H	C	C	A	C	C
JAX00545322	4	12281667	0	G	A	A	G	G	A	G	A	A	G	H	A	G	A	G	G	A	G	A	G	G	A	A	H	A	G	A	A	G	G	G	G	G	A	H	H	G	A	G	H	G	A	G	G	A	A
JAX00545325	4	12315969	0	G	A	G	G	G	G	G	A	G	G	G	G	G	G	G	G	G	G	G	G	G	G	H	G	A	G	G	A	G	G	G	G	G	A	G	G	G	H	G	G	G	G	G	G	G	H
JAX00545326	4	12316596	0	A	G	A	A	A	A	A	G	A	A	A	A	A	A	A	A	A	A	A	A	A	A	H	A	G	A	A	G	A	A	A	A	A	G	A	A	A	H	A	A	A	A	A	A	A	H
JAX00545330	4	12333528	0	A	G	G	A	A	G	A	G	G	A	H	G	A	G	A	A	G	A	G	A	A	G	G	H	G	A	G	G	A	A	A	A	A	G	H	H	A	G	A	H	A	G	A	A	G	G
JAX00116069	4	12336971	0	A	T	T	A	A	T	A	A	T	A	H	T	A	T	A	A	T	A	T	A	A	T	N	H	A	A	T	A	A	A	A	A	A	A	H	H	A	A	A	H	A	T	A	A	T	A
JAX00116070	4	12337031	0	C	A	A	C	C	A	C	C	A	C	H	A	C	A	C	C	A	C	A	C	C	A	C	H	C	C	A	C	C	C	C	C	C	C	H	H	C	C	C	H	C	A	C	C	A	H
JAX00545332	4	12347880	0	T	C	C	T	T	C	C	C	C	C	H	C	T	C	C	C	C	T	C	C	C	C	C	H	C	C	C	C	C	H	C	C	C	C	C	H	C	C	C	H	H	C	T	C	C	C
JAX00545342	4	12379129	0	A	G	A	A	A	A	A	A	G	A	H	A	A	A	A	A	G	A	A	A	A	H	H	A	A	A	G	A	A	A	A	A	A	A	H	H	A	H	A	A	A	A	A	A	A	A
JAX00116073	4	12380229	0	A	G	G	A	A	G	G	G	G	G	N	G	A	G	G	G	G	N	G	G	G	G	G	H	G	G	G	G	G	H	G	G	G	G	G	N	G	G	G	H	N	G	A	G	G	G
JAX00116074	4	12389922	0	A	G	G	A	A	G	G	G	G	G	H	G	A	G	G	G	G	A	G	G	G	G	G	H	G	G	G	G	G	H	G	G	G	G	G	H	G	G	G	H	N	G	A	G	G	G
JAX00545348	4	12394340	0	A	G	A	A	A	A	A	G	A	A	A	A	A	A	A	A	A	A	A	A	A	A	H	A	G	A	A	G	A	A	A	A	A	G	A	A	A	H	A	A	A	A	A	A	A	H
JAX00545349	4	12433403	0	G	C	C	G	G	C	C	G	C	C	H	C	G	C	C	C	C	G	C	C	C	C	N	H	G	C	C	G	C	H	C	C	C	G	C	N	C	H	C	H	H	C	G	C	C	N
JAX00545352	4	12459101	0	C	A	A	C	C	A	C	C	C	C	C	A	C	A	C	C	C	C	A	C	C	H	C	H	C	C	C	C	C	C	C	C	C	C	C	C	C	C	C	H	C	A	C	C	A	H
JAX00545353	4	12460134	0	C	A	C	C	C	C	A	C	A	C	C	C	C	C	C	C	A	C	C	C	C	N	N	C	C	C	A	C	A	N	C	C	C	C	A	C	A	C	A	C	C	C	C	A	C	C
JAX00545355	4	12467425	0	C	A	C	C	C	C	C	C	C	A	C	C	C	C	H	H	C	C	C	N	A	C	C	C	C	H	C	C	C	C	H	A	H	C	C	C	C	C	C	C	H	C	C	C	C	C
JAX00545356	4	12468301	0	G	T	T	G	G	T	T	T	G	T	G	T	G	T	T	T	G	G	T	T	T	H	H	H	T	T	G	T	T	H	T	T	T	T	H	G	T	H	T	H	H	T	G	T	T	T
JAX00545357	4	12468689	0	T	C	C	T	T	C	C	C	T	C	T	C	T	C	C	C	T	T	C	C	C	H	H	H	C	C	T	C	C	H	C	C	C	C	H	T	C	N	C	H	H	C	T	C	C	C
JAX00116080	4	12475511	0	T	C	C	T	T	C	C	T	C	T	H	C	T	C	T	T	C	T	C	T	T	C	H	H	T	T	C	T	C	H	T	T	T	T	C	H	C	H	C	H	T	C	T	C	C	H
JAX00545365	4	12478779	0	G	A	G	G	G	G	G	G	A	G	H	G	G	G	G	G	A	G	G	G	G	H	H	G	G	G	A	G	G	G	G	G	G	G	H	H	G	H	G	G	G	G	G	G	G	G
JAX00545366	4	12482064	0	A	G	G	A	A	G	A	G	G	G	H	G	A	G	G	G	G	A	G	G	G	G	G	H	G	G	G	G	A	A	G	G	G	G	H	H	A	G	A	H	H	G	A	A	G	G
JAX00545376	4	12500728	0	T	A	A	T	T	A	T	A	A	A	H	A	T	A	A	T	A	T	A	A	A	A	A	H	A	A	A	A	T	T	A	A	A	A	H	H	T	A	T	H	H	A	T	T	A	A
JAX00116083	4	12518520	0	A	G	G	A	G	G	G	G	G	G	H	G	H	G	G	G	G	G	G	G	G	G	G	G	G	G	G	G	G	G	G	G	G	G	G	G	G	G	G	H	G	G	A	G	G	G
JAX00545387	4	12575943	0	C	T	C	C	C	C	C	C	C	T	C	C	C	C	T	C	C	C	C	T	T	C	C	C	C	T	C	C	C	C	T	T	T	C	C	C	C	C	C	C	H	C	C	C	C	C
JAX00116088	4	12579194	0	G	A	A	G	G	A	G	A	A	A	H	A	G	A	A	G	A	G	A	A	A	A	A	H	A	A	A	A	G	G	A	A	A	A	H	H	G	A	G	H	N	A	G	G	A	A
JAX00116089	4	12584194	0	A	G	G	A	A	G	A	G	G	A	H	G	A	G	A	A	G	A	G	A	A	G	G	H	G	A	G	G	A	A	A	A	A	G	H	H	A	G	A	H	A	G	A	A	G	G
JAX00545389	4	12598083	0	A	G	G	A	A	G	A	G	G	A	N	G	A	G	A	A	G	A	G	A	A	G	G	H	G	A	G	G	A	A	A	A	A	G	N	H	A	G	A	H	A	G	A	A	G	G
JAX00545391	4	12602243	0	T	C	C	T	T	C	T	C	C	T	H	C	T	C	T	T	C	T	C	T	T	C	C	H	C	T	C	C	T	T	T	T	T	C	H	H	T	C	T	H	T	C	T	T	C	C
JAX00545394	4	12605035	0	A	G	A	A	A	A	A	A	A	G	A	A	A	A	G	A	A	A	A	G	G	A	A	A	A	G	A	A	A	A	G	G	G	A	A	A	A	A	A	A	H	A	A	A	A	A
JAX00116090	4	12609515	0	C	G	G	C	C	G	C	G	G	G	H	G	C	G	G	C	G	C	G	G	G	G	G	H	G	G	G	G	C	C	G	G	G	G	H	H	C	G	C	H	H	G	C	C	G	G
JAX00545396	4	12626246	0	C	T	C	C	C	C	C	C	T	C	H	C	C	C	C	C	T	C	C	C	C	N	H	C	C	C	T	C	C	C	C	C	C	C	H	H	C	H	C	C	C	C	C	C	C	C
JAX00545397	4	12626601	0	G	A	G	G	G	G	G	G	A	G	H	G	G	G	G	G	A	G	G	G	G	H	H	G	G	G	A	G	G	G	G	G	G	G	H	H	G	H	G	G	G	G	G	G	G	G
JAX00545400	4	12667622	0	A	G	A	A	A	A	A	A	G	A	A	A	A	A	A	A	G	A	A	A	A	A	A	A	A	A	G	A	A	A	A	A	A	A	A	N	A	H	A	A	A	A	A	A	A	A
JAX00545403	4	12696787	0	G	A	A	G	G	A	G	A	G	G	G	A	G	A	G	G	G	G	A	G	G	H	N	N	A	G	G	A	G	G	G	G	G	A	G	G	G	N	G	G	G	A	G	G	A	A
JAX00116096	4	12698120	0	G	A	A	G	G	A	G	G	G	G	G	A	G	A	G	G	G	G	A	G	G	H	G	H	G	G	G	G	G	G	G	G	G	G	G	G	G	G	G	H	G	A	G	G	A	H
JAX00545405	4	12698642	0	C	T	C	C	C	C	C	C	C	T	C	C	C	C	T	C	C	C	C	T	T	C	C	C	C	T	C	C	C	C	T	T	T	C	C	C	C	C	C	C	H	C	C	C	C	C
JAX00545406	4	12704244	0	A	T	A	A	A	A	A	T	A	A	A	A	A	A	A	A	A	A	A	A	A	A	H	A	T	A	A	T	A	A	A	A	A	T	A	A	A	H	A	A	A	A	A	A	A	H
JAX00116098	4	12707558	0	C	A	A	C	C	A	C	C	C	C	C	A	C	A	C	C	C	C	A	C	C	H	C	H	C	C	C	C	C	C	C	C	C	C	C	C	C	C	C	H	C	A	C	C	A	H
JAX00545415	4	12784078	0	A	G	A	A	A	A	A	A	G	A	N	A	A	A	A	A	G	A	A	A	A	H	H	A	A	A	G	A	A	A	A	A	A	A	H	H	A	N	A	A	A	A	A	A	A	A
JAX00189369	4	12790726	0	A	G	G	A	G	G	G	G	G	G	H	G	H	G	G	G	G	G	G	G	G	G	G	G	G	G	G	G	G	G	G	G	G	G	G	G	G	G	G	H	G	G	A	G	G	G
JAX00545418	4	12813891	0	G	A	G	G	G	G	G	A	A	G	N	G	G	G	G	G	A	G	G	G	G	H	A	G	A	G	A	A	G	G	G	G	G	A	H	H	G	A	G	G	G	G	G	G	G	H
JAX00545422	4	12872472	0	G	A	G	G	G	G	G	A	G	G	G	G	G	G	G	G	G	G	G	G	G	G	H	G	A	G	G	A	G	G	G	G	G	A	G	G	G	H	G	G	G	G	G	G	G	H
JAX00545424	4	12890211	0	G	A	G	G	G	G	G	A	A	G	H	G	G	G	G	G	A	G	G	G	G	H	A	G	A	G	A	A	G	G	G	G	G	A	H	H	G	A	G	G	G	G	G	G	G	H
JAX00545426	4	12893356	0	T	C	C	T	T	C	C	C	C	T	T	C	T	C	T	C	C	T	C	T	T	C	C	H	C	T	C	C	C	H	T	T	T	C	C	H	C	C	C	H	T	C	T	C	C	C
JAX00545429	4	12894460	0	C	G	G	C	C	G	G	G	G	G	H	G	C	G	G	G	G	H	G	G	G	G	G	H	G	G	G	G	G	H	G	G	G	G	G	H	G	G	G	H	G	G	H	G	G	G
JAX00545430	4	12897362	0	A	C	C	A	A	C	C	A	A	C	A	C	A	C	C	C	A	A	C	C	C	N	A	H	A	C	H	A	C	H	C	C	C	A	H	A	C	A	C	H	H	C	A	C	C	H
JAX00116111	4	12899582	0	A	G	G	A	G	G	G	G	G	G	H	G	H	G	G	G	G	G	G	G	G	G	G	G	H	G	G	G	G	G	G	G	G	N	G	G	G	G	G	A	G	G	A	G	G	G
JAX00545431	4	12899768	0	T	A	T	T	T	T	T	T	A	A	H	T	T	T	A	T	A	T	T	A	A	N	H	T	T	A	A	T	T	T	A	A	A	T	N	N	T	H	T	T	A	T	T	T	T	T
JAX00545432	4	12900054	0	T	G	T	T	T	T	T	T	G	T	G	T	T	T	T	T	G	T	T	T	T	G	H	T	T	T	G	T	T	T	T	T	T	T	G	G	T	H	T	T	T	T	T	T	T	T
JAX00116112	4	12901319	0	G	T	T	G	G	T	T	G	G	G	G	T	G	T	G	T	G	G	T	G	G	H	G	H	G	G	G	G	T	H	G	G	G	G	H	G	T	G	T	H	G	T	G	T	T	H
JAX00545439	4	12936934	0	C	T	C	C	C	C	C	C	C	T	C	C	C	C	T	C	C	C	C	T	T	C	C	C	C	T	C	C	C	C	T	T	T	C	C	C	C	C	C	C	H	C	C	C	C	C
JAX00116114	4	12947314	0	C	A	A	C	C	A	A	A	A	A	H	A	C	A	A	A	A	C	A	A	A	A	A	H	A	A	A	A	A	H	A	A	A	A	A	H	A	A	A	H	H	A	C	A	A	A
JAX00116116	4	12950951	0	T	C	C	T	T	C	C	T	T	C	T	C	T	C	C	C	T	T	C	C	C	C	T	H	T	C	T	T	C	H	C	C	C	T	C	T	C	T	C	H	H	C	T	C	C	C
JAX00545444	4	12960678	0	T	G	T	T	T	T	T	G	T	T	T	T	T	T	T	T	T	T	T	T	T	T	H	T	G	T	T	G	T	T	T	T	T	G	T	T	T	H	T	T	T	T	T	T	N	N
JAX00116118	4	12985991	0	A	C	A	A	A	A	A	A	C	A	H	A	A	A	A	A	C	A	A	A	A	H	H	A	A	A	C	A	A	A	A	A	A	A	H	N	A	H	A	A	A	A	A	A	A	A
JAX00545446	4	13002847	0	G	A	G	G	G	G	G	A	A	A	N	H	H	G	A	G	A	G	G	A	A	N	A	G	A	A	A	A	G	G	A	A	A	A	H	H	G	A	G	G	H	G	G	G	G	N
JAX00545447	4	13002983	0	T	C	T	T	T	T	T	T	C	T	H	T	T	T	T	T	C	T	T	T	T	H	H	T	T	T	C	T	T	T	T	T	T	T	H	H	T	H	T	T	T	T	T	T	T	T
JAX00116121	4	13017521	0	C	T	T	C	T	T	T	C	T	C	H	T	H	T	C	T	T	T	T	C	C	T	H	T	C	C	T	C	T	T	C	C	C	C	T	T	T	H	T	H	H	T	C	T	T	H
JAX00545454	4	13017710	0	A	G	A	A	A	A	A	G	G	G	H	A	A	A	G	A	G	A	A	G	G	H	G	A	G	G	G	G	A	A	G	G	G	G	H	H	A	G	A	A	H	A	A	A	A	H
JAX00116122	4	13033363	0	G	A	G	G	A	G	G	G	G	G	G	G	H	G	G	G	G	A	G	G	G	G	G	H	G	G	G	G	G	H	G	G	G	G	G	H	G	G	G	G	H	G	G	G	G	G
JAX00545458	4	13041249	0	G	A	G	G	G	G	G	G	G	A	G	G	G	G	A	G	G	G	G	A	A	G	G	G	G	A	G	G	G	G	A	A	A	G	G	G	G	G	G	G	H	G	G	G	G	G
JAX00116124	4	13060671	0	C	T	T	C	T	T	T	T	T	T	H	T	H	T	T	T	T	T	T	T	T	T	T	T	T	T	T	T	T	T	T	T	T	T	T	T	T	T	T	H	T	T	C	T	T	T
JAX00545460	4	13061835	0	T	C	C	T	C	C	C	T	T	C	T	C	H	C	C	C	T	C	C	C	C	H	T	C	T	C	T	T	C	C	C	C	C	T	H	H	C	T	C	H	C	C	T	C	C	H
JAX00545462	4	13062752	0	A	C	C	A	C	C	C	C	A	C	A	C	H	C	C	C	A	C	C	C	C	A	H	C	C	C	A	C	C	C	C	C	C	C	H	H	C	H	C	H	C	C	A	C	C	C
JAX00545463	4	13062883	0	A	G	G	A	G	G	G	G	G	G	H	G	H	G	G	G	G	G	G	G	G	G	G	G	G	G	G	G	G	G	G	G	G	G	G	G	G	G	G	N	G	G	A	G	G	G
JAX00545464	4	13076639	0	G	A	G	G	G	G	G	A	A	G	H	G	G	G	G	G	A	G	G	G	G	H	A	G	A	G	A	A	G	G	G	G	G	A	H	H	G	A	G	G	G	G	G	G	G	H
JAX00545469	4	13118040	0	T	C	T	T	T	T	T	C	C	T	N	T	T	T	T	T	C	T	T	T	T	H	C	T	C	T	C	C	T	T	T	T	T	C	N	T	T	C	T	T	T	T	T	T	T	H
JAX00545470	4	13121263	0	T	G	T	T	T	T	T	G	G	G	H	N	T	T	G	T	G	T	T	G	G	H	G	T	G	G	G	G	T	T	G	G	G	G	H	H	T	G	T	T	H	T	T	T	T	H
JAX00116129	4	13135071	0	A	G	A	A	A	A	A	G	A	A	A	A	A	A	A	A	A	A	A	A	A	A	H	A	G	A	A	G	A	A	A	A	A	G	A	A	A	H	A	A	A	A	A	A	A	N
JAX00116130	4	13135576	0	C	T	C	C	C	C	C	T	C	C	C	C	C	C	C	C	C	C	C	C	C	C	H	C	T	C	C	T	C	C	C	C	C	T	C	C	C	H	C	C	C	C	C	C	C	H
JAX00545472	4	13146649	0	C	T	C	C	C	C	C	T	T	T	H	C	C	C	T	C	T	C	C	T	T	H	T	C	T	T	T	T	C	C	T	T	T	T	H	H	C	T	C	C	H	C	C	C	C	H
JAX00545475	4	13167130	0	C	T	C	C	C	C	C	C	T	C	H	C	C	C	C	C	N	C	C	C	C	H	H	C	C	C	T	C	C	C	C	C	C	C	H	H	C	H	C	C	C	C	C	C	C	C
JAX00545477	4	13171450	0	A	C	C	A	C	C	C	C	C	C	N	C	H	C	C	C	C	C	C	C	C	C	C	C	C	C	C	C	C	C	C	C	C	C	C	C	C	C	C	H	C	C	A	C	C	C
JAX00116133	4	13175367	0	T	G	G	T	G	G	G	G	G	G	H	G	H	G	G	G	G	G	G	G	G	G	G	G	G	G	G	G	G	G	G	G	G	G	G	G	G	G	G	H	G	G	T	G	G	G
JAX00116134	4	13186383	0	G	C	C	G	G	C	C	G	G	G	G	C	G	C	G	C	G	G	C	G	G	H	G	H	G	G	G	G	C	H	G	G	G	G	H	G	C	G	C	H	G	C	G	C	C	H
JAX00116135	4	13206063	0	G	A	A	G	G	A	A	G	G	G	G	A	G	A	G	A	G	G	A	G	G	H	G	H	G	G	G	G	A	H	G	G	G	G	N	G	A	G	A	N	G	A	G	A	A	H
JAX00545483	4	13230597	0	G	T	G	G	G	G	G	T	G	G	G	G	G	G	G	G	G	G	G	G	G	G	H	G	T	G	G	T	G	G	G	G	G	T	G	G	G	H	G	G	G	G	G	G	G	H
JAX00116137	4	13230649	0	C	T	T	C	C	T	T	C	T	C	H	T	C	T	C	T	T	C	T	C	C	T	H	H	C	C	T	C	T	H	C	C	C	C	T	H	T	H	T	H	C	T	C	T	T	H
JAX00545494	4	13311553	0	A	G	A	A	G	A	G	A	G	A	H	A	H	A	A	G	G	G	A	A	A	H	H	H	A	A	G	A	G	G	A	A	A	A	G	G	G	H	G	A	H	A	A	G	A	A
JAX00116144	4	13326276	0	G	T	G	G	T	G	T	T	T	G	H	G	H	G	G	T	T	T	G	G	G	H	T	H	T	G	T	T	T	T	G	G	G	T	T	T	T	T	T	G	H	G	G	T	G	H
JAX00545498	4	13327494	0	A	T	A	A	A	A	A	T	A	A	A	A	A	A	A	A	A	A	A	A	A	A	H	A	N	A	N	T	A	A	A	A	A	H	A	A	A	H	A	A	A	A	A	A	N	H
JAX00116145	4	13328663	0	A	C	A	A	C	A	C	C	C	A	H	A	H	A	A	C	C	C	A	A	A	H	C	H	C	A	C	C	C	C	A	A	A	C	C	C	C	C	C	A	H	A	A	C	A	H
JAX00222552	4	13339103	0	A	T	A	A	A	A	A	A	T	A	H	A	A	A	A	A	T	A	A	A	A	N	H	A	A	A	T	A	A	A	A	A	A	A	N	N	A	H	A	A	A	A	A	A	A	A
JAX00545502	4	13361403	0	A	G	G	A	A	G	A	G	G	G	H	G	A	G	G	A	G	A	G	G	G	G	G	N	G	G	G	G	A	A	G	G	G	G	H	N	A	G	A	H	H	G	A	A	G	G
JAX00545504	4	13364598	0	C	G	C	C	C	C	C	C	C	G	N	C	C	C	G	N	N	N	C	G	G	C	C	C	H	G	H	N	C	C	G	G	G	C	C	C	C	C	C	C	H	N	C	C	C	C
JAX00116148	4	13369211	0	A	G	A	A	G	A	G	G	G	A	G	A	G	A	A	G	G	G	A	A	A	G	G	G	G	A	G	G	G	G	A	A	A	G	G	G	G	G	G	A	N	A	A	G	A	G
JAX00545505	4	13369703	0	G	A	G	G	G	G	G	A	G	G	G	G	G	G	G	G	G	G	G	G	G	G	H	G	A	G	G	A	G	G	G	G	G	A	G	G	G	H	G	G	G	G	G	G	G	H
JAX00545509	4	13393273	0	T	C	C	T	T	C	T	C	C	C	H	C	T	C	C	T	C	T	C	C	C	C	C	H	C	C	C	C	T	T	C	C	C	C	H	H	T	C	T	H	H	C	T	T	C	C
JAX00545511	4	13396631	0	C	T	T	C	C	T	C	C	C	C	C	T	C	T	C	C	C	C	T	C	C	H	C	H	C	C	C	C	C	C	C	C	C	C	C	C	C	C	C	H	C	T	C	C	T	H
JAX00545512	4	13400073	0	G	T	G	G	G	G	G	G	T	G	H	G	G	G	G	G	T	G	G	G	G	H	H	G	G	G	T	G	G	G	G	G	G	G	H	H	G	H	G	G	G	G	G	G	G	G
JAX00545513	4	13405083	0	G	A	A	G	G	A	G	G	G	A	G	A	G	A	A	G	G	G	A	A	A	H	G	H	G	A	G	G	G	G	A	A	A	G	G	G	G	G	G	H	H	A	G	G	A	H
JAX00116150	4	13405193	0	T	C	C	T	T	C	T	T	T	T	T	C	T	C	T	T	T	T	C	T	T	H	T	N	T	T	T	T	T	T	T	T	T	T	T	T	T	T	T	N	T	C	T	T	C	H
JAX00545514	4	13406351	0	G	A	A	G	G	A	G	G	G	G	G	A	G	A	G	G	G	G	A	G	G	H	G	H	G	G	G	G	G	G	G	G	G	G	G	G	G	G	G	H	G	A	G	G	A	H
JAX00545519	4	13427059	0	T	G	T	T	T	T	T	G	G	T	H	T	T	T	T	T	G	T	T	T	T	H	G	T	G	T	G	G	T	T	T	T	T	G	H	H	T	G	T	T	T	T	T	T	T	H
JAX00222554	4	13427455	0	C	T	C	C	C	C	C	C	T	C	H	C	C	C	C	C	T	C	C	C	C	H	H	C	C	C	T	C	C	C	C	C	C	C	H	H	C	H	C	C	C	C	C	C	C	C
JAX00545522	4	13428350	0	T	C	T	T	T	T	T	C	C	C	C	T	T	T	C	N	C	T	T	C	C	C	C	N	C	C	C	C	N	T	C	C	C	C	C	C	H	C	T	T	C	T	T	T	N	C
JAX00545523	4	13428370	0	G	A	G	G	G	G	G	A	G	A	G	G	G	G	A	G	G	G	G	A	A	G	H	G	A	A	G	A	G	G	A	A	A	A	G	G	G	H	G	G	H	G	G	G	G	N
JAX00545525	4	13430737	0	A	G	A	A	A	A	A	G	G	G	H	A	A	A	G	A	G	A	A	G	G	H	G	A	G	G	G	G	A	A	G	G	G	G	H	H	A	G	A	A	H	A	A	A	A	H
JAX00116153	4	13451441	0	A	C	C	A	A	C	A	C	C	C	H	C	A	C	C	A	C	A	C	C	C	C	C	H	C	C	C	C	A	A	C	C	C	C	H	H	A	C	A	H	H	C	A	A	C	C
JAX00545531	4	13500347	0	C	T	C	C	C	C	C	T	C	C	C	C	C	C	C	C	C	C	C	C	C	C	H	C	T	C	C	T	C	C	C	C	C	T	C	C	C	H	C	C	C	C	C	C	C	H
JAX00545536	4	13516173	0	T	C	C	T	T	C	T	T	C	C	H	C	T	C	C	T	C	T	C	C	C	C	N	H	T	C	C	T	T	T	C	C	C	T	H	H	T	H	T	H	H	C	T	T	C	H
JAX00545538	4	13536096	0	G	C	G	G	G	G	G	C	C	G	H	G	G	G	G	G	C	G	G	G	G	H	C	G	C	G	C	C	G	G	G	G	G	C	H	H	G	C	G	G	G	G	G	G	G	H
JAX00545540	4	13556211	0	C	T	C	C	C	C	C	T	C	T	C	C	C	C	T	C	N	C	C	T	T	C	H	C	T	T	C	T	C	C	T	T	T	T	C	C	C	H	N	N	H	C	C	C	C	H
JAX00545545	4	13560438	0	G	A	A	G	G	A	G	G	G	G	G	A	G	A	G	G	G	G	A	G	G	H	G	H	G	G	G	G	G	G	G	G	G	G	G	G	G	G	G	H	G	A	G	G	A	H
JAX00545547	4	13561179	0	C	T	C	C	C	C	C	C	C	T	C	C	C	C	T	C	C	C	C	T	T	C	C	C	C	T	C	C	C	C	T	T	T	C	C	C	C	C	C	C	H	C	C	C	C	C
JAX00116162	4	13565060	0	A	G	G	A	A	G	A	A	G	G	H	G	A	G	G	A	G	A	G	G	G	G	H	H	A	G	G	A	A	A	G	G	G	A	H	H	A	H	A	H	H	G	A	A	G	H
JAX00545550	4	13565215	0	C	T	T	C	C	T	C	C	C	T	C	T	C	T	T	C	C	C	T	T	T	H	C	H	C	T	C	C	C	C	T	T	N	C	C	C	C	C	C	N	H	T	C	C	T	H
JAX00545551	4	13565464	0	A	C	C	A	A	C	A	C	C	A	H	C	A	C	A	A	C	A	C	A	A	C	C	H	C	A	C	C	A	A	A	A	A	C	H	H	A	C	A	H	A	C	A	A	C	C
JAX00545553	4	13565715	0	G	A	A	G	G	A	G	A	G	G	G	A	G	A	G	G	G	G	A	G	G	H	H	N	A	G	G	A	G	G	G	G	G	A	G	G	G	N	G	H	G	A	G	G	A	A
JAX00545558	4	13591057	0	T	C	C	T	T	C	T	C	C	C	H	C	H	C	C	T	C	T	C	C	C	C	C	H	C	C	C	C	T	T	C	C	C	C	H	H	T	C	H	H	H	C	T	T	C	C
JAX00545560	4	13634582	0	G	T	G	G	G	G	G	G	T	G	N	G	G	G	G	G	T	G	G	G	G	H	H	G	G	G	H	G	G	G	G	G	G	G	H	H	G	H	G	G	G	G	G	G	G	G
JAX00545563	4	13655051	0	T	C	T	T	T	T	T	C	C	C	H	T	T	T	C	T	C	T	T	C	C	H	C	T	C	C	C	C	T	T	C	C	C	C	H	H	T	C	T	T	H	T	T	T	T	H
JAX00116176	4	13751156	0	A	G	A	A	G	A	A	G	G	G	H	A	H	A	G	A	G	G	A	G	G	H	G	H	G	G	G	G	A	H	G	G	G	G	H	G	A	G	A	A	G	A	A	A	A	H
JAX00545576	4	13751935	0	G	A	G	G	G	G	G	A	A	A	H	G	G	G	A	G	A	G	G	A	A	H	A	G	A	A	A	A	G	G	A	A	A	A	H	H	G	A	G	G	H	G	G	G	G	H
JAX00545579	4	13755041	0	C	A	C	C	A	C	C	A	C	A	C	C	H	C	A	C	C	A	C	A	A	C	N	H	A	A	C	A	C	H	A	A	A	A	C	H	C	H	C	C	A	C	C	C	C	H
JAX00545580	4	13755109	0	C	G	C	C	G	C	C	C	C	G	C	C	H	C	G	C	C	G	C	G	G	C	C	H	C	G	C	C	C	H	G	G	G	C	C	H	C	C	C	C	G	C	C	C	C	C
JAX00545583	4	13778948	0	C	T	C	C	C	C	C	T	C	C	C	C	C	C	C	C	C	C	C	C	C	C	N	C	T	C	C	T	C	C	C	C	C	T	C	C	C	H	C	C	C	C	C	C	C	H
JAX00116179	4	13795009	0	A	G	G	A	A	G	A	G	G	G	H	G	A	G	G	A	G	A	G	G	G	G	G	H	G	G	G	G	A	A	G	G	G	G	H	H	A	G	A	H	H	G	A	A	G	G
JAX00545586	4	13795333	0	T	C	C	T	T	C	T	T	T	C	T	C	T	C	C	T	T	T	C	C	C	H	T	H	T	C	T	T	T	T	C	C	C	T	T	T	T	T	T	H	H	C	T	T	C	H
JAX00545587	4	13800631	0	C	T	C	C	C	C	C	C	T	C	H	C	C	C	C	C	T	C	C	C	C	H	H	C	C	C	T	C	C	C	C	C	C	C	H	H	C	H	C	C	C	C	C	C	C	C
JAX00545590	4	13808845	0	G	A	A	G	G	A	G	G	G	A	G	A	G	A	A	G	G	G	A	A	A	H	G	H	G	A	G	G	G	G	A	A	A	G	G	G	G	G	G	H	H	A	G	G	A	H
JAX00116182	4	13824546	0	C	T	T	C	C	T	C	C	C	C	C	T	C	T	C	C	C	C	T	C	C	H	C	H	C	C	C	C	C	C	C	C	C	C	C	C	C	C	C	H	C	T	C	C	T	H
JAX00545592	4	13832124	0	C	T	C	C	C	C	C	C	T	C	H	N	C	C	C	C	T	C	C	C	C	H	H	C	C	C	T	C	C	C	C	C	C	C	H	H	C	H	C	C	C	C	C	C	C	C
JAX00545593	4	13832224	0	C	T	C	C	C	C	C	T	T	C	H	C	C	C	C	C	T	C	C	C	C	H	T	C	T	C	N	T	C	C	C	C	C	T	N	H	C	T	C	C	C	C	C	C	C	N
JAX00545595	4	13834254	0	G	A	G	G	G	G	G	A	G	G	G	G	G	G	G	G	G	G	G	G	G	G	H	G	A	G	G	A	G	G	G	G	G	A	G	G	G	H	G	G	G	G	G	G	G	H
JAX00116184	4	13843288	0	G	C	G	G	G	G	G	C	C	G	H	G	G	G	G	G	C	G	G	G	G	H	C	G	C	G	C	C	G	G	G	G	G	C	N	H	G	C	G	G	G	G	G	G	G	H
JAX00116186	4	13897672	0	A	G	A	A	G	A	A	A	G	G	H	A	G	A	G	A	G	G	A	G	G	H	H	N	A	G	G	A	A	H	G	G	G	A	H	G	A	G	A	A	G	A	A	A	A	A
JAX00545604	4	13902529	0	T	C	T	T	T	T	T	T	T	C	T	H	H	N	C	T	T	N	T	C	C	T	T	T	T	C	T	T	T	T	C	C	C	T	T	T	T	T	T	T	H	T	T	T	T	T
JAX00116188	4	13904795	0	G	T	T	G	T	T	T	T	T	G	H	T	H	T	G	T	T	T	T	G	G	T	T	T	T	G	T	T	T	T	G	G	G	T	T	T	T	T	T	H	H	T	G	T	T	T
JAX00116189	4	13922293	0	T	C	T	T	C	T	T	C	C	C	H	T	H	T	C	T	C	C	T	C	C	H	C	H	C	C	C	C	T	H	C	C	C	C	H	C	T	C	T	T	C	T	T	T	T	H
JAX00545609	4	13947408	0	T	A	A	T	T	A	T	T	T	T	T	N	T	H	T	T	T	T	A	T	T	H	T	H	T	T	T	T	T	T	T	T	T	T	T	T	T	T	T	H	T	A	T	T	A	H
JAX00116191	4	13949989	0	A	C	C	A	C	C	C	C	C	C	H	C	H	C	C	C	C	C	C	C	C	C	C	C	C	C	C	C	C	C	C	C	C	C	C	C	C	C	C	H	C	C	A	C	C	C
JAX00545612	4	13967337	0	G	A	A	G	G	A	G	G	G	A	G	A	G	A	A	G	G	G	A	A	A	H	G	H	G	A	G	G	G	G	A	A	A	G	G	G	G	G	G	H	H	A	G	G	A	H
JAX00545615	4	13976774	0	C	T	C	C	C	C	C	C	T	C	H	C	C	C	C	C	T	C	C	C	C	H	H	C	C	C	T	C	C	C	C	C	C	C	T	H	C	H	H	C	C	C	C	N	C	C
JAX00116193	4	13987415	0	A	G	G	A	A	G	A	A	A	A	A	G	A	G	A	A	A	A	G	A	A	H	A	H	A	A	A	A	A	A	A	A	A	A	A	A	A	A	A	H	A	G	A	A	G	H
JAX00545621	4	13994821	0	G	A	G	G	G	G	G	A	A	G	H	G	G	G	G	G	A	G	G	G	G	N	A	G	A	G	A	A	G	G	G	G	G	A	H	H	G	A	G	G	G	G	G	G	G	H
JAX00545625	4	13999145	0	A	G	A	A	G	A	A	G	G	G	A	A	H	A	G	A	G	G	A	G	G	H	G	H	G	G	G	G	A	H	G	G	G	G	A	G	A	G	A	A	G	A	A	A	A	H
JAX00116195	4	14010298	0	G	T	G	G	T	G	G	G	G	G	G	G	H	G	G	G	G	T	G	G	G	G	G	H	G	G	G	G	G	H	G	G	G	G	G	H	G	G	G	G	H	G	G	G	G	G
JAX00545627	4	14025229	0	T	C	T	T	T	T	T	C	T	T	T	T	T	T	T	T	T	T	T	T	T	T	H	T	C	T	T	C	T	T	T	T	T	C	T	T	T	N	T	T	T	T	T	T	T	H
JAX00545628	4	14027395	0	G	T	G	G	G	G	T	T	T	T	N	G	G	G	T	T	T	G	G	T	T	N	T	G	T	T	T	T	T	G	T	T	T	T	T	G	T	T	T	G	G	G	G	T	G	N
JAX00545632	4	14033151	0	C	T	C	C	C	C	C	T	C	C	C	C	C	C	C	C	C	C	C	C	C	C	N	C	N	C	C	T	C	C	C	C	C	T	C	C	C	N	C	C	C	C	C	C	C	T
JAX00116199	4	14069455	0	G	A	G	G	G	G	G	G	A	G	H	G	G	G	G	G	A	G	G	G	G	H	H	G	G	G	A	G	G	G	G	G	G	G	H	H	G	H	G	G	G	G	G	G	G	G
JAX00545639	4	14108520	0	G	A	G	G	A	G	G	G	G	G	G	G	H	G	G	G	G	A	G	G	G	G	G	H	G	G	G	G	G	H	G	G	G	G	G	H	G	G	G	G	H	G	G	G	G	G
JAX00545640	4	14108763	0	T	C	C	T	T	C	C	T	T	C	T	C	T	C	C	C	T	T	C	C	C	H	T	H	T	C	T	T	C	H	C	C	C	T	H	T	C	T	C	H	H	C	T	C	C	H
JAX00545645	4	14127120	0	C	T	T	C	C	T	C	T	C	C	C	T	C	T	C	C	C	C	T	C	C	H	H	H	T	C	C	T	C	C	C	C	C	T	C	C	C	H	C	H	C	T	C	C	T	T
JAX00545647	4	14127952	0	T	G	T	T	T	T	T	G	G	T	N	T	T	T	T	T	G	T	T	T	T	H	G	T	G	T	G	G	T	T	T	T	T	G	H	H	T	G	N	T	T	T	T	T	T	H
JAX00545648	4	14128730	0	G	A	G	G	A	G	A	G	G	A	G	G	H	G	A	A	G	A	G	A	A	G	G	H	G	A	G	G	A	A	A	A	A	G	A	A	A	G	A	G	A	G	G	A	G	G
JAX00545661	4	14200217	0	C	T	T	C	C	T	T	T	T	C	H	T	C	T	C	T	T	C	T	C	C	T	T	H	T	C	T	T	T	H	C	C	C	T	T	H	T	T	T	H	C	T	C	T	T	T
JAX00545665	4	14203270	0	G	C	G	G	G	G	G	G	C	G	N	G	G	G	G	G	C	G	G	G	G	H	H	G	G	G	C	G	G	G	G	G	G	G	H	H	G	H	G	G	G	G	G	G	G	G
JAX00545668	4	14208199	0	C	T	C	C	T	C	T	C	C	T	C	C	H	C	T	T	C	T	C	T	T	C	C	N	C	T	C	C	T	T	T	T	T	C	H	H	T	C	T	C	T	C	C	T	C	C
JAX00116210	4	14209016	0	G	A	A	G	A	A	A	G	G	A	G	A	H	A	A	A	G	A	A	A	A	H	G	A	G	A	G	G	A	A	A	A	A	G	H	H	A	G	A	H	A	A	G	A	A	H
JAX00545671	4	14210527	0	A	G	G	A	G	G	G	G	A	G	A	G	H	G	G	G	A	G	G	G	G	H	H	G	G	G	A	G	G	G	G	G	G	G	H	H	G	H	G	H	G	G	A	G	G	G
JAX00545673	4	14216800	0	C	T	C	C	T	C	T	T	C	T	C	C	H	C	T	T	C	T	C	T	T	C	H	H	T	T	C	T	T	T	T	T	T	T	H	H	T	H	T	C	T	C	C	T	C	H
JAX00545674	4	14217244	0	G	A	G	G	A	G	A	G	G	A	G	G	H	G	A	A	G	A	G	A	A	G	G	H	G	A	G	G	A	A	A	A	A	G	H	H	A	G	A	G	A	G	G	A	G	G
JAX00545677	4	14224810	0	G	A	A	G	A	A	A	G	G	A	G	A	N	A	A	A	N	A	A	A	A	N	G	A	H	A	G	G	A	A	A	A	A	G	H	H	N	G	A	H	A	A	G	A	A	N
JAX00116211	4	14227492	0	A	G	G	A	G	G	G	G	A	G	A	G	H	G	G	G	A	G	G	G	G	H	H	G	G	G	A	G	G	G	G	G	G	G	H	H	G	H	G	H	G	G	A	G	G	G
JAX00116214	4	14270242	0	A	G	G	A	G	G	G	G	A	G	A	G	H	G	G	G	A	G	G	G	G	H	H	G	G	G	A	G	G	G	G	G	G	G	H	H	G	H	G	H	G	G	A	G	G	G
JAX00545683	4	14272087	0	C	T	T	C	C	T	C	C	C	C	C	T	C	T	C	C	C	C	T	C	C	H	C	H	C	C	C	C	C	C	C	C	C	C	C	C	C	C	C	H	C	T	C	C	T	T
JAX00116216	4	14289150	0	C	T	T	C	T	T	T	C	C	T	C	T	H	T	T	T	C	T	T	T	T	H	C	T	C	T	C	C	T	T	T	T	T	C	H	H	T	C	T	H	T	T	C	T	T	H
JAX00545686	4	14309845	0	T	C	C	T	C	C	C	T	T	C	T	C	T	C	C	C	T	C	C	C	C	H	T	C	T	C	T	T	C	C	C	C	C	T	T	H	C	T	C	N	C	C	T	C	C	H
JAX00545693	4	14332180	0	T	A	T	T	A	T	A	T	T	A	T	T	H	T	A	A	T	A	T	A	A	T	T	N	T	A	T	T	A	A	A	A	A	T	T	H	A	T	A	T	A	T	T	A	T	T
JAX00545697	4	14358725	0	A	G	A	A	A	A	A	G	G	A	H	A	A	A	A	A	G	A	A	A	A	H	G	A	G	A	G	G	A	A	A	A	A	G	H	H	A	G	A	A	A	A	A	A	A	H
JAX00545699	4	14383617	0	G	C	G	G	G	G	G	G	C	G	H	G	G	G	G	G	C	G	G	G	G	H	H	G	G	G	C	G	G	G	G	G	G	G	H	H	G	H	G	G	G	G	G	G	G	G
JAX00545702	4	14404655	0	C	T	C	C	C	C	C	T	T	C	H	C	C	C	C	C	T	C	C	C	C	H	T	C	T	C	N	N	C	C	C	C	C	N	H	N	C	T	C	N	C	C	C	C	C	H
JAX00545710	4	14446279	0	G	A	G	G	G	G	G	A	A	G	G	G	G	G	G	G	A	G	G	G	G	N	A	G	A	G	A	A	G	G	G	G	G	A	G	G	G	A	G	G	G	G	G	G	G	H
JAX00545714	4	14461035	0	G	A	A	G	G	A	G	G	G	A	G	A	G	A	A	G	G	G	A	A	A	G	G	H	G	A	G	G	G	G	A	A	A	G	G	G	G	G	G	H	H	A	G	G	A	H
JAX00116232	4	14501769	0	T	C	T	T	T	T	T	C	C	T	H	T	T	T	T	T	C	T	T	T	T	H	C	T	C	T	C	C	T	T	T	T	T	C	H	H	T	C	T	T	T	T	T	T	T	T
JAX00116233	4	14501985	0	T	A	T	T	T	T	T	A	A	T	H	T	T	T	T	T	A	T	T	T	T	H	A	T	A	T	A	A	T	T	T	T	T	A	H	N	T	A	T	T	T	T	T	T	T	T
JAX00545731	4	14524715	0	T	A	T	T	T	T	T	T	A	T	H	T	T	T	T	T	A	T	T	T	T	H	H	T	T	T	A	T	T	T	T	T	T	T	H	H	T	H	T	T	T	T	T	T	T	T
JAX00545734	4	14550648	0	C	T	C	C	C	C	C	T	C	C	C	C	C	C	C	C	C	C	C	C	C	C	H	C	T	C	C	T	C	C	C	C	C	T	C	C	C	H	C	C	C	C	C	C	C	N
JAX00116236	4	14550718	0	T	G	G	T	T	G	T	T	G	G	H	G	T	G	G	T	G	T	G	G	G	G	H	H	T	G	G	T	T	T	G	G	G	T	H	H	T	N	T	H	H	G	T	T	G	H
JAX00545737	4	14563556	0	G	A	A	G	G	A	G	A	G	G	G	A	G	A	G	G	G	G	A	G	G	H	H	H	A	G	G	A	G	G	G	G	G	A	G	G	G	H	G	H	G	A	G	G	A	A
JAX00116238	4	14572126	0	A	G	G	A	G	G	A	G	G	G	H	G	H	G	G	A	G	G	G	G	G	G	G	G	G	G	G	G	A	H	G	G	G	G	H	G	A	G	A	H	G	G	A	A	G	G
JAX00545741	4	14572218	0	C	T	C	C	C	C	C	C	T	C	H	C	C	C	C	C	T	C	C	C	C	H	H	C	C	C	T	C	C	C	C	C	C	C	C	H	C	H	C	C	C	C	C	C	C	C
JAX00545744	4	14599458	0	C	A	C	C	C	C	C	A	C	C	C	C	C	C	C	C	C	C	C	C	C	C	H	C	A	C	C	A	C	C	C	C	C	A	C	C	C	H	C	C	C	C	C	C	C	H
JAX00545751	4	14680957	0	A	G	A	A	A	A	A	A	G	A	A	A	A	A	A	A	G	A	A	A	A	A	H	A	A	A	G	A	A	A	A	A	A	A	A	A	A	H	A	A	A	A	A	A	A	A
JAX00222579	4	14682284	0	T	A	T	T	T	T	T	A	A	T	N	T	T	T	T	T	A	T	T	T	T	H	A	T	A	T	A	A	T	T	T	T	T	A	H	H	T	A	T	T	T	T	T	T	T	N
JAX00222580	4	14682301	0	A	G	A	A	A	A	A	G	G	A	H	A	A	A	A	A	G	A	A	A	A	H	G	A	G	A	G	G	A	A	A	A	A	G	H	H	A	G	A	A	A	A	A	A	A	H
JAX00545753	4	14694624	0	C	T	C	C	C	C	C	T	T	C	H	C	C	C	C	C	T	C	C	C	C	H	T	C	T	C	T	T	C	C	C	C	C	T	H	H	C	T	C	C	C	C	C	C	C	H
JAX00116251	4	14745842	0	G	A	A	G	A	A	G	G	G	A	G	A	N	A	A	G	G	A	A	A	A	A	G	A	G	A	G	G	G	H	A	A	A	G	G	H	G	N	G	H	A	A	G	G	A	H
JAX00545761	4	14803574	0	T	C	T	T	T	T	T	C	T	T	T	T	T	T	T	T	T	T	T	T	T	T	C	T	C	T	T	C	T	T	T	T	T	C	T	T	T	N	T	T	T	T	T	T	T	C
JAX00545764	4	14810528	0	C	A	C	C	C	C	C	C	A	C	H	C	C	C	C	C	A	C	C	C	C	H	H	C	C	C	A	C	C	C	C	C	C	C	H	H	C	H	C	C	C	C	C	C	C	C
JAX00545766	4	14812426	0	C	T	C	C	C	C	C	T	T	C	H	C	C	C	C	C	T	C	C	C	C	H	T	C	T	C	T	T	C	C	C	C	C	T	H	H	C	T	C	C	C	C	C	C	C	H
JAX00545768	4	14818141	0	G	A	G	G	G	G	G	A	G	G	G	G	G	G	G	G	G	G	G	G	G	G	G	G	A	G	G	H	G	G	G	G	G	H	G	G	G	H	G	G	G	G	G	G	G	H
JAX00116257	4	14822333	0	G	C	C	G	G	C	G	C	C	G	H	C	G	C	G	G	C	G	C	G	G	C	C	H	C	G	C	C	G	G	G	G	G	C	H	H	G	C	G	H	G	C	G	G	C	C
JAX00545776	4	14892109	0	G	A	G	G	A	G	G	G	G	G	G	G	H	G	G	G	G	A	G	G	G	G	G	H	G	G	G	G	G	H	G	G	G	G	G	H	G	G	G	G	H	G	G	G	G	G
JAX00116263	4	14901503	0	C	T	T	C	T	T	C	T	T	C	N	T	H	T	C	C	T	T	T	C	C	T	T	T	T	C	T	T	C	H	C	C	C	T	C	T	C	T	C	H	H	T	C	C	T	T
JAX00545784	4	14915840	0	C	A	C	C	C	C	C	A	A	C	H	C	C	C	C	C	A	C	C	C	C	H	A	C	A	C	A	A	C	C	C	C	C	A	H	H	C	A	C	C	C	C	C	C	C	H
JAX00116266	4	14932894	0	T	G	T	T	G	T	T	G	T	T	T	T	H	T	T	T	T	G	T	T	T	T	H	H	G	T	T	G	T	H	T	T	T	G	T	H	T	H	T	T	H	T	T	T	T	N
JAX00222587	4	14952830	0	G	A	G	G	G	G	G	G	A	G	H	G	G	G	G	G	A	G	G	G	G	H	H	G	G	G	A	G	G	G	G	G	G	G	H	H	G	G	G	G	G	G	G	G	G	G
JAX00545790	4	14967891	0	A	G	A	A	A	A	A	A	G	A	H	A	A	A	A	A	G	A	A	A	A	H	H	A	A	A	G	A	A	A	A	A	A	A	H	H	A	H	A	A	A	A	A	A	A	A
JAX00116267	4	14970761	0	G	A	G	G	G	G	G	A	A	G	H	G	G	G	G	G	A	G	G	G	G	H	A	G	A	G	A	A	G	G	G	G	G	A	H	H	G	A	N	G	G	G	G	G	G	H
JAX00116268	4	14980049	0	G	T	T	G	T	T	G	T	T	G	H	T	H	T	G	G	T	T	T	G	G	T	T	T	T	G	T	T	G	H	G	G	G	T	N	T	G	T	G	H	H	T	G	G	T	T
JAX00545794	4	14992395	0	C	T	C	C	C	C	C	T	T	C	C	C	C	C	C	C	T	C	C	C	C	C	T	C	T	C	T	T	C	C	C	C	C	T	C	C	C	T	C	C	C	C	C	C	C	C
JAX00545795	4	14993875	0	C	T	C	C	C	C	C	T	C	C	C	C	C	C	C	C	C	C	C	C	C	C	C	C	T	C	C	H	C	C	C	C	C	H	C	C	C	C	C	C	C	C	C	C	C	C
JAX00116271	4	15006741	0	C	T	T	C	T	T	C	C	C	C	C	T	H	T	C	C	C	T	T	C	C	H	C	T	C	C	C	C	C	H	C	C	C	C	C	H	C	C	C	H	H	T	C	C	T	H
JAX00545798	4	15020667	0	G	A	G	G	G	G	G	G	A	G	H	G	G	G	G	G	A	G	G	G	G	G	H	G	G	G	A	G	G	G	G	G	G	G	N	G	G	N	G	G	G	G	G	G	G	G
JAX00545799	4	15021392	0	T	C	T	T	T	T	T	C	C	T	N	T	T	T	T	T	C	T	T	T	T	H	C	T	C	T	C	C	T	T	T	T	T	C	H	H	T	C	T	T	T	T	T	T	T	H
JAX00116272	4	15038085	0	C	T	C	C	T	C	C	T	T	C	H	C	H	C	C	C	T	T	C	C	C	H	T	H	T	C	T	T	C	H	C	C	C	T	H	T	C	T	C	C	H	C	C	C	C	H
JAX00545810	4	15073207	0	A	T	A	A	T	A	A	A	T	A	H	A	T	A	A	A	T	T	A	A	A	H	H	H	A	A	T	A	A	H	A	A	A	A	H	T	A	H	A	A	H	A	A	A	A	A
JAX00545812	4	15073474	0	A	G	A	A	G	A	A	A	G	A	H	A	N	A	A	A	G	G	A	A	A	H	H	H	A	A	G	A	A	H	A	A	A	A	H	G	A	H	A	A	H	A	A	A	A	A
JAX00545820	4	15084152	0	A	G	G	A	A	G	A	A	A	A	A	G	A	G	A	A	A	A	G	A	A	H	A	H	A	A	A	A	A	A	A	A	A	A	A	A	A	A	A	H	A	G	A	A	N	N
JAX00545822	4	15087071	0	T	C	C	T	C	C	T	T	T	T	T	C	C	C	T	T	T	C	C	T	T	H	T	C	T	T	T	T	T	N	T	T	T	T	T	H	T	T	T	N	N	C	T	T	C	C
JAX00116278	4	15105675	0	T	A	T	T	A	T	T	T	T	T	T	T	H	T	T	T	T	A	T	T	T	T	T	H	T	T	T	T	T	H	T	T	T	T	T	H	T	T	T	T	H	T	T	T	T	T
JAX00545823	4	15115968	0	A	G	G	A	G	G	A	A	G	A	H	G	H	G	A	A	G	G	G	A	A	G	H	G	A	A	G	A	A	H	A	A	A	A	H	G	A	N	A	H	N	G	A	A	G	H
JAX00116279	4	15132945	0	G	A	A	G	A	A	G	A	A	G	H	A	H	A	G	G	A	A	A	G	G	A	A	A	A	G	A	A	G	H	G	G	G	A	H	A	G	A	G	H	H	A	G	G	A	A
JAX00116280	4	15134042	0	G	A	A	G	A	A	G	A	A	G	H	A	H	A	G	G	A	A	A	G	G	A	A	A	A	G	A	A	G	H	G	G	G	A	H	A	G	A	G	H	H	A	G	G	A	A
JAX00545825	4	15137392	0	T	C	T	T	C	T	T	C	C	C	H	T	H	T	C	T	C	C	T	C	C	H	C	H	C	C	C	C	T	H	C	C	C	C	H	C	T	C	T	T	C	T	T	T	T	H
JAX00545828	4	15140661	0	G	A	A	G	G	A	G	A	A	G	H	A	G	A	G	G	A	G	A	G	G	A	A	H	A	G	A	A	G	G	G	G	G	A	H	H	G	A	G	H	G	A	G	G	A	A
JAX00545832	4	15143236	0	G	A	A	G	G	A	G	G	A	G	H	A	G	A	G	G	A	G	A	G	G	A	H	H	G	G	A	G	G	G	G	G	G	G	H	H	G	H	G	H	G	A	G	G	A	H
JAX00545834	4	15155424	0	G	A	G	G	G	G	G	A	G	G	G	G	G	G	G	G	G	G	G	G	G	G	H	G	A	G	G	A	G	G	G	G	G	A	G	G	G	H	G	G	G	G	G	G	G	H
JAX00545835	4	15155531	0	G	A	A	G	G	A	G	G	G	G	G	A	G	A	G	G	G	G	A	G	G	H	G	H	G	G	G	G	G	G	G	G	G	G	G	G	G	G	G	H	G	A	G	G	A	H
JAX00116282	4	15174509	0	A	G	G	A	A	G	A	G	G	A	H	G	A	G	A	A	G	A	G	A	A	G	G	H	G	A	G	G	A	A	A	A	A	G	H	H	A	G	A	N	A	G	A	A	G	G
JAX00189370	4	15192175	0	A	G	G	A	G	G	G	G	G	G	H	G	H	G	G	G	G	G	G	G	G	G	G	G	G	G	G	G	G	G	G	G	G	G	G	G	G	G	G	H	G	G	A	G	G	G
JAX00116284	4	15198911	0	A	G	G	A	G	G	A	G	G	G	H	G	H	G	G	A	G	G	G	G	G	G	G	G	G	G	G	G	A	N	G	G	G	G	N	G	A	G	A	H	G	G	A	A	G	G
JAX00545844	4	15202121	0	C	T	C	C	T	C	C	C	C	C	C	C	H	H	H	N	H	T	H	H	H	H	H	H	H	H	H	H	H	N	H	H	H	H	C	T	H	H	H	C	T	H	H	H	H	H
JAX00545847	4	15212812	0	C	T	C	C	C	C	C	C	T	C	H	C	C	C	C	C	T	C	C	C	C	C	H	C	C	C	T	C	C	C	C	C	C	C	N	H	C	H	C	C	C	C	C	C	C	C
JAX00545848	4	15229460	0	G	A	G	G	G	G	G	A	A	G	H	G	G	G	G	G	A	G	G	G	G	H	A	G	A	G	A	A	G	G	G	G	G	A	H	H	G	A	G	G	G	G	G	G	G	H
JAX00545850	4	15234734	0	A	C	A	A	C	A	A	C	C	A	H	A	H	A	A	A	C	C	A	A	A	H	C	H	C	A	C	C	A	H	A	A	A	C	H	C	A	C	A	A	H	A	A	A	A	H
JAX00545852	4	15238761	0	C	T	C	C	T	C	C	C	T	C	H	C	H	C	C	C	T	T	C	C	C	H	T	H	C	C	T	C	C	H	C	C	C	C	H	T	C	N	C	C	H	C	C	C	C	C
JAX00116289	4	15253365	0	G	T	G	G	T	G	G	G	G	G	G	G	H	G	G	G	G	T	G	G	G	G	G	H	G	G	G	G	G	H	G	G	G	G	G	H	G	G	G	G	H	G	G	G	G	G
JAX00545861	4	15299714	0	T	C	T	T	T	T	T	C	C	T	H	T	T	T	T	T	C	T	T	T	T	H	C	T	C	T	C	C	T	T	T	T	T	C	N	H	T	C	T	T	T	T	T	T	T	H
JAX00545862	4	15299927	0	A	C	A	A	A	A	A	A	C	A	H	A	A	A	A	A	C	A	A	A	A	H	H	A	A	A	C	A	A	A	A	A	A	A	H	H	A	H	A	A	A	A	A	A	A	A
JAX00545867	4	15322878	0	T	C	C	T	T	C	T	C	C	C	H	C	T	C	C	T	C	H	C	C	C	C	C	H	C	C	C	C	T	T	C	C	C	C	H	H	T	C	T	H	H	C	T	T	C	C
JAX00116295	4	15355264	0	T	C	C	T	T	C	T	C	C	C	H	C	T	C	C	T	C	T	C	C	C	C	C	H	C	C	C	C	T	T	C	C	C	C	H	H	T	C	T	H	H	C	T	T	C	C
JAX00222597	4	15355531	0	C	T	C	C	C	C	C	C	T	C	H	C	C	C	C	C	T	C	C	C	C	H	H	C	C	C	T	C	C	C	C	C	C	C	H	H	C	H	C	C	C	C	C	C	C	C
JAX00545874	4	15357051	0	C	T	C	C	C	C	C	T	T	C	N	C	C	C	C	C	T	C	C	C	C	H	T	C	T	C	T	T	C	C	C	C	C	T	H	H	C	T	C	C	C	C	C	C	C	H
JAX00545875	4	15358675	0	A	G	A	A	A	A	A	G	A	A	A	A	A	A	A	A	A	A	A	A	A	A	N	A	G	A	A	G	A	A	A	A	A	G	A	A	A	H	A	A	A	A	A	A	A	H
JAX00545877	4	15358770	0	G	A	A	G	G	A	G	G	A	A	H	A	G	A	A	G	A	G	A	A	A	A	A	H	G	A	A	G	G	G	A	A	A	G	H	H	G	A	G	H	H	A	G	G	A	A
JAX00116297	4	15361989	0	A	G	G	A	A	G	A	G	G	G	H	G	A	G	G	A	G	A	G	G	G	G	G	H	G	G	G	G	A	A	G	G	G	G	H	H	A	G	A	H	H	G	A	A	G	G
JAX00545879	4	15382332	0	G	A	G	G	G	G	G	G	A	G	H	G	G	G	G	G	A	G	G	G	G	N	A	G	G	G	A	G	G	G	G	G	G	G	H	H	G	A	G	G	G	G	G	G	G	G
JAX00545880	4	15382565	0	C	G	C	C	C	C	C	G	G	C	N	C	C	C	C	C	G	C	C	C	C	N	G	C	G	C	G	G	C	C	C	C	C	G	N	N	C	G	C	C	C	C	C	C	C	N
JAX00545882	4	15387782	0	A	G	A	A	A	A	A	G	A	A	A	A	A	A	A	A	A	A	A	A	A	A	H	A	G	A	A	G	A	A	A	A	A	G	A	A	A	H	A	A	A	A	A	A	A	H
JAX00545883	4	15387814	0	A	T	A	A	A	A	A	T	T	A	H	A	A	A	A	A	T	A	A	A	A	H	T	A	T	A	T	T	A	A	A	A	A	T	H	H	A	T	A	A	A	A	A	A	A	H
JAX00545888	4	15436393	0	C	T	T	C	C	T	C	T	T	C	H	T	C	T	C	C	T	C	T	C	C	T	T	H	T	C	T	T	C	C	C	C	C	T	H	H	C	T	C	H	C	T	C	C	T	T
JAX00545889	4	15439471	0	C	T	T	C	C	T	C	C	C	C	C	T	C	T	C	C	C	C	T	C	C	H	C	H	C	C	C	C	C	C	C	C	C	C	C	C	C	C	C	H	C	T	C	C	T	H
JAX00116303	4	15453027	0	G	T	T	G	T	T	G	T	T	T	H	T	H	T	T	G	T	T	T	T	T	T	T	T	T	T	T	T	G	H	T	T	T	T	H	T	G	T	G	H	T	T	G	G	T	T
JAX00545891	4	15485437	0	C	A	C	C	C	C	C	C	A	C	H	C	C	C	C	C	A	C	C	C	C	H	H	C	C	C	A	C	C	C	C	C	C	C	H	H	C	H	C	C	C	C	C	C	C	C
JAX00545895	4	15491327	0	A	G	A	A	A	A	A	G	G	A	H	A	A	A	A	A	G	A	A	A	A	H	G	A	G	A	G	G	A	A	A	A	A	G	H	H	A	G	A	A	A	A	A	A	A	H
JAX00116308	4	15517366	0	A	C	C	A	A	C	A	C	C	A	N	C	A	C	A	A	C	A	C	A	A	C	C	H	C	A	C	C	A	A	A	A	A	C	A	H	A	C	A	H	A	C	A	A	C	C
JAX00545914	4	15576984	0	T	A	T	T	T	T	T	T	A	T	H	T	T	T	T	T	A	T	T	T	T	H	H	T	T	T	A	T	T	T	T	T	T	T	H	H	T	H	T	T	T	T	T	T	T	T
JAX00545915	4	15579775	0	A	G	A	A	A	A	A	A	G	A	G	A	A	A	A	A	G	A	A	A	A	G	H	A	A	A	G	A	A	A	A	A	A	A	G	N	A	H	A	A	A	A	A	A	A	A
JAX00545916	4	15587919	0	T	C	C	T	C	C	T	C	C	T	H	N	H	C	T	T	C	C	C	T	T	C	C	C	C	T	C	C	T	H	T	T	T	C	H	C	T	C	T	H	H	C	T	T	C	C
JAX00545919	4	15589179	0	A	T	T	A	T	T	A	A	A	A	A	T	H	T	A	A	A	T	T	A	A	H	A	T	A	A	A	A	A	H	A	A	A	A	A	H	A	A	A	H	T	T	A	A	T	H
JAX00116317	4	15627064	0	G	A	A	G	A	A	G	G	G	G	G	A	H	A	G	G	G	A	A	G	G	H	G	A	G	G	G	G	G	H	G	G	G	G	G	H	G	G	G	H	H	A	G	G	A	H
JAX00116318	4	15644516	0	A	C	C	A	C	C	A	A	A	A	A	C	H	C	A	A	A	C	C	A	A	H	A	C	A	A	A	A	A	H	A	A	A	A	A	H	A	A	A	H	H	C	A	A	C	H
JAX00116319	4	15649659	0	A	G	G	A	G	G	A	G	G	A	H	G	H	G	A	A	G	G	G	A	A	G	G	G	G	A	G	G	A	H	A	A	A	G	H	G	A	G	A	H	H	G	A	A	G	G
JAX00545924	4	15672662	0	G	A	G	G	G	G	G	G	A	G	H	G	G	G	G	G	A	G	G	G	G	H	H	G	G	G	A	G	G	G	G	G	G	G	H	H	G	H	G	G	G	G	G	G	G	G
JAX00545925	4	15672675	0	C	T	C	C	C	C	C	C	T	C	H	C	C	C	C	C	T	C	C	C	C	N	H	C	C	C	T	C	C	C	C	C	C	C	N	N	C	C	C	C	C	C	C	C	C	C
JAX00545926	4	15672738	0	G	T	G	G	G	G	G	T	G	G	G	G	G	G	G	G	G	G	G	G	G	G	H	G	T	G	G	T	G	G	G	G	G	T	G	G	G	H	G	G	G	G	G	G	G	H
JAX00545927	4	15673076	0	T	C	T	T	T	T	T	C	T	T	T	T	T	T	T	T	T	T	T	T	T	T	H	T	C	T	T	C	T	T	T	T	T	C	T	T	T	H	T	T	T	T	T	T	T	N
JAX00545928	4	15673411	0	T	C	T	T	T	T	T	C	C	T	H	T	T	T	T	T	C	T	T	T	T	H	C	T	C	T	C	C	T	T	T	T	T	C	H	H	T	C	T	T	T	T	T	T	T	H
JAX00545929	4	15696585	0	A	G	A	A	A	A	A	G	G	A	H	A	A	A	A	A	G	A	A	A	A	H	G	A	G	A	G	G	A	A	A	A	A	G	H	H	A	G	A	A	A	A	A	A	A	H
JAX00545936	4	15743038	0	T	C	T	T	T	T	T	C	T	T	T	T	T	T	T	T	T	T	T	T	T	T	H	T	C	T	T	C	T	T	T	T	T	C	T	T	T	H	T	T	T	N	T	T	T	H
JAX00116327	4	15778816	0	C	A	C	C	C	C	C	C	A	C	N	C	C	C	C	C	A	C	C	C	C	N	H	C	C	C	A	C	C	C	C	C	C	C	N	N	C	H	C	C	C	C	C	C	C	C
JAX00545944	4	15818909	0	G	A	G	G	A	G	G	G	G	G	G	G	N	G	G	G	G	A	G	G	G	G	G	H	G	G	G	G	G	H	G	G	G	G	G	H	G	G	G	G	H	G	G	G	G	G
JAX00545947	4	15820730	0	T	C	T	T	C	T	T	T	C	T	H	T	H	T	T	T	C	C	T	T	T	H	H	H	T	T	C	T	T	N	T	T	T	T	H	C	T	N	T	T	H	T	T	T	T	T
JAX00545948	4	15820905	0	G	A	G	G	A	G	G	G	G	G	G	G	N	G	G	G	G	A	G	G	G	G	G	H	G	G	G	G	G	H	G	G	G	G	G	H	G	G	G	G	H	G	G	G	G	G
JAX00545949	4	15820955	0	G	C	G	G	C	G	G	G	G	G	G	G	H	G	G	G	G	C	G	G	G	G	G	H	G	G	G	G	G	H	G	G	G	G	G	H	G	G	G	G	H	G	G	G	G	G
JAX00545958	4	15848770	0	G	A	G	G	A	G	G	G	G	G	G	G	H	G	G	G	G	A	G	G	G	G	G	H	G	G	G	G	G	H	G	G	G	G	G	H	G	G	G	G	H	G	G	G	G	G
JAX00545959	4	15850138	0	C	T	C	C	C	C	C	T	C	C	C	C	C	C	C	C	C	C	C	C	C	C	H	C	T	C	C	T	C	C	C	C	C	T	C	C	C	H	C	C	C	C	C	C	C	H
JAX00116333	4	15850162	0	G	A	A	G	A	A	G	A	A	G	H	A	H	A	G	G	A	A	A	G	G	A	A	A	A	G	A	A	G	H	G	G	G	A	H	A	G	A	G	H	H	A	G	G	A	A
JAX00545970	4	15893642	0	A	G	A	A	A	A	A	G	G	A	H	A	A	A	A	A	G	A	A	A	A	H	G	A	G	A	G	G	A	A	A	A	A	G	H	H	A	G	A	A	A	A	A	A	A	H
JAX00116338	4	15917473	0	G	T	T	G	T	T	G	G	T	T	H	T	H	T	T	G	T	T	T	T	T	T	H	T	G	T	T	G	G	H	T	T	T	G	H	T	G	H	G	H	T	T	G	G	T	H
JAX00222611	4	15930082	0	A	G	A	A	A	A	A	G	G	A	H	A	A	A	A	A	A	A	A	A	A	H	G	A	G	A	G	G	A	A	A	A	A	G	H	H	A	G	A	A	A	A	A	A	A	H
JAX00545978	4	15976176	0	C	T	C	C	C	C	C	C	T	C	H	C	C	C	C	C	C	C	C	C	C	H	H	C	C	C	T	C	C	C	C	C	C	C	H	H	C	H	C	C	C	C	C	C	C	C
JAX00116342	4	15978100	0	C	G	C	C	C	C	C	G	C	C	C	C	C	C	C	C	C	C	C	C	C	C	H	C	G	C	C	G	C	C	C	C	C	G	C	C	C	H	C	C	C	C	C	C	C	H
JAX00545980	4	16003818	0	T	C	T	T	T	T	T	C	C	T	H	T	T	T	T	T	T	T	T	T	T	H	C	T	C	T	C	C	T	T	T	T	T	C	H	H	T	C	T	T	T	T	T	T	T	H
JAX00545985	4	16029572	0	A	C	A	A	A	A	A	C	C	A	N	A	A	A	A	A	A	A	A	A	A	H	C	A	C	A	C	C	A	A	A	A	A	C	N	H	A	C	A	A	A	A	A	A	A	N
JAX00116349	4	16061444	0	C	T	C	C	C	C	C	C	T	C	H	C	C	C	C	C	C	C	C	C	C	H	H	C	C	C	T	C	C	C	C	C	C	C	H	H	C	H	C	C	C	C	C	C	C	C
JAX00545991	4	16088961	0	A	G	A	A	A	A	A	A	G	A	H	A	A	A	A	A	A	A	A	A	A	H	H	A	A	A	G	A	A	A	A	A	A	A	H	H	A	H	N	A	N	A	A	A	N	A
JAX00545995	4	16126462	0	T	G	T	T	T	T	T	G	G	T	H	T	T	T	T	T	T	T	T	T	T	H	G	T	G	T	G	G	T	T	T	T	T	G	H	H	T	G	T	T	T	T	T	T	T	H
JAX00545996	4	16126576	0	T	C	T	T	T	T	T	C	C	T	T	T	T	T	T	T	T	T	T	T	T	T	C	T	C	T	C	C	T	T	T	T	T	C	T	T	T	C	T	T	T	T	T	T	T	N
JAX00116355	4	16141932	0	G	A	G	G	G	G	G	A	G	G	G	G	G	G	G	G	G	G	G	G	G	G	H	G	A	G	G	A	G	G	G	G	G	A	G	G	G	H	G	G	G	G	G	G	G	H
JAX00545999	4	16146373	0	T	A	T	T	T	T	T	T	A	T	H	T	T	T	T	T	T	T	T	T	T	H	H	T	T	T	A	T	T	T	T	T	T	T	H	H	T	H	T	T	T	T	T	T	T	T
JAX00546003	4	16205924	0	C	T	C	C	C	C	C	C	T	C	H	C	C	C	C	C	C	C	C	C	C	H	H	C	C	C	T	C	C	C	C	C	C	C	H	H	C	H	C	C	C	C	C	C	C	C
JAX00116360	4	16213127	0	T	C	T	T	T	T	T	C	C	T	H	T	T	T	T	T	T	T	T	T	T	H	C	T	C	T	C	C	T	T	T	T	T	C	H	H	T	C	T	T	T	T	T	T	T	H
JAX00116361	4	16213239	0	T	A	T	T	T	T	T	A	A	T	H	T	T	T	T	T	T	T	T	T	T	H	A	T	A	T	A	A	T	T	T	T	T	A	H	H	T	A	T	T	T	T	T	T	T	H
JAX00116365	4	16256400	0	A	C	A	A	A	A	A	C	C	A	H	A	A	A	A	A	A	A	A	A	A	H	C	A	C	A	C	C	A	A	A	A	A	C	H	H	A	C	A	A	A	A	A	A	A	H
JAX00546011	4	16275429	0	T	C	T	T	T	T	T	T	C	T	H	T	T	T	T	T	T	T	T	T	T	H	H	T	T	T	C	T	T	T	T	T	T	T	H	H	T	H	T	T	T	T	T	T	T	T
JAX00222617	4	16276701	0	T	C	T	T	T	T	T	T	C	T	H	T	T	T	T	T	T	T	T	T	T	H	H	T	T	T	C	T	T	T	T	T	T	T	H	H	T	H	T	T	T	T	T	T	T	T
JAX00546018	4	16306333	0	T	C	T	T	T	T	T	T	C	T	H	T	T	T	T	T	T	T	T	T	T	H	H	T	T	T	C	T	T	T	T	T	T	T	H	H	T	H	T	T	T	T	T	T	T	T
JAX00546021	4	16330124	0	A	C	A	A	A	A	A	C	A	A	A	A	A	A	A	A	A	A	A	A	A	A	H	A	H	A	A	H	A	A	A	A	A	C	A	A	A	H	A	A	A	A	A	A	A	N
JAX00546023	4	16415374	0	G	A	A	G	G	G	A	G	G	G	G	G	G	G	G	N	G	G	G	G	G	G	G	N	G	G	G	G	A	N	G	G	G	G	H	G	A	G	A	G	G	G	G	A	G	H
JAX00116376	4	16419442	0	C	T	T	C	C	C	T	T	T	C	N	C	C	C	C	T	C	C	C	C	C	N	T	N	T	C	T	T	T	H	C	C	C	T	T	C	T	T	T	C	C	C	C	T	C	T
JAX00546029	4	16422714	0	T	G	T	T	T	T	G	T	T	T	T	T	T	T	T	G	T	T	T	T	T	T	T	T	T	T	T	T	G	H	T	T	T	T	H	T	G	T	G	T	T	T	T	G	T	T
JAX00546031	4	16433815	0	T	C	T	T	T	T	T	C	C	T	N	H	N	T	T	T	T	T	T	T	T	H	C	T	C	T	C	C	T	T	T	T	T	C	H	H	T	C	T	T	T	T	T	T	T	H
JAX00546032	4	16434109	0	G	A	G	G	G	G	G	A	G	G	G	G	G	G	G	G	G	G	G	G	G	G	H	G	A	G	G	A	G	G	G	G	G	A	G	G	G	N	G	G	G	G	G	G	G	H
JAX00116378	4	16451391	0	C	T	T	C	C	C	T	C	C	C	C	C	C	C	C	T	C	C	C	C	C	C	C	H	C	C	C	C	N	H	C	C	C	C	H	C	T	C	T	C	C	C	C	T	C	H
JAX00546034	4	16457194	0	G	A	G	G	G	G	G	A	A	G	H	G	G	G	G	G	G	G	G	G	G	H	A	G	A	G	A	A	G	G	G	G	G	A	H	H	G	A	G	G	G	G	G	G	G	H
JAX00116379	4	16457238	0	C	T	T	C	C	C	T	T	T	T	H	C	C	C	T	T	C	C	C	T	T	H	T	H	T	T	T	T	T	H	T	T	T	T	T	H	T	T	T	C	H	C	C	T	C	T
JAX00116380	4	16472115	0	G	T	T	G	G	G	T	G	G	G	G	G	G	G	G	T	G	G	G	G	G	G	G	H	G	G	G	G	T	H	G	G	G	G	H	G	T	G	T	G	G	G	G	T	G	H
JAX00546039	4	16490986	0	G	A	G	G	G	G	G	G	A	G	H	G	G	G	G	G	G	G	G	G	G	H	H	G	G	G	A	G	G	G	G	G	G	G	H	H	G	H	G	G	G	G	G	G	G	G
JAX00116381	4	16502707	0	G	A	A	G	G	G	A	G	A	G	N	G	G	G	G	A	G	G	G	G	G	H	H	H	G	G	A	G	A	H	G	G	G	G	A	H	A	H	A	G	G	G	G	A	G	H
JAX00116382	4	16502869	0	A	T	T	A	A	A	T	A	A	A	A	A	A	A	A	T	A	A	A	A	A	A	A	H	A	A	A	A	T	H	A	A	A	A	H	A	T	A	T	A	A	A	A	T	A	H
JAX00116383	4	16507809	0	T	C	C	T	T	T	C	T	T	T	T	T	T	T	T	C	T	T	T	T	T	T	T	H	T	T	T	T	C	H	T	T	T	T	H	T	C	T	C	T	T	T	T	C	T	H
JAX00116384	4	16535104	0	C	T	T	C	C	C	T	C	C	C	C	C	C	C	C	T	C	C	C	C	C	C	C	H	C	C	C	C	T	H	C	C	C	C	H	C	T	C	T	C	C	C	C	T	C	H
JAX00546046	4	16563623	0	C	T	C	C	C	C	C	T	C	C	C	C	C	C	C	C	C	C	C	C	C	C	N	C	T	C	N	T	C	C	C	C	C	T	C	C	C	N	C	C	C	C	C	C	C	N
JAX00546047	4	16574892	0	A	G	A	A	A	A	A	G	G	A	H	A	A	A	A	A	A	A	A	A	A	H	G	A	G	A	G	G	A	A	A	A	A	G	H	H	A	G	A	A	A	A	A	A	A	H
JAX00546051	4	16576510	0	A	G	G	A	A	A	G	G	G	A	G	A	A	A	A	G	A	A	A	A	A	G	G	H	G	A	G	G	G	H	A	A	A	G	G	G	G	G	G	A	A	A	A	G	A	G
JAX00116391	4	16627003	0	T	C	C	T	T	T	C	T	T	T	T	T	T	T	T	C	T	T	T	T	T	T	T	H	T	T	T	T	C	H	T	T	T	T	H	T	C	T	C	T	T	T	T	C	T	H
JAX00116392	4	16627092	0	T	G	G	T	T	T	G	G	G	T	H	T	T	T	T	G	T	T	T	T	T	H	G	H	G	T	G	G	G	H	T	T	T	G	G	H	G	G	G	T	T	T	T	G	T	G
JAX00546059	4	16648312	0	C	T	C	C	C	C	C	C	T	C	H	C	C	C	C	C	C	C	C	C	C	H	H	C	C	C	T	C	C	C	C	C	C	C	C	H	C	H	C	C	C	C	C	C	C	C
JAX00116393	4	16652514	0	A	G	G	A	A	A	G	G	G	A	H	A	A	A	A	G	A	A	A	A	A	H	G	H	G	A	G	G	G	H	A	A	A	G	G	H	G	G	G	A	A	A	A	G	A	G
JAX00546060	4	16652981	0	T	A	A	T	T	T	A	A	A	T	H	T	T	T	T	A	T	T	T	T	T	H	A	N	A	T	A	A	A	H	T	T	T	A	A	H	A	A	A	T	T	T	T	A	T	A
JAX00546063	4	16668682	0	A	C	C	A	A	C	C	C	C	A	H	C	A	C	A	C	C	A	C	A	A	C	C	H	C	A	C	C	C	H	A	A	A	C	C	H	C	C	C	H	A	C	A	C	C	C
JAX00546064	4	16669303	0	A	C	A	A	A	C	A	C	C	A	N	C	N	C	A	A	C	A	C	A	N	C	C	A	C	A	C	C	A	A	A	A	A	C	N	N	A	C	A	H	A	C	A	A	C	H
JAX00546067	4	16697287	0	T	C	T	T	T	C	T	T	C	T	H	C	T	C	T	T	C	T	C	T	T	C	H	T	T	T	C	T	T	T	T	T	T	T	H	H	T	H	T	H	T	C	T	T	C	T
JAX00546068	4	16697696	0	G	C	G	G	G	G	G	C	G	G	G	G	G	G	G	G	G	G	G	G	G	G	H	G	C	G	G	C	G	G	G	G	G	C	G	G	G	H	G	G	G	G	G	G	G	H
JAX00546089	4	16845779	0	C	T	C	C	C	C	C	T	T	C	H	C	C	C	C	C	C	C	C	C	C	H	T	C	T	C	T	T	C	C	C	C	C	T	H	H	C	T	C	C	C	C	C	C	C	H
JAX00116408	4	16859933	0	A	T	A	A	A	A	A	T	A	A	A	A	A	A	A	A	A	A	A	A	A	A	H	A	T	A	A	T	A	A	A	A	A	T	A	A	A	H	A	A	A	A	A	A	A	H
JAX00546091	4	16894395	0	C	T	C	C	C	T	C	C	C	C	C	T	C	T	C	C	T	C	T	C	C	C	C	C	C	C	C	C	C	C	C	C	C	C	C	C	C	C	C	N	C	T	C	C	T	C
JAX00546093	4	16895240	0	T	G	T	T	T	T	T	G	G	T	H	T	T	T	T	T	T	T	T	T	T	H	G	T	G	T	G	G	T	T	T	T	T	G	H	H	T	G	T	T	T	T	T	T	T	H
JAX00546094	4	16903752	0	A	G	A	A	A	A	A	A	G	A	H	A	A	A	A	A	A	A	A	A	A	H	G	A	A	A	G	H	A	A	A	A	A	H	H	H	A	G	N	A	A	A	A	A	A	A
JAX00116416	4	16953542	0	T	C	C	T	C	C	C	C	C	C	H	C	H	C	C	C	C	C	C	C	C	C	C	C	C	C	C	C	C	C	C	C	C	C	C	C	C	C	C	H	C	C	T	C	C	C
JAX00546098	4	16953605	0	T	G	T	T	T	T	T	G	G	T	H	T	T	T	T	T	T	T	T	T	T	H	G	T	G	T	G	G	T	T	T	T	T	G	H	H	T	G	T	T	T	T	T	T	T	H
JAX00222634	4	16956117	0	T	G	T	T	T	T	T	G	G	T	H	T	N	T	T	T	T	T	T	T	T	H	G	T	G	T	G	G	T	T	T	T	T	G	T	H	T	G	T	T	T	T	T	T	T	H
JAX00546099	4	16971764	0	C	G	C	C	C	G	C	C	C	C	C	G	C	G	C	C	G	C	G	C	C	H	C	C	C	C	C	C	C	C	C	C	C	C	C	C	C	C	C	H	C	G	C	C	G	C
JAX00546100	4	16973605	0	G	T	G	G	G	T	G	T	T	G	H	T	G	T	G	G	T	G	T	G	G	T	T	G	T	G	T	T	G	G	G	G	G	T	G	H	G	T	G	H	G	T	G	G	T	H
JAX00116417	4	16978055	0	A	C	A	A	A	A	A	C	A	A	A	A	A	A	A	A	A	A	A	A	A	A	H	A	N	A	A	N	A	A	A	A	A	H	A	A	A	H	A	A	A	A	A	A	A	A
JAX00546102	4	17003446	0	G	A	G	G	G	A	G	G	G	G	G	A	G	A	G	G	A	G	A	G	G	H	G	G	G	G	G	G	G	G	G	G	G	G	G	G	G	G	G	H	G	A	G	G	A	G
JAX00546104	4	17009038	0	A	T	A	A	A	A	A	T	A	A	A	A	A	A	A	A	A	A	A	A	A	A	H	A	T	A	A	T	A	A	A	A	A	T	A	A	A	H	A	A	A	A	A	A	A	H
JAX00546108	4	17015339	0	T	C	T	T	T	T	T	T	T	C	T	T	T	T	C	T	T	T	T	C	C	T	T	T	T	C	T	T	T	T	C	C	C	T	T	T	T	T	T	T	H	T	T	T	T	T
JAX00116421	4	17017786	0	T	G	T	T	T	T	T	T	G	T	H	T	T	T	T	T	T	T	T	T	T	H	H	T	T	T	G	T	T	T	T	T	T	T	H	H	T	G	T	T	T	T	T	T	T	T
JAX00546111	4	17050478	0	G	A	G	G	G	G	G	A	A	G	N	G	G	G	G	G	G	G	G	G	G	N	A	G	A	G	A	A	G	G	G	G	G	A	H	G	G	A	G	G	G	G	G	G	G	G
JAX00116427	4	17119415	0	T	A	T	T	T	T	A	A	A	T	H	T	T	T	T	A	T	T	T	T	T	N	A	T	A	T	A	A	A	N	T	T	T	A	A	H	A	A	A	T	T	T	T	A	T	H
JAX00546115	4	17127078	0	A	T	A	A	A	A	A	T	T	A	H	A	A	A	A	A	A	A	A	A	A	H	T	A	T	A	T	T	A	A	A	A	A	T	H	H	A	T	A	A	A	A	A	A	A	H
JAX00546116	4	17127521	0	C	T	C	C	C	C	C	C	T	C	H	C	C	C	C	C	C	C	C	C	C	H	H	C	C	C	T	C	C	C	C	C	C	C	H	H	C	H	C	C	C	C	C	C	C	C
JAX00222640	4	17196410	0	T	A	T	T	T	T	T	T	A	T	H	T	T	T	T	T	T	T	T	T	T	H	H	T	T	T	A	T	T	T	T	T	T	T	H	H	T	H	T	T	T	T	T	T	T	T
JAX00546127	4	17197592	0	A	G	A	A	A	A	A	A	G	A	H	A	A	A	A	A	A	A	A	A	A	H	H	A	A	A	G	A	A	A	A	A	A	A	H	H	A	H	A	A	A	A	A	A	A	A
JAX00116436	4	17218747	0	G	T	G	G	G	G	G	T	T	G	H	G	G	G	G	G	G	G	G	G	G	H	T	G	T	G	T	T	G	G	G	G	G	T	H	H	G	T	G	G	G	G	G	G	G	T
JAX00116440	4	17276161	0	T	G	T	T	T	T	T	G	G	T	H	T	T	T	T	T	T	T	T	T	T	H	G	T	G	T	G	G	T	T	T	T	T	G	H	H	T	G	T	T	T	T	T	T	T	H
JAX00222644	4	17303380	0	C	T	C	C	C	C	C	C	T	C	H	C	C	C	C	C	C	C	C	C	C	H	H	C	C	C	T	C	C	C	C	C	C	C	H	H	C	H	C	C	C	C	C	C	C	C
JAX00546137	4	17305856	0	T	C	T	T	T	T	T	C	C	T	T	T	T	T	T	T	T	T	T	T	T	T	C	T	C	T	C	C	T	T	T	T	T	C	T	T	T	C	T	T	T	T	T	T	T	N
JAX00546140	4	17332854	0	T	C	T	T	T	T	T	T	C	T	H	T	T	T	T	T	T	T	T	T	T	H	H	T	T	T	C	T	T	T	T	T	T	T	H	H	T	H	T	T	T	T	T	T	T	T
JAX00116446	4	17332910	0	A	T	A	A	A	A	T	A	A	A	A	A	A	A	A	T	A	A	A	A	A	A	A	A	A	A	A	A	T	H	A	A	A	A	H	A	T	A	T	A	A	A	A	T	A	A
JAX00116448	4	17361749	0	A	T	A	A	A	A	T	A	A	A	A	A	A	A	A	T	A	A	A	A	A	A	A	A	A	A	A	A	T	H	A	A	A	A	H	A	T	A	T	A	A	A	A	T	A	A
JAX00116449	4	17361994	0	A	C	A	A	A	A	C	C	C	A	H	A	A	A	A	C	A	A	A	A	A	H	C	A	C	A	C	C	C	H	A	A	A	C	C	H	C	C	C	A	A	A	A	C	A	H
JAX00546143	4	17362362	0	A	G	A	A	A	A	A	G	A	A	A	A	A	A	A	A	A	A	A	A	A	A	H	A	G	A	A	G	A	A	A	A	A	G	A	A	A	H	A	A	A	A	A	A	A	H
JAX00546144	4	17419920	0	T	G	T	T	T	T	T	G	T	T	T	T	T	T	T	T	T	T	T	T	T	T	H	T	G	T	T	G	T	T	T	T	T	G	T	T	T	H	T	T	T	T	T	T	T	H
JAX00546145	4	17420406	0	C	T	C	C	C	C	C	C	T	C	H	C	C	C	C	C	C	C	C	C	C	H	H	C	C	C	T	C	C	C	C	C	C	C	H	H	C	H	C	C	C	C	C	C	C	C
JAX00546153	4	17449157	0	A	G	A	A	G	A	A	A	A	A	A	A	H	A	A	A	A	G	A	A	A	A	A	H	A	A	A	A	A	H	A	A	A	A	A	H	A	A	A	A	H	A	A	A	A	A
JAX00546154	4	17450115	0	G	A	G	G	G	G	G	A	G	G	G	G	G	G	G	G	G	G	G	G	G	G	H	G	A	G	G	A	G	G	G	G	G	A	G	G	G	H	G	G	G	G	G	G	G	H
JAX00546155	4	17454630	0	A	G	A	A	A	A	A	A	G	A	N	A	A	A	A	A	A	A	A	A	A	H	A	A	A	A	G	A	A	A	A	A	A	A	H	N	A	A	A	A	A	A	A	A	A	A
JAX00546156	4	17456020	0	G	A	G	G	G	G	G	G	A	G	G	G	G	G	G	G	G	G	G	G	G	H	N	G	G	G	A	G	G	G	G	G	G	G	N	G	G	H	G	G	G	G	G	G	G	G
JAX00546157	4	17456471	0	T	G	T	T	T	T	T	G	T	T	T	T	T	T	T	T	T	T	T	T	T	T	H	T	G	T	T	G	T	T	T	T	T	G	T	T	T	H	T	T	T	T	T	T	T	H
JAX00546158	4	17457722	0	T	C	T	T	T	T	T	C	C	T	N	T	T	T	T	T	T	T	T	T	T	H	C	T	C	T	C	C	T	T	T	T	T	C	N	N	T	C	T	T	T	T	T	T	T	H
JAX00546159	4	17460168	0	A	G	A	A	A	A	A	A	G	A	H	A	A	A	A	A	A	A	A	A	A	N	H	A	A	A	G	A	A	A	A	A	A	A	H	H	A	H	A	A	A	A	A	A	A	A
JAX00546161	4	17481931	0	G	A	G	G	G	G	G	G	A	G	H	G	G	G	G	G	G	G	G	G	G	H	H	G	G	G	A	G	G	G	G	G	G	G	N	H	G	H	G	G	G	G	G	G	G	G
JAX00546164	4	17506074	0	C	T	C	C	C	C	C	T	T	C	N	C	C	C	C	C	C	C	C	C	C	H	T	C	T	C	T	T	C	C	C	C	C	T	H	H	C	T	C	C	C	C	C	C	C	H
JAX00546165	4	17506516	0	G	A	G	G	G	G	G	G	A	G	H	G	G	G	G	G	G	G	G	G	G	H	H	G	G	G	A	G	G	G	G	G	G	G	H	H	G	H	G	G	G	G	G	G	G	G
JAX00546169	4	17531161	0	C	T	C	C	C	C	C	C	T	C	H	C	C	C	C	C	C	C	C	C	C	H	H	C	C	C	T	C	C	C	C	C	C	C	H	H	C	H	C	C	C	C	C	C	C	C
JAX00116461	4	17542628	0	T	G	T	T	T	T	T	T	G	T	H	T	T	T	T	T	T	T	T	T	T	H	H	T	T	T	G	T	T	T	T	T	T	T	H	H	T	H	T	T	T	T	T	T	T	T
JAX00116462	4	17563413	0	A	G	A	A	A	A	G	G	G	A	H	A	A	A	A	G	A	A	A	A	A	H	G	A	G	A	G	G	G	H	A	A	A	G	G	H	G	G	G	A	A	A	A	G	A	H
JAX00546172	4	17592981	0	C	A	C	C	C	C	C	A	C	C	C	C	C	C	C	C	C	C	C	C	C	C	H	C	A	C	C	A	C	C	C	C	C	A	C	C	C	H	C	C	C	C	C	C	C	H
JAX00546174	4	17595493	0	C	T	C	C	C	C	C	T	C	C	C	C	C	C	C	C	C	C	C	C	C	C	H	C	T	C	C	T	C	C	C	C	C	T	C	C	C	H	C	C	C	C	C	C	C	H
JAX00116466	4	17623661	0	A	T	A	A	A	A	A	A	T	A	N	A	A	A	A	A	A	A	A	A	A	N	T	A	A	A	T	A	A	A	A	A	A	A	N	N	A	N	A	A	A	A	A	A	A	A
JAX00546183	4	17658544	0	T	G	T	T	T	T	T	G	T	T	T	T	T	T	T	T	T	T	T	T	T	T	H	T	G	T	T	G	T	T	T	T	T	G	T	T	T	H	T	T	T	T	T	T	T	N
JAX00116470	4	17668182	0	T	C	C	T	T	T	T	C	C	T	H	T	T	T	T	T	T	T	T	T	T	N	C	H	C	T	C	C	T	T	T	H	T	C	H	H	T	C	T	T	T	T	T	T	T	C
JAX00116472	4	17701768	0	A	C	A	A	A	A	A	C	C	A	H	A	A	A	A	A	A	A	A	A	A	H	C	A	C	A	C	C	A	A	A	A	A	C	H	H	A	C	A	A	A	A	A	A	A	H
JAX00116473	4	17701815	0	A	G	A	A	A	A	A	A	G	A	H	A	A	A	A	A	A	A	A	A	A	H	H	A	A	A	G	A	A	A	A	A	A	A	H	H	A	H	A	A	A	A	A	A	A	A
JAX00546184	4	17703537	0	G	C	G	G	G	G	G	G	C	G	N	G	G	G	G	G	G	G	G	G	G	N	H	G	G	G	C	G	G	G	G	G	G	G	N	H	G	H	G	G	G	G	G	G	G	G
JAX00546185	4	17703704	0	G	T	G	G	G	G	G	T	G	G	G	G	G	G	G	G	G	G	G	G	G	G	H	G	T	G	G	T	G	G	G	G	G	T	G	G	G	H	G	G	G	G	G	G	G	H
JAX00222657	4	17755261	0	G	A	G	G	G	G	G	A	A	G	H	G	G	G	G	G	G	G	G	G	G	N	A	G	A	G	A	A	G	G	G	G	G	A	H	N	G	A	G	G	G	G	G	G	G	H
JAX00546190	4	17776865	0	T	C	T	T	T	T	T	C	C	T	H	T	T	T	T	T	T	T	T	T	T	H	C	T	C	T	C	C	T	T	T	T	T	C	H	H	T	C	T	T	T	T	T	T	T	H
JAX00116479	4	17785520	0	C	G	C	C	C	C	C	G	G	C	H	C	C	C	N	C	N	C	C	C	C	N	G	C	G	C	G	G	C	C	C	C	C	G	H	H	C	G	C	C	C	C	C	C	C	H
JAX00546195	4	17804194	0	T	A	T	T	T	T	T	A	T	T	T	T	T	T	T	T	T	T	T	T	T	T	N	T	A	T	T	A	T	T	T	T	T	A	T	T	T	T	T	T	T	T	T	T	T	T
JAX00116481	4	17827367	0	T	C	T	T	C	C	T	C	C	T	H	C	H	C	T	T	C	C	C	T	T	C	C	H	C	T	C	C	T	H	T	T	T	C	H	C	T	C	T	H	H	C	T	T	C	H
JAX00116482	4	17838822	0	A	G	A	A	G	G	A	G	G	A	A	G	H	G	A	A	G	G	G	A	A	G	G	H	G	A	G	G	A	H	A	A	A	G	A	G	A	G	A	H	H	G	A	A	G	H
JAX00546200	4	17846347	0	G	A	G	G	G	G	G	A	A	G	H	G	G	G	G	G	G	G	G	G	G	H	A	G	A	G	A	A	G	G	G	G	G	A	N	H	G	A	G	G	G	G	G	G	G	H
JAX00222660	4	17858365	0	G	T	G	G	G	G	G	G	T	G	H	G	G	G	G	G	G	G	G	G	G	H	H	G	G	G	T	G	G	G	G	G	G	G	H	N	G	G	G	G	G	G	G	G	G	G
JAX00222662	4	17916960	0	G	A	G	G	G	G	G	G	A	G	H	G	G	G	G	G	G	G	G	G	G	H	H	G	G	G	A	G	G	G	G	G	G	G	H	H	G	H	G	G	G	G	G	G	G	G
JAX00222663	4	17916994	0	G	C	G	G	G	G	G	G	C	G	H	G	G	G	G	G	G	G	G	G	G	H	H	G	G	G	C	G	G	G	G	G	G	G	H	H	G	H	G	G	G	G	G	G	G	G
JAX00189375	4	17920168	0	C	G	G	C	G	G	G	G	G	G	H	G	H	G	G	G	G	G	G	G	G	G	G	G	G	G	G	G	G	G	G	G	G	G	G	G	G	G	G	H	G	G	C	G	G	G
JAX00116489	4	17929894	0	C	G	G	C	G	G	G	C	C	G	C	G	H	G	G	G	G	G	G	G	G	H	C	G	C	G	C	C	G	G	G	G	G	C	H	H	G	C	G	H	G	G	C	G	G	H
JAX00546205	4	17937058	0	T	G	T	T	T	T	T	T	G	T	H	T	T	T	T	T	T	T	T	T	T	H	H	T	T	T	G	T	T	T	T	T	T	T	H	H	T	H	T	T	T	T	T	T	T	T
JAX00116490	4	17939120	0	G	A	A	G	A	G	A	A	A	A	H	G	H	G	A	A	G	A	G	A	A	H	A	A	A	A	A	A	A	A	A	A	A	N	A	A	A	A	A	G	A	G	G	A	G	A
JAX00116491	4	17941705	0	A	G	G	A	G	A	G	G	G	G	H	A	H	A	G	G	A	G	A	G	G	H	G	G	G	G	G	G	G	G	G	G	G	G	G	G	G	G	G	A	G	A	A	G	A	G
JAX00546207	4	17942508	0	A	T	T	A	T	A	T	A	A	T	A	A	H	A	T	T	A	T	A	T	T	A	A	T	A	T	A	A	T	T	T	T	T	A	H	H	T	A	T	A	T	A	A	T	A	H
JAX00546208	4	17943718	0	A	C	A	A	A	A	A	C	C	A	H	A	A	A	A	A	A	A	A	A	A	H	C	A	C	A	C	C	A	A	A	A	A	C	H	H	A	C	A	A	A	A	A	A	A	H
JAX00116492	4	17973436	0	T	A	T	T	T	A	A	T	T	T	T	A	T	N	T	N	A	T	A	T	T	H	T	T	T	T	T	T	A	H	T	T	T	T	H	T	A	T	A	H	T	A	T	A	A	T
JAX00116494	4	17999853	0	T	G	T	T	T	G	G	T	T	T	T	G	T	G	T	G	G	T	G	T	T	H	T	T	T	T	T	T	G	H	T	T	T	T	H	T	G	T	G	H	T	G	T	G	G	T
JAX00546215	4	18000512	0	G	C	G	G	G	G	G	G	C	G	H	G	G	G	G	G	G	G	G	G	G	H	H	G	G	G	C	G	G	G	G	G	G	G	H	H	G	H	G	G	G	G	G	G	G	G
JAX00222666	4	18009858	0	G	A	G	G	G	G	G	G	A	G	G	G	G	G	G	G	G	G	G	G	G	H	H	G	G	G	H	G	G	G	G	G	G	G	H	H	G	H	G	G	G	G	G	G	G	G
JAX00116498	4	18044290	0	G	A	G	G	A	G	G	G	G	G	G	G	H	G	G	G	G	A	G	G	G	G	G	H	G	G	G	G	G	H	G	G	G	G	G	H	G	G	G	G	H	G	G	G	G	G
JAX00546223	4	18069782	0	G	A	G	G	G	G	G	A	A	G	H	G	G	G	G	G	G	G	G	G	G	H	A	G	A	G	A	A	G	G	G	G	G	A	H	H	G	A	G	G	G	G	G	G	G	H
JAX00546224	4	18070069	0	C	G	C	C	C	C	C	C	G	C	H	C	C	C	C	C	C	C	C	C	C	N	H	C	C	C	G	C	C	C	C	C	C	C	H	N	C	H	C	C	C	C	C	C	C	C
JAX00546228	4	18104112	0	C	T	C	C	T	C	C	C	C	C	C	C	H	C	C	C	C	T	C	C	C	C	C	N	C	C	C	C	C	H	C	C	C	C	C	H	C	C	C	C	H	C	C	C	C	C
JAX00546231	4	18135149	0	G	A	G	G	G	G	G	A	A	G	H	G	G	G	G	G	G	G	G	G	G	H	A	G	A	G	A	A	G	G	G	G	G	A	H	H	G	A	G	G	G	G	G	H	G	H
JAX00116505	4	18136268	0	C	A	C	C	A	A	A	C	C	C	C	A	H	A	C	A	A	A	A	C	C	H	C	H	C	C	C	C	A	A	C	C	C	C	H	H	A	C	A	H	H	A	C	A	A	C
JAX00546239	4	18177070	0	C	T	T	C	C	C	C	T	T	T	H	C	C	C	T	C	C	C	C	T	T	H	T	H	T	T	T	T	C	C	T	T	T	T	H	H	C	T	C	C	H	C	C	C	C	T
JAX00116511	4	18232006	0	T	C	C	T	C	C	C	C	C	C	H	C	H	C	C	C	C	C	C	C	C	C	C	C	C	C	C	C	C	C	C	C	C	C	C	C	C	C	C	N	C	C	T	C	C	C
JAX00116512	4	18232087	0	A	G	A	A	A	A	A	G	A	A	A	A	A	A	A	A	A	A	A	A	A	A	H	A	G	A	A	G	A	A	A	A	A	G	A	A	A	H	A	A	A	A	A	A	A	H
JAX00116516	4	18280189	0	T	C	T	T	C	C	C	C	C	T	H	C	H	C	T	C	C	C	C	T	T	C	C	H	C	T	C	C	C	C	T	T	T	C	C	C	C	C	C	H	H	C	T	C	C	H
JAX00546242	4	18292897	0	C	T	C	C	C	C	C	T	T	C	H	C	C	C	C	C	C	C	C	C	C	H	T	C	T	C	T	T	C	C	C	C	C	T	H	H	C	T	C	C	C	C	C	C	C	H
JAX00546243	4	18293021	0	G	A	G	G	G	G	G	G	A	G	N	G	G	G	G	G	G	G	G	G	G	H	H	G	G	G	A	G	G	G	G	G	G	G	H	H	G	H	G	G	G	G	G	G	G	G
JAX00546249	4	18304556	0	T	C	T	T	C	C	C	C	C	T	H	C	H	C	T	C	C	C	C	N	T	C	C	H	C	T	C	C	C	C	T	T	T	C	C	C	C	C	C	H	H	C	T	C	C	H
JAX00546252	4	18313747	0	G	A	G	G	G	G	G	A	A	G	H	G	G	G	G	G	G	G	G	G	G	H	A	G	A	G	A	A	G	G	G	G	G	A	N	H	G	N	G	G	G	G	G	G	N	H
JAX00116519	4	18327032	0	C	T	C	C	T	T	T	C	C	C	C	T	H	T	C	T	T	T	T	C	C	H	C	H	C	C	C	C	T	T	C	C	C	C	N	H	T	C	T	H	H	T	C	T	T	C
JAX00116521	4	18336994	0	G	A	G	G	A	A	A	G	G	G	G	A	H	A	G	A	A	A	A	G	G	H	G	H	G	G	G	G	A	A	G	G	G	G	H	H	A	G	A	H	H	A	G	A	A	G
JAX00546256	4	18356321	0	G	A	G	G	G	G	G	A	A	G	H	G	G	G	G	G	G	G	G	G	G	H	A	G	A	G	A	A	G	G	G	G	G	A	H	H	G	A	G	G	G	G	G	G	G	H
JAX00546261	4	18366584	0	G	A	G	G	G	G	G	G	A	G	H	G	G	G	G	G	G	G	G	G	G	H	H	G	G	G	A	G	G	G	G	G	G	G	H	H	G	H	G	G	G	G	G	G	G	G
JAX00116524	4	18369951	0	C	T	C	C	T	T	T	T	T	C	H	T	H	T	C	T	T	T	T	C	C	T	T	H	T	C	T	T	T	T	C	C	C	T	T	T	T	T	T	H	H	T	C	T	T	H
JAX00546265	4	18449410	0	G	A	G	G	G	G	G	A	A	G	H	G	G	G	G	G	G	G	G	G	G	H	A	G	A	G	H	A	G	G	G	G	G	N	H	H	G	A	G	G	G	G	G	G	G	H
JAX00222674	4	18469227	0	C	A	C	C	C	C	C	A	A	C	H	N	C	C	C	C	C	N	C	C	C	N	A	C	A	C	A	A	C	C	C	C	C	A	C	H	C	A	C	C	C	C	C	C	C	N
JAX00116528	4	18469361	0	C	A	C	C	C	C	C	C	A	C	H	C	C	C	C	C	C	C	C	C	C	H	H	C	C	C	A	C	C	C	C	C	C	C	H	H	C	H	C	C	C	C	C	C	C	C
JAX00116530	4	18476227	0	A	G	G	A	G	G	G	G	A	G	A	G	H	G	G	G	G	G	G	G	G	H	H	G	G	G	A	G	G	G	G	G	G	G	H	H	G	H	G	H	G	G	A	G	G	G
JAX00546267	4	18481946	0	G	A	G	G	G	G	G	G	A	G	N	G	G	G	G	G	G	G	G	G	G	A	H	G	G	G	A	G	G	G	G	G	G	G	H	H	G	H	G	G	G	G	G	G	G	G
JAX00546273	4	18505466	0	C	T	C	C	C	C	C	C	T	C	H	C	C	C	C	C	C	C	C	C	C	H	H	C	C	C	T	C	C	C	C	C	C	C	H	H	C	H	C	C	C	C	C	C	C	C
JAX00116533	4	18510622	0	T	A	A	T	A	T	A	A	A	T	N	T	H	T	T	A	T	A	T	T	T	H	A	A	A	T	A	A	A	A	T	H	T	A	A	A	A	A	A	T	H	T	T	A	T	A
JAX00546275	4	18524768	0	A	T	A	A	A	A	A	T	T	A	H	A	A	A	A	A	A	A	A	A	A	H	T	A	T	A	T	T	A	A	A	A	A	T	H	H	A	T	A	A	A	A	A	A	A	H
JAX00546276	4	18524880	0	C	A	C	C	C	C	C	A	C	C	C	C	C	C	C	C	C	C	C	C	C	C	H	C	A	C	C	A	C	C	C	C	C	A	C	C	C	H	C	C	C	C	C	C	C	H
JAX00116534	4	18525152	0	C	T	T	C	T	C	T	T	T	C	N	C	H	C	C	T	C	T	C	C	C	H	T	T	T	C	T	T	T	T	C	H	C	T	T	T	T	T	T	C	H	C	C	T	C	T
JAX00546278	4	18550241	0	T	A	T	T	T	T	T	A	A	T	H	T	T	T	T	T	T	T	T	T	T	N	A	T	A	T	A	A	T	T	T	T	T	A	H	H	T	A	T	T	T	T	T	T	T	H
JAX00546281	4	18610452	0	A	G	A	A	A	A	A	G	A	A	A	A	A	A	A	A	A	A	A	A	A	A	H	A	G	A	A	G	A	A	A	A	A	G	A	A	A	H	A	A	A	A	A	A	A	H
JAX00546282	4	18610698	0	A	G	G	A	G	A	G	A	A	A	A	A	H	A	A	G	A	G	A	A	A	A	A	G	A	A	A	A	G	G	A	H	A	A	H	H	G	A	G	A	H	A	A	G	A	H
JAX00546285	4	18621217	0	A	G	A	A	A	A	A	A	G	A	H	A	A	A	A	A	A	A	A	A	A	H	H	A	A	A	G	A	A	A	A	A	A	A	H	H	A	H	A	A	A	A	A	A	A	A
JAX00546286	4	18621272	0	T	C	T	T	T	T	T	C	C	T	H	T	T	T	T	T	T	T	T	T	T	N	C	T	C	T	C	C	T	T	T	T	T	C	H	H	T	C	T	T	T	T	T	T	T	H
JAX00222679	4	18624638	0	T	C	T	T	T	T	T	C	T	T	T	T	T	T	T	T	T	T	T	T	T	T	H	T	C	T	T	C	T	T	T	T	T	C	T	T	T	H	T	T	T	T	T	T	T	H
JAX00116545	4	18672344	0	C	T	T	C	T	C	T	C	T	C	H	C	H	C	C	T	C	T	C	C	C	H	H	T	C	C	T	C	T	T	C	H	C	C	T	T	T	H	T	C	H	C	C	T	C	H
JAX00546290	4	18682067	0	A	G	A	A	A	A	A	A	G	A	G	A	A	A	A	A	A	A	A	A	A	H	H	A	A	A	G	A	A	A	A	A	A	A	H	H	A	H	A	A	A	A	A	A	A	A
JAX00546291	4	18685453	0	G	C	C	G	C	G	C	C	C	G	H	G	H	G	G	C	G	C	G	G	G	H	C	C	C	G	C	C	C	C	G	H	G	C	C	C	C	C	C	G	H	G	G	C	G	C
JAX00116547	4	18686096	0	G	A	A	G	A	G	A	G	G	G	G	G	H	G	G	A	G	A	G	G	G	G	G	A	G	G	G	G	A	A	G	H	G	G	H	H	A	G	A	G	H	G	G	A	G	H
JAX00546295	4	18720477	0	A	T	T	A	T	A	T	A	A	A	A	A	N	A	A	T	A	T	A	A	A	A	A	T	A	A	A	A	T	T	A	N	A	A	N	N	T	A	T	A	N	A	A	T	A	H
JAX00116551	4	18720794	0	C	A	A	C	A	C	A	A	A	C	H	C	H	C	C	A	C	A	C	C	C	H	A	A	A	C	A	A	A	A	C	H	C	A	A	A	A	A	A	C	H	C	C	A	C	A
JAX00222681	4	18733259	0	T	C	T	T	T	T	T	C	C	T	H	T	T	T	T	T	T	T	T	T	T	H	C	T	C	T	C	C	T	T	T	T	T	C	H	H	T	C	T	T	T	T	T	T	T	H
JAX00546302	4	18770013	0	G	C	G	G	G	G	G	G	C	G	H	G	G	G	G	G	G	G	G	G	G	H	H	G	G	G	C	G	G	G	G	G	G	G	H	H	G	H	G	G	G	G	G	G	G	G
JAX00116552	4	18772369	0	C	A	C	C	C	C	C	A	A	C	H	C	C	C	C	C	C	C	C	C	C	H	A	C	A	C	A	A	C	C	C	C	C	A	H	H	C	A	C	C	C	C	C	C	C	H
JAX00116557	4	18825423	0	T	C	C	T	C	C	C	C	C	C	N	C	H	C	C	C	C	C	C	C	C	C	C	C	C	C	C	C	C	C	C	C	C	C	C	C	C	C	C	H	C	C	T	C	C	C
JAX00546307	4	18832178	0	G	T	G	G	G	G	G	G	T	G	H	G	G	G	G	G	G	G	G	G	G	H	H	G	G	G	T	G	G	G	G	G	G	G	H	H	G	N	G	G	G	G	G	G	G	G
JAX00546308	4	18839137	0	C	G	C	C	C	C	C	C	G	C	H	C	C	C	C	C	C	C	C	C	C	H	H	C	C	C	G	C	C	C	C	C	C	C	H	H	C	H	C	C	C	C	C	C	C	C
JAX00546314	4	18892381	0	C	A	C	C	C	C	C	A	A	C	H	C	C	C	C	C	C	C	C	C	C	H	A	C	A	C	A	A	C	C	C	C	C	A	H	H	C	A	C	C	C	C	C	C	C	H
JAX00116564	4	18949314	0	G	A	G	G	G	G	G	G	A	G	H	G	G	G	G	G	G	G	G	G	G	H	H	G	G	G	A	G	G	G	G	G	G	G	H	H	G	H	G	G	G	G	G	G	G	G
JAX00222687	4	18962877	0	T	C	T	T	T	T	T	T	C	T	H	T	T	T	T	T	T	T	T	T	T	H	H	T	T	T	C	T	T	T	T	T	T	T	H	H	T	H	T	T	T	T	T	T	T	T
JAX00222688	4	18963023	0	A	G	A	A	A	A	A	A	G	A	H	A	A	A	A	A	A	A	A	A	A	H	N	A	A	A	G	A	A	A	A	A	A	A	H	H	A	H	A	A	A	A	A	A	A	A
JAX00116567	4	18978279	0	T	C	T	T	T	T	T	C	C	T	H	T	T	T	T	T	T	T	T	T	T	N	C	T	C	T	C	C	T	T	T	T	T	C	H	H	T	C	T	T	T	T	T	T	T	H
JAX00116575	4	19058827	0	C	T	C	C	C	C	C	T	T	C	H	C	C	C	C	C	C	C	C	C	C	H	N	C	T	C	N	T	C	C	C	C	C	T	H	H	C	T	C	C	C	C	C	C	N	H
JAX00546327	4	19086341	0	C	T	C	C	C	C	C	T	C	C	C	C	C	C	C	C	C	C	C	C	C	C	H	C	T	C	C	T	C	C	C	C	C	T	C	C	C	H	C	C	C	C	C	C	C	H
JAX00116576	4	19092061	0	T	C	T	T	T	T	T	C	C	T	H	T	T	T	T	T	T	T	T	T	T	H	C	T	C	T	C	C	T	T	T	T	T	C	H	H	T	C	T	T	T	T	T	T	T	H
JAX00116578	4	19092176	0	C	T	C	C	C	C	C	T	T	C	H	C	C	C	C	C	C	C	C	C	C	H	T	C	T	C	T	T	C	C	C	C	C	T	H	N	C	T	C	C	C	C	C	C	C	C
JAX00222694	4	19133668	0	A	T	A	A	A	A	A	T	T	A	A	A	A	A	A	A	A	A	A	A	A	A	T	A	T	A	T	T	A	A	A	A	A	T	A	A	A	T	A	A	A	A	A	A	A	H
JAX00546330	4	19134100	0	C	T	C	C	C	C	C	T	C	C	C	C	C	C	C	C	C	C	C	C	C	C	H	C	T	C	C	T	C	C	C	C	C	T	C	C	C	H	C	C	C	C	C	C	C	H
JAX00546336	4	19187053	0	T	G	T	T	T	T	T	G	G	T	H	T	T	T	T	T	T	T	T	T	T	H	G	T	G	T	G	G	T	T	T	T	T	G	H	H	T	G	T	T	T	T	T	T	T	H
JAX00116588	4	19241045	0	A	C	C	A	C	A	C	A	A	C	A	A	C	N	C	C	A	C	A	C	C	A	A	C	A	C	A	A	C	C	C	C	C	A	H	H	C	A	C	A	C	A	A	C	A	H
JAX00546341	4	19272694	0	A	G	A	A	A	G	A	G	G	A	H	G	A	G	A	A	G	A	G	A	A	G	G	A	G	A	G	G	A	A	A	A	A	G	H	H	A	G	A	H	A	G	A	A	G	H
JAX00116590	4	19274149	0	C	G	G	C	G	G	G	G	G	G	H	G	H	G	G	G	G	G	G	G	G	G	G	G	G	G	G	G	G	G	G	G	G	G	G	G	G	G	G	H	G	G	C	G	G	G
JAX00116592	4	19299016	0	C	T	C	C	C	T	C	C	C	C	C	H	C	N	C	C	H	C	T	C	C	C	C	C	C	C	C	C	C	C	C	C	C	C	C	C	C	C	C	C	C	T	C	C	N	C
JAX00546347	4	19303711	0	C	T	C	C	C	C	C	T	T	C	H	C	C	C	C	C	C	C	C	C	C	N	T	C	T	C	T	T	C	C	C	C	C	T	H	H	C	T	C	C	C	C	C	C	C	N
JAX00546350	4	19331798	0	C	T	C	C	C	C	C	T	C	C	C	C	C	C	C	C	C	C	C	C	C	C	H	C	T	C	C	T	C	C	C	C	C	T	C	C	C	H	C	C	C	C	C	C	C	H
JAX00546352	4	19353840	0	G	A	G	G	G	A	G	G	G	A	G	A	G	A	A	G	A	G	A	A	A	H	G	G	G	A	G	G	G	G	A	H	A	G	G	G	G	G	G	H	H	A	G	G	A	G
JAX00546353	4	19356295	0	C	G	C	C	C	C	C	G	G	C	H	C	C	C	C	C	C	C	C	C	C	H	G	C	G	C	G	G	C	C	C	C	C	G	H	H	C	G	C	C	C	C	C	C	C	N
JAX00546355	4	19390227	0	A	G	A	A	A	A	A	G	A	A	A	A	A	A	A	A	A	A	A	A	A	A	H	A	G	A	A	G	A	A	A	A	A	G	A	A	A	H	A	A	A	A	A	A	A	H
JAX00546359	4	19413344	0	A	G	A	A	A	A	A	G	G	A	H	A	A	A	A	A	A	A	A	A	A	H	G	A	G	A	G	G	A	A	A	A	A	G	H	H	A	G	A	A	A	A	A	A	A	H
JAX00116600	4	19418185	0	T	G	T	T	T	T	T	T	G	T	H	T	T	T	T	T	T	T	T	T	T	G	H	T	T	T	G	T	T	T	T	T	T	T	T	H	T	H	T	T	T	T	T	T	T	T
JAX00222701	4	19423286	0	T	G	T	T	T	T	T	G	G	T	H	T	T	T	T	T	T	T	T	T	T	H	G	T	G	T	G	G	T	T	T	T	T	G	H	H	T	G	T	T	T	T	T	T	T	N
JAX00546361	4	19436989	0	G	A	G	G	G	G	G	A	A	G	H	G	G	G	G	G	G	G	G	G	G	H	A	G	A	G	A	A	G	G	G	G	G	A	H	H	G	A	G	G	G	G	G	G	G	H
JAX00222702	4	19437313	0	G	A	G	G	G	G	G	G	A	G	H	G	G	G	G	G	G	G	G	G	G	H	H	G	G	G	H	G	G	G	G	G	G	G	G	H	G	H	G	G	G	G	G	G	G	G
JAX00116601	4	19438727	0	C	A	A	C	A	C	A	C	C	C	C	C	H	C	C	A	C	A	C	C	C	C	C	A	C	C	C	C	A	A	C	H	C	C	H	H	A	C	A	C	H	C	C	A	C	H
JAX00546364	4	19453836	0	C	T	C	C	C	C	C	T	C	C	C	C	C	C	C	C	C	C	C	C	C	C	H	C	T	C	C	T	C	C	C	C	C	T	C	C	C	H	C	C	C	C	C	C	C	H
JAX00116603	4	19459983	0	A	G	G	A	G	A	G	G	G	A	N	A	N	A	A	G	A	G	A	A	A	H	G	G	H	A	G	H	G	G	A	H	A	H	G	G	G	G	G	A	H	A	A	G	A	G
JAX00116604	4	19462836	0	T	C	C	T	C	T	C	C	C	T	H	T	H	T	T	C	T	C	T	T	T	H	C	C	H	T	C	C	C	C	T	H	T	N	C	C	C	C	C	T	H	T	T	C	T	C
JAX00116605	4	19464509	0	T	C	C	T	C	T	C	C	C	T	H	T	H	T	T	C	T	C	T	T	T	H	C	C	C	T	C	C	C	C	T	H	T	C	C	C	C	C	C	T	H	T	T	C	T	C
JAX00546367	4	19464760	0	T	C	C	T	C	T	C	T	T	T	T	T	H	H	T	C	T	C	T	T	T	N	T	C	T	T	T	T	C	C	T	H	T	T	H	H	C	T	C	T	H	T	T	C	T	H
JAX00116608	4	19510338	0	C	T	T	C	T	C	T	C	C	C	C	C	H	C	C	T	C	T	C	C	C	C	C	T	C	C	C	C	T	T	C	H	C	C	H	H	T	C	T	C	H	C	C	T	C	H
JAX00546375	4	19527304	0	G	T	G	G	G	G	G	T	T	T	H	G	G	G	T	G	G	G	G	T	T	N	T	G	T	T	T	T	G	G	T	H	T	T	H	H	G	T	G	G	H	G	G	G	G	H
JAX00546378	4	19564891	0	G	A	G	G	G	G	G	G	G	A	G	G	G	G	A	G	G	G	G	A	A	G	G	G	G	A	G	G	G	G	A	H	A	G	G	G	G	G	G	G	H	G	G	G	G	G
JAX00546380	4	19576754	0	G	A	G	G	G	G	G	A	A	G	H	G	G	G	G	G	G	G	G	G	G	H	A	G	A	G	A	A	G	G	G	G	G	A	H	H	G	A	G	G	G	G	G	G	G	H
JAX00116613	4	19581111	0	A	G	A	A	A	A	A	G	A	A	A	A	A	A	A	A	A	A	A	A	A	A	H	A	G	A	A	G	A	A	A	A	A	G	A	A	A	H	A	A	A	A	A	A	A	H
JAX00546382	4	19601660	0	A	G	A	A	A	A	A	G	A	A	A	A	A	A	A	A	A	A	A	A	A	A	H	A	G	A	A	G	A	A	A	A	A	G	A	A	A	H	A	A	A	A	A	A	A	H
JAX00116615	4	19602047	0	T	G	T	T	T	T	T	T	G	T	H	T	T	T	T	T	T	T	T	T	T	H	H	T	T	T	G	T	T	T	T	T	T	T	H	H	T	H	T	T	T	T	T	T	T	T
JAX00116619	4	19660601	0	T	G	T	T	T	T	T	T	G	T	H	T	T	T	T	T	T	T	T	T	T	H	H	T	T	T	G	T	T	T	T	T	T	T	H	H	T	N	T	T	T	T	T	T	T	T
JAX00116620	4	19660942	0	C	T	C	C	C	C	C	T	C	C	C	C	C	C	C	C	C	C	C	C	C	C	N	C	T	C	C	T	C	C	C	C	C	T	C	C	C	H	C	C	C	C	C	C	C	H
JAX00546389	4	19679058	0	C	A	C	C	C	C	C	A	A	C	C	C	C	C	C	C	C	C	C	C	C	N	A	C	A	C	A	A	C	C	C	C	C	A	C	N	C	A	C	C	C	C	C	C	C	C
JAX00546390	4	19679092	0	C	A	C	C	C	C	C	A	A	C	H	C	C	C	C	C	C	C	C	C	C	H	A	C	A	C	A	A	C	C	C	C	C	A	H	H	C	A	C	C	C	C	C	C	C	H
JAX00546394	4	19751162	0	C	A	C	C	C	A	C	C	C	C	C	A	C	A	C	C	A	C	A	C	C	H	C	C	C	C	C	C	C	C	C	C	C	C	C	C	C	C	C	H	C	A	C	C	A	C
JAX00546396	4	19764805	0	G	A	G	G	G	G	A	A	A	A	A	G	G	G	A	A	G	G	G	A	A	H	A	G	A	A	A	A	A	H	A	H	A	A	A	N	A	A	H	N	H	G	G	A	G	H
JAX00546397	4	19770318	0	T	C	T	T	T	T	C	C	C	C	C	T	T	T	C	C	T	T	T	C	C	H	C	T	C	C	C	C	C	H	C	H	C	C	C	H	C	C	C	T	N	T	T	C	T	H
JAX00116632	4	19812467	0	A	G	A	A	A	A	A	G	G	A	H	A	A	A	A	A	A	A	A	A	A	H	G	A	G	A	G	G	A	A	A	A	A	G	H	H	A	H	A	A	A	A	A	A	A	H
JAX00546406	4	19846969	0	T	G	T	T	T	T	T	G	G	G	G	T	T	T	G	T	T	T	T	G	G	H	G	T	G	G	G	G	T	T	G	H	G	G	H	H	T	G	T	T	H	T	T	T	T	H
JAX00546409	4	19849552	0	C	T	C	C	C	C	C	C	T	C	H	C	C	C	C	C	C	C	C	C	C	H	H	C	C	C	H	C	C	C	C	C	C	C	N	H	C	H	C	C	C	C	C	C	C	C
JAX00546410	4	19851322	0	G	A	G	G	G	G	G	G	G	A	H	G	G	N	A	G	G	G	G	A	A	G	G	G	G	A	G	G	G	G	A	H	A	G	G	G	G	N	G	G	H	G	G	G	G	G
JAX00546413	4	19871625	0	A	G	A	A	A	A	A	A	A	G	H	A	A	A	G	A	A	A	A	G	G	A	A	A	A	G	A	A	A	A	G	N	G	A	A	A	A	H	A	A	H	A	A	A	A	A
JAX00546414	4	19872396	0	T	A	T	T	T	T	T	T	T	A	H	T	T	T	A	T	T	T	T	A	A	T	T	T	T	A	T	T	T	T	A	H	A	T	T	T	T	H	T	T	H	T	T	T	T	T
JAX00546416	4	19911744	0	G	A	G	G	G	G	A	A	A	G	N	G	G	G	G	A	G	G	G	G	G	H	A	G	A	G	A	A	A	H	G	G	G	A	A	N	A	N	A	G	G	G	G	A	G	H
JAX00116639	4	19933867	0	T	C	C	T	C	C	C	C	C	C	C	C	H	C	C	C	C	C	C	C	C	C	C	C	C	C	C	C	C	C	C	C	C	C	C	C	C	C	C	N	C	C	H	C	C	C
JAX00546421	4	19952516	0	C	T	C	C	C	C	C	T	C	C	C	C	C	C	C	C	C	C	C	C	C	C	H	C	T	C	C	T	C	C	C	C	C	T	C	C	C	C	C	C	C	C	C	C	C	H
JAX00116642	4	20032628	0	T	A	T	T	T	T	T	A	T	T	T	T	T	T	T	T	T	T	T	T	T	T	H	T	A	T	T	A	T	T	T	T	T	A	T	T	T	T	T	T	T	T	T	T	T	H
JAX00546425	4	20032755	0	A	G	A	A	A	A	A	G	A	A	A	A	A	A	A	A	A	A	A	A	A	A	H	A	G	A	A	G	A	A	A	A	A	G	A	A	A	A	A	A	A	A	A	A	A	H
JAX00116644	4	20039636	0	A	G	A	A	A	A	A	G	G	A	H	A	A	A	A	A	A	A	A	A	A	H	G	A	G	A	G	G	A	A	A	A	A	G	H	H	A	H	A	A	A	A	A	A	A	H
JAX00546428	4	20041678	0	T	C	T	T	T	T	T	C	T	T	T	T	T	T	T	T	T	T	T	T	T	T	H	T	C	T	T	C	T	T	T	T	T	C	T	T	T	T	T	T	T	T	T	T	T	H
JAX00116645	4	20041816	0	G	A	A	G	A	A	A	G	G	A	H	A	H	A	A	A	A	A	A	A	A	H	G	A	G	A	G	G	A	A	A	A	A	G	H	H	A	H	A	H	A	A	G	A	A	H
JAX00546431	4	20047753	0	T	G	T	T	T	T	T	G	G	T	H	T	T	T	T	T	T	T	T	T	T	H	G	T	G	T	G	G	T	T	T	T	T	G	H	H	T	H	T	T	T	T	T	T	T	H
JAX00546432	4	20049226	0	C	T	C	C	C	C	C	T	C	C	C	C	C	C	C	C	C	C	C	C	C	C	H	C	T	C	C	T	C	C	C	C	C	T	C	C	C	C	C	C	C	C	C	C	C	H
JAX00546434	4	20051988	0	C	T	C	C	C	C	C	C	T	C	H	C	C	C	C	C	C	C	C	C	C	H	H	C	C	C	T	C	C	C	C	C	C	C	H	H	C	N	C	C	C	C	C	C	C	C
JAX00116648	4	20267227	0	T	C	T	T	T	T	T	C	C	T	H	T	T	T	T	T	T	T	T	T	T	H	C	T	C	T	C	C	T	T	T	T	T	C	H	H	T	H	T	T	T	T	C	T	T	H
JAX00116649	4	20267423	0	T	C	T	T	T	T	T	C	C	T	N	T	T	T	T	T	T	T	T	T	T	H	C	T	C	T	C	C	T	T	T	T	T	C	H	H	T	N	N	T	T	T	C	T	T	H
JAX00546438	4	20268460	0	C	G	C	C	C	C	C	G	G	C	H	C	C	C	C	C	C	C	C	C	C	H	G	C	G	C	G	G	C	C	C	C	C	G	H	H	C	H	C	C	C	C	G	C	C	H
JAX00116653	4	20294652	0	A	G	A	A	A	A	A	G	G	A	H	A	A	A	A	A	A	A	A	A	A	H	G	A	G	A	G	G	A	A	A	A	A	G	N	H	A	H	A	A	A	A	G	A	A	H
JAX00546442	4	20330698	0	G	A	G	G	G	G	A	A	A	A	A	G	G	G	A	A	G	G	G	A	A	H	A	G	A	A	A	A	A	H	A	H	A	A	A	H	A	A	N	G	H	G	A	A	G	H
JAX00546443	4	20331449	0	G	A	G	G	G	G	G	G	G	A	H	G	G	G	A	G	G	G	G	A	A	G	G	G	G	A	G	G	G	G	A	H	A	G	G	G	G	H	G	G	H	G	G	G	G	G
JAX00546447	4	20337759	0	T	C	T	T	T	T	T	C	T	T	T	T	T	T	T	T	T	T	T	T	T	T	H	T	C	T	T	C	T	T	T	T	T	C	T	T	T	T	T	T	T	T	C	T	T	H
JAX00116658	4	20376522	0	T	G	G	T	G	G	G	G	G	G	G	G	H	G	G	G	G	G	G	G	G	G	G	G	G	G	G	G	G	G	G	G	G	G	G	G	G	G	G	G	G	G	G	G	G	G
JAX00546450	4	20378149	0	C	T	C	C	C	C	C	T	C	C	C	C	C	C	C	C	C	C	C	C	C	C	H	C	T	C	C	T	C	C	C	C	C	T	C	C	C	C	C	C	C	C	T	C	C	H
JAX00546452	4	20403487	0	T	C	T	T	T	T	T	C	C	T	N	N	N	T	T	T	T	T	T	T	T	H	C	T	C	T	C	C	T	T	T	T	T	C	H	H	T	H	T	T	T	T	C	T	T	H
JAX00546453	4	20405018	0	A	G	A	A	A	A	A	G	A	A	A	A	A	A	A	A	A	A	A	A	A	A	N	A	G	A	A	G	A	A	A	A	A	G	A	A	A	A	A	A	A	A	G	A	A	N
JAX00546455	4	20408642	0	C	T	C	C	C	C	C	T	C	C	C	C	C	C	C	C	C	C	C	C	N	C	H	C	T	C	C	T	C	C	C	C	C	T	C	C	C	C	C	C	C	C	T	C	C	H
JAX00116662	4	20418208	0	A	C	C	A	C	C	C	C	C	C	C	C	H	C	C	C	C	C	C	C	C	C	C	C	C	C	C	C	C	C	C	C	C	C	C	C	C	C	C	C	C	C	C	C	C	C
JAX00546458	4	20461152	0	T	C	T	T	T	T	T	T	C	C	C	T	T	T	C	T	T	T	T	C	C	H	H	T	T	C	C	T	T	T	C	H	C	T	H	H	T	C	T	T	H	T	T	T	T	T
JAX00546459	4	20461276	0	C	G	C	C	C	C	C	C	G	G	G	C	C	C	G	C	C	C	C	G	G	H	H	C	C	G	G	C	C	C	G	H	G	C	H	H	C	G	C	C	H	C	C	C	C	C
JAX00116668	4	20499018	0	T	A	T	T	T	T	T	T	T	A	H	T	T	T	A	T	T	T	T	A	A	T	T	T	T	A	T	T	T	T	A	H	A	T	T	T	T	H	T	T	H	T	T	T	T	T
JAX00546467	4	20519367	0	G	A	G	G	G	G	G	G	G	A	H	G	G	G	A	G	G	G	G	A	A	G	G	G	G	A	G	G	G	G	A	H	A	G	G	G	G	H	G	G	H	G	G	G	G	G
JAX00116669	4	20536257	0	T	C	C	T	C	C	T	C	C	C	C	C	H	C	C	T	C	C	C	C	C	C	C	C	C	C	C	C	T	H	C	C	C	C	H	C	T	C	T	C	C	C	C	T	C	C
JAX00116671	4	20549928	0	G	C	C	G	C	C	G	C	C	C	C	C	H	C	C	G	C	C	C	C	C	C	C	C	C	C	C	C	G	H	C	C	C	C	N	C	G	C	G	C	C	C	C	G	C	C
JAX00546471	4	20563272	0	A	G	G	A	G	G	A	A	A	G	G	G	H	G	G	A	G	G	G	G	G	H	A	G	A	G	A	A	A	H	G	G	G	A	A	H	A	H	A	G	G	G	A	A	G	H
JAX00116672	4	20565553	0	C	A	A	C	A	A	C	C	C	C	C	A	H	A	C	C	A	A	A	C	C	H	C	A	C	C	C	C	C	H	C	H	C	C	C	H	C	C	C	A	H	A	C	C	A	H
JAX00546472	4	20565852	0	A	G	G	A	G	G	A	G	G	G	G	G	N	G	G	A	G	G	G	G	G	G	G	G	G	G	G	G	A	H	G	G	G	G	A	G	A	G	A	G	G	G	G	A	G	G
JAX00546473	4	20565936	0	G	A	A	G	A	A	G	G	G	A	H	A	H	A	A	G	A	A	A	A	A	H	G	A	G	A	G	G	G	H	A	A	A	G	G	H	G	H	G	A	A	A	G	G	A	H
JAX00546474	4	20611889	0	C	G	C	C	C	C	C	G	G	C	H	C	C	C	C	C	C	C	C	C	C	H	G	H	G	C	G	G	C	C	C	C	C	G	H	H	C	H	C	C	C	C	G	C	H	H
JAX00116675	4	20620665	0	T	C	T	T	T	T	T	T	C	T	H	T	T	T	T	T	T	T	T	T	T	H	H	N	T	T	C	T	T	T	T	T	T	T	H	H	T	H	T	T	T	T	T	T	T	T
JAX00546480	4	20683785	0	C	G	C	C	C	C	C	C	G	C	H	C	C	C	C	C	C	C	C	C	C	H	H	H	C	C	G	C	C	C	C	C	C	C	H	H	C	N	C	C	C	C	C	C	C	C
JAX00116681	4	20698265	0	T	G	T	T	T	T	T	G	T	G	T	T	T	T	G	T	T	T	T	G	G	T	T	T	N	G	T	G	T	T	G	T	G	G	T	T	T	T	T	T	T	T	G	T	T	T
JAX00546484	4	20716680	0	A	G	A	A	A	A	A	G	A	A	A	A	A	A	A	A	A	A	A	A	A	A	H	A	G	A	A	G	A	A	A	A	A	G	A	A	A	A	A	A	A	A	G	A	H	H
JAX00546486	4	20730182	0	T	C	T	T	T	T	T	C	C	C	C	T	T	T	C	T	T	T	T	C	C	H	C	H	C	C	C	C	T	T	C	H	C	C	H	H	T	C	T	T	H	T	C	T	H	H
JAX00116685	4	20740504	0	A	G	A	A	A	A	A	G	G	G	G	A	A	A	G	A	A	A	A	G	G	H	G	H	G	G	G	G	A	A	G	H	G	G	H	H	A	G	A	A	H	A	G	A	H	H
JAX00116687	4	20776446	0	T	C	T	T	T	T	T	C	C	T	H	T	T	T	T	T	T	T	T	T	T	N	C	N	C	T	C	C	T	T	T	T	T	C	N	N	T	H	T	T	T	T	C	T	H	H
JAX00546494	4	20806714	0	T	A	T	T	T	T	T	A	A	A	A	T	T	T	A	T	T	T	T	A	A	H	A	H	A	A	A	A	T	T	A	H	A	A	H	H	T	A	T	T	H	T	A	T	H	H
JAX00546495	4	20817940	0	A	G	A	A	A	A	A	A	G	G	G	A	A	A	G	A	A	A	A	G	G	H	H	H	A	G	G	A	A	A	G	H	G	A	H	H	A	G	A	A	H	A	A	A	A	A
JAX00546497	4	20825946	0	A	G	A	A	A	A	A	A	G	A	H	A	A	A	A	A	A	A	A	A	A	H	G	H	A	A	G	A	A	A	A	A	A	A	H	H	A	H	A	A	A	A	A	A	A	A
JAX00116696	4	20882710	0	G	A	A	G	A	A	G	A	A	A	A	A	G	A	A	G	A	A	A	A	A	A	A	A	A	A	A	A	G	N	A	A	A	A	H	A	G	A	G	A	A	A	A	G	A	A
JAX00116698	4	20911083	0	T	A	A	T	A	A	T	T	T	A	H	A	T	A	A	T	A	A	A	A	A	H	T	H	T	A	T	T	T	H	A	A	A	T	T	H	T	H	T	A	A	A	T	T	H	H
JAX00116699	4	20931053	0	C	A	C	C	C	C	C	A	A	C	H	C	C	C	C	C	C	C	C	C	C	H	A	H	A	C	A	A	C	C	C	C	C	A	H	H	C	H	C	C	C	C	A	C	N	A
JAX00546506	4	20931439	0	C	A	C	C	C	C	C	A	C	C	C	C	C	C	C	C	C	C	C	C	C	C	A	C	A	C	N	A	C	C	C	C	C	A	C	C	C	C	C	C	C	C	A	C	H	A
JAX00546507	4	20933393	0	A	C	C	A	C	C	A	A	A	C	H	C	A	C	C	A	C	C	C	C	C	H	A	H	A	C	A	A	A	H	C	C	C	A	A	H	A	H	A	C	C	C	A	A	H	H
JAX00546522	4	21072751	0	C	A	C	C	C	C	C	A	A	C	H	C	C	C	C	C	C	C	C	C	C	H	A	H	A	C	A	A	C	C	C	C	C	A	H	H	C	H	C	C	C	C	A	C	N	N
JAX00546523	4	21083117	0	C	A	A	C	A	A	C	C	C	C	C	A	C	A	C	C	A	A	A	C	C	H	C	H	C	C	C	C	C	H	C	H	C	C	C	H	C	C	C	A	H	A	C	C	H	H
JAX00546524	4	21083543	0	C	T	T	C	T	T	C	C	C	C	C	T	C	T	C	C	T	T	T	C	C	H	C	H	C	C	C	C	C	H	C	H	C	C	C	H	C	C	C	T	H	T	C	C	H	H
JAX00546527	4	21086385	0	A	G	G	A	G	G	A	G	G	A	H	G	A	G	A	A	G	G	G	A	A	G	G	G	G	A	G	G	A	A	A	A	A	G	H	G	A	H	A	G	A	G	G	A	G	G
JAX00546528	4	21089787	0	G	A	G	G	G	G	G	G	A	G	H	G	G	G	G	G	G	G	G	G	G	H	H	H	G	G	H	G	G	G	G	G	G	G	H	H	G	H	G	G	G	G	G	G	G	G
JAX00546536	4	21145219	0	C	T	C	C	C	C	C	C	T	C	H	C	C	C	C	C	C	C	C	C	C	H	H	H	C	C	T	C	C	C	C	C	C	C	H	H	C	N	C	C	C	C	C	C	C	C
JAX00546539	4	21202586	0	C	T	C	C	C	C	C	C	T	C	H	C	C	C	C	C	C	C	C	C	C	H	H	H	C	C	T	C	C	C	C	C	C	C	H	H	C	H	C	C	C	C	C	C	C	C
JAX00546541	4	21211391	0	T	C	T	T	T	T	C	C	C	T	H	T	T	T	T	C	T	T	T	T	T	H	C	H	C	T	C	C	H	H	T	T	T	C	C	H	C	H	C	T	T	T	C	C	H	H
JAX00116719	4	21230710	0	T	G	G	T	G	G	G	G	G	G	G	G	H	G	G	G	G	G	G	G	G	G	G	G	G	G	G	G	H	G	G	G	G	G	G	G	G	G	G	G	G	G	G	G	G	G
JAX00546547	4	21251898	0	G	A	G	G	G	G	G	G	G	A	H	G	G	G	A	G	G	G	G	A	A	G	G	G	G	A	G	G	G	G	A	H	A	G	G	G	G	N	G	G	H	G	G	G	G	G
JAX00546550	4	21254502	0	G	A	G	G	G	G	G	A	G	G	G	G	G	G	G	G	G	G	G	G	G	G	H	G	A	G	G	A	G	G	G	G	G	A	G	G	G	G	G	G	G	G	A	G	H	N
JAX00546551	4	21257623	0	C	T	C	C	C	C	C	T	T	C	C	C	C	C	C	C	C	C	C	C	C	C	T	C	H	C	T	T	C	C	C	C	C	T	C	C	C	C	C	C	C	C	T	C	C	C
JAX00546552	4	21257681	0	T	A	T	T	T	T	T	A	A	T	H	T	T	T	T	T	T	T	T	T	T	H	A	H	A	T	A	A	T	T	T	T	T	A	N	N	T	N	T	T	T	T	A	T	T	N
JAX00116720	4	21258179	0	T	C	T	T	T	T	T	C	C	T	H	T	T	T	T	T	T	T	T	T	T	H	C	H	C	T	C	C	T	T	T	T	T	C	H	H	T	H	T	T	T	T	C	T	N	N
JAX00116724	4	21309718	0	C	T	T	C	T	T	C	C	C	T	H	T	C	T	T	C	T	T	T	T	T	H	C	H	C	T	C	C	C	H	T	T	T	C	C	H	C	H	N	T	T	T	C	C	N	H
JAX00546555	4	21315354	0	C	A	C	C	C	C	C	A	C	C	C	C	C	C	C	C	C	C	C	C	C	C	H	C	A	C	C	A	C	C	C	C	C	A	C	C	C	C	C	C	C	C	A	C	A	A
JAX00546556	4	21316097	0	G	A	G	G	G	G	G	G	G	A	H	G	G	G	A	G	G	G	G	A	A	G	G	G	G	A	G	G	G	G	A	H	A	G	G	G	G	H	G	G	H	G	G	G	G	G
JAX00116726	4	21341361	0	T	A	T	T	T	T	T	A	T	T	T	T	T	T	T	T	T	T	T	T	T	T	H	T	A	T	T	A	T	T	T	T	T	A	T	T	T	T	T	T	T	T	A	T	H	H
JAX00546560	4	21341443	0	A	G	A	A	A	A	A	G	G	A	H	A	A	A	A	A	A	A	A	A	A	H	G	H	G	A	G	G	A	A	A	A	A	G	H	H	A	H	A	A	A	A	G	A	H	H
JAX00116728	4	21341805	0	G	A	A	G	A	A	G	A	A	A	A	A	G	A	A	G	A	A	A	A	A	A	A	A	A	A	A	A	G	N	A	A	A	A	G	A	G	A	G	A	A	A	A	G	A	A
JAX00116729	4	21361724	0	T	C	C	T	C	C	T	T	T	C	H	C	T	C	C	T	C	C	C	C	C	H	T	H	T	C	T	T	T	H	C	C	C	T	T	H	T	H	T	C	C	C	T	T	H	H
JAX00116730	4	21361933	0	A	G	G	A	G	G	A	A	A	G	H	G	A	G	G	A	G	G	G	G	G	N	A	H	A	G	A	A	A	H	G	G	G	A	A	H	A	H	A	G	G	G	A	A	H	H
JAX00546564	4	21388483	0	T	C	C	T	C	C	T	T	C	C	C	C	T	C	C	T	C	C	C	C	C	C	H	C	T	C	C	T	T	H	C	C	C	T	H	C	T	C	T	C	C	C	T	T	H	H
JAX00546568	4	21400215	0	C	T	C	C	C	C	C	T	T	C	H	C	C	C	C	C	C	C	C	C	C	H	T	H	T	C	T	T	C	C	C	C	C	T	H	H	C	H	C	C	C	C	T	C	H	H
JAX00546569	4	21416603	0	C	G	C	C	C	C	C	G	G	C	H	C	C	C	C	C	C	C	C	C	C	H	G	H	G	C	G	G	C	C	C	C	C	G	H	H	C	N	C	C	C	C	G	C	H	H
JAX00116732	4	21418579	0	T	C	T	T	T	T	T	C	C	T	H	T	T	T	T	T	T	T	T	T	T	H	C	H	C	T	C	C	T	T	T	T	T	C	H	H	T	H	T	T	T	T	C	T	H	N
JAX00546570	4	21419871	0	C	T	C	C	C	C	C	T	T	C	H	C	C	C	C	C	C	C	C	C	C	H	T	H	T	C	T	T	C	C	C	C	C	T	H	H	C	H	C	C	C	C	T	C	H	H
JAX00222738	4	21483142	0	T	C	T	T	T	T	T	C	C	T	N	T	T	T	T	T	T	T	T	T	T	H	C	H	C	T	C	C	T	T	T	T	T	C	H	H	T	N	T	T	T	T	C	T	H	H
JAX00546571	4	21483307	0	A	G	A	A	A	A	A	G	G	G	G	A	A	A	G	A	A	A	A	G	G	H	G	H	G	G	G	G	A	A	G	N	G	G	N	H	A	G	A	A	H	A	G	A	H	H
JAX00546572	4	21483683	0	G	C	G	G	G	G	G	G	G	C	H	G	G	G	C	G	G	G	G	C	C	G	G	G	G	C	G	G	G	G	C	H	C	G	G	G	G	H	G	G	H	G	G	G	G	G
JAX00116738	4	21484784	0	T	C	T	T	T	T	T	C	C	C	C	T	T	T	C	T	T	T	T	C	C	H	C	H	C	C	C	C	T	T	C	H	C	C	H	H	T	C	T	T	H	T	C	T	H	H
JAX00116746	4	21587189	0	T	G	T	T	T	T	T	G	G	T	H	T	T	T	T	T	T	T	T	T	T	H	G	H	G	T	G	G	T	T	T	T	T	G	H	H	T	N	T	T	T	T	G	T	H	H
JAX00222746	4	21630798	0	C	T	C	C	C	C	C	T	T	C	H	C	C	C	C	C	C	C	C	C	C	H	T	H	T	C	T	T	C	C	C	C	C	T	N	N	C	N	C	C	C	C	T	C	H	H
JAX00546584	4	21655133	0	G	A	G	G	G	G	G	G	A	G	H	G	G	G	G	G	G	G	G	G	G	H	H	H	G	G	A	G	G	G	G	G	G	G	H	H	G	H	G	G	G	G	G	G	G	G
JAX00546588	4	21657313	0	G	A	G	G	G	G	G	A	A	G	H	G	G	G	G	G	G	G	G	G	G	N	N	N	H	G	N	N	G	G	G	G	G	N	H	H	G	H	G	G	G	G	A	G	N	H
JAX00546589	4	21657431	0	A	G	A	A	A	A	A	G	A	A	A	A	A	A	A	A	A	A	A	A	A	A	H	A	G	A	A	G	A	A	A	A	A	G	A	A	A	A	A	A	A	A	G	A	H	H
JAX00116752	4	21694165	0	G	A	G	G	G	G	G	G	G	A	H	G	G	G	A	G	G	G	G	A	A	G	G	G	G	A	G	G	G	G	A	H	A	G	G	G	G	H	G	G	H	G	G	G	G	G
JAX00116754	4	21707596	0	A	G	A	A	A	A	A	A	G	A	H	A	A	A	A	A	A	A	A	A	A	H	H	H	A	A	G	A	A	A	A	A	A	A	H	H	A	H	A	A	A	A	A	A	A	A
JAX00116755	4	21737151	0	C	T	C	C	C	C	C	T	C	C	C	C	C	C	C	C	C	C	C	C	C	C	H	C	T	C	C	T	C	C	C	C	C	T	C	C	C	C	C	C	C	C	T	C	H	H
JAX00116756	4	21737500	0	A	G	A	A	A	A	A	G	A	A	A	A	A	A	A	A	A	A	A	A	A	A	H	A	G	A	A	G	A	A	A	A	A	G	A	A	A	A	A	A	A	A	G	A	H	H
JAX00546601	4	21750343	0	C	G	C	C	C	C	C	C	G	C	H	C	C	C	C	C	C	C	C	C	C	H	H	H	C	C	G	C	C	C	C	C	C	C	H	H	C	H	C	C	C	C	C	C	C	C
JAX00116758	4	21763790	0	G	T	T	G	T	T	G	T	T	G	H	T	G	T	G	G	T	T	T	G	G	T	T	T	T	G	T	T	G	H	G	H	G	T	H	T	G	H	G	T	H	T	T	G	T	T
JAX00222747	4	21772328	0	A	G	A	A	A	A	A	G	G	A	H	A	A	A	A	A	A	A	A	A	A	H	G	H	G	A	G	G	A	A	A	A	A	G	H	A	A	H	A	A	A	A	G	A	A	A
JAX00546603	4	21788317	0	C	T	C	C	C	C	C	T	T	C	N	C	C	C	C	C	C	C	C	C	C	N	T	N	T	C	T	T	C	C	C	C	C	T	N	N	C	N	C	C	C	C	T	C	H	H
JAX00222748	4	21793275	0	G	A	G	G	G	G	A	A	A	G	H	G	G	G	G	A	G	G	G	G	G	H	A	H	A	G	A	A	H	H	G	G	G	A	A	H	A	H	A	G	G	G	A	A	H	H
JAX00222751	4	21818150	0	A	G	A	A	A	A	A	A	G	A	H	A	A	A	A	A	A	A	A	A	A	H	H	H	A	A	G	A	A	A	A	A	A	A	H	H	A	H	A	A	A	A	A	A	A	A
JAX00546606	4	21819681	0	G	A	G	G	G	G	G	A	A	G	H	G	G	G	G	G	G	G	G	G	G	H	A	H	A	G	A	A	G	G	G	G	G	A	H	H	G	H	G	G	G	G	A	G	H	H
JAX00546611	4	21851965	0	G	A	G	G	G	G	G	A	G	A	H	G	G	G	A	G	G	G	G	A	A	G	H	G	A	A	G	A	G	G	A	H	A	A	G	G	G	H	G	G	H	G	A	G	H	H
JAX00116766	4	21859107	0	A	G	A	A	A	A	A	G	A	A	A	A	A	A	A	A	A	A	A	A	A	A	H	A	G	A	A	G	A	A	A	A	A	G	A	A	A	A	A	A	A	A	G	A	N	H
JAX00546614	4	21871476	0	C	A	C	C	C	C	C	A	A	C	H	C	N	C	C	C	C	C	C	C	C	H	A	H	A	C	A	A	C	C	C	C	C	A	H	H	C	H	C	C	C	C	A	C	H	H
JAX00116769	4	21901651	0	G	A	G	G	G	G	G	G	A	G	H	G	G	G	G	G	G	G	G	G	G	H	H	H	G	G	A	G	G	G	G	G	G	G	H	H	G	H	G	G	G	G	G	G	G	G
JAX00546617	4	21921462	0	T	G	T	T	T	T	T	G	T	T	T	T	T	T	T	T	T	T	T	T	T	T	H	T	G	T	T	G	T	T	T	T	T	G	T	T	T	T	T	T	T	T	G	T	H	H
JAX00116770	4	21934717	0	T	C	T	T	T	T	T	C	C	T	H	T	T	T	T	T	T	T	T	T	T	H	C	H	C	T	C	C	T	T	T	T	T	C	H	H	T	H	T	T	T	T	C	T	H	H
JAX00116771	4	21943043	0	C	T	C	C	C	C	C	T	T	C	H	C	C	C	C	C	C	C	C	C	C	H	T	H	T	C	T	T	C	C	C	C	C	T	H	H	C	H	C	C	C	C	T	C	H	H
JAX00116772	4	21943718	0	A	G	A	A	A	A	A	G	G	A	A	A	A	A	A	A	A	A	A	A	A	A	N	A	H	A	G	G	A	A	A	A	A	H	A	A	A	A	A	A	A	A	N	A	A	A
JAX00546620	4	21962064	0	G	A	G	G	G	G	A	A	A	A	A	G	G	G	A	A	G	G	G	A	A	H	A	N	A	A	A	A	N	H	A	N	A	A	A	N	A	N	A	G	H	G	A	A	H	H
JAX00116773	4	21975820	0	C	A	C	C	C	C	C	A	C	C	C	C	C	C	C	C	C	C	C	C	C	C	H	C	A	C	C	A	C	C	C	C	C	A	C	C	C	C	C	C	C	C	A	C	H	H
JAX00116776	4	22033252	0	G	A	G	G	G	G	G	A	G	G	G	G	G	G	G	G	G	G	G	G	G	G	H	G	A	G	G	A	G	G	G	G	G	A	G	G	G	G	G	G	G	G	A	G	H	H
JAX00546623	4	22057873	0	T	C	T	T	T	T	T	T	T	C	H	T	T	T	C	T	T	T	T	C	C	T	T	T	T	C	T	T	T	T	C	H	C	T	T	T	T	H	T	T	C	T	T	T	T	T
JAX00116779	4	22058004	0	A	G	A	A	A	A	A	G	G	A	H	A	A	A	A	A	A	A	A	A	A	H	G	N	G	A	G	G	A	A	A	A	A	G	H	H	A	H	A	A	A	A	G	A	H	N
JAX00116781	4	22058888	0	G	T	G	G	G	G	G	T	T	G	H	G	G	G	G	G	G	G	G	G	G	H	T	H	T	G	T	T	G	G	G	G	G	T	H	H	G	H	G	G	G	G	T	G	H	H
JAX00546627	4	22085932	0	G	A	G	G	G	G	G	G	A	G	H	G	G	G	G	G	G	G	G	G	G	H	H	H	G	G	A	G	G	G	G	G	G	G	H	H	G	H	G	G	G	G	G	G	G	G
JAX00222756	4	22099541	0	T	C	T	T	T	T	T	C	C	T	H	T	T	T	T	T	T	T	T	T	T	H	C	H	C	T	C	C	T	T	T	T	T	C	H	H	T	H	T	T	T	T	C	T	H	H
JAX00546629	4	22114083	0	C	T	C	C	C	C	C	T	C	C	C	C	C	C	C	C	C	C	C	C	C	C	H	C	T	C	C	T	C	C	C	C	C	T	C	C	C	C	C	C	C	C	T	C	H	H
JAX00546630	4	22114734	0	G	A	G	G	G	G	G	G	G	A	G	G	G	G	A	G	G	G	G	A	A	G	G	G	G	A	G	G	G	G	A	H	A	G	G	G	G	H	G	G	H	G	G	G	G	G
JAX00546631	4	22114756	0	A	G	A	A	A	A	A	G	G	G	G	A	A	A	G	A	A	A	A	G	G	H	G	H	G	G	G	G	A	A	G	H	G	G	H	H	A	G	A	A	N	A	G	A	H	H
JAX00546634	4	22160700	0	C	T	C	C	C	C	C	T	C	C	C	C	C	C	C	C	C	C	C	C	C	C	H	C	T	C	C	T	C	C	C	C	C	T	C	C	C	C	C	C	C	C	T	C	H	H
JAX00116789	4	22178418	0	G	A	G	G	G	G	G	A	G	G	G	G	G	G	G	G	G	G	G	G	G	G	H	G	A	G	G	A	G	G	G	G	G	A	G	G	G	G	G	G	G	G	A	G	H	H
JAX00546639	4	22200037	0	G	A	G	G	G	G	G	A	A	G	H	G	G	G	G	G	G	G	G	G	G	H	A	H	A	G	A	A	G	G	G	G	G	A	H	H	G	H	G	G	G	G	A	G	H	H
JAX00116791	4	22211028	0	G	A	G	G	G	G	G	A	A	G	H	G	G	G	G	G	G	G	G	G	G	H	A	H	A	G	A	A	G	G	G	G	G	A	H	N	G	H	G	G	G	G	A	G	H	H
JAX00116793	4	22211165	0	C	T	C	C	C	C	C	T	C	C	C	C	C	C	C	C	C	C	C	C	C	C	H	C	T	C	C	T	C	C	C	C	C	T	C	C	C	C	C	C	C	C	T	C	T	H
JAX00546645	4	22244590	0	G	C	G	G	G	G	G	G	G	C	H	G	G	G	C	G	G	G	G	C	C	G	G	G	G	C	G	G	G	G	C	H	C	G	G	G	G	H	G	G	H	G	G	G	G	G
JAX00116797	4	22299916	0	G	A	G	G	G	G	G	A	A	G	H	G	G	G	G	G	G	G	G	G	G	H	A	H	A	G	A	A	G	G	G	G	G	A	H	H	G	H	G	G	G	G	A	G	H	H
JAX00546653	4	22323749	0	A	G	A	A	A	A	A	G	A	A	A	A	A	A	A	A	A	A	A	A	A	A	H	A	G	A	A	G	A	A	A	A	A	G	A	A	A	A	A	A	A	A	G	A	H	N
JAX00546655	4	22325000	0	G	A	G	G	G	G	G	A	G	G	G	G	G	G	G	G	G	G	G	G	G	G	H	G	A	G	G	A	G	G	G	G	G	A	G	G	G	G	G	G	G	G	A	G	H	H
JAX00546661	4	22408141	0	T	G	T	T	T	T	T	T	T	G	N	T	T	T	G	T	T	T	T	G	G	T	T	T	T	G	T	T	T	T	G	H	G	T	T	T	T	H	T	T	H	T	T	T	T	T
JAX00116807	4	22425750	0	T	C	T	T	T	T	T	C	C	T	T	T	T	T	T	T	T	T	N	T	T	T	C	H	C	T	C	C	T	T	T	T	T	C	T	T	T	T	T	T	T	T	C	T	H	N
JAX00116808	4	22425807	0	T	A	T	T	T	T	T	T	A	T	N	T	T	T	T	T	T	T	T	T	T	N	H	H	T	T	A	T	T	T	T	T	T	T	T	H	T	N	T	T	T	T	T	T	T	T
JAX00546669	4	22472830	0	C	T	C	C	C	C	C	T	T	T	T	C	C	C	T	C	C	C	C	T	T	H	T	H	T	T	T	T	C	C	T	H	T	T	H	H	C	T	C	C	H	C	T	C	H	C
JAX00546670	4	22476856	0	C	A	C	C	C	C	C	A	C	C	C	C	C	C	C	C	C	C	C	C	C	C	H	C	A	C	C	A	C	C	C	C	C	A	C	C	C	C	C	N	C	C	A	C	H	A
JAX00546671	4	22477208	0	G	A	A	G	A	A	G	G	G	G	G	A	G	A	G	G	A	A	A	G	G	H	G	H	G	G	G	G	G	H	G	H	G	G	G	H	G	G	G	A	H	A	G	G	H	H
JAX00116812	4	22485677	0	T	C	T	T	T	T	T	C	T	T	T	T	T	T	T	T	T	T	T	T	T	T	N	T	C	T	T	C	T	T	T	T	T	C	T	T	T	T	T	T	T	T	C	T	N	N
JAX00546678	4	22534412	0	G	A	A	G	A	A	G	G	G	G	G	A	G	A	G	G	A	A	A	G	G	H	G	H	G	G	G	G	G	H	G	H	G	G	G	H	G	G	G	A	H	A	G	G	H	H
JAX00116815	4	22536134	0	C	T	C	C	C	C	C	C	T	C	N	C	C	C	C	C	C	C	C	C	C	H	H	H	C	C	T	C	C	C	C	C	C	C	H	H	C	H	C	C	C	C	C	C	C	C
JAX00546681	4	22553181	0	C	T	C	C	C	C	C	T	C	C	C	C	C	C	C	C	C	C	C	C	C	C	H	C	H	C	C	T	C	C	C	C	C	N	C	C	C	C	C	C	C	C	T	C	H	H
JAX00546685	4	22625919	0	A	T	A	A	A	A	A	A	A	T	H	A	A	A	T	A	A	A	A	T	T	A	A	A	A	T	A	A	A	A	T	H	T	A	A	A	A	H	A	A	H	A	A	A	A	A
JAX00546687	4	22626178	0	G	A	G	G	G	G	G	A	G	G	G	G	G	G	G	G	G	G	G	G	G	G	H	G	A	G	G	A	G	G	G	G	G	A	G	G	G	G	G	G	G	G	A	G	H	H
JAX00546688	4	22653882	0	A	T	A	A	A	A	A	T	T	T	T	A	A	A	T	A	A	A	A	T	T	H	T	H	T	T	T	T	A	A	T	H	T	T	H	H	A	T	A	A	H	A	T	A	H	H
JAX00546689	4	22657405	0	T	G	T	T	T	T	T	G	G	G	G	T	T	T	G	T	T	T	T	G	G	H	G	H	G	G	G	G	T	T	G	H	G	G	H	H	T	G	T	T	H	T	G	T	H	H
JAX00116824	4	22698475	0	A	C	A	A	A	A	A	C	A	A	A	A	A	A	A	A	A	A	A	A	A	A	H	A	C	A	A	C	A	A	A	A	A	C	A	A	A	A	A	A	A	A	C	A	H	H
JAX00116825	4	22700600	0	T	C	T	T	T	T	T	C	T	T	T	T	T	T	T	T	T	T	T	T	T	T	H	T	C	T	T	C	T	T	T	T	T	C	T	T	T	T	T	T	T	T	C	T	T	T
JAX00546690	4	22701106	0	T	C	T	T	T	T	C	C	C	C	C	T	T	T	C	C	T	T	T	C	C	H	C	H	C	C	C	C	H	H	C	H	C	C	C	H	C	C	C	T	H	T	C	C	H	H
JAX00222768	4	22714600	0	T	G	T	T	T	T	T	G	G	G	G	T	T	T	G	T	T	T	T	G	G	N	G	H	G	G	G	G	T	T	G	N	G	G	H	N	T	G	T	T	H	T	G	T	N	H
JAX00116827	4	22736690	0	A	G	A	A	A	A	G	G	G	G	G	A	A	A	N	G	A	A	A	N	G	H	G	H	G	G	G	G	H	H	H	A	N	G	G	H	G	G	G	A	A	A	G	G	H	H
JAX00116828	4	22739808	0	A	G	A	A	A	A	A	G	A	A	A	A	A	A	A	A	A	A	A	A	A	A	H	A	G	A	A	G	A	A	A	A	A	G	A	A	A	A	A	A	A	A	G	A	H	N
JAX00546696	4	22760891	0	G	C	G	G	G	G	G	C	G	G	G	G	G	G	G	G	G	G	G	G	G	G	H	G	C	G	G	C	G	G	G	G	G	C	G	G	G	G	G	G	G	G	C	G	H	H
JAX00116830	4	22778136	0	G	A	G	G	G	G	G	A	G	G	G	G	G	G	G	G	G	G	G	G	G	G	H	G	A	G	G	A	G	G	G	G	G	A	G	G	G	G	G	G	G	G	A	G	H	H
JAX00116832	4	22778509	0	T	G	T	T	T	T	T	G	G	T	H	T	T	T	T	T	T	T	T	T	T	H	G	H	G	T	G	G	T	T	T	T	T	G	H	H	T	H	T	T	T	T	G	T	H	H
JAX00546701	4	22841477	0	G	A	G	G	G	G	G	G	A	G	H	G	G	G	G	G	G	G	G	G	G	H	H	H	G	G	A	G	G	G	G	G	G	G	H	H	G	H	G	G	G	G	G	G	G	G
JAX00222769	4	22890230	0	T	C	T	T	T	T	C	C	C	C	C	T	T	T	C	C	T	T	T	C	C	H	C	H	C	C	C	C	H	H	C	H	C	C	C	H	C	C	C	T	H	T	C	C	N	H
JAX00116840	4	22895969	0	T	A	A	T	A	A	A	T	T	A	H	A	T	A	A	A	A	A	A	A	A	H	T	H	T	A	T	T	H	A	A	A	A	T	H	H	A	H	A	A	A	A	T	A	H	H
JAX00116842	4	22938958	0	A	T	A	A	A	A	A	T	T	A	H	A	A	A	A	A	A	A	A	A	A	H	T	H	T	A	T	T	A	A	A	A	A	T	H	H	A	H	A	A	A	A	T	A	H	H
JAX00546712	4	22939120	0	C	A	C	C	C	C	C	A	C	C	C	C	C	C	C	C	C	C	C	C	C	C	H	C	A	C	C	A	C	C	C	C	C	A	C	C	C	C	C	C	C	C	A	C	H	H
JAX00116843	4	22939187	0	C	A	A	C	A	A	C	C	C	C	C	A	C	A	C	C	A	A	A	C	C	H	C	H	C	C	C	C	C	H	C	H	C	C	C	H	C	C	C	A	H	A	C	C	H	H
JAX00546713	4	22940130	0	C	T	C	C	C	C	C	T	T	C	H	C	C	C	C	C	C	C	C	C	C	H	T	H	T	C	T	T	C	C	C	C	C	T	H	H	C	H	C	C	C	C	T	C	H	H
JAX00546715	4	22942087	0	C	A	C	C	C	C	C	A	C	C	C	C	C	C	C	C	C	C	C	C	C	C	H	C	N	C	C	A	C	C	C	C	C	H	C	C	C	C	C	C	C	C	A	C	H	H
JAX00546716	4	22970861	0	C	T	C	C	C	C	C	T	C	C	C	C	C	C	C	C	C	C	C	C	C	C	H	C	T	C	C	T	C	C	C	C	C	T	C	C	C	C	C	C	C	C	T	C	N	H
JAX00116846	4	22974281	0	A	C	A	A	A	A	A	C	C	A	H	A	A	A	A	A	A	A	A	A	A	H	C	H	C	A	C	C	A	A	A	A	A	C	H	H	A	H	A	A	A	A	C	A	H	H
JAX00116847	4	22977241	0	A	G	A	A	A	A	A	A	G	A	H	A	A	A	A	A	A	A	A	A	A	H	H	H	A	A	G	A	A	A	A	A	A	A	H	H	A	H	A	A	A	A	A	A	A	A
JAX00546721	4	22991424	0	C	T	C	C	C	C	C	T	T	C	H	C	C	C	C	C	C	C	C	C	C	H	T	H	T	C	T	T	C	C	C	C	C	T	H	H	C	H	C	C	C	C	T	C	H	H
JAX00116849	4	23010606	0	T	C	C	T	C	C	C	T	T	C	H	C	T	C	C	C	C	C	C	C	C	H	T	H	T	C	T	T	H	C	C	C	C	T	H	H	C	H	C	C	C	C	T	C	H	H
JAX00546728	4	23024225	0	C	T	C	C	C	C	C	C	T	C	H	C	C	C	C	C	C	C	C	C	C	H	H	H	C	C	T	C	C	C	C	C	C	C	H	H	C	H	C	C	C	C	C	C	C	C
JAX00546729	4	23033881	0	G	T	G	G	G	G	G	T	G	G	G	G	G	G	G	G	G	G	G	G	G	G	H	G	T	G	G	T	G	G	G	G	G	T	G	G	G	N	G	G	G	G	T	G	H	H
JAX00546730	4	23044673	0	G	C	C	G	C	C	C	C	C	G	H	C	G	C	G	C	C	C	C	G	G	C	C	C	C	G	C	C	N	C	G	H	G	C	C	C	C	H	C	C	H	C	C	C	C	C
JAX00116852	4	23049222	0	G	A	A	G	A	A	A	A	A	A	A	A	G	A	A	A	A	A	A	A	A	A	A	A	A	A	A	A	H	A	A	A	A	A	A	A	A	A	A	A	A	A	A	A	A	A
JAX00116853	4	23061839	0	T	C	T	T	T	T	C	C	C	C	C	T	T	T	C	C	T	T	T	C	C	H	C	H	C	C	C	C	H	H	C	H	C	C	C	H	C	C	C	T	H	T	C	C	H	H
JAX00546739	4	23113295	0	G	T	T	G	T	T	T	G	G	T	H	T	G	T	T	T	T	T	T	T	T	H	G	H	G	T	G	G	H	T	T	T	T	G	H	H	T	H	T	T	T	T	G	T	H	H
JAX00116857	4	23139815	0	A	G	A	A	A	A	A	G	A	A	A	A	A	A	A	A	A	A	A	A	A	A	H	A	G	A	A	G	A	A	A	A	A	G	A	A	A	A	A	A	A	A	G	A	H	H
JAX00116859	4	23140254	0	C	T	C	C	C	C	C	T	C	C	C	C	C	C	C	C	C	C	C	C	C	C	H	C	T	C	C	T	C	C	C	C	C	T	C	C	C	C	C	C	C	C	T	C	H	H
JAX00222774	4	23143095	0	C	T	C	C	C	C	C	C	T	C	H	C	C	C	C	C	C	C	C	C	C	H	N	H	C	C	T	C	C	C	C	C	C	C	H	H	C	H	C	C	C	C	C	C	C	C
JAX00222775	4	23143246	0	T	A	T	T	T	T	T	A	A	T	H	T	T	T	T	T	T	T	T	T	T	N	A	H	A	T	A	A	T	T	T	T	T	A	H	H	T	H	T	T	T	T	A	T	H	H
JAX00546740	4	23143890	0	T	A	A	T	A	A	A	T	T	T	T	A	T	A	T	A	A	A	A	T	T	N	T	H	T	T	T	T	H	A	T	H	T	T	H	H	A	T	A	A	H	A	T	A	N	H
JAX00116861	4	23180187	0	T	C	T	T	T	T	T	T	C	T	T	T	T	T	T	T	T	T	T	T	T	H	H	N	T	T	C	T	T	T	T	T	T	T	N	H	T	H	T	T	T	T	T	T	T	T
JAX00116862	4	23197889	0	G	A	G	G	G	G	G	G	A	G	H	G	G	G	G	G	G	G	G	G	G	H	H	H	G	G	A	G	G	G	G	G	G	G	H	H	G	H	G	G	G	G	G	G	G	G
JAX00546743	4	23211144	0	G	A	G	G	G	G	G	A	A	G	N	G	G	G	G	G	G	G	G	G	G	H	A	N	A	G	A	A	G	G	G	G	G	A	N	H	G	H	G	G	G	G	A	G	H	N
JAX00116863	4	23220594	0	C	T	C	C	C	C	C	T	T	T	T	C	C	C	T	C	C	C	C	T	T	H	T	H	T	T	T	T	C	C	T	H	T	T	H	H	C	T	C	C	H	C	T	C	H	H
JAX00546746	4	23225729	0	A	T	A	A	A	A	A	T	T	T	T	A	A	A	T	A	A	A	A	T	T	H	T	H	T	T	T	T	A	A	T	H	T	T	H	H	A	T	A	A	H	A	T	A	H	H
JAX00546747	4	23225786	0	C	T	C	C	C	C	C	T	C	C	C	C	C	C	C	C	C	C	C	C	C	C	H	C	T	C	C	T	C	C	C	C	C	T	C	C	C	C	C	C	C	C	T	C	N	H
JAX00546753	4	23272646	0	A	G	A	A	A	A	A	G	G	G	G	A	A	A	G	A	A	A	A	G	G	H	G	H	G	G	G	G	A	A	G	H	G	G	H	H	A	G	A	A	H	A	G	A	N	G
JAX00116870	4	23338536	0	C	A	C	C	C	C	C	A	C	C	C	C	C	C	C	C	C	C	C	C	C	C	C	C	N	C	C	H	C	C	C	C	C	H	C	C	C	C	C	C	C	C	H	C	N	C
JAX00116872	4	23354685	0	T	C	T	T	T	T	T	C	C	T	H	T	T	T	T	T	T	T	T	T	T	H	C	H	C	T	C	C	T	T	T	T	T	C	H	H	T	H	T	T	T	T	C	T	H	H
JAX00546762	4	23403547	0	A	G	A	A	A	A	A	G	G	A	H	H	A	N	A	A	A	A	A	A	A	H	G	H	G	A	G	G	A	A	A	A	A	G	H	H	A	H	A	A	A	A	G	A	H	H
JAX00546763	4	23406109	0	T	A	T	T	T	T	T	T	A	T	H	T	T	T	T	T	T	T	T	T	T	H	H	H	T	T	A	T	T	T	T	T	T	T	H	H	T	H	T	T	T	T	T	T	T	T
JAX00546764	4	23412820	0	C	T	C	C	C	C	C	T	C	C	C	C	C	C	C	C	C	C	C	C	C	C	H	C	T	C	C	T	C	C	C	C	C	T	C	C	C	C	C	C	C	C	T	C	H	H
JAX00546766	4	23429380	0	A	T	A	A	A	A	A	T	T	T	T	A	A	A	T	A	A	A	A	T	T	H	T	H	T	T	T	T	A	A	T	H	T	T	H	H	A	T	A	A	H	A	T	A	H	H
JAX00116883	4	23491768	0	G	A	G	G	G	G	G	A	A	A	A	G	G	G	A	G	G	G	G	A	A	H	A	H	A	A	A	A	G	G	A	H	A	A	H	H	G	A	G	G	H	G	A	G	H	H
JAX00546772	4	23495173	0	C	A	C	C	C	C	C	C	A	C	N	C	C	C	C	C	C	C	C	C	C	C	H	H	C	C	A	C	C	C	C	C	C	C	H	H	C	C	H	C	C	C	C	C	C	C
JAX00546777	4	23551268	0	T	C	T	T	T	T	T	C	C	C	C	T	T	T	C	T	T	T	T	C	C	T	C	N	C	C	C	C	T	T	C	H	C	C	N	N	T	C	T	T	H	T	C	T	H	H
JAX00546780	4	23587366	0	C	G	C	C	C	C	C	G	C	C	C	C	C	C	C	C	C	C	C	C	C	C	H	C	G	C	C	G	C	C	C	C	C	G	C	C	C	C	C	C	C	C	G	C	H	H
JAX00546781	4	23592702	0	G	A	G	G	G	G	G	A	A	G	H	G	G	G	G	G	G	G	G	G	G	H	A	H	A	G	A	A	G	G	G	G	G	A	H	H	G	H	G	G	G	G	A	G	H	H
JAX00546782	4	23657076	0	G	A	G	G	G	G	G	G	G	A	H	G	G	G	A	G	G	G	G	A	A	G	G	G	G	A	G	G	G	G	A	G	A	G	G	G	G	H	G	G	G	G	G	G	G	G
JAX00116893	4	23658797	0	T	C	T	T	T	T	T	C	T	T	T	T	T	T	T	T	T	T	T	T	T	T	H	T	C	T	T	C	T	T	T	T	T	C	T	T	T	T	T	T	T	T	C	T	H	H
JAX00546784	4	23668199	0	G	A	G	G	G	G	G	G	A	G	N	G	G	G	G	G	G	G	G	G	G	G	G	N	G	G	A	G	G	G	G	G	G	G	G	N	G	N	G	G	G	G	G	G	G	G
JAX00546785	4	23681223	0	G	A	G	G	G	G	G	G	A	G	N	G	G	G	G	G	G	G	G	G	G	H	H	H	G	G	A	G	G	G	G	G	G	G	N	H	G	H	G	G	G	G	G	G	G	G
JAX00546786	4	23693848	0	G	A	G	G	G	G	G	A	A	G	H	G	G	G	G	G	G	G	G	G	G	H	A	H	A	G	A	A	G	G	G	G	G	A	H	H	G	H	G	G	G	G	A	G	H	H
JAX00546787	4	23693861	0	A	G	A	A	A	A	A	G	G	G	G	A	A	A	G	A	A	A	A	G	G	H	G	H	G	G	G	G	A	A	G	H	G	G	H	H	A	G	A	A	H	A	G	A	H	H
JAX00546788	4	23694568	0	T	C	T	T	T	T	T	C	C	C	C	T	T	T	C	T	T	T	T	C	C	H	C	H	C	C	C	C	T	T	C	H	C	C	H	H	T	C	T	T	H	T	C	T	H	H
JAX00546790	4	23697983	0	G	A	G	G	G	G	G	G	A	G	H	G	G	G	G	G	G	G	G	G	G	H	H	H	G	G	A	G	G	G	G	G	G	G	H	H	G	H	G	G	G	G	G	G	G	G
JAX00116895	4	23698013	0	C	T	C	C	C	C	C	T	T	C	N	C	C	C	C	C	C	C	C	C	C	H	T	H	T	C	T	T	C	C	C	C	C	T	N	H	C	N	C	C	C	C	T	C	H	H
JAX00546792	4	23700336	0	C	A	C	C	C	C	C	C	A	C	N	C	C	C	C	C	C	C	C	C	C	H	H	H	C	C	A	C	C	C	C	C	C	C	H	H	C	H	C	C	C	C	C	C	C	C
JAX00116899	4	23756953	0	C	T	C	C	C	C	C	T	T	C	H	C	C	C	C	C	C	C	C	C	C	H	T	H	T	C	T	T	C	C	C	C	C	T	H	H	C	H	C	C	C	C	T	C	H	H
JAX00116900	4	23759824	0	T	C	T	T	T	T	T	C	C	T	H	T	T	T	T	T	T	T	T	T	T	H	C	H	C	T	C	C	T	T	T	T	T	C	H	H	T	H	T	T	T	T	C	T	H	H
JAX00116901	4	23779380	0	A	G	A	A	A	A	A	G	G	A	H	A	A	A	A	A	A	A	A	A	A	H	G	H	G	A	G	G	A	A	A	A	A	G	H	H	A	H	A	A	A	A	G	A	H	H
JAX00116903	4	23781285	0	C	G	C	C	C	C	C	C	G	C	H	C	C	C	C	C	C	C	C	C	C	H	H	H	C	C	G	C	C	C	C	C	C	C	H	H	C	N	C	C	C	C	C	C	C	C
JAX00116908	4	23861946	0	T	C	T	T	T	T	T	T	C	T	H	T	T	T	T	T	T	T	T	T	T	H	H	H	T	T	C	T	T	T	T	T	T	T	H	H	T	H	T	T	T	T	T	T	T	T
JAX00116909	4	23864329	0	C	T	C	C	C	C	C	C	T	C	H	C	C	C	C	C	C	C	C	C	C	H	H	H	C	C	T	C	C	C	C	C	C	C	H	H	C	H	C	C	C	C	C	C	C	C
JAX00546813	4	23926169	0	T	A	T	T	T	T	T	T	A	T	H	T	T	T	T	T	T	T	T	T	T	H	H	H	T	T	A	T	T	T	T	T	T	T	H	H	T	H	T	T	T	T	T	T	T	T
JAX00116915	4	23941903	0	C	T	C	C	C	C	C	T	C	C	C	C	C	C	C	C	C	C	C	C	C	C	H	C	T	C	C	T	C	C	C	C	C	T	C	C	C	C	C	C	C	C	T	C	C	C
JAX00546815	4	23961867	0	A	G	A	A	A	A	A	G	A	A	A	A	A	A	A	A	A	A	A	A	A	A	H	A	G	A	A	G	A	A	A	A	A	G	A	A	A	A	A	A	A	A	G	A	H	H
JAX00546816	4	23984699	0	C	T	C	C	C	C	C	C	C	T	H	C	C	C	T	C	C	C	C	T	T	C	C	C	C	T	C	C	C	C	T	H	T	C	C	C	C	H	C	C	H	C	C	C	C	C
JAX00546818	4	23985005	0	C	A	C	C	C	C	C	C	C	A	H	C	C	C	A	C	C	C	C	A	A	C	C	C	C	A	C	C	C	C	A	H	A	C	C	C	C	H	C	C	H	C	C	C	C	C
JAX00116918	4	23989807	0	A	G	A	A	A	A	A	G	G	A	H	A	A	A	A	A	A	A	A	A	A	H	G	H	G	A	G	G	A	A	A	A	A	G	H	H	A	G	A	A	A	A	G	A	H	H
JAX00546822	4	24003131	0	C	T	C	C	C	C	C	C	C	T	H	C	C	C	T	C	C	C	C	T	T	C	C	C	C	T	C	C	C	C	T	H	T	C	C	C	C	H	C	C	H	C	C	C	C	C
JAX00222797	4	24104153	0	G	A	G	G	G	G	G	G	G	A	H	G	G	G	A	G	G	G	G	A	A	G	G	G	G	A	G	G	G	G	A	H	A	G	G	G	G	H	G	G	H	G	G	G	G	G
JAX00546838	4	24125769	0	C	T	C	C	C	C	C	T	T	C	H	C	C	C	C	C	C	C	C	C	C	H	T	H	T	C	T	T	C	C	C	C	C	T	H	H	C	H	C	C	C	C	T	C	H	H
JAX00116931	4	24161690	0	C	A	A	C	A	A	A	C	C	C	C	A	C	A	C	A	A	A	A	C	C	H	C	H	C	C	C	C	H	A	C	H	C	C	H	H	A	C	A	A	H	A	C	A	H	H
JAX00116933	4	24184163	0	T	G	G	T	G	G	G	T	T	T	T	G	T	G	T	G	G	G	G	T	T	H	T	H	T	T	T	T	H	G	T	H	T	T	H	H	G	T	G	G	H	G	T	G	H	H
JAX00116936	4	24225849	0	C	T	T	C	T	T	T	C	C	C	C	T	C	T	C	T	T	T	T	C	C	H	C	H	C	C	C	C	H	T	C	H	C	C	H	H	T	C	T	T	H	T	C	T	H	H
JAX00116940	4	24297634	0	C	T	T	C	T	T	T	C	C	C	C	T	C	T	C	T	T	T	T	C	C	N	C	H	C	C	C	C	H	T	C	H	C	C	H	N	T	C	T	T	H	T	C	T	N	N
JAX00546855	4	24311084	0	T	C	T	T	T	T	T	C	C	T	H	T	T	T	T	T	T	T	T	T	T	H	C	H	C	T	C	C	T	T	T	T	T	C	H	H	T	H	T	T	T	T	C	T	H	H
JAX00116942	4	24316274	0	G	A	A	G	A	A	A	A	A	G	G	A	G	A	G	A	A	A	A	G	G	A	A	A	A	G	A	A	G	A	G	G	G	A	A	A	A	G	A	A	G	A	A	A	A	A
JAX00116944	4	24329210	0	G	A	A	G	A	A	A	A	A	G	H	A	G	A	G	A	A	A	A	G	G	A	A	A	A	G	A	A	N	A	G	H	G	A	A	A	A	H	A	A	N	A	A	A	A	A
JAX00546860	4	24358657	0	A	G	A	A	A	A	A	G	G	A	G	A	A	A	A	A	A	A	A	A	A	H	G	H	G	A	G	G	A	A	A	A	A	G	H	H	A	H	A	A	A	A	G	A	N	N
JAX00116948	4	24371811	0	G	T	G	G	G	G	G	G	T	G	H	G	G	G	G	G	G	G	G	G	G	H	H	H	G	G	T	G	G	G	G	G	G	G	H	H	G	H	G	G	G	G	G	G	G	G
JAX00546862	4	24401771	0	C	T	C	C	C	C	C	T	C	C	C	C	C	C	C	C	C	C	C	C	C	C	H	C	T	C	C	T	C	C	C	C	C	T	C	C	C	C	C	C	C	C	T	C	H	H
JAX00116949	4	24402294	0	G	C	C	G	C	C	C	G	G	G	G	C	G	C	G	C	C	C	C	G	G	C	G	C	G	G	G	G	N	C	G	N	G	G	C	C	C	G	C	C	N	C	G	C	N	N
JAX00546871	4	24468028	0	G	T	G	G	G	G	G	T	G	G	G	G	G	G	G	G	G	G	G	G	G	G	H	G	T	G	G	T	G	G	G	G	G	T	G	G	G	G	G	G	G	G	T	G	H	H
JAX00116953	4	24472318	0	G	A	A	G	A	A	A	G	G	G	G	A	G	A	G	A	A	A	A	G	G	H	G	H	G	G	G	G	H	A	G	H	G	G	H	N	A	G	A	A	H	A	G	A	H	H
JAX00222807	4	24505624	0	C	T	C	C	C	C	C	C	T	C	H	C	C	C	C	C	C	C	C	C	C	H	H	H	C	C	T	C	C	C	C	C	C	C	H	H	C	H	C	C	C	C	C	C	C	C
JAX00546881	4	24520097	0	T	C	T	T	T	T	T	C	C	T	H	T	T	T	T	T	T	T	T	T	T	H	C	H	C	T	C	C	T	T	T	T	T	C	H	H	T	H	T	T	T	T	C	T	H	H
JAX00116958	4	24523353	0	T	C	C	T	C	C	C	T	T	C	H	C	T	C	C	C	C	C	C	C	C	H	T	H	T	C	T	T	H	C	C	C	C	T	H	H	C	H	C	C	C	C	T	C	H	H
JAX00546889	4	24598806	0	T	C	T	T	T	T	T	T	C	T	N	T	T	T	T	T	T	T	T	T	T	H	H	H	T	T	C	T	T	T	T	T	T	T	H	H	T	H	T	T	T	T	T	T	T	T
JAX00222809	4	24599827	0	G	A	G	G	G	G	G	G	A	G	H	G	G	G	G	G	G	G	G	G	G	H	H	H	G	G	A	G	G	G	G	G	G	G	H	H	G	H	G	G	G	G	G	G	G	G
JAX00222810	4	24623102	0	G	A	G	G	G	G	G	G	A	G	H	G	G	G	G	G	G	G	G	G	G	H	H	H	G	G	A	G	G	G	G	G	G	G	N	H	G	H	G	G	G	G	G	G	G	G
JAX00546891	4	24630879	0	A	T	A	A	A	A	A	T	A	A	A	N	A	A	A	A	A	A	A	A	A	A	H	A	T	A	A	T	A	A	A	A	A	T	A	A	A	A	A	A	A	A	T	A	H	H
JAX00116967	4	24655563	0	G	A	A	G	A	A	G	G	G	A	H	A	G	A	A	G	A	A	A	A	A	H	G	H	G	A	G	G	G	H	A	A	A	G	G	H	G	H	G	A	A	A	G	G	H	H
JAX00546896	4	24655614	0	T	C	T	T	T	T	T	T	C	T	H	T	T	T	T	T	T	T	T	T	T	H	H	H	T	T	C	T	T	T	T	T	T	T	H	N	T	H	T	T	T	T	T	T	T	T
JAX00546900	4	24676837	0	C	T	C	C	C	C	C	T	C	C	C	C	C	C	C	C	C	C	C	C	C	C	H	C	T	C	C	T	C	C	C	C	C	T	C	C	C	C	C	C	C	C	T	C	H	H
JAX00546901	4	24679797	0	A	C	A	A	A	A	A	C	C	A	H	A	A	A	A	A	A	A	A	A	A	H	C	H	C	A	C	C	A	A	A	A	A	C	H	H	A	H	A	A	A	A	C	A	H	H
JAX00116970	4	24680547	0	G	T	T	G	T	T	G	G	G	T	H	T	G	T	T	G	T	T	T	T	T	H	G	H	G	T	G	G	G	H	T	T	T	G	G	H	G	H	G	T	T	T	G	G	H	H
JAX00546903	4	24689864	0	C	T	C	C	C	C	T	C	C	C	C	C	C	C	C	T	C	C	C	C	C	C	C	C	C	C	C	C	H	H	C	C	C	C	H	C	T	C	T	C	C	C	C	T	C	C
JAX00546906	4	24693079	0	C	T	C	C	C	C	T	T	C	C	C	C	C	C	C	T	C	C	C	C	C	C	H	C	T	C	C	T	H	H	C	C	C	T	H	C	T	C	T	C	C	C	T	T	H	H
JAX00546908	4	24719289	0	T	G	T	T	T	T	G	T	T	T	T	T	N	T	N	G	T	T	T	T	T	T	T	T	N	T	T	T	G	N	T	T	T	T	H	T	G	T	G	T	T	T	T	G	T	T
JAX00546909	4	24720275	0	C	T	C	C	C	C	T	T	T	C	H	C	C	C	C	T	C	C	C	C	C	H	T	H	T	C	T	T	H	H	C	C	C	T	T	H	T	N	T	C	C	C	T	T	N	N
JAX00546913	4	24725112	0	C	T	C	C	C	C	T	T	C	C	C	C	C	C	C	H	C	C	C	C	C	C	H	C	T	C	C	T	N	C	C	C	C	T	C	C	H	C	N	C	C	C	T	T	H	H
JAX00546914	4	24725148	0	T	C	T	T	T	T	T	T	C	T	H	T	T	T	T	T	T	T	T	T	T	H	H	H	T	T	C	T	T	T	T	T	T	T	H	H	T	H	T	T	T	T	T	T	T	T
JAX00116974	4	24750147	0	C	T	T	C	T	T	T	C	C	T	H	T	C	T	T	T	T	T	T	T	T	H	C	H	C	T	C	C	H	T	T	T	T	C	N	H	T	H	T	T	T	T	C	T	H	H
JAX00546915	4	24755993	0	C	A	C	C	C	C	C	A	C	C	C	C	C	C	C	C	C	C	C	C	C	C	H	C	A	C	C	A	C	C	C	C	C	A	C	C	C	C	C	C	C	C	A	C	H	H
JAX00546921	4	24785480	0	C	T	T	C	T	T	T	C	C	T	H	T	C	T	T	T	T	T	T	T	T	H	C	H	C	T	C	C	H	T	T	T	T	C	H	H	T	N	T	T	T	T	C	T	H	H
JAX00546922	4	24785912	0	G	T	T	G	T	T	T	G	G	T	H	T	G	T	T	T	T	T	T	T	T	H	G	H	G	T	G	G	H	T	T	T	T	G	H	H	T	H	T	T	T	T	G	T	H	H
JAX00116977	4	24786526	0	A	G	G	A	G	G	G	G	G	G	G	G	A	G	G	G	G	G	G	G	G	G	G	G	G	G	G	G	H	G	G	G	G	G	G	G	G	G	G	G	G	G	G	G	G	G
JAX00116978	4	24790609	0	T	C	C	T	C	C	C	C	C	T	H	C	T	C	T	C	C	C	C	T	T	C	C	C	C	T	C	C	H	C	T	H	T	C	C	C	C	H	C	C	H	C	C	C	C	C
JAX00546924	4	24806430	0	G	A	G	G	G	G	G	A	A	G	H	G	G	G	G	G	G	G	G	G	G	H	A	H	A	G	A	A	G	G	G	G	G	A	H	H	G	H	G	G	G	G	A	G	H	H
JAX00546926	4	24811127	0	A	G	A	A	A	A	A	A	G	G	G	A	A	A	G	A	A	A	A	G	G	H	H	H	A	G	G	A	A	A	G	H	G	A	H	H	A	G	A	A	H	A	A	A	A	A
JAX00546927	4	24811217	0	A	C	C	A	C	C	C	C	C	C	C	C	A	C	C	C	C	C	C	C	C	C	C	C	C	C	C	C	H	C	C	C	C	C	C	C	C	C	C	C	C	C	C	C	C	C
JAX00546931	4	24844873	0	A	G	A	A	A	A	A	G	A	G	H	H	A	A	G	A	A	A	A	G	G	A	H	A	G	G	A	G	A	A	G	H	G	G	A	A	A	H	A	A	H	A	G	A	H	H
JAX00116982	4	24857895	0	A	C	A	A	A	A	A	A	C	C	C	A	A	A	C	A	A	A	A	C	C	N	N	N	A	C	C	H	A	A	C	H	C	A	C	N	A	C	A	A	C	A	A	A	A	A
JAX00116984	4	24868476	0	A	G	A	A	A	A	A	A	G	A	H	A	A	A	A	A	A	A	A	A	A	H	H	H	A	A	G	A	A	A	A	A	A	A	H	H	A	H	A	A	A	A	A	A	A	A
JAX00116985	4	24881601	0	G	T	T	G	T	T	T	T	T	G	H	T	G	T	G	T	T	T	T	G	G	T	T	T	T	G	T	T	H	T	G	H	G	T	T	T	T	H	T	T	H	T	T	T	T	T
JAX00222815	4	24882664	0	G	A	G	G	G	G	G	A	A	G	H	G	G	G	G	G	G	G	G	G	G	H	A	H	A	G	A	A	G	G	G	G	G	A	H	H	G	H	G	G	G	G	A	G	H	H
JAX00546933	4	24889608	0	G	A	G	G	G	G	G	G	G	A	H	G	G	G	A	G	G	G	G	A	A	G	G	G	G	A	G	G	G	G	A	A	A	G	G	G	G	H	G	G	A	G	G	G	G	G
JAX00546936	4	24890395	0	C	T	C	C	C	C	C	T	C	C	C	C	C	C	C	C	C	C	C	C	C	C	N	C	T	C	C	T	C	C	C	C	C	T	C	C	C	C	C	C	C	C	T	C	C	H
JAX00116987	4	24903538	0	C	A	A	C	A	A	A	C	A	C	H	A	C	A	C	A	A	A	A	C	C	A	H	A	C	C	A	C	H	A	C	H	C	C	A	A	A	H	A	A	H	A	C	A	H	H
JAX00116988	4	24921245	0	C	G	G	C	G	G	G	G	G	G	G	G	C	G	G	G	G	G	G	G	G	G	G	G	G	G	G	G	H	G	G	G	G	G	G	G	G	G	G	G	G	G	G	G	G	G
JAX00116991	4	24967882	0	A	G	G	A	G	G	G	G	G	G	N	H	H	N	G	G	G	G	G	G	G	G	G	G	G	G	G	G	H	G	G	G	G	G	G	G	G	G	G	G	G	G	G	G	G	G
JAX00546950	4	24975872	0	T	C	T	T	T	T	T	C	C	T	H	T	T	T	T	T	T	T	T	T	T	H	C	N	C	T	C	C	T	T	T	T	T	C	H	H	T	N	T	T	T	T	C	T	H	H
JAX00116995	4	25019778	0	T	C	T	T	T	T	T	C	T	T	T	T	T	T	T	T	T	T	T	T	T	T	H	T	C	T	T	C	T	T	T	T	T	C	T	T	T	T	T	T	T	T	C	T	H	H
JAX00116996	4	25019856	0	G	A	G	G	G	G	G	A	G	G	G	G	G	G	G	G	G	G	G	G	G	G	H	G	A	G	G	A	G	G	G	G	G	A	G	G	G	G	G	G	G	G	A	G	H	H
JAX00546954	4	25020033	0	C	T	C	C	C	C	C	T	C	C	C	C	C	C	C	C	C	C	C	C	C	C	H	C	T	C	C	T	C	C	C	C	C	T	C	C	C	C	C	C	C	C	T	C	H	H
JAX00546957	4	25053443	0	T	C	T	T	T	T	T	C	T	T	T	T	T	T	T	T	T	T	T	T	T	T	H	T	H	T	T	C	T	T	T	T	T	N	T	T	T	T	T	T	T	T	C	T	N	N
JAX00116997	4	25065399	0	T	C	T	T	T	T	T	T	C	T	H	T	T	T	T	T	T	T	T	T	T	H	H	H	T	T	C	T	T	T	T	T	T	T	H	H	T	H	T	T	T	T	T	T	T	T
JAX00116999	4	25066711	0	T	C	T	T	T	T	T	C	C	T	H	T	T	T	T	T	T	T	T	T	T	H	C	H	C	T	C	C	T	T	T	T	T	C	H	H	T	H	T	T	T	T	C	T	H	H
JAX00117001	4	25099802	0	C	T	C	C	C	C	C	T	T	C	N	C	C	C	C	C	C	C	C	C	C	H	T	H	T	C	T	T	C	C	C	C	C	T	H	H	C	H	C	C	C	C	T	C	H	H
JAX00546966	4	25152240	0	G	A	G	G	G	G	G	A	A	G	H	G	G	G	G	G	G	G	G	G	G	H	A	H	A	G	A	A	G	G	G	G	G	A	H	H	G	H	G	G	G	G	A	G	H	H
JAX00546968	4	25152281	0	G	T	G	G	G	G	G	T	G	G	G	G	G	G	G	G	G	G	G	G	G	G	H	G	T	G	G	T	G	G	G	G	G	T	G	G	G	G	G	G	G	G	T	G	H	H
JAX00546971	4	25157206	0	C	A	C	C	C	C	C	C	A	C	H	C	C	C	C	C	C	C	C	C	C	N	H	H	C	C	A	C	C	C	C	C	C	C	H	H	C	C	C	C	C	C	C	C	C	C
JAX00546973	4	25244822	0	T	G	T	T	T	T	T	G	G	T	N	T	T	T	T	T	T	T	N	T	T	H	G	H	G	T	G	G	T	T	T	T	T	G	H	N	T	H	T	T	T	T	G	N	H	H
JAX00546974	4	25247327	0	A	G	A	A	A	A	A	G	G	A	H	A	A	A	A	A	A	A	A	A	A	H	G	H	G	A	G	G	A	A	A	A	A	G	H	H	A	H	A	A	A	A	G	A	H	H
JAX00546975	4	25248081	0	C	T	C	C	C	C	C	T	C	C	C	C	C	C	C	C	C	C	C	C	C	C	T	C	T	C	C	T	C	C	C	C	C	T	C	C	C	C	C	C	C	C	T	C	H	H
JAX00546976	4	25248628	0	A	T	A	A	A	A	A	T	A	A	A	A	A	A	A	A	A	A	A	A	A	A	H	A	T	A	A	T	A	A	A	A	A	T	A	A	A	A	A	A	A	A	T	A	H	H
JAX00117012	4	25257081	0	T	C	T	T	T	T	T	C	C	T	H	T	T	N	T	T	T	T	T	T	T	H	C	H	C	T	C	C	T	T	T	T	T	C	H	H	T	H	T	T	T	T	C	T	N	H
JAX00546980	4	25289277	0	G	T	G	G	G	G	T	G	G	T	H	G	G	G	T	T	G	G	G	T	T	G	G	G	G	T	G	G	H	H	T	H	T	H	H	G	T	H	T	G	H	G	H	T	G	G
JAX00117015	4	25311656	0	C	T	C	C	C	C	C	T	T	C	T	C	C	C	C	C	C	C	C	C	C	T	T	T	T	C	T	T	C	C	C	C	C	T	T	T	C	T	C	C	C	C	T	C	T	T
JAX00117017	4	25311775	0	T	C	T	T	T	T	T	C	C	T	C	T	T	T	T	T	T	T	T	T	T	N	C	N	C	T	C	C	T	T	T	T	T	C	N	N	T	C	T	T	T	T	C	T	N	N
JAX00117018	4	25328726	0	G	A	A	G	A	A	A	A	A	G	H	A	G	A	G	A	A	A	A	G	G	A	A	A	A	G	A	A	H	A	G	H	G	A	A	A	A	H	A	A	A	A	A	A	A	A
JAX00117023	4	25399085	0	C	G	G	C	G	G	G	C	C	C	C	G	C	G	C	G	G	G	G	C	C	H	C	H	C	C	C	C	H	G	C	H	C	C	H	H	G	C	G	G	H	G	C	G	H	H
JAX00546994	4	25399121	0	A	G	A	A	A	A	A	G	A	A	A	A	A	A	A	A	A	A	A	A	A	A	H	A	G	A	A	G	A	A	A	A	A	G	A	A	A	A	A	A	A	A	G	A	H	H
JAX00222827	4	25435118	0	A	C	A	A	A	A	A	C	C	A	H	A	A	A	A	A	A	A	A	A	A	H	C	H	C	A	C	C	A	A	A	A	A	C	H	H	A	H	A	A	A	A	C	A	H	H
JAX00547003	4	25488368	0	G	A	A	G	A	A	A	G	A	G	H	A	G	A	G	A	A	A	A	G	G	A	H	A	G	G	A	G	H	A	G	H	G	G	A	A	A	H	A	A	H	A	G	A	H	H
JAX00117032	4	25506245	0	A	G	G	A	G	G	G	A	A	A	A	G	A	G	A	G	G	G	G	A	A	H	A	H	A	A	A	A	H	G	A	H	A	A	H	H	G	A	G	G	H	G	A	G	H	H
JAX00117039	4	25600625	0	T	C	C	T	C	C	C	T	T	C	H	C	T	C	C	C	C	C	C	C	C	N	T	H	T	C	T	T	N	C	C	C	C	T	H	N	C	H	C	C	C	C	T	C	H	H
JAX00547015	4	25629468	0	A	T	A	A	A	A	A	A	T	A	H	A	A	A	A	A	A	A	A	A	A	H	H	H	A	A	T	A	A	A	A	A	A	A	H	H	A	H	A	A	A	A	A	A	A	A
JAX00547016	4	25639061	0	C	T	C	C	C	C	C	T	T	C	H	C	C	C	C	C	C	C	C	C	C	H	T	H	T	C	T	T	C	C	C	C	C	T	H	H	C	H	C	C	C	C	T	C	N	H
JAX00547020	4	25643443	0	C	T	C	C	C	C	C	T	T	C	H	C	C	C	C	C	C	C	C	C	C	H	T	H	T	C	T	T	C	C	C	C	C	T	H	H	C	H	C	C	C	C	T	C	H	H
JAX00117043	4	25643604	0	A	G	G	A	G	G	G	G	G	G	G	G	A	G	G	G	G	G	G	G	G	G	G	G	G	G	G	G	H	G	G	G	G	G	G	G	G	G	G	G	G	G	G	G	G	G
JAX00547022	4	25663689	0	T	C	T	T	T	T	T	C	T	T	T	T	T	T	T	T	T	T	T	T	T	T	H	T	C	T	T	C	T	T	T	T	T	C	T	T	T	T	T	T	T	T	C	T	H	H
JAX00117047	4	25699948	0	G	A	A	G	A	A	A	G	G	G	G	A	G	A	G	A	A	A	A	G	G	H	G	H	G	G	G	G	H	A	G	H	G	G	H	H	A	G	A	A	H	A	G	A	H	H
JAX00547029	4	25701341	0	G	A	G	G	G	G	G	A	A	G	H	G	G	G	G	G	G	G	G	G	G	H	A	H	A	G	A	A	G	G	G	G	G	A	H	H	G	H	G	G	G	G	A	G	H	H
JAX00547036	4	25723971	0	C	T	C	C	C	C	C	T	C	C	C	C	C	C	C	C	C	C	C	C	C	C	H	C	T	C	C	T	C	C	C	C	C	T	C	C	C	C	C	C	C	C	T	C	H	H
JAX00547038	4	25726202	0	C	A	A	C	A	A	C	A	A	C	N	A	C	H	C	C	A	A	A	C	C	A	A	A	A	C	A	A	C	N	C	N	C	A	N	A	C	H	C	A	C	A	A	C	A	A
JAX00117049	4	25730024	0	A	T	T	A	T	T	A	A	A	A	A	T	A	T	A	A	T	T	T	A	A	H	A	H	A	A	A	A	A	H	A	H	A	A	A	H	A	A	A	T	H	T	A	A	N	H
JAX00547041	4	25736644	0	C	T	C	C	C	C	T	C	C	T	H	C	C	C	T	T	C	C	C	T	T	C	C	C	C	T	C	C	H	H	T	H	T	C	H	C	T	H	T	C	H	C	C	T	C	C
JAX00547042	4	25740225	0	T	C	T	T	T	T	C	C	C	C	C	T	T	T	C	C	T	T	T	C	C	H	C	H	C	C	C	C	H	H	C	H	C	C	C	H	C	C	C	T	H	T	C	C	H	H
JAX00547045	4	25767614	0	A	G	G	A	G	G	G	G	G	G	G	G	A	G	G	G	G	G	G	G	G	G	G	G	G	G	G	G	H	G	G	G	G	G	G	G	G	G	G	G	G	G	G	G	G	G
JAX00547046	4	25776855	0	G	A	G	G	G	G	A	G	G	A	H	G	G	G	A	A	G	G	G	A	A	G	G	G	G	A	G	G	N	H	A	H	A	G	H	G	A	H	A	G	N	G	G	A	G	G
JAX00117053	4	25783745	0	A	T	T	A	T	T	T	T	T	T	T	T	A	T	T	T	T	T	T	T	T	T	T	T	T	T	T	T	H	T	T	T	T	T	T	T	T	T	T	T	T	T	T	T	T	T
JAX00547052	4	25812542	0	G	T	G	G	G	G	G	T	T	G	H	G	G	G	G	G	G	G	G	G	G	H	T	H	T	G	T	T	G	G	G	G	G	T	H	H	G	H	G	G	G	G	T	G	H	H
JAX00547053	4	25817329	0	C	T	C	C	C	C	C	T	T	C	H	C	C	C	C	C	C	C	C	C	C	H	T	H	T	C	T	T	C	C	C	C	C	T	H	H	C	H	C	C	C	C	T	C	H	H
JAX00117056	4	25817483	0	T	C	T	T	T	T	T	C	T	T	T	T	T	T	T	T	T	T	T	T	T	T	H	T	C	T	T	C	T	T	T	T	T	C	T	T	T	T	T	T	T	T	C	T	H	H
JAX00547055	4	25902951	0	G	A	G	G	G	G	G	A	G	G	G	G	G	G	G	G	G	G	G	G	G	G	H	G	A	G	G	A	G	G	G	G	G	A	G	G	G	G	G	G	G	G	A	G	G	H
JAX00117062	4	25917183	0	A	G	G	A	G	G	G	G	G	G	G	G	A	G	G	G	G	G	G	G	G	G	G	G	G	G	G	G	H	G	G	G	G	G	G	G	G	G	G	G	G	G	G	G	G	G
JAX00547057	4	25924465	0	T	A	T	T	T	T	T	T	A	T	H	T	T	T	T	T	T	T	T	T	T	H	H	H	T	T	A	T	T	T	T	T	T	T	H	H	T	H	T	T	T	T	T	T	T	T
JAX00547059	4	25949914	0	C	T	C	C	C	C	C	T	C	C	C	C	C	C	C	C	C	C	C	C	C	C	H	C	T	C	C	T	C	C	C	C	C	T	C	C	C	C	C	C	C	C	T	C	C	H
JAX00547070	4	26038746	0	A	G	A	A	A	A	A	A	G	A	H	A	A	A	A	A	A	A	A	A	A	H	H	H	A	A	G	A	A	A	A	A	A	A	H	H	A	H	A	A	A	A	A	A	A	A
JAX00547072	4	26048992	0	G	T	G	G	G	G	G	T	T	G	H	G	G	G	G	G	G	G	G	G	G	H	T	H	T	G	N	T	G	G	G	G	G	T	H	N	G	H	G	G	G	G	T	G	G	H
JAX00117073	4	26059848	0	C	T	T	C	T	T	C	C	C	C	C	T	C	T	C	C	T	T	T	C	C	N	C	N	C	C	C	C	C	H	C	C	C	C	C	H	C	C	C	T	H	T	C	C	T	H
JAX00547079	4	26090966	0	C	A	A	C	A	A	C	C	C	C	C	A	C	A	C	C	A	A	A	C	C	H	C	H	C	C	C	C	C	H	C	H	C	C	C	N	C	C	C	A	H	A	C	C	A	H
JAX00117077	4	26101175	0	C	T	C	C	C	C	C	C	T	C	H	C	C	C	C	C	C	C	C	C	C	H	H	H	C	C	T	C	C	C	C	C	C	C	H	H	C	H	C	C	C	C	C	C	C	C
JAX00547087	4	26133319	0	C	A	C	C	C	C	C	A	A	C	H	C	C	C	C	C	C	C	C	C	C	H	A	H	A	C	A	A	C	C	C	C	C	A	H	H	C	H	C	C	C	C	A	C	C	N
JAX00117080	4	26136758	0	G	T	G	G	G	G	G	T	T	G	H	G	G	G	G	G	G	G	G	G	G	H	T	H	T	G	T	T	G	G	G	G	G	T	H	H	G	H	G	G	G	G	T	G	G	H
JAX00547090	4	26163023	0	G	A	G	G	G	G	G	A	G	G	G	G	G	G	G	G	G	G	G	G	G	G	N	G	A	G	G	A	G	G	G	G	G	A	G	G	G	G	G	G	G	G	A	G	G	H
JAX00547091	4	26163098	0	G	A	G	G	G	G	G	G	A	G	H	G	G	G	G	G	G	G	G	G	G	H	H	H	G	G	A	G	G	G	G	G	G	G	H	H	G	H	G	G	G	G	G	G	G	G
JAX00547095	4	26192516	0	A	C	A	A	A	A	A	A	C	A	H	A	A	A	A	A	A	A	A	A	A	H	H	H	A	A	C	A	A	A	A	A	A	A	H	H	A	H	A	A	A	A	A	A	A	A
JAX00547096	4	26222153	0	G	A	G	G	G	G	G	A	G	G	G	G	G	G	G	G	G	G	G	G	G	G	H	G	A	G	G	A	G	G	G	G	G	A	G	G	G	G	G	G	G	G	A	G	G	H
JAX00547097	4	26222184	0	G	A	G	G	G	G	G	G	A	G	H	G	G	G	G	G	G	G	G	G	G	H	H	H	G	G	A	G	G	G	G	G	G	G	N	H	G	H	G	G	G	G	G	G	G	G
JAX00222844	4	26246089	0	G	T	G	G	G	G	G	T	T	G	H	G	G	G	G	G	G	G	G	G	G	H	T	H	T	G	T	T	G	G	G	G	G	T	H	H	G	N	G	G	G	G	T	G	G	H
JAX00547105	4	26287862	0	A	G	A	A	A	A	A	A	G	A	H	A	A	A	A	A	A	A	A	A	A	H	H	H	A	A	G	A	A	A	A	A	A	A	H	H	A	H	A	A	A	A	A	A	A	A
JAX00547106	4	26297443	0	A	G	A	A	A	A	A	G	A	A	A	A	A	A	A	A	A	A	A	A	A	A	H	A	G	A	A	G	A	A	A	A	A	G	A	A	A	A	A	A	A	A	G	A	A	H
JAX00547110	4	26314079	0	A	G	A	A	A	A	A	A	G	A	H	A	A	A	A	A	A	A	A	A	A	H	H	H	A	A	G	A	A	A	A	A	A	A	N	H	A	H	A	A	A	A	A	A	A	A
JAX00117095	4	26352113	0	A	G	A	A	A	A	A	A	G	A	H	A	A	A	A	A	A	A	A	A	A	H	H	H	A	A	G	A	A	A	A	A	A	A	H	H	A	H	A	A	A	A	A	A	A	A
JAX00547113	4	26368106	0	T	C	T	T	T	T	T	T	C	T	H	T	T	T	T	T	T	T	T	T	T	H	H	H	T	T	C	T	T	T	T	T	T	T	H	H	T	H	T	T	T	T	T	T	T	T
JAX00547115	4	26415908	0	C	T	C	C	C	C	C	C	T	C	H	C	C	C	C	C	C	C	C	C	C	H	H	H	C	C	T	C	C	C	C	C	C	C	H	H	C	H	C	C	C	C	C	C	C	C
JAX00117102	4	26456462	0	G	A	A	G	A	A	A	A	G	A	H	A	G	A	A	A	A	A	A	A	A	H	H	H	A	A	G	A	H	A	A	A	A	A	H	H	A	H	A	A	A	A	A	A	A	A
JAX00117103	4	26463248	0	C	T	T	C	T	T	T	T	C	T	C	T	C	T	T	T	T	T	T	T	T	C	C	C	T	T	C	T	C	T	T	T	T	T	C	C	T	N	T	T	T	T	T	T	T	T
JAX00547120	4	26477557	0	C	T	T	C	T	T	T	T	C	T	H	T	C	T	T	T	T	T	T	T	T	H	H	H	T	T	C	T	H	T	T	T	T	T	H	H	T	H	T	T	T	T	T	T	T	T
JAX00547122	4	26483727	0	T	C	T	T	T	T	T	C	C	C	C	T	T	T	C	T	T	T	T	C	C	H	C	H	C	C	C	C	T	T	C	H	C	C	H	H	T	C	T	T	T	T	C	T	T	H
JAX00547125	4	26496876	0	T	G	T	T	T	T	T	T	T	G	H	T	T	T	G	T	T	T	T	G	G	T	T	T	T	G	T	T	T	T	G	H	G	T	T	T	T	H	T	T	H	T	T	T	T	T
JAX00117106	4	26496960	0	G	A	A	G	A	A	A	G	A	A	A	A	G	A	A	A	A	A	A	A	A	A	H	A	G	A	A	G	H	A	A	A	A	G	A	A	A	A	A	A	A	A	G	A	A	H
JAX00547126	4	26497093	0	T	C	T	T	T	T	T	T	T	C	H	T	T	T	C	T	T	T	T	C	C	T	T	T	T	C	T	T	T	T	C	H	C	T	T	T	T	H	T	T	H	T	T	T	T	T
JAX00117107	4	26497515	0	G	A	A	G	A	A	A	G	G	G	G	A	G	A	G	A	A	A	A	G	G	H	G	H	G	G	G	G	H	A	G	H	G	G	H	H	A	G	A	A	N	A	G	A	A	H
JAX00547131	4	26570221	0	A	T	A	A	A	A	A	T	A	T	H	A	A	A	T	A	A	A	A	T	H	A	H	A	T	T	A	T	A	A	T	H	T	T	A	A	A	A	A	A	H	A	T	A	A	H
JAX00547133	4	26574200	0	C	T	C	C	C	C	C	C	T	C	H	C	C	C	C	C	C	C	C	C	C	N	N	H	C	C	H	C	C	C	C	C	C	C	H	C	C	N	C	C	C	C	C	C	C	C
JAX00547137	4	26593957	0	C	T	T	C	T	T	T	C	C	C	C	T	C	T	C	T	T	T	T	C	C	H	C	H	C	C	C	C	H	T	C	H	C	C	H	H	T	C	T	T	N	T	C	T	T	H
JAX00117115	4	26604344	0	G	C	C	G	C	C	C	G	C	C	C	C	G	C	C	C	C	C	C	C	C	C	H	C	G	C	C	G	H	C	C	C	C	G	C	C	C	C	C	C	C	C	G	C	C	H
JAX00547142	4	26618841	0	C	T	C	C	C	C	C	C	T	C	H	C	C	C	C	C	C	C	C	C	C	H	H	H	C	C	T	C	C	C	C	C	C	C	H	H	C	H	C	C	C	C	C	C	C	C
JAX00117116	4	26639474	0	G	C	C	G	C	C	C	C	C	G	H	C	G	C	G	C	C	C	C	G	G	C	C	C	C	G	C	C	H	C	G	H	G	C	C	C	C	H	C	C	H	C	C	C	C	C
JAX00117119	4	26676522	0	C	T	C	C	C	C	C	T	T	C	H	C	C	C	C	C	C	C	C	C	C	H	T	H	T	C	T	T	C	C	C	C	C	T	H	H	C	H	C	C	C	C	T	C	C	H
JAX00117121	4	26680970	0	C	T	T	C	T	T	T	T	T	C	H	T	C	T	C	T	T	T	T	C	C	T	T	T	T	C	T	T	H	T	C	H	C	T	T	T	T	H	T	T	H	T	T	T	T	T
JAX00547148	4	26720117	0	C	T	T	C	T	T	T	C	C	C	C	T	C	T	C	T	T	T	T	C	C	H	C	H	C	C	C	C	H	T	C	H	C	C	H	H	T	C	T	T	H	T	C	T	T	H
JAX00547151	4	26720653	0	A	T	A	A	A	A	A	T	A	A	A	A	A	A	A	A	A	A	A	A	A	A	H	A	T	A	A	T	A	A	A	A	A	T	A	A	A	A	A	A	A	A	T	A	A	N
JAX00117123	4	26725019	0	T	C	C	T	C	C	C	C	C	T	T	C	T	C	T	C	C	C	C	T	T	C	C	C	C	T	H	C	H	C	T	H	T	C	C	C	C	T	C	C	H	C	C	C	C	C
JAX00117126	4	26776586	0	T	A	A	T	A	A	A	A	A	A	A	A	H	A	A	A	A	A	A	A	A	A	A	A	A	A	A	A	H	A	A	A	A	A	A	A	A	A	A	A	A	A	A	A	A	A
JAX00117128	4	26776726	0	C	T	C	C	C	C	T	T	T	T	T	C	C	C	T	T	C	C	C	T	T	H	T	H	T	T	T	T	H	H	T	H	T	T	T	H	T	T	T	C	H	C	T	T	C	H
JAX00547160	4	26805154	0	C	G	C	C	C	C	G	C	C	G	H	C	C	C	G	G	C	C	C	G	G	C	C	C	C	G	C	C	H	H	G	H	G	C	H	C	G	H	G	C	H	C	C	G	C	C
JAX00547164	4	26810675	0	G	C	G	G	G	G	C	G	G	G	G	G	G	G	G	C	G	G	G	G	G	G	G	G	G	G	G	G	H	H	G	G	G	G	H	G	C	G	C	G	G	G	G	C	G	G
JAX00117130	4	26821339	0	T	C	T	T	T	T	C	C	C	C	C	T	T	T	C	C	T	T	T	C	C	H	C	H	C	C	C	C	H	H	C	H	C	C	C	H	C	C	C	T	H	T	C	C	T	H
JAX00547167	4	26857521	0	G	A	G	G	G	G	A	A	A	G	H	G	G	G	G	A	G	G	G	G	G	H	A	H	A	G	A	A	H	H	G	G	G	A	A	H	A	H	A	G	G	G	A	A	G	H
JAX00547168	4	26857769	0	C	A	C	C	C	C	C	A	A	C	H	C	C	C	C	C	C	C	C	C	C	H	A	H	A	C	A	A	C	C	C	C	C	A	H	H	C	H	C	C	C	C	A	C	C	H
JAX00547173	4	26893799	0	A	G	A	A	A	A	A	G	A	A	A	A	A	A	A	A	A	A	A	A	A	A	H	A	G	A	A	G	A	A	A	A	A	G	A	A	A	A	A	A	A	A	G	A	A	H
JAX00547174	4	26894839	0	T	A	T	T	T	T	T	T	T	A	H	T	T	T	A	T	T	T	T	A	A	T	T	T	T	A	T	T	T	T	A	H	A	T	T	T	T	H	T	T	H	T	T	T	T	T
JAX00547175	4	26901993	0	G	A	G	G	G	G	G	G	G	A	H	G	G	G	A	G	G	G	G	A	A	G	G	G	G	A	G	G	G	G	A	H	A	G	G	G	G	H	G	G	H	G	G	G	G	G
JAX00547178	4	26932184	0	T	C	T	T	T	T	C	C	C	C	C	T	T	T	C	C	T	T	T	C	C	H	C	H	C	C	C	C	H	H	C	H	C	C	C	H	C	C	C	T	H	T	C	C	T	H
JAX00117139	4	26940061	0	C	T	C	C	C	C	T	C	C	T	H	C	C	C	T	T	C	C	C	T	T	C	C	C	C	T	C	C	H	H	T	H	T	C	H	C	T	H	T	C	H	C	C	T	C	C
JAX00117143	4	26984912	0	A	T	A	A	A	A	A	A	T	A	N	A	A	A	A	A	A	A	A	A	A	H	H	H	A	A	T	A	A	A	A	A	A	A	H	H	A	H	A	A	A	A	A	A	A	A
JAX00547181	4	26985312	0	T	A	T	T	T	T	T	A	T	T	T	T	T	T	T	T	T	T	T	T	T	T	H	T	A	T	T	A	T	T	T	T	T	A	T	T	T	T	T	T	T	T	A	T	T	H
JAX00547185	4	26991044	0	T	G	T	T	T	T	T	G	G	T	H	T	T	T	N	T	N	T	T	T	T	H	G	H	G	T	G	N	T	T	T	T	T	N	H	H	T	H	T	T	T	T	G	T	T	N
JAX00547186	4	26992457	0	G	T	G	G	G	G	G	G	T	G	H	G	G	G	G	G	G	G	G	G	G	H	H	H	G	G	T	G	G	G	G	G	G	G	H	H	G	H	G	G	G	G	G	G	G	G
JAX00547188	4	26994204	0	A	C	A	A	A	A	C	C	C	A	H	A	A	A	A	C	A	A	A	A	A	H	C	H	C	A	C	C	H	H	A	A	A	C	C	H	C	H	C	A	A	A	C	C	A	H
JAX00547189	4	27013383	0	C	T	C	C	C	C	C	T	C	C	C	C	C	C	C	C	C	C	C	C	C	C	H	C	T	C	C	T	C	C	C	C	C	T	C	C	C	C	C	C	C	C	T	C	C	N
JAX00547194	4	27030436	0	C	T	C	C	C	C	C	C	T	C	H	C	C	C	C	C	C	C	C	C	C	H	H	H	C	C	T	C	C	C	C	C	C	C	H	H	C	N	C	C	C	C	C	C	C	C
JAX00547196	4	27050582	0	T	C	C	T	C	C	T	T	T	T	T	C	T	C	T	T	C	C	C	T	T	H	T	H	T	T	T	T	T	H	T	H	T	T	T	H	T	T	T	C	H	C	T	T	C	H
JAX00547197	4	27064577	0	T	C	T	T	T	T	T	C	T	T	T	T	T	T	T	T	T	T	T	T	T	T	H	T	C	T	T	C	T	T	T	T	T	C	T	T	T	T	T	T	T	T	C	T	T	H
JAX00222859	4	27064880	0	T	C	T	T	T	T	T	C	C	T	H	T	T	T	T	T	T	T	T	T	T	H	C	H	C	T	C	C	T	T	T	T	T	C	H	H	T	H	T	T	T	T	C	T	T	H
JAX00117150	4	27105686	0	T	C	T	T	T	T	T	T	C	T	H	T	T	T	T	T	T	T	T	T	T	H	H	H	T	T	C	T	T	T	T	T	T	T	H	N	T	N	T	T	T	T	T	T	T	T
JAX00547200	4	27119577	0	T	C	T	T	T	T	T	T	C	T	H	T	T	T	T	T	T	T	T	T	T	H	H	T	T	T	C	T	T	T	T	T	T	T	H	H	T	N	T	T	T	T	T	T	T	T
JAX00547201	4	27119625	0	T	A	T	T	T	T	T	T	A	T	H	T	T	T	T	T	T	T	T	T	T	H	H	H	T	T	A	T	T	T	T	T	T	T	H	H	T	H	T	T	T	T	T	T	T	T
JAX00547202	4	27133956	0	C	T	C	C	C	C	C	C	T	C	H	C	C	C	C	C	C	C	C	C	C	N	H	H	C	C	T	C	C	C	C	C	C	C	H	H	C	H	C	C	C	C	C	C	C	C
JAX00547203	4	27135801	0	G	C	G	G	G	G	G	C	C	G	H	G	G	G	G	G	G	G	G	G	G	H	C	H	C	G	C	C	G	G	G	G	G	C	H	H	G	H	G	G	G	G	C	G	G	H
JAX00547206	4	27169087	0	C	A	C	C	C	C	C	A	A	C	H	C	C	C	C	C	C	C	C	C	C	H	A	H	A	C	A	A	C	C	C	C	C	A	H	H	C	H	C	C	C	C	A	C	C	H
JAX00117159	4	27203350	0	A	G	A	A	A	A	A	G	G	A	H	A	A	A	A	A	A	A	A	A	A	H	G	H	G	A	G	G	A	A	A	A	A	G	H	H	A	H	A	A	A	A	G	A	A	H
JAX00222862	4	27271165	0	T	C	T	T	T	T	T	T	C	T	H	T	T	T	T	T	T	T	T	T	T	N	C	H	T	T	C	T	T	T	T	T	T	T	H	H	T	H	T	T	T	T	N	T	T	N
JAX00222863	4	27310792	0	G	C	G	G	G	G	G	C	C	G	H	N	H	G	G	G	G	G	G	G	G	H	C	H	C	G	C	C	G	G	G	G	G	C	H	H	G	H	G	G	G	G	C	G	G	H
JAX00547213	4	27339854	0	C	T	C	C	C	C	C	T	T	C	H	C	C	C	C	C	C	C	C	C	C	H	T	N	T	C	T	T	C	C	C	C	C	T	H	H	C	H	C	C	C	C	T	C	C	H
JAX00547214	4	27339988	0	G	A	G	G	G	G	G	A	A	G	H	N	G	G	G	G	G	G	G	G	G	H	A	H	A	G	A	A	G	G	G	G	G	A	N	N	G	N	G	G	G	G	A	G	G	H
JAX00222865	4	27349790	0	T	A	T	T	T	T	T	A	A	T	H	T	T	T	T	T	T	T	T	T	T	H	A	H	A	T	A	A	T	T	T	T	T	A	H	H	T	H	T	T	T	T	A	T	T	N
JAX00547216	4	27349837	0	T	C	T	T	T	T	T	C	C	T	H	T	T	T	T	T	T	T	T	T	T	H	C	H	C	T	C	C	T	T	T	T	T	C	H	H	T	H	T	T	T	T	C	T	T	H
JAX00547219	4	27351772	0	C	T	C	C	C	C	C	C	T	C	N	C	C	C	C	C	C	C	C	C	C	T	H	H	C	C	T	C	C	C	C	C	C	C	H	H	C	H	C	C	C	C	C	C	N	C
JAX00117172	4	27391109	0	T	A	A	T	A	A	A	T	T	T	T	A	T	A	T	A	A	A	A	T	T	H	T	H	T	T	T	T	H	A	T	N	T	T	H	H	A	T	A	A	H	A	T	A	A	H
JAX00117175	4	27418113	0	G	A	A	G	A	A	A	G	G	G	G	A	G	A	G	A	A	A	A	G	G	H	G	H	G	G	G	G	H	A	G	H	G	G	H	H	A	G	A	A	H	A	G	A	A	H
JAX00222866	4	27433112	0	T	C	T	T	T	T	T	C	C	T	H	T	T	T	T	T	T	T	T	T	T	H	C	H	C	T	C	C	T	T	T	T	T	C	N	H	T	H	T	T	T	T	C	T	T	H
JAX00547229	4	27542916	0	G	C	G	G	G	G	G	G	C	G	H	G	G	G	G	G	G	G	G	G	G	H	H	H	G	G	C	G	G	G	G	G	G	G	H	H	G	H	G	G	G	G	G	G	G	G
JAX00547230	4	27543232	0	C	G	G	C	G	G	G	C	C	C	C	G	C	G	C	G	G	G	G	C	C	N	C	H	C	C	C	C	H	G	C	H	C	C	H	H	G	C	G	G	H	G	C	G	G	H
JAX00117183	4	27554627	0	C	G	G	C	G	G	G	G	G	C	H	G	C	G	C	G	G	G	G	C	C	G	G	G	G	C	G	G	H	G	C	H	C	G	G	G	G	H	G	N	H	G	G	G	G	G
JAX00547232	4	27562425	0	T	C	T	T	T	T	T	C	T	T	T	T	T	T	T	T	T	T	T	T	T	T	H	T	C	T	T	C	T	T	T	T	T	C	T	T	T	T	T	T	T	T	C	T	T	H
JAX00547234	4	27586026	0	A	G	A	A	A	A	A	G	G	A	H	A	A	A	A	A	A	A	A	A	A	H	G	H	G	A	G	G	A	A	A	A	A	G	H	H	A	H	A	A	A	A	G	A	A	H
JAX00547235	4	27586143	0	C	T	T	C	T	T	T	C	C	C	C	T	C	T	C	T	T	T	T	C	C	H	C	N	C	C	C	C	H	T	C	H	C	C	H	H	T	C	T	T	H	T	C	T	T	C
JAX00117187	4	27618967	0	C	T	T	C	T	T	T	C	C	C	C	T	C	T	C	T	T	T	T	C	C	N	C	N	C	C	C	C	H	T	C	N	C	C	N	N	T	C	T	T	H	T	C	T	T	H
JAX00547240	4	27627012	0	T	G	T	T	T	T	T	T	T	G	G	T	T	T	G	T	T	T	T	G	G	T	T	T	T	G	T	T	T	T	G	G	G	T	T	T	T	H	T	T	G	T	T	T	T	T
JAX00547241	4	27627073	0	T	A	A	T	A	A	A	T	T	T	T	A	T	A	T	A	A	A	A	T	T	T	T	H	T	T	T	T	H	A	T	H	T	T	H	H	A	T	A	A	H	A	T	A	A	H
JAX00117191	4	27661813	0	C	T	T	C	T	T	T	T	T	C	H	T	C	T	C	T	T	T	T	C	C	T	T	T	T	C	T	T	H	T	C	H	C	T	T	T	T	H	T	T	N	T	T	T	T	T
JAX00117193	4	27698096	0	G	A	A	G	A	A	A	G	G	G	G	A	G	A	G	A	N	A	A	G	G	H	G	N	G	G	G	G	H	A	G	H	G	G	H	H	A	G	A	A	H	A	G	A	A	N
JAX00117195	4	27716781	0	T	A	A	T	A	A	A	A	T	T	T	A	T	A	T	A	A	A	A	T	T	H	H	H	A	T	T	A	H	A	T	H	T	A	H	H	A	T	A	A	H	A	A	A	A	A
JAX00117196	4	27740481	0	C	G	G	C	G	G	G	G	G	G	G	G	C	G	G	G	G	G	G	G	G	G	G	G	G	G	N	G	H	G	G	G	G	G	G	G	G	G	G	G	G	G	G	G	G	G
JAX00117197	4	27740510	0	G	C	C	G	C	C	C	C	C	G	H	C	G	C	G	C	C	C	C	G	G	C	C	C	C	G	C	C	N	C	G	H	G	C	C	C	C	H	C	C	H	C	C	C	C	C
JAX00547248	4	27756036	0	G	A	G	G	G	G	G	G	A	G	H	G	G	G	G	G	G	G	G	G	G	H	H	H	G	G	A	G	G	G	G	G	G	G	H	H	G	H	G	G	G	G	G	G	G	G
JAX00547249	4	27759563	0	A	G	G	A	G	G	G	A	G	A	H	G	A	G	A	G	G	G	G	A	A	G	H	G	H	A	G	A	H	G	A	H	A	A	G	G	G	H	G	G	H	G	A	G	G	H
JAX00547254	4	27788465	0	C	T	T	C	T	T	T	T	T	T	T	T	C	T	T	T	T	T	T	T	T	T	T	T	T	T	T	T	H	T	T	T	T	T	T	T	T	T	T	T	T	T	T	T	T	T
JAX00547256	4	27801844	0	A	G	G	A	G	G	G	G	G	A	H	G	A	N	A	G	G	G	G	A	A	G	G	G	G	A	G	G	N	G	A	A	A	G	G	G	G	A	G	G	H	G	G	G	G	G
JAX00547257	4	27804249	0	G	A	A	G	A	A	A	G	G	G	G	A	G	A	G	A	A	A	A	G	G	H	G	H	G	G	G	G	H	A	G	H	G	G	H	H	A	G	A	A	H	A	G	A	A	H
JAX00547262	4	27811810	0	G	A	G	G	G	G	G	G	G	A	H	G	G	G	A	G	G	G	G	A	A	G	G	G	G	A	G	G	G	G	A	H	A	G	G	G	G	H	G	G	H	G	G	G	G	G
JAX00547266	4	27830345	0	G	A	A	G	A	A	A	G	A	A	A	A	G	A	A	A	A	A	A	A	A	A	A	A	G	A	A	G	H	A	A	A	A	G	A	A	A	A	A	A	A	A	G	A	A	A
JAX00117204	4	27836748	0	T	C	C	T	C	C	C	C	C	C	C	C	T	C	C	C	C	C	C	C	C	C	C	C	C	C	C	C	H	C	C	C	C	C	C	C	C	C	C	C	C	C	C	C	C	C
JAX00547269	4	27853803	0	T	G	T	T	T	T	T	G	T	T	T	T	T	T	T	T	T	T	T	T	T	T	H	T	G	T	T	G	T	T	T	T	T	G	T	T	T	T	T	T	T	T	G	T	T	H
JAX00547273	4	27876017	0	G	A	A	G	A	A	A	G	G	G	G	A	G	A	G	A	A	A	A	G	G	H	G	H	G	G	G	G	H	A	G	H	G	G	H	H	A	G	A	A	H	A	G	A	A	H
JAX00117206	4	27876206	0	A	G	G	A	G	G	G	G	G	G	G	G	A	G	G	G	G	G	G	G	G	G	G	G	G	G	G	G	H	G	G	G	G	G	G	G	G	G	G	G	G	G	G	G	G	G
JAX00117208	4	27894245	0	A	T	T	A	T	T	T	T	T	A	H	T	A	T	A	T	T	T	T	A	A	T	T	T	T	A	T	T	H	T	A	H	A	T	T	T	T	H	T	T	H	T	T	T	T	T
JAX00117209	4	27894262	0	C	A	A	C	A	A	A	C	C	C	C	A	C	A	C	A	A	A	A	C	C	H	C	H	C	C	C	C	H	A	C	N	C	C	H	H	A	C	A	A	H	N	C	A	A	A
JAX00117210	4	27909737	0	A	T	T	A	T	T	T	A	A	A	A	T	A	T	A	T	T	T	T	A	A	H	A	H	A	A	A	A	H	T	A	H	A	A	H	H	T	A	T	T	H	T	A	T	T	H
JAX00547274	4	27910157	0	T	C	T	T	T	T	T	T	C	T	H	T	T	T	T	T	T	T	T	T	T	H	H	H	T	T	C	T	T	T	T	T	T	T	H	C	T	H	T	T	T	T	T	T	T	T
JAX00547275	4	27910289	0	T	A	T	T	T	T	T	T	A	T	H	T	N	T	T	T	T	N	T	T	T	H	H	N	T	T	A	T	T	T	T	T	T	N	N	H	T	H	T	T	T	T	T	T	T	T
JAX00117212	4	27935007	0	T	C	T	T	T	T	T	C	C	T	T	T	T	T	T	T	T	T	T	T	T	H	C	T	C	T	C	C	T	T	T	T	T	N	T	N	T	T	T	T	T	T	C	T	T	T
JAX00117213	4	27935321	0	A	G	A	A	A	A	A	G	G	A	H	A	A	A	A	A	A	A	A	A	A	N	G	H	G	A	G	G	A	A	A	A	A	G	H	H	A	H	A	A	A	A	G	A	A	A
JAX00547277	4	27962488	0	A	C	A	A	A	A	A	C	C	A	H	A	A	A	A	A	A	A	A	A	A	H	C	H	C	A	C	C	A	A	A	A	A	C	H	H	A	H	A	A	A	A	C	A	A	H
JAX00547278	4	27962658	0	A	C	A	A	A	A	A	C	A	A	A	A	A	A	A	A	A	A	A	A	A	A	H	A	C	A	A	C	A	A	A	A	A	C	A	A	A	A	A	A	A	A	C	A	A	H
JAX00117216	4	27978028	0	A	G	A	A	A	A	A	G	A	A	A	A	A	A	A	A	A	A	A	A	A	A	H	A	H	A	A	G	A	A	A	A	A	G	A	A	A	A	A	A	A	A	G	A	A	H
JAX00547281	4	27989706	0	T	C	T	T	T	T	T	C	C	T	H	T	T	T	T	T	T	T	T	T	T	H	C	H	H	T	C	C	T	T	T	T	T	C	H	H	T	H	T	T	T	T	C	T	T	N
JAX00547283	4	27997180	0	C	T	C	C	C	C	C	C	T	C	H	C	C	C	C	C	C	C	C	C	C	H	H	H	C	C	T	C	C	C	C	C	C	C	H	H	C	H	C	C	C	C	C	C	C	C
JAX00547284	4	28023629	0	C	A	C	C	C	C	C	A	A	C	H	C	C	C	C	C	C	C	C	C	C	H	A	H	H	C	A	A	C	C	C	C	C	A	H	H	C	H	C	C	C	C	A	C	C	H
JAX00547285	4	28023774	0	C	T	C	C	C	C	C	C	C	T	H	C	C	C	T	C	C	C	C	T	T	C	C	C	C	T	C	C	C	C	T	H	T	C	C	C	C	H	C	C	H	C	C	C	C	C
JAX00117222	4	28069484	0	G	A	G	G	G	G	G	G	A	G	H	G	G	G	G	G	G	G	G	G	G	H	H	H	G	G	A	G	G	G	G	G	G	G	H	H	G	H	G	G	G	G	G	G	G	G
JAX00117224	4	28102017	0	C	T	C	C	C	C	C	C	T	C	H	C	C	C	C	C	C	C	C	C	C	H	H	H	C	C	T	C	C	C	C	C	C	C	H	N	C	H	C	C	C	C	C	C	C	C
JAX00547290	4	28108476	0	G	A	G	G	G	G	G	A	A	A	A	G	G	G	A	G	G	G	G	A	A	G	A	G	G	A	A	A	G	G	A	H	A	A	G	G	G	A	G	G	H	G	A	G	G	G
JAX00547291	4	28118447	0	G	A	G	G	G	G	G	A	G	G	G	G	G	G	G	G	G	G	G	G	G	G	H	G	H	G	G	A	G	G	G	G	G	A	G	G	G	G	G	G	G	G	A	G	G	H
JAX00222884	4	28167489	0	A	T	A	A	A	A	A	T	T	T	T	A	A	A	T	A	A	A	A	T	T	H	T	H	H	T	T	T	A	A	T	H	T	T	H	H	A	T	A	A	H	A	T	A	A	H
JAX00117229	4	28178978	0	G	A	G	G	G	G	G	G	A	G	H	G	G	G	G	G	G	G	G	G	G	H	H	H	G	G	A	G	G	G	G	G	G	G	H	H	G	H	G	G	G	G	G	G	G	G
JAX00547294	4	28180919	0	C	A	C	C	C	C	C	A	A	C	H	C	C	C	C	C	C	C	C	C	C	N	A	N	H	C	A	N	C	C	C	C	C	A	H	N	C	H	C	C	C	C	A	C	C	C
JAX00547295	4	28181064	0	C	A	C	C	C	C	C	A	A	A	A	C	C	C	A	C	C	C	C	A	A	H	A	H	H	A	A	A	C	C	A	H	A	A	H	H	C	A	C	C	H	C	A	C	C	H
JAX00547298	4	28199096	0	C	T	C	C	C	C	C	C	T	C	H	C	C	C	C	C	C	C	C	C	C	H	H	H	C	C	T	C	C	C	C	C	C	C	H	H	C	H	C	C	C	C	C	C	C	C
JAX00222886	4	28223620	0	G	A	G	G	G	G	G	A	A	A	A	G	G	G	A	G	G	G	G	A	A	H	A	H	H	A	A	A	G	G	A	H	A	A	H	H	G	A	G	G	H	G	A	G	G	H
JAX00222887	4	28223644	0	T	C	T	T	T	T	T	C	C	C	C	T	T	T	C	T	T	T	T	C	C	H	C	H	H	C	C	C	T	T	C	H	C	C	H	H	T	C	T	T	H	T	C	T	T	H
JAX00547303	4	28234072	0	A	T	A	A	A	A	A	A	T	A	H	A	A	A	A	A	A	A	A	A	A	H	H	H	A	A	T	A	A	A	A	A	A	A	H	H	A	H	A	A	A	A	A	A	A	A
JAX00117235	4	28242259	0	A	T	A	A	A	A	A	A	T	A	H	A	A	A	A	A	A	A	A	A	A	H	H	H	A	A	T	A	A	A	A	A	A	A	H	H	A	H	A	A	A	A	A	A	A	A
JAX00117237	4	28244381	0	G	A	G	G	G	G	G	A	A	G	H	G	G	G	G	G	G	G	G	G	G	H	A	H	G	G	A	A	G	G	G	G	G	A	H	H	G	H	G	G	G	G	A	G	G	H
JAX00547311	4	28374944	0	C	T	C	C	C	C	C	C	T	C	H	C	C	C	C	C	C	C	C	C	C	H	T	H	C	C	T	C	C	C	C	C	C	H	H	H	C	N	C	C	C	C	C	C	C	C
JAX00117245	4	28411430	0	C	A	C	C	C	C	C	A	A	A	A	C	C	C	A	C	C	C	C	A	A	H	A	H	H	A	A	A	C	C	A	H	A	A	H	H	C	A	C	C	H	C	A	C	C	H
JAX00222890	4	28481094	0	A	T	A	A	A	A	A	A	T	A	H	A	A	A	A	A	A	A	A	A	A	H	H	H	A	A	T	A	A	A	A	A	A	A	H	N	A	H	A	A	A	A	A	A	A	A
JAX00222892	4	28517321	0	T	G	T	T	T	T	T	G	G	G	G	T	T	T	G	T	T	T	T	G	G	H	G	H	H	G	G	G	T	T	G	H	G	G	H	H	T	G	T	T	H	T	G	T	T	H
JAX00547324	4	28522146	0	T	C	T	T	T	T	T	T	T	C	H	T	T	T	C	T	T	T	T	C	C	T	T	T	T	C	T	T	T	T	C	N	C	T	T	T	T	H	T	T	H	T	T	T	T	T
JAX00547325	4	28533619	0	G	T	G	G	G	G	G	T	G	G	G	G	G	G	G	G	G	G	G	G	G	G	H	G	H	G	G	T	G	G	G	G	G	T	G	G	G	G	G	G	G	G	T	G	G	H
JAX00547327	4	28534252	0	T	C	T	T	T	T	T	C	C	T	H	T	T	T	T	T	T	T	T	T	T	H	C	H	H	T	C	C	T	T	T	T	T	C	N	H	T	H	T	T	T	T	C	T	T	H
JAX00547328	4	28540538	0	G	T	G	G	G	G	G	T	T	T	T	G	G	G	T	G	G	G	G	T	T	H	T	H	H	T	T	T	G	G	T	H	T	T	H	H	G	T	G	G	N	G	T	G	G	H
JAX00117254	4	28553416	0	C	T	C	C	C	C	C	T	T	T	T	C	C	C	T	C	C	C	C	T	T	H	T	H	H	T	T	T	C	C	T	H	T	T	H	H	C	T	C	C	H	C	T	C	C	H
JAX00117255	4	28553589	0	A	G	A	A	A	A	A	A	G	G	G	A	A	A	G	A	A	A	A	G	G	H	H	H	A	G	G	A	A	A	G	H	G	A	H	H	A	G	A	A	H	A	A	A	A	A
JAX00117257	4	28580235	0	G	A	G	G	G	G	G	A	G	A	N	G	G	G	A	G	G	G	G	A	A	G	N	G	H	A	G	A	G	G	A	N	A	A	G	G	G	H	G	G	G	G	A	G	G	G
JAX00547331	4	28588088	0	C	T	C	C	C	C	C	C	T	C	H	C	C	C	C	C	C	C	C	C	C	H	H	H	C	C	T	C	C	C	C	C	C	C	N	H	C	H	C	C	C	C	C	C	C	C
JAX00547335	4	28647337	0	T	A	T	T	T	T	T	A	T	A	T	T	T	T	H	T	T	T	T	N	T	T	H	T	H	H	T	A	T	T	H	T	H	A	T	T	T	T	T	T	T	T	A	T	T	H
JAX00547340	4	28673780	0	G	A	G	G	G	G	G	A	A	G	G	G	G	G	G	G	G	G	G	G	G	H	A	H	H	G	A	A	G	G	G	G	G	A	H	H	G	N	G	G	G	G	A	G	G	G
JAX00547342	4	28675374	0	G	A	G	G	G	G	G	G	A	G	H	G	G	G	G	G	G	G	G	G	G	H	H	H	G	G	A	G	G	G	G	G	G	G	H	H	G	H	G	G	G	G	G	G	G	G
JAX00222898	4	28709917	0	A	G	A	A	A	A	A	G	G	A	H	A	A	A	A	A	A	A	A	A	A	H	G	H	H	A	G	G	A	A	A	A	A	G	H	H	A	H	A	A	A	A	G	A	A	H
JAX00222899	4	28710060	0	T	C	T	T	T	T	T	C	C	T	H	T	T	T	T	T	T	T	T	T	T	N	C	H	H	T	C	C	T	T	T	T	T	N	H	N	T	H	T	T	T	T	C	T	T	H
JAX00547347	4	28722906	0	T	G	T	T	T	T	T	G	G	T	H	T	T	T	T	T	T	T	T	T	T	H	G	H	H	T	G	G	T	T	T	T	T	G	H	H	T	H	T	T	T	T	G	T	T	H
JAX00117268	4	28738652	0	C	A	C	C	C	C	C	C	A	C	H	C	C	C	C	C	C	C	C	C	C	N	H	N	C	C	A	C	C	C	C	C	C	C	N	H	C	N	C	C	C	C	C	C	C	C
JAX00117271	4	28779986	0	A	G	A	A	A	A	A	G	G	A	H	A	A	A	A	A	A	A	A	A	A	H	G	H	H	A	G	G	A	A	A	A	A	G	H	H	A	H	A	A	A	A	G	A	A	N
JAX00117275	4	28814302	0	T	C	T	T	T	T	T	C	T	T	T	T	T	T	T	T	T	T	T	T	T	T	H	T	H	T	T	C	T	T	T	T	T	C	T	T	T	T	T	T	T	T	C	T	T	H
JAX00117277	4	28858382	0	T	C	T	T	T	T	T	C	T	T	T	T	T	T	T	T	T	T	T	T	T	T	H	T	N	T	T	C	T	T	T	T	T	C	T	T	T	T	T	T	T	T	C	T	T	H
JAX00117278	4	28859019	0	T	C	T	T	T	T	T	C	T	T	T	T	T	T	T	T	T	T	T	T	T	T	C	T	C	T	T	C	T	T	T	T	T	C	T	T	T	T	T	T	T	T	C	T	T	C
JAX00117279	4	28859831	0	A	C	A	A	A	A	A	C	C	C	C	A	A	A	C	A	A	A	A	C	C	A	C	N	N	C	C	C	N	A	C	N	C	C	N	N	A	C	A	A	C	A	C	A	A	N
JAX00547359	4	28875062	0	T	A	T	T	T	T	T	T	A	T	H	T	T	T	T	T	T	T	T	T	T	H	H	H	T	T	A	T	T	T	T	T	T	T	H	N	T	H	T	T	T	T	T	T	T	T
JAX00117281	4	28901787	0	C	T	C	C	C	C	C	T	C	C	C	C	C	C	C	C	C	C	C	C	C	C	H	C	T	C	C	T	C	C	C	C	C	T	C	C	C	C	C	C	C	C	T	C	C	T
JAX00547369	4	28926248	0	G	A	G	G	G	G	G	A	A	G	H	G	G	G	G	G	G	G	G	G	G	H	A	H	H	G	A	A	G	G	G	G	G	A	H	H	G	H	G	G	G	G	A	G	G	H
JAX00117284	4	28938855	0	C	A	C	C	C	C	C	A	C	C	C	C	C	C	C	C	C	C	C	C	C	C	H	C	H	C	C	A	C	C	C	C	C	A	C	C	C	C	C	C	C	C	A	C	C	H
JAX00547370	4	28957696	0	G	T	G	G	G	G	G	T	G	T	H	G	G	G	T	G	G	G	G	T	T	G	N	G	N	T	G	T	G	G	T	N	T	T	G	G	G	N	G	G	N	G	T	G	G	H
JAX00547372	4	28958239	0	C	G	C	C	C	C	C	G	C	G	H	C	C	C	G	C	C	C	C	G	G	C	H	C	H	G	C	G	C	C	G	H	G	G	C	C	C	H	C	C	H	C	G	C	C	H
JAX00547373	4	28958616	0	A	G	A	A	A	A	A	G	G	G	G	A	A	A	G	A	A	A	A	G	G	H	G	H	H	G	G	G	A	A	G	H	G	G	H	H	A	G	A	A	H	A	G	A	A	H
JAX00117287	4	28961023	0	G	A	G	G	G	G	G	G	A	G	H	G	G	G	G	G	G	G	G	G	G	H	H	H	G	G	A	G	G	G	G	G	G	G	H	H	G	H	G	G	G	G	G	G	G	G
JAX00547374	4	28967267	0	G	A	G	G	G	G	G	G	A	G	H	G	G	G	G	G	G	G	G	G	G	H	N	H	G	G	A	G	G	G	G	G	G	G	H	H	G	H	G	G	G	G	G	G	G	G
JAX00547376	4	29000723	0	T	A	T	T	T	T	T	A	A	T	H	T	T	T	T	T	T	T	T	T	T	H	A	H	H	T	A	A	T	T	T	T	T	A	H	H	T	H	T	T	T	T	A	T	T	H
JAX00547377	4	29001055	0	G	C	G	G	G	G	G	G	G	C	H	G	G	G	C	G	G	G	G	C	C	G	G	G	G	C	G	G	G	G	C	H	C	G	G	G	G	H	G	G	H	G	G	G	G	G
JAX00547381	4	29024202	0	G	A	G	G	G	G	G	A	A	A	A	G	G	G	A	G	G	G	G	A	A	H	A	H	H	A	A	A	G	G	A	H	A	A	H	H	G	A	G	G	H	G	A	G	G	H
JAX00547383	4	29028152	0	C	T	C	C	C	C	C	C	C	T	H	C	C	C	T	C	C	C	C	T	T	C	C	C	C	T	C	C	C	C	T	T	T	C	C	C	C	H	C	C	H	C	C	C	C	C
JAX00547384	4	29033891	0	G	A	G	G	G	G	G	A	A	G	H	G	G	G	G	G	G	G	G	G	G	H	A	H	H	G	A	A	G	G	G	G	G	A	N	H	G	N	G	G	G	G	A	G	G	H
JAX00547386	4	29040104	0	A	T	A	A	A	A	A	T	T	A	H	A	A	A	A	A	A	A	A	A	A	H	T	H	H	A	T	T	A	A	A	A	A	T	H	H	A	N	A	A	A	A	T	A	A	H
JAX00547388	4	29047754	0	A	G	A	A	A	A	A	G	A	A	A	A	A	A	A	A	A	A	A	A	A	A	N	A	H	A	A	G	A	A	A	A	A	G	A	A	A	A	A	A	A	A	G	A	A	H
JAX00547389	4	29051230	0	T	C	T	T	T	T	T	C	C	C	C	T	T	T	C	T	T	T	T	C	C	T	C	T	H	C	C	C	T	T	C	H	C	C	T	T	T	C	T	T	H	T	C	T	T	H
JAX00547397	4	29069731	0	A	G	A	A	A	A	A	G	A	A	A	A	A	A	A	A	A	A	A	A	A	A	H	A	H	A	A	G	A	A	A	A	A	G	A	A	A	A	A	A	A	A	G	A	A	H
JAX00547398	4	29069772	0	T	G	T	T	T	T	T	T	G	T	H	T	T	T	T	T	T	T	T	T	T	H	H	H	T	T	G	T	T	T	T	T	T	T	H	H	T	H	T	T	T	T	T	T	T	T
JAX00117298	4	29138061	0	T	C	T	T	T	T	T	C	T	C	H	T	T	T	C	T	T	T	T	C	C	T	H	T	H	C	T	C	T	T	C	H	C	C	T	T	T	H	T	T	H	T	C	T	T	H
JAX00117299	4	29138471	0	C	T	C	C	C	C	C	C	C	T	H	C	C	C	T	C	C	C	C	T	T	C	C	C	C	T	C	C	C	C	T	H	T	C	C	C	C	H	C	C	H	C	C	C	C	C
JAX00117302	4	29176727	0	A	T	A	A	A	A	A	A	A	T	H	A	A	A	T	A	A	A	A	T	T	A	A	A	A	T	A	A	A	A	T	H	T	A	A	A	A	H	A	A	H	A	A	A	A	A
JAX00547416	4	29208091	0	T	C	T	T	T	T	T	T	C	T	H	T	T	T	T	T	T	T	T	T	T	H	H	H	T	T	C	T	T	T	T	T	T	T	H	H	T	H	T	T	T	T	T	T	T	T
JAX00547418	4	29208414	0	C	T	C	C	C	C	C	T	C	T	H	C	C	C	T	C	C	C	C	T	T	C	H	C	N	T	C	T	C	C	T	H	T	T	C	C	C	H	C	C	H	C	T	C	C	H
JAX00117306	4	29216478	0	A	G	A	A	A	A	A	A	G	A	H	A	A	A	A	A	A	A	A	A	A	H	H	A	A	A	G	A	A	A	A	A	A	A	H	H	A	N	A	A	A	A	A	A	A	A
JAX00547425	4	29250972	0	C	T	C	C	C	C	C	C	C	T	H	C	C	C	T	C	C	C	C	T	T	C	C	C	C	T	C	N	C	C	T	H	T	C	C	C	C	H	C	C	H	C	C	C	C	C
JAX00222916	4	29307690	0	C	T	C	C	C	C	C	C	T	C	H	C	C	C	C	C	C	C	C	C	C	N	T	H	C	C	T	C	C	H	C	C	C	C	H	H	C	H	C	C	C	C	C	C	C	C
JAX00222918	4	29309543	0	G	T	G	G	G	G	G	T	T	T	T	G	G	G	T	G	G	G	G	T	T	H	T	H	H	T	T	T	G	H	T	H	T	T	H	H	G	T	G	G	H	G	T	G	G	N
JAX00547434	4	29313833	0	C	A	C	C	C	C	C	A	C	C	C	C	C	C	C	C	C	C	C	C	C	C	A	C	H	C	C	A	C	C	C	C	C	A	C	C	C	C	C	C	C	C	A	C	C	H
JAX00117313	4	29337615	0	T	A	T	T	T	T	T	T	A	T	H	T	T	T	T	T	T	T	T	T	T	H	H	H	T	T	A	T	T	H	T	T	T	T	H	H	T	H	T	T	T	T	T	T	T	T
JAX00547438	4	29390739	0	T	C	T	T	T	T	T	C	C	T	H	T	T	T	T	T	T	T	T	T	T	H	C	H	H	T	C	C	T	H	T	T	T	C	H	H	T	H	N	T	T	T	C	T	T	N
JAX00547440	4	29408918	0	C	A	C	C	C	C	C	A	A	A	A	C	C	C	A	C	C	C	C	A	A	H	A	H	H	A	A	A	C	H	A	H	A	A	H	H	C	A	C	C	H	C	A	C	C	H
JAX00547441	4	29409186	0	A	C	A	A	A	A	A	A	A	C	H	A	A	A	C	A	A	A	A	C	C	A	A	A	A	C	A	A	A	A	C	H	C	A	A	A	A	H	A	A	H	A	A	A	A	A
JAX00547448	4	29449780	0	T	G	T	T	T	T	G	G	G	T	H	T	T	T	T	G	T	T	T	T	T	N	G	N	H	T	G	G	H	H	T	T	T	G	G	N	G	N	G	T	T	T	G	H	T	H
JAX00547449	4	29449933	0	A	T	A	A	A	A	A	T	A	A	A	A	A	A	A	A	A	A	A	A	A	A	H	A	H	A	A	T	A	A	A	A	A	T	A	A	A	A	A	A	A	A	T	A	A	H
JAX00547451	4	29455942	0	C	T	C	C	C	C	T	T	T	C	H	C	C	C	C	T	C	C	C	C	C	N	T	N	H	C	T	T	H	H	C	C	C	T	T	H	T	N	T	C	C	C	T	T	C	H
JAX00117322	4	29456643	0	A	G	A	A	A	A	G	G	G	A	H	A	A	A	A	G	A	A	A	A	A	H	G	H	H	A	G	G	H	H	A	A	A	G	G	H	G	N	G	A	A	A	G	G	A	H
JAX00547453	4	29461506	0	C	T	C	C	C	C	T	C	T	C	H	C	C	C	C	T	C	C	C	C	C	H	H	H	C	C	T	C	H	H	C	C	C	C	T	H	T	H	T	C	C	C	C	T	C	C
JAX00117323	4	29462391	0	A	G	A	A	A	A	G	A	G	A	A	A	A	A	A	G	A	A	A	A	A	H	H	H	A	A	G	A	H	N	A	A	A	A	G	H	G	N	G	A	A	A	A	G	A	A
JAX00547454	4	29473269	0	T	C	T	T	T	T	C	T	C	T	N	T	T	T	T	C	T	T	T	T	T	H	H	H	T	T	H	T	N	T	T	T	T	T	N	H	C	H	N	T	T	T	T	C	T	T
JAX00547455	4	29474623	0	A	G	A	A	A	A	G	A	A	A	A	A	A	A	A	G	A	A	A	A	A	A	A	A	A	A	A	A	H	A	A	A	A	A	H	A	G	A	G	A	A	A	A	G	A	A
JAX00547456	4	29476354	0	C	T	C	C	C	C	C	C	T	C	C	C	C	C	C	C	C	C	C	C	C	C	C	C	C	C	H	C	C	C	C	C	C	C	C	C	C	C	C	C	C	C	C	C	C	C
JAX00547457	4	29491831	0	A	G	G	A	G	A	G	G	G	G	G	A	A	A	G	G	A	G	A	G	G	H	G	G	H	G	G	G	H	G	G	G	G	G	G	G	G	G	G	G	G	A	G	G	N	G
JAX00547458	4	29492874	0	A	G	A	A	A	A	G	A	G	A	H	A	A	A	A	G	A	A	A	A	A	N	H	H	A	A	G	A	G	H	A	A	A	A	G	H	G	N	G	A	A	A	A	G	A	A
JAX00547461	4	29514407	0	T	C	T	T	T	T	T	C	C	T	H	T	T	T	T	T	T	T	T	T	T	H	C	H	H	T	C	C	T	H	T	T	T	C	N	H	T	H	T	T	T	T	C	T	T	H
JAX00117328	4	29522226	0	C	G	G	C	G	C	C	G	G	G	G	C	C	C	G	C	C	G	C	G	G	N	G	G	H	G	G	G	C	G	G	G	G	G	H	G	C	G	C	G	G	C	G	C	C	G
JAX00547466	4	29529873	0	G	A	G	G	G	G	G	A	G	G	G	G	G	G	G	G	G	G	G	G	G	G	H	G	H	G	G	A	G	G	G	G	G	A	G	G	G	G	G	G	G	G	A	G	G	H
JAX00117330	4	29533742	0	A	C	C	A	C	A	A	C	C	C	C	A	A	A	C	A	A	C	A	C	C	H	C	C	H	C	C	C	A	C	C	C	C	C	H	C	A	C	A	C	C	A	C	A	A	C
JAX00547467	4	29535670	0	C	T	C	C	C	C	C	T	T	C	H	C	C	C	C	C	C	C	C	C	C	H	T	H	H	C	T	T	C	H	C	C	C	T	H	H	C	H	C	C	C	C	T	C	C	H
JAX00117334	4	29620554	0	A	T	A	A	A	A	A	T	T	A	H	A	A	A	A	A	A	A	A	A	A	H	T	H	H	A	T	T	A	H	A	A	A	T	H	H	A	H	A	A	A	A	T	A	A	H
JAX00117335	4	29620614	0	T	C	T	T	T	T	T	C	C	T	H	T	T	T	T	T	T	T	T	T	T	H	C	H	H	T	C	C	T	H	T	T	T	C	H	H	T	H	T	T	T	T	C	T	T	H
JAX00547479	4	29624985	0	G	A	G	G	G	G	G	G	A	G	H	G	G	G	G	G	G	G	G	G	G	H	H	H	G	G	A	G	G	H	G	G	G	G	H	H	G	H	G	G	G	G	G	G	G	G
JAX00547480	4	29631046	0	C	T	C	C	C	C	C	C	T	C	C	C	C	C	C	C	C	C	C	C	C	H	H	C	C	C	T	C	C	C	C	C	C	C	N	N	C	N	C	C	C	C	C	C	C	C
JAX00117337	4	29656531	0	T	C	T	T	T	T	T	T	C	T	H	T	T	T	T	T	T	T	T	T	T	H	H	H	T	T	C	T	T	H	T	T	T	T	H	H	T	H	T	T	T	T	T	T	T	T
JAX00117338	4	29656608	0	A	G	A	A	A	A	A	G	A	A	A	A	A	A	A	A	A	A	A	A	A	A	H	A	H	A	A	G	A	A	A	A	A	G	A	A	A	A	A	A	A	A	G	A	A	H
JAX00547481	4	29695966	0	T	C	T	T	T	T	T	C	C	T	H	N	T	T	T	T	T	T	T	T	T	H	C	H	N	T	C	C	T	H	T	T	T	C	H	H	T	H	T	T	T	T	C	T	T	H
JAX00117350	4	29817039	0	A	T	A	A	A	A	A	T	T	A	H	A	A	A	A	A	A	A	A	A	A	H	T	H	H	A	T	T	A	H	A	A	A	T	N	H	A	H	A	A	A	A	T	A	A	H
JAX00547497	4	29857958	0	C	T	C	C	C	C	C	C	T	C	H	C	C	C	C	C	C	C	C	C	C	H	H	H	C	C	T	C	C	H	C	C	C	C	H	H	C	H	C	C	C	C	C	C	C	C
JAX00117353	4	29858750	0	T	C	T	T	T	T	T	C	C	T	H	T	T	T	T	T	T	T	T	T	T	H	C	H	H	T	C	C	T	H	T	T	T	C	H	N	T	N	T	T	T	T	C	T	T	H
JAX00117355	4	29899829	0	T	C	T	T	T	T	T	C	C	T	N	T	T	T	T	T	T	T	T	T	T	H	C	H	H	T	C	C	T	H	T	T	T	C	H	H	T	H	T	T	T	T	C	T	T	N
JAX00117356	4	29899880	0	A	T	A	A	A	A	A	T	T	A	H	A	A	A	A	A	A	A	A	A	A	N	T	H	H	A	T	T	A	N	A	A	A	T	H	H	A	N	A	A	A	A	T	A	A	N
JAX00117357	4	29900221	0	T	A	T	T	T	T	T	A	A	T	N	T	T	T	T	T	T	T	T	T	T	N	A	N	H	T	A	A	N	N	T	T	T	A	N	N	T	N	T	T	T	T	A	T	T	H
JAX00547506	4	29906346	0	A	G	A	A	A	A	A	G	G	A	N	A	A	A	A	A	A	A	A	A	A	H	G	H	G	A	G	G	A	H	A	A	A	G	H	N	A	H	A	A	A	A	G	A	A	H
JAX00547507	4	29907395	0	C	T	C	C	C	C	C	C	T	C	H	C	C	C	C	C	C	C	C	C	C	H	H	H	C	C	T	C	C	H	C	C	C	C	H	H	C	H	C	C	C	C	C	C	C	C
JAX00117358	4	29948805	0	G	T	G	G	G	G	G	T	G	G	G	G	G	G	G	G	G	G	G	G	G	G	H	G	H	G	G	T	G	G	G	G	G	T	G	G	G	G	G	G	G	G	T	G	G	H
JAX00547511	4	29953354	0	T	C	T	T	T	T	T	C	T	T	T	T	T	T	T	T	T	T	T	T	T	T	H	T	H	T	T	C	T	T	T	T	T	C	T	T	T	T	T	T	T	T	C	T	T	H
JAX00547515	4	29963423	0	G	T	G	G	G	G	G	T	T	T	T	G	G	G	T	G	G	G	G	T	T	H	T	N	G	T	T	T	G	H	T	H	T	T	H	N	G	T	G	G	H	G	T	G	G	H
JAX00547518	4	30003330	0	A	G	A	A	A	A	A	G	A	G	H	A	A	A	G	A	A	A	A	G	G	A	H	A	H	G	A	G	A	A	G	H	G	G	A	A	A	H	A	A	H	A	G	A	A	H
JAX00117365	4	30019984	0	G	A	G	G	G	G	G	G	A	G	H	G	G	G	G	G	G	G	G	G	G	H	H	H	G	G	A	G	G	H	G	G	G	G	H	H	G	H	G	G	G	G	G	G	G	G
JAX00547520	4	30023696	0	C	T	C	C	C	C	C	C	C	T	H	C	C	C	T	C	C	C	C	T	T	C	C	C	C	T	C	C	C	C	T	H	T	C	C	C	C	H	C	C	H	C	C	C	C	C
JAX00547523	4	30025963	0	A	G	A	A	A	A	A	G	G	A	H	A	A	A	N	A	A	A	A	A	A	H	G	H	H	A	G	G	A	H	A	A	A	N	H	H	A	N	A	A	A	A	N	A	A	H
JAX00547526	4	30067376	0	G	A	G	G	G	G	G	G	A	G	H	G	G	G	G	G	G	G	G	G	G	H	H	H	G	G	A	G	G	H	G	G	G	G	N	H	G	H	G	G	G	G	G	G	G	G
JAX00547528	4	30068674	0	A	G	A	A	A	A	A	G	A	A	A	A	A	A	A	A	A	A	A	A	A	A	H	A	H	A	A	N	A	A	A	A	A	G	A	A	A	A	A	A	A	A	G	A	A	N
JAX00117370	4	30094296	0	C	T	C	C	C	C	C	T	T	C	H	C	C	C	C	C	C	C	C	C	C	H	T	N	H	C	T	T	C	N	C	C	C	T	C	H	C	N	C	C	C	C	T	C	C	H
JAX00117371	4	30094459	0	T	C	T	T	T	T	T	C	C	T	H	T	T	T	T	T	T	T	T	T	T	H	C	H	H	T	C	C	T	H	T	T	T	C	H	H	T	H	T	T	T	T	C	T	T	H
JAX00547538	4	30140243	0	G	A	G	G	G	G	G	A	G	G	G	G	G	G	G	G	G	G	G	G	G	G	G	G	G	G	G	A	G	G	G	G	G	A	G	G	G	G	G	G	G	G	A	G	G	H
JAX00117373	4	30146169	0	A	G	A	A	A	A	A	A	G	A	N	A	A	A	A	A	A	A	A	A	A	H	H	H	A	A	G	A	A	H	A	A	A	A	H	H	A	H	A	A	A	A	A	A	A	A
JAX00547541	4	30146454	0	A	G	A	A	A	A	A	A	A	G	H	A	A	A	G	A	A	A	A	G	G	A	A	A	A	G	A	A	A	A	G	H	G	A	A	A	A	H	A	A	H	A	A	A	A	A
JAX00547545	4	30165987	0	C	T	C	C	C	C	C	T	T	T	T	C	C	C	T	C	C	C	C	T	T	H	T	H	H	T	T	T	C	H	T	H	T	T	H	H	C	T	C	C	N	C	T	C	C	H
JAX00547548	4	30174425	0	G	A	G	G	G	G	G	A	A	G	H	G	G	G	G	G	G	G	G	G	G	H	A	H	H	G	A	A	G	H	G	G	G	A	H	H	G	H	G	G	G	G	A	G	G	H
JAX00117377	4	30183357	0	T	C	T	T	T	T	T	C	C	T	H	T	T	T	T	T	T	T	T	T	T	H	C	H	H	T	C	C	T	H	T	T	T	C	H	H	T	H	T	T	T	T	C	T	T	H
JAX00117379	4	30201791	0	A	G	G	A	G	G	A	G	A	G	H	G	A	G	G	A	G	G	G	G	G	H	H	H	G	G	A	G	A	H	G	G	G	G	A	H	A	H	A	G	G	G	G	A	G	G
JAX00547552	4	30216057	0	A	T	A	A	A	A	A	T	T	A	H	A	A	A	A	A	A	A	A	A	A	H	T	H	H	A	T	T	A	H	A	A	A	T	H	H	A	H	A	A	A	A	T	A	A	H
JAX00547553	4	30228461	0	A	T	A	A	A	A	A	T	T	A	H	A	A	A	A	A	A	A	A	A	A	H	T	H	H	A	T	T	A	H	A	A	A	T	H	H	A	H	A	A	A	A	T	A	A	H
JAX00547554	4	30254136	0	G	A	G	G	G	G	G	A	G	G	G	G	G	G	G	G	G	G	G	G	G	G	H	G	H	G	G	A	G	G	G	G	G	A	G	G	G	G	G	G	G	G	A	G	G	H
JAX00547555	4	30254247	0	A	C	A	A	A	A	A	A	C	A	H	A	A	A	A	A	A	A	A	A	A	H	H	H	A	A	C	A	A	H	A	A	A	A	H	H	A	H	A	A	A	A	A	A	A	A
JAX00117383	4	30260099	0	G	A	G	G	G	G	G	G	A	G	H	G	G	G	G	G	G	G	G	G	G	H	H	H	G	G	A	G	G	H	G	G	G	G	H	H	G	H	G	G	G	G	G	G	G	G
JAX00117384	4	30260308	0	T	A	T	T	T	T	T	A	A	T	H	T	T	T	T	T	T	T	T	T	T	H	A	H	H	T	A	A	T	H	T	T	T	A	H	H	T	H	T	T	T	T	A	T	T	H
JAX00547558	4	30270929	0	T	G	T	T	T	T	T	T	G	T	H	T	T	T	T	T	T	T	T	T	T	H	H	H	T	T	G	T	T	H	T	T	T	T	H	H	T	H	T	T	T	T	T	T	T	T
JAX00117387	4	30301933	0	C	G	C	C	C	C	C	G	G	C	H	C	C	C	C	C	C	C	C	C	C	H	G	H	H	C	G	G	C	H	C	C	C	G	H	H	C	H	C	C	C	C	G	C	C	H
JAX00547564	4	30324627	0	T	G	T	T	T	T	T	T	G	T	H	T	T	T	T	T	T	T	T	T	T	H	H	H	T	T	G	T	T	H	T	T	T	T	H	H	T	H	T	T	T	T	T	T	T	T
JAX00547567	4	30330800	0	A	G	A	A	A	A	A	A	G	A	H	A	A	A	A	A	A	A	A	A	A	H	H	H	A	A	G	A	A	H	A	A	A	A	H	H	A	N	A	A	A	A	A	A	A	A
JAX00547570	4	30373188	0	C	T	C	C	C	C	C	C	T	C	N	C	C	C	C	C	C	C	C	C	C	H	H	H	C	C	T	C	C	H	C	C	C	C	H	H	C	H	C	C	C	C	C	C	C	C
JAX00547571	4	30373982	0	G	T	G	G	G	G	G	G	T	G	N	G	G	G	G	G	G	G	G	G	G	H	H	H	G	G	T	G	G	H	G	G	G	G	H	H	N	H	G	G	G	G	G	G	G	G
JAX00547575	4	30406422	0	T	C	T	T	T	T	T	C	T	T	T	T	T	T	T	T	T	T	T	T	T	T	N	T	H	T	T	C	T	T	T	T	T	C	T	T	T	T	T	T	T	T	C	T	T	H
JAX00547576	4	30406464	0	G	C	G	G	G	G	G	C	C	G	H	G	G	G	G	G	G	G	G	N	G	C	C	C	N	G	C	C	G	C	G	G	G	C	C	C	G	C	G	G	G	G	C	G	G	N
JAX00222945	4	30446131	0	C	A	C	C	C	C	C	A	C	C	C	C	C	C	C	C	C	C	C	C	C	C	H	C	H	C	C	A	C	C	C	C	C	A	C	C	C	C	C	C	C	C	A	C	C	C
JAX00117400	4	30490593	0	C	T	T	C	T	T	C	T	C	C	C	T	C	T	C	C	T	T	T	C	C	H	H	C	T	C	C	T	C	H	T	H	C	T	C	H	C	C	C	T	H	T	T	C	T	T
JAX00547589	4	30491010	0	G	C	G	G	G	G	G	G	C	G	H	G	G	G	G	G	G	G	G	G	G	H	H	H	G	G	C	G	G	H	G	G	G	G	H	H	G	H	G	G	G	G	G	G	G	G
JAX00547600	4	30586849	0	T	C	C	T	C	C	T	T	T	T	T	C	T	C	T	T	C	C	C	T	T	H	T	T	H	T	T	T	T	H	T	H	T	T	T	H	T	T	T	C	H	C	T	T	C	H
JAX00117406	4	30590173	0	C	T	T	C	T	T	C	C	C	C	C	T	C	T	N	C	T	T	T	C	C	H	C	C	H	C	C	C	C	H	C	H	C	C	C	N	C	C	C	T	H	T	C	C	T	H
JAX00547605	4	30615334	0	G	A	G	G	G	G	G	A	A	G	H	G	G	G	G	G	G	G	G	G	G	H	A	H	H	G	A	A	G	H	A	G	G	A	H	H	G	H	G	G	G	G	A	G	G	H
JAX00117411	4	30631945	0	C	A	A	C	A	A	C	A	A	A	A	A	C	A	A	C	A	A	A	A	A	A	A	A	A	A	A	A	C	A	A	A	A	A	N	A	C	A	C	A	A	A	A	C	A	A
JAX00222950	4	30638260	0	T	A	T	T	T	T	T	T	A	T	H	T	T	T	T	T	T	T	T	T	T	H	H	H	T	T	A	T	T	H	T	T	T	T	H	H	T	H	T	T	T	T	T	T	T	T
JAX00222952	4	30641204	0	C	A	C	C	C	C	C	A	A	C	H	C	C	C	C	C	C	C	C	C	C	H	A	H	H	C	A	A	C	H	A	C	C	A	H	N	C	H	C	C	C	C	A	C	C	H
JAX00117412	4	30656418	0	T	A	T	T	T	T	T	A	A	T	H	T	T	T	T	T	T	T	T	T	T	H	A	H	H	T	A	A	T	H	A	T	T	A	H	H	T	H	T	T	T	T	A	T	T	H
JAX00117414	4	30661220	0	G	C	C	G	C	C	G	C	C	C	C	C	N	C	C	H	C	C	C	C	C	C	C	C	C	C	C	C	G	C	C	C	C	C	H	C	G	C	G	C	C	C	C	G	C	C
JAX00117415	4	30692729	0	A	G	A	A	A	A	A	G	G	A	H	A	A	A	A	A	A	A	A	A	A	H	G	H	H	A	G	G	A	H	G	A	A	G	H	H	A	H	A	A	A	A	G	A	A	H
JAX00547615	4	30710017	0	A	G	A	A	A	A	A	G	G	A	H	A	A	A	A	A	A	A	A	A	A	H	G	H	H	A	G	G	A	H	G	A	A	G	A	H	A	N	A	A	A	A	G	A	A	H
JAX00222953	4	30713684	0	A	G	A	A	A	A	A	G	G	A	H	A	A	A	A	A	A	A	A	A	A	H	G	H	H	A	G	G	A	H	G	A	A	G	H	H	A	H	A	A	A	A	G	A	A	H
JAX00117419	4	30736124	0	T	A	T	T	T	T	T	T	A	T	H	T	T	T	T	T	T	T	T	T	T	H	H	H	T	T	A	T	T	H	T	T	T	T	H	H	T	H	T	T	T	T	T	T	T	T
JAX00117422	4	30778193	0	T	C	T	T	T	T	T	C	C	T	H	T	T	T	T	T	T	T	T	T	T	H	C	H	H	T	C	C	T	H	C	T	T	C	H	H	T	H	T	T	T	T	C	T	T	H
JAX00547623	4	30779237	0	G	A	G	G	G	G	G	G	A	G	H	G	G	G	G	G	G	G	G	G	G	H	H	H	G	G	A	G	G	H	G	G	G	G	H	H	G	H	G	G	G	G	G	G	G	G
JAX00547624	4	30785747	0	A	T	A	A	A	A	A	T	T	A	H	A	A	A	A	A	A	A	A	A	A	H	T	H	N	A	T	T	A	H	T	A	A	T	H	H	A	H	A	A	A	A	T	A	A	N
JAX00547625	4	30810744	0	C	T	C	C	C	C	C	C	T	C	H	C	C	C	C	C	C	C	C	C	C	H	H	H	C	C	T	C	C	H	C	C	C	C	H	H	C	H	C	C	C	C	C	C	C	C
JAX00547630	4	30859219	0	C	T	T	C	T	T	C	T	T	C	H	T	C	T	C	C	T	T	T	C	C	T	T	H	T	C	T	T	C	T	T	H	C	T	H	T	C	H	C	T	H	T	T	C	T	T
JAX00117431	4	30891276	0	G	T	T	G	T	T	G	T	T	T	T	T	G	T	T	G	T	T	T	T	T	T	T	T	T	T	T	T	G	T	T	T	T	T	H	T	G	T	G	T	T	T	T	G	T	T
JAX00117432	4	30891354	0	C	A	A	C	A	A	C	A	A	A	A	A	C	A	A	C	A	A	A	A	A	A	A	A	A	A	N	A	C	A	A	A	A	A	H	A	C	A	C	A	A	A	A	C	A	A
JAX00117433	4	30928022	0	T	C	C	T	C	C	T	C	C	C	C	C	T	C	C	T	C	C	C	C	C	C	C	C	C	C	C	C	T	C	C	C	C	C	H	C	T	C	T	C	C	C	C	T	C	C
JAX00547642	4	30929736	0	A	C	A	A	A	A	A	C	A	A	A	A	A	A	A	A	A	A	A	A	A	A	H	A	H	A	A	C	A	A	C	A	A	C	A	A	A	A	A	A	A	A	C	A	A	H
JAX00547654	4	30977748	0	C	T	C	C	C	C	C	T	T	C	H	C	C	C	C	C	C	C	C	C	C	H	T	H	H	C	T	T	C	H	T	C	C	T	H	H	C	H	C	C	C	C	T	C	C	H
JAX00117436	4	30978836	0	A	G	G	A	G	G	A	G	G	G	G	G	A	G	G	A	G	G	G	G	G	G	G	G	G	G	G	G	A	G	G	G	G	G	H	G	A	G	A	G	G	G	G	A	G	G
JAX00547655	4	30984608	0	G	A	G	G	G	G	G	G	G	A	N	G	G	G	A	G	G	G	G	A	A	G	G	H	G	A	G	G	G	G	G	H	A	G	G	G	G	N	G	G	N	G	G	G	N	G
JAX00117438	4	30988809	0	T	C	C	T	C	C	T	C	C	T	H	C	T	C	T	T	C	C	C	T	T	C	C	H	C	T	C	C	T	C	C	H	T	C	H	C	T	H	T	C	H	C	C	T	C	C
JAX00117440	4	31030065	0	T	G	G	T	G	G	T	T	T	T	T	G	T	G	T	T	G	G	G	T	T	H	T	T	H	T	T	T	T	H	T	H	T	T	T	H	T	T	T	G	H	G	T	T	G	H
JAX00117442	4	31062804	0	C	G	G	C	G	G	C	G	G	G	G	G	C	G	G	C	G	G	G	G	G	G	G	G	G	G	G	G	C	G	G	G	G	G	H	G	C	G	C	G	G	G	G	C	G	G
JAX00117443	4	31067286	0	G	A	A	G	A	A	G	G	G	A	H	A	G	A	A	G	A	A	A	A	A	H	G	H	H	A	G	G	G	H	G	A	A	G	G	N	G	H	G	A	A	A	G	G	A	G
JAX00547668	4	31072016	0	C	G	C	C	C	C	C	C	G	C	H	C	C	C	C	C	C	C	C	C	C	H	H	H	C	C	G	C	C	H	C	C	C	C	N	H	C	H	C	C	C	C	C	C	C	C
JAX00547673	4	31079000	0	T	C	C	T	C	C	T	T	C	T	H	C	N	C	T	T	H	C	C	T	T	C	H	N	N	T	N	T	T	C	T	H	T	T	H	N	T	C	T	C	H	C	T	T	C	H
JAX00547675	4	31089336	0	T	C	T	T	T	T	T	C	C	C	C	T	T	T	C	T	T	T	T	C	C	H	C	C	H	C	C	C	T	H	C	H	C	C	H	H	T	C	T	T	H	T	C	T	T	N
JAX00547678	4	31106060	0	A	G	A	A	A	A	A	G	G	G	G	A	A	A	G	A	A	A	A	G	G	H	G	G	H	G	G	G	A	H	G	H	G	G	H	H	A	G	A	A	H	A	G	A	A	H
JAX00547679	4	31119487	0	G	A	G	G	G	G	G	A	A	A	A	G	G	G	A	G	G	G	G	A	A	H	A	A	H	A	A	A	G	H	A	H	A	A	H	H	G	A	G	G	H	G	A	G	G	H
JAX00547684	4	31192661	0	A	G	G	A	G	G	A	G	G	A	H	G	A	G	A	A	G	G	G	A	A	G	G	H	G	A	G	G	A	G	G	H	A	G	H	G	A	H	A	G	N	G	G	A	G	G
JAX00547685	4	31200912	0	G	A	G	G	G	G	G	A	G	G	G	G	G	G	G	G	G	G	G	G	G	G	G	G	H	G	G	A	G	G	A	G	G	A	G	G	G	G	G	G	G	G	A	G	G	H
JAX00547689	4	31213808	0	A	G	A	A	A	A	A	A	G	A	H	A	A	A	A	A	A	A	A	A	A	H	H	H	A	A	G	A	A	H	A	A	A	A	H	H	A	H	A	A	A	A	A	A	A	A
JAX00547692	4	31227114	0	G	A	G	G	G	G	G	G	A	G	H	G	G	G	G	G	G	G	G	G	G	H	H	H	G	G	A	G	G	H	G	G	G	G	H	H	G	H	G	G	G	G	G	G	G	G
JAX00547693	4	31227140	0	G	A	G	G	G	G	G	A	G	G	G	G	G	G	G	G	G	G	G	G	G	G	H	G	H	G	G	A	G	G	A	G	G	A	G	G	G	G	G	G	G	G	A	G	G	H
JAX00117459	4	31279499	0	A	G	G	A	G	G	A	A	A	A	A	G	A	G	A	A	G	G	G	A	A	H	A	A	H	A	A	A	A	H	A	H	A	A	A	H	A	A	A	G	H	G	A	A	G	H
JAX00117460	4	31299178	0	A	G	G	A	G	G	A	G	G	A	H	G	A	G	A	A	G	G	G	A	A	G	G	H	G	A	G	G	A	G	G	H	A	G	H	G	A	H	A	G	H	G	G	A	G	G
JAX00117462	4	31299489	0	C	T	T	C	T	T	C	T	T	C	H	T	C	T	C	C	T	T	T	C	C	T	T	H	T	C	T	T	C	T	T	H	C	T	H	T	C	H	C	T	H	T	T	C	T	T
JAX00547703	4	31328726	0	G	A	A	G	A	A	G	G	G	G	G	A	G	A	G	G	A	A	A	G	G	H	G	G	H	G	G	G	G	H	G	H	G	G	G	H	G	G	G	A	H	A	G	G	A	H
JAX00547704	4	31329343	0	A	G	A	A	A	A	A	A	G	A	H	A	A	A	A	A	A	A	A	A	A	H	H	H	A	A	G	A	A	H	A	A	A	A	N	H	A	H	A	A	A	A	A	A	A	A
JAX00117463	4	31334784	0	A	G	G	A	G	G	A	A	A	A	A	G	A	G	A	A	G	G	G	A	A	H	A	A	H	A	A	A	A	H	A	H	A	A	A	H	A	A	A	G	H	G	A	A	G	H
JAX00117464	4	31346946	0	T	C	C	T	C	C	T	C	C	C	C	C	T	C	C	T	C	C	C	C	C	C	C	C	C	C	C	C	T	C	H	C	C	N	T	C	T	C	T	C	C	C	N	T	C	C
JAX00222966	4	31350430	0	T	A	T	T	T	T	T	A	A	T	H	T	T	T	T	T	T	T	T	T	T	H	A	H	H	T	A	A	T	H	A	T	T	A	H	H	T	H	T	T	T	T	A	T	T	H
JAX00222967	4	31350450	0	T	G	T	T	T	T	T	G	G	T	H	T	T	T	T	T	T	T	T	T	T	H	G	H	H	T	G	G	T	H	G	T	T	G	H	H	T	H	T	T	T	T	G	T	T	H
JAX00547707	4	31356576	0	A	G	A	A	A	A	A	G	A	A	A	A	A	A	A	A	A	A	A	A	A	A	H	A	H	A	A	G	A	A	G	A	A	G	A	A	A	A	A	A	A	A	G	A	A	H
JAX00117467	4	31378578	0	T	C	T	T	T	T	T	C	C	T	H	T	T	T	T	T	T	T	T	T	T	H	C	H	H	T	C	C	T	H	C	T	T	C	H	H	T	H	T	T	T	T	C	T	T	H
JAX00222969	4	31413497	0	C	T	C	C	C	C	C	T	T	C	H	C	C	C	C	C	C	C	C	C	C	H	T	N	H	C	T	T	C	H	T	C	C	T	N	H	C	H	C	C	C	C	T	C	C	N
JAX00117469	4	31418292	0	A	G	A	A	A	A	A	G	G	A	H	A	A	A	A	A	A	A	A	A	A	H	G	H	H	A	G	G	A	H	G	A	A	G	H	H	A	H	A	A	A	A	G	A	A	H
JAX00117472	4	31441982	0	C	A	C	C	C	C	C	A	A	C	H	C	C	C	C	C	C	C	C	C	C	H	A	H	H	C	A	A	C	H	A	C	C	A	H	H	C	H	C	C	C	C	A	C	C	H
JAX00547729	4	31458169	0	C	A	C	C	C	C	C	A	C	C	C	C	C	C	C	C	C	C	C	C	C	C	H	C	H	C	C	A	C	C	A	C	C	A	C	C	C	C	C	C	C	C	A	C	C	H
JAX00547731	4	31466110	0	G	C	G	G	G	G	G	G	C	G	H	G	G	G	G	G	G	G	G	G	G	N	H	H	G	G	N	G	G	H	G	G	G	G	H	H	G	H	G	G	G	G	G	G	G	G
JAX00547736	4	31467493	0	T	A	T	T	T	T	T	A	A	T	H	T	T	T	N	T	T	T	T	T	T	H	A	H	H	T	A	A	T	H	A	T	T	A	H	H	T	H	T	T	T	T	A	T	T	H
JAX00547742	4	31497600	0	A	G	A	A	A	A	A	G	G	G	G	A	A	A	G	A	A	A	A	G	G	H	G	G	H	G	G	G	A	H	G	H	G	G	H	H	A	G	A	A	H	A	G	A	A	G
JAX00117476	4	31498244	0	T	C	T	T	T	T	T	C	C	C	C	T	T	T	C	T	T	T	T	C	C	H	C	C	H	C	C	C	T	N	C	N	C	C	H	H	T	C	T	T	N	T	C	T	T	C
JAX00117477	4	31498535	0	G	A	G	G	G	G	G	A	A	A	A	G	G	G	A	G	G	G	G	A	A	H	A	A	H	A	A	A	G	H	A	H	A	A	H	H	G	A	G	G	H	G	A	G	G	H
JAX00547746	4	31529499	0	C	T	C	C	C	C	C	C	T	C	H	C	C	C	C	C	C	C	C	C	C	N	H	H	C	C	T	C	C	H	C	C	C	C	H	H	C	N	C	C	C	C	C	C	C	C
JAX00547747	4	31529982	0	A	G	A	A	A	A	A	G	A	A	A	A	A	A	A	A	A	A	A	A	A	A	H	A	H	A	A	G	A	A	G	A	A	G	A	A	A	A	A	A	A	A	G	A	A	H
JAX00547752	4	31558029	0	A	G	G	A	G	G	A	A	A	A	A	G	A	G	A	A	G	G	G	A	A	H	A	A	H	A	A	A	A	H	A	H	A	A	A	H	A	A	A	G	H	G	A	A	G	H
JAX00117480	4	31558476	0	T	C	C	T	C	C	T	T	C	T	H	C	T	C	T	T	C	C	C	T	T	C	H	H	H	T	C	T	T	C	T	H	T	T	H	C	T	H	T	C	H	C	T	T	C	H
JAX00547756	4	31579263	0	G	A	G	G	G	G	G	G	A	G	H	G	G	G	G	G	G	G	G	G	G	H	H	H	G	G	A	G	G	H	G	G	G	G	H	H	G	H	G	G	G	G	G	G	G	G
JAX00547762	4	31597201	0	G	A	G	G	G	G	G	A	G	A	H	G	G	G	A	G	G	G	G	A	A	G	H	H	H	A	G	A	G	G	A	H	A	A	G	G	G	H	G	G	H	G	A	G	G	H
JAX00117485	4	31621379	0	G	A	G	G	G	G	G	A	G	G	G	G	G	G	G	G	G	G	G	G	G	G	H	G	H	G	G	A	G	G	A	G	G	A	G	G	G	G	N	G	G	G	A	G	N	H
JAX00117486	4	31621875	0	G	A	G	G	G	G	G	A	A	G	H	G	G	G	G	G	G	G	G	G	G	H	A	H	H	G	A	A	G	H	A	G	G	A	H	H	G	H	G	G	G	G	A	G	G	H
JAX00547768	4	31622105	0	A	T	A	A	A	A	A	T	T	A	H	A	A	A	A	A	A	A	A	A	A	H	T	H	H	A	T	T	A	H	T	A	A	T	H	H	A	H	A	A	A	A	T	A	A	H
JAX00547776	4	31948994	0	T	A	T	T	T	T	T	A	A	T	H	T	T	T	T	T	T	T	T	T	T	H	A	H	N	T	A	A	T	H	A	T	T	A	H	H	T	H	T	T	T	T	A	T	T	N
JAX00547779	4	31949937	0	A	C	A	A	A	A	A	A	C	A	H	A	A	A	A	A	A	A	A	A	A	H	H	H	A	A	C	A	A	H	A	A	A	A	H	H	A	H	A	A	A	A	A	A	A	A
JAX00117494	4	31981421	0	A	C	A	A	A	A	A	A	C	A	H	A	A	A	A	A	A	A	A	A	A	H	H	H	A	A	C	A	A	H	A	A	A	A	H	H	A	A	A	A	A	A	A	A	A	A
JAX00222975	4	32039611	0	A	C	A	A	A	A	A	A	C	A	A	A	A	A	A	A	A	A	A	A	A	A	A	A	A	A	H	A	A	A	A	A	A	A	A	A	A	A	A	A	A	A	A	A	A	A
JAX00547793	4	32057935	0	T	C	T	T	T	T	T	T	C	T	H	T	T	T	T	T	T	T	T	T	T	N	H	H	T	T	C	T	T	H	T	T	T	T	N	H	T	H	T	T	T	T	T	T	T	T
JAX00117502	4	32080274	0	A	G	A	A	A	A	A	G	G	A	H	A	A	A	A	A	A	A	A	A	A	H	G	H	H	A	G	G	A	H	G	A	A	G	H	N	A	H	A	A	A	A	G	A	A	H
JAX00547796	4	32097945	0	T	A	T	T	T	T	T	T	T	A	H	T	T	T	A	T	T	T	T	A	A	T	T	H	T	A	T	T	T	T	T	H	A	T	T	T	T	H	T	T	H	T	T	T	T	T
JAX00547801	4	32174845	0	C	T	C	C	C	C	C	C	T	C	H	C	C	C	C	C	C	C	C	C	C	H	H	H	C	C	T	C	C	H	C	C	C	C	H	H	C	H	C	C	C	C	C	C	C	C
JAX00547803	4	32181105	0	A	C	A	A	A	A	A	C	C	C	C	N	A	A	C	A	A	A	A	C	C	H	C	C	N	C	C	C	A	H	C	H	C	C	N	H	A	C	A	A	H	A	C	A	A	H
JAX00222977	4	32191469	0	G	A	G	G	G	G	G	G	A	G	G	G	G	G	G	G	G	G	G	G	G	N	H	G	G	G	A	G	G	H	G	G	G	G	G	H	G	N	G	G	G	G	G	G	G	G
JAX00547808	4	32200861	0	T	C	T	T	T	T	T	C	T	T	T	T	T	T	T	T	T	T	T	T	T	T	H	T	H	T	T	C	T	T	C	T	T	C	T	T	T	T	T	T	T	T	C	T	T	H
JAX00547811	4	32206776	0	A	G	G	A	G	G	A	G	G	G	G	G	A	G	G	A	G	G	G	G	G	G	G	G	G	G	G	G	A	G	G	G	G	G	H	G	A	G	A	G	G	G	G	A	G	G
JAX00117512	4	32218612	0	A	G	G	A	G	G	A	G	G	A	H	G	A	G	A	A	G	G	G	A	A	G	G	H	G	A	G	G	A	G	G	H	A	G	H	G	A	H	A	G	H	G	G	A	G	G
JAX00547814	4	32229476	0	A	C	A	A	A	A	A	C	C	A	H	A	A	A	A	A	A	A	A	A	A	H	C	H	H	A	C	C	A	H	C	A	A	C	H	H	A	H	A	A	A	A	C	A	A	H
JAX00117513	4	32234822	0	C	T	T	C	T	T	C	C	C	C	C	T	C	T	C	C	T	T	T	C	C	T	C	C	T	C	C	C	C	T	C	T	C	C	C	T	C	C	C	T	T	T	C	C	T	T
JAX00117514	4	32246072	0	T	C	C	T	C	C	T	C	C	T	H	C	T	C	T	T	C	C	C	T	T	C	C	H	C	T	C	C	T	C	C	H	T	C	H	C	T	H	T	C	H	C	C	T	C	C
JAX00117515	4	32246103	0	T	C	C	T	C	C	T	C	C	T	H	C	T	C	T	T	C	C	C	T	T	C	C	H	C	T	C	C	T	C	C	H	T	C	H	C	T	H	T	C	H	C	C	T	C	C
JAX00547815	4	32254302	0	T	C	C	T	C	C	T	T	T	T	T	C	T	C	T	T	C	C	C	T	T	H	T	T	H	T	T	T	T	H	T	H	T	T	T	H	T	T	T	C	H	C	T	T	C	H
JAX00547816	4	32255444	0	C	T	C	C	C	C	C	C	C	T	H	C	C	C	T	C	C	C	C	T	N	C	C	H	C	T	C	C	C	C	C	H	H	C	C	C	C	H	C	C	H	C	C	C	C	C
JAX00547821	4	32264376	0	T	C	C	T	C	C	C	C	T	C	H	C	T	C	C	C	C	C	C	C	C	H	H	H	C	C	T	C	H	H	C	C	C	C	H	H	C	H	C	C	C	C	C	C	C	C
JAX00547823	4	32270226	0	G	A	A	G	A	A	A	G	G	A	H	A	G	A	A	A	A	A	A	A	A	H	G	H	H	A	G	G	H	H	G	A	A	G	H	H	A	H	A	A	A	A	G	A	A	H
JAX00547826	4	32311150	0	A	G	G	A	G	G	G	A	A	G	H	G	A	G	G	G	G	G	G	G	G	H	A	H	H	G	A	A	H	H	A	G	G	A	H	H	G	H	G	G	G	G	A	G	G	H
JAX00547827	4	32311164	0	A	G	G	A	G	G	G	A	A	G	H	G	A	G	G	G	G	G	G	G	G	H	A	H	H	G	A	A	H	H	A	G	G	A	N	H	G	H	G	G	G	G	A	G	G	N
JAX00547828	4	32311476	0	G	T	G	G	G	G	G	T	G	G	G	G	G	G	G	G	G	G	G	G	G	G	H	G	H	G	G	T	G	G	T	G	G	T	G	G	G	G	G	G	G	G	T	G	G	H
JAX00547831	4	32329150	0	C	T	T	C	T	T	T	T	C	T	H	H	C	T	T	T	T	T	T	T	T	H	H	H	T	T	C	T	H	H	T	T	T	T	H	H	T	H	T	T	T	T	T	T	T	T
JAX00117521	4	32348899	0	T	G	G	T	G	G	G	T	T	G	H	G	T	G	G	G	G	G	G	G	G	H	T	H	H	G	T	T	H	H	T	G	G	H	H	H	G	H	G	G	G	G	T	G	G	H
JAX00117522	4	32349874	0	C	A	A	C	A	A	A	A	A	A	A	A	C	A	A	A	A	A	A	A	A	A	A	A	A	A	A	A	H	A	A	A	A	A	A	A	A	A	A	A	A	A	A	A	A	A
JAX00547834	4	32350606	0	G	A	G	G	G	G	G	A	G	G	G	G	G	G	G	G	G	G	G	G	G	G	H	G	H	G	G	A	G	G	A	G	G	A	G	G	G	G	G	G	G	G	A	G	G	H
JAX00117525	4	32387380	0	G	A	A	G	A	A	A	G	G	G	G	N	G	A	G	A	A	A	A	G	G	H	G	G	H	G	G	G	H	H	G	H	G	G	H	H	A	G	N	A	H	A	N	A	A	A
JAX00547842	4	32443308	0	T	C	C	T	C	C	C	C	T	C	N	C	T	C	C	C	C	C	C	C	C	H	H	H	C	C	T	C	H	H	C	C	C	C	H	H	C	H	C	C	C	C	C	C	C	C
JAX00547846	4	32449268	0	G	A	G	G	G	G	G	A	G	G	G	G	G	G	G	G	G	G	G	G	G	G	H	G	H	G	G	A	G	G	A	G	G	A	G	G	G	G	G	G	G	G	A	G	G	H
JAX00117529	4	32454970	0	G	A	A	G	A	A	G	G	G	G	G	A	G	A	G	G	A	A	A	G	G	N	G	G	H	G	G	G	G	H	G	H	G	G	G	H	G	G	G	A	H	A	G	G	N	N
JAX00117530	4	32458777	0	A	G	G	A	G	G	G	A	A	G	H	G	A	G	G	G	G	G	G	G	G	H	A	H	H	G	A	A	H	H	A	G	G	A	H	H	G	H	G	G	G	G	A	G	G	H
JAX00547848	4	32471374	0	C	T	T	C	T	T	T	T	C	T	H	T	C	T	T	T	T	T	T	T	T	H	H	H	T	T	C	T	H	H	T	T	T	T	H	H	T	H	T	T	T	T	T	T	T	T
JAX00117534	4	32506876	0	T	G	G	T	G	G	T	T	T	T	T	G	T	G	T	T	G	G	G	T	T	N	T	T	N	T	T	T	T	G	T	N	T	T	T	H	T	T	T	G	G	G	T	T	G	G
JAX00547855	4	32530222	0	G	T	G	G	G	G	G	G	T	G	H	G	G	G	G	G	G	G	G	G	G	H	H	H	G	G	T	G	G	H	G	G	G	G	H	H	G	H	G	G	G	G	G	G	G	G
JAX00547860	4	32535868	0	T	C	C	T	C	C	C	T	T	C	H	C	T	C	C	C	C	C	C	C	C	H	T	H	H	C	T	T	H	H	T	C	C	T	H	H	C	H	C	C	C	C	T	C	C	H
JAX00547861	4	32538061	0	G	A	A	G	A	A	A	A	G	A	H	N	G	A	A	A	A	A	A	A	A	H	H	H	A	A	G	A	H	A	A	A	A	A	H	H	A	N	H	A	A	A	A	A	A	A
JAX00117536	4	32538357	0	C	T	T	C	T	T	C	C	C	C	C	T	C	T	C	C	T	T	T	C	C	H	C	C	H	C	C	C	C	H	C	H	C	C	C	H	C	C	C	T	H	T	C	C	T	H
JAX00547863	4	32550139	0	G	A	A	G	A	A	G	A	A	A	A	A	G	A	A	G	A	A	A	A	A	A	A	A	A	A	A	A	G	A	A	A	A	A	H	A	G	A	G	A	A	A	A	G	A	A
JAX00547867	4	32560749	0	G	C	G	G	G	G	G	G	C	G	H	G	G	G	G	G	G	G	G	G	G	H	C	H	G	G	C	G	G	H	G	G	G	G	H	H	G	H	G	G	G	G	G	G	G	G
JAX00117542	4	32620694	0	C	T	C	C	C	C	C	T	C	C	C	C	C	C	C	C	C	C	C	C	C	C	H	C	H	C	C	T	C	C	T	C	C	T	C	C	C	C	C	C	C	C	T	C	C	H
JAX00547872	4	32631141	0	A	G	A	A	A	A	A	A	G	A	H	A	A	A	A	A	A	A	A	A	A	H	H	H	A	A	G	A	A	H	A	A	A	A	H	H	A	H	A	A	A	A	A	A	A	A
JAX00547873	4	32667777	0	C	T	C	C	C	C	C	T	T	C	H	C	C	C	C	C	C	C	C	C	C	H	T	H	H	C	T	T	C	H	T	C	C	T	H	H	C	H	C	C	C	C	T	C	C	H
JAX00547875	4	32686267	0	C	T	C	C	C	C	C	C	C	T	H	C	C	C	T	C	C	C	C	T	T	C	C	H	C	T	C	C	C	C	C	H	T	C	C	C	C	H	C	C	H	C	C	C	C	C
JAX00117547	4	32701166	0	A	G	G	A	G	A	A	A	A	G	H	A	A	H	G	A	A	G	A	G	G	A	A	N	A	G	A	A	A	N	A	G	G	A	A	N	A	N	A	G	G	A	A	A	A	H
JAX00547878	4	32717232	0	C	T	T	C	T	C	C	C	C	C	C	C	C	H	C	C	C	T	C	C	C	C	C	C	C	C	C	C	C	H	C	H	C	C	C	H	C	C	C	T	H	C	C	C	C	H
JAX00547879	4	32717468	0	C	T	T	C	T	C	C	C	C	C	C	C	C	H	C	C	C	T	C	C	C	C	C	C	C	C	C	C	C	H	C	H	C	C	C	H	C	C	C	T	H	C	C	C	C	H
JAX00222984	4	32719148	0	C	T	C	C	C	C	C	C	T	C	H	C	C	C	C	C	C	C	C	C	C	H	H	H	C	C	T	C	C	H	C	C	C	C	H	H	C	H	C	C	C	C	C	C	C	C
JAX00547880	4	32719330	0	C	G	C	C	C	C	C	C	G	C	N	C	C	C	C	C	C	C	C	C	C	H	N	N	C	C	G	C	C	N	C	C	C	C	G	H	C	N	C	C	C	C	C	C	C	C
JAX00547881	4	32732137	0	G	A	G	G	G	G	G	A	A	G	H	G	G	G	G	G	G	G	G	G	G	H	A	H	H	G	A	A	H	H	A	G	G	A	H	H	G	H	G	G	G	G	A	G	G	H
JAX00547884	4	32771625	0	G	A	G	G	G	G	G	A	G	G	G	G	G	G	G	G	G	G	G	G	G	G	H	G	H	G	G	A	H	G	A	G	G	A	G	G	G	G	G	G	G	G	A	G	G	N
JAX00547887	4	32791053	0	A	G	A	A	A	A	A	A	G	A	H	A	A	A	A	A	A	A	A	A	A	H	H	H	A	A	G	A	A	H	A	A	A	A	H	H	A	H	A	A	A	A	A	A	A	A
JAX00117557	4	32814707	0	G	T	G	G	G	T	G	G	G	G	G	T	G	H	G	G	T	G	G	G	G	H	G	G	H	G	G	G	G	G	G	G	G	G	G	G	G	G	G	G	G	T	G	G	T	G
JAX00547890	4	32831429	0	C	A	C	C	C	C	C	C	A	A	A	C	C	C	A	C	C	C	C	A	A	H	H	A	C	A	A	C	C	H	C	H	A	C	H	N	C	A	C	C	N	C	C	C	C	C
JAX00547895	4	32840356	0	A	G	A	A	A	A	A	G	G	G	G	A	A	A	G	A	A	A	A	G	G	H	G	G	H	G	G	G	H	H	G	H	G	G	H	H	A	G	A	A	H	A	G	A	A	H
JAX00547896	4	32852407	0	C	T	C	C	C	C	C	C	T	C	H	C	C	C	C	C	C	C	C	C	C	H	H	H	C	C	T	C	C	H	C	C	C	C	H	H	C	H	C	C	C	C	C	C	C	C
JAX00117561	4	32860390	0	C	T	C	C	C	C	C	T	T	C	H	C	C	C	C	C	C	C	C	C	C	H	T	H	H	C	T	T	H	H	T	C	C	T	H	H	C	H	C	C	C	C	T	C	C	H
JAX00547901	4	32892779	0	C	T	C	C	C	C	C	C	C	T	N	C	C	C	T	C	C	C	C	T	T	C	C	H	C	T	C	C	C	C	C	H	T	C	C	C	C	C	C	C	C	C	C	C	C	C
JAX00117564	4	32911922	0	T	C	C	T	C	T	T	T	T	C	H	T	T	H	C	T	T	C	T	C	C	T	T	H	T	C	T	T	T	H	T	C	C	T	T	H	T	N	T	C	C	T	T	T	T	H
JAX00117565	4	32930182	0	T	C	C	T	C	T	T	C	T	C	H	T	T	H	C	T	T	C	T	C	C	T	H	H	H	C	T	C	H	H	C	C	C	C	T	H	T	H	T	C	C	T	C	T	T	C
JAX00117566	4	32931046	0	A	G	G	A	G	A	A	G	G	G	G	A	A	H	G	A	A	G	A	G	G	H	G	G	H	G	G	G	H	G	G	G	G	G	G	G	A	G	A	G	G	A	G	A	A	G
JAX00117567	4	32931118	0	G	A	A	G	A	G	G	A	G	A	H	G	G	H	A	G	G	A	G	A	A	G	H	H	H	A	G	A	H	H	A	A	A	A	G	H	G	H	G	A	A	G	A	G	G	A
JAX00117568	4	32965258	0	T	C	C	T	C	T	T	T	T	T	T	T	T	H	T	T	T	C	T	T	T	T	T	T	T	T	T	T	T	H	T	H	T	T	T	H	T	T	T	C	H	T	T	T	T	H
JAX00547914	4	32973678	0	T	C	T	T	T	T	T	C	C	T	H	T	T	T	T	T	T	T	T	T	T	T	C	T	N	T	C	C	H	T	C	T	T	C	C	T	T	T	T	T	T	T	C	T	T	H
JAX00547915	4	32973804	0	G	A	G	G	G	G	G	G	G	A	H	G	G	G	A	G	G	G	G	A	A	G	G	H	G	A	G	G	G	G	G	H	A	G	G	G	G	H	G	G	H	G	G	G	G	G
JAX00547916	4	32983837	0	A	G	A	A	A	A	A	G	G	A	H	A	A	A	A	A	A	A	A	A	A	H	G	H	H	A	G	G	H	H	G	A	A	G	G	H	A	H	A	A	A	A	G	A	A	H
JAX00547927	4	33019199	0	C	T	C	C	C	C	C	T	C	C	C	C	C	C	C	C	C	C	C	C	C	C	H	C	H	C	C	T	H	C	T	C	C	T	C	C	C	C	C	C	C	C	T	C	C	H
JAX00547930	4	33039180	0	A	C	A	A	A	A	A	C	C	C	C	A	A	A	C	A	A	A	A	C	C	C	C	C	H	C	C	C	H	H	C	H	C	C	C	H	A	C	A	A	H	A	C	A	A	H
JAX00547935	4	33050564	0	T	C	T	T	T	T	T	C	C	T	H	N	T	H	T	T	T	N	T	T	T	C	C	N	H	T	C	C	H	T	C	T	N	C	C	T	T	T	T	T	T	T	C	T	T	T
JAX00117575	4	33061749	0	G	T	G	G	G	G	G	T	G	G	G	G	G	G	G	G	G	G	G	G	G	G	T	G	T	G	G	T	T	G	T	G	G	T	G	G	G	G	G	G	G	G	T	G	G	T
JAX00117577	4	33082949	0	G	A	A	G	A	A	G	A	A	A	A	A	G	A	A	G	A	A	G	A	A	A	A	A	A	A	A	A	H	A	A	A	A	A	A	A	G	A	G	A	A	A	A	G	A	A
JAX00547938	4	33104181	0	C	G	C	C	C	C	C	G	C	C	C	C	C	C	C	C	C	C	C	C	C	C	H	C	H	C	C	G	H	C	G	C	C	G	C	C	C	C	C	C	C	C	G	C	C	H
JAX00547941	4	33139256	0	G	A	G	G	G	G	G	A	A	A	A	G	G	G	A	G	G	G	G	A	A	A	A	A	H	A	A	A	H	H	A	H	A	A	A	H	G	A	G	G	H	G	A	G	G	H
JAX00547942	4	33146102	0	G	C	G	G	G	G	G	G	G	C	H	G	G	G	C	G	G	G	G	C	C	G	G	H	G	C	G	G	G	G	G	H	C	G	G	G	G	H	G	G	H	G	G	G	G	G
JAX00547945	4	33146696	0	C	T	C	C	C	T	C	C	C	T	N	T	C	H	T	C	T	C	C	T	T	C	C	H	H	T	C	C	C	C	C	H	T	C	C	C	C	H	C	C	H	T	C	C	T	C
JAX00547948	4	33162060	0	C	G	C	C	C	C	C	G	C	G	N	C	C	C	G	C	C	C	C	G	G	C	H	H	H	G	C	G	H	C	G	H	G	G	C	C	C	H	C	C	H	C	G	C	C	H
JAX00547956	4	33191645	0	T	G	T	T	T	T	T	G	G	G	G	T	T	T	G	T	T	T	T	G	G	G	G	G	H	G	G	G	H	H	G	H	G	G	G	H	T	G	T	T	H	T	G	T	T	H
JAX00547966	4	33217189	0	A	G	A	A	A	A	A	G	G	A	A	A	A	A	A	A	A	A	A	A	A	G	G	H	N	A	G	G	H	H	G	A	A	G	G	H	A	H	A	A	A	A	G	A	A	H
JAX00117588	4	33233573	0	C	T	C	C	C	T	C	C	C	C	C	T	C	H	C	C	T	C	C	C	C	C	C	C	N	C	C	C	C	C	C	C	N	C	C	C	C	C	C	C	C	T	N	C	T	C
JAX00547970	4	33234579	0	C	G	C	C	C	C	C	G	G	G	G	C	C	C	G	C	C	C	C	G	G	G	G	G	H	G	G	G	H	H	G	H	G	G	G	H	C	G	C	C	H	C	G	C	C	H
JAX00547977	4	33294604	0	C	T	C	C	C	C	C	C	C	T	H	C	C	C	T	C	C	C	C	T	T	C	C	H	C	T	C	C	C	C	C	H	T	C	C	C	C	H	C	C	H	C	C	C	C	C
JAX00547978	4	33299152	0	T	G	T	T	T	T	T	G	T	T	T	T	T	T	T	T	T	T	T	T	T	T	H	T	H	T	T	G	H	T	G	T	T	G	T	T	T	T	T	T	T	T	G	T	T	H
JAX00117595	4	33335742	0	C	T	T	C	T	C	C	C	C	C	C	C	C	N	C	C	C	T	C	C	C	C	C	C	C	C	C	C	C	H	C	H	C	C	C	H	C	C	C	T	H	C	C	T	C	H
JAX00117596	4	33348842	0	T	C	T	T	T	C	T	C	C	T	H	C	T	H	T	T	C	T	T	T	T	C	C	H	C	T	C	C	H	H	C	T	T	C	C	H	T	H	T	T	T	C	C	T	C	H
JAX00547987	4	33357845	0	G	C	G	G	G	G	G	G	C	G	C	G	G	G	G	G	G	G	G	G	G	C	H	H	G	G	C	G	H	H	G	G	G	G	C	H	G	N	G	G	G	G	G	G	G	G
JAX00547989	4	33373194	0	C	A	C	C	C	C	C	A	C	C	C	C	C	C	C	C	C	C	C	C	C	C	H	C	H	C	C	A	H	C	A	C	C	A	C	C	C	C	C	C	C	C	A	C	C	H
JAX00547991	4	33376042	0	C	T	C	C	C	C	C	C	T	C	N	C	C	C	C	C	C	C	C	C	C	T	H	N	C	C	T	C	C	H	C	C	C	C	T	H	C	H	C	C	C	C	C	C	C	C
JAX00547992	4	33377643	0	T	C	T	T	T	C	T	T	C	C	C	C	T	H	C	T	C	T	T	C	C	C	H	C	H	C	C	T	T	H	T	H	C	T	C	H	T	C	T	T	H	C	T	T	C	T
JAX00117599	4	33390667	0	T	A	T	T	T	A	T	T	T	T	T	A	T	H	T	T	A	T	T	T	T	T	T	T	A	T	T	H	T	T	H	T	T	T	T	T	T	T	T	T	T	A	T	T	A	T
JAX00547997	4	33400714	0	C	A	C	C	C	C	C	A	C	C	C	C	C	C	C	C	C	C	C	C	C	C	H	C	C	C	C	A	N	C	A	C	C	A	C	C	C	C	C	C	C	C	A	C	C	C
JAX00548002	4	33426735	0	A	T	A	A	A	A	A	T	T	A	H	A	A	A	A	A	A	A	A	A	A	T	T	H	H	A	T	T	H	H	T	A	A	T	T	H	A	H	A	A	A	A	T	A	A	H
JAX00548013	4	33453010	0	T	C	T	T	T	C	T	T	C	C	C	C	T	H	C	T	C	T	T	C	C	C	H	C	H	C	C	T	T	H	T	H	C	T	C	H	T	C	T	T	H	C	T	T	C	T
JAX00548023	4	33502765	0	C	T	C	C	C	C	C	C	T	C	H	C	C	C	C	C	C	C	C	C	C	T	H	H	C	C	T	C	C	H	C	C	C	C	T	H	C	H	C	C	C	C	C	C	C	C
JAX00117609	4	33513097	0	T	C	T	T	T	T	T	T	C	T	H	T	T	T	T	T	T	T	T	T	T	C	H	H	T	T	C	T	T	H	T	T	T	T	C	H	T	H	T	T	T	T	T	T	T	T
JAX00223002	4	33593398	0	A	G	A	A	A	A	A	G	G	A	H	A	A	A	A	A	A	A	A	A	A	G	G	H	N	A	G	G	H	H	G	A	A	G	G	H	A	N	A	A	A	A	G	A	A	N
JAX00117618	4	33622539	0	G	A	G	G	G	G	G	A	G	G	G	G	G	G	G	G	G	G	G	G	G	G	G	G	G	G	G	A	G	G	A	G	G	G	G	G	G	G	G	G	G	G	A	G	G	G
JAX00548036	4	33622588	0	T	C	T	T	T	T	T	C	C	C	C	T	T	T	C	T	T	T	T	C	C	T	C	C	H	C	C	C	H	H	C	H	C	T	C	H	T	C	T	T	H	T	C	T	T	H
JAX00548039	4	33631450	0	A	G	A	A	A	A	A	A	G	A	A	A	A	A	A	A	A	A	A	A	A	A	H	H	A	A	G	A	A	H	A	A	A	A	G	H	A	A	A	A	A	A	A	A	A	A
JAX00117619	4	33645376	0	A	G	A	A	A	A	A	A	A	G	G	A	A	A	G	A	A	A	A	G	G	A	A	H	A	G	A	A	A	A	A	H	G	A	A	A	A	G	A	A	H	A	A	A	A	A
JAX00548045	4	33684090	0	T	C	T	T	T	T	T	C	C	T	T	T	T	T	T	T	T	T	T	T	T	T	C	H	H	T	C	C	H	H	C	T	T	T	C	H	T	T	T	T	T	T	C	T	T	H
JAX00117623	4	33701693	0	A	G	A	A	A	A	A	G	G	A	A	A	A	A	A	A	A	A	A	A	A	A	G	H	H	A	G	G	H	H	G	A	A	A	G	H	A	A	A	A	A	A	G	A	A	H
JAX00223008	4	33705478	0	T	A	T	T	T	T	T	T	A	T	T	T	T	T	T	T	T	T	T	T	T	T	H	H	T	T	A	T	T	H	T	T	T	T	A	H	T	T	T	T	T	T	T	T	T	T
JAX00548048	4	33710703	0	A	T	A	A	A	A	A	A	T	A	A	A	A	A	A	A	A	A	A	A	A	A	H	H	A	A	T	A	A	H	A	A	A	A	T	H	A	A	A	A	A	A	A	A	A	A
JAX00548053	4	33748912	0	G	A	G	G	G	G	G	A	G	G	G	G	G	G	G	G	G	G	G	G	G	G	H	G	H	G	G	A	H	G	A	G	G	G	G	G	G	G	G	G	G	G	A	G	G	H
JAX00117627	4	33749363	0	G	T	G	G	G	G	G	T	T	G	G	G	G	G	G	G	G	G	G	G	G	G	T	H	H	G	T	T	H	H	T	G	G	G	T	H	G	G	G	G	G	G	T	G	G	H
JAX00117630	4	33780375	0	G	T	G	G	G	G	G	G	T	G	G	G	G	G	G	G	G	G	G	G	G	G	H	H	G	G	T	G	G	H	G	G	G	G	T	H	G	G	G	G	G	G	G	G	G	G
JAX00548058	4	33813942	0	G	A	G	G	G	G	G	G	A	G	G	G	G	G	G	G	G	G	G	G	G	G	H	H	G	G	A	G	G	H	G	G	G	G	A	H	G	G	G	G	G	G	G	G	G	G
JAX00223009	4	33816945	0	C	A	C	C	C	C	C	C	A	C	C	C	C	C	C	C	C	C	C	C	C	C	H	H	C	C	A	C	C	H	C	C	C	C	A	H	C	C	C	C	C	C	C	C	C	C
JAX00548059	4	33838301	0	G	A	G	G	G	G	G	G	G	A	A	G	G	G	A	G	G	G	G	A	A	G	G	H	G	A	G	G	G	G	G	H	A	G	G	G	G	A	G	G	H	G	G	G	G	G
JAX00548065	4	33854339	0	C	T	C	C	C	C	C	C	C	T	T	C	C	C	T	C	C	C	C	T	T	C	C	H	C	T	C	C	C	C	C	H	T	C	C	C	C	T	C	C	H	C	C	C	C	C
JAX00117634	4	33859293	0	G	A	A	G	A	A	G	G	G	G	G	A	G	A	G	G	A	A	G	G	G	A	G	G	H	G	G	G	G	H	G	H	G	A	G	H	G	G	G	A	H	A	G	A	A	H
JAX00548067	4	33881455	0	T	C	T	T	T	T	T	T	C	T	T	T	T	T	T	T	T	T	T	T	T	T	H	N	T	T	C	T	T	H	T	T	T	T	C	H	T	T	T	T	T	T	T	T	T	T
JAX00548068	4	33881827	0	C	T	C	C	C	C	C	C	T	C	C	C	C	C	C	C	C	C	C	C	C	C	H	H	C	C	T	C	C	H	C	C	C	C	T	H	C	C	C	C	C	C	C	C	C	C
JAX00117637	4	33899686	0	T	A	T	T	T	T	T	A	A	A	A	T	T	T	A	T	T	T	T	A	A	T	A	A	H	A	A	A	H	H	A	H	A	T	A	H	T	A	T	T	H	T	A	T	T	H
JAX00548071	4	33911631	0	T	C	T	T	T	T	T	T	C	T	T	T	T	T	T	T	T	T	T	T	T	T	H	H	T	T	C	T	T	H	T	T	T	T	C	H	T	T	T	T	T	T	T	T	T	T
JAX00117640	4	33920558	0	T	C	T	T	T	T	T	C	C	C	C	T	T	T	C	T	T	T	T	C	C	T	C	C	H	C	C	C	H	H	C	H	C	T	C	H	T	C	N	T	H	T	C	T	T	H
JAX00548075	4	33958615	0	T	A	T	T	T	T	T	A	A	T	T	T	T	T	T	T	T	T	T	T	T	T	A	H	H	T	A	A	H	H	A	T	T	T	A	H	T	T	T	T	T	T	A	T	T	N
JAX00117642	4	33958632	0	G	T	G	G	G	G	G	G	T	G	G	G	G	G	G	G	G	G	G	G	G	G	H	H	G	G	T	G	G	H	G	G	G	G	T	H	G	G	G	G	G	G	G	G	G	G
JAX00117643	4	33978212	0	G	A	G	G	G	G	G	G	A	A	A	G	G	G	A	G	G	G	G	A	A	G	H	A	G	A	A	G	G	H	G	H	A	G	A	H	G	A	G	G	H	G	G	G	G	G
JAX00117644	4	33978310	0	C	T	C	C	C	C	C	T	C	C	C	C	C	C	C	C	C	C	C	C	C	C	N	C	N	C	C	H	H	C	H	C	C	C	C	C	C	C	C	C	C	C	H	C	C	C
JAX00548079	4	33978438	0	T	A	T	T	T	T	T	T	A	A	A	T	T	T	A	T	T	T	T	A	A	T	H	A	T	A	A	T	T	H	T	H	A	T	A	H	T	A	T	T	N	T	T	T	T	T
JAX00548085	4	33988943	0	A	G	A	A	A	A	A	G	A	G	G	A	A	A	G	A	A	A	A	G	G	A	H	H	H	G	A	G	H	A	G	H	G	A	A	A	A	G	A	A	H	A	G	A	A	H
JAX00548087	4	33995654	0	G	A	G	G	G	G	G	G	A	G	G	N	G	G	G	G	G	G	G	G	G	G	H	H	G	G	A	G	G	H	G	G	G	G	A	H	G	G	G	G	G	G	G	G	G	G
JAX00548090	4	34001529	0	A	C	A	A	A	A	A	A	C	A	A	A	A	A	A	A	A	A	A	A	A	A	H	H	A	A	C	A	A	H	A	A	A	A	C	H	A	A	A	A	A	A	A	A	A	A
JAX00117649	4	34041325	0	T	C	C	T	C	C	T	T	T	T	T	C	T	C	T	T	C	C	T	T	T	C	T	T	H	T	T	T	T	N	T	H	T	C	T	H	T	T	T	C	H	C	T	C	C	H
JAX00548095	4	34043264	0	G	A	G	G	G	G	G	G	G	A	A	G	G	G	A	G	G	G	G	A	A	G	G	N	G	H	G	G	G	G	G	H	A	G	G	G	G	A	G	G	H	G	G	G	G	G
JAX00548097	4	34061849	0	C	A	C	C	C	C	C	A	A	C	C	C	C	C	C	C	C	C	C	C	C	C	A	H	H	C	A	A	H	H	A	C	C	C	A	H	C	C	C	C	C	C	A	C	C	H
JAX00548098	4	34066805	0	C	T	C	C	C	C	C	T	C	T	T	C	C	C	T	C	C	C	C	T	T	C	N	N	H	T	C	T	H	C	T	H	T	C	C	C	C	T	C	C	H	C	T	C	C	H
JAX00223016	4	34068854	0	G	A	G	G	G	G	G	G	A	G	G	G	G	G	G	G	G	G	G	G	G	G	H	H	G	G	A	G	G	H	G	G	G	G	A	H	G	G	G	G	G	G	G	G	G	G
JAX00223017	4	34068918	0	A	G	A	A	A	A	A	A	G	A	A	A	A	A	A	A	A	A	A	A	A	A	H	H	A	A	G	A	A	H	A	A	A	A	G	H	A	A	A	A	A	A	A	A	A	A
JAX00548102	4	34083196	0	C	T	C	C	C	C	C	T	C	C	C	C	C	C	C	C	C	C	C	C	C	C	H	C	H	C	C	T	H	C	T	C	C	C	C	C	C	C	C	C	C	C	T	C	C	H
JAX00548103	4	34083766	0	T	C	T	T	T	T	T	C	T	T	T	T	T	T	T	T	T	T	T	T	T	T	H	T	H	T	T	C	H	T	C	T	T	T	T	T	T	T	T	T	T	T	C	T	T	H
JAX00548104	4	34083806	0	C	T	C	C	C	C	C	T	C	C	C	C	C	C	C	C	C	C	C	C	C	C	H	C	H	C	C	T	H	C	T	C	C	C	C	C	C	C	C	C	C	C	T	C	C	H
JAX00548109	4	34104066	0	A	G	A	A	A	A	A	A	G	A	A	A	A	A	A	A	A	A	A	A	A	A	N	H	A	A	G	A	A	H	A	A	A	A	G	H	A	A	A	A	A	A	A	A	A	A
JAX00548112	4	34105618	0	C	T	C	C	C	C	C	C	T	C	C	C	C	C	C	C	C	C	C	C	C	C	H	H	C	C	T	C	C	H	C	C	C	C	T	H	C	C	C	C	C	C	C	C	C	C
JAX00117654	4	34114667	0	G	A	G	G	G	G	G	G	A	G	G	G	G	G	G	G	G	G	G	G	G	G	G	G	G	G	A	G	G	G	G	G	G	G	A	G	G	G	G	G	G	G	G	G	G	G
JAX00117656	4	34137694	0	G	A	G	G	G	G	G	G	A	A	A	G	G	G	A	G	G	G	G	A	A	G	H	A	G	A	A	G	G	H	G	H	A	G	A	H	G	A	G	G	H	G	G	G	G	G
JAX00117657	4	34139679	0	A	G	A	A	A	A	A	G	G	A	A	A	A	A	A	A	A	A	A	A	A	A	G	H	H	A	G	G	H	H	G	A	A	A	G	H	A	A	A	A	A	A	G	A	A	H
JAX00548118	4	34165716	0	A	G	A	A	A	A	A	A	G	A	A	A	A	A	A	A	A	A	A	A	A	A	H	H	A	A	G	A	A	H	A	A	A	A	G	H	A	A	A	A	A	A	A	A	A	A
JAX00548120	4	34181207	0	A	G	A	A	A	A	A	G	G	A	A	A	A	A	A	A	A	A	A	A	A	A	G	H	H	A	G	G	H	N	G	A	A	A	G	H	A	A	A	A	A	A	G	A	A	H
JAX00117659	4	34181896	0	A	G	A	A	A	A	A	A	G	A	A	A	A	A	A	A	A	A	A	A	A	A	H	G	A	A	G	A	A	H	A	A	A	A	G	H	A	A	A	A	A	A	A	A	A	A
JAX00117660	4	34181952	0	T	G	T	T	T	T	T	T	G	T	T	T	T	T	T	T	T	T	T	T	T	T	H	H	T	T	G	T	T	H	T	T	T	T	G	H	T	T	T	T	T	T	T	T	T	T
JAX00117662	4	34218646	0	C	T	C	C	C	C	C	C	T	C	C	C	C	C	C	C	C	C	C	C	C	C	H	H	C	C	T	C	C	H	C	C	C	C	T	H	C	C	C	C	C	C	C	C	C	C
JAX00117664	4	34263257	0	G	A	G	G	G	G	G	G	A	G	G	G	G	G	G	G	G	G	G	G	G	G	H	H	G	G	A	G	G	H	G	G	G	G	A	H	G	G	G	G	G	G	G	G	G	G
JAX00117668	4	34298696	0	C	T	T	C	C	T	C	C	C	C	C	T	C	H	C	C	T	C	C	C	C	T	C	C	H	C	C	C	C	C	C	H	C	C	C	C	C	C	H	C	C	T	C	C	T	H
JAX00548128	4	34299714	0	T	C	T	T	T	T	T	T	C	T	T	T	T	T	T	T	T	T	T	T	T	T	H	H	T	T	C	T	T	H	T	T	T	T	C	H	T	T	T	T	T	T	T	T	T	T
JAX00548130	4	34326506	0	A	T	T	A	A	T	A	A	A	A	A	H	A	N	A	A	T	A	A	A	A	T	A	A	N	A	A	A	A	A	A	H	A	A	A	A	A	A	H	A	A	T	A	A	T	N
JAX00548132	4	34350198	0	C	T	T	C	C	T	C	C	C	C	C	T	C	H	C	C	T	C	C	C	C	T	C	C	H	C	H	C	C	C	C	H	C	N	C	C	C	C	N	C	N	T	C	C	T	H
JAX00117673	4	34375288	0	T	A	A	T	T	A	T	T	A	T	T	A	T	H	T	T	A	T	T	T	T	A	H	H	H	T	A	T	T	H	T	H	T	T	A	H	T	T	H	T	T	A	T	T	A	H
JAX00548135	4	34392220	0	G	A	G	G	G	G	G	G	A	G	G	G	G	G	G	G	G	G	G	G	G	G	H	H	G	G	A	G	G	H	G	G	G	G	A	H	G	G	G	G	G	G	G	G	G	G
JAX00117678	4	34432384	0	T	C	C	T	T	C	T	C	C	T	T	C	T	H	T	T	C	T	T	T	T	C	C	H	H	T	C	C	T	H	C	N	T	T	C	H	T	T	H	T	T	C	C	T	C	C
JAX00117680	4	34474275	0	G	C	G	G	G	G	G	G	C	G	G	G	G	G	G	G	G	G	G	G	G	G	N	H	G	G	C	G	G	H	G	G	G	G	C	H	G	G	G	G	G	G	G	G	G	G
JAX00548140	4	34484493	0	G	A	G	G	G	G	G	G	A	G	G	G	G	G	G	G	G	G	G	G	G	G	N	N	G	G	A	G	G	H	G	G	G	G	A	H	G	G	G	G	G	G	G	G	G	G
JAX00117683	4	34501288	0	A	T	A	A	A	A	A	A	T	A	A	A	A	A	A	A	A	A	A	A	A	A	H	H	A	A	T	A	A	H	A	A	A	A	T	H	A	A	A	A	A	A	A	A	A	A
JAX00548144	4	34509845	0	G	A	G	G	G	G	G	G	A	G	G	G	G	G	G	G	G	G	G	G	G	G	H	H	G	G	A	G	G	H	G	G	G	G	A	H	G	G	G	G	G	G	G	G	G	G
JAX00117686	4	34558381	0	C	G	G	C	C	G	C	C	C	C	C	G	C	H	C	C	G	C	C	C	C	G	C	C	H	C	C	C	C	C	C	H	C	C	C	C	C	C	H	C	C	G	C	C	G	H
JAX00117687	4	34559491	0	A	C	C	A	A	C	C	A	C	A	A	C	A	H	A	C	C	A	C	A	A	C	H	H	H	A	C	A	A	H	A	H	A	A	C	H	C	A	C	A	A	C	A	A	C	H
JAX00117691	4	34609297	0	T	A	A	T	T	A	T	A	T	T	T	A	T	H	T	T	A	T	T	T	T	A	H	T	H	T	T	A	T	T	A	H	T	T	T	T	T	T	H	T	T	A	A	T	A	A
JAX00548150	4	34617049	0	G	A	G	G	G	G	G	A	G	G	G	G	G	G	G	G	G	G	G	G	G	G	H	G	G	G	G	A	G	G	A	G	G	G	G	G	G	G	G	G	G	G	A	G	G	H
JAX00548153	4	34644842	0	C	T	T	C	C	T	T	C	T	C	C	T	C	H	C	T	T	C	T	C	C	T	C	H	H	C	T	C	C	C	C	H	N	C	T	C	T	C	T	C	C	T	C	C	T	C
JAX00548154	4	34649452	0	A	G	G	A	A	G	G	A	G	G	G	G	A	G	G	G	G	A	G	G	G	G	H	G	H	G	G	A	A	H	A	G	G	A	G	H	G	G	G	A	H	G	A	A	G	H
JAX00548155	4	34649824	0	C	T	C	C	C	C	C	C	T	C	C	C	C	C	C	C	C	C	C	C	C	C	H	H	C	C	T	C	C	N	C	C	C	C	T	H	C	C	C	C	C	C	C	C	C	C
JAX00117695	4	34652447	0	G	A	A	G	G	A	G	G	G	A	A	A	G	A	A	G	A	G	G	A	A	A	G	H	H	A	G	G	G	G	G	A	A	G	G	G	G	A	H	G	H	A	G	G	A	H
JAX00223029	4	34655272	0	A	T	A	A	A	A	T	A	T	A	A	A	A	A	A	T	A	A	T	A	A	A	H	T	A	A	T	A	A	H	A	A	A	A	T	H	T	A	T	A	A	A	A	A	H	A
JAX00117697	4	34682088	0	G	A	A	G	G	A	G	A	G	A	A	A	G	A	A	G	A	G	G	A	A	A	H	H	H	A	G	A	G	G	A	A	A	G	G	G	G	A	H	G	H	A	A	G	A	A
JAX00117698	4	34711873	0	A	C	C	A	A	C	C	C	C	C	C	C	A	C	C	C	C	A	C	C	C	C	C	C	H	C	H	C	A	N	C	C	C	A	C	A	C	C	C	A	H	C	C	A	C	C
JAX00548164	4	34712248	0	C	T	C	C	C	C	C	T	C	T	T	C	C	H	T	C	C	C	C	T	T	C	H	N	C	T	C	T	C	C	T	H	T	C	C	C	C	T	C	C	H	C	T	C	C	H
JAX00548169	4	34714433	0	T	A	T	T	T	T	A	A	A	T	T	T	T	T	T	A	T	T	A	T	T	T	A	H	T	T	A	A	T	H	A	T	T	T	A	H	A	T	H	T	T	T	A	T	T	A
JAX00117704	4	34771350	0	T	G	G	T	T	G	T	T	T	T	T	G	T	N	T	T	G	T	T	T	T	G	T	T	N	T	T	T	T	T	T	H	T	T	T	T	T	T	H	T	T	G	T	T	G	H
JAX00548174	4	34772913	0	C	T	C	C	C	C	C	T	C	C	C	C	C	C	C	C	C	C	C	C	C	C	C	C	C	C	C	T	C	C	T	C	C	C	C	C	C	C	C	C	C	C	T	C	C	H
JAX00548175	4	34776505	0	G	A	G	G	G	G	G	A	G	A	A	G	G	H	A	G	G	G	G	A	A	G	H	H	G	A	G	A	G	G	A	H	A	G	G	G	G	A	G	G	H	G	A	G	G	H
JAX00117705	4	34791086	0	C	A	A	C	C	A	A	A	A	A	A	A	C	A	A	A	A	C	A	A	A	A	A	A	H	A	A	A	C	H	A	A	A	C	A	H	A	A	A	C	H	A	A	C	A	A
JAX00548178	4	34798761	0	C	G	C	C	C	C	G	C	G	C	C	C	C	C	C	G	C	C	G	C	C	C	H	H	C	C	G	C	C	H	C	C	C	C	G	H	G	C	G	C	C	C	C	C	C	C
JAX00548179	4	34801981	0	C	A	C	C	C	A	C	C	C	C	C	A	C	C	C	C	A	C	C	C	C	C	C	C	C	C	C	C	C	C	C	C	C	C	C	C	C	C	C	C	C	A	C	C	A	C
JAX00548181	4	34804508	0	T	C	T	T	T	T	C	T	C	C	C	T	T	H	C	C	T	T	C	C	C	T	T	C	T	C	C	T	T	T	T	H	C	T	C	T	C	C	T	T	H	T	T	T	T	T
JAX00117706	4	34810287	0	T	G	G	T	T	G	T	T	T	T	T	G	T	H	T	T	G	T	T	T	T	G	T	T	H	T	T	T	T	T	T	H	T	T	T	T	T	T	H	T	T	G	T	T	G	H
JAX00548183	4	34817696	0	T	A	T	T	T	T	T	A	T	T	T	T	T	T	T	T	T	T	T	T	T	T	H	T	T	T	T	A	T	T	A	T	T	T	T	T	T	T	T	T	T	T	A	T	T	H
JAX00117708	4	34830015	0	G	A	A	G	G	A	A	A	A	G	G	A	G	H	G	A	A	G	A	G	G	A	A	H	H	G	A	A	G	H	A	H	G	G	A	H	A	G	A	G	G	A	A	G	A	A
JAX00223034	4	34838854	0	T	G	T	T	T	T	G	T	G	T	T	T	T	T	T	G	T	T	G	T	T	T	H	H	T	T	G	T	T	H	T	T	T	T	G	H	G	T	G	T	T	T	T	T	T	T
JAX00548189	4	34853466	0	C	T	T	C	C	T	T	T	T	C	C	T	C	H	C	T	T	C	T	C	C	T	T	N	H	C	T	T	C	N	T	H	C	C	T	N	T	C	T	C	C	T	T	C	T	T
JAX00117710	4	34853745	0	C	T	T	C	C	T	C	C	C	C	C	T	C	H	C	C	T	C	C	C	C	T	C	C	H	C	C	C	C	C	C	H	C	C	C	C	C	C	H	C	C	T	C	C	T	H
JAX00548195	4	34872095	0	T	C	T	T	T	T	C	T	C	T	T	T	T	T	T	C	T	T	C	T	T	T	C	H	T	T	C	T	T	H	T	T	T	T	C	H	C	T	H	T	T	T	T	T	T	T
JAX00223035	4	34879041	0	T	C	T	T	T	T	C	C	C	T	T	T	T	T	T	C	T	T	C	T	T	T	C	H	T	T	C	C	T	H	C	T	T	T	C	H	C	T	H	T	T	T	C	T	T	H
JAX00548202	4	34980140	0	C	T	C	C	C	C	T	C	C	C	C	C	C	C	C	T	C	C	T	C	C	C	C	C	C	C	C	C	C	C	C	C	C	C	C	C	T	C	H	C	C	C	C	C	C	C
JAX00548207	4	34990643	0	T	C	T	T	T	T	C	T	C	C	C	T	T	H	C	C	T	T	C	C	C	T	H	C	T	C	C	T	T	H	T	H	C	T	C	N	C	C	H	T	N	T	T	T	T	T
JAX00117719	4	34991622	0	C	T	T	C	C	T	T	T	T	T	T	T	C	T	T	T	T	C	T	T	T	T	T	T	H	T	T	T	C	H	T	T	T	C	T	H	T	T	T	C	H	T	T	C	T	T
JAX00548215	4	35036065	0	G	T	G	G	G	G	G	T	G	T	T	G	G	H	T	G	G	G	G	T	T	G	H	H	G	T	G	T	G	G	T	H	T	G	G	G	G	T	G	G	H	G	T	G	G	H
JAX00548219	4	35054912	0	C	G	C	C	C	C	G	C	C	C	C	C	C	C	C	G	C	C	G	C	C	C	C	C	C	C	C	C	C	C	C	C	C	C	C	C	G	C	H	C	C	C	C	C	C	C
JAX00548220	4	35057490	0	T	C	T	T	T	T	C	C	C	C	C	T	T	H	C	C	T	T	C	C	C	T	C	C	T	C	C	C	T	H	C	H	C	T	C	H	C	C	H	T	H	T	C	T	T	H
JAX00548221	4	35058181	0	C	G	C	C	C	C	G	C	G	G	G	C	C	H	G	G	C	C	G	G	G	C	H	G	C	G	G	C	C	H	C	H	G	C	G	H	G	G	H	C	H	C	C	C	C	C
JAX00117726	4	35058230	0	T	C	C	T	T	C	C	C	C	C	C	C	T	C	C	C	C	T	C	C	C	C	C	C	H	C	C	C	T	H	C	C	C	T	C	H	C	C	C	T	H	C	C	T	C	C
JAX00223040	4	35078129	0	G	A	G	G	G	G	A	G	A	G	G	G	G	G	G	A	G	G	A	G	G	G	H	H	G	G	A	G	G	N	G	G	G	G	A	N	A	G	H	G	G	G	G	G	G	G
JAX00548225	4	35085592	0	G	A	G	G	G	G	A	G	A	G	G	G	G	G	G	A	G	G	A	G	G	G	H	H	G	G	A	G	G	H	G	G	G	G	A	H	A	G	H	G	G	G	G	G	G	G
JAX00117727	4	35103383	0	G	C	C	G	G	C	G	G	G	G	G	C	G	H	G	G	C	G	G	G	G	C	G	G	H	G	G	G	G	G	G	H	G	G	G	G	G	G	H	G	G	C	G	G	C	H
JAX00548227	4	35121622	0	T	A	T	T	T	T	A	T	A	T	T	T	T	T	T	A	T	T	A	T	T	T	H	H	T	T	A	T	T	H	T	T	T	T	A	H	A	T	H	T	T	T	T	T	T	T
JAX00548233	4	35158010	0	C	T	C	C	C	C	C	T	C	C	C	C	C	C	C	C	C	C	C	C	C	C	T	C	C	C	C	T	C	C	T	C	C	C	C	C	C	C	C	C	C	C	T	C	C	H
JAX00548235	4	35160647	0	T	C	T	T	T	T	T	C	T	T	T	T	T	T	T	T	T	T	T	T	T	T	H	T	T	T	T	C	T	T	C	T	T	T	T	T	T	T	T	T	T	T	C	T	T	H
JAX00548237	4	35164376	0	T	A	T	T	T	T	T	T	A	T	T	T	T	T	T	T	T	T	T	T	T	T	H	H	T	T	A	T	T	H	T	T	T	T	A	H	T	T	T	T	T	T	T	T	T	T
JAX00117735	4	35189934	0	C	T	T	C	C	T	C	T	T	C	C	T	C	H	C	C	T	C	C	C	C	T	T	H	H	C	T	T	C	H	T	H	C	C	T	H	C	C	H	C	C	T	T	C	T	T
JAX00117737	4	35229689	0	T	C	C	T	T	C	T	C	C	C	C	C	T	C	C	T	C	T	T	C	C	C	C	C	H	C	C	C	T	H	C	C	C	T	C	H	T	C	N	T	H	C	C	T	C	C
JAX00548247	4	35266946	0	C	T	C	C	C	C	C	C	T	C	C	C	C	C	C	C	C	C	C	C	C	C	T	T	C	C	T	C	C	H	C	C	C	C	T	H	C	C	C	C	C	C	C	C	C	C
JAX00223045	4	35278378	0	A	G	A	A	A	A	A	A	G	A	A	A	A	A	A	A	A	A	A	A	A	A	H	H	A	A	G	A	A	H	A	A	A	A	G	H	A	A	A	A	A	A	A	A	A	A
JAX00223047	4	35278773	0	C	G	C	C	C	C	C	C	G	C	C	N	C	C	C	C	C	C	C	C	C	C	C	H	C	C	G	C	C	H	C	C	C	C	G	H	C	C	C	C	C	C	C	C	C	C
JAX00548254	4	35294861	0	A	C	A	A	A	A	A	A	A	C	C	A	A	H	C	A	A	A	A	C	C	A	A	H	A	C	A	A	A	A	A	H	C	A	A	A	A	C	A	A	H	A	A	A	A	A
JAX00117746	4	35331828	0	T	C	C	T	T	C	T	T	T	C	C	C	T	C	C	T	C	T	T	C	C	C	T	H	H	C	T	T	T	T	T	C	C	T	T	T	T	C	H	T	H	C	T	T	C	H
JAX00548261	4	35335669	0	G	A	A	G	G	A	G	A	G	A	A	A	G	A	A	G	A	G	G	A	A	A	H	H	H	A	G	A	A	G	A	A	A	G	G	G	G	A	H	G	H	A	A	G	A	A
JAX00117748	4	35380092	0	C	T	C	C	C	C	C	T	C	C	C	C	C	C	C	C	C	C	C	C	C	C	H	C	C	C	C	T	T	C	T	C	C	C	C	C	C	C	C	C	C	C	T	C	C	H
JAX00548264	4	35383433	0	C	T	C	C	C	C	C	C	T	C	C	C	C	C	C	C	N	C	C	C	C	C	H	H	C	C	T	C	C	H	C	C	C	C	T	N	C	C	C	C	C	C	C	C	C	C
JAX00117752	4	35405007	0	T	C	C	T	T	C	T	T	T	C	C	C	T	C	C	T	C	T	T	C	C	C	T	H	H	C	T	T	T	T	T	C	C	T	T	T	T	C	H	T	H	C	T	T	C	H
JAX00548265	4	35417804	0	A	G	A	A	A	A	A	G	G	A	A	A	A	A	A	A	A	A	A	A	A	A	G	H	A	A	G	G	G	H	G	A	A	A	G	H	A	A	A	A	A	A	G	A	A	H
JAX00548268	4	35424836	0	C	T	C	C	C	C	C	T	C	T	H	C	C	C	H	C	C	C	C	N	H	C	C	C	C	N	C	T	N	C	T	N	H	C	C	C	C	T	C	C	N	C	T	C	C	H
JAX00548271	4	35428070	0	C	T	C	C	C	C	C	T	T	T	T	N	C	H	T	C	C	C	C	T	T	C	T	T	C	T	T	T	T	H	T	H	T	C	T	H	C	T	C	C	H	C	T	C	C	H
JAX00117754	4	35451014	0	A	C	C	A	A	C	A	C	C	C	C	C	A	C	C	A	C	A	A	C	C	C	C	C	H	C	C	C	C	H	C	C	C	A	C	H	A	C	H	A	H	C	C	A	C	C
JAX00223049	4	35451200	0	C	A	C	C	C	C	C	C	A	C	C	C	C	C	C	C	C	C	C	C	C	C	H	H	C	C	A	C	C	H	C	C	C	C	A	H	C	C	C	C	C	C	C	C	C	C
JAX00548273	4	35451465	0	G	A	A	G	G	A	G	G	G	G	G	A	G	H	G	G	A	G	G	G	G	A	G	G	H	G	G	G	G	G	G	H	G	G	G	G	G	G	H	G	G	A	G	G	A	H
JAX00548274	4	35455715	0	G	C	G	G	G	G	G	C	G	C	C	G	G	H	C	G	G	G	G	C	C	G	H	H	G	C	G	C	C	G	C	H	C	G	G	G	G	C	G	G	H	G	C	G	G	H
JAX00548275	4	35455728	0	T	G	T	T	T	T	T	G	T	G	G	T	T	H	G	T	T	T	T	G	G	T	H	H	T	G	T	G	G	T	G	H	G	T	T	T	T	G	T	T	H	T	G	T	T	H
JAX00117758	4	35498656	0	A	C	C	A	A	C	A	C	C	C	C	C	A	C	C	A	C	A	A	C	C	C	C	C	H	C	C	C	C	H	C	C	C	A	C	H	A	C	H	A	H	C	C	A	C	C
JAX00548279	4	35524698	0	C	G	C	C	C	C	C	C	G	C	C	C	C	C	C	C	C	C	C	C	C	C	H	H	C	C	G	C	C	H	C	C	C	C	G	H	C	C	C	C	C	C	C	C	C	C
JAX00117762	4	35558936	0	G	A	A	G	G	A	G	G	A	G	G	A	G	H	G	G	A	G	G	G	G	A	H	H	H	G	A	G	G	G	G	H	G	G	A	H	G	G	H	G	G	A	G	G	A	H
JAX00548292	4	35599417	0	G	T	G	G	G	G	G	T	G	G	G	G	G	G	G	G	G	G	G	G	G	G	H	G	G	G	G	T	G	H	T	G	G	G	G	G	G	G	G	G	G	G	T	G	G	H
JAX00548295	4	35614101	0	G	A	G	G	G	G	G	G	G	A	A	G	G	H	A	G	G	G	G	A	A	G	G	H	G	A	G	G	G	G	G	H	A	G	G	G	G	A	G	G	G	G	G	G	G	G
JAX00117769	4	35652531	0	T	A	T	T	A	T	T	T	A	T	T	T	T	T	T	T	T	H	T	T	T	T	H	H	H	T	A	T	T	H	T	T	T	A	A	A	T	T	T	A	A	T	T	A	T	T
JAX00117770	4	35660420	0	A	G	A	A	G	A	A	A	G	G	G	A	A	H	G	A	A	G	A	G	G	A	H	G	H	G	G	A	A	H	A	H	G	G	G	G	A	G	A	G	G	A	A	G	A	A
JAX00117772	4	35694459	0	A	G	A	A	A	A	A	A	G	A	A	A	A	A	A	A	A	A	A	A	A	A	N	H	A	A	G	A	A	A	A	A	A	A	G	H	A	A	A	A	A	A	A	A	A	A
JAX00117774	4	35698665	0	A	C	A	A	A	A	A	A	C	A	A	A	A	A	A	A	A	A	A	A	A	A	H	H	A	A	C	A	A	A	A	A	A	A	C	H	A	A	A	A	A	A	A	A	A	A
JAX00548301	4	35714880	0	T	G	T	T	T	T	T	T	G	T	T	T	T	T	H	T	T	T	T	T	T	T	H	H	T	T	G	T	T	T	T	T	T	T	G	H	T	T	T	T	T	T	T	T	T	T
JAX00548302	4	35737545	0	G	A	G	G	A	G	G	G	G	A	A	G	G	H	H	G	G	A	G	A	A	G	G	H	H	A	G	G	G	N	G	H	A	A	G	H	G	A	G	A	A	G	G	A	G	G
JAX00548304	4	35739646	0	T	A	T	T	A	T	T	T	T	A	A	T	T	H	H	T	T	A	T	A	A	T	T	H	H	A	T	T	T	H	T	H	A	A	T	H	T	A	T	A	A	T	T	A	T	T
JAX00117776	4	35751339	0	A	G	A	A	G	A	A	G	G	G	G	A	A	H	G	A	A	G	A	G	G	A	G	G	H	G	H	G	A	G	G	H	G	G	H	G	A	G	A	G	G	A	G	G	A	H
[truncated: 8,412 more rows]
[truncated: 119 more columns]
