# Supplementary material for: Modeling Host Genetic Regulation of Influenza Pathogenesis in the Collaborative Cross
Source: PLoS Pathog. 2013 Feb 28;9(2):e1003196. doi: 10.1371/journal.ppat.1003196 (PMC3585141; doi:10.1371/journal.ppat.1003196)
Supplement: Dataset S2 — Genotypes of Pre-CC animals. (ZIP) [file ppat.1003196.s002.zip › chr5.csv]

						A	B	C	D	E	F	G	H	GDACBHFE	DHGFEBCA	DFBHAECG	AEHGDCFB	BGAFDECH	FCEHGDAB	EBDGAFCH	CFEDHABG	GHBDCAFE	DHBGAFCE	AEDGBHFC	EDFCBHGA	EDAFGCBH	EBAFCGDH	CGDEFBHA	EDBGCHAF	CEBHDFAG	AEBGDFCH	BEHDFACG	HCDBAEFG	AEFGDBHC	BHCEAFDG	BGFEHDAC	EAFCDHGB	EBGAFDHC	CHAEDGBF	BFDGAECH	EAGBHCFD	ECBFAGDH	FCBHAEDG	CAFGEHDB	BHDFAGCE	GFEBCHAD	AFECDHGB	AFDGEBHC	EDFGABHC
id	chr	position	array	call0	call2	A/J	C57Bl/6J	129SvlmJ	NOD/LtJ	NZO/HlLtJ	CAST/EiJ	PWK/PhJ	WSB/EiJ	OR157f52	OR941f70	OR3467f46	OR4251f139	OR5415f124	OR2291f89	OR3087f42	OR739f146	OR867f169	OR3548f45	OR3007f48	OR3078f48	OR3291f40	OR3358f52	OR692f155	OR3207f45	OR3426f49	OR3168f55	OR780f63	OR3370f40	OR3154f39	OR3389f49	OR291f146	OR3181f47	OR3289f54	OR3076f38	OR3061f41	OR3067f39	OR3594f40	OR5019f133	OR5049f136	OR5118f134	OR4587f141	OR5091f130	OR5612f134	OR3584f50
JAX00572223	5	3221431	0	C	A	C	C	C	A	C	A	A	C	A	C	A	C	C	C	A	H	C	H	C	C	A	A	C	H	C	H	C	A	C	H	C	C	C	C	C	C	A	A	A	C	C	C	C	H
JAX00225241	5	3236125	0	A	G	A	A	A	G	A	G	G	A	G	A	G	A	A	A	G	G	A	G	A	A	G	G	A	G	A	G	A	G	A	G	A	A	A	A	A	A	G	G	G	A	A	A	A	G
JAX00126469	5	3265792	0	A	T	A	A	A	T	A	T	T	A	T	A	T	A	A	A	T	H	A	H	A	A	T	T	A	H	A	H	A	T	A	H	A	A	A	A	A	A	T	T	T	A	A	A	A	H
JAX00126470	5	3265907	0	T	C	T	T	T	C	T	C	C	T	C	T	C	T	T	T	C	H	T	H	T	T	C	C	T	H	T	H	T	C	T	H	T	T	T	T	T	T	C	C	C	T	T	T	T	H
JAX00572225	5	3270626	0	A	T	A	A	A	T	A	T	T	A	T	N	T	A	H	A	T	H	A	H	N	A	T	T	A	H	A	H	A	T	A	H	A	A	A	A	A	A	T	T	T	A	A	A	A	H
JAX00572226	5	3273224	0	A	G	A	A	A	G	A	A	A	A	G	A	G	A	A	A	A	A	A	A	A	A	A	G	A	H	A	H	A	A	A	H	A	A	A	A	A	A	G	A	A	A	A	A	A	H
JAX00572234	5	3305396	0	G	A	G	G	G	A	G	A	A	G	A	G	A	G	G	G	A	H	G	H	G	G	A	A	G	H	G	H	G	A	G	H	G	G	G	G	G	G	A	A	A	G	G	G	G	N
JAX00572235	5	3306310	0	T	G	T	T	T	G	T	G	G	T	G	T	G	T	T	T	G	H	T	H	T	T	G	G	T	H	T	H	T	G	T	H	T	T	T	T	T	T	G	G	G	T	T	T	T	N
JAX00572236	5	3311573	0	A	G	A	A	A	G	A	G	G	A	G	A	G	A	A	A	G	H	A	H	A	A	G	G	A	H	A	H	A	G	A	H	A	A	A	A	A	A	G	G	G	A	A	A	A	H
JAX00126475	5	3335187	0	G	A	G	G	A	A	G	A	A	G	A	G	A	H	G	G	A	H	A	A	H	G	A	A	G	H	G	H	G	A	G	H	G	G	G	G	G	G	A	A	A	G	A	G	G	H
JAX00572239	5	3338387	0	C	G	C	C	C	C	C	G	C	C	C	C	C	C	C	C	G	C	C	C	C	C	G	C	C	C	C	C	C	G	C	C	C	C	C	C	C	C	C	G	G	C	C	C	C	C
JAX00572245	5	3366932	0	G	A	G	G	G	A	G	G	A	G	A	G	A	G	G	G	G	H	G	H	G	G	G	A	G	H	G	H	G	G	G	H	G	G	G	G	G	G	A	G	G	G	G	G	G	H
JAX00572246	5	3367085	0	A	G	A	A	A	G	A	G	G	A	G	A	G	A	A	A	G	H	A	H	A	A	G	G	A	H	A	H	A	G	A	H	A	A	A	A	A	A	G	G	G	A	A	A	A	H
JAX00572251	5	3369285	0	T	A	T	T	T	T	T	T	T	A	T	A	T	T	T	T	T	T	T	T	T	T	T	T	T	T	H	T	T	T	T	T	A	H	T	T	T	H	T	T	T	T	T	H	T	T
JAX00126479	5	3388813	0	G	C	G	G	G	C	G	C	C	G	C	G	C	G	G	G	C	H	G	N	G	G	C	C	G	H	G	N	G	C	G	C	G	G	G	G	G	G	C	C	H	G	G	G	G	N
JAX00126487	5	3499957	0	C	T	C	C	C	T	C	T	T	C	T	C	T	C	C	C	T	H	C	H	C	C	T	T	C	H	C	H	C	T	C	H	C	C	C	C	C	C	T	T	H	C	C	C	C	H
JAX00572263	5	3507440	0	G	A	G	G	G	A	G	G	A	G	A	G	A	G	G	G	G	H	G	H	G	G	G	A	G	H	G	H	G	G	G	H	G	G	G	G	G	G	A	G	G	G	G	G	G	H
JAX00572264	5	3507674	0	T	C	T	T	T	C	T	C	C	T	C	T	C	T	T	T	C	H	T	H	T	T	C	C	T	H	T	H	T	C	T	H	T	T	T	T	T	T	C	C	H	T	T	T	T	H
JAX00126490	5	3536039	0	C	T	C	C	C	T	C	C	T	C	T	C	T	C	C	C	C	H	C	H	C	C	C	T	C	H	C	H	C	C	C	H	C	C	C	C	C	C	T	C	C	C	C	C	C	H
JAX00126491	5	3541747	0	C	G	C	C	C	G	C	G	G	C	G	C	G	C	C	C	G	H	C	H	C	C	G	G	C	H	C	H	C	G	C	H	C	C	C	C	C	C	G	G	H	C	C	C	C	H
JAX00572271	5	3562444	0	A	C	A	A	A	C	A	A	C	A	C	A	C	A	A	A	A	N	A	H	A	A	A	C	A	H	N	H	A	A	A	H	A	A	A	A	A	A	C	A	A	A	A	A	A	H
JAX00126493	5	3579853	0	C	T	C	C	T	C	C	C	C	C	C	C	C	H	C	C	C	C	T	H	H	C	C	C	C	C	C	C	C	C	C	C	C	C	C	C	C	C	C	C	H	C	T	C	C	C
JAX00572277	5	3596160	0	C	G	C	C	C	C	C	G	C	C	C	C	C	C	C	C	G	C	C	C	C	C	G	C	C	C	C	C	C	G	C	C	C	C	C	C	C	C	C	G	H	C	C	C	C	C
JAX00572281	5	3615067	0	T	G	T	T	T	G	T	G	G	T	G	T	G	T	T	T	G	H	T	H	T	T	G	G	T	H	T	H	T	G	T	H	T	T	T	T	T	T	G	G	H	T	T	T	T	H
JAX00225246	5	3630793	0	A	T	A	A	A	T	A	T	T	A	T	A	T	A	A	A	T	H	A	H	A	A	T	T	A	H	A	H	A	T	A	H	A	A	A	A	A	A	T	T	H	A	A	A	A	H
JAX00572286	5	3650932	0	A	T	A	A	A	A	A	A	A	T	A	T	A	A	A	A	A	A	A	A	A	A	A	A	A	A	A	A	A	A	A	A	T	H	A	A	A	H	A	A	A	A	A	H	A	A
JAX00126503	5	3701358	0	C	T	C	C	C	T	C	C	C	C	T	C	T	C	C	C	C	C	C	C	C	C	C	T	C	H	C	H	C	C	C	H	C	C	C	C	C	C	T	C	C	C	C	C	C	H
JAX00572289	5	3713351	0	C	T	C	C	C	C	C	T	C	C	C	C	C	C	C	C	T	C	C	C	C	C	T	C	C	C	C	C	C	T	C	C	C	C	C	C	C	C	C	T	H	C	C	C	C	C
JAX00126505	5	3741748	0	C	T	C	C	C	T	C	T	T	C	T	C	T	C	C	C	T	H	C	H	C	C	T	T	C	H	C	H	C	T	C	H	C	C	C	C	C	C	T	T	H	C	C	C	C	H
JAX00126506	5	3744115	0	G	T	G	G	G	T	G	T	T	G	T	G	T	G	G	G	T	H	G	H	G	G	T	T	G	H	G	H	G	T	G	H	G	G	G	G	G	G	T	T	H	G	G	G	G	H
JAX00572294	5	3744330	0	T	C	T	T	T	C	T	C	C	T	C	T	C	T	T	T	C	H	T	H	T	T	C	C	T	H	T	H	T	C	T	H	T	T	T	T	T	T	C	C	H	T	T	T	T	H
JAX00572297	5	3761505	0	A	C	A	A	A	C	A	A	C	A	C	A	C	A	A	A	A	H	A	H	A	A	A	C	A	H	A	H	A	A	A	H	A	A	A	A	A	A	C	A	A	A	A	A	A	H
JAX00126508	5	3778852	0	T	G	T	T	T	G	T	T	T	T	G	T	G	T	T	T	T	T	T	T	T	T	T	G	T	H	T	G	T	T	T	H	T	T	T	T	T	T	G	T	T	T	T	T	T	H
JAX00126509	5	3781052	0	C	T	C	C	C	T	C	C	T	C	T	C	T	C	C	C	C	H	C	H	C	C	C	T	C	H	C	H	C	C	C	H	C	C	C	C	C	C	T	C	C	C	C	C	C	H
JAX00572298	5	3784278	0	C	T	C	C	C	T	C	C	T	C	T	C	T	C	C	C	C	H	C	H	C	C	C	T	C	H	C	H	C	C	C	H	C	C	C	C	C	C	T	C	C	C	C	C	C	H
JAX00572300	5	3802590	0	C	T	C	C	C	C	C	T	C	C	C	C	C	C	C	C	T	C	C	C	C	C	T	C	C	C	C	C	C	T	C	C	C	C	C	C	C	C	C	T	H	C	C	C	C	C
JAX00126510	5	3806598	0	T	C	T	T	T	C	T	T	C	T	C	T	C	T	T	T	T	H	T	H	T	T	T	C	T	H	T	H	T	T	T	H	T	T	T	T	T	T	C	T	T	T	T	T	T	H
JAX00572303	5	3825408	0	C	A	C	C	C	A	C	A	A	A	A	A	A	C	C	C	A	H	C	H	C	C	A	A	C	H	C	H	C	A	C	H	A	H	C	C	C	H	A	A	H	C	C	H	C	H
JAX00126513	5	3849139	0	C	T	C	C	C	T	C	T	T	C	T	C	T	C	C	C	T	H	C	H	C	C	T	T	C	H	C	H	C	T	C	H	C	C	C	C	C	C	T	T	H	C	C	C	C	H
JAX00126515	5	3859886	0	G	A	G	G	G	G	G	A	G	G	G	G	G	G	G	G	A	G	G	G	G	G	A	G	G	G	G	G	G	A	G	G	G	G	G	G	G	G	G	A	N	G	G	G	G	G
JAX00572315	5	3891343	0	G	A	G	G	G	A	G	G	A	G	A	G	A	G	G	G	G	H	G	H	G	G	G	A	G	H	G	H	G	G	G	H	G	G	G	G	G	G	A	G	G	G	G	G	G	H
JAX00572316	5	3891542	0	C	T	C	C	C	T	C	T	C	C	T	C	T	C	C	C	T	C	C	C	C	C	T	T	C	C	C	C	C	T	C	C	N	C	C	C	C	C	T	T	H	C	C	C	C	N
JAX00572317	5	3895885	0	C	G	C	C	C	G	C	G	G	G	G	G	G	C	C	C	G	H	C	H	C	C	G	G	C	H	C	H	C	G	C	H	G	H	C	C	C	H	G	G	H	C	C	H	C	H
JAX00572319	5	3901237	0	T	C	T	T	T	C	T	C	C	T	C	T	C	T	T	T	C	H	T	H	T	T	C	C	T	H	T	H	T	C	T	H	T	T	T	T	T	T	C	C	H	T	T	T	T	H
JAX00225255	5	3921342	0	T	C	T	T	T	C	T	T	C	T	C	T	C	T	T	T	T	H	T	H	T	T	T	C	T	H	T	H	T	T	T	H	T	T	T	T	T	T	C	H	T	T	T	T	T	H
JAX00572327	5	3944121	0	T	C	T	T	C	T	T	T	T	C	T	C	T	H	T	T	T	T	C	H	H	T	T	T	T	T	T	T	T	T	T	T	C	H	T	T	T	H	T	T	H	T	C	H	T	T
JAX00572328	5	3944509	0	C	T	C	C	T	C	C	C	C	T	C	T	C	H	C	C	C	C	T	H	H	C	C	C	C	C	C	C	C	C	C	C	T	H	C	C	C	H	C	C	H	C	T	H	C	C
JAX00572329	5	3944806	0	A	G	A	A	A	G	A	A	A	A	G	A	G	A	A	A	A	A	A	A	A	A	A	G	A	H	A	H	A	A	A	H	A	A	A	A	A	A	G	A	A	A	A	A	A	H
JAX00572335	5	3956213	0	C	T	C	C	C	C	C	C	C	T	C	T	C	C	C	C	C	C	C	C	C	C	C	C	C	C	C	C	C	C	C	C	T	H	C	C	C	H	C	C	C	C	C	H	C	C
JAX00572337	5	3956310	0	A	G	G	A	A	A	A	G	A	G	A	G	A	H	H	A	G	A	A	A	A	G	G	A	H	H	G	A	A	G	N	A	G	G	A	A	A	G	N	N	N	A	A	G	G	H
JAX00572340	5	3964839	0	A	G	A	A	A	G	A	A	G	A	H	A	H	A	A	A	A	A	A	N	A	A	A	G	A	N	A	A	A	A	A	H	A	A	A	A	A	A	G	A	A	A	A	A	A	A
JAX00572343	5	3985818	0	C	T	C	C	C	C	C	T	C	C	C	C	C	C	C	C	T	C	C	C	C	C	T	C	C	C	C	C	C	T	C	C	C	C	C	C	C	C	C	T	H	C	C	C	C	C
JAX00572344	5	3985910	0	C	T	C	C	C	T	C	T	T	C	T	C	T	C	C	C	T	H	C	H	C	C	T	T	C	H	C	H	C	T	C	H	C	C	C	C	C	C	T	T	H	C	C	C	C	H
JAX00572345	5	3986130	0	C	T	C	C	C	T	C	C	C	C	T	C	T	C	C	C	C	C	C	C	C	C	C	T	C	H	C	H	C	C	C	H	C	C	C	C	C	C	T	C	C	C	C	C	C	H
JAX00572347	5	3986434	0	T	G	T	T	T	G	T	G	G	G	G	G	G	T	T	T	G	N	T	H	T	T	G	G	T	H	T	H	T	G	T	H	G	H	T	T	T	H	G	G	H	T	T	H	T	H
JAX00126524	5	3995208	0	T	A	A	T	T	T	T	T	T	T	T	T	T	H	T	T	T	T	T	T	T	A	T	T	H	H	A	T	T	T	T	T	T	H	T	T	T	H	T	T	T	T	T	H	A	H
JAX00572351	5	3997034	0	G	A	G	G	G	G	G	G	A	G	G	G	G	G	G	G	G	H	G	H	G	G	G	G	G	G	G	G	G	G	G	G	G	G	G	G	G	G	G	G	G	G	G	G	G	G
JAX00572353	5	3999112	0	C	T	C	C	C	C	C	C	T	C	C	C	C	C	C	C	C	H	C	N	C	C	C	C	C	C	C	C	C	C	C	C	C	C	C	C	C	C	C	C	C	C	C	C	C	C
JAX00572354	5	4009928	0	A	G	G	A	A	G	A	G	G	A	G	A	G	H	A	A	G	H	A	H	A	G	G	G	H	G	G	H	A	G	A	H	A	H	A	A	A	H	G	G	A	A	A	H	G	G
JAX00572357	5	4011571	0	A	C	A	A	A	A	A	C	A	A	A	A	A	A	A	A	C	A	A	A	A	A	C	A	A	A	A	A	A	C	A	A	A	A	A	A	A	A	A	C	H	A	A	A	A	A
JAX00572359	5	4018570	0	A	G	A	A	A	G	A	A	G	A	G	A	G	A	A	A	N	H	A	H	A	A	A	G	A	H	A	H	A	A	A	H	A	A	A	A	A	A	G	A	A	A	A	A	A	H
JAX00572365	5	4037198	0	A	G	G	A	G	G	A	G	G	G	G	N	G	G	A	A	G	H	G	G	H	G	G	G	H	G	G	H	A	G	A	H	G	G	A	A	A	G	G	G	G	A	G	G	G	G
JAX00572366	5	4037460	0	T	C	T	T	T	C	T	T	T	T	C	T	C	T	T	T	T	T	T	T	T	T	T	C	T	H	T	H	T	T	T	H	T	T	T	T	T	T	C	T	T	T	T	T	T	H
JAX00572367	5	4037573	0	A	G	A	A	A	G	A	G	G	G	G	G	G	A	A	A	G	N	A	H	A	A	G	G	A	H	A	H	A	G	A	H	G	H	A	A	A	H	G	G	H	A	A	H	A	H
JAX00572369	5	4040214	0	G	A	G	G	G	G	G	A	G	A	G	A	G	G	G	G	A	N	G	G	G	G	A	G	G	G	G	G	G	A	G	G	A	H	G	G	G	H	G	A	H	G	G	H	G	G
JAX00572373	5	4045315	0	T	C	C	T	T	T	T	T	T	T	T	T	T	H	T	T	T	T	T	T	T	C	T	T	H	C	C	T	T	T	T	T	T	H	T	T	T	H	T	T	T	T	T	H	C	N
JAX00126529	5	4055616	0	G	A	A	G	A	G	G	G	G	G	G	G	G	A	G	G	G	G	A	H	H	A	G	G	H	H	A	G	G	G	G	G	G	H	G	G	G	H	G	G	H	G	A	H	A	H
JAX00572378	5	4061824	0	A	C	A	A	A	A	A	A	C	A	A	A	A	A	A	A	A	H	A	H	A	A	A	A	A	A	A	A	A	A	A	A	A	A	A	A	A	A	A	A	A	A	A	A	A	A
JAX00572380	5	4073872	0	A	G	A	A	A	G	A	A	G	A	G	A	G	A	A	A	A	H	A	H	A	A	A	G	A	H	A	H	A	A	A	H	A	A	A	A	A	A	G	A	A	A	A	A	A	H
JAX00572382	5	4075165	0	T	C	C	T	C	C	T	C	C	C	C	C	C	C	T	T	C	H	C	C	H	C	C	C	H	C	C	H	T	C	T	N	C	C	T	T	T	C	C	C	C	T	C	C	C	C
JAX00572383	5	4076618	0	A	T	A	A	A	T	A	T	T	A	T	N	T	A	A	A	T	H	A	H	A	A	T	T	A	H	A	H	A	T	A	H	A	A	A	A	A	A	T	T	H	A	A	A	A	H
JAX00572384	5	4076967	0	A	G	A	A	A	G	A	G	G	A	G	H	G	A	A	A	G	H	A	H	A	A	G	G	A	H	A	H	A	G	A	H	A	A	A	A	A	A	G	G	H	A	A	A	A	H
JAX00572386	5	4085786	0	G	A	G	G	G	A	G	A	A	G	A	G	A	G	G	G	A	H	G	H	G	G	A	A	G	H	G	H	G	A	G	H	G	G	G	G	G	G	A	A	H	G	G	G	G	H
JAX00126532	5	4095982	0	C	T	T	C	C	C	C	C	C	T	C	T	C	H	C	C	C	C	C	C	C	T	C	C	H	H	T	C	C	C	C	C	T	T	C	C	C	T	C	C	C	C	C	T	T	H
JAX00572389	5	4107484	0	C	T	C	C	C	T	C	C	T	C	T	C	T	C	C	C	C	H	C	H	C	C	C	T	C	H	C	H	C	C	C	H	C	C	C	C	C	C	T	C	C	C	C	C	C	H
JAX00126533	5	4113247	0	T	A	A	T	T	A	T	A	A	A	A	A	A	H	T	T	A	T	T	T	T	A	A	A	H	A	A	H	T	A	T	H	A	A	T	T	T	A	A	A	H	T	T	A	A	A
JAX00126535	5	4133025	0	T	G	G	T	T	T	T	T	T	G	T	G	T	H	T	T	T	T	T	T	T	G	T	T	H	H	G	T	T	T	T	T	G	G	T	T	T	G	T	T	T	T	T	G	G	H
JAX00572399	5	4167455	0	G	T	G	G	G	T	G	T	T	G	T	G	T	G	G	G	T	H	G	H	G	G	T	T	G	H	G	H	G	T	G	H	G	G	G	G	G	G	T	T	H	G	G	G	G	H
JAX00572400	5	4182610	0	T	C	T	T	T	C	T	C	C	T	C	T	C	T	T	T	N	H	T	H	T	T	N	C	T	H	T	H	T	C	T	N	T	T	T	T	T	T	C	C	H	T	T	T	T	H
JAX00572406	5	4199745	0	A	G	A	A	A	G	A	A	G	A	G	A	G	A	A	A	A	H	A	H	A	A	A	G	A	H	A	H	A	A	A	H	A	A	A	A	A	A	G	A	A	A	A	A	A	H
JAX00572407	5	4200016	0	C	T	C	C	C	C	C	C	C	T	C	T	C	C	C	C	C	C	C	C	C	C	C	C	C	C	C	C	C	C	C	C	T	H	C	C	C	H	C	C	C	C	C	H	C	C
JAX00572408	5	4200090	0	C	T	T	C	C	C	C	C	C	C	C	C	C	H	C	C	C	C	C	C	C	T	C	C	H	H	H	C	C	C	C	C	C	H	C	C	C	H	C	C	C	C	C	H	T	H
JAX00572410	5	4205197	0	A	G	A	A	A	G	A	A	A	A	G	A	G	A	A	A	A	A	A	A	A	A	A	G	A	H	A	N	A	A	A	H	A	A	A	A	A	A	G	A	A	A	A	A	A	N
JAX00126540	5	4206593	0	C	A	A	C	C	A	C	A	A	A	A	A	A	H	C	C	A	H	C	H	C	A	A	A	H	A	A	H	C	A	C	N	A	A	C	C	C	A	A	A	H	C	C	A	A	A
JAX00126541	5	4206815	0	T	C	C	T	T	C	T	C	C	C	C	C	C	H	T	T	C	H	T	H	T	C	C	C	H	C	C	H	T	C	T	H	C	C	T	T	T	C	C	C	H	T	T	C	C	C
JAX00572416	5	4250688	0	A	C	C	A	A	C	A	C	C	C	C	C	C	H	A	A	C	H	A	H	A	C	C	C	H	C	C	H	A	C	A	H	C	C	A	A	A	C	C	C	H	A	A	C	C	C
JAX00572420	5	4252175	0	G	A	A	G	G	G	G	A	A	A	G	A	G	H	G	G	A	H	G	H	G	A	A	G	H	H	A	G	G	A	G	G	A	A	G	G	G	A	G	A	H	G	G	A	A	H
JAX00572424	5	4260362	0	C	A	A	C	C	A	C	A	A	A	A	A	A	H	C	C	A	H	C	N	C	A	A	A	H	A	A	H	C	A	C	H	A	A	C	C	C	A	A	A	H	C	C	A	A	A
JAX00572425	5	4260445	0	G	A	A	G	G	G	G	G	G	A	G	A	G	H	G	G	G	G	G	G	G	A	G	G	H	H	A	G	G	G	G	G	A	A	G	G	G	A	G	G	G	G	G	A	A	H
JAX00572428	5	4268702	0	T	C	T	T	T	C	T	C	C	T	C	T	C	T	T	T	C	H	T	H	T	T	C	C	T	H	T	H	T	C	T	H	T	T	T	T	T	T	C	C	H	T	T	T	T	H
JAX00572432	5	4271148	0	T	C	C	T	T	C	T	C	C	C	C	C	C	H	T	T	C	H	T	H	T	C	C	C	H	C	C	H	T	C	T	H	C	C	T	T	T	C	C	C	H	T	T	C	C	C
JAX00126545	5	4277707	0	A	T	T	A	A	T	A	T	T	T	T	T	T	N	A	A	T	H	A	H	A	T	T	T	H	T	T	H	A	T	A	N	T	T	A	A	A	T	T	T	H	A	A	T	T	T
JAX00572437	5	4279516	0	G	A	G	G	G	G	G	A	G	G	G	G	G	G	G	G	A	G	G	G	G	G	A	G	G	G	G	G	G	A	G	G	G	G	G	G	G	G	G	A	H	G	G	G	G	G
JAX00572440	5	4284233	0	T	C	T	T	T	C	T	C	T	T	C	T	C	T	T	T	C	T	T	T	T	T	C	C	T	H	T	H	T	C	T	H	T	T	T	T	T	T	C	C	H	T	T	T	T	N
JAX00572442	5	4313887	0	C	T	C	C	C	T	C	C	C	C	T	C	T	C	C	C	C	C	C	C	C	C	C	T	C	H	C	H	C	C	C	H	C	C	C	C	C	C	T	C	C	C	C	C	C	H
JAX00572444	5	4322874	0	C	T	C	C	T	T	C	C	T	T	T	T	T	H	C	C	C	H	T	T	H	C	C	T	C	H	C	H	C	C	C	H	T	H	C	C	C	T	T	C	H	C	T	H	C	H
JAX00572445	5	4322990	0	T	A	T	T	T	T	T	A	T	T	T	T	T	T	T	T	A	T	T	T	T	T	A	T	T	T	T	T	T	A	T	T	T	T	T	T	T	T	T	A	H	T	T	T	T	T
JAX00572450	5	4329464	0	C	T	C	C	C	T	C	C	T	C	H	C	T	C	C	C	C	H	C	H	C	C	C	T	C	H	C	H	C	C	C	H	C	C	C	C	C	C	T	C	C	C	C	C	C	H
JAX00572456	5	4361289	0	C	T	C	C	C	C	C	T	C	C	C	C	C	C	C	C	T	C	C	C	C	C	T	C	C	C	C	C	C	T	C	C	C	C	C	C	C	C	C	T	H	C	C	C	C	C
JAX00126552	5	4370105	0	C	T	T	C	C	C	C	C	C	C	C	C	C	H	C	C	C	C	C	C	C	T	C	C	H	H	T	C	C	C	C	C	C	N	C	C	C	C	C	C	C	C	C	H	T	H
JAX00126553	5	4370139	0	A	G	G	A	G	A	A	A	A	G	A	G	A	G	A	A	A	A	G	H	H	G	A	A	H	H	G	A	A	A	A	A	G	G	A	A	A	G	A	A	H	A	G	G	G	H
JAX00572463	5	4386004	0	G	A	G	G	G	A	G	A	A	G	A	G	A	G	G	G	A	H	G	H	G	G	A	A	G	H	G	H	G	A	G	H	G	G	G	G	G	G	A	A	H	G	G	G	G	H
JAX00572467	5	4430665	0	T	G	T	T	T	G	T	G	G	T	G	T	G	T	T	T	G	H	T	H	T	T	G	G	T	H	T	H	T	G	T	H	T	T	T	T	T	T	G	G	H	T	T	T	T	H
JAX00126556	5	4432022	0	C	A	C	C	A	C	C	C	C	A	C	A	C	H	C	C	C	C	A	H	H	C	C	C	C	C	C	C	C	C	C	C	A	N	C	C	C	A	C	C	H	C	A	H	C	C
JAX00126558	5	4447598	0	T	C	T	T	C	T	T	T	T	C	T	C	T	H	T	T	T	T	C	H	H	T	T	T	T	T	T	T	T	T	T	T	C	H	T	T	T	C	T	T	H	T	C	H	T	T
JAX00126561	5	4482408	0	T	G	G	T	G	G	T	G	G	T	G	T	G	G	T	T	G	H	G	G	H	G	G	G	H	G	G	H	T	G	T	H	T	H	T	T	T	T	G	G	G	T	G	H	G	G
JAX00572477	5	4488994	0	A	G	A	A	A	G	A	G	G	A	G	A	G	A	A	A	G	H	A	H	A	A	G	G	A	H	A	H	A	G	A	H	A	A	A	A	A	A	G	G	H	A	A	A	A	H
JAX00572482	5	4496009	0	C	T	C	C	C	T	C	T	C	C	T	C	T	C	C	C	T	C	C	C	C	C	T	T	C	H	C	H	C	T	C	H	C	C	C	C	C	C	T	T	H	C	C	C	C	H
JAX00572485	5	4496556	0	G	A	G	G	G	A	G	A	G	G	A	G	A	G	G	G	A	G	G	G	G	G	A	A	G	H	G	H	G	A	G	H	G	G	G	G	G	G	A	A	H	G	G	G	G	H
JAX00572493	5	4586464	0	T	C	T	T	T	C	T	T	T	T	C	T	C	T	T	T	T	T	T	T	T	T	T	C	T	H	T	H	T	T	T	H	T	T	T	T	T	T	C	T	T	T	T	T	T	N
JAX00572495	5	4588779	0	T	C	T	T	T	C	T	C	T	T	C	T	C	T	T	T	C	T	T	T	T	T	C	C	T	H	T	H	T	C	T	H	T	T	T	T	T	T	C	C	H	T	T	T	T	H
JAX00126570	5	4617165	0	A	G	A	A	A	G	A	G	A	G	G	G	G	A	A	A	G	A	A	A	A	A	G	H	A	A	A	A	A	G	A	A	G	N	A	A	A	G	G	G	H	A	A	H	A	A
JAX00572502	5	4627998	0	T	C	T	T	T	C	T	T	T	T	C	T	C	T	T	T	T	T	T	T	T	T	T	C	T	H	T	H	T	T	T	H	T	T	T	T	T	T	C	T	T	T	T	T	T	H
JAX00572506	5	4630762	0	G	A	G	G	G	G	G	A	G	G	G	G	G	G	G	G	A	G	G	G	G	G	A	G	G	G	G	G	G	A	G	G	G	G	G	G	G	G	G	A	N	G	G	G	G	G
JAX00572510	5	4646730	0	C	T	C	C	C	T	C	T	T	C	T	C	T	C	C	C	T	H	C	H	C	C	T	T	C	H	C	H	C	T	C	H	C	C	C	C	C	C	T	T	H	C	C	C	C	H
JAX00572512	5	4646989	0	G	A	G	G	G	A	G	A	A	G	A	G	A	G	G	G	A	H	G	H	G	G	A	A	G	H	G	H	G	A	G	H	G	G	G	G	G	G	A	A	H	G	G	G	G	H
JAX00126573	5	4652286	0	G	A	G	G	A	A	G	G	A	G	A	G	N	H	G	G	G	N	A	H	N	G	G	A	G	N	G	N	G	G	G	N	G	G	G	G	G	G	A	G	H	G	A	G	G	H
JAX00572516	5	4656330	0	A	G	A	A	A	G	A	G	G	A	G	A	G	A	A	A	G	N	A	H	A	A	G	G	A	H	A	H	A	G	A	N	A	A	A	A	A	A	G	G	N	A	A	A	A	H
JAX00225270	5	4674131	0	A	G	A	A	A	G	A	A	A	A	G	A	G	A	A	A	A	A	A	A	A	A	A	G	A	H	A	H	A	A	A	H	A	A	A	A	A	A	G	A	A	A	A	A	A	H
JAX00572522	5	4679801	0	T	C	T	T	T	T	T	T	C	T	T	T	T	T	T	T	T	H	T	H	T	T	T	T	T	T	T	T	T	T	T	T	T	T	T	T	T	T	T	T	T	T	T	T	T	T
JAX00126577	5	4693674	0	A	G	A	A	G	A	A	A	A	A	A	A	A	H	A	A	A	A	G	H	H	A	A	A	A	A	A	A	A	A	A	A	A	A	A	A	A	A	A	A	H	A	G	A	A	A
JAX00126578	5	4693741	0	A	G	A	A	G	G	A	G	G	A	G	A	G	H	A	A	G	H	G	G	H	A	G	G	A	H	A	H	A	G	A	H	A	A	A	A	A	A	G	G	G	A	G	A	A	H
JAX00225271	5	4697182	0	C	T	C	C	C	T	C	C	C	C	T	C	T	C	C	C	C	C	C	C	C	C	C	T	C	H	C	H	C	C	C	H	C	C	C	C	C	C	T	C	C	C	C	C	C	H
JAX00126579	5	4749471	0	T	A	T	T	A	A	T	A	A	T	A	T	A	H	T	T	A	H	A	A	H	T	A	A	T	H	T	H	T	A	T	H	T	T	T	T	T	T	A	A	A	T	A	T	T	H
JAX00572547	5	4793703	0	G	A	G	G	G	A	G	A	A	G	A	G	A	G	G	G	A	H	G	H	G	G	A	A	G	H	G	H	G	A	G	H	G	G	G	G	G	G	A	A	H	G	G	G	G	H
JAX00572548	5	4793830	0	G	C	G	G	G	G	G	C	G	G	G	G	G	G	G	G	C	G	G	G	G	G	C	G	G	G	G	G	G	C	G	G	G	G	G	G	G	G	G	C	N	G	G	G	G	G
JAX00126587	5	4813367	0	G	A	G	G	A	A	G	A	A	G	A	G	N	N	G	G	A	H	A	A	H	G	A	A	G	H	G	H	G	A	G	H	G	G	G	G	G	G	A	A	A	G	A	G	G	H
JAX00572566	5	4831003	0	G	C	G	G	G	C	G	G	C	G	C	G	C	G	G	G	G	N	G	H	G	G	G	C	G	H	G	H	G	G	G	H	G	G	G	G	G	G	C	G	G	G	G	G	G	N
JAX00572568	5	4852958	0	T	C	T	T	T	C	T	C	C	T	C	T	C	T	T	T	C	T	T	T	T	T	C	C	T	T	T	T	T	C	T	T	T	T	T	T	T	T	C	C	T	T	T	T	T	T
JAX00572569	5	4854876	0	T	C	T	T	C	T	T	T	T	T	T	T	T	H	T	T	T	T	C	H	H	T	T	T	T	T	T	T	T	T	T	T	T	T	T	T	T	T	T	T	H	T	C	T	T	T
JAX00572572	5	4865986	0	A	G	A	A	A	G	A	G	G	A	G	A	G	A	A	A	G	H	A	H	A	A	G	G	A	H	A	H	A	G	A	H	A	A	A	A	A	A	G	G	H	A	A	A	A	H
JAX00572573	5	4871872	0	C	T	C	C	C	T	C	T	T	C	T	C	T	C	C	C	T	H	C	H	C	C	T	T	C	N	C	N	C	T	C	N	C	C	C	C	C	C	T	T	N	C	C	C	C	H
JAX00126590	5	4875802	0	T	C	T	T	C	T	T	T	T	T	T	T	T	H	T	T	T	T	C	H	H	T	T	T	T	T	T	T	T	T	T	T	T	T	T	T	T	T	T	T	H	T	C	T	T	T
JAX00572579	5	4894687	0	T	A	A	T	T	A	T	A	A	A	A	A	A	H	T	T	A	H	T	H	T	A	A	A	H	A	A	H	T	A	T	H	A	A	T	T	T	A	A	A	H	T	T	A	A	A
JAX00572588	5	4925957	0	G	C	G	G	G	G	G	C	G	G	G	G	G	G	G	G	C	G	G	G	G	G	C	G	G	G	G	G	G	C	G	G	G	G	G	G	G	G	G	C	G	G	G	G	G	G
JAX00572589	5	4931290	0	A	C	A	A	C	A	A	A	A	A	A	A	A	H	A	A	A	A	C	H	H	A	A	A	A	A	A	A	A	A	A	A	A	A	A	A	A	A	A	A	H	A	C	A	A	A
JAX00572591	5	4935916	0	T	C	T	T	T	C	T	C	C	T	C	T	C	T	T	T	C	T	T	T	T	T	C	C	T	T	T	T	T	C	T	T	T	T	T	T	T	T	C	C	T	T	T	T	T	T
JAX00572593	5	4940276	0	C	T	C	C	C	T	C	C	T	C	T	C	T	C	C	C	C	H	C	H	C	C	C	T	C	H	C	H	C	C	C	H	C	C	C	C	C	C	T	C	C	C	C	C	C	H
JAX00572599	5	4950503	0	A	G	G	A	G	G	A	G	G	G	G	G	G	G	A	A	G	H	G	G	H	G	G	G	H	G	G	H	A	G	A	H	G	G	A	A	A	G	G	G	G	A	G	G	G	G
JAX00572602	5	4955851	0	C	A	C	C	C	A	C	C	A	C	A	C	A	C	C	C	C	H	C	H	C	C	C	A	C	H	C	H	C	C	C	H	C	C	C	C	C	C	A	C	C	C	C	C	C	H
JAX00572605	5	4960904	0	T	C	T	T	T	T	T	C	T	T	T	T	T	T	T	T	C	T	T	T	T	T	C	T	T	T	T	T	T	C	T	T	T	T	T	T	T	T	T	C	H	T	T	T	T	T
JAX00572606	5	4960925	0	T	C	T	T	T	C	T	C	C	T	C	T	C	T	T	T	C	H	T	H	T	T	C	C	T	H	T	H	T	C	T	H	T	T	T	T	T	T	C	C	H	T	T	T	T	H
JAX00572607	5	4962942	0	C	A	C	C	C	A	C	C	C	C	A	C	A	C	C	C	C	C	C	C	C	C	C	A	C	H	C	H	C	C	C	H	C	C	C	C	C	C	A	C	C	C	C	C	C	H
JAX00572608	5	4971004	0	T	C	T	T	T	C	T	C	C	T	C	T	C	T	T	T	C	H	T	H	T	T	C	C	T	H	T	H	T	C	T	H	T	T	T	T	T	T	C	C	H	T	T	T	T	H
JAX00126597	5	4973357	0	A	C	C	A	A	C	A	C	C	A	C	A	C	N	A	A	C	A	A	A	A	C	C	C	C	C	C	A	A	C	A	A	A	N	A	A	A	A	N	C	N	A	A	N	C	C
JAX00572611	5	4977199	0	G	A	G	G	G	G	G	A	G	G	G	G	G	G	G	G	A	G	G	G	G	G	A	G	G	G	G	G	G	A	G	G	G	G	G	G	G	G	G	A	A	G	G	G	G	G
JAX00126598	5	4980880	0	C	T	T	C	C	T	C	T	T	C	T	C	T	H	C	C	T	H	C	H	C	T	T	T	H	T	T	N	C	T	C	H	C	N	C	C	C	C	T	T	H	C	C	H	T	T
JAX00126599	5	4994703	0	T	C	C	T	T	C	T	C	C	T	C	T	C	H	T	T	C	H	T	H	T	C	C	C	H	C	C	H	T	C	T	H	T	H	T	T	T	T	C	C	H	T	T	H	C	C
JAX00572613	5	4999597	0	G	A	G	G	G	A	G	G	G	G	A	G	A	G	G	G	G	G	G	G	G	G	G	A	G	H	G	H	G	G	G	H	G	G	G	G	G	G	A	G	G	G	G	G	G	H
JAX00572617	5	5009686	0	T	C	T	T	T	T	T	T	C	T	T	T	T	T	T	T	T	H	T	H	T	T	T	T	T	T	T	T	T	T	T	T	T	T	T	T	T	T	T	T	T	T	T	T	T	T
JAX00572625	5	5036579	0	A	T	A	A	A	T	A	A	A	A	T	A	T	A	A	A	A	A	A	A	A	A	A	T	A	H	A	H	A	A	A	H	A	A	A	A	A	A	T	A	A	A	A	A	A	H
JAX00572628	5	5045593	0	C	T	C	C	C	T	C	C	C	C	T	C	T	C	C	C	C	C	C	C	C	C	C	T	C	H	C	H	C	C	C	H	C	C	C	C	C	C	T	C	C	C	C	C	C	H
JAX00572629	5	5048374	0	C	T	C	C	C	T	C	T	C	C	T	C	T	C	C	C	T	C	C	C	C	C	T	T	C	N	C	N	C	T	C	N	C	C	C	C	C	C	T	T	C	C	C	C	C	C
JAX00572631	5	5054974	0	T	C	T	T	T	C	T	C	C	C	C	C	C	T	T	T	C	H	T	H	T	T	C	C	T	N	T	H	T	C	T	N	C	H	T	T	T	C	C	C	H	T	T	H	T	H
JAX00572633	5	5057679	0	G	C	G	G	G	C	G	G	G	C	C	C	C	G	G	G	G	G	G	G	G	G	G	C	G	H	G	H	G	G	G	H	C	H	G	G	G	C	C	G	G	G	G	H	G	H
JAX00572634	5	5057750	0	G	A	G	G	G	A	G	G	G	G	A	G	A	G	G	G	G	G	G	G	G	G	G	A	G	H	G	H	G	G	G	H	G	G	G	G	G	G	A	G	G	G	G	G	G	H
JAX00126604	5	5062517	0	T	C	C	T	C	C	T	C	C	C	C	C	C	C	T	T	C	H	C	C	H	C	C	C	H	C	C	H	T	C	T	H	C	C	T	T	T	C	C	C	C	T	C	C	C	C
JAX00572636	5	5064138	0	A	G	A	A	A	G	A	G	G	A	G	A	G	A	A	A	G	H	A	H	A	A	G	G	A	H	A	H	A	G	A	H	A	A	A	A	A	A	G	G	H	A	A	A	A	H
JAX00126605	5	5071804	0	A	G	G	A	G	G	A	G	G	G	G	G	G	G	A	A	G	H	G	G	H	G	G	G	H	G	G	H	A	G	A	H	G	G	A	A	A	G	G	G	G	A	G	G	G	G
JAX00126608	5	5103375	0	T	A	A	T	A	A	T	A	A	A	A	A	A	A	T	T	A	H	A	A	H	A	A	A	H	A	A	H	T	A	T	H	A	A	T	T	T	A	A	A	A	T	A	A	A	A
JAX00572644	5	5130319	0	T	C	T	T	T	C	T	T	C	T	C	T	C	T	T	T	T	H	T	H	T	T	T	C	T	H	T	H	T	T	T	H	T	T	T	T	T	T	C	T	T	T	T	T	T	H
JAX00225281	5	5136604	0	A	C	A	A	A	C	A	A	C	A	C	N	C	A	A	A	A	H	A	H	A	A	A	C	A	H	A	H	A	A	A	H	A	A	A	A	A	A	C	A	A	A	A	A	A	H
JAX00572647	5	5136803	0	G	A	G	G	G	A	G	A	A	G	A	G	A	G	G	G	A	H	G	H	G	G	A	A	G	H	G	H	G	A	G	H	G	G	G	G	G	G	A	A	G	G	G	G	G	H
JAX00572648	5	5139804	0	T	C	T	T	T	C	T	T	T	T	C	T	C	T	T	T	T	T	T	T	T	T	T	C	T	H	T	H	T	T	T	H	T	T	T	T	T	T	C	T	T	T	T	T	T	N
JAX00572658	5	5166591	0	C	T	C	C	C	T	C	C	T	C	T	C	T	C	C	C	C	H	C	H	C	C	C	T	C	H	C	H	C	C	C	H	C	C	C	C	C	C	T	C	C	C	C	C	C	H
JAX00126613	5	5173187	0	A	G	G	A	G	A	A	A	A	G	A	G	A	G	A	A	A	A	G	H	H	G	A	A	H	N	G	A	A	A	A	A	G	G	A	A	A	G	A	A	H	A	G	G	G	H
JAX00225283	5	5181567	0	T	C	T	T	T	C	T	T	C	T	C	T	C	T	T	T	T	T	T	T	T	T	T	C	T	T	T	T	T	T	T	T	T	T	T	T	T	T	C	T	T	T	T	T	T	T
JAX00126614	5	5190458	0	G	A	A	G	A	G	G	G	G	A	G	A	G	A	G	G	G	G	A	A	H	A	G	G	H	H	A	G	G	G	G	G	A	A	G	G	G	A	G	G	H	G	A	A	A	H
JAX00572666	5	5208646	0	C	A	C	C	C	A	C	C	A	C	A	C	A	C	C	C	C	H	C	H	C	C	C	A	C	H	C	H	C	C	C	H	C	C	C	C	C	C	A	C	C	C	C	C	C	H
JAX00572667	5	5209393	0	A	G	A	A	A	G	A	A	A	A	G	A	G	A	A	A	A	A	A	A	A	A	A	G	A	H	A	N	A	A	A	N	A	A	A	A	A	A	G	A	A	A	A	A	A	N
JAX00572670	5	5247178	0	T	C	T	T	T	T	T	C	T	T	T	T	T	T	T	T	C	T	T	T	T	T	C	T	T	T	T	T	T	C	T	T	T	T	T	T	T	T	T	C	H	T	T	T	T	T
JAX00572671	5	5249502	0	T	C	C	T	C	C	T	C	C	C	C	C	C	C	T	T	C	H	C	C	H	C	C	C	H	C	C	H	T	C	H	H	C	C	T	T	T	C	C	C	C	T	C	C	C	C
JAX00572672	5	5250890	0	G	A	A	G	A	G	G	G	G	A	G	A	G	A	G	G	G	G	A	H	H	A	G	G	H	H	A	G	G	G	G	G	A	A	G	G	G	A	G	G	H	G	A	A	A	H
JAX00572674	5	5257150	0	T	A	T	T	T	A	T	A	A	T	A	T	A	T	T	T	A	H	T	H	T	T	A	A	T	H	T	H	T	A	T	H	T	T	T	T	T	T	A	A	H	T	T	T	T	H
JAX00572675	5	5257868	0	C	T	C	C	C	T	C	C	C	C	T	C	T	C	C	C	C	C	C	C	C	C	C	T	C	C	C	H	C	C	C	H	C	C	C	C	C	C	T	C	C	C	C	C	C	H
JAX00572679	5	5265071	0	T	C	T	T	T	C	T	C	C	T	C	T	C	T	T	T	C	H	T	H	T	T	C	C	T	H	T	H	T	C	T	H	T	T	T	T	T	T	C	C	H	T	T	T	T	H
JAX00126620	5	5265545	0	C	G	G	C	G	G	C	C	C	G	G	G	G	G	C	C	C	C	G	H	H	G	C	G	H	G	G	H	C	C	C	H	G	G	C	C	C	G	G	C	H	C	G	G	G	G
JAX00572682	5	5267932	0	G	A	A	G	A	G	G	G	G	A	G	A	G	A	G	G	G	G	A	H	H	A	G	G	H	H	A	G	G	G	G	G	A	A	G	G	G	A	G	G	H	G	A	A	A	H
JAX00572687	5	5268735	0	C	T	C	C	C	C	C	C	T	C	C	C	C	C	C	C	C	H	C	H	C	C	C	C	C	C	C	C	C	C	C	C	C	C	C	C	C	C	C	C	C	C	C	C	C	C
JAX00572689	5	5272134	0	A	G	G	A	G	G	A	G	G	G	G	G	G	G	A	A	G	H	G	G	H	G	G	G	H	G	G	H	A	G	A	H	G	G	A	A	A	G	G	G	G	A	G	G	G	G
JAX00572690	5	5275041	0	G	C	C	G	C	C	G	C	C	C	C	C	C	C	G	G	C	H	C	C	H	C	C	C	H	C	C	H	G	C	G	H	C	C	G	G	G	C	C	C	C	G	C	C	C	C
JAX00572692	5	5278663	0	C	A	C	C	C	A	C	A	A	C	A	C	A	C	C	C	A	H	C	H	C	C	A	A	C	C	C	C	C	A	C	C	C	C	C	C	C	C	A	A	H	C	C	C	C	C
JAX00572698	5	5302654	0	C	T	C	C	C	C	C	C	C	T	C	T	C	C	C	C	C	C	C	C	C	C	C	C	C	C	C	C	C	C	C	C	T	H	C	C	C	T	C	C	C	C	C	H	C	C
JAX00572700	5	5309237	0	T	C	T	T	T	C	T	C	C	T	C	T	C	T	T	T	C	T	T	T	T	T	C	C	T	H	T	H	T	C	T	H	T	T	T	T	T	T	C	C	N	T	T	T	T	H
JAX00126623	5	5311602	0	C	T	T	C	T	C	C	C	C	T	C	N	C	N	N	C	C	C	T	H	H	T	C	C	N	H	T	C	C	C	C	C	T	T	C	C	C	T	C	C	H	C	T	T	T	H
JAX00572702	5	5314039	0	G	A	G	G	G	G	G	A	G	G	G	G	G	G	G	G	A	G	G	G	G	G	N	G	G	G	G	G	G	N	G	G	G	G	G	G	G	G	G	N	G	G	G	G	G	G
JAX00126625	5	5322778	0	T	C	C	T	C	C	T	C	C	C	C	C	C	C	T	T	C	H	C	C	H	C	C	C	H	C	C	H	T	C	T	H	C	C	T	T	T	C	C	C	C	T	C	C	C	C
JAX00572705	5	5325826	0	A	C	A	A	A	A	A	C	A	A	A	A	A	A	A	A	C	A	A	A	A	A	C	A	A	A	A	A	A	C	A	A	A	A	A	A	A	A	A	C	H	A	A	A	A	A
JAX00572706	5	5327374	0	C	A	C	C	C	A	C	A	A	C	A	C	A	C	C	C	A	H	C	H	C	C	A	A	C	H	C	N	C	A	C	H	C	C	C	C	C	C	A	A	N	C	C	C	C	H
JAX00572707	5	5336912	0	C	T	C	C	C	T	C	C	T	C	T	C	T	C	C	C	C	H	C	H	C	C	C	T	C	H	C	H	C	C	C	H	C	C	C	C	C	C	T	C	C	C	C	C	C	H
JAX00572710	5	5354842	0	G	A	G	G	G	A	G	A	A	G	A	G	A	G	G	G	A	H	G	H	G	G	A	A	G	H	G	H	G	A	G	H	G	G	G	G	G	G	A	A	H	G	G	G	G	H
JAX00572717	5	5368894	0	C	G	G	C	G	G	C	C	G	G	G	G	G	G	C	C	C	H	G	G	H	G	C	G	H	G	G	H	C	C	C	H	G	G	C	C	C	G	G	C	H	C	G	G	G	G
JAX00126630	5	5407895	0	A	G	G	A	G	G	A	G	G	G	G	G	G	G	A	A	G	H	G	G	H	G	G	G	H	G	G	H	A	G	A	H	G	G	A	N	A	G	G	G	G	A	G	G	G	G
JAX00572726	5	5427698	0	T	C	T	T	T	T	T	C	T	T	T	T	T	T	T	T	C	T	T	T	T	T	C	T	T	T	T	T	T	C	T	T	T	T	T	T	T	T	T	C	H	T	T	T	T	T
JAX00126631	5	5427972	0	A	G	G	A	G	G	A	G	G	G	G	G	G	G	A	A	G	H	G	G	H	G	G	G	H	G	G	H	A	G	A	H	G	G	A	A	A	G	G	G	G	A	G	G	G	G
JAX00126633	5	5441234	0	A	T	T	A	T	T	A	T	T	T	T	T	T	T	A	A	T	H	T	T	H	T	T	T	H	T	T	H	A	T	A	H	T	T	A	A	A	T	T	T	T	A	T	T	T	T
JAX00126634	5	5442435	0	C	T	T	C	T	T	C	T	T	T	T	T	T	T	C	C	T	H	T	T	N	T	T	T	H	T	T	H	C	T	C	H	T	T	C	C	C	T	T	T	T	C	T	T	T	T
JAX00572727	5	5446598	0	G	A	G	G	G	A	G	A	A	G	A	G	A	G	G	G	A	H	G	H	G	G	A	A	G	H	G	H	G	A	G	H	G	G	G	G	G	G	A	A	H	G	G	G	G	H
JAX00572728	5	5448700	0	T	C	T	T	T	T	T	C	T	T	T	T	T	T	T	T	C	T	T	T	T	T	C	T	T	T	T	T	T	C	T	T	T	T	T	T	T	T	T	C	H	T	T	T	T	T
JAX00126635	5	5458703	0	T	C	T	T	T	C	T	C	C	T	C	T	C	T	T	T	C	H	T	H	T	T	C	C	T	H	T	H	T	C	T	H	T	T	T	T	T	T	C	C	H	T	T	T	T	H
JAX00572732	5	5470367	0	G	A	G	G	G	A	G	G	A	G	A	G	A	G	G	G	G	N	G	N	G	G	G	A	G	H	G	N	G	G	G	H	G	G	G	G	G	G	A	G	G	G	G	G	G	N
JAX00572733	5	5483497	0	T	G	G	T	G	G	T	G	G	G	G	G	G	G	T	T	G	H	G	G	H	G	G	G	H	G	G	H	T	G	T	H	G	G	T	T	T	G	G	G	G	T	G	G	G	G
JAX00572734	5	5484901	0	C	T	C	C	C	C	C	C	T	C	C	C	C	C	C	C	C	H	C	H	C	C	C	C	C	C	C	C	C	C	C	C	C	C	C	C	C	C	C	C	C	C	C	C	C	C
JAX00126636	5	5499823	0	C	T	C	C	C	T	C	C	C	C	T	C	T	C	C	C	C	C	C	C	C	C	C	T	C	H	C	H	C	C	C	H	C	C	C	C	C	C	T	C	C	C	C	C	C	H
JAX00572737	5	5511306	0	C	G	C	C	C	G	C	G	G	C	G	C	G	C	C	C	G	H	C	H	C	C	G	G	C	H	C	H	C	G	C	H	C	C	C	C	C	C	G	G	H	C	C	C	C	H
JAX00572743	5	5546098	0	T	C	T	T	T	C	T	C	C	T	C	T	C	T	T	T	C	H	T	H	T	T	C	C	T	H	T	H	T	C	T	H	T	T	T	T	T	T	C	C	H	T	T	T	T	H
JAX00572761	5	5592472	0	C	G	C	C	C	G	C	C	C	C	G	C	G	C	C	C	C	C	C	C	C	C	C	G	C	H	C	H	C	C	C	H	C	C	C	C	C	C	G	C	C	C	C	C	C	H
JAX00126645	5	5602934	0	A	G	A	A	G	G	A	G	G	G	G	G	G	H	A	A	G	H	G	G	H	A	G	G	A	N	A	H	A	G	A	H	G	G	A	A	A	G	G	G	G	A	G	G	A	H
JAX00572766	5	5625339	0	C	T	C	C	C	T	C	C	C	C	T	C	T	C	C	C	C	C	C	C	C	C	C	T	C	H	C	H	C	C	C	H	C	C	C	C	C	C	T	C	C	C	C	C	C	H
JAX00572773	5	5646871	0	C	G	C	C	C	G	C	C	C	C	G	C	G	C	C	C	C	C	C	C	C	C	C	G	C	H	C	H	C	C	C	H	C	C	C	C	C	C	G	C	C	C	C	C	C	H
JAX00572775	5	5647520	0	G	A	G	G	A	G	G	A	G	A	G	A	G	H	G	G	A	G	A	H	H	G	A	G	G	G	G	G	G	A	G	G	A	A	G	G	G	A	G	A	A	G	A	H	G	G
JAX00572776	5	5647639	0	C	T	C	C	T	C	C	T	C	T	C	T	C	H	C	C	T	C	T	H	H	C	T	C	C	C	C	C	C	T	C	C	T	T	C	C	C	T	C	T	T	C	T	H	C	C
JAX00126648	5	5663635	0	A	C	A	A	C	A	A	A	A	C	A	C	A	H	A	A	A	A	C	H	H	A	A	A	A	A	A	A	A	A	A	A	C	C	A	A	A	C	A	A	H	A	C	H	A	A
JAX00572781	5	5663814	0	C	G	C	C	C	G	C	G	G	C	G	C	G	C	C	C	G	H	C	H	C	C	G	G	C	H	C	H	C	G	C	H	C	C	C	C	C	C	G	G	H	C	C	C	C	H
JAX00572785	5	5671466	0	T	C	T	T	C	C	T	C	C	C	C	C	C	H	T	T	C	H	C	C	H	T	C	C	T	H	T	H	T	C	T	N	C	C	T	T	T	C	C	C	C	T	C	H	T	H
JAX00572786	5	5671715	0	T	A	T	T	A	T	T	T	T	A	T	A	T	H	T	N	H	T	A	H	N	N	T	T	T	T	N	T	N	T	T	T	A	A	T	T	T	A	T	T	N	T	A	H	T	T
JAX00572787	5	5671786	0	G	A	G	G	A	G	G	A	G	A	G	A	G	H	G	G	A	G	A	H	H	G	A	G	G	G	G	G	G	A	G	G	A	A	G	G	G	A	G	A	A	G	A	H	G	G
JAX00572788	5	5671933	0	G	T	G	G	G	G	G	T	G	G	G	G	G	G	G	G	T	G	G	G	G	G	T	G	G	G	G	G	G	T	G	G	G	G	G	G	G	G	G	T	H	G	G	G	G	G
JAX00572800	5	5686635	0	G	A	G	G	A	G	G	G	G	A	G	A	G	H	G	G	G	G	A	H	H	G	G	G	G	G	G	G	G	G	G	G	A	A	G	G	G	A	G	G	H	G	A	H	G	G
JAX00126652	5	5702481	0	A	G	A	A	A	G	A	G	G	A	G	A	G	A	A	A	G	A	A	A	A	A	G	G	A	A	A	A	A	G	A	A	A	A	A	A	A	A	G	G	H	A	A	A	A	A
JAX00572806	5	5712657	0	G	A	G	G	G	G	G	A	G	G	G	G	G	G	G	G	A	G	G	G	G	G	A	G	G	G	G	G	G	A	G	G	G	G	G	G	G	G	G	A	H	G	G	G	G	G
JAX00572807	5	5721872	0	T	C	T	T	T	C	T	C	C	T	N	T	H	T	T	T	C	H	T	H	T	T	C	N	T	T	T	T	T	C	T	T	T	T	T	T	T	T	N	C	H	T	T	T	T	T
JAX00572809	5	5722467	0	G	T	G	G	G	G	G	G	T	G	G	G	G	G	G	G	G	H	G	H	G	G	G	G	G	G	G	G	G	G	G	G	G	G	G	G	G	G	G	G	G	G	G	G	G	G
JAX00572810	5	5731622	0	A	G	A	A	A	G	A	A	G	A	G	A	G	A	A	A	A	A	A	H	A	A	A	G	A	H	A	H	A	A	A	H	A	A	A	A	A	A	G	A	A	A	A	A	A	H
JAX00126655	5	5759170	0	G	T	G	G	T	G	G	G	G	T	G	T	G	N	G	G	G	G	T	T	N	G	G	G	G	G	G	G	G	G	G	G	T	T	G	G	G	T	G	G	T	G	T	N	G	G
JAX00126658	5	5766144	0	C	A	C	C	A	A	C	A	A	A	A	A	A	H	C	C	A	H	A	A	H	C	A	A	C	H	C	H	C	A	C	H	A	A	C	C	C	A	A	A	A	C	A	H	C	H
JAX00126659	5	5769776	0	C	T	C	C	T	T	C	T	C	T	T	T	T	H	C	C	T	C	T	H	H	C	T	T	C	H	C	H	C	T	C	H	T	T	C	C	C	T	T	T	T	C	T	H	C	H
JAX00572830	5	5831417	0	C	T	C	C	T	C	C	C	T	C	C	C	C	N	C	C	C	H	T	T	H	C	C	C	C	C	C	C	C	C	C	C	C	C	C	C	C	C	C	C	H	C	T	C	C	C
JAX00572832	5	5832063	0	A	T	A	A	A	T	A	T	A	A	T	A	T	A	A	A	T	A	A	A	A	A	T	T	A	H	A	H	A	T	A	H	A	A	A	A	A	A	T	T	H	A	A	A	A	H
JAX00572834	5	5838448	0	G	A	G	G	G	G	G	G	G	A	G	A	G	G	G	G	G	G	G	G	G	G	G	G	G	G	G	G	G	G	G	G	A	H	G	G	G	A	N	N	G	G	G	N	G	G
JAX00225291	5	5870889	0	T	C	T	T	T	C	T	C	C	T	C	T	C	T	T	T	C	H	T	H	T	T	C	C	T	H	T	N	T	C	T	H	T	T	T	T	T	T	C	C	H	T	T	T	T	H
JAX00572839	5	5871075	0	T	G	T	T	T	G	T	G	G	T	G	T	G	T	T	T	G	H	T	H	T	T	G	G	T	H	T	H	T	G	T	H	T	T	T	T	T	T	G	G	H	T	T	T	T	H
JAX00572842	5	5896282	0	C	A	C	C	C	A	C	C	A	C	A	C	A	C	C	C	C	H	C	H	C	C	C	A	C	H	C	H	C	C	C	H	C	C	C	C	C	C	A	C	C	C	C	C	C	H
JAX00572843	5	5901598	0	A	G	A	A	A	A	A	G	A	A	A	A	A	A	A	A	G	A	A	A	A	A	G	A	A	A	A	A	A	G	A	A	A	A	A	A	A	A	A	G	H	A	A	A	A	A
JAX00572844	5	5903372	0	G	A	A	G	A	G	G	G	G	A	G	A	G	A	G	G	G	G	A	H	H	A	G	G	N	N	A	G	G	G	G	G	A	A	G	G	G	A	G	G	G	G	A	A	H	G
JAX00572845	5	5903721	0	C	T	T	C	T	C	C	C	C	T	C	T	C	T	C	C	C	C	T	H	H	T	C	C	H	H	T	C	C	C	C	C	T	T	C	C	C	T	C	C	H	C	T	T	T	H
JAX00572848	5	5908036	0	C	T	C	C	C	T	C	T	T	C	T	C	T	C	C	C	T	H	C	H	C	C	T	T	C	H	C	H	C	T	C	H	C	C	C	C	C	C	T	T	H	C	C	C	C	H
JAX00572849	5	5908937	0	G	A	G	G	G	A	G	G	A	G	A	G	A	G	G	G	G	H	G	H	G	G	G	A	G	H	G	H	G	G	G	H	G	G	G	G	G	G	A	G	G	G	G	G	G	H
JAX00572853	5	5929086	0	G	T	G	G	G	T	G	G	G	G	T	G	T	G	G	G	G	G	G	G	G	G	G	T	G	H	G	H	G	G	G	H	G	G	G	G	G	G	T	G	G	G	G	G	G	H
JAX00126669	5	5929551	0	T	C	C	T	C	C	T	C	C	C	C	C	C	C	T	T	C	N	C	C	H	C	C	C	T	C	C	H	T	C	T	N	C	C	T	T	T	C	C	C	C	T	C	C	C	C
JAX00572856	5	5932448	0	C	T	C	C	C	C	C	T	C	C	C	C	C	C	C	C	T	C	C	C	C	C	T	C	C	C	C	C	C	T	C	C	C	C	C	C	C	C	C	T	H	C	C	C	C	C
JAX00572861	5	5937783	0	C	T	C	C	T	C	C	C	C	C	C	C	C	H	C	C	C	C	T	H	H	C	C	C	C	C	N	C	C	C	C	C	C	C	C	C	C	C	C	C	H	C	T	C	C	C
JAX00572866	5	5951273	0	G	A	G	G	G	A	G	A	A	G	A	G	A	G	G	G	A	H	G	N	G	G	A	A	G	H	G	H	G	A	G	H	G	G	G	G	G	G	A	A	H	G	G	G	G	N
JAX00572868	5	5958915	0	C	T	C	C	C	T	C	C	T	C	T	C	T	C	C	C	C	H	C	H	C	C	C	T	C	H	C	H	C	C	C	N	C	C	C	C	C	N	T	C	C	C	C	C	C	H
JAX00572869	5	5959005	0	T	C	T	T	T	T	T	C	T	T	T	T	T	T	T	T	C	T	T	T	T	T	C	T	T	T	T	T	T	C	T	T	T	T	T	T	T	T	T	C	H	T	T	T	T	T
JAX00572897	5	6122790	0	C	A	C	C	C	C	C	C	C	A	C	A	C	C	C	C	C	C	C	C	C	C	C	C	C	C	C	C	C	C	C	C	A	A	C	C	C	A	C	C	C	C	C	H	C	C
JAX00126685	5	6140809	0	C	T	C	C	C	T	C	C	T	T	T	T	T	C	C	C	C	H	C	H	C	C	C	T	C	H	C	H	C	C	C	H	T	T	C	C	C	T	T	N	C	C	C	H	C	H
JAX00126686	5	6141717	0	T	C	T	T	T	C	T	T	C	T	C	T	C	T	T	T	T	H	T	H	T	T	T	C	T	H	T	H	T	T	T	H	T	T	T	T	T	T	C	T	T	T	T	T	T	H
JAX00572900	5	6163686	0	C	T	C	C	C	C	C	T	C	C	C	C	C	C	C	C	T	C	C	C	C	C	T	C	C	C	C	C	C	T	C	C	H	C	C	C	C	C	C	T	H	C	C	C	C	C
JAX00126687	5	6180581	0	C	G	C	C	G	G	C	G	G	G	G	G	G	H	C	C	G	H	G	G	H	C	G	G	C	H	C	H	C	G	C	H	G	G	C	C	C	G	G	G	G	C	G	H	C	H
JAX00126694	5	6260580	0	A	G	A	A	A	G	A	G	G	A	G	A	G	A	A	A	G	H	A	H	A	A	G	G	A	H	A	H	A	G	A	H	A	A	A	A	A	A	G	G	H	A	A	A	A	H
JAX00572915	5	6276265	0	G	A	G	G	G	G	G	G	A	G	G	G	G	G	G	G	G	H	G	H	G	G	G	G	G	G	G	G	G	G	G	G	G	G	G	G	G	G	G	G	G	G	G	G	G	G
JAX00572916	5	6277334	0	G	T	G	G	G	T	G	T	G	G	T	G	T	G	G	G	T	G	G	G	G	G	T	T	G	H	G	H	G	T	G	H	G	G	G	G	G	G	T	T	H	G	G	G	G	H
JAX00572917	5	6308839	0	G	T	G	G	G	G	G	G	T	G	G	G	G	G	G	G	G	H	G	H	G	G	G	G	G	G	G	G	G	G	G	G	G	G	G	G	G	G	G	G	G	G	G	G	G	G
JAX00572918	5	6312289	0	C	G	C	C	C	G	C	C	C	C	G	C	G	C	C	C	C	C	C	C	C	C	C	G	C	H	C	H	C	C	C	H	C	C	C	C	C	C	G	C	C	C	C	C	C	H
JAX00126700	5	6343420	0	T	G	T	T	T	T	T	G	T	T	T	T	T	T	T	T	G	T	T	T	T	T	G	T	T	T	T	T	T	G	T	T	T	T	T	T	T	T	T	G	N	T	T	T	T	T
JAX00126703	5	6380338	0	C	T	C	C	C	T	C	C	T	C	T	C	T	C	C	C	C	H	C	H	C	C	C	T	C	H	C	H	C	C	C	H	C	C	C	C	C	C	T	C	C	C	C	C	C	H
JAX00572924	5	6394340	0	G	T	G	G	G	G	G	T	G	G	G	G	G	G	G	G	T	G	G	G	G	G	T	G	G	G	G	G	G	T	G	G	G	G	G	G	G	G	G	T	H	G	G	G	G	G
JAX00126710	5	6462247	0	C	A	C	C	C	A	C	C	C	C	A	C	A	C	C	C	C	C	C	C	C	C	C	A	C	H	C	H	C	C	C	H	C	C	C	C	C	C	A	C	C	C	C	C	C	H
JAX00572931	5	6486744	0	T	C	T	T	T	T	T	T	C	T	T	T	T	T	T	T	T	H	T	H	T	T	T	T	T	T	T	T	T	T	T	T	T	T	T	T	T	T	T	T	T	T	T	T	T	T
JAX00225304	5	6525758	0	T	C	T	T	T	C	T	T	C	T	C	T	C	T	T	T	T	H	T	H	T	T	T	C	T	H	T	H	T	T	T	H	T	T	T	T	T	T	C	T	T	T	T	T	T	H
JAX00572940	5	6558322	0	C	T	C	C	C	T	C	C	C	C	T	C	T	C	C	C	C	C	C	C	C	C	C	T	C	H	C	H	C	C	C	H	C	C	C	C	C	C	T	C	C	C	C	C	C	H
JAX00572944	5	6599884	0	C	T	C	C	C	C	C	C	C	T	C	T	C	C	C	C	C	C	C	C	C	C	C	C	C	C	C	C	C	C	C	C	T	T	C	C	C	T	C	C	C	C	C	H	C	C
JAX00572946	5	6607096	0	T	G	T	T	T	G	T	T	G	T	G	T	G	T	T	T	T	H	T	H	T	T	T	G	T	H	T	H	T	T	T	H	T	T	T	T	T	T	G	T	T	T	T	T	T	H
JAX00572948	5	6607587	0	G	A	G	G	G	G	G	G	G	A	G	A	G	G	G	G	G	G	G	G	G	G	G	G	G	G	G	G	G	G	G	G	A	A	G	G	G	A	G	G	G	G	G	H	G	G
JAX00572954	5	6681331	0	G	A	G	G	G	A	G	A	A	G	A	G	A	G	G	G	A	H	G	H	G	G	A	A	G	H	G	H	G	A	G	H	G	G	G	G	G	G	A	A	H	G	G	G	G	H
JAX00572957	5	6732346	0	C	T	C	C	C	C	C	T	C	C	C	C	C	C	C	C	T	C	C	C	C	C	T	C	C	C	C	C	C	T	C	C	C	C	C	C	C	C	C	T	H	C	C	C	C	C
JAX00126729	5	6732506	0	G	T	T	G	T	G	G	G	G	G	G	G	G	T	G	G	G	G	T	H	H	T	G	G	H	H	T	G	G	G	G	G	N	G	G	G	G	G	G	G	H	G	T	H	T	H
JAX00572961	5	6776245	0	G	C	G	G	G	C	G	C	C	G	C	G	C	G	G	G	C	H	G	H	G	G	C	C	G	H	G	H	G	C	G	H	G	G	G	G	G	G	C	C	H	G	G	G	G	H
JAX00572963	5	6776432	0	C	T	C	C	C	T	C	C	T	C	T	C	T	C	C	C	C	H	C	H	C	C	C	T	C	H	C	H	C	C	C	H	C	C	C	C	C	C	T	C	C	C	C	C	C	H
JAX00126733	5	6777070	0	C	T	C	C	T	C	C	C	C	C	C	C	C	H	C	C	N	C	T	T	N	C	C	C	C	C	C	C	C	C	C	C	C	C	C	C	C	C	C	C	H	C	T	C	C	C
JAX00572969	5	6794680	0	T	C	T	T	T	C	T	T	T	T	C	T	C	T	T	T	T	T	T	T	T	T	T	C	T	H	T	H	T	T	T	H	T	T	T	T	T	T	C	T	T	T	T	T	T	H
JAX00126737	5	6836405	0	G	A	G	G	G	A	G	A	A	G	A	G	A	G	G	G	A	H	G	H	G	G	A	A	G	H	G	H	G	A	G	H	G	G	G	G	G	G	A	A	A	G	G	G	G	H
JAX00572979	5	6861864	0	G	A	G	G	G	A	G	G	A	G	A	G	A	G	G	G	G	H	G	H	G	G	G	A	G	H	G	H	G	G	G	H	G	G	G	G	G	G	A	G	G	G	G	G	G	H
JAX00126740	5	6867288	0	C	A	C	C	A	A	C	A	A	C	A	C	A	H	C	C	A	H	A	A	H	C	A	A	C	H	C	H	C	A	C	H	C	C	C	C	C	C	A	A	A	C	A	C	C	H
JAX00572980	5	6904167	0	T	C	T	T	T	C	T	T	T	T	C	T	C	T	T	T	T	T	T	T	T	T	T	C	T	N	T	H	T	T	T	H	T	T	T	T	T	T	C	T	T	T	T	T	T	N
JAX00572983	5	6918291	0	T	C	T	T	T	T	T	T	T	C	T	C	T	T	T	T	T	T	T	T	T	T	T	T	T	T	T	T	T	T	T	T	C	C	T	T	T	C	T	T	T	T	T	H	T	T
JAX00126745	5	6941532	0	G	A	G	G	G	A	G	A	A	A	A	A	A	G	G	G	A	G	G	H	G	G	A	A	G	H	G	H	G	A	G	H	A	A	G	G	G	A	A	A	H	G	G	H	G	H
JAX00126749	5	6999390	0	T	A	A	T	T	T	T	T	T	A	H	A	T	H	T	T	T	T	T	T	T	A	T	T	H	H	A	T	T	T	T	T	A	A	T	T	T	A	T	T	T	T	T	A	A	H
JAX00126750	5	7004073	0	A	G	G	A	A	G	A	G	G	G	G	G	G	H	A	A	G	H	A	H	A	G	G	G	N	G	G	H	A	G	A	H	G	G	A	A	A	G	G	G	H	A	A	G	G	G
JAX00572990	5	7020216	0	A	G	A	A	A	G	A	A	G	A	G	A	G	A	A	A	A	H	A	H	A	A	A	G	A	H	A	H	A	A	A	H	A	A	A	A	A	A	G	A	A	A	A	A	A	H
JAX00572992	5	7024849	0	A	G	A	A	A	A	A	A	G	A	A	A	A	A	A	A	A	H	A	N	A	A	A	A	A	A	A	A	A	A	A	A	A	A	A	A	A	A	A	A	A	A	A	A	A	A
JAX00572993	5	7026427	0	C	T	C	C	C	T	C	T	T	C	T	C	T	C	C	C	T	H	C	H	C	C	T	T	C	H	C	H	C	T	C	H	C	C	C	C	C	C	T	T	H	C	C	C	C	H
JAX00572996	5	7026926	0	G	A	G	G	G	G	G	A	A	G	G	G	G	G	G	G	A	N	G	H	G	G	A	G	G	G	G	G	G	A	G	G	G	G	G	G	G	G	G	A	G	G	G	G	G	G
JAX00573000	5	7037792	0	C	T	C	C	C	T	C	C	C	C	T	C	T	C	C	C	C	C	C	C	C	C	C	T	C	H	C	H	C	C	C	H	C	C	C	C	C	C	T	C	C	C	C	C	C	H
JAX00573003	5	7046648	0	G	C	G	G	G	C	G	G	G	G	C	G	C	G	G	G	G	G	G	G	G	G	G	C	G	H	G	H	G	G	G	H	G	G	G	G	G	G	C	G	G	G	G	G	G	H
JAX00573004	5	7047351	0	C	T	C	C	C	T	C	C	C	C	T	C	T	C	C	C	C	C	C	C	C	C	C	T	C	H	C	H	C	C	C	H	C	C	C	C	C	C	T	C	C	C	C	C	C	H
JAX00573006	5	7056989	0	T	G	T	T	T	G	T	G	G	T	G	T	G	T	T	T	G	H	T	H	T	T	G	G	T	H	T	H	T	G	T	H	T	T	T	T	T	T	G	G	H	T	T	T	T	H
JAX00573008	5	7057677	0	A	C	A	A	A	C	A	A	C	A	C	A	C	A	A	A	A	H	A	H	A	A	A	C	A	H	A	H	A	A	A	H	A	A	A	A	A	A	C	A	A	A	A	A	A	H
JAX00126756	5	7098324	0	C	A	C	C	C	A	C	C	A	C	A	C	A	C	C	C	C	H	C	H	C	C	C	A	C	H	C	H	C	C	C	H	C	C	C	C	C	C	A	C	C	C	C	C	C	H
JAX00573026	5	7189586	0	T	C	T	T	T	T	T	C	T	T	T	T	T	T	T	T	C	T	T	T	T	T	C	T	T	T	T	T	T	C	T	T	T	T	T	T	T	T	T	C	N	T	T	T	T	T
JAX00573030	5	7249734	0	T	A	T	T	T	A	T	T	A	T	A	T	A	T	T	T	T	H	T	H	T	T	T	A	T	H	T	H	T	T	T	H	T	T	T	T	T	T	A	T	T	T	T	T	T	H
JAX00573031	5	7249769	0	A	C	A	A	A	C	A	A	C	A	C	A	C	A	A	A	A	H	A	H	A	A	A	C	A	H	A	H	A	A	A	H	A	A	A	A	A	A	C	A	A	A	A	A	A	H
JAX00126768	5	7257782	0	T	C	C	T	T	C	T	C	C	C	C	C	C	C	T	T	C	C	T	C	T	C	C	C	C	C	C	C	T	C	T	C	C	C	T	T	T	C	C	C	C	T	T	C	C	C
JAX00573034	5	7258515	0	C	T	T	C	C	C	C	C	C	C	C	C	C	H	C	C	C	C	C	C	C	T	C	C	H	H	T	C	C	C	C	C	C	C	C	C	C	C	C	C	C	C	C	H	T	H
JAX00573035	5	7258623	0	G	T	G	G	G	G	G	G	T	G	G	G	G	G	G	G	G	H	G	H	G	G	G	G	G	G	G	G	G	G	G	G	G	G	G	G	G	G	G	G	G	G	G	G	G	G
JAX00573039	5	7283982	0	A	T	A	A	A	A	A	T	A	A	A	A	A	A	A	A	T	A	A	A	A	A	T	A	A	A	A	A	A	T	A	A	A	A	A	A	A	A	A	T	H	A	A	A	A	A
JAX00573040	5	7286699	0	G	A	G	G	G	G	G	A	G	G	G	G	G	G	G	G	A	G	G	G	G	G	A	G	G	G	G	G	G	A	G	G	G	G	G	G	G	G	G	A	H	G	G	G	G	G
JAX00573047	5	7311867	0	A	T	T	A	A	A	A	A	A	A	A	A	A	H	A	A	A	A	A	A	A	T	A	A	H	H	T	A	A	A	A	A	A	A	A	A	A	A	A	A	A	A	A	H	T	H
JAX00573048	5	7312356	0	G	C	G	G	G	C	G	C	C	G	C	G	C	G	G	G	C	H	G	H	G	G	C	C	G	H	G	H	G	C	G	H	G	G	G	G	G	G	C	C	H	G	G	G	G	H
JAX00126775	5	7335680	0	T	C	T	T	C	C	C	T	C	T	C	T	C	H	T	C	T	C	C	C	C	T	T	C	H	H	T	H	C	T	T	C	T	T	T	T	T	T	C	T	H	T	C	T	T	H
JAX00126776	5	7335706	0	T	C	T	T	C	C	C	C	C	T	C	T	N	H	T	C	C	C	C	C	C	T	C	C	H	H	T	H	C	C	T	C	T	T	T	T	T	T	C	C	C	T	C	T	T	H
JAX00573052	5	7353567	0	C	A	C	C	C	C	C	A	C	C	C	C	C	C	C	C	A	C	C	C	C	C	A	C	C	C	C	C	C	A	C	C	C	C	C	C	C	C	C	A	H	C	C	C	C	C
JAX00126778	5	7383363	0	A	C	A	A	A	A	A	A	C	A	A	A	A	A	A	A	A	H	A	H	A	A	A	A	A	A	A	A	A	A	A	A	A	A	A	A	A	A	A	A	A	A	A	A	A	A
JAX00126779	5	7383479	0	C	T	C	C	T	T	T	T	T	T	T	T	T	N	C	T	T	T	T	T	T	C	T	T	H	H	C	H	T	T	C	T	T	T	C	C	C	T	N	T	T	C	T	H	C	N
JAX00573058	5	7404928	0	T	C	T	T	T	T	T	T	T	C	T	C	T	T	T	T	T	T	T	T	T	T	T	T	T	T	T	T	T	T	T	T	C	C	T	T	T	C	T	T	T	T	T	H	T	T
JAX00573061	5	7427881	0	G	A	G	G	G	A	G	A	A	G	A	G	A	G	G	G	A	H	G	H	G	G	A	A	G	H	G	H	G	A	G	H	G	G	G	G	G	G	A	A	H	G	G	G	G	H
JAX00573066	5	7449526	0	G	A	G	G	G	A	G	G	A	G	A	G	A	G	G	G	G	N	G	H	G	G	G	A	G	H	G	N	G	G	G	N	G	G	G	G	G	G	A	G	G	G	G	G	G	N
JAX00573069	5	7464710	0	A	T	A	A	T	T	T	T	T	T	T	T	T	H	A	T	T	T	T	T	T	A	T	T	H	H	N	H	T	T	A	T	T	T	A	A	A	T	T	T	T	A	T	N	N	N
JAX00573071	5	7465668	0	G	A	G	G	G	A	G	A	A	G	A	G	A	G	G	G	A	H	G	H	G	G	A	A	G	H	G	H	G	A	G	H	G	G	G	G	G	G	A	A	H	G	G	G	G	H
JAX00126785	5	7468980	0	C	A	C	C	A	A	A	A	A	A	A	A	A	H	C	A	A	A	A	A	A	C	A	A	H	H	C	H	A	A	C	A	A	A	C	C	C	A	A	A	A	C	A	H	C	H
JAX00573074	5	7495748	0	A	G	A	A	A	G	A	G	G	A	G	A	G	A	A	A	G	G	A	G	A	A	G	G	A	N	A	G	A	G	A	G	A	A	A	A	A	A	G	G	H	A	A	A	A	G
JAX00573075	5	7503637	0	A	C	A	A	A	A	A	C	A	A	A	A	A	A	A	A	C	A	A	A	A	A	C	A	A	A	A	A	A	C	A	A	A	A	A	A	A	A	A	C	H	A	A	A	N	A
JAX00573076	5	7522012	0	G	A	G	G	G	A	G	G	G	G	A	G	A	G	G	G	G	G	G	G	G	G	G	A	G	G	G	H	G	G	G	H	G	G	G	G	G	G	A	G	G	G	G	G	G	G
JAX00573080	5	7538768	0	G	C	G	G	G	G	G	G	G	C	G	C	G	G	G	G	G	G	G	G	G	G	G	G	G	G	G	G	G	G	G	G	C	C	G	G	G	C	G	G	G	G	G	H	G	G
JAX00573081	5	7541150	0	T	A	T	T	T	T	T	T	A	T	T	T	T	T	T	T	T	H	T	H	T	T	T	T	T	T	T	T	T	T	T	T	T	T	T	T	T	T	T	T	T	T	T	T	T	T
JAX00573083	5	7550530	0	A	C	A	A	A	A	A	C	A	A	A	A	A	A	A	A	C	A	A	A	A	A	C	A	A	A	A	A	A	C	A	A	A	A	A	A	A	A	A	C	C	A	A	A	A	A
JAX00573095	5	7606044	0	T	A	T	T	T	T	T	T	A	T	T	T	T	T	T	T	T	H	T	H	T	T	T	T	T	T	T	T	T	T	T	T	T	T	T	T	T	T	T	T	T	T	T	T	T	T
JAX00573098	5	7607416	0	G	A	G	G	A	A	A	G	A	G	A	G	A	H	G	A	G	A	A	A	A	G	G	A	H	H	G	H	A	G	G	A	G	G	G	G	G	G	A	G	H	G	A	G	G	H
JAX00126796	5	7619123	0	G	T	G	G	T	G	T	G	G	G	G	G	G	H	G	T	G	H	T	H	T	G	G	G	H	G	G	G	T	G	G	H	G	G	G	G	G	G	G	G	T	G	T	G	G	G
JAX00573102	5	7628872	0	C	T	C	C	C	C	C	T	C	C	C	C	C	C	C	C	T	C	C	C	C	C	T	C	C	C	C	C	C	T	C	C	C	C	C	C	C	C	C	T	H	C	C	C	C	C
JAX00573103	5	7630175	0	G	A	G	G	A	G	A	A	G	G	G	G	G	H	G	A	A	H	A	H	A	G	A	G	H	G	G	G	A	A	G	H	G	G	G	G	G	G	G	A	A	G	A	G	G	G
JAX00573105	5	7633966	0	G	A	G	G	G	A	G	A	A	G	A	G	A	G	G	G	A	H	G	H	G	G	A	A	G	H	G	H	G	A	G	H	G	G	G	G	G	G	A	A	H	G	G	G	G	H
JAX00573107	5	7635642	0	T	G	T	T	T	G	T	T	G	T	G	T	G	T	T	T	T	H	T	H	T	T	T	G	T	H	T	H	T	T	T	H	T	T	T	T	T	T	G	T	T	T	T	T	T	H
JAX00573108	5	7635972	0	G	C	G	G	G	C	G	G	C	G	C	G	C	G	G	G	G	H	G	H	G	G	G	C	G	H	G	H	G	G	G	H	G	G	G	G	G	G	C	G	G	G	G	G	G	H
JAX00573110	5	7640406	0	A	G	A	A	G	G	G	G	G	G	G	G	G	H	A	G	G	G	G	G	G	A	G	G	H	H	A	H	G	G	A	G	G	G	A	A	A	G	G	G	G	A	G	H	A	H
JAX00573111	5	7641328	0	A	T	A	A	A	T	A	T	T	A	T	A	T	A	A	A	T	H	A	H	A	A	T	T	A	H	A	H	A	T	A	H	A	A	A	A	A	A	T	T	H	A	A	A	A	H
JAX00573114	5	7641415	0	G	A	G	G	G	G	G	G	G	A	G	A	G	G	G	G	G	G	G	G	G	G	G	G	G	G	G	G	G	G	G	G	A	A	G	G	G	A	G	G	G	G	G	H	G	G
JAX00573119	5	7656319	0	A	C	A	A	A	A	A	A	A	C	A	C	A	A	A	A	A	A	A	A	A	A	A	A	A	A	A	A	A	A	A	A	C	C	A	A	A	C	A	A	A	A	A	H	A	A
JAX00126802	5	7698906	0	G	T	G	G	T	G	T	G	G	G	G	G	G	H	G	T	G	H	T	H	T	G	G	G	H	G	G	G	T	G	G	N	G	G	G	G	G	G	G	G	H	G	T	G	G	G
JAX00573126	5	7709925	0	C	A	C	C	A	A	A	C	A	A	A	A	A	H	C	A	C	A	A	A	A	C	C	A	H	H	C	H	A	C	C	A	A	A	C	C	C	A	A	C	H	C	A	H	C	H
JAX00573127	5	7717422	0	A	C	A	A	C	C	C	C	C	C	C	C	C	H	A	C	C	C	C	C	C	A	C	C	H	H	A	H	C	C	A	C	C	C	A	A	A	C	C	C	C	A	C	H	A	H
JAX00573130	5	7718117	0	T	C	T	T	T	T	T	T	C	T	T	T	T	T	T	T	T	H	T	H	T	T	T	T	T	T	T	T	T	T	T	T	T	T	T	T	T	T	T	T	T	T	T	T	T	T
JAX00573135	5	7719655	0	G	A	G	G	G	A	G	A	G	G	A	G	A	G	G	G	A	G	G	G	G	G	A	A	G	H	G	H	G	A	G	H	G	G	G	G	G	G	A	A	H	G	G	G	G	H
JAX00573145	5	7728960	0	C	A	C	C	C	A	C	C	C	C	A	C	A	C	C	C	C	C	C	C	C	C	C	A	C	H	C	H	C	C	C	H	C	C	C	C	C	C	A	C	C	C	C	C	C	H
JAX00573146	5	7754497	0	C	A	C	C	C	A	C	C	C	C	A	C	A	C	C	C	C	C	C	C	C	C	C	A	C	H	C	H	C	C	C	H	C	C	C	C	C	C	A	C	C	C	C	C	C	H
JAX00573154	5	7783655	0	A	G	A	A	A	G	A	G	G	G	G	G	G	A	A	A	G	A	A	A	A	A	G	G	A	H	A	H	A	G	A	H	G	G	A	A	A	G	G	G	A	A	A	H	A	H
JAX00126807	5	7786338	0	T	G	T	T	G	G	G	G	G	G	G	G	G	H	T	G	G	G	G	G	G	T	G	G	H	H	T	H	G	G	T	G	G	G	T	T	T	G	G	G	G	T	G	H	T	H
JAX00573157	5	7803710	0	T	C	T	T	T	C	T	C	C	T	C	T	C	T	T	T	C	H	T	N	T	T	C	C	T	H	T	H	T	C	T	H	T	T	T	T	T	T	C	C	H	T	T	T	T	H
JAX00573161	5	7808433	0	C	T	C	C	C	C	C	C	T	C	C	C	C	C	C	C	C	H	C	H	C	C	C	C	C	C	C	C	C	C	C	C	C	C	C	C	C	C	C	C	C	C	C	C	C	C
JAX00573162	5	7808744	0	G	T	G	G	G	T	G	T	T	G	T	G	T	G	G	G	T	H	G	H	G	G	T	T	G	H	G	H	G	T	G	H	G	G	G	G	G	G	T	T	H	G	G	G	G	H
JAX00573163	5	7808862	0	C	T	C	C	C	T	C	T	T	C	T	C	T	C	C	C	T	H	C	H	C	C	T	T	C	H	C	H	C	T	C	H	C	C	C	C	C	C	T	T	H	C	C	C	C	H
JAX00573168	5	7842866	0	G	A	G	G	G	A	G	G	A	G	A	G	A	G	G	G	G	H	G	H	G	G	G	A	G	H	G	H	G	G	G	H	G	G	G	G	G	G	A	G	G	G	G	G	G	H
JAX00573170	5	7866624	0	G	T	G	G	T	G	T	G	G	T	G	T	G	H	G	T	G	H	T	H	T	G	G	G	H	G	G	G	T	G	G	H	T	T	G	G	G	T	G	G	T	G	T	H	G	G
JAX00573177	5	7875417	0	G	A	G	G	G	A	G	G	G	G	A	G	A	G	G	G	G	G	G	G	G	G	G	A	G	G	G	G	G	G	G	G	G	G	G	G	G	G	A	G	G	G	G	G	G	N
JAX00126813	5	7875825	0	A	G	A	A	G	A	G	A	A	G	A	G	A	H	A	G	A	H	G	H	G	A	A	A	H	A	A	A	G	A	A	H	G	G	A	A	A	G	A	A	H	A	G	H	A	A
JAX00573180	5	7885883	0	A	T	A	A	T	T	T	A	T	T	T	T	T	H	A	T	A	T	T	T	T	A	A	T	H	H	A	H	T	A	A	T	T	T	A	A	A	T	T	A	H	A	T	H	A	H
JAX00573190	5	7924128	0	A	C	A	A	A	C	A	A	A	A	C	A	C	A	A	A	A	A	A	A	A	A	A	C	A	H	A	H	A	A	A	H	A	A	A	A	A	A	C	A	A	A	A	A	A	H
JAX00573193	5	7925760	0	C	T	C	C	C	C	C	T	T	C	C	C	C	C	C	C	T	H	C	H	C	C	T	C	C	C	C	C	C	T	C	C	C	C	C	C	C	C	C	T	H	C	C	C	C	C
JAX00573196	5	7930953	0	G	A	G	G	G	G	G	A	G	G	G	G	G	G	G	G	A	G	G	G	G	G	A	G	G	G	G	G	G	A	G	G	G	G	G	G	G	G	G	A	H	G	G	G	G	G
JAX00573198	5	7932152	0	A	G	A	A	A	G	A	G	A	A	G	A	G	A	A	A	G	A	A	A	A	A	G	G	A	H	A	H	A	G	A	H	A	A	A	A	A	A	G	G	H	A	A	A	A	H
JAX00573199	5	7932606	0	C	G	C	C	C	C	C	G	G	C	C	C	C	C	C	C	G	H	C	H	C	C	G	C	C	C	C	C	C	G	C	C	C	C	C	C	C	C	C	G	H	C	C	C	C	C
JAX00573205	5	7935757	0	G	A	G	G	G	A	G	A	A	G	A	G	A	G	G	G	A	H	G	H	G	G	A	A	G	H	G	H	G	A	G	H	G	G	G	G	G	G	A	A	H	G	G	G	G	H
JAX00126819	5	7935843	0	T	C	T	T	C	T	C	T	T	C	T	C	T	H	T	C	T	H	C	H	C	T	T	T	H	T	T	T	C	T	T	H	C	C	T	T	T	C	T	T	H	T	C	H	T	T
JAX00573206	5	7935874	0	T	C	T	T	T	C	T	C	T	T	C	T	C	T	T	T	C	T	T	T	T	T	C	C	T	H	T	H	T	C	T	H	T	T	T	T	T	T	C	C	H	T	T	T	T	H
JAX00573213	5	7973470	0	A	G	A	A	A	G	A	G	A	A	G	A	G	A	A	A	G	A	A	A	A	A	G	G	A	H	A	H	A	G	A	H	A	A	A	A	A	A	G	G	H	A	A	A	A	H
JAX00573215	5	7975367	0	C	T	C	C	C	T	C	C	C	C	T	C	T	C	C	C	C	C	C	C	C	C	C	T	C	C	C	H	C	C	C	H	C	C	C	C	C	C	T	C	C	C	C	C	C	C
JAX00126823	5	7981730	0	A	G	A	A	G	G	G	G	G	G	G	G	G	H	A	G	G	G	G	G	G	A	G	G	H	H	A	H	G	G	A	G	G	G	A	A	A	G	G	G	G	A	G	H	A	H
JAX00225336	5	8011488	0	C	T	C	C	C	T	C	T	T	C	T	C	T	C	C	C	T	H	C	H	C	C	T	T	C	C	C	C	C	T	C	C	C	C	C	C	C	C	T	T	H	C	C	C	C	N
JAX00126827	5	8020373	0	C	T	C	C	T	T	T	T	T	T	T	T	T	H	C	T	T	T	T	T	T	C	T	T	H	H	C	H	T	T	C	T	T	T	C	C	C	T	T	T	T	C	T	H	C	H
JAX00573228	5	8070368	0	A	G	A	A	A	G	A	G	G	A	G	A	G	A	A	A	G	A	A	A	A	A	G	G	A	N	A	H	A	G	A	H	A	A	A	A	A	A	G	G	N	A	A	A	A	H
JAX00573230	5	8070662	0	G	A	G	G	G	A	G	A	A	G	A	G	A	G	G	G	A	N	G	H	G	G	A	A	G	H	G	H	G	A	G	H	G	G	G	G	G	G	A	A	H	G	G	G	G	H
JAX00573232	5	8072536	0	A	G	A	A	A	A	A	G	A	A	A	A	A	A	A	A	G	A	A	A	A	A	G	A	A	A	A	A	A	G	A	A	A	A	A	A	A	A	A	G	H	A	A	A	A	A
JAX00573248	5	8136335	0	T	C	T	T	T	C	T	T	C	T	C	T	C	T	T	T	T	H	T	H	T	T	T	C	T	H	T	H	T	T	T	H	T	T	T	T	T	T	C	T	T	T	T	T	T	H
JAX00573253	5	8143323	0	G	C	G	G	G	C	G	G	C	G	C	G	C	G	G	G	G	H	G	H	G	G	G	C	G	H	G	H	G	G	G	H	G	G	G	G	G	G	C	G	G	G	G	G	G	H
JAX00573256	5	8151383	0	G	A	G	G	G	G	G	G	A	G	G	G	G	G	G	G	G	H	G	H	G	G	G	G	G	G	G	G	G	G	G	G	G	G	G	G	G	G	G	G	G	G	G	G	G	G
JAX00573257	5	8153044	0	A	G	A	A	G	A	G	A	A	A	A	A	A	H	A	G	A	H	G	N	G	A	A	A	N	A	A	A	G	A	A	H	A	A	A	A	A	A	A	A	H	A	G	A	A	A
JAX00573272	5	8191211	0	A	G	A	A	A	A	A	A	A	G	A	G	A	A	A	A	A	A	A	A	A	A	A	A	A	A	A	A	A	A	A	A	G	G	A	A	A	G	A	A	A	A	A	H	A	A
JAX00126841	5	8222881	0	G	A	G	G	G	A	G	A	A	A	A	A	A	G	G	G	A	H	G	H	G	G	A	A	G	H	G	H	G	A	G	H	A	A	G	G	G	A	A	A	H	G	G	H	G	H
JAX00573284	5	8238664	0	A	T	A	A	A	A	A	T	A	A	A	A	A	A	A	A	T	A	A	A	A	A	T	A	A	A	A	A	A	T	A	A	A	A	A	A	A	A	A	T	H	A	A	A	A	A
JAX00126844	5	8247551	0	G	A	G	G	G	A	G	A	A	A	A	A	A	G	G	G	A	H	G	H	G	G	A	A	G	H	G	H	G	A	G	H	A	A	G	G	G	A	A	A	H	G	G	H	G	H
JAX00126845	5	8247852	0	G	A	G	G	G	A	G	A	A	A	A	A	A	G	G	G	A	N	G	G	G	G	A	A	G	H	G	H	G	A	G	H	A	A	G	G	G	A	A	A	N	G	G	H	G	H
JAX00573286	5	8248247	0	C	A	C	C	C	C	C	A	A	C	C	C	C	C	C	C	A	C	C	H	C	C	A	C	C	C	C	C	C	A	C	C	C	C	C	C	C	C	C	A	H	C	C	C	C	C
JAX00573288	5	8286661	0	G	A	G	G	G	G	G	G	G	A	G	A	G	G	G	G	G	G	G	G	G	G	G	G	G	G	G	G	G	G	G	G	A	A	G	G	G	A	G	G	G	G	G	H	G	G
JAX00126846	5	8298126	0	A	C	A	A	A	C	A	C	C	C	C	C	C	A	A	A	C	H	A	H	A	A	C	C	A	H	A	H	A	C	A	H	C	C	A	A	A	C	C	C	H	A	A	H	A	H
JAX00573294	5	8298462	0	A	G	A	A	A	G	A	G	G	A	G	A	G	A	A	A	G	H	A	H	A	A	G	G	A	H	A	H	A	G	A	H	A	A	A	A	A	A	G	G	H	A	A	A	A	H
JAX00573297	5	8300351	0	A	C	A	A	A	C	A	A	A	C	C	C	C	A	A	A	A	A	A	A	A	A	A	C	A	H	A	H	A	A	A	H	C	C	A	A	A	C	C	A	A	A	A	N	A	H
JAX00573305	5	8335314	0	A	C	A	A	A	C	A	C	C	A	C	A	C	A	A	A	C	H	A	H	A	A	C	C	A	H	A	H	A	C	A	H	A	A	A	A	A	A	C	C	H	A	A	A	A	H
JAX00573307	5	8336103	0	G	A	G	G	G	A	G	G	A	G	A	G	A	G	G	G	G	N	G	N	G	G	G	A	G	H	G	H	G	G	G	H	G	G	G	G	G	G	A	G	G	G	G	G	G	H
JAX00573308	5	8336620	0	A	T	A	A	A	T	A	A	T	A	T	A	T	A	A	A	A	H	A	H	A	A	A	T	A	H	A	H	A	A	A	H	A	A	A	A	A	A	T	A	A	A	A	A	A	H
JAX00573309	5	8351727	0	C	T	C	C	C	T	C	T	T	C	T	C	T	C	C	C	T	H	C	H	C	C	T	T	C	H	C	H	C	T	C	H	C	C	C	C	C	C	T	T	N	C	C	C	C	H
JAX00573310	5	8354726	0	A	G	A	A	A	G	A	G	G	G	G	G	N	A	A	A	G	H	A	H	A	A	G	H	A	H	A	H	A	G	A	H	G	G	A	A	A	N	G	G	N	A	A	H	A	H
JAX00573315	5	8366365	0	T	G	T	T	T	G	T	G	G	T	G	T	G	T	T	T	G	H	T	N	T	T	G	G	T	H	T	H	T	G	T	H	T	T	T	T	T	T	G	G	H	T	T	T	T	H
JAX00225342	5	8366961	0	G	C	G	G	G	C	G	G	C	G	C	G	C	G	G	G	G	H	G	H	G	G	G	C	G	N	G	H	G	G	G	H	G	G	G	G	G	G	C	G	G	G	G	G	G	H
JAX00573323	5	8374978	0	T	C	T	T	C	T	C	C	T	T	T	T	T	H	T	C	C	H	C	H	C	T	C	T	H	T	T	T	C	C	T	H	T	T	T	T	T	T	T	C	C	T	C	T	T	T
JAX00573324	5	8378674	0	T	C	T	T	C	C	C	C	C	T	C	T	C	N	T	C	C	C	C	C	C	T	C	C	H	H	T	N	C	C	T	C	T	T	T	T	T	T	C	C	C	T	C	T	T	N
JAX00126853	5	8380376	0	A	G	A	A	G	G	G	G	G	A	G	A	G	H	A	G	G	G	G	G	G	A	G	G	H	H	A	H	G	G	A	G	A	A	A	A	A	A	G	G	G	A	G	A	A	H
JAX00126854	5	8380394	0	C	T	C	C	T	T	T	C	T	C	T	C	T	H	C	T	C	T	T	T	T	C	C	T	H	H	C	H	T	C	C	T	C	C	C	C	C	C	T	C	H	C	T	C	C	N
JAX00573327	5	8384720	0	A	G	A	A	A	A	A	G	A	A	A	A	A	A	A	A	G	A	A	A	A	A	G	A	A	A	A	A	A	G	A	A	A	A	A	A	A	A	A	G	H	A	A	A	A	A
JAX00573328	5	8396892	0	T	G	T	T	G	G	G	G	G	T	G	T	G	H	T	G	G	G	G	G	G	T	G	G	H	H	T	H	G	G	T	G	T	T	T	T	T	T	G	G	G	T	G	T	T	H
JAX00573330	5	8399714	0	T	C	T	T	C	C	C	T	C	T	C	T	C	H	T	C	T	C	C	C	C	T	T	C	H	N	T	N	C	T	T	C	T	T	T	T	T	T	C	T	H	T	C	T	T	N
JAX00573334	5	8403961	0	A	G	A	A	A	G	A	A	G	A	G	A	G	A	A	A	A	H	A	H	A	A	A	G	A	H	A	H	A	A	A	H	A	A	A	A	A	A	G	A	A	A	A	A	A	H
JAX00573336	5	8407020	0	G	A	G	G	G	A	G	G	G	G	A	G	A	G	G	G	G	G	G	G	G	G	G	A	G	H	G	N	G	G	G	H	G	G	G	G	G	G	A	G	G	G	G	G	G	A
JAX00573338	5	8411041	0	T	A	T	T	T	T	T	A	T	T	T	T	T	T	T	T	A	T	T	T	T	T	A	T	T	T	T	T	T	A	T	T	T	T	T	T	T	T	T	A	H	T	T	T	T	T
JAX00126856	5	8419481	0	G	A	G	G	A	G	A	G	G	G	G	G	G	H	G	A	G	H	A	H	A	G	G	G	H	G	G	G	A	G	G	H	G	G	G	G	G	G	G	G	H	G	A	G	G	G
JAX00126857	5	8420938	0	C	T	C	C	T	C	T	C	C	C	C	C	C	H	C	T	C	H	T	H	T	C	C	C	H	C	C	C	T	C	C	H	C	C	C	C	C	C	C	C	H	C	T	C	C	C
JAX00573343	5	8436043	0	G	A	G	G	G	A	G	A	A	G	A	G	A	G	G	G	A	H	G	H	G	G	A	A	G	H	G	H	G	A	G	H	G	G	G	G	G	G	A	A	H	G	G	G	G	H
JAX00126860	5	8457891	0	C	G	C	C	C	G	C	G	G	C	G	C	G	C	C	C	G	H	C	H	C	C	G	G	C	H	C	N	C	G	C	H	C	C	C	C	C	C	G	G	H	C	C	C	C	H
JAX00573346	5	8479810	0	G	A	G	G	G	A	G	G	A	G	A	G	N	G	G	G	G	H	G	H	G	G	G	A	G	H	G	H	G	G	G	H	G	G	G	G	G	G	A	G	G	G	G	G	G	H
JAX00573347	5	8480876	0	C	G	C	C	C	G	C	C	C	C	G	C	G	C	C	C	C	C	C	C	C	C	C	G	C	H	C	H	C	C	C	H	C	C	C	C	C	C	G	C	C	C	C	C	C	H
JAX00573348	5	8486391	0	C	G	C	C	C	C	C	G	C	C	C	C	C	C	C	C	G	C	C	C	C	C	G	C	C	C	C	C	C	G	C	C	C	C	C	C	C	H	C	G	H	C	C	C	C	C
JAX00126861	5	8498055	0	A	G	A	A	A	A	A	G	A	A	A	A	A	A	A	A	G	A	A	A	A	A	G	A	A	A	A	A	A	G	A	A	A	A	A	A	A	A	A	G	H	A	A	A	A	A
JAX00126862	5	8499852	0	C	G	C	C	C	G	C	C	G	C	G	C	G	C	C	C	C	H	C	H	C	C	C	G	C	H	C	H	C	C	C	H	C	C	C	C	C	C	G	C	C	C	C	C	C	H
JAX00573352	5	8517818	0	C	T	C	C	C	C	C	T	C	C	C	C	C	C	C	C	T	C	C	C	C	C	T	C	C	C	C	C	C	T	C	C	C	C	C	C	C	C	C	T	H	C	C	C	C	C
JAX00573354	5	8517975	0	G	A	G	G	G	A	G	G	G	G	A	G	A	G	G	G	G	G	G	G	G	G	G	A	H	N	G	H	G	G	G	H	G	G	G	G	G	H	H	G	G	G	G	G	G	N
JAX00573358	5	8533228	0	C	T	C	C	C	C	C	T	C	C	C	C	C	C	C	C	T	C	C	C	C	C	T	C	C	C	C	C	C	T	C	C	C	C	C	C	C	C	C	T	H	C	C	C	C	C
JAX00573360	5	8544804	0	G	C	G	G	G	C	G	G	C	G	C	G	C	G	G	G	G	H	G	H	G	G	G	C	G	H	G	H	G	G	G	H	G	G	G	G	G	G	C	G	G	G	G	G	G	H
JAX00573361	5	8565546	0	C	G	C	C	C	C	C	C	G	C	C	C	C	C	C	C	C	H	C	H	C	C	C	C	C	C	C	C	C	C	C	C	C	C	C	C	C	C	C	C	C	C	C	C	C	C
JAX00573363	5	8571691	0	T	C	T	T	T	C	T	C	C	T	C	T	N	T	T	T	C	T	T	T	T	T	C	C	T	T	T	T	T	C	T	T	T	T	T	T	T	T	N	C	H	T	T	T	T	T
JAX00126868	5	8579789	0	C	G	C	C	C	G	C	G	G	C	G	C	G	C	C	C	G	H	C	H	C	C	G	G	C	H	C	H	C	G	C	H	C	C	C	C	C	C	G	G	H	C	C	C	C	H
JAX00573364	5	8580047	0	G	A	G	G	G	A	G	G	A	G	A	G	A	G	G	G	G	H	G	H	G	G	G	A	G	H	G	H	G	G	G	H	G	G	G	G	G	G	A	G	G	G	G	G	G	H
JAX00126870	5	8610213	0	G	T	G	G	G	G	G	T	G	G	G	G	G	G	G	G	T	G	G	G	G	G	T	G	G	G	G	G	G	T	G	G	G	G	G	G	G	G	G	T	H	G	G	G	G	G
JAX00573368	5	8633669	0	G	A	G	G	G	G	G	G	A	G	G	G	G	G	G	G	G	H	G	H	G	G	G	G	G	G	G	G	G	G	G	G	G	G	G	G	G	G	G	G	G	G	G	G	G	G
JAX00573369	5	8634527	0	A	G	A	A	A	A	A	G	A	A	A	A	A	A	A	A	G	A	A	A	A	A	G	A	A	A	A	A	A	G	A	A	A	A	A	A	A	A	A	G	H	A	A	A	A	A
JAX00573372	5	8640243	0	C	G	C	C	C	C	C	C	G	C	C	C	C	C	C	C	C	H	C	H	C	C	C	C	C	C	C	C	C	C	C	C	C	C	C	C	C	C	C	C	C	C	C	C	C	C
JAX00573375	5	8656150	0	T	A	T	T	T	T	T	A	T	T	T	T	T	T	T	T	A	T	T	T	T	T	A	T	T	T	T	T	T	A	T	T	T	T	T	T	T	T	T	A	H	T	T	T	T	T
JAX00573377	5	8656943	0	T	G	T	T	T	G	T	G	G	T	G	T	G	T	T	T	G	H	T	H	T	T	G	G	T	H	T	H	T	G	T	H	T	T	T	T	T	T	G	G	H	T	T	T	T	H
JAX00573382	5	8675629	0	A	G	A	A	A	G	A	G	G	A	G	A	G	A	A	A	G	H	A	H	A	A	G	G	A	H	A	H	A	G	A	H	A	A	A	A	A	A	G	G	H	A	A	A	A	H
JAX00126874	5	8677028	0	G	A	G	G	G	A	G	A	A	G	A	G	A	G	G	G	A	H	G	N	G	G	A	A	G	H	G	H	G	A	G	H	G	G	G	G	G	G	A	A	H	G	G	G	G	H
JAX00573384	5	8678129	0	C	T	C	C	C	T	C	C	T	C	T	C	T	C	C	C	C	H	C	H	C	C	C	T	C	H	C	H	C	C	C	H	C	C	C	C	C	C	T	C	C	C	C	C	C	H
JAX00573387	5	8683729	0	T	C	T	T	T	T	T	C	T	T	T	T	T	T	T	T	C	T	T	T	T	T	C	T	T	T	T	T	T	C	T	T	T	T	T	T	T	T	T	C	C	T	T	T	T	T
JAX00573393	5	8704426	0	T	C	T	T	T	C	T	T	T	T	C	T	C	T	T	T	T	T	T	T	T	T	T	C	T	H	T	H	T	T	T	H	T	T	T	T	T	T	C	T	T	T	T	T	T	H
JAX00573394	5	8704679	0	G	A	G	G	G	A	G	A	A	G	A	G	A	G	G	G	A	H	G	H	G	G	A	A	G	H	G	H	G	A	G	H	G	G	G	G	G	G	A	A	H	G	G	G	G	H
JAX00126878	5	8705369	0	T	G	T	T	G	T	G	T	T	T	T	T	T	H	T	G	T	H	G	H	G	T	T	T	H	T	T	T	G	T	T	H	T	T	T	T	T	T	T	T	H	T	G	T	T	T
JAX00573398	5	8706737	0	C	T	C	C	C	C	C	C	C	T	C	T	C	C	C	C	C	C	C	C	C	C	C	C	C	C	C	C	C	C	C	C	T	T	C	C	C	T	C	C	C	C	C	H	C	C
JAX00573399	5	8706905	0	G	A	G	G	G	G	G	G	G	A	G	A	G	N	G	G	G	G	G	G	G	G	G	G	G	G	G	G	G	G	G	G	A	A	G	G	G	H	G	G	G	G	G	H	G	G
JAX00573400	5	8707404	0	C	A	C	C	C	C	C	C	A	C	C	C	C	C	C	C	C	H	C	H	C	C	C	C	C	C	C	C	C	C	C	C	C	C	C	C	C	C	C	C	C	C	C	C	C	C
JAX00573402	5	8707543	0	A	G	A	A	A	G	A	A	A	A	G	A	G	A	A	A	A	A	A	A	A	A	A	G	A	N	A	H	A	A	A	A	A	A	A	A	A	A	G	A	A	A	A	A	A	H
JAX00573408	5	8723778	0	A	G	A	A	A	A	A	A	G	A	A	A	A	A	A	A	A	H	A	H	A	A	A	A	A	A	A	A	A	A	A	A	A	A	A	A	A	A	A	A	A	A	A	A	A	A
JAX00573410	5	8725191	0	A	G	A	A	A	G	A	G	G	G	G	G	G	A	A	A	G	H	A	H	A	A	G	G	A	H	A	H	A	G	A	H	G	G	A	A	A	G	G	G	H	A	A	H	A	H
JAX00573411	5	8725371	0	C	T	C	C	C	C	C	T	C	C	C	C	C	C	C	C	T	C	C	C	C	C	T	C	C	C	C	C	C	T	C	C	C	C	C	C	C	C	C	T	H	C	C	C	C	C
JAX00573415	5	8735903	0	A	C	A	A	A	A	A	C	A	A	A	A	A	N	A	A	C	N	A	A	A	A	C	A	A	A	A	A	A	C	A	A	A	A	A	A	A	A	A	C	H	A	A	A	A	A
JAX00573416	5	8736190	0	G	A	G	G	G	A	G	G	A	G	A	G	A	G	G	G	G	H	G	H	G	G	G	A	G	H	G	H	G	G	G	H	G	G	G	G	G	G	A	G	G	G	G	G	G	H
JAX00573421	5	8758452	0	C	T	C	C	C	T	C	C	T	C	T	C	T	C	C	C	C	H	C	H	C	C	C	T	C	H	C	H	C	C	C	H	C	C	C	C	C	C	T	C	C	C	C	C	C	H
JAX00573426	5	8799086	0	G	A	G	G	G	A	G	G	A	G	A	G	A	G	G	G	G	H	G	H	G	G	G	A	G	H	G	H	G	G	G	N	G	G	G	G	G	G	A	G	G	G	G	G	G	H
JAX00126885	5	8807210	0	C	T	C	C	T	C	T	C	C	C	C	C	C	H	C	T	C	H	T	H	T	C	C	C	H	C	C	C	T	C	C	H	C	C	C	C	C	C	C	C	H	C	T	C	C	C
JAX00573427	5	8830318	0	T	C	T	T	T	C	T	T	C	T	C	T	C	T	T	T	T	H	T	H	T	T	T	C	T	H	T	H	T	T	T	H	T	T	T	T	T	T	C	T	T	T	T	T	T	H
JAX00573437	5	8857120	0	C	G	C	C	C	G	C	C	C	C	G	C	G	C	C	C	C	C	C	C	C	C	C	G	C	C	C	C	C	C	C	C	C	C	C	C	C	C	G	C	C	C	C	C	C	C
JAX00573438	5	8859641	0	G	A	G	G	G	A	G	A	G	G	A	G	A	G	G	G	A	G	G	G	G	G	A	A	G	H	G	H	G	A	G	H	G	G	G	G	G	G	A	A	H	G	G	G	G	H
JAX00573439	5	8862426	0	A	G	A	A	A	A	A	G	A	A	A	A	A	A	A	A	G	A	A	A	A	A	G	A	A	A	A	A	A	G	A	A	A	A	A	A	A	A	A	G	H	A	A	A	A	A
JAX00126889	5	8868073	0	G	A	G	G	G	A	G	A	A	G	A	G	A	G	G	G	A	H	G	H	G	G	A	A	G	H	G	H	G	A	G	H	G	G	G	G	G	G	A	A	H	G	G	G	G	H
JAX00126892	5	8901293	0	G	T	G	G	G	T	G	T	T	G	T	G	T	G	G	G	T	H	G	H	G	G	T	T	G	H	G	H	G	T	G	H	G	G	G	G	G	G	T	T	H	G	G	G	G	H
JAX00573448	5	8902692	0	G	C	G	G	G	C	G	G	G	G	C	G	C	G	G	G	G	G	G	G	G	G	G	C	G	H	G	H	G	G	G	H	G	G	G	G	G	G	C	G	G	G	G	G	G	N
JAX00126894	5	8933801	0	A	C	A	A	A	C	A	A	C	A	C	A	C	A	A	A	A	H	A	H	A	A	A	C	A	H	A	H	A	A	A	H	A	A	A	A	A	A	C	A	A	A	A	A	A	H
JAX00573453	5	8936210	0	T	C	T	T	T	C	T	C	C	C	C	C	C	T	T	T	C	H	T	H	T	T	C	C	T	H	T	H	T	C	T	H	C	C	T	T	T	C	C	C	H	T	T	H	T	H
JAX00126897	5	8961219	0	G	C	G	G	C	C	C	C	C	C	C	C	C	H	G	C	C	C	C	C	C	G	C	C	H	H	G	H	C	C	G	C	C	C	G	G	G	C	C	C	C	G	C	H	G	H
JAX00573471	5	8972835	0	A	G	A	A	A	A	A	G	A	A	A	A	A	A	A	A	G	A	A	A	A	A	A	A	A	A	A	A	A	G	A	A	A	A	A	A	A	A	A	G	H	A	A	A	A	A
JAX00573473	5	8974622	0	G	C	G	G	G	C	G	C	C	G	C	G	C	G	G	G	C	H	G	H	G	G	G	C	G	H	G	H	G	C	G	H	G	G	G	G	G	G	C	C	G	G	G	G	G	H
JAX00573479	5	8994019	0	G	A	G	G	G	G	G	A	G	G	G	G	G	G	G	G	A	G	G	G	G	G	G	G	G	G	G	G	G	A	G	G	G	G	G	G	G	G	G	A	H	G	G	G	G	G
JAX00573489	5	9017412	0	T	C	T	T	T	C	T	C	C	T	C	T	C	T	T	T	C	H	T	H	T	T	T	C	T	H	T	H	T	C	T	H	T	T	T	T	T	T	C	C	N	T	T	T	T	H
JAX00573494	5	9044105	0	G	A	G	G	A	G	G	G	G	G	G	G	G	H	G	G	G	G	A	H	H	G	G	G	G	G	G	G	G	G	G	G	G	G	G	G	G	G	G	G	H	G	A	G	G	G
JAX00573495	5	9046258	0	T	C	T	T	T	C	T	T	C	T	C	T	C	T	T	T	T	H	T	H	T	T	T	C	T	H	T	H	T	T	T	H	T	T	T	T	T	T	C	T	T	T	T	T	T	H
JAX00573501	5	9052365	0	T	C	T	T	T	C	T	C	C	T	C	T	C	T	T	T	C	H	T	H	T	T	T	C	T	H	T	N	T	C	T	H	T	T	T	T	T	T	C	C	H	T	T	T	T	N
JAX00573503	5	9053195	0	T	C	T	T	T	C	T	T	T	T	C	T	C	T	T	T	T	T	T	T	T	T	T	C	T	H	T	H	T	T	T	H	T	T	T	T	T	T	C	T	T	T	T	T	T	H
JAX00126904	5	9063316	0	G	A	G	G	G	A	G	G	G	G	A	G	A	G	G	G	G	G	G	G	G	G	G	A	G	H	G	H	G	G	G	H	G	G	G	G	G	G	A	G	G	G	G	G	G	H
JAX00573509	5	9064090	0	A	T	A	A	A	A	A	A	T	A	A	A	A	A	A	A	A	H	A	H	A	A	A	A	A	A	A	A	A	A	A	A	A	A	A	A	A	A	A	A	A	A	A	A	A	A
JAX00126905	5	9073827	0	A	G	A	A	A	G	A	G	G	A	G	A	N	A	A	A	G	N	A	H	A	A	A	G	A	H	A	H	A	G	A	H	A	A	A	A	A	A	G	G	H	A	A	A	A	N
JAX00573511	5	9080137	0	C	T	C	C	C	C	C	T	C	C	C	C	C	C	C	C	T	C	C	C	C	C	C	C	C	C	C	C	C	T	C	C	C	C	C	C	C	C	C	T	H	C	C	C	C	C
JAX00573515	5	9086073	0	C	A	C	C	C	C	C	A	C	C	C	C	C	C	C	C	A	C	C	C	C	C	C	C	C	C	C	C	C	A	C	C	C	C	C	C	C	C	C	A	H	C	C	C	C	C
JAX00225356	5	9095402	0	T	C	T	T	T	C	T	C	C	T	C	T	C	T	T	T	C	H	T	H	T	T	T	C	T	H	T	H	T	C	T	H	T	T	T	T	T	T	C	C	H	T	T	T	T	H
JAX00573517	5	9113514	0	A	G	A	A	A	G	A	A	G	A	G	A	G	A	A	A	A	H	A	H	A	A	A	G	A	H	A	H	A	A	A	H	A	A	A	A	A	A	G	A	A	A	A	A	A	H
JAX00126907	5	9113785	0	A	G	A	A	G	G	G	G	G	G	G	G	G	H	A	G	G	G	G	G	G	A	G	G	H	H	A	N	G	G	A	G	G	G	A	A	A	G	G	G	G	A	G	N	A	H
JAX00573521	5	9114419	0	G	A	G	G	G	G	G	G	A	G	G	G	G	G	G	G	G	H	G	H	G	G	G	G	G	G	G	G	G	G	G	G	G	G	G	G	G	G	G	G	G	G	G	G	G	G
JAX00573524	5	9122916	0	C	T	C	C	C	T	C	C	T	C	T	C	T	C	C	C	C	H	C	H	C	C	C	T	C	H	C	H	C	C	C	H	C	C	C	C	C	C	T	C	C	C	C	C	C	H
JAX00126909	5	9128554	0	A	G	A	A	G	A	G	A	A	G	A	G	A	H	A	G	A	H	G	H	G	A	G	A	H	A	A	A	G	A	A	H	G	G	A	A	A	G	A	A	H	A	G	H	A	A
JAX00573531	5	9135936	0	T	C	T	T	T	T	T	C	T	T	T	T	T	T	T	T	C	T	T	T	T	T	T	T	T	T	T	T	T	C	T	T	T	T	T	T	T	T	T	C	H	T	T	T	T	T
JAX00573533	5	9142270	0	C	T	C	C	C	C	C	C	T	C	C	C	C	C	C	C	C	H	C	H	C	C	C	C	C	C	C	C	C	C	C	C	C	C	C	C	C	C	C	C	C	C	C	C	C	C
JAX00573534	5	9143060	0	G	C	G	G	G	C	G	C	C	G	C	G	C	G	G	G	C	H	G	H	G	G	G	C	G	H	G	H	G	C	G	H	G	G	G	G	G	G	C	C	H	G	G	G	G	H
JAX00573537	5	9147813	0	G	A	G	G	G	A	G	G	G	G	A	G	A	G	G	G	G	G	G	G	G	G	G	A	G	H	G	H	G	G	G	H	G	G	G	G	G	G	A	G	G	G	G	G	G	H
JAX00573544	5	9186681	0	C	T	C	C	C	C	C	C	T	C	C	C	C	C	C	C	C	H	C	H	C	C	C	C	C	C	C	C	C	C	C	C	C	C	C	C	C	C	C	C	C	C	C	C	C	C
JAX00126914	5	9189107	0	C	T	C	C	T	T	T	T	T	T	T	T	T	C	C	T	T	T	T	T	T	C	T	T	C	C	C	C	T	T	C	T	T	T	C	C	C	T	T	T	T	C	T	C	C	C
JAX00126915	5	9214582	0	T	C	T	T	C	C	C	C	C	C	C	C	C	N	H	C	C	C	C	C	C	T	C	C	H	H	T	N	C	C	T	C	C	C	T	T	T	C	C	C	C	T	C	H	T	H
JAX00573555	5	9235739	0	A	C	A	A	A	C	A	C	C	A	C	A	C	A	A	A	C	N	A	H	A	A	A	C	A	H	A	H	A	C	A	H	A	A	A	A	A	A	C	C	N	A	A	A	A	H
JAX00573557	5	9236095	0	T	C	T	T	T	T	T	C	C	T	T	T	T	T	T	T	C	H	T	H	T	T	T	T	T	T	T	T	T	C	T	T	T	T	T	T	T	T	T	C	H	T	T	T	T	T
JAX00126916	5	9236192	0	T	C	T	T	C	C	C	C	C	C	C	C	C	H	T	C	C	C	C	C	C	T	C	C	H	H	T	H	C	C	T	C	C	C	T	T	T	C	C	C	C	T	C	H	T	H
JAX00573560	5	9236530	0	A	C	A	A	A	A	A	C	A	A	A	A	A	A	A	A	C	A	A	A	A	A	A	A	A	A	A	A	A	C	A	A	A	A	A	A	A	A	A	C	H	A	A	A	A	A
JAX00573566	5	9278850	0	T	C	T	T	T	T	T	T	C	T	T	T	T	T	T	T	T	H	T	H	T	T	T	T	T	T	T	T	T	T	T	T	T	T	T	T	T	T	T	T	T	T	T	T	T	T
JAX00126922	5	9300449	0	G	A	G	G	G	G	G	G	G	A	G	A	G	G	G	G	G	G	G	G	G	G	G	G	G	G	G	G	G	G	G	G	A	A	G	G	G	A	G	G	G	G	G	H	G	G
JAX00225360	5	9307038	0	C	T	C	C	C	T	C	T	T	T	T	T	T	C	C	C	T	N	C	H	C	C	C	T	C	H	C	H	C	T	C	H	T	T	C	C	C	T	T	T	H	C	C	H	C	H
JAX00573578	5	9329591	0	A	T	A	A	A	A	A	T	A	A	A	A	A	A	A	A	T	A	A	A	A	A	A	A	A	A	A	A	A	T	A	A	A	A	A	A	A	A	A	T	H	A	A	A	A	A
JAX00573585	5	9361849	0	A	G	A	A	A	A	A	A	G	A	A	A	A	A	A	A	A	H	A	H	A	A	A	A	A	A	A	A	A	A	A	A	A	A	A	A	A	A	A	A	A	A	A	A	A	A
JAX00126927	5	9365984	0	T	C	T	T	C	T	T	C	C	C	T	C	T	H	T	T	C	H	C	C	H	T	T	T	T	T	T	T	T	C	T	T	C	C	T	T	T	C	T	C	C	T	C	H	T	T
JAX00573591	5	9369706	0	A	G	A	A	A	A	A	A	G	A	A	A	A	A	A	A	A	H	A	H	A	A	A	A	A	A	A	A	A	A	A	A	A	A	A	A	A	A	A	A	A	A	A	A	A	A
JAX00126929	5	9397394	0	C	T	C	C	T	C	C	C	T	C	C	C	C	H	C	C	C	H	T	T	H	C	C	C	C	C	C	C	C	C	C	C	C	C	C	C	C	C	C	C	H	C	T	C	C	C
JAX00573602	5	9414578	0	G	T	G	G	G	G	G	T	T	G	G	G	G	G	G	G	T	H	G	H	G	G	G	G	G	G	G	G	G	T	G	G	G	G	G	G	G	G	G	T	H	G	G	G	G	G
JAX00126930	5	9414705	0	A	C	A	A	C	A	A	C	C	A	A	A	A	H	A	A	C	H	C	C	H	A	A	A	A	A	A	A	A	C	A	A	A	A	A	A	A	A	A	C	C	A	C	A	A	A
JAX00573604	5	9415768	0	C	T	C	C	T	C	C	T	C	C	C	C	C	H	C	C	T	C	T	H	H	C	C	C	C	C	C	C	C	T	C	C	C	C	C	C	C	C	C	T	T	C	T	C	C	C
JAX00573605	5	9423711	0	G	A	G	G	G	G	G	G	A	G	G	G	G	G	G	G	G	H	G	H	G	G	G	G	G	G	G	G	G	G	G	G	G	G	G	G	G	G	G	G	G	G	G	G	G	G
JAX00573611	5	9442593	0	C	T	C	C	C	C	C	C	T	C	C	C	C	C	C	C	C	H	C	H	C	C	C	C	C	C	C	C	C	C	C	C	C	C	C	C	C	C	C	C	C	C	C	C	C	C
JAX00573616	5	9452525	0	A	G	A	A	G	A	A	G	G	G	A	G	A	H	A	A	G	H	G	G	H	A	A	A	A	A	A	A	A	G	A	A	G	G	A	A	A	G	A	G	G	A	G	H	A	A
JAX00573618	5	9456855	0	T	C	T	T	C	T	T	C	C	T	T	T	T	H	T	T	C	H	C	C	H	T	T	T	T	T	T	T	T	C	T	T	T	T	T	T	T	T	T	C	C	T	C	T	T	T
JAX00573622	5	9466943	0	C	T	C	C	C	C	C	C	T	C	C	C	C	C	C	C	C	T	C	C	C	C	C	C	C	C	C	C	C	C	C	C	C	C	C	C	C	C	C	C	C	C	C	C	C	C
JAX00126934	5	9476095	0	A	G	A	A	G	A	A	G	G	G	A	G	A	N	A	A	G	H	G	G	N	A	A	A	A	A	A	A	A	G	A	A	G	G	A	A	A	N	A	G	G	A	G	H	A	A
JAX00573625	5	9485036	0	C	T	C	C	C	C	C	T	T	C	C	C	C	C	C	C	T	H	C	H	C	C	C	C	C	C	C	C	C	T	C	C	C	C	C	C	C	C	C	T	H	C	C	C	C	C
JAX00573626	5	9487322	0	A	G	A	A	A	A	A	A	G	A	A	A	A	A	A	A	A	H	A	H	A	A	A	A	A	A	A	A	A	A	A	A	A	A	A	A	A	A	A	A	A	A	A	A	A	A
JAX00573627	5	9488325	0	C	T	C	C	C	C	C	C	T	C	C	C	C	C	C	C	C	H	C	H	C	C	C	C	C	C	C	C	C	C	C	C	C	C	C	C	C	C	C	C	C	C	C	C	C	C
JAX00573628	5	9488438	0	T	C	T	T	T	T	T	C	T	T	T	H	T	T	T	T	C	T	T	T	T	T	T	T	T	T	T	T	T	C	T	T	H	H	T	T	T	H	T	C	C	T	T	T	T	T
JAX00573630	5	9489350	0	A	G	A	A	G	A	A	A	A	G	A	G	A	H	A	A	A	A	G	H	H	A	A	A	A	A	A	A	A	A	A	A	G	G	A	A	A	G	A	A	H	A	G	H	A	A
JAX00126938	5	9513899	0	A	G	A	A	G	A	A	A	G	A	A	A	A	H	A	A	A	H	G	G	H	A	A	A	A	A	A	A	A	A	A	A	A	A	A	A	A	A	A	A	H	A	G	A	A	A
JAX00573641	5	9515684	0	G	A	G	G	G	G	G	A	A	G	G	G	G	G	G	G	A	H	G	H	G	G	G	G	G	G	G	G	G	A	G	G	G	G	G	G	G	G	G	A	H	G	G	G	G	G
JAX00126940	5	9535895	0	T	A	T	T	A	T	T	A	A	A	T	A	T	A	N	T	A	H	A	A	N	T	N	T	T	T	T	T	T	A	T	T	A	A	T	T	T	A	T	A	A	T	A	H	T	T
JAX00573653	5	9539861	0	G	A	G	G	A	G	G	G	G	G	G	G	G	H	G	G	G	G	A	H	H	G	G	G	G	G	G	G	G	G	G	G	G	G	G	G	G	G	G	G	H	G	A	G	G	G
JAX00573654	5	9539928	0	C	T	C	C	T	C	C	T	C	C	C	C	C	H	C	C	T	C	T	H	H	C	C	C	C	C	C	C	C	T	C	C	C	C	C	C	C	C	C	T	T	C	T	C	C	C
JAX00573657	5	9572627	0	G	A	G	G	A	G	G	G	G	G	G	G	G	H	G	G	G	G	A	H	H	G	G	G	G	G	G	G	G	G	G	G	G	G	G	G	G	G	G	G	H	G	A	G	G	G
JAX00573658	5	9579464	0	T	C	T	T	T	T	T	C	C	T	T	T	T	T	T	T	N	N	T	N	T	T	T	T	T	T	T	T	T	N	T	T	T	T	T	T	T	T	T	H	N	T	T	T	T	T
JAX00573659	5	9579867	0	T	C	T	T	C	T	T	T	T	T	T	T	T	H	T	T	T	T	C	H	H	T	T	T	T	T	T	T	T	T	T	T	T	T	T	T	T	T	T	T	H	T	C	T	T	T
JAX00126944	5	9584096	0	T	A	T	T	A	T	T	T	A	T	T	N	T	H	T	T	T	H	A	A	H	T	T	T	T	T	T	T	T	T	T	T	T	T	T	T	T	T	T	T	H	T	A	T	T	T
JAX00126945	5	9606694	0	A	T	A	A	T	A	A	A	A	A	A	A	A	H	A	A	A	A	T	H	H	A	A	A	A	A	A	A	A	A	A	A	A	A	A	A	A	A	A	A	N	A	T	A	A	A
JAX00126946	5	9615048	0	C	T	C	C	C	C	C	C	T	C	C	C	C	C	C	C	C	H	C	H	C	C	C	C	C	C	C	C	C	C	C	C	C	C	C	C	C	C	C	C	C	C	C	C	C	C
JAX00573666	5	9615708	0	T	A	T	T	T	T	T	A	A	A	T	A	T	T	T	T	A	H	T	H	T	T	T	T	T	T	T	T	T	A	T	T	A	A	T	T	T	A	T	A	H	T	T	H	T	T
JAX00573668	5	9628575	0	C	T	C	C	C	C	C	C	T	C	C	C	C	C	C	C	C	C	C	H	C	C	C	C	C	C	C	C	C	C	C	C	C	C	C	C	C	C	C	C	C	C	C	C	C	C
JAX00126947	5	9631498	0	T	C	T	T	C	T	T	C	C	T	T	T	T	H	T	T	C	H	H	C	H	T	T	T	T	T	T	T	T	C	T	T	T	T	T	T	T	T	T	C	C	T	C	T	T	T
JAX00573671	5	9658017	0	A	G	A	A	A	A	A	A	G	A	A	A	A	A	A	A	A	H	A	H	A	A	A	A	A	A	A	A	A	A	A	A	A	A	A	A	A	A	A	A	A	A	A	A	A	A
JAX00126949	5	9658116	0	G	A	G	G	A	G	G	A	A	G	G	G	G	H	G	G	A	H	A	A	N	G	G	G	G	G	G	G	G	A	G	G	G	G	G	G	G	G	G	A	A	G	A	G	G	G
JAX00126950	5	9658230	0	A	G	A	A	G	A	A	G	G	A	A	A	A	H	A	A	G	H	G	G	H	A	A	A	A	A	A	A	A	G	A	A	A	A	A	A	A	A	A	G	G	A	G	A	A	A
JAX00573673	5	9663926	0	C	G	C	C	C	C	C	C	G	C	C	C	C	C	C	C	C	H	C	H	C	C	C	C	C	C	C	C	C	C	C	C	C	C	C	C	C	C	C	C	C	C	C	C	C	C
JAX00573679	5	9688256	0	T	C	T	T	T	T	T	C	T	C	T	N	T	T	T	T	C	T	T	T	T	T	T	T	T	T	T	T	T	C	T	T	C	C	T	T	T	C	T	C	H	T	T	H	T	T
JAX00573683	5	9691559	0	A	C	A	A	A	A	A	A	C	A	A	A	A	A	A	A	A	H	A	H	A	A	A	A	A	A	A	A	A	A	A	A	A	A	A	A	A	A	A	A	A	A	A	A	A	A
JAX00126951	5	9692333	0	A	T	A	A	T	A	T	T	T	T	A	T	A	H	A	T	T	T	T	T	T	A	T	A	H	A	A	A	T	T	A	H	T	T	A	A	A	T	A	T	T	A	T	H	A	A
JAX00573686	5	9712124	0	A	C	A	A	A	A	C	A	A	A	A	A	A	A	A	C	A	H	A	A	H	A	C	A	H	A	A	A	C	A	A	H	A	A	A	A	A	A	A	A	A	A	A	A	A	A
JAX00573688	5	9712664	0	A	T	A	A	A	A	A	A	T	A	A	A	A	A	A	A	A	H	A	H	A	A	A	A	A	A	A	A	A	A	A	A	A	A	A	A	A	A	A	A	A	A	A	A	A	A
JAX00573692	5	9713904	0	T	C	T	T	T	T	T	C	C	C	T	C	T	T	T	T	C	H	T	H	T	T	T	T	T	T	T	T	T	C	T	T	C	C	T	T	T	C	T	C	H	T	T	H	T	T
JAX00573695	5	9717455	0	A	G	A	A	A	A	A	G	G	A	A	A	A	A	A	A	G	H	A	H	A	A	A	A	A	A	A	A	A	G	A	A	A	A	A	A	A	A	A	G	H	A	A	A	A	A
JAX00126954	5	9738423	0	T	G	T	T	G	T	T	T	T	T	T	T	T	N	T	T	T	T	G	N	H	T	T	T	T	T	T	T	T	T	T	T	T	T	T	T	T	T	T	T	H	T	G	T	T	T
JAX00573699	5	9745142	0	A	T	A	A	A	A	A	T	T	A	A	A	A	A	A	A	T	H	A	H	A	A	A	A	A	A	A	A	A	T	A	A	A	A	A	A	A	A	A	T	H	A	A	A	A	A
JAX00573701	5	9753286	0	T	C	T	T	T	T	C	C	C	T	T	T	T	T	T	C	C	C	T	H	H	T	C	T	H	T	T	T	C	C	T	H	T	T	T	T	T	T	T	C	H	T	T	T	T	T
JAX00126959	5	9790397	0	C	T	C	C	C	C	C	C	T	C	C	C	C	C	C	C	C	H	C	H	C	C	C	C	C	C	C	C	C	C	C	C	C	C	C	C	C	C	C	C	C	C	C	C	C	C
JAX00573710	5	9834460	0	A	T	A	A	A	A	A	T	A	A	A	A	A	A	A	A	T	A	A	A	A	A	A	A	A	A	A	A	A	T	A	A	A	A	A	A	A	A	A	T	N	A	A	A	A	A
JAX00573717	5	9849262	0	T	G	T	T	T	T	T	G	G	T	T	T	T	T	T	T	G	H	T	H	T	T	T	T	T	T	T	T	T	G	T	T	T	T	T	T	T	T	T	G	H	T	T	T	T	T
JAX00126963	5	9851714	0	G	A	G	G	G	G	G	G	A	G	G	G	G	G	G	G	G	H	G	H	G	G	G	G	G	G	G	G	G	G	G	G	G	G	G	G	G	G	G	G	G	G	G	G	G	G
JAX00126964	5	9851727	0	A	G	A	A	A	A	A	G	G	A	A	A	A	A	A	A	G	H	A	H	A	A	A	A	A	A	A	A	A	G	A	A	A	A	A	A	A	A	A	G	H	A	A	A	A	A
JAX00573724	5	9879700	0	G	A	G	G	G	G	G	G	A	G	G	G	G	G	G	G	G	H	G	H	G	G	G	G	G	G	G	G	G	G	G	G	G	G	G	G	G	G	G	G	G	G	G	G	G	G
JAX00573727	5	9883026	0	G	A	G	G	G	G	A	G	G	G	G	G	G	G	G	A	G	H	G	G	N	G	A	G	H	G	G	G	A	G	G	H	G	G	G	G	G	G	G	G	G	G	G	G	G	G
JAX00573731	5	9884103	0	C	T	C	C	C	C	C	C	T	C	C	C	C	C	C	C	C	H	C	H	C	C	C	C	C	C	C	C	C	C	C	C	C	C	C	C	C	C	C	C	C	C	C	C	C	C
JAX00126966	5	9900353	0	C	T	C	C	C	C	C	T	C	C	C	C	C	C	C	C	T	C	C	C	C	C	C	C	C	C	C	C	C	T	C	C	C	C	C	C	C	C	C	T	H	C	C	C	C	C
JAX00225376	5	9916285	0	G	A	G	G	G	G	G	G	A	G	G	G	G	G	G	G	G	H	G	G	G	G	G	G	G	G	G	G	G	G	G	G	G	G	G	G	G	G	G	G	G	G	G	G	G	G
JAX00126969	5	9950031	0	A	G	A	A	A	A	G	A	A	A	A	A	A	A	A	G	A	H	A	A	H	A	G	A	H	A	A	A	G	A	A	H	A	A	A	A	A	A	A	A	A	A	A	A	A	A
JAX00126970	5	9951162	0	A	T	A	A	A	A	T	T	T	T	A	T	A	A	A	T	T	T	A	H	H	A	T	A	H	A	A	A	T	T	A	H	T	T	A	A	A	T	A	T	H	A	A	H	A	A
JAX00126972	5	9974512	0	G	A	G	G	G	G	G	A	A	G	G	G	G	G	G	G	A	A	G	A	G	G	G	G	G	G	G	G	G	A	G	G	G	G	G	G	G	G	G	A	H	G	G	G	G	G
JAX00573735	5	9999560	0	C	A	C	C	C	C	A	A	A	C	C	C	C	C	C	A	A	A	C	H	H	C	A	C	H	C	C	C	A	A	C	H	C	C	C	C	C	C	C	A	H	C	C	C	C	C
JAX00573736	5	9999613	0	T	G	T	T	T	T	G	G	G	T	T	T	T	T	T	G	G	G	T	N	G	T	G	T	G	T	T	T	G	G	T	G	T	T	T	T	T	T	H	G	G	T	T	T	T	T
JAX00573744	5	10004752	0	T	C	T	T	T	T	T	C	C	T	T	T	T	T	T	T	C	H	T	H	T	T	T	T	T	T	T	T	T	C	T	T	T	T	T	T	T	T	T	C	N	T	T	T	T	T
JAX00225380	5	10037512	0	C	T	C	C	C	C	C	C	T	C	C	C	C	C	C	C	C	H	C	H	C	C	C	C	C	C	C	C	C	C	C	C	C	C	C	C	C	C	C	C	C	C	C	C	C	C
JAX00573745	5	10045080	0	G	A	G	G	G	G	A	G	A	G	G	G	G	G	G	A	G	A	G	H	N	G	A	G	N	G	G	G	A	G	G	H	G	G	G	G	G	G	G	G	G	G	G	G	G	G
JAX00573746	5	10045690	0	G	T	G	G	G	G	T	G	T	G	G	G	G	G	G	T	G	T	G	H	H	G	T	G	H	G	G	G	T	G	G	H	G	G	G	G	G	G	G	G	G	G	G	G	G	G
JAX00573748	5	10045913	0	A	G	A	A	A	A	A	A	G	A	A	A	A	A	A	A	A	H	A	H	A	A	A	A	A	A	A	A	A	A	A	A	A	A	A	A	A	A	A	A	A	A	A	A	A	A
JAX00573749	5	10048007	0	G	T	G	G	G	G	T	G	G	G	G	G	G	G	G	T	G	H	G	G	H	G	T	G	H	G	G	G	T	G	G	H	G	G	G	G	G	G	G	G	G	G	G	G	G	G
JAX00573751	5	10061422	0	A	T	A	A	A	A	A	T	A	A	A	A	A	A	A	A	T	N	A	A	A	A	A	A	A	A	A	A	A	T	A	A	A	A	A	A	A	A	A	T	A	A	A	A	A	A
JAX00126978	5	10061504	0	T	C	T	T	T	T	C	T	T	T	T	T	T	T	T	C	T	H	T	T	H	T	C	T	H	T	T	T	C	T	T	H	T	T	T	T	T	T	T	T	T	T	T	T	T	T
JAX00573752	5	10066666	0	T	G	T	T	T	T	G	G	G	T	T	T	T	T	T	G	G	G	T	H	H	T	G	T	H	T	T	T	G	G	T	H	T	T	T	T	T	T	T	G	H	T	T	T	T	T
JAX00573753	5	10066913	0	G	T	G	G	T	G	T	T	T	T	G	T	G	H	G	T	T	T	T	T	T	G	T	G	H	G	G	G	T	T	G	H	T	T	G	G	G	T	G	T	T	G	T	H	G	G
JAX00126982	5	10097958	0	G	A	G	G	G	G	G	A	A	G	G	G	G	G	G	G	A	H	G	H	G	G	G	G	G	G	G	G	G	A	G	G	G	G	G	G	G	G	G	A	H	G	G	G	G	G
JAX00573761	5	10105687	0	A	G	A	A	A	A	G	A	A	A	A	A	A	A	A	G	A	H	A	A	H	A	G	A	H	A	A	A	G	A	A	H	A	A	A	A	A	A	A	A	A	A	A	A	A	A
JAX00573762	5	10106246	0	A	G	A	A	A	A	G	G	G	A	A	A	A	A	A	G	G	G	A	H	G	A	G	A	G	A	N	A	G	G	A	G	A	A	A	A	A	H	A	G	G	A	A	A	A	A
JAX00573766	5	10109856	0	C	T	C	C	C	C	C	T	C	C	C	C	C	C	C	C	T	C	C	C	C	C	C	C	C	C	C	C	C	T	C	C	C	C	C	C	C	C	C	T	H	C	C	C	C	C
JAX00573772	5	10123027	0	G	T	G	G	G	G	T	T	T	G	G	G	G	G	G	T	T	T	G	H	H	G	T	G	N	G	G	G	T	T	G	H	G	G	G	G	G	G	G	T	N	G	G	G	G	G
JAX00573781	5	10131242	0	C	T	C	C	T	C	C	T	T	C	C	C	C	N	C	C	N	H	T	T	H	C	C	C	C	C	C	C	C	T	C	C	C	C	C	C	C	C	C	H	T	C	T	C	C	C
JAX00126984	5	10136663	0	A	C	A	A	A	A	A	A	C	A	A	A	A	A	A	A	A	H	A	H	A	A	A	A	A	A	A	A	A	A	A	A	A	A	A	A	A	A	A	A	A	A	A	A	A	A
JAX00126985	5	10136931	0	A	C	A	A	A	A	A	A	C	A	A	A	A	A	A	A	A	C	A	N	A	A	A	A	A	A	A	A	A	A	A	A	A	A	A	A	A	A	A	A	A	A	A	A	A	A
JAX00573785	5	10149632	0	A	G	A	A	A	A	A	G	A	A	A	A	A	A	A	A	G	A	A	A	A	A	A	A	A	A	A	A	A	G	A	A	A	A	A	A	A	A	A	G	H	A	A	A	A	A
JAX00573788	5	10201571	0	C	A	C	C	C	C	C	A	A	C	C	C	C	C	C	C	A	H	C	H	C	C	C	C	C	C	C	C	C	A	C	C	C	C	C	C	C	C	C	A	H	C	C	C	C	C
JAX00573790	5	10201907	0	T	G	T	T	T	T	T	G	T	T	T	T	T	T	T	T	G	T	T	T	T	T	T	T	T	T	T	T	T	G	T	T	T	T	T	T	T	T	T	G	H	T	T	T	T	T
JAX00573791	5	10205768	0	A	G	A	A	A	A	A	G	A	A	A	A	A	A	A	A	G	A	A	A	A	A	A	A	A	A	A	A	A	G	A	A	A	A	A	A	A	A	A	G	H	A	A	A	A	A
JAX00573799	5	10277514	0	C	T	C	C	T	C	C	C	C	C	C	C	C	H	C	C	C	C	T	H	H	C	C	C	C	C	C	C	C	C	C	C	C	C	C	C	C	C	C	C	C	C	T	C	C	C
JAX00573800	5	10278693	0	A	T	A	A	A	A	A	T	T	A	A	A	A	A	A	A	T	H	A	H	A	A	A	A	A	A	A	A	A	T	A	A	A	A	A	A	A	A	A	T	H	A	A	A	A	A
JAX00126997	5	10305505	0	C	T	C	C	C	C	C	T	T	C	C	C	C	C	C	C	T	H	C	H	C	C	C	C	C	C	C	C	C	T	C	C	C	C	C	C	C	C	C	T	H	C	C	C	C	C
JAX00573803	5	10307086	0	T	C	T	T	T	T	T	T	C	T	T	T	T	T	T	T	T	H	T	H	T	T	T	T	T	T	T	T	T	T	T	T	T	T	T	T	T	T	T	T	T	T	T	T	T	T
JAX00225385	5	10318923	0	G	A	G	G	G	G	G	G	A	G	G	G	G	G	G	G	G	G	G	G	G	G	G	G	G	G	G	G	G	G	G	G	G	G	G	G	G	G	G	G	G	G	G	G	G	G
JAX00573805	5	10322564	0	A	G	A	A	A	A	A	A	G	A	A	A	A	A	A	A	A	H	A	H	A	A	A	A	A	A	A	A	A	A	A	A	A	A	A	A	A	A	A	A	A	A	A	A	A	A
JAX00573811	5	10347278	0	A	G	A	A	A	A	A	G	A	A	A	A	A	A	A	A	G	A	A	A	A	A	A	A	A	A	A	A	A	G	A	A	A	A	A	A	A	A	A	G	H	A	A	A	A	A
JAX00573825	5	10406304	0	T	A	T	T	A	T	A	T	A	A	T	A	T	H	T	A	T	A	A	A	A	T	A	T	H	T	T	T	A	T	T	H	A	A	T	T	T	A	T	T	H	T	A	H	T	T
JAX00573828	5	10412708	0	C	T	C	C	C	C	C	T	C	C	C	C	C	C	C	C	T	C	C	C	C	C	C	C	C	C	C	C	C	T	C	C	C	C	C	C	C	C	C	T	H	C	C	C	C	C
JAX00573829	5	10413568	0	T	G	T	T	G	T	G	T	T	G	T	G	T	H	T	G	T	H	G	H	G	T	G	T	H	T	T	T	G	T	T	H	G	G	T	T	T	G	T	T	H	T	G	N	T	T
JAX00573834	5	10450089	0	C	T	C	C	C	C	C	T	C	C	C	C	C	C	C	C	T	C	C	C	C	C	C	C	C	C	C	C	C	N	C	C	C	C	C	C	C	C	C	T	H	C	C	C	C	C
JAX00127013	5	10499656	0	T	C	T	T	C	T	C	C	C	C	T	C	T	H	T	C	C	C	C	C	C	T	C	T	H	T	T	T	C	C	T	H	C	C	T	T	T	C	T	C	C	T	C	H	T	T
JAX00573839	5	10504515	0	C	A	C	C	C	C	C	C	A	C	C	C	C	C	C	C	C	H	C	H	C	C	C	C	C	C	C	C	C	C	C	C	C	C	C	C	C	C	C	C	C	C	C	C	C	C
JAX00225391	5	10524461	0	C	T	C	C	C	C	C	T	T	C	C	C	C	C	C	C	T	H	C	H	C	C	C	C	C	C	C	C	C	T	C	C	C	C	C	C	C	C	C	T	H	C	C	C	C	C
JAX00573854	5	10617666	0	G	T	G	G	G	G	G	T	G	G	G	G	G	G	G	G	T	G	G	G	G	G	G	G	G	G	G	G	G	T	G	G	G	G	G	G	G	G	G	T	H	G	G	G	G	G
JAX00225395	5	10659847	0	T	C	T	T	T	T	T	T	C	T	T	T	T	T	T	T	T	H	T	H	T	T	T	T	T	T	T	T	T	T	T	T	T	T	T	T	T	T	T	T	T	T	T	T	T	T
JAX00127025	5	10669832	0	G	A	G	G	G	G	G	A	A	G	G	G	G	G	G	G	N	G	G	N	G	G	G	G	G	G	G	G	G	N	G	G	G	G	G	G	G	G	G	H	N	G	G	G	G	G
JAX00573864	5	10675271	0	T	C	T	T	T	T	T	T	C	T	T	T	T	T	T	T	T	H	T	H	T	T	T	T	T	T	T	T	T	T	T	T	T	T	T	T	T	T	T	T	T	T	T	T	T	T
JAX00573868	5	10698514	0	C	T	C	C	C	C	C	T	T	C	C	C	C	C	C	C	T	H	C	H	C	C	C	C	C	C	C	C	C	T	C	C	C	C	C	C	C	C	C	T	H	C	C	C	C	C
JAX00573870	5	10745643	0	C	T	C	C	C	C	C	T	T	C	C	C	C	C	C	C	T	H	C	H	C	C	C	C	C	C	C	C	C	T	C	C	C	C	C	C	C	C	C	T	H	C	C	C	C	C
JAX00573872	5	10756192	0	C	A	C	C	C	C	C	C	A	C	C	C	C	C	C	C	C	H	C	H	C	C	C	C	C	C	C	C	C	C	C	C	C	C	C	C	C	C	C	C	C	C	C	C	C	C
JAX00573873	5	10756524	0	G	T	G	G	G	G	G	G	T	G	G	G	G	G	G	G	G	H	G	H	G	G	G	G	G	G	G	G	G	G	G	G	G	G	G	G	G	G	G	G	G	G	G	G	G	G
JAX00573874	5	10765277	0	A	G	A	A	A	A	A	A	G	A	A	A	A	A	A	A	A	H	A	H	A	A	A	A	A	A	A	A	A	A	A	A	A	A	A	A	A	A	A	A	A	A	A	A	A	A
JAX00127033	5	10773181	0	A	G	A	A	A	A	A	G	G	A	A	A	A	A	A	A	G	H	A	H	A	A	A	A	A	A	A	A	A	G	A	A	A	A	A	A	A	A	A	G	H	A	A	A	A	A
JAX00573876	5	10791392	0	G	A	G	G	G	G	G	A	A	G	G	G	G	G	G	G	A	H	G	H	G	G	G	G	G	G	G	G	G	A	G	G	G	G	G	G	G	G	G	A	H	G	G	G	G	G
JAX00573892	5	11954664	0	T	G	T	T	T	T	T	T	G	T	T	T	T	T	T	T	T	H	T	N	T	T	T	T	T	T	T	T	T	T	T	T	T	T	T	T	T	T	T	T	T	T	T	T	T	T
JAX00573893	5	11955668	0	C	T	C	C	T	C	T	C	C	T	C	T	C	H	C	T	C	H	T	H	T	C	T	C	H	C	C	C	T	C	C	H	T	T	C	C	C	T	C	C	H	C	T	H	C	C
JAX00127065	5	11959127	0	G	A	G	G	A	G	A	A	G	G	G	G	G	H	G	A	A	H	A	H	A	G	A	G	H	G	G	G	A	A	G	H	G	G	G	G	G	G	G	A	A	G	A	G	G	G
JAX00573896	5	11959480	0	C	T	C	C	C	C	C	C	T	C	C	C	C	C	C	C	C	H	C	H	C	C	C	C	C	C	C	C	C	C	C	C	C	C	C	C	C	C	C	C	C	C	C	C	C	C
JAX00127069	5	11980192	0	T	C	T	T	C	T	C	C	C	T	T	T	T	H	T	C	C	C	C	C	C	T	C	T	H	T	T	T	C	C	T	H	T	T	T	T	T	T	T	C	C	T	C	T	T	T
JAX00573898	5	12012670	0	C	G	C	C	G	C	G	G	G	C	C	C	C	H	C	G	G	G	G	G	G	C	G	C	H	C	C	C	G	G	C	H	C	C	C	C	C	C	C	G	G	C	G	C	C	C
JAX00573900	5	12025975	0	A	T	A	A	A	A	A	T	A	A	A	A	A	A	A	A	H	A	A	A	A	A	A	A	A	A	A	A	A	H	A	A	A	A	A	A	A	A	A	T	H	A	A	A	A	A
JAX00127073	5	12028378	0	G	A	G	G	A	G	A	G	G	G	G	G	G	H	G	A	G	H	A	H	A	G	A	G	H	G	G	G	A	G	G	H	G	G	G	G	G	G	G	G	H	G	A	G	G	G
JAX00127074	5	12040861	0	G	A	G	G	A	G	A	G	G	G	G	G	G	H	G	A	G	H	A	H	A	G	A	G	H	G	G	G	A	G	G	H	G	G	G	G	G	G	G	G	H	G	A	G	G	G
JAX00573903	5	12041387	0	A	G	A	A	G	A	G	G	G	A	A	A	A	H	A	G	G	G	G	G	G	A	G	A	N	A	A	A	G	G	A	N	A	A	A	A	A	A	A	G	G	A	G	A	A	A
JAX00127076	5	12042021	0	C	T	C	C	T	C	T	C	C	C	C	C	C	H	C	T	C	T	T	N	T	C	T	C	H	C	C	C	T	C	C	H	C	C	C	C	C	C	C	C	H	C	T	C	C	C
JAX00573904	5	12043940	0	T	C	T	T	T	T	T	C	C	T	T	T	T	T	T	T	C	H	T	H	T	T	T	T	T	T	T	T	T	C	T	T	T	T	T	T	T	T	T	C	H	T	T	T	T	T
JAX00573907	5	12049544	0	C	T	C	C	C	C	C	C	T	C	C	C	C	C	C	C	C	H	C	H	C	C	C	C	C	C	C	C	C	C	C	C	C	C	C	C	C	C	C	C	C	C	C	C	C	C
JAX00573908	5	12049836	0	G	T	G	G	G	G	G	G	T	G	G	G	G	G	G	G	G	H	G	H	G	G	G	G	G	G	G	G	G	G	G	G	G	G	G	G	G	G	G	G	G	G	G	G	G	G
JAX00127078	5	12099536	0	T	C	T	T	T	T	T	C	C	T	T	T	T	T	T	T	C	H	T	H	T	T	T	T	T	T	T	T	T	C	T	T	T	T	T	T	T	T	T	C	C	T	T	T	T	T
JAX00573916	5	12106074	0	C	T	C	C	C	C	C	T	T	C	C	C	C	C	C	C	T	H	C	H	C	C	C	C	C	C	C	C	C	T	C	C	C	C	C	C	C	C	C	T	T	C	C	C	C	C
JAX00573919	5	12119986	0	T	C	T	T	T	T	T	C	T	T	T	T	T	T	T	T	C	N	T	T	T	T	T	T	T	T	H	T	T	C	T	T	T	T	T	T	T	T	T	C	C	T	T	T	T	T
JAX00127081	5	12130509	0	G	C	G	G	C	G	C	C	C	C	G	C	G	H	G	C	C	C	C	C	C	G	C	G	H	G	G	G	C	C	G	H	C	C	G	G	G	C	G	C	C	G	C	H	G	G
JAX00573925	5	12184808	0	G	T	G	G	G	G	G	T	G	G	G	G	G	G	G	G	T	G	G	G	G	G	G	G	G	G	G	G	G	T	G	G	G	G	G	G	G	G	G	T	T	G	G	G	G	G
JAX00127084	5	12184912	0	G	A	G	G	A	G	A	G	G	A	G	A	G	H	G	A	G	H	A	H	A	G	A	G	H	G	G	G	A	G	G	H	A	A	G	G	G	A	G	G	G	G	A	H	G	G
JAX00225420	5	12231833	0	G	A	G	G	G	G	G	A	A	G	G	G	G	G	G	G	A	H	G	H	G	G	G	G	G	G	G	G	G	A	G	G	G	G	G	G	G	G	G	A	A	G	G	G	G	G
JAX00573944	5	12262233	0	G	A	G	G	G	G	G	G	G	A	G	A	G	G	G	G	G	G	G	G	G	G	G	G	G	G	G	G	G	G	G	G	A	A	G	G	G	A	G	G	G	G	G	H	G	G
JAX00573947	5	12266701	0	T	C	C	T	T	T	T	T	T	T	T	T	T	H	T	T	T	T	T	T	T	C	T	T	H	H	C	T	T	T	T	T	T	T	T	T	H	T	T	T	T	T	T	H	C	H
JAX00573948	5	12282068	0	T	A	A	T	A	A	A	T	T	T	A	T	A	A	T	A	T	H	A	H	A	A	A	A	A	A	H	H	A	T	T	A	T	T	T	T	T	T	A	T	T	T	A	T	N	A
JAX00573953	5	12282519	0	A	T	T	A	T	T	T	A	A	A	T	A	T	T	A	T	A	H	T	H	T	T	T	T	T	T	T	H	T	A	A	T	A	A	A	A	H	A	T	A	A	A	T	H	T	T
JAX00573954	5	12282626	0	C	A	C	C	C	C	C	A	A	A	C	A	C	C	C	C	C	H	C	H	C	C	C	C	C	C	C	C	C	A	C	C	A	A	C	C	C	A	C	A	A	C	C	H	C	C
JAX00573955	5	12282640	0	G	A	G	G	G	G	G	A	G	G	G	G	G	G	G	G	H	G	G	G	G	G	G	G	G	G	G	G	G	A	G	G	G	G	G	G	G	G	G	A	A	G	G	G	G	G
JAX00127093	5	12292050	0	T	C	C	T	T	T	T	T	C	C	T	C	T	H	T	T	T	H	T	H	T	C	T	T	H	H	C	T	T	T	T	T	C	C	T	T	H	C	T	T	T	T	T	C	C	H
JAX00573958	5	12298523	0	T	C	C	T	T	T	T	C	C	C	T	C	T	C	T	T	H	N	T	C	T	C	T	T	N	C	C	T	T	C	T	T	C	C	T	T	N	C	T	C	C	T	T	C	C	N
JAX00573961	5	12298703	0	G	C	C	G	G	G	G	G	G	G	G	G	G	H	G	G	G	G	G	G	G	C	G	G	H	H	C	G	G	G	G	G	G	G	G	G	H	G	G	G	G	G	G	H	C	H
JAX00573963	5	12299548	0	T	G	T	T	T	T	T	G	G	G	T	G	T	T	T	T	H	H	T	H	T	T	T	T	T	T	T	T	T	G	T	T	G	G	T	T	T	G	T	G	G	T	T	H	T	T
JAX00573966	5	12307899	0	C	G	C	C	C	C	C	G	G	G	C	G	C	C	C	C	N	H	C	H	C	C	C	C	C	C	C	C	C	G	C	C	G	G	C	C	C	G	C	G	G	C	C	H	C	C
JAX00573969	5	12319076	0	G	A	G	G	G	G	G	G	G	A	G	A	G	G	G	G	G	G	G	G	G	G	G	G	G	G	G	G	G	G	G	G	A	A	G	G	G	A	G	G	G	G	G	H	G	G
JAX00573977	5	12351671	0	A	C	A	A	A	A	A	C	C	C	A	C	A	A	A	A	H	H	A	H	A	A	A	A	A	A	A	A	A	C	A	A	C	C	A	A	A	C	A	C	C	A	A	H	A	A
JAX00573980	5	12354082	0	C	T	T	C	C	C	C	T	T	T	C	T	C	H	C	C	H	H	C	H	C	T	C	C	H	H	T	C	C	T	C	C	T	T	C	C	H	T	C	T	T	C	C	T	T	H
JAX00573981	5	12361089	0	T	C	C	T	T	T	T	C	C	T	T	T	T	H	T	T	N	N	H	N	T	C	T	T	H	H	C	T	T	C	T	T	T	T	T	H	H	T	T	C	C	T	T	H	C	H
JAX00573983	5	12366009	0	A	G	A	A	A	A	A	A	A	G	A	G	A	A	A	A	A	A	A	A	A	A	A	A	A	A	A	A	A	A	A	A	G	G	A	A	A	G	A	A	A	A	A	H	A	A
JAX00573984	5	12391875	0	G	A	G	G	G	G	G	G	A	G	G	G	G	G	G	G	G	H	G	H	G	G	G	G	G	G	G	G	G	G	G	G	G	G	G	G	G	G	G	G	G	G	G	G	G	G
JAX00573987	5	12393130	0	T	C	T	T	C	C	C	C	C	T	C	T	C	H	T	C	H	C	C	C	C	T	C	C	H	H	T	H	C	C	T	C	T	T	T	T	T	T	C	C	C	T	C	T	T	H
JAX00573990	5	12396653	0	T	A	T	T	T	T	T	A	T	T	T	T	T	T	T	T	H	T	T	T	T	T	T	T	T	T	T	T	T	A	T	T	T	T	T	T	T	T	T	A	A	T	T	T	T	T
JAX00574001	5	12406092	0	A	T	A	A	A	A	A	T	T	A	A	A	A	A	A	A	H	H	A	H	A	A	A	A	A	A	A	A	A	T	A	A	A	A	A	A	A	A	A	T	T	A	A	A	A	A
JAX00574003	5	12412483	0	G	A	A	G	G	G	G	G	G	G	G	G	G	G	G	G	G	G	G	G	G	A	G	G	G	G	A	G	G	G	G	G	G	G	G	G	G	G	G	G	G	G	G	G	H	G
JAX00574005	5	12414431	0	G	A	G	G	G	G	G	G	G	A	G	A	G	G	G	G	G	G	G	G	G	G	G	G	G	G	G	G	G	G	G	G	A	A	G	G	G	A	G	G	G	G	G	H	G	G
JAX00189602	5	12420033	0	A	T	T	A	T	T	T	T	T	T	T	T	T	T	A	T	H	T	T	T	T	T	T	T	T	T	T	H	T	T	A	T	T	T	A	A	T	T	T	T	T	A	T	T	T	T
JAX00574010	5	12433266	0	G	T	G	G	G	G	G	T	T	G	G	G	G	G	G	G	G	H	G	H	G	G	G	G	G	G	G	G	G	T	G	G	G	G	G	G	G	G	G	T	T	G	G	G	G	G
JAX00574015	5	12449144	0	G	T	G	G	T	G	G	T	T	G	G	G	G	H	G	G	H	H	T	T	H	G	G	G	G	G	G	G	G	T	G	G	G	G	G	G	G	G	G	T	T	G	T	G	G	G
JAX00225426	5	12449388	0	A	C	A	A	A	A	A	A	C	A	A	A	A	A	A	A	A	H	A	H	A	A	A	A	A	A	A	A	A	A	A	A	A	A	A	A	A	A	A	A	A	A	A	A	A	A
JAX00574021	5	12459364	0	T	C	T	T	T	C	T	T	T	T	C	T	C	T	T	T	T	T	T	T	T	T	T	C	T	H	T	H	T	T	T	H	T	T	T	T	T	T	C	T	T	T	T	T	T	H
JAX00574022	5	12459584	0	C	T	T	C	C	C	C	C	C	C	C	C	C	H	C	C	C	C	C	C	C	T	C	C	H	H	T	C	C	C	C	C	C	C	C	C	H	C	C	C	C	C	C	H	T	H
JAX00574023	5	12459802	0	T	C	C	T	C	T	T	C	C	T	T	T	T	C	T	T	H	H	C	C	H	C	T	T	H	H	C	T	T	C	T	T	T	T	T	T	H	T	T	C	C	T	C	H	C	H
JAX00127107	5	12502270	0	A	G	A	A	G	A	A	A	A	A	A	A	A	G	A	A	A	A	G	G	G	A	A	A	A	A	A	A	A	A	A	A	A	A	A	A	A	A	A	A	A	A	G	A	A	A
JAX00127108	5	12512549	0	G	A	G	G	G	A	A	G	G	A	A	A	A	G	G	A	G	H	G	G	H	G	A	A	H	H	G	H	A	G	G	A	A	A	G	G	G	A	A	G	G	G	G	H	G	H
JAX00574031	5	12514372	0	C	A	A	C	A	C	C	C	C	C	C	C	C	A	C	C	C	C	A	H	H	A	C	C	H	H	A	C	C	C	C	C	C	C	C	C	N	C	C	C	C	C	A	H	A	H
JAX00574032	5	12515022	0	G	A	G	G	G	G	G	A	G	G	G	G	G	G	G	G	H	G	G	G	G	G	G	G	G	G	G	G	G	A	G	G	G	G	G	G	G	G	G	A	A	G	G	G	G	G
JAX00127109	5	12518756	0	T	G	G	T	G	T	T	G	G	G	T	G	T	G	T	T	H	H	G	G	H	G	T	T	H	H	G	T	T	G	T	T	G	G	T	T	H	G	T	G	G	T	G	G	G	H
JAX00574037	5	12519523	0	C	T	C	C	T	C	C	T	T	C	C	C	C	H	C	C	H	H	T	T	H	C	C	C	C	C	C	C	C	T	C	C	C	C	C	C	C	C	C	T	T	C	T	C	C	C
JAX00574043	5	12557994	0	T	C	T	T	T	T	T	C	C	T	T	T	T	T	T	T	H	H	T	H	T	T	T	T	T	T	T	T	T	C	T	T	T	T	T	T	T	T	T	C	C	T	T	T	T	T
JAX00574044	5	12558792	0	C	T	C	C	C	C	C	C	C	T	C	T	C	C	C	C	C	C	C	C	C	C	C	C	C	C	C	C	C	C	C	C	T	T	C	C	C	T	C	C	C	C	C	H	C	C
JAX00574046	5	12566273	0	T	G	T	T	G	T	T	T	T	T	T	T	T	H	T	T	T	T	G	H	H	T	T	T	T	T	T	T	T	T	T	T	T	T	T	T	T	T	T	T	T	T	G	T	T	T
JAX00574052	5	12572188	0	C	T	C	C	T	C	C	C	C	T	C	T	C	H	C	C	C	C	T	H	H	C	C	C	C	C	C	C	C	C	C	C	T	T	C	C	C	T	C	C	C	C	T	H	C	C
JAX00574054	5	12583481	0	A	G	A	A	G	A	A	A	A	A	A	A	A	H	A	A	A	A	G	H	H	A	A	A	A	A	A	A	A	A	A	A	A	A	A	A	A	A	A	A	A	A	G	A	A	A
JAX00127115	5	12586175	0	G	A	A	G	A	G	G	G	G	G	G	G	G	A	G	G	G	G	A	H	H	A	G	G	H	H	A	G	G	G	G	G	G	G	G	G	H	G	G	G	G	G	A	H	A	H
JAX00574058	5	12586468	0	G	A	A	G	A	G	G	G	G	G	G	G	G	A	G	G	G	G	A	H	H	A	G	G	H	H	A	G	G	G	G	G	G	G	G	G	H	G	G	G	G	G	A	H	A	H
JAX00574062	5	12591765	0	G	A	G	G	G	G	G	G	G	A	G	A	G	G	G	G	G	G	G	G	G	G	G	G	G	G	G	G	G	G	G	G	A	A	G	G	G	A	G	G	G	G	G	H	G	G
JAX00574063	5	12591862	0	C	T	C	C	T	C	C	T	T	T	C	T	C	H	C	C	H	H	T	T	H	C	C	C	C	C	C	C	C	T	C	C	T	T	C	C	C	T	C	T	T	C	T	H	C	C
JAX00574066	5	12592932	0	G	A	G	G	G	G	G	A	A	A	G	A	G	G	G	G	H	G	G	G	G	G	G	G	G	G	G	G	G	A	G	G	A	A	G	G	G	A	G	A	A	G	G	G	G	G
JAX00574072	5	12649647	0	C	T	T	C	C	C	C	C	C	C	C	C	C	H	C	C	C	C	C	C	C	T	C	C	H	H	T	C	C	C	C	C	C	C	C	C	H	C	C	C	C	C	C	H	T	H
JAX00574075	5	12663884	0	G	T	T	G	G	G	G	T	T	T	G	T	G	H	G	G	H	H	G	H	G	T	G	G	H	H	T	G	G	T	G	G	T	T	G	G	H	T	G	T	T	G	G	T	T	H
JAX00574076	5	12663994	0	C	T	T	C	C	C	C	T	T	T	C	T	C	C	C	C	H	H	C	H	C	T	C	C	H	H	T	C	C	T	C	C	T	T	C	C	H	T	C	T	T	C	C	T	T	H
JAX00574078	5	12671064	0	T	C	T	T	T	T	T	C	T	T	T	T	T	T	T	T	H	T	T	T	T	T	T	T	T	T	T	T	T	C	T	T	T	T	T	T	T	T	T	C	C	T	T	T	T	T
JAX00574082	5	12680972	0	T	C	T	T	T	T	T	C	C	T	T	T	T	T	T	T	H	H	T	H	T	T	T	T	T	T	T	T	T	C	T	T	T	T	T	T	T	T	T	C	C	T	T	T	T	T
JAX00574085	5	12687780	0	A	G	A	A	A	A	A	G	A	A	A	A	A	A	A	A	H	A	A	A	A	A	A	A	A	A	A	A	A	G	A	A	A	A	A	A	A	A	A	G	G	A	A	A	A	A
JAX00574087	5	12689567	0	C	A	C	C	C	C	C	A	A	A	C	A	C	C	C	C	H	H	C	H	C	C	C	C	C	C	C	C	C	A	C	C	A	A	C	C	C	A	C	A	A	C	C	H	C	C
JAX00574089	5	12694246	0	C	T	C	C	C	C	C	C	T	C	C	C	C	C	C	C	C	H	C	H	C	C	C	C	C	C	C	C	C	C	C	C	C	C	C	C	C	C	C	C	C	C	C	C	C	C
JAX00574090	5	12696096	0	T	C	T	T	T	T	T	C	T	T	T	T	T	T	T	T	H	T	T	T	T	T	T	T	T	T	T	T	T	C	T	T	T	T	T	T	T	T	T	C	C	T	T	T	T	T
JAX00574095	5	12709597	0	T	C	T	T	T	T	T	C	C	T	T	T	T	T	T	T	H	H	T	H	T	T	T	T	T	T	T	T	T	C	T	T	T	T	T	T	T	T	T	C	C	T	T	T	T	T
JAX00574098	5	12736731	0	C	A	C	C	C	C	C	C	A	C	C	C	C	C	C	C	C	H	C	H	C	C	C	C	C	C	C	C	C	C	C	C	C	C	C	C	C	C	C	C	C	C	C	C	C	C
JAX00127127	5	12740441	0	T	C	T	T	T	T	T	C	C	C	T	C	T	T	T	T	H	N	T	H	T	T	T	T	T	T	T	T	T	C	T	T	C	C	T	T	T	C	T	C	C	T	T	H	T	T
JAX00574100	5	12744242	0	T	G	T	T	T	T	T	G	T	T	T	T	T	T	T	T	H	T	T	T	T	T	T	T	T	T	T	T	T	G	T	T	T	T	T	T	T	T	T	G	G	T	T	T	T	T
JAX00574101	5	12744320	0	C	T	C	C	C	C	C	C	T	C	C	C	C	C	C	C	C	H	C	H	C	C	C	C	C	C	C	C	C	C	C	C	C	C	C	C	C	C	C	C	C	C	C	C	C	C
JAX00127129	5	12775630	0	C	T	C	C	C	C	C	T	T	T	C	T	C	C	C	C	H	N	C	H	C	C	C	C	C	C	C	C	C	T	C	C	T	T	C	C	C	T	C	T	T	C	C	N	C	C
JAX00574115	5	12827441	0	G	C	G	G	G	G	G	G	C	G	G	G	G	G	G	G	G	H	G	H	G	G	G	G	G	G	G	G	G	G	G	G	G	G	G	G	G	G	G	G	G	G	G	G	G	G
JAX00127134	5	12843856	0	G	A	A	G	G	A	A	A	A	G	A	G	A	H	G	A	H	A	G	H	H	A	A	A	A	A	A	H	A	A	G	A	G	G	G	G	H	G	A	A	A	G	G	H	A	A
JAX00574116	5	12852791	0	C	T	C	C	C	C	C	T	C	C	C	C	C	C	C	C	H	C	C	C	C	C	C	C	C	C	C	C	C	T	C	C	C	C	C	C	C	C	C	T	T	C	C	C	C	C
JAX00574122	5	12885165	0	A	G	A	A	A	A	A	G	A	A	A	A	A	A	A	A	H	A	A	A	A	A	A	A	A	A	A	A	A	G	A	A	A	A	A	A	A	A	A	G	G	A	A	A	A	A
JAX00127138	5	12909385	0	G	A	A	G	G	A	A	G	A	G	A	G	A	H	G	A	G	A	G	H	H	A	A	A	A	A	A	H	A	G	G	A	G	G	G	G	H	G	A	G	G	G	G	H	A	A
JAX00127139	5	12909618	0	A	G	G	A	G	G	G	G	G	G	G	G	G	G	A	G	H	G	G	G	G	G	G	G	G	G	G	H	G	G	A	G	G	G	A	A	H	G	G	G	G	A	G	G	G	G
JAX00127140	5	12920625	0	A	G	G	A	A	G	G	A	G	A	G	A	G	H	A	G	A	G	A	N	H	G	G	G	G	G	G	H	G	A	A	G	A	A	A	A	H	A	G	A	A	A	A	H	G	G
JAX00574129	5	12922774	0	T	C	T	T	T	T	T	T	C	T	T	H	T	T	T	T	T	H	T	H	T	T	T	T	T	T	T	T	T	T	T	T	T	T	H	T	T	H	H	T	T	H	T	T	T	T
JAX00574133	5	12934193	0	A	C	A	A	A	A	A	A	A	C	A	C	A	A	A	A	A	A	A	A	A	A	A	A	A	A	A	A	A	A	A	A	C	C	A	A	A	C	A	A	A	A	A	H	A	A
JAX00574135	5	12945014	0	C	T	C	C	C	C	C	T	C	C	C	C	C	C	C	C	H	C	C	C	C	C	C	C	C	C	C	C	C	T	C	C	C	C	C	C	C	C	C	T	T	C	C	C	C	C
JAX00574137	5	12947787	0	A	C	A	A	A	A	A	C	C	C	A	C	A	A	A	A	H	H	A	H	A	A	A	A	A	A	A	A	A	C	A	A	C	C	A	A	A	C	A	C	C	A	A	N	A	A
JAX00225440	5	12965496	0	T	G	T	T	T	T	T	G	G	T	T	T	T	N	T	T	N	H	T	G	N	T	T	T	N	T	T	T	T	G	T	T	T	T	T	T	T	T	T	G	G	T	T	T	T	T
JAX00574138	5	12968825	0	T	C	T	T	C	T	T	T	T	T	T	T	T	C	T	T	T	T	C	C	C	T	T	T	T	T	T	T	T	T	T	T	T	T	T	T	T	T	T	T	T	T	C	T	T	T
JAX00574142	5	12978772	0	G	A	G	G	G	G	G	G	A	G	G	G	G	G	G	G	G	G	G	G	G	G	G	G	G	G	G	G	G	G	G	G	G	G	G	G	G	G	G	G	G	G	G	G	G	G
JAX00574143	5	12979824	0	C	T	C	C	T	C	C	C	C	C	C	C	C	H	C	C	C	C	T	H	H	C	C	C	C	C	C	C	C	C	C	C	C	C	C	C	C	C	C	C	C	C	T	C	C	C
JAX00574145	5	12982721	0	G	A	G	G	G	G	G	G	A	G	G	G	G	G	G	G	G	H	G	H	G	G	G	G	G	G	G	G	G	G	G	G	G	G	G	G	G	G	G	G	G	G	G	G	G	G
JAX00127145	5	12996706	0	T	C	C	T	C	C	C	C	T	C	C	C	C	C	T	C	H	H	C	H	C	C	C	C	C	C	C	H	C	C	T	C	C	C	T	T	H	C	C	C	C	T	C	C	C	C
JAX00574153	5	13014319	0	T	C	T	T	T	T	T	C	C	T	T	T	T	T	T	T	H	H	T	H	T	T	T	T	T	T	T	T	T	C	T	T	T	N	T	N	T	N	H	C	C	T	T	T	T	T
JAX00127153	5	13111886	0	G	A	A	G	G	A	A	A	A	G	A	G	A	H	G	A	H	A	G	H	H	A	A	A	A	A	A	H	A	A	G	A	G	G	G	G	H	G	A	A	A	G	G	H	A	A
JAX00574158	5	13115471	0	G	A	G	G	G	G	G	A	G	G	G	G	G	G	G	G	H	G	G	G	G	G	G	G	G	G	G	G	G	A	G	G	G	G	G	G	G	G	G	A	A	G	G	G	G	G
JAX00127156	5	13133744	0	T	C	C	T	T	C	C	T	T	T	C	T	C	H	T	C	T	N	T	T	H	C	C	C	C	C	C	H	C	T	T	C	T	T	T	T	H	T	C	T	T	T	T	H	C	C
JAX00127157	5	13140398	0	G	A	A	G	G	A	A	A	A	G	A	G	A	H	G	A	H	A	G	H	H	A	A	A	A	A	A	H	A	A	G	A	G	G	G	G	H	G	A	A	A	G	G	H	A	A
JAX00574164	5	13140984	0	C	T	C	C	C	C	C	T	C	C	C	C	C	C	C	C	H	C	C	C	C	C	C	C	C	C	C	C	C	T	C	C	C	C	C	C	C	C	C	T	T	C	C	C	C	C
JAX00574165	5	13141099	0	A	G	A	A	A	A	A	G	G	A	A	A	A	A	A	A	H	N	A	H	A	A	A	A	A	A	A	A	A	G	A	A	A	A	A	A	A	A	A	G	G	A	A	A	A	A
JAX00574168	5	13143353	0	C	G	G	C	C	G	G	C	C	C	G	C	G	H	C	G	C	H	C	C	H	G	G	G	G	G	G	H	G	C	C	G	C	C	C	C	H	C	G	C	C	C	C	H	G	G
JAX00225445	5	13180129	0	A	G	A	A	A	A	A	A	G	A	A	A	A	A	A	A	A	G	A	N	A	A	A	A	A	A	A	A	A	A	A	A	A	A	A	A	A	A	A	A	A	A	A	A	A	A
JAX00127162	5	13210934	0	T	C	C	T	T	C	C	T	T	C	C	C	C	H	T	C	T	H	T	T	H	C	C	C	C	C	C	H	C	T	T	C	C	C	T	T	H	C	C	T	T	T	T	C	C	C
JAX00574175	5	13226952	0	C	A	C	C	C	C	C	A	A	C	C	C	C	C	C	C	N	H	C	C	C	C	C	C	C	C	C	C	C	A	C	C	C	C	C	C	C	C	C	A	A	C	C	C	C	C
JAX00574177	5	13230602	0	A	G	A	A	A	A	A	G	G	G	A	G	A	A	A	A	H	H	A	H	A	A	A	A	A	A	A	A	A	G	A	A	G	G	A	A	A	G	A	G	G	A	A	H	A	A
JAX00574178	5	13233704	0	C	T	C	C	C	C	C	C	T	C	C	C	C	C	C	C	C	N	C	H	C	C	C	C	C	C	C	C	C	C	C	C	C	C	C	C	C	C	C	C	C	C	C	C	C	C
JAX00574179	5	13234229	0	T	C	C	T	T	C	C	T	T	T	C	T	C	N	T	C	T	C	T	T	H	C	C	C	C	C	C	H	C	T	T	C	T	T	T	T	N	T	C	T	T	T	T	N	C	C
JAX00574185	5	13257840	0	C	T	C	C	C	C	C	T	C	C	C	C	C	C	C	C	H	C	C	C	C	C	C	C	C	C	C	C	C	T	C	C	C	C	C	C	C	C	C	T	T	C	C	C	C	C
JAX00127164	5	13258009	0	T	C	T	T	T	T	T	C	T	T	T	T	T	T	T	T	C	T	T	T	T	T	T	T	T	T	T	T	T	C	T	T	T	T	T	T	T	T	N	C	C	T	T	T	T	T
JAX00574188	5	13262821	0	G	T	G	G	G	G	G	G	T	T	G	T	G	G	G	G	G	G	G	G	G	G	G	G	G	G	G	G	G	G	G	G	T	T	G	G	G	T	G	G	G	G	G	H	G	G
JAX00574192	5	13297546	0	T	C	T	T	T	T	T	T	T	C	T	C	T	T	T	T	T	T	T	T	T	T	T	T	T	T	T	T	T	T	T	T	C	C	T	T	T	C	T	T	T	T	T	H	T	T
JAX00127168	5	13301247	0	A	T	A	A	T	A	A	T	T	T	A	T	A	H	A	A	H	H	T	T	H	A	A	A	A	A	A	A	A	T	A	A	T	T	A	A	A	T	A	T	T	A	T	H	A	A
JAX00574194	5	13301994	0	G	T	G	G	T	G	G	G	G	G	G	G	G	H	G	G	G	G	T	H	H	G	G	G	G	G	G	G	G	G	G	G	G	G	G	G	G	G	G	G	G	G	T	G	G	G
JAX00574196	5	13316810	0	T	G	T	T	T	T	T	T	G	T	T	T	T	T	T	T	T	H	T	H	T	T	T	T	T	T	T	T	T	T	T	T	T	T	T	T	T	T	T	T	T	T	T	T	T	T
JAX00574197	5	13317001	0	A	C	A	A	A	A	A	C	C	A	A	A	A	A	A	A	N	N	A	H	A	A	A	A	A	A	A	A	A	C	A	A	A	A	A	A	A	A	A	C	C	A	A	A	A	A
JAX00574198	5	13336371	0	A	C	A	A	A	A	A	A	C	A	A	A	A	A	A	A	A	H	A	H	A	A	A	A	A	A	A	A	A	A	A	A	A	A	A	A	A	A	A	A	A	A	A	A	A	A
JAX00574201	5	13339646	0	G	A	G	G	G	G	G	A	G	G	G	G	G	G	G	G	G	G	G	G	G	G	G	G	G	G	G	G	G	A	G	G	G	G	G	G	G	G	G	H	A	G	G	G	G	G
JAX00127173	5	13374460	0	A	G	G	A	G	G	G	G	G	G	G	N	G	G	A	G	H	G	G	G	G	G	G	G	G	G	G	H	G	G	A	G	G	G	A	A	H	G	G	G	G	A	G	G	G	G
JAX00127175	5	13395142	0	C	T	T	C	C	T	T	T	T	T	T	T	T	H	C	T	H	T	C	H	H	T	T	T	T	T	T	H	T	T	C	T	T	T	C	C	H	T	T	T	T	C	C	T	T	T
JAX00574206	5	13419650	0	A	G	A	A	A	A	A	G	A	A	A	A	A	A	A	A	H	A	A	A	A	A	A	A	A	A	A	A	A	G	A	A	A	A	A	A	A	A	A	G	G	A	A	A	A	A
JAX00574209	5	13434167	0	C	T	C	C	T	C	C	C	C	C	C	C	C	H	C	C	C	C	T	H	H	C	C	C	C	C	C	C	C	C	C	C	C	C	C	C	C	C	C	C	C	C	T	C	C	C
JAX00574211	5	13438083	0	A	G	A	A	A	A	A	G	A	A	A	A	A	A	A	A	H	A	A	A	A	A	A	A	A	A	A	A	A	G	A	A	A	A	A	A	A	A	A	G	G	A	A	A	A	A
JAX00574213	5	13445837	0	A	T	A	A	A	A	A	T	A	A	A	A	A	A	A	A	H	A	A	A	A	A	A	A	A	A	A	A	A	T	A	A	A	A	A	A	A	A	A	T	T	A	A	A	A	A
JAX00574217	5	13469094	0	T	C	T	T	T	T	T	T	T	C	T	C	T	T	T	T	T	T	T	T	T	T	T	T	T	T	T	T	T	T	T	T	C	C	T	T	T	C	T	T	T	T	T	H	T	T
JAX00127180	5	13473006	0	T	C	T	T	C	T	C	C	C	T	T	T	T	H	T	C	H	C	C	C	C	T	C	T	H	T	T	T	C	C	T	H	T	T	T	T	T	T	T	C	C	T	C	T	T	T
JAX00127181	5	13474939	0	G	A	A	G	G	A	G	G	G	G	A	G	A	N	G	G	G	G	G	G	G	A	G	A	H	A	A	H	G	G	G	H	G	G	G	G	H	G	A	G	G	G	G	H	A	A
JAX00574219	5	13476571	0	C	T	T	C	C	T	C	C	C	C	T	C	T	H	C	C	C	C	C	C	C	T	C	T	H	T	T	H	C	C	C	H	C	C	C	C	H	C	T	C	C	C	C	H	T	T
JAX00127183	5	13492051	0	T	C	T	T	T	T	C	T	C	T	T	T	T	T	T	C	T	C	T	H	H	T	C	T	H	T	T	T	C	T	T	H	T	T	T	T	T	T	T	T	T	T	T	T	T	T
JAX00127184	5	13498644	0	A	G	A	A	A	A	G	G	G	A	A	A	A	A	A	G	H	G	A	H	H	A	G	A	H	A	A	A	G	G	A	H	A	A	A	A	A	A	A	G	G	A	A	A	A	A
JAX00127186	5	13524449	0	A	G	A	A	G	A	A	G	G	A	A	A	A	H	A	A	H	H	G	G	H	A	A	A	A	A	A	A	A	G	A	A	A	A	A	A	A	A	A	G	G	A	G	A	A	A
JAX00574230	5	13563114	0	C	A	C	C	C	C	C	A	A	C	C	C	C	C	C	C	N	H	C	H	C	C	C	C	C	C	C	C	C	A	C	C	C	C	C	C	C	C	C	A	A	C	C	C	C	C
JAX00225458	5	13590927	0	C	T	C	C	C	C	C	C	T	C	C	C	C	C	C	C	C	H	C	H	C	C	C	C	C	C	C	C	C	C	C	C	C	C	C	C	C	C	C	C	C	C	C	C	C	C
JAX00574232	5	13601681	0	C	T	C	C	C	C	C	C	T	C	C	C	C	C	C	C	C	H	C	H	C	C	C	C	C	C	C	C	C	C	C	C	C	C	C	C	C	C	C	C	C	C	C	C	C	C
JAX00127191	5	13603567	0	A	G	A	A	G	A	A	A	G	G	A	G	A	G	A	A	A	G	G	G	G	A	A	A	A	A	A	A	A	A	A	A	G	G	A	A	A	G	A	A	A	A	G	G	A	A
JAX00574238	5	13623584	0	C	A	C	C	C	C	C	A	A	C	C	C	C	C	C	C	H	H	C	H	C	C	C	C	C	C	C	C	C	A	C	C	C	C	C	C	C	C	C	A	A	C	C	C	C	C
JAX00574250	5	13674184	0	G	T	G	G	G	G	G	T	G	G	G	G	G	G	G	G	H	G	G	G	G	G	G	G	G	G	G	G	G	T	G	G	G	G	G	G	G	G	G	T	T	G	G	G	G	G
JAX00574251	5	13674432	0	G	T	G	G	T	G	G	T	T	G	G	G	G	H	G	G	H	H	T	T	H	G	G	G	G	G	G	G	G	T	G	G	G	G	G	G	G	G	G	T	T	G	T	G	G	G
JAX00574255	5	13691888	0	C	T	C	C	C	C	C	T	C	C	C	C	C	C	C	C	H	C	C	C	C	C	C	C	C	C	C	C	C	T	C	C	C	C	C	C	C	C	C	T	T	C	C	C	C	C
JAX00574256	5	13692406	0	A	G	G	A	A	G	G	A	G	A	G	A	G	H	A	G	A	G	A	H	H	G	G	G	G	G	G	H	G	A	A	G	A	A	A	A	H	A	G	A	A	A	A	H	G	G
JAX00127197	5	13696146	0	A	C	C	A	A	C	C	A	A	A	C	A	C	H	A	C	A	N	A	A	H	C	C	C	C	C	C	H	C	A	A	C	A	A	A	A	H	A	C	A	A	A	A	N	C	C
JAX00574262	5	13715202	0	G	C	C	G	G	C	C	G	G	G	N	G	C	H	G	C	G	H	G	G	H	C	C	C	C	C	C	H	C	G	G	C	G	G	G	G	H	G	C	G	G	G	G	H	C	C
JAX00574264	5	13716204	0	T	A	T	T	A	T	T	T	T	T	T	T	T	H	T	T	T	T	A	H	H	T	T	T	T	T	T	T	T	T	T	T	T	T	T	T	T	T	T	T	T	T	A	T	T	T
JAX00225460	5	13737372	0	C	G	C	C	C	C	C	G	G	C	C	C	C	C	C	C	H	H	C	H	C	C	C	C	C	C	C	C	C	G	C	C	C	C	C	C	C	C	C	G	G	C	C	C	C	C
JAX00574269	5	13737618	0	A	C	C	A	C	C	C	C	C	A	C	A	C	C	A	C	H	C	C	C	C	C	C	C	C	C	C	H	C	C	A	C	A	A	A	A	H	A	C	C	C	A	C	H	C	C
JAX00574279	5	13824994	0	G	C	C	G	G	C	C	C	C	G	C	G	C	N	G	C	H	C	G	N	N	C	C	C	C	C	C	H	C	C	G	C	G	G	G	G	C	G	C	C	C	G	G	C	C	C
JAX00127206	5	13828891	0	C	T	T	C	C	T	T	C	C	C	T	C	T	H	C	T	C	H	C	C	N	T	T	T	T	T	T	H	T	C	C	T	C	C	C	C	H	C	T	C	C	C	C	H	T	T
JAX00127207	5	13829365	0	C	T	T	C	C	T	T	C	C	C	T	C	T	H	C	T	C	H	C	C	H	H	T	T	T	N	T	H	T	C	C	T	C	C	C	C	H	C	T	C	C	C	C	H	T	T
JAX00574281	5	13829478	0	G	A	G	G	G	G	G	G	A	G	G	G	G	G	G	G	G	H	G	H	G	G	G	G	G	G	G	G	G	G	G	G	G	G	G	G	G	G	G	G	G	G	G	G	G	G
JAX00574282	5	13835770	0	A	C	A	A	A	A	A	A	C	A	A	A	A	A	A	A	A	H	A	H	A	A	A	A	A	A	A	A	A	A	A	A	A	A	A	A	A	A	A	A	A	A	A	A	A	A
JAX00225462	5	13840653	0	G	A	G	G	G	G	G	A	A	G	G	G	G	G	G	G	H	H	G	H	G	G	G	G	G	G	G	G	G	H	G	G	G	G	G	G	G	G	G	H	A	G	G	G	G	G
JAX00574285	5	13844395	0	G	A	G	G	G	G	G	A	G	G	G	G	G	G	G	G	H	G	G	G	G	G	G	G	G	G	G	G	G	A	G	G	G	G	G	G	G	G	G	A	A	G	G	G	G	G
JAX00574286	5	13844551	0	G	T	G	T	G	G	G	G	G	T	G	T	G	G	T	G	H	G	G	G	G	G	G	G	G	G	G	H	G	G	T	G	T	T	T	T	H	T	G	G	G	T	G	H	G	G
JAX00574290	5	13885462	0	C	T	C	C	C	C	C	C	T	C	C	C	C	C	C	C	C	H	C	H	C	C	C	C	C	C	C	C	C	C	C	C	C	C	C	C	C	C	C	C	C	C	C	C	C	C
JAX00574292	5	13886151	0	G	T	T	G	T	T	T	G	G	G	T	G	T	T	G	N	G	N	T	H	T	T	N	T	T	T	T	H	T	G	G	T	G	G	G	G	N	G	T	G	G	G	T	H	T	H
JAX00574293	5	13909623	0	T	G	T	T	T	T	T	G	T	T	T	T	T	T	T	T	H	T	T	T	T	T	T	T	T	T	T	T	T	G	T	T	T	T	T	T	T	T	T	G	G	T	T	T	T	T
JAX00127216	5	13936364	0	T	C	T	T	C	T	T	T	T	T	T	T	T	N	T	T	T	T	C	H	H	T	T	T	T	T	T	T	T	T	T	T	T	T	T	T	T	T	T	T	T	T	C	T	T	T
JAX00574296	5	13976800	0	C	A	A	C	A	A	A	A	A	C	A	C	A	A	C	A	H	A	A	A	A	A	A	A	A	A	A	H	A	A	C	A	C	C	C	C	H	C	A	A	A	C	A	H	A	A
JAX00574302	5	13988122	0	G	A	G	G	G	G	G	G	A	G	G	G	G	G	G	G	G	H	G	H	G	G	G	G	G	G	G	G	G	G	G	G	G	G	G	G	G	G	G	G	G	G	G	G	G	G
JAX00574310	5	14014932	0	A	G	A	A	A	A	A	G	G	A	A	A	A	A	A	A	H	N	A	H	A	A	A	A	A	A	A	A	A	G	A	A	A	A	A	A	A	A	A	G	G	A	A	A	A	A
JAX00127222	5	14021088	0	G	A	A	G	A	A	A	A	A	G	A	G	A	A	G	A	G	A	A	A	A	A	A	A	A	A	A	H	A	A	G	A	G	G	G	G	G	G	A	A	A	G	A	H	A	A
JAX00574312	5	14021321	0	C	T	T	C	T	T	T	C	T	C	T	C	T	T	C	T	C	T	T	T	T	T	T	T	T	T	T	H	T	C	C	T	C	C	C	C	H	C	T	C	C	C	T	H	T	T
JAX00574314	5	14026339	0	C	T	C	C	C	C	C	C	T	C	C	C	C	C	C	C	C	H	C	H	C	C	C	C	C	C	C	C	C	C	C	C	C	C	C	C	C	C	C	C	C	C	C	C	C	C
JAX00574315	5	14026359	0	G	A	A	G	A	A	A	G	G	G	A	G	A	A	G	A	G	H	A	H	A	A	A	A	A	A	A	H	A	G	G	A	G	G	G	G	H	G	A	G	G	G	A	H	A	A
JAX00574317	5	14027393	0	C	T	T	C	T	T	T	C	T	C	T	C	T	T	C	T	C	T	T	T	T	T	T	T	T	T	T	H	T	C	C	T	C	C	C	C	H	C	T	C	C	C	T	H	T	T
JAX00574318	5	14027509	0	T	C	C	T	C	C	C	T	C	T	C	T	C	C	T	C	T	C	C	C	C	C	C	C	C	C	C	H	C	T	T	C	T	T	T	T	H	T	C	T	T	T	C	H	C	C
JAX00574324	5	14040457	0	G	C	G	G	C	G	G	G	G	G	G	G	G	H	G	G	G	G	C	H	H	G	G	G	G	G	G	G	G	G	G	G	G	G	G	G	G	H	G	G	G	G	C	G	G	G
JAX00574325	5	14040499	0	A	G	A	A	A	A	A	G	A	A	A	A	A	A	A	A	H	A	A	A	A	A	A	A	A	A	A	A	A	G	A	A	A	A	A	A	A	A	A	G	G	A	A	A	A	A
JAX00574326	5	14040590	0	C	G	C	C	G	C	C	C	C	C	C	C	C	H	C	C	C	C	G	H	H	C	C	C	C	C	C	C	C	C	C	C	C	C	C	C	C	C	C	C	C	C	G	C	C	C
JAX00127225	5	14058741	0	T	G	T	T	G	T	T	T	T	T	T	T	T	H	T	T	T	T	G	H	H	T	T	T	T	T	T	T	T	T	T	T	T	T	T	T	T	T	T	T	T	T	G	T	T	T
JAX00127226	5	14066226	0	C	T	T	C	C	T	T	C	C	C	T	C	T	H	C	T	C	H	C	C	H	T	T	T	T	T	T	H	T	C	C	T	C	C	C	C	H	C	T	C	C	C	C	H	T	T
JAX00574329	5	14068959	0	C	T	C	C	C	C	C	C	T	C	C	C	C	C	C	C	C	H	C	H	C	C	C	C	C	C	C	C	C	C	C	C	C	C	C	C	C	C	C	C	C	C	C	C	C	C
JAX00574333	5	14084472	0	C	T	C	C	T	C	C	T	T	C	C	C	C	H	C	C	H	H	T	T	H	C	C	C	C	C	C	C	C	T	C	C	C	C	C	C	C	C	C	T	T	C	T	C	C	C
JAX00574334	5	14085455	0	T	C	T	T	C	T	T	C	T	T	T	T	T	H	T	T	H	T	C	H	H	T	T	T	T	T	T	T	T	C	T	T	T	T	T	T	T	T	T	C	C	T	C	T	T	T
JAX00574336	5	14088541	0	A	T	A	A	T	A	A	A	A	A	A	A	A	H	A	A	A	A	T	T	N	A	A	A	A	A	A	A	A	A	A	A	A	A	A	A	A	A	A	A	A	A	T	A	A	A
JAX00574337	5	14097509	0	G	A	G	G	G	G	G	A	G	G	G	G	G	G	G	G	H	G	G	G	G	G	G	G	G	G	G	G	G	A	G	G	G	G	G	G	G	G	G	A	A	G	G	G	G	G
JAX00127229	5	14112578	0	T	C	T	T	C	T	T	C	C	T	T	T	T	N	T	T	H	H	C	C	C	T	T	T	T	T	T	T	T	C	T	T	T	T	T	T	T	T	T	C	C	T	C	T	T	T
JAX00574340	5	14116452	0	T	C	T	T	C	T	T	T	C	T	T	T	T	H	T	T	T	H	C	C	H	T	T	T	T	T	T	T	T	T	T	T	T	T	T	T	T	T	T	T	T	T	C	T	T	T
JAX00574342	5	14118918	0	T	C	T	T	T	T	T	C	C	T	T	T	T	T	T	T	C	T	T	T	T	T	T	T	T	T	T	T	T	C	T	T	T	T	T	T	T	T	T	C	C	T	T	T	T	T
JAX00574347	5	14131755	0	C	T	C	C	C	C	C	C	T	C	C	C	C	C	C	C	C	H	C	H	C	C	C	C	C	C	C	C	C	C	C	C	C	C	C	C	C	C	C	C	C	C	C	C	C	C
JAX00225469	5	14134106	0	A	T	A	A	A	A	A	T	T	A	A	A	A	A	A	A	A	H	A	H	A	A	A	A	A	A	A	A	A	T	A	A	A	A	A	A	A	A	A	H	N	A	A	A	A	A
JAX00127230	5	14140804	0	T	G	T	T	G	T	T	T	T	T	T	T	T	H	T	T	T	T	G	H	H	T	T	T	T	T	T	T	T	T	T	T	T	T	T	T	T	T	T	T	T	T	G	T	T	T
JAX00127231	5	14141867	0	G	A	G	G	A	G	G	G	G	G	G	G	G	H	G	G	G	G	A	H	H	G	G	G	G	G	G	G	G	G	G	G	G	G	G	G	G	G	G	G	G	G	A	G	G	G
JAX00127232	5	14141891	0	T	C	T	T	C	T	T	T	T	T	T	T	T	H	T	T	T	T	C	H	H	T	T	T	T	T	T	T	T	T	T	T	T	T	T	T	T	T	T	T	T	T	C	T	T	T
JAX00127234	5	14171150	0	T	A	T	T	A	T	T	T	T	T	T	T	T	H	T	T	T	T	A	H	H	T	T	T	T	T	T	T	T	T	T	T	T	T	T	T	T	T	T	T	T	T	A	T	T	T
JAX00127235	5	14171213	0	A	T	A	A	T	A	A	A	A	A	A	A	A	H	A	A	A	A	T	H	H	A	A	A	A	A	A	A	A	A	A	A	A	A	A	A	A	A	A	A	A	A	T	A	A	A
JAX00127236	5	14221562	0	G	A	G	G	A	G	G	A	A	G	G	G	G	H	G	G	H	H	A	A	H	G	G	G	G	G	G	G	G	A	G	G	G	G	G	G	G	G	G	A	A	G	A	G	G	G
JAX00574364	5	14221869	0	G	A	G	G	G	G	G	A	A	G	G	G	G	G	G	G	H	H	G	H	G	G	G	G	G	G	G	G	G	A	G	G	G	G	G	G	G	G	G	A	A	G	G	G	G	G
JAX00574366	5	14225118	0	G	A	G	G	A	G	G	G	G	A	G	A	G	H	G	G	G	G	A	H	H	G	G	G	G	G	G	G	G	G	G	G	A	A	G	G	G	A	G	G	G	G	A	H	G	G
JAX00574367	5	14225869	0	T	C	T	T	T	T	T	T	T	C	T	C	T	T	T	T	T	T	T	T	T	T	T	T	T	T	T	T	T	T	T	T	N	C	T	T	T	C	T	T	T	T	T	H	T	T
JAX00574370	5	14229956	0	A	G	A	A	G	A	A	G	A	G	A	G	A	H	A	A	H	A	G	H	H	A	A	A	A	A	A	A	A	G	A	A	G	G	A	A	A	G	A	G	G	A	G	H	A	A
JAX00127238	5	14230475	0	A	C	A	A	C	A	A	A	C	C	A	C	A	H	A	A	A	H	C	C	H	A	A	A	A	A	A	A	A	A	A	A	C	C	A	A	A	C	A	A	A	A	C	H	A	A
JAX00574376	5	14251213	0	A	G	A	A	A	A	A	A	G	A	A	A	A	A	A	A	A	A	A	A	A	A	A	A	A	A	A	A	A	A	A	A	A	A	A	A	A	A	A	A	A	A	A	A	A	A
JAX00574380	5	14256651	0	G	A	G	G	G	G	G	G	A	G	G	G	G	G	G	G	G	H	G	H	G	G	G	G	G	G	G	G	G	G	G	G	G	G	G	G	G	G	G	G	G	G	G	G	G	G
JAX00127246	5	14330884	0	A	G	G	A	G	G	G	G	G	G	G	G	G	G	A	G	H	G	G	G	G	G	G	G	G	G	G	H	G	G	A	G	G	G	A	A	H	G	G	G	G	A	G	G	G	G
JAX00574387	5	14345081	0	T	A	T	T	T	T	T	T	A	T	T	T	T	T	T	T	T	H	T	H	T	T	T	T	T	T	T	T	T	T	T	T	T	T	T	T	T	T	T	T	T	T	T	T	T	T
JAX00574388	5	14365958	0	G	A	G	G	A	G	G	G	A	G	G	G	G	H	G	G	G	H	A	A	H	G	G	G	G	G	G	G	G	G	G	G	G	G	G	G	G	G	G	G	G	G	A	G	G	G
JAX00574394	5	14372304	0	A	C	A	A	C	A	A	C	C	C	A	C	A	H	A	A	H	H	C	C	H	A	A	A	A	A	A	A	A	C	A	A	C	C	A	A	A	C	A	C	C	A	C	H	A	A
JAX00127250	5	14376079	0	A	G	A	A	G	A	A	G	G	G	A	G	A	H	A	A	H	H	G	G	H	A	A	A	A	A	A	A	A	G	A	A	G	G	A	A	A	G	A	G	G	A	G	H	A	A
JAX00574396	5	14389710	0	G	A	G	G	G	G	G	A	G	G	G	G	G	G	G	G	H	G	G	G	G	G	G	G	G	G	G	G	G	A	G	G	G	G	G	G	G	G	G	A	A	G	G	G	G	G
JAX00574398	5	14392650	0	C	T	C	C	T	C	C	C	C	T	C	T	C	C	C	C	C	C	T	C	C	C	C	C	C	C	C	C	C	C	C	C	T	T	C	C	C	T	C	C	C	C	T	H	C	C
JAX00225478	5	14417117	0	A	G	A	A	A	A	A	A	G	A	A	A	A	N	A	A	A	H	A	A	A	A	A	A	A	A	A	A	N	A	A	A	A	A	A	A	A	A	A	A	A	A	A	A	A	A
JAX00127252	5	14420350	0	G	A	G	G	G	G	G	G	A	G	G	G	G	G	G	G	G	H	G	H	G	G	G	G	G	G	G	G	G	G	G	G	G	G	G	G	G	G	G	G	G	G	G	G	G	G
JAX00574406	5	14424356	0	T	G	T	T	T	T	T	G	T	G	T	G	T	T	T	T	H	T	T	T	T	T	T	T	T	T	T	T	T	G	T	T	G	G	T	T	T	G	T	G	G	T	T	H	T	T
JAX00127257	5	14502323	0	C	T	C	C	T	C	C	C	C	T	C	T	C	H	C	C	C	C	T	H	H	C	C	C	C	C	C	C	C	C	C	C	T	T	C	C	C	T	C	C	C	C	T	N	C	C
JAX00574418	5	14516567	0	G	T	G	G	G	G	G	T	T	G	G	G	G	G	G	G	H	H	G	H	G	G	G	G	G	G	G	G	G	T	G	G	G	G	G	G	G	G	G	T	T	G	G	G	G	G
JAX00574420	5	14538673	0	T	G	T	T	T	T	T	G	T	T	T	T	T	T	T	T	H	T	T	T	T	T	T	T	T	T	T	T	T	G	T	T	T	T	T	T	H	T	T	G	G	T	T	T	T	T
JAX00574431	5	14571911	0	A	G	A	A	A	A	A	A	G	A	A	A	A	A	A	A	A	H	A	G	A	A	A	A	A	A	A	A	A	A	A	A	A	A	A	A	A	A	A	A	A	A	A	A	A	A
JAX00574432	5	14577655	0	A	G	A	A	A	A	A	G	G	A	A	A	A	A	A	A	H	H	A	H	A	A	A	A	A	A	A	A	A	G	A	A	A	A	A	A	H	A	A	G	G	A	A	A	A	A
JAX00225482	5	14578412	0	T	G	T	T	T	T	T	T	G	T	T	T	T	T	T	T	T	H	T	H	T	T	T	T	T	T	T	T	T	T	T	T	T	T	T	T	T	T	T	T	T	T	T	T	T	T
JAX00574435	5	14627982	0	T	A	T	T	T	T	T	A	T	T	T	T	T	T	T	T	H	T	T	T	T	T	T	T	T	T	T	T	T	A	T	T	T	T	T	T	H	T	T	A	A	T	T	T	T	T
JAX00127268	5	14635110	0	G	A	G	G	G	G	G	A	A	G	G	G	G	G	G	G	H	H	G	N	G	G	G	G	G	G	G	G	G	A	G	G	G	G	G	G	N	G	G	A	A	G	G	G	G	G
JAX00574439	5	14648473	0	C	T	C	C	C	C	C	T	T	C	C	C	C	C	C	C	C	N	C	C	C	C	C	C	C	C	C	C	C	T	C	C	C	C	C	C	C	C	C	T	T	C	C	C	C	C
JAX00127270	5	14665628	0	T	C	T	T	C	T	T	T	T	T	T	T	T	H	T	T	T	T	C	H	H	T	T	T	T	T	T	T	T	T	T	T	T	T	T	T	T	T	T	T	T	T	C	T	T	T
JAX00574441	5	14677351	0	C	T	C	C	C	C	C	T	T	T	C	T	C	C	C	C	C	C	C	C	C	C	C	C	C	C	C	C	C	T	C	C	T	T	C	C	C	T	C	T	T	C	C	C	C	C
JAX00574443	5	14685205	0	G	A	G	G	G	G	G	A	A	G	G	G	G	G	G	G	H	H	G	H	G	G	G	G	G	G	G	G	G	A	G	G	G	G	G	G	H	G	G	A	A	G	G	G	G	G
JAX00574444	5	14685700	0	A	T	A	A	A	A	A	T	T	T	A	T	A	A	A	A	H	H	A	H	A	A	A	A	A	A	A	A	A	T	A	A	T	T	A	A	H	T	A	T	T	A	A	H	A	A
JAX00127272	5	14704902	0	G	C	G	G	C	G	G	C	G	G	G	G	G	H	G	G	H	G	C	H	H	G	G	G	G	G	G	G	G	C	G	G	G	G	G	G	H	G	G	C	C	G	C	G	G	G
JAX00574448	5	14713389	0	G	A	G	G	G	G	G	G	G	A	G	A	G	G	G	G	G	G	G	G	G	G	G	G	G	G	N	G	G	G	G	G	A	A	G	G	G	A	G	G	G	G	G	H	G	G
JAX00574450	5	14717529	0	C	A	C	C	C	C	C	A	A	C	C	C	C	C	C	C	H	H	C	H	C	C	C	C	C	C	C	C	C	A	C	C	C	C	C	C	H	C	C	A	A	C	C	C	C	C
JAX00574452	5	14718419	0	A	G	A	A	G	A	A	G	G	G	A	G	A	H	A	A	H	H	G	G	H	A	A	A	A	A	A	A	A	G	A	A	G	G	A	A	H	G	A	G	G	A	G	H	A	A
JAX00127275	5	14724464	0	C	A	C	C	C	C	C	C	C	A	C	A	C	C	C	C	C	C	C	C	C	C	C	C	C	C	C	C	C	C	C	C	A	A	C	C	C	A	C	C	C	C	C	H	C	C
JAX00574456	5	14765596	0	T	A	T	T	T	T	T	A	T	T	T	T	T	T	T	T	H	T	T	T	T	T	T	T	T	T	T	T	T	A	T	T	T	T	T	T	H	T	T	A	A	T	T	T	T	T
JAX00127281	5	14801458	0	C	T	C	C	T	C	C	C	C	C	C	C	C	H	C	C	C	C	T	H	H	C	C	C	C	C	C	C	C	C	C	C	C	C	C	C	C	C	C	C	C	C	T	C	C	C
JAX00127282	5	14824347	0	A	G	A	A	G	A	A	G	G	G	A	G	A	H	A	A	H	N	G	G	H	A	A	A	A	A	A	A	A	G	A	A	G	G	A	A	H	G	A	N	G	A	G	H	A	A
JAX00574468	5	14850712	0	C	T	C	C	C	C	C	T	C	C	C	C	C	C	C	C	H	C	C	C	C	C	C	C	C	C	C	C	C	T	C	C	C	C	C	C	H	C	C	T	T	C	C	C	C	C
JAX00574470	5	14858356	0	C	T	C	C	T	C	C	C	C	C	C	C	C	H	C	C	C	C	T	H	H	C	C	C	C	C	C	C	C	C	C	C	C	C	C	C	C	C	C	C	C	C	T	C	C	C
JAX00574471	5	14858390	0	C	T	C	C	C	C	C	T	T	C	C	C	C	C	C	C	H	H	C	C	C	C	C	C	C	C	C	C	C	T	C	C	C	C	C	C	H	C	C	T	T	C	C	C	C	C
JAX00574473	5	14860686	0	G	A	G	G	G	G	G	G	A	G	G	G	G	G	G	G	G	H	G	H	G	G	G	G	G	G	G	G	G	G	G	G	G	G	G	G	G	G	G	G	G	G	G	G	G	G
JAX00127286	5	14864297	0	T	C	T	T	T	T	T	C	C	C	T	C	T	T	T	T	N	H	T	H	T	T	T	T	T	T	T	T	T	C	T	T	C	C	T	T	H	C	T	C	C	T	T	H	T	T
JAX00574477	5	14867375	0	T	G	T	T	T	T	T	T	G	T	T	T	T	T	T	T	T	H	T	H	T	T	T	T	T	T	T	T	T	T	T	T	T	T	T	T	T	T	T	T	T	T	T	T	T	T
JAX00574479	5	14870431	0	A	G	A	A	A	A	A	A	G	G	A	G	A	A	A	A	A	N	A	H	A	A	A	A	A	A	A	A	A	A	A	A	G	G	A	A	A	G	A	A	A	A	A	H	A	A
JAX00127287	5	14899703	0	C	A	C	C	A	C	C	A	A	A	C	A	C	H	C	C	N	H	A	A	H	C	C	C	C	C	C	C	C	A	C	C	A	A	C	C	H	A	C	A	A	C	A	H	C	C
JAX00127289	5	14901550	0	C	T	C	C	C	C	C	C	C	T	C	T	C	C	C	C	C	C	C	C	C	C	C	C	C	C	C	C	C	C	C	C	T	T	C	C	C	T	C	C	C	C	C	H	C	C
JAX00574492	5	15263115	0	C	A	C	C	C	C	C	C	C	A	C	A	C	C	C	C	C	C	C	C	C	H	C	C	C	C	C	C	C	C	C	C	A	A	C	C	C	A	C	C	C	C	C	H	C	C
JAX00574495	5	15273364	0	C	T	C	C	C	C	C	C	C	T	C	T	C	C	C	C	C	C	C	C	C	H	C	C	C	C	C	C	C	C	C	C	T	T	C	C	C	T	C	C	C	C	C	N	C	C
JAX00574496	5	15273885	0	A	C	A	A	A	A	A	A	C	A	A	A	A	A	A	A	A	H	A	H	A	A	A	A	A	A	A	A	A	A	A	A	A	A	A	A	A	A	A	A	A	A	A	A	A	A
JAX00574497	5	15274080	0	C	A	C	C	C	C	C	C	A	C	C	C	C	C	C	C	C	H	C	H	C	C	C	C	C	C	C	C	C	C	C	C	C	C	C	C	C	C	C	C	C	C	C	C	C	C
JAX00574498	5	15274979	0	G	A	G	G	G	G	G	A	G	G	G	G	G	G	G	G	H	G	G	G	G	G	G	G	G	G	G	G	G	A	G	G	G	G	G	G	H	G	G	A	A	G	G	G	G	G
JAX00574513	5	15363639	0	C	T	C	C	C	C	C	C	T	C	C	C	C	C	C	C	C	C	C	N	C	C	C	C	C	N	C	C	C	C	C	C	C	C	C	C	C	C	C	C	C	C	C	C	N	C
JAX00127316	5	15400205	0	A	G	A	A	A	A	A	G	G	G	A	G	A	A	A	A	H	A	A	H	A	H	A	A	A	A	A	A	A	G	A	A	G	G	A	A	H	G	A	G	G	A	A	H	A	A
JAX00574521	5	15401806	0	T	C	T	T	T	T	T	C	T	C	T	C	T	T	T	T	H	T	T	T	T	H	T	T	T	T	T	T	T	C	T	T	C	C	T	T	H	C	T	C	C	T	T	H	T	T
JAX00574522	5	15417614	0	G	A	G	G	G	G	G	A	G	G	G	G	G	G	G	G	H	G	G	G	G	G	G	G	G	G	G	G	G	A	G	G	G	G	G	G	N	G	G	A	A	G	G	G	G	G
JAX00574524	5	15418387	0	A	G	A	A	A	A	A	A	G	A	A	A	A	A	A	A	A	A	A	H	A	A	A	A	A	A	A	A	A	A	A	A	A	A	A	A	A	A	A	A	A	A	A	A	A	A
JAX00574525	5	15418579	0	T	A	T	T	A	T	T	T	A	A	T	A	T	H	T	T	T	T	A	A	H	H	T	T	T	T	T	T	T	T	T	T	A	A	T	T	T	A	T	T	T	T	A	H	T	T
JAX00574527	5	15423798	0	C	A	C	C	C	C	C	C	C	A	C	A	C	C	C	C	C	C	C	C	C	H	C	C	C	C	C	C	C	C	C	C	A	A	C	C	C	A	C	C	C	C	C	H	C	C
JAX00127318	5	15433870	0	A	G	A	A	G	A	A	G	G	A	A	A	A	H	A	A	H	A	G	G	H	A	A	A	A	A	A	A	A	G	A	A	A	A	A	A	H	A	A	G	G	A	G	A	A	A
JAX00574530	5	15451663	0	T	C	T	T	C	T	T	T	T	T	T	T	T	N	T	T	T	T	C	N	H	T	T	T	T	T	T	T	T	T	T	T	T	T	T	T	T	T	T	T	T	T	C	T	T	T
JAX00574536	5	15481053	0	G	C	G	G	G	G	G	G	C	G	G	G	G	G	G	G	G	G	G	H	G	G	G	G	G	G	G	G	G	G	G	G	G	G	G	G	G	G	G	G	G	G	G	G	G	H
JAX00127322	5	15494440	0	T	A	T	T	A	T	T	T	T	T	T	T	T	H	T	T	T	T	A	H	H	T	T	T	T	T	T	T	T	T	T	T	T	T	T	T	T	T	T	T	T	T	A	T	T	T
JAX00127323	5	15503015	0	A	G	A	A	G	A	A	G	G	A	A	A	A	H	A	A	N	A	G	G	N	A	A	A	A	A	A	A	A	G	A	A	A	A	A	A	G	A	A	G	G	A	G	A	A	A
JAX00225501	5	15520566	0	C	T	C	C	C	C	C	T	T	C	C	C	C	C	C	C	H	C	C	H	C	C	C	C	C	C	C	C	C	T	C	C	C	C	C	C	H	C	C	T	T	C	C	C	C	H
JAX00574539	5	15524572	0	A	G	A	A	A	A	A	G	A	A	A	A	A	A	A	A	H	A	A	A	A	A	A	A	A	A	A	A	A	G	A	A	A	A	A	A	H	A	A	G	G	A	A	A	A	A
JAX00574540	5	15536217	0	G	A	G	G	G	G	G	G	A	G	G	G	G	G	G	G	G	G	G	H	G	G	G	G	G	G	G	G	G	G	G	G	G	G	G	G	G	G	G	H	H	G	G	G	G	H
JAX00574541	5	15537614	0	C	T	C	C	C	C	C	T	T	C	C	C	C	C	C	C	H	C	C	H	C	C	C	C	C	C	C	C	C	T	C	C	C	C	C	C	H	C	C	T	T	C	C	C	C	H
JAX00574542	5	15540908	0	C	T	C	C	C	C	C	C	T	C	C	C	C	C	C	C	C	C	C	N	C	C	C	C	C	C	C	C	C	C	C	C	C	C	C	C	C	C	C	C	C	C	C	C	C	H
JAX00127325	5	15549321	0	T	G	T	T	T	T	T	T	G	T	T	T	T	T	T	T	T	T	T	H	T	T	T	T	T	T	T	T	T	T	T	T	T	T	T	T	T	T	T	T	T	T	T	T	T	H
JAX00127331	5	15611637	0	A	C	A	A	A	A	A	C	C	A	A	A	A	A	A	A	H	A	A	H	A	A	A	A	A	A	A	A	A	C	A	A	A	A	A	A	H	A	A	C	C	A	A	A	A	H
JAX00574549	5	15614189	0	T	C	T	T	T	T	T	C	C	T	T	T	T	T	T	T	H	T	T	H	T	T	T	T	T	T	T	T	T	C	T	T	T	T	T	T	H	T	T	C	C	T	T	T	T	H
JAX00574550	5	15614976	0	G	A	G	G	G	G	G	A	G	G	G	G	G	G	G	G	A	G	G	G	G	G	G	G	G	G	G	G	G	A	G	G	G	G	G	G	A	G	G	A	A	G	G	G	N	G
JAX00127336	5	15658944	0	G	A	G	G	G	G	G	A	G	G	G	G	G	G	G	G	H	G	G	G	G	G	G	G	G	G	G	G	G	A	G	G	G	G	G	G	H	G	G	A	A	G	G	G	G	G
JAX00225507	5	15712812	0	A	G	A	A	A	A	A	A	G	A	A	A	A	A	A	A	A	A	A	H	A	A	A	A	A	A	A	A	A	A	A	A	A	A	A	A	A	A	A	A	A	A	A	A	A	H
JAX00225508	5	15712967	0	G	T	G	G	G	G	G	G	T	G	G	G	G	G	G	G	G	G	G	H	G	G	G	G	G	G	G	G	G	G	G	G	G	G	G	G	G	G	G	G	G	G	G	G	G	H
JAX00574558	5	15726478	0	T	C	T	T	T	T	T	T	C	T	T	T	T	T	T	T	T	T	T	H	T	T	T	T	T	T	T	T	T	T	T	T	T	T	T	T	T	T	T	T	T	T	T	T	T	H
JAX00574563	5	15750479	0	A	C	A	A	A	A	A	C	A	A	A	A	A	A	A	A	H	A	A	A	A	A	A	A	A	A	A	A	A	C	A	A	A	A	A	A	H	A	A	C	C	A	A	A	A	A
JAX00127342	5	15756497	0	G	C	G	G	C	G	G	C	C	G	G	G	G	H	G	G	H	G	C	C	H	G	G	G	G	G	G	G	G	C	G	G	G	G	G	G	H	G	G	C	C	G	C	G	G	H
JAX00574567	5	15775724	0	T	G	T	T	G	T	T	T	T	G	T	H	T	H	T	T	T	T	G	H	H	H	T	T	T	T	T	T	T	T	T	T	G	G	T	T	T	G	T	T	T	T	G	H	T	T
JAX00574576	5	15787001	0	C	T	C	C	C	C	C	T	T	T	C	T	C	C	C	C	H	C	C	H	C	C	C	C	C	C	C	C	C	T	C	C	T	T	C	C	H	T	C	T	T	C	C	N	C	H
JAX00574577	5	15787212	0	G	A	G	G	G	G	G	G	G	A	G	A	G	G	G	G	G	G	G	G	G	H	G	G	G	G	G	G	G	G	G	G	A	A	G	G	G	A	G	G	G	G	G	H	G	G
JAX00574584	5	15806947	0	T	C	T	T	C	T	T	T	C	C	T	C	T	H	T	T	T	T	C	C	H	H	T	T	T	T	T	T	T	T	T	T	C	C	T	T	T	C	T	T	T	T	C	H	T	H
JAX00574586	5	15809614	0	T	C	T	T	T	T	T	C	T	T	T	T	T	T	T	T	H	T	T	T	T	T	T	T	T	T	T	T	T	C	T	T	T	T	T	T	H	T	T	C	C	T	T	T	T	T
JAX00574588	5	15811282	0	G	A	G	G	G	G	G	G	G	A	G	A	G	G	G	G	G	G	G	G	G	H	G	G	G	G	G	G	G	G	G	G	A	A	G	G	G	A	G	G	G	G	G	N	G	G
JAX00574594	5	15825977	0	C	T	C	C	T	C	C	C	T	C	C	C	C	H	C	C	C	C	T	T	H	C	C	C	C	C	C	C	C	C	C	C	C	C	C	C	C	C	C	C	C	C	T	C	C	H
JAX00574596	5	15826920	0	G	A	G	G	A	G	G	G	G	G	G	G	G	H	G	G	G	G	A	H	H	G	G	G	G	G	G	G	G	G	G	G	G	G	G	G	G	G	G	G	G	G	A	G	G	G
JAX00574597	5	15828200	0	G	C	G	G	G	G	G	C	C	G	G	G	G	G	G	G	H	G	G	H	G	G	G	G	G	G	G	G	G	C	G	G	G	G	G	G	H	G	G	C	C	G	G	G	G	H
JAX00574602	5	15850179	0	T	C	T	T	T	T	T	T	C	T	T	T	T	T	T	T	T	T	T	N	T	T	T	T	T	T	T	T	T	T	T	T	T	T	T	T	T	T	T	T	T	T	T	T	T	C
JAX00574603	5	15851332	0	G	A	G	G	G	G	G	G	A	G	G	G	G	G	G	G	G	G	G	A	G	G	G	G	G	G	G	G	G	G	G	G	G	G	G	G	G	G	G	G	G	G	G	G	G	H
JAX00127350	5	15859798	0	T	C	T	T	T	T	T	C	C	C	T	C	T	T	T	T	H	T	T	N	T	H	T	T	T	T	T	T	T	C	T	T	C	C	T	T	H	C	T	C	C	T	T	T	T	H
JAX00574610	5	15883285	0	A	G	A	A	A	A	A	A	A	G	A	G	A	A	A	A	A	A	A	A	A	H	A	A	A	A	A	A	A	A	A	A	G	G	A	A	A	G	A	A	A	A	A	H	A	A
JAX00127353	5	15884258	0	C	T	C	C	T	C	C	T	T	T	C	T	C	H	C	C	H	C	T	T	H	H	C	C	C	C	C	C	C	T	C	C	T	T	C	C	H	H	C	T	T	C	T	H	C	H
JAX00574613	5	15884357	0	C	T	C	C	C	C	C	C	T	C	C	C	C	C	C	C	C	C	C	H	C	C	C	C	C	C	C	C	C	C	C	C	C	C	C	C	C	C	C	C	C	C	C	C	C	H
JAX00574614	5	15885153	0	A	G	A	A	G	A	A	G	G	G	A	G	A	H	A	A	N	A	G	G	H	H	A	A	A	A	A	A	A	G	A	A	G	G	A	A	H	H	A	G	G	A	G	H	A	H
JAX00574616	5	15892777	0	G	C	G	G	G	G	G	G	C	G	G	G	G	G	G	G	G	G	G	H	G	G	G	G	G	G	G	G	G	G	G	G	G	G	G	G	G	G	G	G	G	G	G	G	G	H
JAX00574619	5	15894531	0	A	G	A	A	A	A	A	A	G	G	A	G	A	A	A	A	A	A	A	H	A	H	A	A	A	A	A	A	A	A	A	A	G	G	A	A	A	H	A	A	A	A	A	H	A	H
JAX00574620	5	15916790	0	C	A	C	C	C	C	C	A	C	A	C	A	C	C	C	C	H	C	C	C	C	H	C	C	C	C	C	C	C	A	C	C	A	A	C	C	H	H	C	A	A	C	C	H	C	C
JAX00574624	5	15935918	0	A	G	A	A	A	A	A	A	G	A	A	A	A	A	A	A	A	A	A	G	A	A	A	A	A	A	A	A	A	A	A	A	A	A	A	A	A	A	A	A	A	A	A	A	A	G
JAX00574630	5	15977670	0	C	A	C	C	C	C	C	A	A	C	C	C	C	C	C	C	C	C	C	C	C	C	C	C	C	C	C	C	C	H	C	C	C	C	C	C	C	C	C	H	N	C	C	C	C	C
JAX00574631	5	15977838	0	T	C	T	T	T	T	T	C	C	T	T	T	T	T	T	T	H	T	T	H	T	T	T	T	T	T	T	T	T	C	T	T	T	T	T	T	H	T	T	C	C	T	T	T	T	H
JAX00574632	5	15978345	0	G	A	G	G	G	G	G	A	G	G	G	H	H	G	N	G	G	H	G	G	G	G	G	G	G	G	G	G	G	G	G	G	G	G	G	G	H	G	H	G	N	G	G	G	G	G
JAX00127358	5	15987627	0	C	G	C	C	C	C	C	G	G	G	C	G	C	C	C	C	H	C	C	H	C	H	C	C	C	C	C	C	C	G	C	C	G	G	C	C	H	H	C	G	G	C	C	H	C	H
JAX00574634	5	15987731	0	C	T	C	C	C	C	C	T	C	C	C	C	C	C	C	C	H	C	C	C	C	C	C	C	C	C	C	C	C	T	C	C	C	C	C	C	H	C	C	T	T	C	C	C	C	C
JAX00127360	5	15987825	0	G	C	G	G	G	G	G	G	C	G	G	G	G	G	G	G	G	G	G	H	G	G	G	G	G	G	G	G	G	G	G	G	G	G	G	G	G	G	G	G	G	G	G	G	G	H
JAX00127361	5	16019636	0	A	G	A	A	G	A	A	G	G	G	A	G	A	H	A	A	H	A	G	G	H	H	A	A	A	A	A	A	A	G	A	A	G	G	A	A	H	H	A	G	G	A	G	H	A	H
JAX00127362	5	16019847	0	G	C	G	G	C	G	G	G	G	G	G	G	G	G	G	G	G	G	C	H	G	G	G	G	G	G	G	G	G	G	G	G	G	G	G	G	G	G	G	G	G	G	C	G	G	G
JAX00574639	5	16020205	0	C	A	C	C	C	C	C	C	A	C	C	C	C	C	C	C	C	C	C	H	C	C	C	C	C	C	C	C	C	C	C	C	C	C	C	C	C	C	C	C	C	C	C	C	C	H
JAX00574644	5	16040431	0	G	A	G	G	A	G	G	G	G	G	G	G	G	H	G	G	G	G	A	H	H	G	G	G	G	G	G	G	G	G	G	G	G	G	G	G	G	G	G	G	G	G	A	G	G	G
JAX00127366	5	16079374	0	T	C	T	T	C	T	T	T	T	C	T	C	T	H	T	T	T	T	C	H	H	H	T	T	T	T	T	T	T	T	T	T	C	C	T	T	T	H	T	T	T	T	C	H	T	T
JAX00574654	5	16091646	0	C	T	C	C	T	C	C	C	C	C	C	C	C	H	C	C	C	C	T	H	H	C	C	C	C	C	C	C	C	C	C	C	C	C	C	C	C	C	C	C	C	C	T	C	C	C
JAX00574656	5	16106776	0	C	T	C	C	C	C	C	T	C	C	C	C	C	C	C	C	H	C	C	C	C	C	C	C	C	C	C	C	C	T	C	C	C	C	C	C	H	C	C	T	T	C	C	C	C	C
JAX00574657	5	16106935	0	G	A	G	G	G	G	G	G	G	A	G	A	G	G	G	G	G	G	G	G	G	H	G	G	G	G	G	G	G	G	G	G	A	A	G	G	G	H	G	G	G	G	G	H	G	G
JAX00127368	5	16118593	0	C	G	C	C	G	C	C	C	C	C	C	C	C	H	C	C	C	C	G	H	H	C	C	C	C	C	C	C	C	C	C	C	C	C	C	C	C	C	C	C	C	C	G	C	C	C
JAX00574662	5	16119631	0	T	C	T	T	T	T	T	C	C	T	T	T	T	T	T	T	H	T	T	H	T	T	T	T	T	T	T	T	T	C	T	T	T	T	T	T	H	T	T	C	C	T	T	T	T	H
JAX00574665	5	16128895	0	C	T	C	C	C	C	C	T	T	C	C	C	C	C	C	C	H	C	C	H	C	C	C	C	C	C	C	C	C	T	C	C	C	C	C	C	H	C	C	T	T	C	C	C	C	H
JAX00127370	5	16138033	0	G	A	G	G	A	G	G	G	G	G	G	G	G	H	G	G	G	G	A	H	H	G	G	G	G	G	G	G	G	G	G	G	G	G	G	G	G	G	G	G	G	G	A	G	G	G
JAX00127372	5	16144148	0	G	A	G	G	A	G	G	G	G	G	G	G	G	H	G	G	G	G	A	H	H	G	G	G	G	G	G	G	G	G	G	G	G	G	G	G	G	G	G	G	G	G	A	G	G	G
JAX00127373	5	16170970	0	T	C	T	T	T	T	T	C	C	T	T	T	T	T	T	T	H	T	T	H	T	T	T	T	T	T	T	T	T	C	T	T	T	T	T	T	H	T	T	C	C	T	T	T	T	H
JAX00574673	5	16192106	0	A	T	A	A	A	A	A	A	A	T	A	T	A	A	A	A	A	A	A	A	A	H	A	A	A	A	A	A	A	A	A	A	T	T	A	A	A	H	A	A	A	A	A	H	A	A
JAX00574680	5	16192723	0	G	A	G	G	G	G	G	G	A	G	G	G	G	G	G	G	G	G	G	H	G	G	G	G	G	G	G	G	G	G	G	G	G	G	G	G	G	G	G	G	G	G	G	G	G	G
JAX00574683	5	16235812	0	T	C	T	T	T	T	T	T	T	C	T	C	T	T	T	T	T	T	T	T	T	H	T	T	T	T	T	T	T	T	T	T	C	C	T	T	T	H	T	T	T	T	T	H	T	T
JAX00574692	5	16276195	0	G	A	G	G	G	G	G	A	A	G	G	G	G	G	G	G	H	G	G	H	G	G	G	G	G	G	G	G	G	A	G	G	G	G	G	G	N	G	G	A	A	G	G	G	G	H
JAX00127379	5	16276812	0	T	C	T	T	C	T	T	T	T	T	T	T	T	H	T	T	T	T	C	H	H	T	T	T	T	T	T	T	T	T	T	T	T	T	T	T	T	T	T	T	T	T	C	T	T	T
JAX00127381	5	16277651	0	A	T	A	A	T	A	A	T	T	A	A	A	A	H	A	A	H	A	T	T	H	A	A	A	A	A	A	A	A	T	A	A	A	A	A	A	H	A	A	T	T	A	T	A	A	H
JAX00127382	5	16291350	0	G	A	G	G	A	G	G	A	A	G	G	G	G	H	G	G	H	G	A	A	H	G	G	G	G	G	G	G	G	A	G	G	G	G	G	G	H	G	G	A	A	G	A	G	G	H
JAX00574698	5	16292734	0	C	T	C	C	T	C	C	C	T	C	C	C	C	H	C	C	C	C	T	T	H	C	C	C	C	C	C	C	C	C	C	C	C	C	C	C	C	C	C	C	C	C	T	C	C	H
JAX00574701	5	16300672	0	C	T	C	C	C	C	C	T	C	C	C	C	C	C	C	C	H	C	C	C	C	C	C	C	C	C	C	C	C	T	C	C	C	C	C	C	H	C	C	T	T	C	C	C	C	C
JAX00574702	5	16307731	0	A	G	A	A	A	A	A	G	G	A	A	A	A	A	A	A	H	A	A	N	A	A	A	A	A	A	A	A	A	G	A	A	A	A	A	A	H	A	A	G	G	A	A	A	A	N
JAX00574712	5	16337060	0	A	G	A	A	A	A	A	G	G	G	A	G	A	A	A	A	N	A	A	H	A	N	A	A	A	A	A	A	A	G	A	A	H	G	A	A	H	N	A	G	H	A	A	H	A	H
JAX00574714	5	16339825	0	T	C	T	T	C	T	T	T	T	T	T	T	T	H	T	T	T	T	C	H	H	T	T	T	T	T	T	T	T	T	T	T	T	T	T	T	T	T	T	T	T	T	C	T	T	T
JAX00574716	5	16349054	0	T	C	T	T	T	T	T	C	C	C	T	C	T	T	T	T	H	T	T	H	T	H	T	T	T	T	T	T	T	C	T	T	C	C	T	T	H	H	T	C	C	T	T	H	T	H
JAX00574717	5	16349819	0	G	T	G	G	G	G	G	T	G	T	G	T	G	G	G	G	H	G	G	G	G	H	G	G	G	G	G	G	G	T	G	G	T	T	G	G	H	H	G	T	T	G	G	H	G	G
JAX00574718	5	16349893	0	G	C	G	G	G	G	G	C	G	C	G	C	G	G	G	G	H	G	G	G	G	N	G	G	G	G	G	G	G	C	G	G	C	C	G	G	H	H	G	C	C	G	G	H	G	G
JAX00127389	5	16375327	0	A	G	A	A	G	A	A	G	G	G	A	G	A	G	A	A	H	N	G	G	H	H	A	A	A	A	A	A	A	G	A	A	G	G	A	A	H	H	A	G	G	A	G	H	A	H
JAX00574730	5	16383921	0	T	C	T	T	C	T	T	C	T	C	T	C	T	C	T	T	C	T	C	C	C	C	T	T	T	T	T	T	T	C	T	T	C	C	T	T	C	C	T	C	C	T	C	C	T	T
JAX00127390	5	16387353	0	C	T	C	C	T	C	C	T	T	C	C	C	C	T	C	C	H	C	T	T	H	C	C	C	C	C	C	C	C	T	C	C	C	C	C	C	H	C	C	T	T	C	T	C	C	H
JAX00574734	5	16432967	0	T	A	T	T	A	T	T	T	T	T	T	T	T	H	T	T	T	T	A	H	H	T	T	T	T	T	T	T	T	T	T	T	T	T	T	T	T	T	T	T	T	T	A	T	T	T
JAX00574735	5	16432999	0	G	A	G	G	G	G	G	G	G	A	G	A	G	G	G	G	G	G	G	G	G	H	G	G	G	G	G	G	G	G	G	G	A	A	G	G	G	H	G	G	G	G	G	H	G	G
JAX00574737	5	16442537	0	G	A	G	G	G	G	G	G	A	G	G	G	G	G	G	G	G	G	G	H	G	G	G	G	G	G	G	G	G	G	G	G	G	G	G	G	G	G	G	G	G	G	G	G	G	H
JAX00127396	5	16463923	0	C	T	C	C	T	C	C	T	T	T	C	T	C	T	C	C	H	C	T	T	H	H	C	C	C	C	C	C	C	T	C	C	T	T	C	C	H	H	C	T	T	C	T	H	C	N
JAX00574742	5	16473245	0	G	A	G	G	G	G	G	A	G	A	G	A	G	H	G	G	H	G	G	G	G	H	G	G	G	G	G	G	G	A	G	G	A	A	G	G	N	H	G	A	A	G	G	H	G	G
JAX00574745	5	16479726	0	A	G	A	A	A	A	A	G	G	G	A	G	A	H	A	A	H	A	A	H	A	H	A	A	A	A	A	A	A	G	A	A	G	G	A	A	H	H	A	G	G	A	A	H	A	H
JAX00574746	5	16479989	0	A	T	A	A	T	A	A	T	T	T	A	N	A	T	A	A	H	A	T	T	H	H	A	A	A	A	A	A	A	T	A	A	T	T	A	A	H	H	A	T	T	A	T	H	A	H
JAX00574747	5	16481868	0	A	C	A	A	A	A	A	A	A	C	A	C	A	A	A	A	A	A	A	A	A	H	A	A	A	A	A	A	A	A	A	A	C	C	A	A	A	H	A	A	A	A	A	H	A	A
JAX00574749	5	16487624	0	A	C	A	A	C	A	A	A	A	A	A	A	A	H	A	A	A	A	C	H	H	A	A	A	A	A	A	A	A	A	A	A	A	A	A	A	A	A	A	A	A	A	C	A	A	N
JAX00574750	5	16500519	0	T	C	T	T	C	T	T	C	C	C	T	C	T	C	T	T	H	T	C	C	H	H	T	T	T	T	T	T	T	C	T	T	C	C	T	T	H	H	T	C	C	T	C	H	T	H
JAX00574753	5	16504264	0	A	T	A	A	T	A	A	A	A	T	A	T	A	H	A	A	A	A	T	H	H	H	A	A	A	A	A	A	A	A	A	A	T	T	A	A	A	H	A	A	A	A	T	H	A	A
JAX00574757	5	16508857	0	G	A	G	G	G	G	G	G	G	A	G	A	G	G	G	G	G	G	G	G	G	H	G	G	G	G	G	G	G	G	G	G	A	A	G	G	G	H	G	G	G	G	G	H	G	G
JAX00127398	5	16509874	0	T	C	T	T	C	T	T	C	C	C	T	C	T	C	T	T	H	T	C	C	H	H	T	T	T	T	T	T	T	C	T	T	C	C	T	T	H	H	T	C	C	T	C	H	T	H
JAX00574758	5	16510390	0	A	G	A	A	G	A	A	A	G	A	A	A	A	H	A	A	A	A	G	G	H	A	A	A	A	A	A	A	A	A	A	A	A	A	A	A	A	A	A	A	A	A	G	A	A	H
JAX00574761	5	16511362	0	T	C	T	T	C	T	T	C	C	C	T	C	T	C	T	T	T	T	C	C	T	T	T	T	T	T	T	T	T	C	T	T	C	C	T	T	T	T	T	C	C	T	C	T	T	T
JAX00574766	5	16519716	0	T	C	T	T	T	T	T	T	C	T	T	T	T	T	T	T	T	T	T	H	T	T	T	T	T	T	T	T	T	T	T	T	T	T	T	T	T	T	T	T	T	T	T	T	T	H
JAX00127403	5	16565212	0	T	C	T	T	C	T	T	T	T	C	T	C	T	H	T	T	T	T	C	H	H	H	T	T	T	T	T	T	T	T	T	T	C	C	T	T	T	H	T	T	T	T	C	H	T	T
JAX00127404	5	16570178	0	A	G	A	A	G	A	A	A	G	A	A	A	A	H	A	A	A	A	G	G	H	A	A	A	A	A	A	A	A	A	A	A	A	A	A	A	A	A	A	A	A	A	G	A	A	H
JAX00225525	5	16597672	0	A	T	A	A	A	A	A	T	T	A	A	A	A	H	A	A	N	A	A	H	A	A	A	A	A	A	A	A	A	T	A	A	A	A	A	A	H	A	A	T	T	A	A	A	A	H
JAX00574777	5	16597702	0	G	T	G	G	G	G	G	T	T	T	G	T	G	H	G	G	H	G	G	H	G	H	G	G	G	G	G	G	G	T	G	G	T	T	G	G	H	H	G	T	T	G	G	H	G	H
JAX00574783	5	16650283	0	T	A	T	T	T	T	T	A	T	T	T	T	T	H	T	T	H	T	T	T	T	T	T	T	T	T	T	T	T	A	T	T	T	T	T	T	H	T	T	A	A	T	T	T	T	T
JAX00574784	5	16651622	0	A	T	A	A	A	A	A	T	T	A	A	A	A	H	A	A	T	A	A	H	A	A	A	A	A	A	A	A	A	T	A	A	A	A	A	A	T	A	A	T	T	A	A	A	A	H
JAX00127409	5	16668331	0	C	T	C	C	T	C	C	T	T	T	C	T	C	T	C	C	H	C	T	T	H	H	C	C	C	C	C	C	C	T	C	C	T	T	C	C	H	H	C	T	T	C	T	H	C	H
JAX00127412	5	16686723	0	G	T	G	G	T	G	G	G	G	G	G	G	G	H	G	G	G	G	T	H	H	G	G	G	G	G	G	G	G	G	G	G	G	G	G	G	G	G	G	G	G	G	T	G	G	G
JAX00574793	5	16692743	0	G	T	G	G	G	G	G	T	G	G	G	G	G	H	G	G	H	G	G	G	G	G	G	G	G	G	G	G	G	T	G	G	G	G	G	G	H	G	G	T	T	G	G	G	G	G
JAX00574796	5	16721003	0	T	C	T	T	T	T	T	T	C	T	T	T	T	T	T	T	T	T	T	H	T	T	T	T	T	T	T	T	T	T	T	T	T	T	T	T	T	T	T	T	T	T	T	T	T	H
JAX00574799	5	16739045	0	T	C	T	T	T	T	T	C	T	T	T	T	T	H	T	T	H	T	T	T	T	T	T	T	T	T	T	T	T	C	T	T	T	T	T	T	H	T	T	C	C	T	T	T	T	T
JAX00127418	5	16761694	0	G	A	G	G	A	G	G	G	G	G	G	G	G	H	G	G	G	G	A	H	H	G	G	G	G	G	G	G	G	G	G	G	G	G	G	G	G	G	G	G	G	G	A	G	G	G
JAX00225528	5	16774042	0	T	C	T	T	T	T	T	T	C	T	T	T	T	T	T	T	T	T	T	C	T	T	T	T	T	T	T	T	T	T	T	T	T	T	T	T	T	T	T	T	T	T	T	T	T	H
JAX00574803	5	16784628	0	C	A	C	C	C	C	C	A	C	C	C	C	C	N	C	C	H	C	C	C	C	C	C	C	C	C	C	C	N	H	C	C	C	C	C	C	H	C	C	A	H	C	C	C	C	C
JAX00127423	5	16821885	0	T	C	T	T	C	T	T	C	C	T	T	T	T	C	T	T	H	T	C	C	H	T	T	T	T	T	T	T	T	C	T	T	T	T	T	T	H	T	T	C	C	T	C	T	T	H
JAX00574812	5	16900198	0	G	A	G	G	G	G	G	A	G	G	G	G	G	H	G	G	H	G	G	G	G	G	G	G	G	G	G	G	G	A	G	G	G	G	G	G	H	G	G	A	A	G	G	G	G	G
JAX00574813	5	16908625	0	G	C	G	G	C	G	G	C	G	G	G	G	G	C	G	G	H	G	C	N	H	N	G	G	G	G	G	G	G	C	G	G	G	G	G	G	H	G	G	C	C	G	C	G	G	G
JAX00127429	5	16912606	0	T	C	T	T	C	T	T	C	C	T	T	T	T	C	T	T	H	T	C	C	C	T	T	T	T	T	T	T	T	C	T	T	T	T	T	T	H	T	T	C	C	T	C	T	T	H
JAX00574823	5	16949059	0	C	G	C	C	C	C	C	G	C	C	C	C	C	H	C	C	H	C	C	C	C	C	C	C	C	C	C	C	C	G	C	C	C	C	C	C	H	C	C	G	H	C	C	C	C	C
JAX00574824	5	16950401	0	T	C	T	T	C	T	T	T	C	T	T	T	T	T	T	T	T	T	C	C	H	T	T	T	T	T	T	T	T	T	T	T	T	N	T	T	T	T	T	T	T	T	C	T	T	H
JAX00127435	5	16998298	0	A	C	A	A	C	A	A	C	C	A	A	A	A	C	A	A	H	A	C	C	H	A	A	A	A	A	A	A	A	C	A	A	A	A	A	A	H	A	A	C	C	A	C	A	A	H
JAX00574827	5	17000225	0	C	T	C	C	C	C	C	T	C	C	C	C	C	H	C	C	H	C	C	C	C	C	C	C	C	C	C	C	C	T	C	C	C	C	C	C	H	C	C	T	T	C	C	C	C	C
JAX00225534	5	17018947	0	C	G	C	C	C	C	C	C	G	C	C	C	C	C	C	C	C	C	C	H	C	C	C	C	C	C	C	C	C	N	C	C	C	C	C	C	C	C	C	C	C	C	C	C	C	H
JAX00574837	5	17041085	0	G	A	G	G	A	G	G	G	G	G	G	G	G	H	G	G	G	G	A	H	N	G	G	G	G	G	G	G	G	G	G	G	G	G	G	G	G	G	G	G	G	G	A	G	G	G
JAX00574840	5	17048820	0	G	A	G	G	G	G	G	A	G	G	G	G	G	H	G	G	H	G	G	G	G	G	G	G	G	G	G	G	G	A	G	G	G	G	G	G	H	G	G	A	A	G	G	G	G	G
JAX00225535	5	17049637	0	G	A	G	G	G	G	G	A	A	G	G	G	G	H	G	G	H	G	G	H	G	G	G	G	G	G	G	G	G	A	G	G	G	G	G	G	H	G	G	A	A	G	G	G	G	H
JAX00127440	5	17055750	0	A	T	A	A	T	A	A	T	T	A	A	A	A	T	H	A	H	A	T	T	H	A	A	A	A	A	A	A	A	T	A	A	A	A	A	A	H	H	A	T	T	A	T	A	A	N
JAX00127441	5	17068731	0	T	C	T	T	C	T	T	C	C	T	T	T	T	C	T	T	H	T	C	C	N	T	T	T	T	T	T	T	T	C	T	T	T	T	T	T	N	T	T	C	C	T	C	T	T	H
JAX00574846	5	17075050	0	C	T	C	C	T	C	C	T	T	C	C	C	C	T	C	C	N	C	T	T	H	C	C	C	C	C	C	C	C	T	C	C	C	C	C	C	H	C	C	T	T	C	T	C	C	H
JAX00574849	5	17083587	0	G	C	G	G	G	G	G	C	G	G	G	G	G	H	G	G	H	G	G	G	G	G	G	G	G	G	G	G	G	C	G	G	G	G	G	G	H	G	G	C	C	G	G	G	G	G
JAX00574850	5	17083601	0	G	A	G	G	A	G	G	A	A	G	G	G	G	A	G	G	N	G	A	A	H	G	G	G	G	G	G	G	G	A	G	G	G	G	G	G	G	G	G	A	A	G	A	G	G	H
JAX00127442	5	17088475	0	A	T	A	A	T	A	A	T	T	A	A	A	A	T	A	A	H	A	T	T	H	A	A	A	A	A	A	A	A	T	A	A	A	A	A	A	N	A	A	T	T	A	T	A	A	N
JAX00225537	5	17117355	0	A	T	A	A	A	A	A	T	T	A	A	A	A	H	A	A	H	A	A	H	A	A	A	A	A	A	A	A	A	T	A	A	A	A	A	A	H	A	A	T	T	A	A	A	A	H
JAX00574860	5	17135225	0	G	A	G	G	G	G	G	A	A	G	G	G	G	H	G	G	H	G	G	N	G	G	G	G	G	G	G	G	G	A	G	G	G	G	G	G	H	G	G	A	A	G	G	G	G	H
JAX00574862	5	17135599	0	C	T	C	C	C	C	C	T	C	C	C	C	C	H	C	C	H	C	C	C	C	C	C	C	C	C	C	C	C	T	C	C	C	C	C	C	H	C	C	T	T	C	C	C	C	C
JAX00127449	5	17171417	0	T	C	T	T	T	T	T	C	C	T	T	T	T	N	T	T	N	T	T	N	T	T	T	T	T	T	T	T	T	C	T	T	T	T	T	T	N	T	T	C	C	T	T	T	T	N
JAX00574870	5	17191136	0	C	T	C	C	T	C	C	T	C	C	C	C	C	T	C	C	H	C	T	H	H	C	C	C	C	C	C	C	C	T	C	C	C	C	C	C	H	C	C	T	T	C	T	C	C	C
JAX00574873	5	17198471	0	A	G	A	A	A	A	A	G	A	A	A	A	A	H	A	A	H	A	A	A	A	A	A	A	A	A	A	A	A	G	A	A	A	A	A	A	H	A	A	G	G	A	A	A	A	A
JAX00574875	5	17214641	0	C	T	C	C	C	C	C	C	T	C	C	C	C	C	C	C	C	C	C	H	C	C	C	C	C	C	C	C	C	C	C	C	C	C	C	C	C	C	C	C	C	C	C	C	C	H
JAX00574877	5	17229551	0	A	G	A	A	A	A	A	A	A	G	A	G	A	A	A	A	A	A	A	A	A	H	A	A	A	A	A	A	A	A	A	A	G	G	A	A	A	H	A	N	A	A	A	H	A	A
JAX00574882	5	17239178	0	C	T	C	C	T	C	C	T	C	C	C	C	C	T	C	C	H	C	T	H	H	C	C	C	C	C	C	C	C	T	C	C	C	C	C	C	H	C	C	T	T	C	T	C	C	C
JAX00127454	5	17250009	0	C	G	C	C	C	C	C	C	G	C	C	C	C	C	C	C	C	C	C	H	C	C	C	C	C	C	C	C	C	C	C	C	C	C	C	C	C	C	C	C	C	C	C	C	C	H
JAX00127455	5	17250432	0	A	G	A	A	G	A	A	G	G	A	A	A	A	G	A	A	H	A	G	G	H	A	A	A	A	A	A	A	A	G	A	A	A	A	A	A	H	A	A	G	G	A	G	A	A	H
JAX00574888	5	17322989	0	T	C	T	T	C	T	T	C	C	T	T	T	T	C	T	T	H	T	C	C	H	T	T	T	T	T	T	T	T	C	T	T	T	T	T	T	H	T	T	C	C	T	C	T	T	H
JAX00574893	5	17348065	0	T	C	T	T	C	T	T	C	C	T	T	T	T	C	T	T	H	T	C	C	H	T	T	T	T	T	T	T	T	C	T	T	T	T	T	T	H	T	N	C	C	N	C	T	T	H
JAX00574895	5	17348718	0	C	T	C	C	C	C	C	C	T	C	C	C	C	C	C	C	C	C	C	H	C	C	C	C	C	C	C	C	C	C	C	C	C	C	C	C	C	C	C	C	C	C	C	C	C	C
JAX00574897	5	17351841	0	G	T	G	G	T	G	G	G	G	G	G	G	G	H	G	G	G	G	T	H	H	G	G	G	G	G	G	G	G	G	G	G	G	G	G	G	G	G	G	G	G	G	T	G	G	G
JAX00574898	5	17352015	0	C	T	C	C	C	C	C	C	T	C	C	C	C	C	C	C	C	C	C	H	C	C	C	C	C	C	C	C	C	C	C	C	C	C	C	C	C	C	C	C	C	C	C	C	C	H
JAX00574904	5	17372134	0	C	G	C	C	G	C	C	C	C	C	C	C	C	H	C	C	C	C	G	N	H	C	C	C	C	C	C	C	C	C	C	C	C	C	C	C	C	C	C	C	C	C	G	C	C	C
JAX00127463	5	17372653	0	T	G	T	T	G	T	T	G	G	T	T	T	T	G	T	T	H	T	G	G	H	T	T	T	T	T	T	T	T	G	T	T	T	T	T	T	H	T	T	G	G	T	G	T	T	H
JAX00127464	5	17377754	0	G	A	G	G	A	G	G	G	G	G	G	G	G	H	G	G	G	G	A	A	H	G	G	G	G	G	G	G	G	G	G	G	G	G	G	G	G	G	G	G	G	G	A	G	G	G
JAX00574921	5	17428319	0	G	A	G	G	A	G	G	G	A	G	G	G	G	H	G	G	G	G	A	A	H	N	G	G	G	G	G	G	G	G	G	G	G	G	G	G	G	G	G	G	G	G	A	G	G	H
JAX00574923	5	17429327	0	G	T	G	G	T	G	G	G	G	G	G	G	G	H	G	G	G	G	T	H	H	G	G	G	G	G	G	G	G	G	G	G	G	G	G	G	G	G	G	G	G	G	T	G	G	G
JAX00127468	5	17434813	0	A	G	A	A	G	A	A	G	G	A	A	A	A	G	A	A	H	A	G	G	H	A	A	A	A	A	A	A	A	G	A	A	A	A	A	A	H	A	A	G	G	A	G	A	A	H
JAX00574924	5	17435509	0	A	G	A	A	G	A	A	G	G	A	A	A	A	G	A	A	H	A	G	G	H	A	A	A	A	A	A	A	A	G	A	A	A	A	A	A	H	A	A	G	G	A	G	A	A	H
JAX00574925	5	17436480	0	A	G	A	A	A	A	A	G	G	A	A	A	A	H	A	A	N	A	A	H	A	A	A	A	A	A	A	A	A	G	A	A	A	A	A	A	A	A	A	G	G	A	A	A	A	A
JAX00574927	5	17438788	0	T	G	T	T	G	T	T	T	T	T	T	T	T	H	T	T	T	T	G	H	H	T	T	T	T	T	T	T	T	T	T	T	T	T	T	T	T	T	T	T	T	T	G	T	T	T
JAX00574928	5	17438958	0	C	A	C	C	A	C	C	C	C	C	C	C	C	H	C	C	C	C	A	H	H	C	C	C	C	C	C	C	C	C	C	C	C	C	C	C	C	C	C	C	C	C	A	C	C	C
JAX00574931	5	17449979	0	T	G	T	T	T	T	T	G	T	T	T	T	T	H	T	T	H	T	T	T	T	T	T	T	T	T	T	T	T	G	T	T	T	T	T	T	H	T	T	G	G	T	T	T	T	T
JAX00127470	5	17457106	0	A	C	A	A	C	A	A	C	C	A	A	A	A	C	A	A	H	A	C	C	H	A	A	A	A	A	A	A	A	C	A	A	A	A	A	A	H	A	A	C	C	A	C	A	A	H
JAX00574937	5	17459821	0	A	G	A	A	G	A	A	A	G	A	A	A	A	H	A	A	A	A	G	G	H	A	A	A	A	A	A	A	A	A	A	A	A	A	A	A	A	A	A	A	A	A	G	A	A	H
JAX00574938	5	17459999	0	C	T	C	C	T	C	C	T	T	C	C	C	C	T	C	C	H	C	T	T	H	C	C	C	C	C	C	C	C	T	C	C	C	C	C	C	H	C	C	T	T	C	T	C	C	H
JAX00574940	5	17483070	0	A	G	A	A	A	A	A	G	G	A	A	A	A	H	A	A	H	A	A	H	A	A	A	A	A	A	A	A	A	G	A	A	A	A	A	A	H	A	A	N	G	A	A	A	A	H
JAX00127474	5	17497316	0	A	G	A	A	G	A	A	G	G	A	A	A	A	G	A	A	H	A	G	G	H	A	A	A	A	A	A	A	A	G	A	A	A	A	A	A	H	A	A	G	G	A	G	A	A	H
JAX00225547	5	17507508	0	A	T	A	A	A	A	A	T	A	A	A	A	A	H	A	A	N	A	A	A	A	A	A	A	A	A	A	A	A	T	A	A	A	A	A	A	H	A	A	T	T	A	A	A	A	A
JAX00574951	5	17541436	0	A	T	A	A	A	A	A	T	A	A	A	A	A	H	A	A	A	A	A	A	A	A	A	A	A	A	A	A	A	T	A	A	A	A	A	A	N	A	A	T	T	A	A	A	A	A
JAX00574965	5	17631729	0	G	A	G	G	A	G	G	G	G	G	G	G	G	H	G	G	G	G	A	H	H	G	G	G	G	G	G	G	G	G	G	G	G	G	G	G	G	G	G	G	G	G	A	G	G	G
JAX00574969	5	17640308	0	T	C	T	T	T	T	T	C	T	T	T	T	T	H	T	T	H	T	T	T	T	T	T	T	T	T	T	T	T	C	T	T	T	T	T	T	C	T	T	C	C	T	T	T	T	T
JAX00574974	5	17666600	0	A	C	A	A	C	A	A	A	A	C	A	C	A	H	A	A	A	A	C	H	H	H	A	A	A	A	A	A	A	A	A	A	C	C	A	A	A	H	A	A	A	A	C	H	A	A
JAX00127485	5	17667808	0	G	A	G	G	A	G	G	A	G	A	G	A	G	A	G	G	H	G	A	H	H	H	G	G	G	G	G	G	G	A	G	G	A	A	G	G	H	H	G	A	A	G	A	H	G	G
JAX00574976	5	17668766	0	A	G	A	A	A	A	A	G	A	A	A	A	A	H	A	A	H	A	A	A	A	A	A	A	A	A	A	A	A	G	A	A	A	A	A	A	H	A	A	G	G	A	A	A	A	A
JAX00225549	5	17673052	0	T	C	T	T	C	T	T	C	T	C	T	C	T	H	T	T	N	T	C	T	T	N	T	T	T	T	T	T	T	C	T	T	C	C	T	T	N	H	T	N	C	T	H	N	T	T
JAX00127486	5	17675050	0	T	C	T	T	C	T	T	C	T	C	T	C	T	C	T	T	H	T	C	H	H	H	T	T	T	T	T	T	T	C	T	T	C	C	T	T	H	H	T	C	C	T	C	H	T	T
JAX00127489	5	17701369	0	A	C	A	A	A	A	A	C	C	A	A	A	A	H	A	A	H	A	A	H	A	A	A	A	A	A	A	A	A	C	A	A	A	A	A	A	H	A	A	C	C	A	A	A	A	H
JAX00574983	5	17721600	0	G	A	G	G	A	G	G	A	G	G	G	G	G	A	G	G	N	G	A	H	H	G	G	G	G	G	G	G	G	A	G	G	G	G	G	G	H	G	G	A	A	G	A	G	G	G
JAX00574987	5	17724541	0	A	T	A	A	T	A	A	T	T	A	A	A	A	T	A	A	H	A	T	T	H	A	A	A	A	A	A	A	A	T	A	A	A	A	A	A	H	A	A	T	T	A	T	A	A	H
JAX00574991	5	17739572	0	G	A	G	G	G	G	G	A	A	G	G	G	G	H	G	G	H	G	G	H	G	G	G	G	G	G	G	G	G	A	G	G	G	G	G	G	H	G	G	A	A	G	G	G	G	H
JAX00127491	5	17745873	0	A	G	A	A	G	A	A	G	G	A	A	A	A	G	A	A	H	A	G	G	H	A	A	A	A	A	A	A	A	G	A	A	A	A	A	A	H	A	A	G	G	A	G	A	A	A
JAX00127493	5	17773318	0	T	A	T	T	T	T	T	A	A	T	T	T	T	H	T	T	H	T	T	H	T	T	T	T	T	T	T	T	T	A	T	T	T	T	T	T	H	T	T	A	A	T	T	T	T	H
JAX00574993	5	17779320	0	C	A	C	C	C	C	C	A	A	C	C	C	C	H	C	C	H	C	C	H	C	C	C	C	C	C	C	C	C	A	C	C	C	C	C	C	H	C	C	A	A	C	C	C	C	H
JAX00574995	5	17799721	0	G	A	G	G	G	G	G	A	A	G	G	G	G	H	G	G	H	G	G	H	G	G	G	G	G	G	G	G	G	A	G	G	G	G	G	G	H	G	G	A	A	G	G	G	G	H
JAX00574997	5	17804149	0	G	A	G	G	G	G	G	G	G	A	G	A	G	G	G	G	G	G	G	G	G	H	G	G	G	G	G	G	G	G	G	G	A	A	G	G	G	H	G	G	G	G	G	H	G	G
JAX00574999	5	17805648	0	C	T	C	C	C	C	C	T	T	T	C	T	C	H	C	C	H	C	C	H	C	H	C	C	C	C	C	C	C	T	C	C	T	T	C	C	H	H	C	T	T	C	C	H	C	H
JAX00575008	5	17831146	0	G	A	G	G	G	G	G	G	G	A	G	A	G	G	G	G	G	G	G	G	G	H	G	G	G	G	G	G	G	G	G	G	A	A	G	G	G	H	G	G	G	G	G	H	G	G
JAX00127497	5	17838152	0	T	G	T	T	G	T	T	T	T	T	T	T	T	G	T	T	T	T	G	H	H	T	T	T	T	T	T	T	T	T	T	T	T	T	T	T	T	T	T	T	T	T	G	T	T	T
JAX00127501	5	17856283	0	T	C	T	T	C	T	T	C	C	C	T	C	T	C	T	T	H	T	C	C	H	H	T	T	T	T	T	T	T	C	T	T	C	C	T	T	H	H	T	C	C	T	C	H	T	H
JAX00225552	5	17867738	0	G	A	G	G	G	G	G	G	A	G	G	G	G	G	G	G	G	G	G	H	G	G	G	G	G	G	G	G	G	G	G	G	G	G	G	G	G	G	G	G	G	G	G	G	G	H
JAX00575017	5	17889006	0	C	T	C	C	C	C	C	T	C	C	C	C	C	H	C	C	H	C	C	C	C	C	C	C	C	C	C	C	C	T	C	C	C	C	C	C	H	C	C	T	T	C	C	C	C	C
JAX00575019	5	17893850	0	T	C	T	T	T	T	T	T	T	C	T	C	T	T	T	T	T	T	T	T	T	H	T	T	T	T	T	T	T	T	T	T	C	C	T	T	T	H	T	T	T	T	T	H	T	T
JAX00575021	5	17897645	0	C	T	C	C	C	C	C	T	T	T	C	T	C	H	C	C	H	C	C	H	C	H	C	C	C	C	C	C	C	T	C	C	T	T	C	C	H	N	C	T	T	C	C	N	C	H
JAX00127504	5	17902379	0	G	T	G	G	T	G	G	T	T	T	G	T	G	T	G	G	H	G	T	T	H	H	G	G	G	G	G	G	G	T	G	G	T	T	G	G	H	H	G	T	T	G	T	H	G	H
JAX00575026	5	17908161	0	G	A	G	G	G	G	G	G	G	A	G	A	G	G	G	G	G	G	G	G	G	H	G	G	G	G	G	G	G	G	G	G	A	A	G	G	G	H	G	G	G	G	G	H	G	G
JAX00127507	5	17945265	0	C	T	C	C	T	C	C	T	T	C	C	C	C	T	C	C	H	C	T	T	H	C	C	C	C	C	C	C	C	T	C	C	C	C	C	C	H	C	C	T	T	C	T	C	C	N
JAX00575031	5	17965708	0	G	A	G	G	G	G	G	A	G	G	G	G	G	H	G	G	H	G	G	G	G	G	G	G	G	G	G	G	G	A	G	G	G	G	G	G	A	G	G	A	A	G	G	G	G	G
JAX00575033	5	17968649	0	T	C	T	T	C	T	T	T	T	T	T	T	T	H	T	T	T	T	C	N	H	T	T	T	T	T	T	T	T	T	T	T	T	T	T	T	T	T	T	T	T	T	C	T	T	T
JAX00127508	5	17972401	0	T	A	T	T	A	T	T	A	A	T	T	T	T	A	T	T	H	T	A	A	N	T	T	T	T	T	T	T	T	A	T	T	T	T	T	T	H	T	T	A	A	T	A	T	T	H
JAX00127510	5	17992584	0	T	C	T	T	C	T	T	C	C	T	T	T	T	C	T	T	H	T	C	C	H	T	T	T	T	T	T	T	T	C	T	T	T	T	T	T	N	T	T	C	C	T	C	T	T	H
JAX00575040	5	18001087	0	G	A	G	G	G	G	G	G	A	G	G	G	G	G	G	G	G	G	G	H	G	G	G	G	G	G	G	G	G	G	G	G	G	G	G	G	G	G	G	G	G	G	G	G	G	H
JAX00575048	5	18013928	0	A	G	A	A	G	A	A	G	G	A	A	A	A	G	A	A	H	A	G	G	H	A	A	A	A	A	A	A	A	G	A	A	A	A	A	A	H	A	A	G	G	A	G	A	A	A
JAX00127512	5	18021169	0	G	A	G	G	A	G	G	A	A	G	G	G	G	A	G	G	N	G	A	A	H	G	G	G	G	G	G	G	G	A	G	G	G	G	G	G	H	G	G	A	A	G	A	G	G	H
JAX00127513	5	18021656	0	T	C	T	T	C	T	T	C	C	T	T	T	T	C	T	T	H	T	C	C	H	T	T	T	T	T	T	T	T	C	T	T	T	T	T	T	H	T	T	C	C	T	C	T	T	H
JAX00575051	5	18029008	0	A	T	A	A	A	A	A	A	T	A	A	A	A	A	A	A	A	A	A	H	A	A	A	A	A	A	A	A	A	A	A	A	A	A	A	A	A	A	A	A	A	A	A	A	A	T
JAX00127514	5	18072239	0	G	C	G	G	C	G	G	C	C	G	G	G	G	C	G	G	H	G	C	C	H	G	G	G	G	G	G	G	G	C	G	G	G	G	G	G	H	G	G	C	C	G	C	G	G	H
JAX00575058	5	18081151	0	T	A	T	T	T	T	T	T	A	T	T	T	T	T	T	T	T	T	T	H	T	T	T	T	T	T	T	T	T	T	T	T	T	T	T	T	T	T	T	T	T	T	T	T	T	H
JAX00127517	5	18081602	0	T	C	T	T	C	T	T	C	C	T	T	T	T	C	T	T	H	T	C	C	T	T	T	T	T	T	T	T	T	C	T	T	T	T	T	T	H	T	T	C	C	T	C	T	T	H
JAX00127521	5	18138973	0	A	G	A	A	A	A	A	G	G	A	A	A	N	A	A	A	N	A	A	G	A	A	A	A	A	A	A	A	A	G	A	A	A	A	A	A	A	A	A	N	G	A	A	A	A	G
JAX00127523	5	18182137	0	G	A	G	G	A	G	G	G	G	G	G	G	G	H	G	G	G	G	A	H	H	G	G	G	G	G	G	G	G	G	G	G	G	G	G	G	G	G	G	G	G	G	A	G	G	G
JAX00127524	5	18182162	0	G	C	G	G	G	G	G	C	C	G	G	G	G	H	G	G	H	G	G	G	G	G	G	G	G	G	G	G	G	C	G	G	G	G	G	G	H	G	G	C	C	G	G	G	G	H
JAX00575075	5	18258391	0	C	T	C	C	C	C	C	T	C	C	C	C	C	H	C	C	H	C	C	C	C	C	C	C	C	C	C	C	C	T	C	C	C	C	C	C	H	C	C	T	T	C	C	C	C	C
JAX00225566	5	18271007	0	C	T	C	C	T	C	C	T	T	C	C	C	C	T	C	C	H	C	T	T	H	C	C	C	C	C	C	C	C	T	C	C	C	C	C	C	H	C	C	T	T	C	T	C	C	H
JAX00575079	5	18276167	0	A	G	A	A	G	A	A	G	A	A	A	A	A	G	A	A	H	A	G	H	H	A	A	A	A	A	A	A	A	G	A	A	A	A	A	A	H	A	A	G	G	A	G	A	A	A
JAX00575086	5	18289611	0	A	G	A	A	G	A	A	A	G	G	A	G	A	H	A	A	A	A	G	G	H	N	A	A	A	A	A	A	A	A	A	A	G	G	A	A	A	H	A	A	A	A	G	H	A	N
JAX00575087	5	18291073	0	A	C	A	A	C	A	A	A	A	C	A	C	A	H	A	A	A	A	C	H	H	H	A	A	A	A	A	A	A	A	A	A	C	C	A	A	A	H	A	A	A	A	C	H	A	A
JAX00575089	5	18292311	0	A	G	A	A	G	A	A	G	G	G	A	G	A	G	A	A	N	A	G	G	H	H	A	A	A	A	A	A	A	G	A	A	G	G	A	A	H	H	A	G	G	A	G	H	A	H
JAX00127532	5	18298180	0	G	T	G	G	T	G	G	G	G	T	G	T	G	G	G	G	G	G	T	G	G	G	G	G	G	G	G	G	G	G	G	G	N	T	G	G	G	G	G	G	G	G	T	G	G	G
JAX00127533	5	18298425	0	T	A	T	T	A	T	T	A	A	A	T	A	T	A	T	T	H	T	A	A	H	H	T	T	T	T	T	T	T	A	T	T	A	A	T	T	H	N	T	A	A	T	A	H	T	N
JAX00575091	5	18298578	0	G	A	G	G	G	G	G	A	A	G	G	G	G	H	G	G	H	G	G	H	G	G	G	G	G	G	G	G	G	A	G	G	G	G	G	G	H	G	G	A	A	G	G	G	G	H
JAX00575093	5	18303937	0	T	C	T	T	T	T	T	T	C	T	T	T	T	T	T	T	T	T	T	H	T	T	T	T	T	T	T	T	T	T	T	T	T	T	T	T	T	T	T	T	T	T	T	T	T	H
JAX00575096	5	18325770	0	A	G	A	A	A	A	A	A	G	A	A	A	A	A	A	A	A	A	A	H	A	A	A	A	A	A	A	A	A	A	A	A	A	A	A	A	A	A	A	A	A	A	A	A	A	H
JAX00127535	5	18343775	0	C	T	C	C	C	C	C	T	C	C	C	C	C	H	C	C	H	C	C	C	C	C	C	C	C	C	C	C	C	T	C	C	C	C	C	C	H	C	C	T	T	C	C	C	C	C
JAX00127536	5	18343912	0	G	A	G	G	G	G	G	A	A	G	G	G	G	H	G	G	H	G	G	H	G	G	G	G	G	G	G	G	G	A	G	G	G	G	G	G	H	G	G	A	A	G	G	G	G	H
JAX00225567	5	18351349	0	T	G	T	T	T	T	T	T	G	T	T	T	T	T	T	T	T	T	T	H	T	T	T	T	T	T	T	T	T	T	T	T	T	T	T	T	T	T	T	T	T	T	T	T	T	H
JAX00127539	5	18371900	0	C	T	C	C	T	C	C	C	C	C	C	C	C	H	C	C	C	C	T	T	H	C	C	C	C	C	C	C	C	C	C	C	C	C	C	C	C	C	C	C	C	C	T	C	C	C
JAX00225568	5	18388791	0	C	T	C	C	C	C	C	C	T	C	C	C	C	C	C	C	C	C	C	T	C	C	C	C	C	C	C	C	C	C	C	C	C	C	C	C	C	C	C	C	C	C	C	C	C	N
JAX00575119	5	18459457	0	G	T	G	G	G	G	G	T	T	G	G	G	G	H	G	G	N	G	G	H	G	G	G	G	G	G	G	G	G	T	G	G	G	G	G	G	H	G	G	T	T	G	G	G	G	N
JAX00127546	5	18477660	0	C	T	C	C	T	C	C	T	T	C	C	C	C	T	C	C	H	C	T	T	H	C	C	C	C	C	C	C	C	T	C	C	C	C	C	C	H	C	C	T	T	C	T	C	C	H
JAX00575125	5	18477947	0	G	A	G	G	G	G	G	A	A	G	G	G	G	H	G	G	H	G	G	H	G	G	G	G	G	G	G	G	G	A	G	G	G	G	G	G	H	G	G	A	A	G	G	G	G	H
JAX00575129	5	18483413	0	T	G	T	T	T	T	T	G	T	T	T	T	T	H	T	T	H	T	T	T	T	T	T	T	T	T	T	T	T	G	T	T	T	T	T	T	H	T	T	G	G	T	T	T	T	T
JAX00575130	5	18483864	0	T	C	T	T	C	T	T	C	C	T	T	T	T	C	T	T	H	T	C	C	H	T	T	T	T	T	T	T	T	C	T	T	T	T	T	T	H	T	T	C	C	T	C	T	T	H
JAX00127549	5	18484858	0	C	T	C	C	T	C	C	T	T	C	C	C	C	T	C	C	H	C	T	T	N	C	C	C	C	C	C	C	C	T	C	C	C	C	C	C	H	C	C	T	T	C	T	C	C	H
JAX00575132	5	18500589	0	G	A	G	G	A	G	G	G	G	G	G	G	G	H	G	G	G	G	A	G	H	G	G	G	G	G	G	G	G	G	G	G	G	G	G	G	G	G	G	G	G	G	A	G	G	G
JAX00575133	5	18500694	0	T	C	T	T	T	T	T	C	C	T	T	T	T	H	T	T	H	T	T	H	T	T	T	T	T	T	T	T	T	C	T	T	T	T	T	T	H	T	T	C	C	T	T	T	T	H
JAX00575134	5	18500929	0	G	A	G	G	A	G	G	A	A	G	G	G	G	A	G	G	N	G	A	A	H	G	G	G	G	G	G	G	G	A	G	G	G	G	G	G	N	G	G	A	A	G	A	G	G	H
JAX00575135	5	18500990	0	A	G	A	A	G	A	A	G	G	A	A	A	A	G	A	A	H	A	G	G	H	A	A	A	A	A	A	A	A	G	A	A	A	A	A	A	H	A	A	G	G	A	G	A	A	H
JAX00575136	5	18535999	0	G	A	G	G	G	G	G	A	G	G	G	G	G	H	G	G	N	G	G	G	G	G	G	G	G	G	G	G	G	A	G	G	G	G	G	G	H	G	G	A	A	G	G	G	G	G
JAX00127550	5	18541056	0	C	T	C	C	C	C	C	T	T	C	C	C	C	H	C	C	H	C	C	H	C	C	C	C	C	C	C	C	C	T	C	C	C	C	C	C	H	C	C	T	T	C	C	C	C	H
JAX00575138	5	18560735	0	T	A	T	T	A	T	T	A	T	T	T	T	T	A	T	T	N	T	A	H	T	T	T	T	T	T	T	T	T	A	T	T	T	T	T	T	N	T	T	A	A	T	A	T	T	T
JAX00575140	5	18568111	0	G	A	G	G	G	G	G	A	A	G	G	G	G	H	G	G	N	G	G	H	G	G	G	G	G	G	G	G	G	A	G	G	G	G	G	G	H	G	G	A	A	G	G	G	G	H
JAX00575147	5	18583511	0	A	C	A	A	C	A	A	C	C	A	A	A	A	C	A	A	H	A	C	C	N	A	A	A	A	A	A	A	A	C	A	A	A	A	A	A	N	A	A	C	C	A	C	A	A	H
JAX00575151	5	18591407	0	A	G	A	A	A	A	A	G	G	A	A	A	A	H	A	A	H	A	A	H	A	A	A	A	A	A	A	A	A	G	A	A	A	A	A	A	H	A	A	G	G	A	A	A	A	H
JAX00575155	5	18593043	0	T	G	T	T	G	T	T	G	G	T	T	T	T	G	T	T	H	T	G	G	H	T	T	T	T	T	T	T	T	G	T	T	T	T	T	T	H	T	T	G	G	T	G	T	T	H
JAX00575157	5	18599513	0	C	T	C	C	C	C	C	T	C	C	C	C	C	H	C	C	H	C	C	C	C	C	C	C	C	C	C	C	C	T	C	C	C	C	C	C	H	C	C	T	T	C	C	C	C	C
JAX00575161	5	18615491	0	C	T	C	C	C	C	C	C	T	C	C	C	C	C	C	C	C	C	C	N	C	C	C	C	C	C	C	C	C	C	C	C	C	C	C	C	C	C	C	C	C	C	C	C	C	H
JAX00127558	5	18631015	0	G	A	G	G	A	G	G	G	G	G	G	G	G	H	G	G	G	G	A	H	H	G	G	G	G	G	G	G	G	G	G	G	G	G	G	G	G	G	G	G	G	G	A	G	G	G
JAX00225576	5	18657076	0	C	T	C	C	C	C	C	C	T	C	C	C	C	C	C	C	C	C	C	H	C	C	C	C	C	C	C	C	C	C	C	C	C	C	C	C	C	C	C	C	C	C	C	C	C	H
JAX00127560	5	18671850	0	A	G	A	A	G	A	A	G	A	A	A	A	A	G	A	A	H	A	G	H	H	A	A	A	A	A	A	A	A	G	A	A	A	A	A	A	H	A	A	G	G	A	G	A	A	A
JAX00575174	5	18692883	0	G	A	G	G	A	G	G	A	A	G	G	G	G	A	G	G	H	G	A	A	H	G	G	G	G	G	G	G	G	A	G	G	G	G	G	G	H	G	G	A	A	G	A	G	G	N
JAX00575175	5	18693339	0	A	T	A	A	T	A	A	A	T	A	A	A	A	H	A	A	A	A	T	T	H	A	A	A	A	A	A	A	A	A	A	A	A	A	A	A	A	A	A	A	A	A	T	A	A	H
JAX00575176	5	18693457	0	A	G	A	A	A	A	A	G	A	A	A	A	A	G	A	A	H	A	A	A	A	A	A	A	A	A	A	A	A	G	A	A	A	A	A	A	H	A	A	G	G	A	A	A	A	A
JAX00575177	5	18697298	0	T	G	T	T	T	T	T	G	G	T	T	T	T	H	T	T	N	T	T	H	T	T	T	T	T	T	T	T	T	G	T	T	T	T	T	T	N	T	T	G	G	T	T	T	T	N
JAX00127562	5	18701254	0	A	G	A	A	G	A	A	G	G	A	A	A	A	G	A	A	H	A	G	G	H	A	A	A	A	A	A	A	A	G	A	A	A	A	A	A	H	A	A	G	G	A	G	A	A	H
JAX00127563	5	18704263	0	A	T	A	A	T	A	A	T	T	A	A	A	A	T	A	A	H	A	T	T	H	A	A	A	A	A	A	A	A	T	A	A	A	A	A	A	H	A	A	T	T	A	T	A	A	H
JAX00575186	5	18736746	0	C	T	C	C	C	C	C	C	T	C	C	C	C	C	C	C	C	C	C	H	C	C	C	C	C	C	C	C	C	C	C	C	C	C	C	C	C	C	C	C	C	C	C	C	C	H
JAX00575191	5	18753022	0	G	A	G	G	G	G	G	A	A	G	G	G	G	H	G	G	H	G	G	H	G	G	G	G	G	G	G	G	G	A	G	G	G	G	G	G	H	G	G	A	A	G	G	G	G	H
JAX00575196	5	18784111	0	T	C	T	T	T	T	T	C	C	T	T	T	T	H	T	T	H	T	T	H	T	T	T	T	T	T	T	T	T	C	T	T	T	T	T	T	H	T	T	C	C	T	T	T	T	H
JAX00127570	5	18790829	0	C	G	C	C	G	C	C	G	G	C	C	C	C	G	C	C	H	C	G	G	N	C	C	C	C	C	C	C	C	G	C	C	C	C	C	C	N	C	C	G	G	C	G	C	C	H
JAX00575202	5	18797199	0	A	T	A	A	T	A	A	T	A	A	A	A	A	T	A	A	H	A	T	H	H	A	A	A	A	A	A	A	A	T	A	A	A	A	A	A	H	A	A	T	T	A	T	A	A	A
JAX00575203	5	18797314	0	T	C	T	T	C	T	T	C	C	T	T	T	T	C	T	T	H	T	C	C	H	T	T	T	T	T	T	T	T	C	T	T	T	T	T	T	H	T	T	C	C	T	C	T	T	H
JAX00575210	5	18820236	0	C	T	C	C	C	C	C	T	T	C	C	C	C	H	C	C	H	C	C	H	C	C	C	C	C	C	C	C	C	T	C	C	C	C	C	C	H	C	C	T	T	C	C	C	C	C
JAX00575212	5	18831893	0	T	G	T	T	G	T	T	G	G	T	T	T	T	G	T	T	H	T	G	G	H	T	T	T	T	T	T	T	T	G	T	T	T	T	T	T	N	T	T	G	G	T	G	T	T	H
JAX00575219	5	18838130	0	A	C	A	A	A	A	A	C	A	A	A	A	A	H	A	A	H	A	A	A	A	A	A	A	A	A	A	A	A	C	A	A	A	A	A	A	H	A	A	C	C	A	A	A	A	A
JAX00575220	5	18838413	0	A	G	A	A	A	A	A	G	G	A	A	A	A	H	A	A	H	A	A	H	A	A	A	A	A	A	A	A	A	G	A	A	A	A	A	A	H	A	A	G	G	A	A	A	A	H
JAX00575240	5	18894283	0	T	G	T	T	T	T	T	G	G	T	T	T	T	H	T	T	H	T	T	H	T	T	T	T	T	T	T	T	T	G	T	T	T	T	T	T	H	T	T	G	G	T	T	T	T	H
JAX00127579	5	18903394	0	G	A	G	G	G	G	G	A	A	G	G	G	G	H	G	G	H	G	G	H	G	G	G	G	G	G	G	G	G	A	G	G	G	G	G	G	H	G	G	A	A	G	G	G	G	H
JAX00225583	5	18904612	0	G	A	G	G	G	G	G	G	A	G	G	G	G	G	G	G	G	G	G	H	G	G	G	G	G	G	G	G	G	G	G	G	G	G	G	G	G	G	G	G	G	G	G	G	G	H
JAX00575243	5	18904993	0	G	A	G	G	G	G	G	G	A	G	G	G	G	G	G	G	G	G	G	H	G	G	G	G	G	G	G	G	G	G	G	G	G	G	G	G	G	G	G	G	G	G	G	G	G	G
JAX00127581	5	18930791	0	T	G	T	T	T	T	T	G	G	T	T	T	T	T	T	T	T	T	T	T	T	T	T	T	T	T	T	T	T	G	T	T	T	T	T	T	T	T	T	H	H	T	T	T	T	T
JAX00575246	5	18933900	0	G	A	G	G	G	G	G	G	A	G	G	G	G	G	G	G	G	G	G	G	G	G	G	G	G	G	G	G	G	G	G	G	G	G	G	G	G	G	G	G	G	G	G	G	G	G
JAX00575247	5	18934499	0	A	G	A	A	A	A	A	A	G	A	A	A	A	A	A	A	A	A	A	H	A	A	A	A	A	A	A	A	A	A	A	A	A	A	A	A	A	A	A	A	A	A	A	A	A	H
JAX00575253	5	18971765	0	T	C	T	T	T	T	T	C	C	T	T	T	T	H	T	T	H	T	T	T	T	T	T	T	T	T	T	T	T	C	T	T	T	T	T	T	H	T	T	C	C	T	T	T	T	H
JAX00575256	5	18983722	0	G	A	G	G	G	G	G	G	A	G	G	G	G	G	G	G	G	G	G	G	G	G	G	G	G	G	G	G	G	G	G	G	G	G	G	G	G	G	G	G	G	G	G	G	G	G
JAX00575257	5	18998018	0	G	T	G	G	T	G	G	G	T	G	G	G	G	T	G	G	G	G	T	T	H	G	G	G	G	G	G	G	G	N	G	G	G	G	G	G	G	G	G	H	G	G	T	G	G	H
JAX00127585	5	18999940	0	A	T	A	A	T	A	A	T	T	A	A	A	A	T	A	A	H	A	T	T	H	A	A	A	A	A	A	A	A	T	A	A	A	A	A	A	H	A	A	T	T	A	T	A	A	A
JAX00575259	5	19000228	0	A	T	A	A	A	A	A	A	T	A	A	A	A	A	A	A	A	A	A	H	A	A	A	A	A	A	A	A	A	A	A	A	A	A	A	A	A	A	A	A	A	A	A	A	A	H
JAX00127588	5	19011662	0	T	C	T	T	C	T	T	C	C	T	T	N	T	C	T	T	H	T	C	C	H	T	T	T	T	T	T	T	T	C	T	T	T	T	T	T	H	T	T	C	C	T	C	T	T	H
JAX00575268	5	19030862	0	A	G	A	A	A	A	A	G	G	A	A	A	A	H	A	A	H	A	A	H	A	A	A	A	A	A	A	A	A	G	A	A	A	A	A	A	H	A	A	G	G	A	A	A	A	H
JAX00575269	5	19035168	0	G	A	G	G	G	G	G	A	A	A	G	H	G	H	G	G	H	G	G	H	G	H	G	G	G	G	G	G	G	A	G	G	A	A	G	G	H	H	G	A	A	G	G	H	G	H
JAX00575270	5	19036142	0	C	T	C	C	C	C	C	T	T	C	C	C	C	H	C	C	H	C	C	H	C	C	C	C	C	C	C	C	C	T	C	C	C	C	C	C	H	C	C	T	T	C	C	C	C	H
JAX00575273	5	19052902	0	A	G	A	A	A	A	A	G	A	A	A	A	A	H	A	A	H	A	A	A	A	A	A	A	A	A	A	A	A	G	A	A	A	A	A	A	H	A	A	G	G	A	A	A	A	A
JAX00127589	5	19058171	0	G	A	G	G	G	G	G	A	G	G	G	G	G	H	G	G	H	G	G	G	G	G	G	G	G	G	G	G	G	A	G	G	G	G	G	G	H	G	G	A	A	G	G	G	G	G
JAX00575274	5	19065132	0	T	G	T	T	G	T	G	T	T	G	T	G	T	H	T	G	T	G	G	H	G	H	G	H	H	T	T	T	G	T	T	H	G	G	T	T	T	H	T	T	T	T	G	H	T	T
JAX00127591	5	19067725	0	A	C	A	A	C	A	C	A	C	C	A	C	A	N	A	C	A	C	C	C	C	H	C	H	H	A	A	A	C	A	A	H	C	C	A	A	A	H	A	A	A	A	C	H	N	H
JAX00575279	5	19073367	0	A	G	A	A	G	A	G	G	A	G	A	G	A	G	A	G	H	G	G	H	G	H	G	H	H	A	A	A	G	G	A	H	G	G	A	A	H	H	A	G	G	A	G	H	A	A
JAX00575283	5	19074031	0	G	C	G	G	C	G	C	C	G	C	G	C	G	C	G	C	H	C	C	H	C	H	C	H	H	G	G	G	C	C	G	H	C	C	G	G	H	H	G	C	C	G	C	H	G	G
JAX00575284	5	19097871	0	A	G	A	A	A	A	A	G	A	A	A	A	A	H	A	A	H	A	A	A	A	A	A	A	A	A	A	A	A	G	A	A	A	A	A	A	H	A	A	G	G	A	A	A	A	A
JAX00127593	5	19105788	0	G	T	G	G	T	G	T	T	T	G	G	H	G	T	G	T	H	T	T	T	T	N	T	H	H	G	G	G	T	T	G	H	G	G	G	G	N	G	G	T	T	G	T	G	G	G
JAX00575298	5	19136982	0	C	A	C	C	A	C	A	A	A	C	C	H	C	A	C	A	H	A	A	A	A	C	A	H	H	C	C	C	A	A	C	H	C	C	C	C	H	C	C	A	A	C	A	C	C	H
JAX00127599	5	19179962	0	T	C	T	T	T	T	T	C	C	T	T	T	T	H	T	T	H	T	T	H	T	T	T	T	T	T	T	T	T	C	T	T	T	T	T	T	H	T	T	C	C	T	T	T	T	H
JAX00575310	5	19199684	0	A	G	A	A	A	A	A	G	A	A	A	A	A	H	A	A	G	A	A	A	A	A	A	A	A	A	A	A	A	G	A	A	A	A	A	A	G	A	A	G	G	A	A	A	A	A
JAX00575313	5	19241275	0	A	T	A	A	A	A	A	T	A	A	A	A	A	H	A	A	H	A	A	A	A	A	A	A	A	A	A	A	A	T	A	A	A	A	A	A	H	A	A	T	T	A	A	A	A	A
JAX00575314	5	19241431	0	C	T	C	C	T	C	T	T	T	C	C	H	C	T	C	T	H	T	T	T	T	C	T	H	H	C	C	C	T	T	C	H	C	C	C	C	H	C	C	T	T	C	T	C	C	H
JAX00575315	5	19270810	0	T	C	T	T	T	T	T	T	C	T	T	T	T	T	T	T	T	T	T	H	T	T	T	T	T	T	T	T	T	T	T	T	T	T	T	T	T	T	T	T	T	T	T	T	T	H
JAX00575317	5	19280216	0	A	G	A	A	G	A	G	G	G	A	A	H	A	G	A	G	H	G	G	G	G	A	G	H	H	A	A	A	G	G	A	H	A	A	A	A	H	A	A	G	G	A	G	A	A	H
JAX00575319	5	19282977	0	A	G	A	A	G	A	G	A	A	A	A	H	A	H	A	G	A	G	G	H	G	A	G	H	H	A	A	A	G	A	A	H	A	A	A	A	A	A	A	A	A	A	G	A	A	A
JAX00127607	5	19283118	0	C	A	C	C	A	C	A	C	C	C	C	H	C	H	C	A	C	A	A	H	A	C	A	H	H	C	C	C	A	C	C	H	C	C	C	C	C	C	C	C	C	C	A	C	C	C
JAX00575320	5	19287020	0	C	T	C	C	C	C	C	C	T	C	C	C	C	C	C	C	C	C	C	H	C	C	C	C	C	C	C	C	C	C	C	C	C	C	C	C	C	C	C	C	C	C	C	C	C	N
JAX00575321	5	19288531	0	C	T	C	C	C	C	C	T	C	C	C	C	C	H	C	C	H	C	C	C	C	C	C	C	C	C	C	C	C	T	C	C	C	C	C	C	H	C	C	T	T	C	C	C	C	C
JAX00575322	5	19289039	0	G	A	G	G	G	G	G	A	G	G	G	G	G	H	G	G	H	G	G	G	G	G	G	G	G	G	G	G	G	A	G	G	G	G	G	G	H	G	G	A	A	G	G	G	G	G
JAX00575326	5	19297718	0	T	C	T	T	C	T	C	C	T	T	T	H	T	C	T	C	H	C	C	H	C	T	C	H	H	T	T	T	C	C	T	H	T	T	T	T	H	T	T	C	C	T	C	T	T	T
JAX00127608	5	19298395	0	G	A	G	G	A	G	A	G	G	G	G	H	G	H	G	A	G	A	A	N	A	G	A	H	H	G	G	G	A	G	G	H	G	G	G	G	G	G	G	G	G	G	A	G	N	G
JAX00575338	5	19417498	0	T	C	T	T	T	T	T	T	C	C	T	H	T	T	T	T	T	T	T	H	T	H	T	T	T	T	T	T	T	T	T	T	C	C	T	T	T	H	T	T	T	T	T	H	T	H
JAX00575341	5	19433461	0	A	G	A	A	A	A	A	G	G	G	A	H	A	A	A	A	A	A	A	A	A	H	A	A	A	A	A	A	A	G	A	A	G	G	A	A	A	H	A	H	G	A	A	H	A	A
JAX00575342	5	19433855	0	C	T	C	C	C	C	C	C	T	C	C	C	C	C	C	C	C	C	C	H	C	C	C	C	C	C	C	C	C	C	C	C	C	C	C	C	C	C	C	C	C	C	C	C	C	H
JAX00575344	5	19445672	0	T	G	T	T	T	T	T	G	G	G	T	H	T	H	T	T	H	T	T	H	T	H	T	T	T	T	T	T	T	G	T	T	G	G	T	T	H	H	T	G	G	T	T	H	T	H
JAX00127619	5	19478442	0	T	C	T	T	T	T	T	C	C	T	T	T	T	H	T	T	H	T	T	H	T	T	T	T	T	T	T	T	T	C	T	T	T	T	T	T	H	T	T	C	C	T	T	T	T	H
JAX00127621	5	19479142	0	C	T	C	C	C	C	C	C	T	C	C	C	C	C	C	C	C	C	C	H	C	C	C	C	C	C	C	C	C	C	C	C	C	C	C	C	C	C	C	C	C	C	C	C	C	H
JAX00575348	5	19484162	0	C	T	C	C	C	C	C	C	T	C	C	C	C	C	C	C	C	C	C	H	C	C	C	C	C	C	C	C	C	C	C	C	C	C	C	C	C	C	C	C	C	C	C	C	C	H
JAX00127622	5	19496021	0	T	C	T	T	T	T	T	T	C	T	T	T	T	T	T	T	T	T	T	H	T	T	T	T	T	T	T	T	T	T	T	T	T	T	T	T	T	T	T	T	T	T	T	T	T	H
JAX00575350	5	19503217	0	C	T	C	C	C	C	C	T	C	C	C	C	C	H	C	C	H	C	C	C	C	C	C	C	C	C	C	C	C	T	C	C	C	C	C	C	H	C	C	T	T	C	C	C	C	C
JAX00575352	5	19526504	0	C	G	C	C	C	C	C	C	G	C	C	C	C	C	C	C	C	C	C	H	C	C	C	C	C	C	C	C	C	C	C	C	C	C	C	C	C	C	C	C	C	C	C	C	C	H
JAX00575356	5	19546185	0	C	T	C	C	C	C	C	T	C	C	C	C	C	H	C	C	H	C	C	C	C	C	C	C	C	C	C	C	C	T	C	C	C	C	C	C	H	C	C	T	T	C	C	C	C	C
JAX00575357	5	19564138	0	G	A	G	G	G	G	G	G	A	G	G	G	G	G	G	G	G	G	G	G	G	G	G	G	G	G	G	G	G	G	G	G	G	G	G	G	G	G	G	G	G	G	G	G	G	G
JAX00127628	5	19577804	0	A	G	A	A	A	A	A	G	A	A	A	A	A	N	A	A	H	A	A	A	A	A	A	A	A	A	A	A	A	G	A	A	A	A	A	A	N	A	A	G	G	A	A	A	A	A
JAX00127630	5	19578036	0	A	G	A	A	A	A	A	G	G	A	A	A	A	G	A	A	G	A	A	H	A	A	A	A	A	A	A	A	A	G	A	A	A	A	A	A	G	A	A	G	G	A	A	A	A	H
JAX00575363	5	19613249	0	A	G	A	A	G	A	G	G	G	G	A	G	A	G	A	G	H	G	G	G	G	H	G	H	H	A	A	A	G	G	A	H	G	G	A	A	H	H	A	G	G	A	G	H	A	H
JAX00575364	5	19613532	0	T	C	T	T	C	T	C	T	C	C	T	C	T	H	T	C	T	C	C	C	C	H	C	N	H	T	T	T	C	T	T	H	C	C	T	T	T	N	T	T	T	T	C	H	T	H
JAX00575367	5	19614697	0	A	C	A	A	C	A	C	A	C	A	A	H	A	H	A	C	A	C	C	C	C	A	C	H	H	A	A	A	C	A	A	H	A	A	A	A	A	A	A	A	A	A	C	A	A	H
JAX00575369	5	19617532	0	C	T	C	C	T	C	T	C	T	C	C	H	C	H	C	T	C	T	T	T	T	C	T	H	H	C	C	C	T	C	C	H	C	C	C	C	C	C	C	C	C	C	T	C	C	H
JAX00127632	5	19618513	0	A	G	A	A	G	A	G	A	G	A	A	H	A	H	A	G	A	G	G	G	G	A	G	H	N	A	A	A	G	A	A	H	A	A	A	A	A	A	A	A	A	A	G	A	A	H
JAX00575373	5	19626940	0	A	T	A	A	A	A	A	T	A	T	A	N	A	H	A	A	T	A	A	A	A	T	A	A	A	A	A	A	A	T	A	A	T	T	A	A	H	N	A	T	T	A	A	H	A	A
JAX00575376	5	19642401	0	T	C	T	T	C	T	C	C	C	C	T	C	T	C	T	C	H	C	C	C	C	H	C	H	H	T	T	T	C	C	T	H	C	C	T	T	H	H	T	C	C	T	C	N	T	H
JAX00575380	5	19649497	0	G	C	G	G	C	G	C	C	G	G	G	H	G	C	G	C	H	C	C	H	C	G	C	H	H	G	G	G	C	C	G	H	G	G	G	G	H	G	G	C	C	G	C	G	G	G
JAX00575384	5	19655689	0	C	A	C	C	A	C	A	A	C	C	C	H	C	A	C	A	H	A	A	H	A	C	A	H	H	C	C	C	A	A	C	H	C	C	C	C	H	C	C	A	A	C	A	C	C	C
JAX00127636	5	19660769	0	G	A	G	G	A	G	A	G	G	A	G	A	G	H	G	A	G	A	A	H	A	H	A	H	H	G	G	G	A	G	G	H	A	A	G	G	G	H	G	G	G	G	A	H	G	G
JAX00575386	5	19660854	0	G	A	G	G	A	G	A	G	G	A	G	A	G	H	G	A	G	A	A	H	A	H	A	H	H	G	G	G	A	G	G	H	A	A	G	G	G	H	G	G	G	G	A	H	G	G
JAX00575392	5	19677205	0	A	T	A	A	A	A	A	A	T	A	A	A	A	A	A	A	A	A	A	N	A	A	A	A	A	A	A	A	A	A	A	A	A	A	A	A	A	N	A	A	A	A	A	A	A	H
JAX00575393	5	19688951	0	C	T	C	C	C	C	C	C	T	C	C	C	C	C	C	C	C	C	C	H	C	C	C	C	C	C	C	C	C	C	C	C	C	C	C	C	C	C	N	C	C	C	C	C	C	H
JAX00575398	5	19705365	0	T	G	T	T	T	T	T	T	G	T	T	T	T	T	T	T	T	T	T	H	T	T	T	T	T	T	T	T	T	T	T	T	T	T	T	T	T	T	T	T	T	T	T	T	T	H
JAX00575399	5	19705699	0	C	T	C	C	C	C	C	C	T	T	C	H	C	C	C	C	C	C	C	N	C	H	C	C	C	C	C	C	C	C	C	C	T	T	C	C	C	N	C	C	C	C	C	N	C	H
JAX00575403	5	19711816	0	G	A	G	G	G	G	G	G	A	G	G	G	G	G	G	G	G	G	G	H	G	G	G	G	G	G	G	G	G	G	G	G	G	G	G	G	G	G	G	G	G	G	G	G	G	H
JAX00575407	5	19730111	0	C	A	C	C	A	C	A	A	A	A	C	A	C	A	C	A	H	A	A	A	A	H	A	H	H	C	C	C	A	A	C	H	A	A	C	C	H	H	C	A	A	C	A	H	C	H
JAX00575408	5	19734472	0	G	A	G	G	A	G	A	A	A	A	G	A	G	A	G	A	H	A	A	A	A	N	A	H	G	G	G	G	A	A	G	H	A	A	G	G	H	H	G	A	A	G	A	N	G	H
JAX00575409	5	19734703	0	C	T	C	C	C	C	C	C	T	C	C	C	C	C	C	C	C	C	C	H	C	C	C	C	C	C	C	C	C	C	C	C	C	C	C	C	C	C	C	C	C	C	C	C	C	H
JAX00127641	5	19735471	0	G	A	G	G	A	G	A	A	G	A	G	A	G	A	G	A	H	A	A	H	A	H	A	H	H	G	G	G	A	A	G	H	A	A	G	G	H	H	G	A	A	G	A	H	G	G
JAX00575411	5	19735714	0	G	A	G	G	G	G	G	G	G	A	G	H	G	G	G	G	G	G	G	G	G	H	G	G	G	G	G	G	G	G	G	G	A	A	G	G	G	H	G	G	G	G	G	H	G	G
JAX00575412	5	19735978	0	G	A	G	G	A	G	A	A	A	A	G	A	G	A	G	A	H	A	A	A	A	H	A	H	H	G	G	G	A	A	G	H	A	A	G	G	H	H	G	A	A	G	A	H	G	H
JAX00575413	5	19737751	0	G	A	G	G	A	G	A	A	G	A	G	A	G	A	G	A	H	A	A	H	A	H	A	H	H	G	G	G	A	A	G	H	A	A	G	G	H	H	G	A	A	G	A	H	G	G
JAX00127642	5	19738302	0	G	C	G	G	C	G	C	G	G	C	G	C	G	H	G	C	G	C	C	H	C	H	C	H	H	G	G	G	C	G	G	H	C	C	G	G	G	H	G	G	G	G	C	H	G	G
JAX00575415	5	19756411	0	G	A	G	G	G	G	G	A	G	G	G	G	G	H	G	G	H	G	G	G	G	G	G	G	G	G	G	G	G	A	G	G	G	G	G	G	H	G	G	A	A	G	G	G	G	G
JAX00575416	5	19758829	0	G	A	G	G	G	G	G	A	A	G	G	G	G	H	G	G	H	G	G	H	G	G	G	G	G	G	G	G	G	A	G	G	G	G	G	G	G	G	G	A	A	G	G	G	G	H
JAX00575417	5	19762418	0	A	G	A	A	A	A	A	G	A	A	A	A	A	H	A	A	H	A	A	A	A	A	A	A	A	A	A	A	A	G	A	A	A	A	A	A	H	A	A	G	G	A	A	A	A	A
JAX00575418	5	19769387	0	C	G	C	C	G	C	G	C	C	C	C	H	C	N	C	G	C	G	G	H	G	C	G	H	H	C	C	C	G	C	C	H	C	C	C	C	C	C	C	C	C	C	G	C	C	C
JAX00575420	5	19774513	0	T	A	T	T	T	T	T	T	A	T	T	T	T	T	T	T	T	T	T	H	T	T	T	T	T	T	T	T	T	T	T	T	T	T	T	T	T	T	T	T	T	T	T	T	T	H
JAX00575425	5	19789125	0	C	T	C	C	C	C	C	T	T	C	C	C	C	H	C	C	H	C	C	H	C	C	C	C	C	C	C	C	C	T	C	C	C	C	C	C	H	C	C	T	T	C	C	C	C	H
JAX00575426	5	19792970	0	C	T	C	C	C	C	C	T	C	C	C	C	C	H	C	C	H	C	C	C	C	C	C	C	C	C	H	C	C	T	C	C	C	C	C	C	H	C	C	T	T	C	C	C	C	C
JAX00127645	5	19793250	0	C	T	C	C	T	C	T	T	C	C	C	H	C	T	C	T	N	T	T	H	T	C	T	H	H	C	C	C	T	T	C	H	C	C	C	C	H	C	C	T	T	C	T	C	C	C
JAX00575427	5	19799812	0	A	G	A	A	A	A	A	G	G	A	A	A	A	N	A	A	H	A	A	A	A	A	A	A	A	A	A	A	A	G	A	A	A	A	A	A	H	A	A	G	G	A	A	A	A	A
JAX00127647	5	19817226	0	G	A	G	G	A	G	A	A	A	G	G	H	G	A	G	A	H	A	A	A	A	G	A	H	H	G	G	G	A	A	G	H	G	G	G	G	H	G	G	A	A	G	A	G	G	H
JAX00575428	5	19819783	0	A	G	A	A	A	A	A	G	G	A	A	A	A	H	A	A	H	A	A	H	A	A	A	A	A	A	A	A	A	G	A	A	A	A	A	A	N	A	A	G	G	A	A	A	A	H
JAX00127648	5	19828281	0	C	T	C	C	T	C	T	C	C	C	C	C	C	N	C	T	C	T	T	H	T	C	T	N	C	C	C	C	T	C	C	H	C	C	C	C	C	C	C	C	C	C	T	C	C	C
JAX00575432	5	19845944	0	C	T	C	C	C	C	C	T	C	C	C	C	C	C	C	C	C	C	C	C	C	C	C	C	C	C	C	C	C	T	C	C	C	C	C	C	C	C	C	T	T	C	C	C	C	C
JAX00127650	5	19846243	0	T	G	T	T	G	T	G	T	T	T	T	H	T	N	T	G	T	G	G	G	G	T	G	H	H	T	T	T	G	T	T	H	T	T	T	T	T	T	T	T	T	T	G	T	T	T
JAX00575439	5	19873252	0	G	A	G	G	G	G	G	G	A	G	G	G	G	G	G	G	G	G	G	H	G	G	G	G	G	G	G	G	G	G	G	G	G	G	G	G	G	G	G	G	G	G	G	G	G	H
JAX00127653	5	19900021	0	A	G	A	A	G	A	G	G	G	G	A	G	A	G	N	G	G	G	G	G	G	G	G	G	G	A	A	A	G	G	A	G	G	G	A	A	G	G	A	G	G	N	G	G	A	G
JAX00127654	5	19900591	0	G	A	G	G	A	G	A	G	G	A	G	A	G	N	G	A	G	A	A	H	A	H	A	H	H	G	G	G	A	G	G	H	A	A	G	G	G	H	G	G	G	G	A	H	G	G
JAX00575447	5	19901437	0	A	T	A	A	A	A	A	T	T	A	A	A	A	N	A	A	H	A	A	H	A	A	A	A	A	A	A	A	A	T	A	A	A	A	A	A	H	A	A	T	T	A	A	A	A	H
JAX00575449	5	19906302	0	T	C	T	T	C	T	C	T	C	T	T	H	T	H	T	C	T	C	C	C	C	T	C	H	H	T	T	T	C	T	T	H	T	T	T	T	T	T	T	T	T	T	C	T	T	H
JAX00575450	5	19906586	0	G	C	G	G	C	G	C	C	C	G	G	H	G	C	G	C	H	C	C	C	C	G	C	H	H	G	G	G	C	C	G	H	G	G	G	G	N	G	G	C	C	G	C	G	G	N
JAX00575452	5	19913355	0	A	C	A	A	C	A	C	A	A	A	A	N	A	H	A	C	A	C	C	H	C	A	C	H	H	A	A	A	C	A	A	H	A	A	A	A	A	A	A	A	A	A	C	A	A	A
JAX00575461	5	19919225	0	A	G	A	A	A	A	A	A	G	A	A	A	A	A	A	A	A	A	A	H	A	A	A	A	A	A	A	A	A	A	A	A	A	A	A	A	A	A	A	A	A	A	A	A	A	H
JAX00575463	5	19920372	0	G	T	G	G	G	G	G	T	T	T	G	N	G	H	G	G	N	G	G	H	G	H	G	G	G	G	G	G	G	T	G	G	T	T	G	G	H	H	G	T	T	G	G	H	G	H
JAX00575468	5	19940994	0	A	G	A	A	A	A	A	G	G	A	A	A	A	H	A	A	H	A	A	H	A	A	A	A	A	A	A	A	A	G	A	A	A	A	A	A	H	A	A	G	G	A	A	A	A	H
JAX00127660	5	19983717	0	C	T	C	C	T	C	T	T	C	C	C	H	C	T	C	T	H	T	T	T	T	C	T	H	H	C	C	C	T	T	C	H	C	C	C	C	H	C	C	T	T	C	T	C	C	C
JAX00127661	5	20020257	0	A	T	A	A	T	A	T	T	T	T	A	T	A	T	A	T	A	T	T	T	T	H	T	H	H	A	A	A	T	T	A	H	T	T	A	A	A	H	A	T	T	A	T	H	A	A
JAX00575476	5	20024653	0	C	T	C	C	C	C	C	T	T	C	C	C	C	C	C	C	C	C	C	H	C	C	C	C	C	C	C	C	C	T	C	C	C	C	C	C	C	C	C	H	T	C	C	C	C	N
JAX00575484	5	20061605	0	T	G	T	T	G	T	G	T	T	T	T	H	T	H	T	G	T	G	G	H	G	T	G	H	H	T	T	T	G	T	T	N	T	T	T	T	T	T	T	T	T	T	G	T	T	T
JAX00575492	5	20090999	0	G	A	G	G	A	G	A	A	A	G	G	H	G	A	G	A	H	A	A	A	A	G	A	H	H	G	G	G	A	A	G	H	G	G	G	G	H	G	G	A	A	G	A	G	G	H
JAX00575494	5	20091804	0	A	G	A	A	A	A	A	G	A	G	A	H	A	H	A	A	H	A	A	A	A	H	A	A	A	A	A	A	A	G	A	A	G	G	A	A	H	H	A	G	G	A	A	H	A	A
JAX00575499	5	20101199	0	T	A	T	T	T	T	T	A	T	T	T	T	T	H	T	T	H	T	T	T	T	T	T	T	T	T	T	T	T	H	T	T	T	T	T	T	H	T	T	N	N	T	T	T	T	T
JAX00127669	5	20102424	0	A	G	A	A	G	A	G	G	G	G	A	G	A	G	A	G	H	G	G	G	G	H	G	H	H	A	A	A	G	G	A	H	G	G	A	A	H	H	A	G	G	A	G	H	A	H
JAX00575500	5	20102566	0	G	A	G	G	G	G	G	G	A	G	G	G	G	G	G	G	G	G	G	N	G	G	G	G	G	G	G	G	G	G	G	G	G	G	G	G	G	G	G	G	G	G	G	G	G	N
JAX00575501	5	20112496	0	A	G	A	A	G	A	G	G	G	G	A	G	A	G	A	G	H	G	G	G	G	H	G	H	H	A	A	A	G	G	A	H	G	G	G	A	H	G	A	G	G	A	G	H	A	H
JAX00575504	5	20128599	0	C	A	C	C	C	C	C	A	C	A	C	N	C	N	C	C	N	C	C	C	C	H	C	C	C	C	C	C	C	A	C	C	A	A	C	C	H	A	C	A	A	C	C	A	N	C
JAX00575507	5	20147723	0	C	T	C	C	C	C	C	T	T	C	C	C	C	H	C	C	H	C	C	H	C	C	C	C	C	C	C	C	C	T	C	C	C	C	C	C	H	H	C	T	T	C	C	C	C	H
JAX00575509	5	20152765	0	C	T	C	C	C	C	C	C	T	C	C	C	C	C	C	C	C	C	C	H	C	C	C	C	C	C	C	C	C	C	C	C	C	C	C	C	C	H	C	C	C	C	C	C	C	H
JAX00575520	5	20197145	0	G	A	G	G	G	G	G	A	G	G	G	G	G	H	G	G	H	G	G	G	G	G	G	G	G	G	G	G	G	A	G	G	G	G	G	G	H	G	G	A	A	G	G	G	G	G
JAX00127679	5	20262089	0	G	T	G	G	T	T	T	T	G	G	T	H	T	T	G	T	H	T	T	H	T	G	T	T	H	H	G	G	T	T	G	T	G	G	T	G	H	G	T	T	T	G	T	G	G	H
JAX00575529	5	20262418	0	T	C	T	T	C	C	C	C	T	T	C	H	C	C	T	C	H	C	C	H	C	T	C	C	H	H	T	T	C	C	T	C	T	T	C	T	H	T	C	C	C	T	C	T	T	N
JAX00127681	5	20272759	0	T	G	G	T	G	G	G	G	G	G	G	G	G	G	T	G	H	G	G	G	G	G	G	G	G	G	G	G	G	G	T	G	G	G	G	T	G	G	G	G	G	T	G	G	G	G
JAX00575532	5	20278468	0	A	C	A	A	A	A	A	A	C	A	A	A	A	A	A	A	A	A	A	H	A	A	A	A	A	A	A	A	A	A	A	A	A	A	A	A	A	H	A	A	A	A	A	A	A	H
JAX00127683	5	20301041	0	G	A	G	G	G	G	G	A	A	G	G	G	G	H	G	G	H	G	G	H	G	G	G	G	G	G	G	G	G	A	G	G	G	G	G	G	H	H	G	A	A	G	G	G	G	H
JAX00575543	5	20362739	0	A	T	A	A	T	T	T	A	A	A	T	H	T	H	A	T	A	T	T	H	T	A	T	T	H	H	A	A	T	A	A	T	A	A	T	A	A	A	T	A	A	A	T	A	A	H
JAX00575544	5	20364682	0	C	T	C	C	T	T	C	C	C	C	T	C	T	H	C	C	C	C	T	H	H	C	C	H	C	H	C	C	C	C	C	H	C	C	C	C	C	C	T	C	C	C	T	C	C	H
JAX00127688	5	20373104	0	T	A	T	T	A	A	A	A	A	A	A	A	A	A	T	A	H	A	A	A	A	H	A	A	H	H	T	T	A	A	T	A	A	A	A	T	H	A	A	A	A	T	A	H	T	A
JAX00127697	5	20502086	0	A	G	A	A	A	A	A	G	G	A	A	A	A	H	A	A	N	A	A	H	A	A	A	A	A	A	A	A	A	G	A	A	A	A	A	A	H	H	A	G	G	A	A	A	A	H
JAX00127699	5	20502328	0	G	A	G	G	G	G	G	A	A	G	G	G	G	H	G	G	H	G	G	H	G	G	G	G	G	G	G	G	G	A	G	G	G	G	G	G	H	H	G	A	A	G	G	G	G	H
JAX00575569	5	20582389	0	T	C	T	T	T	T	T	C	T	T	T	T	T	N	T	T	H	T	T	T	T	T	T	T	T	T	T	T	T	C	T	T	T	T	T	T	H	T	T	C	C	T	T	T	T	T
JAX00575574	5	20631283	0	T	A	T	T	T	T	T	T	A	T	T	T	T	T	T	T	N	T	T	H	T	T	T	T	T	T	T	T	T	T	T	T	N	T	T	T	T	H	T	T	T	T	T	T	T	H
JAX00575578	5	20643229	0	C	T	C	C	C	C	C	C	C	T	C	H	C	C	C	C	C	C	C	C	C	H	C	C	C	C	C	C	C	C	C	C	T	T	C	C	C	H	C	C	C	C	C	T	C	C
JAX00127711	5	20661099	0	A	C	A	A	A	A	A	A	C	A	A	A	A	A	A	A	A	A	A	H	A	A	A	A	A	A	A	A	A	A	A	A	A	A	A	A	A	N	A	A	A	A	A	A	A	H
JAX00575582	5	20661192	0	T	C	T	T	T	T	T	C	C	C	T	N	T	H	T	T	H	T	T	H	T	H	T	T	T	T	T	T	T	C	T	T	C	C	T	T	H	C	T	C	C	T	T	H	T	H
JAX00575583	5	20661243	0	A	T	A	A	A	A	A	A	A	T	A	H	A	A	A	A	A	A	A	A	A	H	A	A	A	A	A	A	A	A	A	A	T	T	A	A	A	H	A	A	A	A	A	H	A	A
JAX00575587	5	20683481	0	C	G	C	C	C	C	C	G	C	C	C	C	C	H	C	C	H	C	C	C	C	C	C	C	C	C	C	C	C	G	C	C	C	C	C	C	H	C	C	G	G	C	C	C	C	C
JAX00127712	5	20716521	0	C	A	C	C	A	A	C	C	C	A	A	H	A	H	C	C	C	C	A	H	H	H	C	H	C	H	C	C	C	C	C	H	A	A	C	C	C	H	A	C	C	C	A	H	C	H
JAX00575591	5	20718124	0	A	G	A	A	A	A	A	G	G	A	A	A	A	H	A	A	N	A	A	H	A	A	A	A	A	A	A	A	A	G	A	A	A	A	A	A	N	H	A	G	G	A	A	A	A	H
JAX00127714	5	20718740	0	G	A	G	G	A	A	G	G	G	A	A	H	A	H	G	G	G	G	A	H	H	H	G	H	G	H	G	G	G	G	G	H	A	A	G	G	G	H	A	G	G	G	A	H	G	H
JAX00575594	5	20725048	0	G	A	G	G	A	G	G	G	G	A	G	H	G	H	G	G	G	G	A	H	H	H	G	G	G	G	G	G	G	G	G	G	A	A	G	G	G	H	G	G	G	G	A	H	G	G
JAX00575599	5	20743179	0	G	A	G	G	G	G	G	G	A	G	G	G	G	G	G	G	G	G	G	H	G	G	G	G	G	G	G	G	G	G	G	G	G	G	G	G	G	H	G	G	G	G	G	G	G	H
JAX00575601	5	20746976	0	T	C	T	T	T	C	T	C	C	T	C	T	C	H	T	T	H	T	T	H	T	T	T	H	T	H	T	T	T	C	T	H	T	T	T	T	H	H	C	C	C	T	T	T	T	C
JAX00575609	5	20782364	0	G	A	G	G	G	A	G	G	A	G	A	G	A	G	N	G	G	G	G	H	G	G	G	H	G	H	G	G	G	G	G	H	G	G	G	G	G	H	A	G	G	G	G	G	G	A
JAX00575612	5	20785070	0	G	C	G	G	G	G	G	C	C	G	G	G	G	H	G	G	G	G	G	N	G	G	G	G	G	G	G	G	G	C	G	G	G	G	G	G	H	H	G	C	C	G	G	G	G	N
JAX00575620	5	20792876	0	A	G	A	A	G	G	A	G	G	G	G	H	G	G	A	A	N	A	G	G	H	H	A	H	A	H	A	A	A	G	A	H	G	G	A	A	G	G	G	G	G	A	G	H	A	G
JAX00575624	5	20795476	0	C	T	C	C	C	C	C	C	C	T	C	H	C	C	C	C	C	C	C	C	C	H	C	C	C	C	C	C	C	C	C	C	T	T	C	C	C	H	C	C	C	C	C	H	C	C
JAX00575625	5	20795805	0	T	C	T	T	T	C	T	T	T	C	C	N	C	T	T	T	T	T	T	T	T	H	T	H	T	H	T	T	T	T	T	H	N	C	T	T	T	H	C	T	T	T	T	H	T	H
JAX00575631	5	20822887	0	A	G	A	A	A	A	A	G	G	A	A	A	A	H	A	A	H	A	A	H	A	A	A	A	A	A	A	A	A	G	A	A	A	A	A	A	H	H	A	G	G	A	A	A	A	H
JAX00575633	5	20826192	0	T	G	T	T	T	T	T	T	G	T	T	T	T	T	T	T	T	T	T	H	T	T	T	T	T	T	T	T	T	T	T	T	T	T	T	T	T	N	T	T	T	T	T	T	T	G
JAX00575635	5	20843242	0	A	C	A	A	A	A	A	C	A	A	A	A	A	H	A	A	H	A	A	A	A	A	A	A	A	A	A	A	A	C	A	A	A	A	A	A	H	A	A	C	C	A	A	A	A	A
JAX00127724	5	20860322	0	A	G	A	A	G	G	A	G	G	G	G	H	G	G	A	A	H	A	G	G	H	H	A	H	A	H	A	A	A	G	A	H	G	G	A	A	H	G	G	G	G	A	G	H	A	G
JAX00575638	5	20882895	0	G	A	G	G	G	G	G	G	A	G	G	G	G	G	G	G	G	G	G	H	G	G	G	G	G	G	G	G	G	G	G	G	G	G	G	G	G	H	G	G	G	G	G	G	G	H
JAX00575639	5	20882994	0	A	G	A	A	A	A	A	A	G	A	A	A	A	A	A	A	A	A	A	H	A	A	A	A	A	A	A	A	A	A	A	A	A	A	A	A	A	H	A	A	A	A	A	A	A	H
JAX00575640	5	20901918	0	A	G	A	A	G	G	A	G	A	G	G	H	G	G	A	A	H	A	G	H	H	H	A	H	A	H	A	A	A	G	A	H	G	G	A	A	H	H	G	G	G	A	G	H	A	H
JAX00575641	5	20902124	0	C	T	C	C	T	T	C	C	T	C	T	C	T	H	C	C	C	C	T	T	H	C	C	H	C	H	C	C	C	C	C	H	C	C	C	C	C	H	T	C	C	C	T	C	C	T
JAX00127730	5	20925329	0	A	G	A	A	G	G	A	G	G	G	G	H	G	G	A	A	H	A	G	G	H	H	A	H	A	H	A	A	A	G	A	H	G	G	A	A	H	G	G	G	G	A	G	H	A	G
JAX00575648	5	20941296	0	C	G	C	C	C	C	C	G	C	C	C	C	C	H	C	C	H	C	C	C	C	C	C	C	C	C	C	C	C	G	C	C	C	C	C	C	H	C	C	G	G	C	C	C	C	C
JAX00575654	5	20969188	0	C	T	C	C	C	C	C	T	C	T	C	H	C	H	C	C	H	C	C	C	C	H	C	C	C	C	C	C	C	T	C	C	T	T	C	C	H	H	C	T	T	C	C	H	C	C
JAX00127733	5	20978005	0	A	G	A	A	A	A	A	G	A	A	A	A	A	A	A	A	A	A	A	A	A	A	A	A	A	A	A	A	A	G	A	A	A	A	A	A	A	A	A	G	G	A	A	A	A	A
JAX00575655	5	20988613	0	G	T	G	G	G	G	G	G	T	G	G	G	G	G	G	G	G	G	G	H	G	G	G	G	G	G	G	G	G	G	G	G	G	G	G	G	G	H	G	G	G	G	G	G	G	H
JAX00575657	5	20999757	0	G	T	G	G	G	G	G	G	T	G	G	G	G	G	G	G	G	G	G	H	G	G	G	G	G	G	G	G	G	G	G	G	G	G	G	G	G	H	G	G	G	G	G	G	G	H
JAX00575661	5	21032614	0	T	G	T	T	T	T	T	G	G	T	T	T	T	H	T	T	H	T	T	H	T	T	T	T	T	T	T	T	T	G	T	T	T	T	T	T	H	H	T	G	G	T	T	T	T	H
JAX00575663	5	21036013	0	G	A	G	G	G	G	G	G	A	G	G	G	G	G	G	G	G	G	G	H	G	G	G	G	G	G	G	G	G	G	G	G	G	G	G	G	G	H	G	G	G	G	G	G	G	H
JAX00575668	5	21037728	0	C	G	C	C	G	C	C	C	C	G	C	H	C	H	C	C	C	C	G	H	H	H	C	C	C	C	H	C	C	C	C	C	G	G	C	C	C	H	C	C	C	C	G	H	C	C
JAX00575669	5	21037742	0	C	T	C	C	T	C	C	T	C	T	C	H	C	T	C	C	H	C	T	H	H	H	C	C	C	C	H	C	C	T	C	C	T	T	C	C	H	H	C	T	T	C	T	H	C	C
JAX00575671	5	21044944	0	C	G	C	C	G	C	C	G	G	C	C	C	C	G	C	C	H	C	G	G	H	C	C	C	C	C	C	C	C	G	C	C	C	C	C	C	H	H	C	G	G	C	G	C	C	H
JAX00575680	5	21072870	0	G	A	G	G	G	G	G	G	A	G	G	G	G	G	G	G	G	G	G	H	G	G	G	G	G	G	G	G	G	G	G	G	G	G	G	G	G	H	G	G	G	G	G	G	G	H
JAX00575683	5	21094398	0	G	A	G	G	A	G	G	G	A	G	G	G	G	H	G	G	G	G	A	A	H	G	G	G	G	G	G	G	G	G	G	G	G	G	G	G	G	H	G	G	G	G	A	G	G	H
JAX00575694	5	21114955	0	A	G	G	A	G	G	A	G	G	G	G	H	G	G	A	A	H	A	G	G	H	G	A	H	N	G	G	G	A	G	A	H	G	G	A	A	G	G	G	G	G	A	G	G	G	G
JAX00575700	5	21118987	0	T	A	T	T	T	T	T	T	A	T	T	T	T	T	T	T	T	T	T	N	T	T	T	T	T	T	T	T	T	T	T	T	T	T	T	T	T	N	T	T	T	T	T	T	T	T
JAX00575701	5	21121195	0	G	A	G	G	G	G	G	G	A	G	G	G	G	G	G	G	G	G	G	H	G	G	G	G	G	G	G	G	G	G	G	G	G	G	G	G	G	H	G	G	G	G	G	G	G	H
JAX00575704	5	21130208	0	C	T	C	C	C	C	C	C	T	C	C	C	C	C	C	C	C	C	C	H	C	C	C	C	C	C	C	C	C	C	C	C	C	C	C	C	C	H	C	C	C	C	C	C	C	H
JAX00575705	5	21131290	0	G	T	T	G	G	T	G	T	G	G	T	G	T	H	G	G	H	G	G	G	G	H	G	H	H	T	H	T	G	T	G	H	G	G	G	G	T	G	T	T	T	G	G	H	T	H
JAX00127748	5	21161337	0	C	T	T	C	C	T	C	C	C	C	T	C	T	C	C	C	C	C	C	C	C	H	C	H	H	T	H	T	C	C	C	H	C	C	C	C	H	C	T	C	C	C	C	H	T	C
JAX00575713	5	21165580	0	C	T	C	C	T	C	C	C	C	C	C	C	C	H	C	C	C	C	T	H	H	C	C	C	C	C	C	C	C	C	C	C	C	C	C	C	C	C	C	C	C	C	T	C	C	C
JAX00575715	5	21165968	0	G	A	G	G	G	G	G	A	G	G	G	G	G	H	G	G	H	G	G	G	G	G	G	G	G	G	G	G	G	A	G	G	G	G	G	G	H	G	G	A	A	G	G	G	G	G
JAX00575717	5	21182478	0	C	G	G	C	C	G	G	C	C	C	G	H	G	C	C	G	C	G	C	C	H	H	G	G	G	G	H	G	G	C	C	G	C	C	G	C	H	C	G	C	C	C	C	H	G	H
JAX00575718	5	21195638	0	T	C	T	T	T	T	T	C	C	T	T	T	T	H	T	T	H	T	T	H	T	T	T	T	T	T	T	T	T	C	T	T	T	T	T	T	H	H	T	C	C	T	T	T	T	H
JAX00575721	5	21196227	0	G	A	A	G	G	A	G	G	G	A	A	H	A	G	G	G	G	G	G	G	G	A	G	H	H	A	A	A	G	G	G	H	A	A	G	G	H	H	A	G	G	G	G	A	A	H
JAX00575722	5	21198609	0	A	G	A	A	G	A	G	G	A	A	A	H	A	G	A	G	H	G	G	G	G	A	G	H	H	A	A	A	G	G	A	H	A	A	G	A	H	A	A	G	G	A	G	A	A	A
JAX00575725	5	21201394	0	T	C	T	T	C	T	C	C	C	T	T	H	T	C	T	C	H	C	C	C	C	T	C	H	H	T	T	T	C	C	T	H	T	T	C	T	H	H	T	C	C	T	C	T	T	N
JAX00575729	5	21206133	0	C	T	T	C	C	T	C	C	C	C	T	C	T	C	C	C	C	C	C	C	C	H	C	H	H	H	H	T	C	C	C	H	C	C	C	C	H	C	T	C	C	C	C	H	T	H
JAX00127751	5	21210194	0	G	T	T	G	T	T	T	T	T	T	T	T	T	T	G	T	H	T	T	T	T	T	T	T	T	T	T	T	T	T	G	T	T	T	T	G	T	T	T	T	T	G	T	T	T	T
JAX00575737	5	21215830	0	T	A	T	T	T	T	A	T	A	A	T	A	T	T	T	A	T	A	T	H	H	H	A	H	H	T	H	T	A	T	T	H	A	A	A	T	T	A	T	T	T	T	T	H	T	H
JAX00575740	5	21217296	0	G	A	G	G	G	A	A	G	G	A	A	A	A	G	G	A	G	A	G	G	H	H	A	A	H	H	H	G	A	G	G	A	A	A	A	G	G	H	A	G	G	G	G	H	G	H
JAX00575744	5	21226478	0	T	A	T	T	T	T	T	A	A	T	T	T	T	H	T	T	H	T	T	H	T	T	T	T	T	T	T	T	T	A	T	T	T	T	T	T	H	H	T	A	A	T	T	T	T	H
JAX00127754	5	21250139	0	G	C	C	G	G	C	C	C	C	C	C	C	C	H	G	C	H	C	G	G	H	C	C	C	C	C	C	C	C	C	G	C	C	C	C	G	C	C	C	C	C	G	G	C	C	C
JAX00575749	5	21268771	0	C	T	C	C	C	C	C	C	T	C	C	C	C	C	C	C	C	C	C	H	C	C	C	C	C	C	C	C	C	C	C	C	C	C	C	C	C	H	C	C	C	C	C	C	C	H
JAX00575752	5	21269452	0	C	T	C	C	C	T	C	C	C	T	T	H	T	C	C	C	C	C	C	C	C	H	C	H	C	H	H	C	C	C	C	H	T	T	C	C	C	H	T	C	C	C	C	H	C	H
JAX00575757	5	21276530	0	G	A	A	G	G	G	G	G	G	G	G	G	G	G	G	G	G	G	G	G	G	N	G	G	G	G	G	A	G	G	G	G	G	G	G	G	G	G	G	G	G	G	G	N	A	G
JAX00575763	5	21284648	0	T	C	T	T	T	C	T	C	C	C	C	H	C	H	T	T	H	T	T	H	T	H	T	H	T	H	H	T	T	C	T	H	C	C	T	T	H	C	C	C	C	T	T	H	T	C
JAX00575764	5	21285345	0	A	G	A	A	A	G	A	G	G	G	G	H	G	H	A	A	H	A	A	H	A	H	A	H	A	H	H	A	A	G	A	H	G	G	A	A	H	G	G	G	G	A	A	H	A	G
JAX00575765	5	21285441	0	C	A	A	C	C	A	C	A	A	A	A	N	A	N	C	C	H	C	C	H	C	A	C	H	N	A	A	A	C	A	C	H	A	A	C	C	A	A	A	A	A	C	C	A	A	A
JAX00575779	5	21343417	0	G	C	C	G	C	G	C	C	C	C	G	C	G	C	G	C	N	C	C	C	C	C	C	H	C	N	C	C	C	C	G	H	C	C	C	G	C	C	G	C	C	G	C	C	C	H
JAX00225637	5	21349228	0	T	A	T	T	T	T	T	A	A	T	T	T	T	T	T	T	T	T	T	T	T	T	T	T	T	T	T	T	T	A	T	T	T	T	T	T	T	H	T	A	A	T	T	T	T	T
JAX00575781	5	21349426	0	C	T	C	C	C	C	C	T	C	C	C	C	C	H	C	C	H	C	C	C	C	C	C	C	C	C	C	C	C	T	C	C	C	C	C	C	H	C	C	T	T	C	C	C	C	C
JAX00575783	5	21372065	0	G	A	G	G	A	G	A	A	A	A	G	A	G	A	G	A	H	A	A	A	A	H	A	H	H	G	H	G	A	A	G	H	A	A	A	G	H	A	G	A	A	G	A	H	G	H
JAX00575784	5	21372084	0	A	G	A	A	A	A	A	G	G	A	A	A	A	H	A	A	H	A	A	H	A	A	A	A	A	A	A	A	A	G	A	A	A	A	A	A	H	H	A	G	G	A	A	A	A	H
JAX00127764	5	21376244	0	G	C	G	G	C	G	G	G	G	C	G	H	G	H	G	G	G	G	C	H	H	H	G	G	G	G	H	G	G	G	G	G	C	C	G	G	G	H	G	G	G	G	C	H	G	G
JAX00575785	5	21385461	0	C	T	T	C	C	C	C	C	C	C	C	C	C	C	C	C	C	C	C	C	C	H	C	C	H	H	H	T	C	C	C	C	C	C	C	C	H	C	C	C	C	C	C	H	T	C
JAX00575792	5	21394469	0	T	C	T	T	T	T	T	C	T	T	T	T	T	H	T	T	H	T	T	T	T	T	T	T	T	T	T	T	T	C	T	T	T	T	T	T	H	T	T	C	C	T	T	T	T	T
JAX00575798	5	21415952	0	A	C	A	A	C	A	A	C	A	A	A	A	A	C	A	A	H	A	C	H	H	A	A	A	A	A	A	A	A	C	A	A	A	A	A	A	H	A	A	C	C	A	C	A	A	A
JAX00127768	5	21416596	0	C	T	C	C	T	C	C	C	C	C	C	C	C	H	C	C	C	C	T	H	H	C	C	C	C	C	C	C	C	C	C	C	C	C	C	C	C	C	C	C	C	C	T	C	C	C
JAX00575805	5	21431125	0	G	A	G	G	A	G	G	G	A	G	G	G	G	H	G	G	G	G	A	A	N	G	G	G	G	G	G	G	G	G	G	G	G	G	G	G	G	H	G	G	G	G	A	G	G	H
JAX00575808	5	21435177	0	C	T	C	C	T	C	T	T	T	T	C	T	C	T	C	T	H	T	T	T	T	H	T	H	H	C	H	C	T	T	C	H	T	T	T	C	H	T	C	T	T	C	T	H	C	N
JAX00575810	5	21435978	0	T	C	T	T	C	T	C	T	C	C	T	C	T	H	T	C	T	C	C	C	C	N	C	H	H	T	H	T	C	T	T	H	C	C	C	T	T	C	T	T	T	T	C	H	T	H
JAX00575811	5	21436056	0	C	T	C	C	T	C	T	C	T	T	C	T	C	H	C	T	C	T	T	T	T	H	T	H	H	C	H	C	T	C	C	H	T	T	T	C	C	T	C	C	C	C	T	N	C	H
JAX00575813	5	21438854	0	A	G	A	A	A	A	A	G	G	A	A	A	A	H	A	A	H	A	A	H	A	A	A	A	A	A	A	A	A	G	A	A	A	A	A	A	H	H	A	G	G	A	A	A	A	H
JAX00575818	5	21462508	0	G	A	A	G	G	G	G	G	G	G	G	G	G	G	G	G	G	G	G	G	G	H	G	G	H	H	H	A	G	G	G	G	G	G	G	G	H	G	G	G	G	G	G	H	A	G
JAX00127773	5	21507628	0	T	G	G	T	T	G	T	T	T	T	G	T	G	T	T	T	T	T	T	T	T	H	T	H	H	G	H	G	T	T	T	H	T	T	T	T	H	N	G	T	T	T	T	H	G	H
JAX00575835	5	21516210	0	T	C	C	T	T	C	C	C	C	C	C	C	C	H	T	C	H	C	T	H	H	C	C	C	C	C	C	C	C	C	T	C	C	C	C	T	C	C	N	C	C	T	T	C	C	C
JAX00127774	5	21518173	0	T	A	T	T	A	T	T	T	T	T	T	T	T	H	T	T	T	T	A	H	H	T	T	T	T	T	T	T	T	T	T	T	T	T	T	T	T	T	T	T	T	T	A	T	T	T
JAX00575839	5	21519226	0	G	C	G	G	C	G	G	G	G	G	G	G	G	H	G	G	G	G	C	H	N	G	G	G	G	G	G	G	G	G	G	G	G	G	G	G	G	G	G	G	G	G	C	G	G	G
JAX00575842	5	21522476	0	T	C	T	T	T	T	T	C	C	T	T	T	T	H	T	T	H	T	T	H	T	N	T	T	T	T	T	T	T	C	T	T	T	T	T	T	H	H	H	C	C	T	T	T	T	H
JAX00575843	5	21535801	0	C	T	C	C	C	C	C	C	T	C	C	C	C	C	C	C	C	C	C	H	C	C	C	C	C	C	C	C	C	C	C	C	C	C	C	C	C	H	C	N	C	C	C	C	C	H
JAX00127775	5	21536115	0	T	C	T	T	C	C	C	C	C	C	C	C	C	C	T	C	H	C	C	C	C	H	C	C	H	H	H	T	C	C	T	C	C	C	C	T	H	C	C	C	C	T	C	H	T	C
JAX00575844	5	21536492	0	T	G	T	T	T	T	T	T	T	G	T	H	T	T	T	T	T	T	T	T	T	H	T	T	T	T	H	T	T	T	T	T	G	G	T	T	T	H	T	T	T	T	T	H	T	T
JAX00575845	5	21536788	0	G	A	G	G	A	G	G	A	A	G	G	G	G	A	G	G	H	G	A	A	H	G	G	G	G	G	G	G	G	A	G	G	G	G	G	G	H	H	G	A	A	G	A	G	G	N
JAX00575849	5	21544531	0	A	G	A	A	A	G	G	G	G	G	G	G	G	H	A	G	H	G	A	H	H	H	G	G	H	H	H	A	G	G	A	G	G	G	G	A	H	G	G	G	G	A	A	H	A	G
JAX00575851	5	21547156	0	A	C	A	A	A	C	A	C	C	A	C	A	C	H	A	A	H	A	A	H	A	A	A	H	A	H	A	A	A	C	A	H	A	A	A	A	H	H	C	C	C	A	A	A	A	C
JAX00575853	5	21549639	0	C	T	C	C	C	C	T	T	T	T	C	T	C	N	C	T	N	T	C	N	H	H	T	H	H	C	H	C	T	T	C	H	T	T	T	C	C	T	C	T	T	C	C	H	C	C
JAX00575858	5	21556112	0	T	G	T	T	T	G	G	G	G	T	G	H	G	H	T	G	H	G	T	H	H	T	G	G	H	N	T	T	G	G	T	G	T	T	G	T	H	G	G	G	G	T	T	T	T	G
JAX00575861	5	21561999	0	A	G	A	A	A	A	A	G	A	A	A	A	A	H	A	A	H	A	A	A	A	A	A	A	A	A	A	A	A	G	A	A	A	A	A	A	H	A	A	G	G	A	A	A	A	A
JAX00575865	5	21569630	0	T	C	C	T	T	T	T	C	C	T	T	T	T	H	T	T	H	T	T	H	T	H	T	T	H	H	H	C	T	C	T	T	T	T	T	T	C	H	T	C	C	T	T	H	C	H
JAX00575867	5	21570093	0	C	T	C	C	C	C	C	T	C	C	C	C	C	H	C	C	H	C	C	C	C	C	C	C	C	C	C	C	C	T	C	C	C	C	C	C	H	C	C	T	T	C	C	C	C	C
JAX00575875	5	21611339	0	C	T	C	C	T	T	T	T	T	C	T	H	T	T	C	T	H	T	T	T	T	C	T	T	H	H	C	C	T	T	C	T	C	C	T	C	H	H	T	T	T	C	T	C	C	T
JAX00575881	5	21644876	0	T	C	T	T	C	T	T	T	T	T	T	T	T	H	T	T	T	T	C	N	H	T	T	T	T	T	T	T	T	T	T	T	T	T	T	T	T	T	T	T	T	T	C	T	T	T
JAX00575884	5	21656445	0	T	C	T	T	T	T	T	T	T	C	T	N	T	T	T	T	T	T	T	T	T	H	T	T	T	T	H	T	T	T	T	T	C	C	T	T	T	N	T	T	T	T	T	N	T	T
JAX00575887	5	21669601	0	G	A	G	G	G	A	G	G	G	G	A	G	A	G	G	G	G	G	G	G	G	G	G	H	G	H	G	G	G	G	G	H	G	G	G	G	G	G	A	G	G	G	G	G	G	H
JAX00575888	5	21674070	0	C	T	C	C	T	T	C	C	C	T	T	T	T	N	C	C	C	N	T	H	T	H	H	N	C	H	H	C	C	C	C	H	T	T	C	C	C	H	T	C	C	C	T	H	C	H
JAX00575891	5	21676747	0	A	C	A	A	A	A	A	C	A	A	A	A	A	A	A	A	A	A	A	A	A	A	A	A	A	A	A	A	A	C	A	A	A	A	A	A	A	A	A	C	N	A	A	A	A	A
JAX00575893	5	21684733	0	T	C	T	T	C	C	C	T	T	T	C	H	C	H	T	C	T	C	C	H	C	T	C	C	H	H	T	T	C	T	T	C	T	T	C	T	T	T	C	T	T	T	C	T	T	H
JAX00127789	5	21690596	0	A	C	A	A	C	C	C	C	C	A	C	H	C	C	A	C	H	C	C	C	C	A	C	C	H	H	A	A	C	C	A	C	A	A	C	A	H	H	C	C	C	A	C	A	A	C
JAX00575898	5	21690630	0	A	G	A	A	G	G	G	G	A	A	G	H	G	G	A	G	A	G	G	N	G	A	G	G	H	H	A	A	G	G	A	G	A	A	G	A	A	A	G	G	G	A	G	A	A	H
JAX00575899	5	21691924	0	T	C	T	T	T	C	T	C	C	T	C	T	C	H	T	T	H	T	T	H	T	T	T	H	T	H	T	T	T	C	T	H	T	T	T	T	H	H	C	C	C	T	T	T	T	C
JAX00575901	5	21699096	0	A	G	A	A	A	A	A	A	A	G	A	H	A	A	A	A	A	A	A	A	A	H	A	A	A	A	H	A	A	A	A	A	G	G	A	A	A	H	A	A	A	A	A	H	A	A
JAX00575903	5	21705843	0	A	T	A	A	A	T	T	A	A	A	T	H	T	A	A	T	A	T	A	A	H	A	T	T	H	H	A	A	T	A	A	T	A	A	T	A	A	A	T	A	A	A	A	A	A	H
JAX00575908	5	21732270	0	G	A	G	G	A	G	A	G	A	G	G	A	G	G	G	A	G	A	A	A	A	G	A	A	A	G	G	G	A	G	G	N	G	G	A	G	G	A	G	G	G	G	A	G	G	A
JAX00575915	5	21758559	0	T	C	T	T	C	T	C	C	C	T	T	N	T	C	T	C	N	C	C	C	C	T	C	H	H	T	T	T	C	C	T	H	T	T	C	T	H	C	T	C	C	T	C	T	T	H
JAX00575916	5	21761478	0	A	G	G	A	G	G	A	G	G	A	G	A	G	G	A	A	H	A	G	G	H	H	A	H	H	G	H	G	A	G	A	H	A	A	A	A	G	H	G	G	G	A	G	H	G	G
JAX00575918	5	21767365	0	T	C	C	T	C	C	T	C	C	T	C	T	C	C	T	T	H	T	C	C	H	H	T	H	H	C	H	C	T	C	T	H	T	T	T	T	C	H	C	C	C	T	C	H	C	C
JAX00575920	5	21777746	0	G	A	G	G	G	G	G	A	A	G	G	G	G	H	G	G	H	G	G	H	G	G	G	G	G	G	G	G	G	A	G	G	G	G	G	G	H	H	G	A	A	G	G	G	G	H
JAX00127793	5	21779125	0	A	G	G	A	A	G	A	G	G	A	G	A	G	H	A	A	H	A	A	H	A	H	A	H	H	G	H	G	A	G	A	H	A	A	A	A	G	H	G	G	G	A	A	H	G	G
JAX00127794	5	21779186	0	G	A	A	G	A	A	G	A	A	G	A	G	A	A	G	G	A	G	A	A	N	H	G	H	H	A	H	A	G	A	G	H	G	G	G	G	A	H	A	A	A	G	A	H	A	A
JAX00575923	5	21783708	0	C	T	C	C	C	C	C	C	T	C	C	C	C	C	C	C	C	C	C	H	C	C	C	C	C	C	C	C	C	C	C	C	C	C	C	C	C	H	C	C	C	C	C	C	C	H
JAX00575925	5	21785942	0	T	C	T	T	T	C	T	T	T	T	C	T	C	T	T	T	T	T	T	T	T	T	T	H	T	H	T	T	T	T	T	H	T	T	T	T	T	T	C	T	T	T	T	T	T	H
JAX00127797	5	21810229	0	A	G	G	A	A	G	A	G	A	A	G	A	G	H	A	A	H	A	A	A	A	H	A	H	H	G	H	G	A	G	A	H	A	A	A	A	G	A	G	G	G	A	A	H	G	H
JAX00575945	5	21834531	0	G	A	A	G	A	G	G	G	G	G	G	G	G	H	G	G	G	G	A	H	H	H	G	G	H	H	H	A	G	G	G	G	G	G	G	G	H	G	G	G	G	G	A	H	A	G
JAX00575957	5	21843878	0	C	T	C	C	C	T	C	C	C	C	T	C	T	C	C	C	C	C	C	C	C	C	C	H	C	H	C	C	C	C	C	H	C	C	C	C	C	C	T	C	C	C	C	C	C	H
JAX00575962	5	21905400	0	G	C	G	G	G	G	G	C	G	G	G	G	G	H	G	G	H	G	G	G	G	G	G	G	G	G	G	G	G	C	G	G	G	G	G	G	H	G	G	C	C	G	G	G	G	G
JAX00575966	5	21921356	0	G	A	G	G	G	G	A	G	G	A	G	A	G	G	G	A	G	A	G	G	H	H	A	H	H	G	H	G	A	G	G	H	A	A	A	G	G	H	G	G	G	G	G	H	G	G
JAX00575970	5	21926150	0	G	A	G	G	G	G	G	A	G	G	G	G	G	H	G	G	H	G	G	G	G	G	G	G	G	G	G	G	G	A	G	G	G	G	G	G	H	G	G	A	A	G	G	G	G	G
JAX00575972	5	21938894	0	T	C	T	T	C	T	C	C	C	C	T	C	T	C	T	C	H	C	C	C	C	H	C	H	H	T	H	T	C	C	T	H	C	C	C	T	H	C	T	C	C	T	C	H	T	H
JAX00575974	5	21939604	0	T	C	T	T	C	T	T	T	T	T	T	T	T	C	T	T	T	T	C	C	H	T	T	T	T	T	T	T	T	T	T	T	T	T	T	T	T	T	T	T	T	T	C	T	T	T
JAX00127805	5	21946046	0	T	A	A	T	A	A	A	A	A	A	A	A	A	A	T	A	H	A	A	A	A	A	A	A	A	A	A	A	A	A	T	A	A	A	A	T	A	A	A	A	A	T	A	A	A	A
JAX00127807	5	21948146	0	A	G	A	A	G	A	A	G	G	G	A	H	A	G	A	A	H	A	G	G	H	H	A	A	A	A	H	A	A	G	A	A	G	G	A	A	H	G	A	G	G	A	G	H	A	H
JAX00575977	5	21961893	0	C	G	C	C	C	G	C	C	C	C	G	C	G	C	C	C	C	C	C	C	C	C	C	H	C	H	C	C	C	C	C	H	C	C	C	C	C	C	G	C	C	C	C	C	C	H
JAX00575980	5	21979366	0	A	G	A	A	A	A	G	G	A	G	A	G	A	H	A	G	H	G	A	A	H	H	G	H	H	A	H	A	G	G	A	H	G	G	G	A	H	H	A	G	G	A	A	H	A	A
JAX00575981	5	21979935	0	C	T	C	C	C	C	C	C	C	T	C	H	C	C	C	C	C	C	C	C	C	H	C	C	C	C	H	C	C	C	C	C	T	T	C	C	C	H	C	C	C	C	C	H	C	C
JAX00575991	5	21993948	0	T	G	T	T	T	G	T	T	T	T	G	T	G	T	T	T	T	T	T	T	T	T	T	N	T	H	T	T	T	T	T	H	T	T	T	T	T	T	G	T	T	T	T	T	T	H
JAX00575992	5	21994830	0	T	A	T	T	T	A	A	T	T	A	A	A	A	T	T	A	T	A	T	T	H	H	A	A	H	H	H	T	A	T	T	A	A	A	A	T	T	H	A	T	T	T	T	H	T	H
JAX00575993	5	21994979	0	C	T	C	C	C	C	T	C	C	T	C	T	C	C	C	T	C	T	C	C	H	H	T	H	H	C	H	C	T	C	C	H	T	T	T	C	C	H	C	C	C	C	C	H	C	C
JAX00575996	5	22019248	0	G	C	G	G	G	G	G	G	C	G	G	G	G	G	G	G	G	G	G	H	G	G	G	G	G	G	G	G	G	G	G	G	G	G	G	G	G	H	G	G	G	G	G	G	G	G
JAX00575998	5	22028737	0	G	A	G	G	G	A	G	G	G	G	A	G	A	G	G	G	G	G	G	G	G	G	G	H	G	H	G	G	G	G	G	H	G	G	G	G	G	G	A	G	G	G	G	G	G	H
JAX00576006	5	22085403	0	A	G	A	A	A	A	A	G	G	A	A	A	A	H	A	A	H	A	A	H	A	A	A	A	A	A	A	A	A	G	A	A	A	A	A	A	H	H	A	G	G	A	A	A	A	N
JAX00576007	5	22085524	0	T	A	T	T	T	T	T	T	A	T	T	T	T	T	T	T	T	T	T	H	T	T	T	T	T	T	T	T	T	T	T	T	T	T	T	T	T	N	T	T	T	T	T	T	T	H
JAX00576011	5	22090784	0	A	G	A	A	A	G	G	A	A	A	G	H	G	A	A	G	A	G	A	A	H	A	G	G	H	H	A	A	G	A	A	G	A	A	G	A	A	A	G	A	A	A	A	A	A	H
JAX00127818	5	22092331	0	T	C	T	T	C	C	C	T	T	C	C	C	C	H	T	C	T	C	C	H	C	H	C	C	H	H	H	T	C	T	T	C	C	C	C	T	T	H	C	T	T	T	C	H	T	H
JAX00225651	5	22094881	0	C	T	C	C	C	C	C	C	T	C	C	C	C	C	C	C	C	C	C	N	C	C	C	C	C	C	C	C	C	C	C	C	C	C	C	C	C	H	C	C	C	C	C	C	C	H
JAX00127821	5	22152839	0	T	C	T	T	T	C	T	C	C	T	C	T	C	H	T	T	H	T	T	H	T	T	T	H	T	H	T	T	T	C	T	H	T	T	T	T	H	H	C	C	C	T	T	T	T	C
JAX00127822	5	22154051	0	T	C	T	T	C	C	T	C	C	C	C	H	N	C	T	T	T	T	C	C	N	T	T	T	T	T	T	T	T	C	T	T	C	C	T	T	T	N	N	C	C	T	C	T	T	C
JAX00576018	5	22162050	0	C	T	C	C	C	C	C	T	T	C	C	C	C	H	C	C	H	C	C	H	C	C	C	C	C	C	C	C	C	N	C	C	C	C	C	C	H	H	C	T	T	C	C	C	C	H
JAX00576031	5	22263641	0	C	T	C	C	C	C	C	T	C	C	C	C	C	H	C	C	H	C	C	C	C	C	C	C	C	C	C	C	C	T	C	C	C	C	C	C	H	C	C	T	T	C	C	C	C	C
JAX00576032	5	22263828	0	C	G	C	C	G	G	G	C	C	G	G	G	G	H	C	G	C	G	G	H	G	H	G	G	H	H	H	C	G	C	C	G	G	G	G	C	C	H	G	C	C	C	G	H	C	H
JAX00576033	5	22267058	0	C	T	C	C	T	C	C	C	C	T	C	H	C	H	C	C	C	C	T	H	H	H	C	C	C	C	H	C	C	C	C	C	T	T	C	C	C	H	C	C	C	C	T	H	C	C
JAX00576038	5	22275570	0	T	C	T	T	C	C	C	T	T	C	C	C	C	H	T	C	T	C	C	H	C	H	C	C	H	H	H	T	C	T	T	C	C	C	C	T	T	H	C	T	T	T	C	H	T	H
JAX00576040	5	22292323	0	C	T	C	C	T	C	C	C	C	C	C	C	C	H	C	C	C	C	T	H	H	C	C	C	C	C	C	C	C	C	C	C	C	C	C	C	C	C	C	C	C	C	T	C	C	C
JAX00576043	5	22294565	0	T	C	T	T	T	C	C	T	T	C	C	C	C	T	T	C	T	C	T	T	H	H	C	C	H	H	H	T	C	T	T	C	C	C	C	T	T	N	C	T	T	T	T	H	T	H
JAX00576047	5	22295691	0	G	A	G	G	G	A	A	G	A	A	A	A	A	G	G	A	G	A	G	N	H	H	A	A	H	H	H	G	A	G	G	A	A	A	A	G	G	A	A	G	G	G	G	H	G	A
JAX00576048	5	22299886	0	A	G	A	A	A	A	A	A	G	A	A	A	A	A	A	A	A	A	A	N	A	A	A	A	A	A	A	A	A	A	A	A	A	A	A	A	A	N	A	A	A	A	A	A	A	N
JAX00576050	5	22301697	0	G	A	G	G	G	G	G	G	A	G	G	G	G	G	G	G	G	G	G	H	G	G	G	G	G	G	G	G	G	G	G	G	G	G	G	G	G	H	G	G	G	G	G	G	G	H
JAX00127834	5	22311856	0	C	T	T	C	T	C	C	T	T	C	C	C	C	T	C	C	H	C	T	T	H	H	C	C	H	H	H	T	C	T	C	C	C	C	C	C	T	H	C	T	T	C	T	H	T	N
JAX00576059	5	22319677	0	A	G	A	A	A	A	A	G	G	A	A	A	A	H	A	A	H	A	A	H	A	A	A	A	A	A	A	A	A	G	A	A	A	A	A	A	G	H	A	G	G	A	A	A	A	H
JAX00189615	5	22349228	0	C	T	T	C	T	T	T	T	T	T	T	T	T	T	C	T	H	T	T	T	T	T	T	T	T	T	T	T	T	T	C	T	T	T	T	C	T	T	T	T	T	C	T	T	T	T
JAX00127837	5	22355758	0	A	G	G	A	G	G	G	G	G	G	G	G	G	G	A	G	H	G	G	G	G	G	G	G	G	G	G	G	G	G	A	G	G	G	G	A	G	G	G	G	G	A	G	G	G	G
JAX00576062	5	22363798	0	A	G	A	A	A	A	A	A	G	A	A	A	A	A	A	A	A	A	A	H	A	A	A	A	A	A	A	A	A	A	A	A	A	A	A	A	A	H	A	A	A	A	A	A	A	H
JAX00127839	5	22383089	0	G	A	G	G	A	A	A	G	G	A	A	A	A	G	G	A	G	A	A	G	A	G	A	A	G	G	G	G	A	G	G	A	A	A	A	G	G	G	A	G	G	G	A	G	G	N
JAX00127840	5	22389279	0	C	T	C	C	T	T	T	C	C	T	T	T	T	H	C	T	C	T	T	H	T	H	T	T	H	H	H	C	T	C	C	T	T	T	T	C	C	H	T	C	C	C	T	H	C	H
JAX00576075	5	22401447	0	G	T	G	G	T	G	G	G	G	G	G	G	G	H	G	G	G	G	T	H	H	G	G	G	G	G	G	G	G	G	G	G	G	G	G	G	G	G	G	G	G	G	T	G	G	G
JAX00576084	5	22438404	0	C	T	C	C	T	C	T	C	C	T	C	T	C	H	C	T	C	T	T	H	T	H	T	H	H	C	H	C	T	C	C	H	T	T	T	C	C	H	C	C	C	C	T	H	C	C
JAX00576085	5	22442766	0	G	A	G	G	G	A	G	G	G	G	A	G	A	G	G	G	G	G	G	G	G	G	G	N	G	H	G	G	G	G	G	H	G	G	G	G	G	G	A	G	G	G	G	G	G	N
JAX00576090	5	22447021	0	C	T	C	C	C	C	T	C	C	T	C	T	C	C	C	T	C	T	C	C	H	H	T	H	H	C	H	C	T	C	C	H	T	T	T	C	C	H	C	C	C	C	C	H	C	C
JAX00576093	5	22449338	0	G	T	G	G	G	G	G	G	G	T	G	H	G	G	G	G	G	G	G	G	G	H	G	G	G	G	H	G	G	G	G	G	T	T	G	G	G	H	G	G	G	N	G	H	N	N
JAX00576094	5	22449791	0	T	C	T	T	C	C	C	T	T	T	C	H	C	H	T	C	T	C	C	H	C	T	C	C	H	H	T	T	C	T	T	C	T	T	C	T	T	T	C	T	T	T	C	T	T	H
JAX00576100	5	22465584	0	G	A	G	G	A	G	A	G	G	G	G	H	G	H	G	A	G	A	A	H	A	G	A	H	H	G	G	G	A	G	G	H	G	G	A	G	G	G	G	G	G	G	A	G	G	G
JAX00576107	5	22482965	0	C	T	C	C	C	C	T	C	C	C	C	H	C	C	C	T	C	T	C	C	H	C	T	H	H	C	C	C	T	C	C	H	C	C	T	C	C	C	C	C	C	C	C	C	C	C
JAX00576109	5	22494590	0	A	G	A	A	G	G	G	G	A	G	G	G	G	G	A	G	H	G	G	H	G	H	G	G	H	H	H	A	G	G	A	G	G	G	G	A	H	N	G	G	G	A	G	H	A	H
JAX00576111	5	22494773	0	C	G	C	C	C	C	C	G	C	G	C	H	C	H	C	C	H	C	C	C	C	H	C	C	C	C	H	C	C	G	C	C	G	G	C	C	H	H	C	G	G	C	C	N	C	C
JAX00127847	5	22499612	0	G	C	G	G	C	C	C	C	G	C	C	C	C	C	G	C	H	C	C	H	C	H	C	C	H	H	H	G	C	C	G	C	C	C	C	G	H	H	C	C	C	G	C	H	G	H
JAX00576131	5	22551847	0	T	G	T	T	G	G	T	G	T	T	G	T	G	G	T	T	H	T	G	H	H	T	T	H	T	H	T	T	T	G	T	H	T	T	T	T	H	T	G	G	G	T	G	T	T	H
JAX00576143	5	22617816	0	G	A	G	G	G	G	G	G	A	G	G	G	G	G	G	G	G	G	G	H	G	G	G	G	G	G	G	G	G	G	G	G	G	G	G	G	G	H	G	G	G	G	G	G	G	H
JAX00576146	5	22619379	0	G	A	G	G	A	G	A	G	G	G	G	H	G	H	G	A	G	A	A	H	A	G	A	H	H	G	G	G	A	G	G	H	G	G	A	G	G	G	G	G	G	G	A	G	G	G
JAX00127857	5	22619535	0	A	G	A	A	A	G	A	A	A	G	G	H	G	A	A	A	A	A	A	A	A	H	A	H	A	H	H	A	A	A	A	H	G	G	A	A	A	H	G	A	A	A	A	H	A	H
JAX00576150	5	22624293	0	A	C	A	A	C	C	C	A	C	C	C	C	C	H	A	C	A	C	C	C	C	H	C	C	H	H	H	A	C	A	A	C	C	C	C	A	A	C	C	A	A	A	C	H	A	C
JAX00576151	5	22626175	0	G	A	G	G	A	G	A	G	G	A	G	A	G	H	G	A	G	A	A	H	A	H	A	N	H	G	G	G	A	G	G	H	A	A	A	G	G	H	G	G	G	G	A	H	G	G
JAX00576161	5	22649267	0	G	A	G	G	A	A	A	G	G	A	A	A	A	H	G	A	G	A	A	H	A	H	A	A	N	H	H	G	A	G	G	A	A	A	A	G	G	H	A	G	G	G	A	H	G	H
JAX00127861	5	22664500	0	T	C	T	T	C	T	C	T	T	C	T	C	T	H	T	C	T	C	C	H	C	H	C	H	H	T	H	T	C	T	T	H	C	C	C	T	T	H	T	T	T	T	C	H	T	T
JAX00576163	5	22685532	0	C	G	C	C	C	C	C	G	G	C	C	C	C	H	C	C	H	C	C	H	C	C	C	C	C	C	C	C	C	G	C	C	C	C	C	C	H	H	C	G	G	C	C	C	C	H
JAX00127862	5	22696559	0	G	C	G	G	C	C	C	G	G	C	C	C	C	H	G	C	G	C	C	H	C	H	C	C	H	H	H	G	C	G	G	C	C	C	C	G	G	H	C	G	G	G	C	H	G	H
JAX00576167	5	22700447	0	T	G	T	T	T	T	G	T	T	T	T	H	T	T	T	G	T	G	T	T	H	T	G	H	H	T	T	T	G	T	T	H	T	T	G	T	T	T	T	T	T	T	T	T	T	T
JAX00576168	5	22700560	0	A	G	A	A	G	G	G	G	G	G	G	G	G	G	A	G	H	G	G	G	G	H	G	G	H	H	H	A	G	G	A	G	G	G	G	A	N	G	G	G	G	A	G	H	A	G
JAX00576173	5	22715512	0	G	A	G	G	G	G	A	G	G	A	G	A	G	G	G	A	G	A	G	G	H	H	A	H	H	G	H	G	A	G	G	H	A	A	A	G	G	H	G	G	G	G	G	H	G	G
JAX00576176	5	22718709	0	T	C	T	T	T	C	T	T	T	T	C	T	C	T	T	T	T	T	T	T	T	T	T	H	T	H	T	T	T	T	T	H	T	T	T	T	T	T	C	T	T	T	T	T	T	H
JAX00576177	5	22725024	0	G	C	G	G	G	G	G	G	C	G	G	G	G	G	G	G	G	G	G	H	G	G	G	G	G	G	G	G	G	G	G	G	G	G	G	G	G	H	G	G	G	G	G	G	G	H
JAX00576188	5	22762500	0	C	T	C	C	T	T	C	C	C	T	T	H	T	H	C	C	C	C	T	H	H	H	C	H	C	H	H	C	C	C	C	H	T	T	C	C	C	T	T	C	C	C	T	N	C	H
JAX00576189	5	22781643	0	A	C	A	A	C	C	C	C	C	C	C	C	C	C	A	C	H	C	C	C	C	H	C	C	H	H	H	A	C	C	A	C	C	C	C	A	H	C	C	C	C	A	C	H	A	C
JAX00576192	5	22782039	0	T	C	T	T	C	C	C	C	C	C	C	C	C	C	T	C	H	C	C	C	C	H	C	C	N	N	H	T	C	C	T	C	C	C	C	T	H	C	C	C	C	T	C	N	T	C
JAX00576195	5	22783830	0	G	A	G	G	G	G	G	A	G	G	G	G	G	H	G	G	H	G	G	G	G	G	G	G	G	G	G	G	G	A	G	G	G	G	G	G	H	G	G	A	A	G	G	G	G	G
JAX00127870	5	22784113	0	G	A	G	G	A	A	A	G	G	A	A	A	A	H	G	A	G	A	A	H	A	H	A	A	H	H	H	G	A	G	G	A	A	A	A	G	G	H	A	G	G	G	A	H	G	H
JAX00576197	5	22784145	0	A	C	A	A	A	A	A	A	A	C	A	H	A	A	A	A	A	A	A	A	A	H	A	A	A	A	H	A	A	A	A	A	C	C	A	A	A	N	A	A	A	A	A	H	A	A
JAX00127871	5	22800817	0	C	T	C	C	C	T	T	C	T	T	T	T	T	C	C	T	C	T	C	H	H	H	T	T	H	N	H	C	T	C	C	T	T	T	T	C	C	T	T	C	C	C	C	H	C	T
JAX00127872	5	22801413	0	G	A	G	G	G	G	A	G	G	A	G	A	G	G	G	A	G	A	G	G	H	H	A	H	H	G	H	G	A	G	G	H	A	A	A	G	G	H	G	G	G	G	G	H	G	G
JAX00127874	5	22864783	0	T	C	T	T	C	C	T	T	T	C	C	H	C	H	T	T	T	T	C	H	H	H	T	H	T	H	H	T	T	T	T	H	C	C	T	T	T	H	C	T	T	T	C	H	T	H
JAX00127879	5	22907648	0	A	C	A	A	A	C	C	A	A	C	C	C	C	A	A	C	A	C	A	A	H	H	C	C	H	N	H	A	C	A	A	C	C	C	C	A	A	H	C	N	A	A	A	N	A	H
JAX00127882	5	22950586	0	G	C	G	G	C	C	C	C	G	C	C	C	C	C	G	C	H	C	C	N	C	H	C	C	H	H	H	G	C	C	G	C	C	C	C	G	N	H	C	C	C	G	C	H	G	H
JAX00576218	5	22982109	0	T	C	T	T	C	C	C	C	C	C	C	C	C	C	T	C	H	C	C	C	C	H	C	C	H	H	H	T	C	C	T	C	C	C	C	T	H	C	C	C	C	T	C	H	T	C
JAX00576219	5	22990216	0	G	A	G	G	G	G	G	A	G	G	G	G	G	H	G	G	H	G	G	G	G	G	G	G	G	G	G	G	G	A	G	G	G	G	G	G	H	G	G	A	A	G	G	G	G	G
JAX00127885	5	22998918	0	T	G	T	T	G	G	G	T	T	G	G	G	G	H	T	G	T	G	G	H	G	H	G	G	H	H	H	T	G	T	T	G	G	G	G	T	T	H	G	T	T	T	G	H	T	H
JAX00576221	5	23004226	0	G	A	G	G	G	A	A	G	G	A	A	A	A	G	G	A	G	A	G	G	H	H	A	A	H	H	H	G	A	G	G	A	A	A	A	G	G	H	A	G	G	G	G	H	G	H
JAX00127888	5	23025025	0	G	T	G	G	T	T	T	G	G	T	T	T	T	H	G	T	G	T	T	H	T	H	T	T	H	H	H	G	T	G	G	T	T	T	T	G	G	H	T	G	G	G	T	H	G	H
JAX00576227	5	23048974	0	T	C	T	T	C	C	C	T	T	C	C	N	C	H	T	C	T	C	C	H	C	H	C	C	H	H	H	T	C	T	T	C	C	C	C	T	T	H	C	T	T	T	C	H	T	H
JAX00127891	5	23071268	0	C	T	C	C	T	T	T	T	C	T	T	T	T	T	C	T	H	T	T	H	T	H	T	T	H	H	H	C	T	T	C	T	T	T	T	C	H	H	T	T	T	C	T	H	C	H
JAX00576232	5	23089327	0	G	A	G	G	G	G	G	A	G	G	G	G	G	N	G	G	G	G	G	G	G	G	G	G	G	G	G	G	G	A	G	G	G	G	G	G	H	G	G	A	A	G	G	G	G	G
JAX00127892	5	23110798	0	C	T	C	C	T	T	T	T	T	T	T	T	T	T	C	T	H	T	T	T	T	N	T	T	H	N	N	C	T	T	C	T	T	T	T	C	H	T	T	T	T	C	T	N	C	T
JAX00576241	5	23120088	0	T	C	T	T	C	C	C	C	C	C	C	C	C	C	T	C	H	C	C	C	C	H	C	C	H	H	H	T	C	C	T	C	C	C	C	T	H	C	C	C	C	T	C	H	T	C
JAX00576245	5	23121193	0	A	G	A	A	A	G	G	A	A	G	G	G	G	A	A	G	A	G	A	A	H	H	G	G	H	H	H	A	G	A	A	G	G	G	G	A	A	H	G	A	A	A	A	H	A	H
JAX00576252	5	23172709	0	T	C	T	T	T	C	C	T	T	C	C	C	C	T	T	C	T	C	T	T	N	H	C	C	H	H	H	T	C	T	T	C	C	C	C	T	T	H	C	T	T	T	T	H	T	H
JAX00127904	5	23248418	0	G	C	G	G	C	C	C	C	G	C	C	C	C	C	G	C	H	C	C	H	C	H	C	C	H	H	H	G	C	C	G	C	C	C	C	G	H	H	C	C	C	G	C	H	G	H
JAX00576265	5	23287160	0	C	T	C	C	T	T	T	C	C	T	T	T	T	H	C	T	C	T	T	H	T	H	T	T	H	H	H	C	T	C	C	T	T	T	T	C	C	H	T	C	C	C	T	H	C	H
JAX00576266	5	23287352	0	T	C	T	T	T	T	T	C	T	T	T	T	T	H	T	T	H	T	T	T	T	T	T	T	T	T	T	T	T	C	T	T	T	T	T	T	H	T	T	C	C	T	T	T	T	T
JAX00576272	5	23289106	0	G	A	G	G	A	A	A	A	A	A	A	A	A	A	G	A	H	A	A	A	A	H	A	A	H	H	H	G	A	A	G	A	A	A	A	G	H	A	A	A	A	G	A	H	G	A
JAX00127911	5	23329847	0	G	A	G	G	A	A	A	G	G	A	A	A	A	H	G	A	G	A	A	H	A	H	A	A	H	H	H	G	A	G	G	A	A	A	A	G	G	H	A	G	G	G	A	H	G	H
JAX00576282	5	23394146	0	G	T	G	G	G	G	G	G	T	G	G	G	G	G	G	G	G	G	G	H	G	G	G	G	G	G	G	G	G	G	G	G	G	G	G	G	G	H	G	G	G	G	G	G	G	H
JAX00576286	5	23409366	0	T	C	T	T	C	T	T	T	T	T	T	T	T	H	T	T	T	T	C	H	H	T	T	T	T	T	T	T	T	T	T	T	T	T	T	T	T	T	T	T	T	T	C	T	T	T
JAX00576287	5	23409732	0	T	A	T	T	T	A	A	T	T	A	A	A	A	T	N	A	T	A	T	T	T	N	A	A	H	H	H	T	A	T	T	A	A	A	A	T	T	T	A	T	T	T	T	T	T	T
JAX00576289	5	23412396	0	A	T	A	A	T	A	A	A	A	A	A	A	A	T	A	A	A	A	T	N	T	A	A	A	A	A	A	A	A	A	A	A	A	A	A	A	A	A	A	A	A	A	T	A	A	A
JAX00576291	5	23415964	0	A	G	A	A	G	A	A	A	A	A	A	A	A	H	A	A	A	A	G	H	H	A	A	A	A	A	A	A	A	A	A	A	A	A	A	A	A	A	A	A	A	A	G	A	A	A
JAX00576292	5	23416017	0	T	C	T	T	C	C	C	C	T	C	C	C	C	C	T	C	H	C	C	H	C	H	C	C	H	H	H	T	C	C	T	C	C	C	C	T	H	H	C	C	C	T	C	H	T	H
JAX00576297	5	23446661	0	C	T	C	C	C	C	C	T	C	C	C	C	C	H	C	C	H	C	C	C	C	C	C	C	C	C	C	C	C	T	C	C	C	C	C	C	H	C	C	T	T	C	N	C	C	C
JAX00127919	5	23452054	0	T	G	T	T	G	G	G	G	T	G	G	G	G	G	T	G	T	G	G	N	G	T	G	G	H	T	N	T	G	G	T	G	G	G	G	T	N	H	G	G	G	T	G	T	T	H
JAX00127922	5	23495896	0	T	C	T	T	C	C	C	C	T	C	C	C	C	C	T	C	H	C	C	H	C	H	C	C	H	H	H	T	C	C	T	C	C	C	C	T	H	H	C	C	C	T	C	H	T	H
JAX00127924	5	23498781	0	G	A	G	G	G	A	A	G	G	G	A	A	A	G	G	A	G	A	G	G	H	G	A	A	H	H	G	G	A	G	G	A	G	G	A	G	G	G	A	G	G	G	G	G	G	H
JAX00576304	5	23523472	0	T	C	T	T	C	C	C	T	T	C	C	C	C	H	T	C	T	C	C	H	C	H	C	C	H	H	H	T	C	T	T	C	C	C	C	T	T	H	C	T	T	T	C	H	T	H
JAX00127926	5	23528477	0	C	T	C	C	T	T	T	C	C	T	T	T	T	H	C	T	C	T	T	H	T	H	T	T	H	H	H	C	T	C	C	T	T	T	T	C	C	H	T	C	C	C	T	H	C	H
JAX00127927	5	23544240	0	C	T	C	C	T	T	T	C	C	T	T	T	T	H	C	T	C	T	T	H	T	N	T	T	H	H	H	C	T	C	C	T	T	T	T	C	C	N	T	C	C	C	T	N	C	H
JAX00576311	5	23558673	0	A	G	A	A	A	A	A	A	G	A	A	A	A	A	A	A	A	A	A	H	A	A	A	A	A	A	A	A	A	A	A	A	A	A	A	A	A	H	A	A	A	A	A	A	A	H
JAX00127936	5	23666452	0	A	G	A	A	G	G	G	G	A	G	G	G	G	G	A	G	H	G	G	H	G	H	G	G	H	H	H	A	G	G	A	G	G	G	G	A	H	H	G	G	G	A	G	H	A	H
JAX00576332	5	23667216	0	A	T	A	A	A	A	T	A	A	T	A	T	A	A	A	T	A	T	A	A	H	H	T	H	H	A	H	A	T	A	A	T	T	T	T	A	A	H	A	A	A	A	A	H	A	A
JAX00127939	5	23706632	0	T	A	T	T	A	A	A	A	T	A	A	A	A	A	T	A	H	A	A	H	A	H	A	A	H	H	H	T	A	A	T	A	A	A	A	T	H	H	A	A	A	T	A	H	T	H
JAX00576338	5	23712373	0	A	G	A	A	G	G	G	A	A	G	G	G	G	H	A	G	A	G	G	N	G	H	G	G	H	N	H	A	G	A	A	G	G	G	G	A	A	H	G	A	A	A	G	H	A	H
JAX00576347	5	23781245	0	G	C	G	G	C	C	C	C	C	C	C	C	C	C	G	C	H	C	C	C	C	N	C	C	H	N	H	G	C	C	G	C	C	C	C	G	H	C	C	C	C	G	C	H	G	C
JAX00576348	5	23789020	0	A	G	A	A	G	A	A	A	A	A	A	A	A	G	A	A	A	A	G	G	G	A	A	A	A	A	A	A	A	A	A	A	A	A	A	A	A	A	A	A	A	A	G	A	A	A
JAX00576349	5	23792809	0	G	A	G	G	G	G	G	G	A	G	G	G	G	G	G	G	G	G	G	N	G	G	G	G	G	G	G	G	G	G	G	G	G	G	G	G	G	H	G	G	G	G	G	G	G	H
JAX00576351	5	23798542	0	G	A	G	G	A	A	A	G	G	A	A	A	A	H	G	A	G	A	A	H	A	H	A	A	H	H	H	G	A	G	G	A	A	A	A	G	G	H	A	G	G	G	A	H	G	H
JAX00576353	5	23799751	0	A	G	A	A	G	G	G	A	A	G	G	G	G	H	A	G	A	G	G	H	G	H	G	G	H	H	H	A	G	A	A	G	G	G	G	A	A	H	G	A	A	A	G	H	A	H
JAX00127946	5	23813033	0	G	A	G	G	A	G	G	G	G	G	G	G	G	H	G	G	G	G	A	H	H	G	G	G	G	G	G	G	G	G	G	G	G	G	G	G	G	G	G	G	G	G	A	G	G	G
JAX00576359	5	23829336	0	T	C	T	T	T	T	T	C	C	T	T	T	T	H	T	T	H	T	T	H	T	T	T	T	T	T	T	T	T	C	T	T	T	T	T	T	H	H	T	C	C	T	T	T	T	H
JAX00576367	5	23842160	0	G	A	G	G	G	G	G	G	G	A	G	G	G	G	G	G	G	G	G	G	G	H	G	G	G	G	H	G	G	G	G	G	H	A	G	G	G	H	G	G	G	G	G	H	G	G
JAX00576368	5	23847238	0	A	G	A	A	A	A	A	G	G	A	A	A	A	H	A	A	H	A	A	H	A	A	A	A	A	A	A	A	A	G	A	A	A	A	A	A	H	H	A	G	G	A	A	A	A	H
JAX00576373	5	23850334	0	G	T	G	G	G	T	G	G	G	G	T	G	T	G	G	G	G	G	G	G	G	G	G	H	G	H	G	G	G	G	G	G	G	G	G	G	G	G	T	G	G	G	G	G	G	H
JAX00576377	5	23870729	0	T	G	T	T	T	G	T	G	G	G	G	T	G	H	T	T	H	T	T	H	T	H	T	H	T	H	H	T	T	G	T	T	H	G	T	T	H	G	G	G	G	T	T	H	T	G
JAX00576385	5	23882617	0	G	A	G	G	G	G	G	A	G	G	G	G	G	H	G	G	H	G	G	G	G	G	G	G	G	G	G	G	G	A	G	G	G	G	G	G	H	G	G	A	A	G	G	G	G	G
JAX00576389	5	23887041	0	G	A	G	G	G	G	G	G	A	G	G	G	G	G	G	G	G	G	G	H	G	G	G	G	G	G	G	G	G	G	G	G	G	G	G	G	G	H	G	G	G	G	G	G	G	H
JAX00576393	5	23888625	0	T	C	T	T	T	T	T	C	C	T	T	T	T	N	T	T	H	T	T	H	T	T	T	T	T	T	T	T	T	C	T	T	T	T	T	T	N	H	T	C	C	T	T	T	T	H
JAX00576403	5	23922771	0	A	G	A	A	A	A	A	A	G	A	A	A	A	A	A	A	A	A	A	H	A	A	A	A	A	A	A	A	A	A	A	A	A	A	A	A	A	H	A	A	A	A	A	A	A	H
JAX00576424	5	23978872	0	A	G	A	A	A	A	A	G	G	A	A	A	A	H	A	A	H	A	A	H	A	A	A	A	A	A	A	A	A	G	A	A	A	A	A	A	H	H	A	G	G	A	A	A	A	H
JAX00576425	5	23991662	0	T	A	T	T	T	T	A	A	A	A	T	A	T	H	T	A	H	A	T	H	H	H	A	H	N	T	H	T	A	A	T	A	A	A	A	T	H	A	T	A	A	T	T	H	T	H
JAX00576427	5	24006017	0	G	A	G	G	A	A	G	G	G	G	A	G	A	H	G	G	G	G	A	H	H	G	G	H	G	H	N	G	G	G	G	G	G	G	G	G	G	G	A	G	G	G	A	G	G	N
JAX00127961	5	24010036	0	C	T	C	C	T	T	T	C	C	T	T	T	T	H	C	T	C	T	T	H	T	H	T	T	H	H	H	C	T	C	C	T	T	T	T	C	C	H	T	C	C	C	T	H	C	H
JAX00127966	5	24069458	0	C	G	C	C	G	G	C	G	G	C	G	C	G	G	C	C	N	C	G	G	N	C	C	H	C	N	C	C	C	G	C	C	C	C	C	C	N	H	G	G	G	C	G	C	C	G
JAX00576441	5	24084578	0	T	C	T	T	T	T	T	C	C	T	T	T	T	N	T	T	H	T	T	H	T	T	T	T	T	T	T	T	T	C	T	T	T	T	T	T	H	H	T	C	C	T	T	T	T	H
JAX00576447	5	24104797	0	G	A	A	G	G	G	G	G	G	G	G	G	G	G	G	G	G	G	G	G	G	H	G	G	H	H	H	A	G	G	G	G	G	G	G	G	H	G	G	G	G	G	G	H	A	G
JAX00576449	5	24105464	0	G	A	G	G	G	G	G	G	A	G	G	G	G	G	G	G	G	G	G	H	G	G	G	G	G	G	G	G	G	G	G	G	G	G	G	G	G	H	G	G	G	G	G	G	G	H
JAX00127969	5	24107599	0	T	C	C	T	T	T	T	C	C	T	T	T	T	H	T	T	H	T	T	H	T	H	T	T	H	H	H	C	T	C	T	T	T	T	T	T	C	H	T	C	C	T	T	H	C	H
JAX00127970	5	24124967	0	A	G	A	A	G	A	A	A	G	A	A	A	A	H	A	A	A	A	G	N	N	A	A	A	A	A	A	A	A	A	A	A	A	A	A	A	A	H	A	A	A	A	N	A	A	H
JAX00576454	5	24162689	0	G	A	G	G	G	A	G	G	G	G	A	G	A	G	G	G	G	G	G	G	G	G	G	H	G	H	G	G	G	G	G	G	G	G	G	G	G	G	A	G	G	G	G	G	G	H
JAX00576457	5	24165884	0	G	C	G	G	C	C	G	C	G	G	C	G	C	C	G	G	H	G	C	H	H	G	G	H	G	H	G	G	G	C	G	G	G	G	G	G	H	G	C	C	C	G	C	G	G	H
JAX00576458	5	24175765	0	G	A	G	G	A	A	G	G	G	G	A	G	A	H	G	G	G	G	A	H	H	G	G	H	G	H	G	G	G	G	G	G	G	G	G	G	G	G	A	G	G	G	A	G	G	H
JAX00127975	5	24199086	0	C	G	G	C	G	G	G	C	G	G	G	G	G	H	C	G	C	G	G	G	G	G	G	G	G	G	G	G	G	C	C	G	G	G	G	C	H	G	G	C	C	C	G	G	G	G
JAX00576465	5	24203756	0	T	G	G	T	G	G	G	G	T	G	G	G	G	G	T	G	H	G	G	H	G	G	G	G	G	G	G	G	G	G	T	G	G	G	G	T	G	H	G	G	G	T	G	G	G	H
JAX00576467	5	24203934	0	T	C	C	T	T	T	C	C	C	C	T	C	T	H	T	C	H	C	T	N	H	C	C	H	C	H	C	C	C	C	T	C	C	C	C	T	C	C	T	C	C	T	T	C	C	N
JAX00127976	5	24210748	0	A	G	A	A	G	G	A	G	G	A	G	A	G	G	A	A	H	A	G	G	H	A	A	H	A	H	A	A	A	G	A	A	A	A	A	A	H	H	G	G	G	A	G	A	A	G
JAX00127977	5	24212349	0	T	C	T	T	C	C	T	C	C	T	C	T	C	C	T	T	H	T	C	C	H	T	T	H	T	H	T	T	T	C	T	T	T	T	T	T	H	H	C	C	C	T	C	T	T	C
JAX00576478	5	24222073	0	A	C	A	A	C	C	A	C	C	A	C	A	C	C	A	A	H	A	C	C	H	A	A	H	A	H	A	A	A	C	A	A	A	A	A	A	H	H	C	C	C	A	C	A	A	C
JAX00576480	5	24224286	0	T	A	T	T	T	T	T	T	A	T	T	T	T	T	T	T	T	T	T	H	T	T	T	T	T	T	T	T	T	T	T	T	T	T	T	T	T	H	T	T	T	T	T	T	T	H
JAX00127979	5	24250429	0	A	G	A	A	G	G	A	G	G	A	G	A	G	G	A	A	H	A	G	G	N	A	A	H	A	H	A	A	A	G	A	A	A	A	A	A	G	N	G	G	G	A	G	A	A	G
JAX00576484	5	24251415	0	A	G	A	A	G	G	A	G	G	A	H	A	H	G	A	A	H	A	G	G	H	A	A	A	A	A	A	A	A	G	A	A	A	A	A	A	H	A	N	G	G	A	G	A	A	N
JAX00576488	5	24255930	0	T	C	T	T	T	C	T	T	C	T	C	T	C	T	T	T	T	T	T	N	T	T	T	N	T	N	T	T	T	T	T	T	T	T	T	T	T	H	C	T	T	T	T	T	T	C
JAX00576495	5	24299018	0	T	C	C	T	T	T	T	T	T	T	T	T	T	T	T	T	T	T	T	T	T	H	T	T	H	H	H	C	T	T	T	T	T	T	T	T	H	T	T	T	T	T	T	H	C	T
JAX00576497	5	24303573	0	C	T	C	C	C	C	C	T	C	C	C	C	C	H	C	C	H	C	C	C	C	C	C	C	C	C	C	C	C	T	C	C	C	C	C	C	H	C	C	T	T	C	C	C	C	C
JAX00576502	5	24314816	0	G	C	G	G	G	G	G	C	G	G	G	G	G	H	G	G	H	G	G	G	G	G	G	G	G	G	G	G	G	C	G	G	G	G	G	G	H	G	G	C	C	G	G	G	G	G
JAX00576503	5	24315224	0	A	G	G	A	A	G	A	A	A	A	G	A	G	A	A	A	A	A	A	A	A	H	A	H	H	G	H	G	A	A	A	A	A	A	A	A	H	A	G	A	A	A	A	H	G	H
JAX00576506	5	24324917	0	A	G	G	A	A	G	G	G	A	G	G	G	G	H	A	G	H	G	A	A	H	G	G	G	G	G	G	G	G	G	A	G	G	G	G	A	G	H	G	G	G	A	A	G	G	H
JAX00576511	5	24332082	0	C	T	T	C	T	T	T	C	C	T	T	T	T	H	C	T	C	T	T	H	T	T	T	T	T	T	T	T	T	C	C	T	T	T	T	C	H	H	T	C	C	C	T	T	T	H
JAX00576522	5	24379543	0	A	T	A	A	A	A	A	T	T	A	A	A	A	H	A	A	N	A	A	H	A	A	A	A	A	A	A	A	A	T	A	A	A	A	A	A	H	N	A	T	T	A	A	A	A	N
JAX00576523	5	24382212	0	G	A	G	G	G	G	G	A	A	G	G	G	G	H	G	G	H	G	G	H	G	G	G	G	G	G	G	G	G	A	G	G	G	G	G	G	H	H	G	A	A	G	G	G	G	H
JAX00576526	5	24384174	0	C	T	C	C	C	C	C	C	T	C	N	H	C	C	C	C	C	C	C	H	C	C	C	C	C	C	C	C	C	C	C	C	C	C	C	C	C	H	C	C	C	C	C	C	C	H
JAX00576528	5	24385352	0	G	C	C	G	C	C	C	C	C	C	C	N	C	C	G	C	N	C	C	C	C	C	C	C	C	C	C	C	C	C	G	C	C	C	C	G	C	C	C	C	C	G	C	C	C	C
JAX00127991	5	24403752	0	C	G	G	C	C	G	G	C	C	G	G	G	G	C	C	G	C	G	C	C	H	G	G	G	G	G	G	G	G	C	C	G	G	G	G	C	H	H	G	C	C	C	C	G	G	H
JAX00576541	5	24429862	0	C	T	C	C	T	T	C	C	T	C	T	C	T	H	C	C	C	C	T	T	H	C	C	H	C	H	C	C	C	C	C	C	C	C	C	C	C	H	T	C	C	C	T	C	C	T
JAX00576543	5	24435836	0	G	A	G	G	A	G	A	A	G	A	G	A	G	A	G	A	H	A	A	H	A	H	A	H	H	G	H	G	A	A	G	A	A	A	A	G	H	H	G	A	A	G	A	H	G	G
JAX00576544	5	24436298	0	T	C	T	T	C	T	C	C	T	C	T	C	T	C	T	C	H	C	C	H	C	H	C	H	H	T	N	T	C	C	T	C	C	C	C	T	H	N	T	C	C	T	C	H	T	T
JAX00576548	5	24440023	0	T	C	C	T	C	T	T	T	T	T	T	T	T	H	T	T	T	T	C	H	H	H	T	T	H	H	H	C	T	T	T	T	T	T	T	T	H	T	T	T	T	T	C	H	C	T
JAX00576549	5	24441510	0	C	T	C	C	C	C	T	C	C	T	C	T	C	C	C	T	C	T	C	C	H	H	T	H	H	C	H	C	T	C	C	T	T	T	T	C	C	H	C	C	C	C	C	H	C	C
JAX00127994	5	24441570	0	A	C	C	A	C	C	C	C	C	C	C	C	C	C	A	C	H	C	C	C	C	C	C	C	C	C	C	C	C	C	A	C	C	C	C	A	C	C	C	C	C	A	C	C	C	C
JAX00189619	5	24441781	0	C	T	T	C	T	T	T	C	T	T	T	T	T	H	C	T	C	T	T	T	T	T	T	T	T	T	T	T	N	C	C	T	T	N	T	C	H	N	T	C	C	C	T	T	T	T
JAX00576554	5	24453369	0	C	G	C	C	C	C	G	C	C	G	C	G	C	C	C	G	C	G	C	C	H	H	G	H	H	C	H	C	G	C	C	G	G	G	G	C	C	H	C	C	C	C	C	H	C	C
JAX00576556	5	24459871	0	A	T	A	A	A	A	A	T	T	A	A	A	A	H	A	A	H	A	A	H	A	A	A	A	A	A	A	A	A	T	A	A	A	A	A	A	H	H	A	T	T	A	A	A	A	H
JAX00576557	5	24459893	0	T	C	T	T	T	T	T	C	C	T	T	T	T	H	T	T	H	T	T	H	T	T	T	T	T	T	T	T	T	C	T	T	T	T	T	T	H	H	T	C	C	T	T	T	T	H
JAX00576565	5	24474171	0	T	C	T	T	C	T	T	T	C	T	T	T	T	C	T	T	T	T	C	C	C	T	T	T	T	T	T	T	T	T	T	T	T	T	T	T	T	H	T	T	T	T	C	T	T	T
JAX00576570	5	24478481	0	G	A	G	G	G	A	G	G	G	G	A	G	A	G	G	G	G	G	G	G	G	G	G	N	G	H	G	G	G	G	G	G	G	G	G	G	G	G	A	G	G	G	G	G	G	H
JAX00576573	5	24481537	0	G	A	G	G	A	G	A	A	A	A	G	A	G	A	G	A	H	A	A	A	A	H	A	H	H	G	H	G	A	A	G	A	A	A	A	G	H	A	G	A	A	G	A	H	G	H
JAX00576574	5	24481705	0	C	T	C	C	C	C	T	C	C	T	C	T	C	C	C	T	C	T	C	C	H	H	T	H	H	C	H	C	T	C	C	T	T	T	T	C	C	H	C	C	C	C	C	H	C	C
JAX00225675	5	24482209	0	C	T	C	C	C	C	C	C	T	C	C	C	C	C	C	C	C	C	C	H	C	C	C	C	C	C	C	C	C	C	C	C	C	C	C	C	C	H	C	C	C	C	C	C	C	C
JAX00576578	5	24495342	0	A	G	G	A	G	G	A	G	G	A	G	A	G	G	A	A	H	A	G	G	H	N	A	H	N	G	H	G	A	G	A	A	A	A	A	A	G	H	G	G	G	A	G	G	G	G
JAX00189620	5	24508177	0	G	A	A	G	A	A	A	G	G	A	A	A	A	H	G	A	G	A	A	H	A	A	A	A	A	A	A	A	A	G	G	A	A	A	A	G	H	H	A	G	G	G	A	A	A	H
JAX00576591	5	24538822	0	G	T	T	G	T	G	G	T	G	T	G	G	G	T	G	G	G	G	T	H	N	T	G	G	N	G	T	T	G	T	G	G	N	T	G	G	T	N	G	T	T	G	T	T	T	G
JAX00576597	5	24558881	0	G	A	A	G	A	G	G	A	A	G	G	G	G	A	G	G	H	G	A	A	H	H	G	G	H	H	H	A	G	A	G	G	G	G	G	G	A	H	G	A	A	G	A	H	A	H
JAX00576604	5	24595086	0	G	A	G	G	G	A	A	G	G	G	A	A	A	G	G	A	G	A	G	G	H	G	A	A	H	H	G	G	A	G	G	A	H	G	A	G	G	G	A	G	G	G	G	G	G	H
JAX00576608	5	24601354	0	C	T	C	C	C	C	C	T	C	C	C	C	C	H	C	C	H	C	C	C	C	C	C	C	C	C	C	C	C	T	C	C	C	C	C	C	H	C	C	T	T	C	C	C	C	H
JAX00576611	5	24602272	0	A	G	A	A	A	A	A	A	G	A	A	A	A	A	A	A	A	A	A	H	A	A	A	A	A	A	A	A	A	A	A	A	A	A	A	A	A	H	A	A	A	A	A	A	A	A
JAX00576613	5	24602398	0	G	A	A	G	G	G	G	G	G	G	G	G	G	G	G	G	G	G	G	G	G	H	G	G	H	H	H	A	G	G	G	G	G	G	G	G	H	G	G	G	G	G	G	H	A	G
JAX00576620	5	24628369	0	G	A	G	G	G	G	G	A	A	G	G	G	G	A	G	G	N	G	G	H	G	G	G	G	G	G	G	G	G	A	G	G	G	G	G	G	A	H	G	A	A	G	G	G	G	H
JAX00576621	5	24630094	0	A	C	A	A	A	A	A	C	C	C	A	A	A	N	A	A	H	A	N	H	A	H	A	A	A	A	H	A	A	C	A	A	H	C	A	A	H	C	A	C	C	A	A	H	A	H
JAX00128008	5	24637806	0	G	A	A	G	G	A	A	G	G	G	A	A	A	G	G	A	G	A	G	G	H	H	A	A	A	A	H	A	A	G	G	A	H	G	A	G	H	G	A	G	G	G	G	H	A	H
JAX00576625	5	24652029	0	G	A	A	G	G	A	A	G	G	G	A	A	A	G	G	A	G	A	G	G	H	H	A	A	A	A	H	A	A	G	G	A	H	G	A	G	H	G	A	G	G	G	G	H	A	H
JAX00576629	5	24653435	0	T	C	T	T	T	T	T	C	C	T	T	T	T	H	T	T	H	T	T	H	T	T	T	T	T	T	T	T	T	C	T	T	T	T	T	T	H	H	T	C	C	T	T	T	T	H
JAX00128011	5	24670788	0	A	G	G	A	G	G	G	G	G	G	G	G	G	G	A	G	H	G	G	G	G	G	G	G	G	G	G	G	G	G	A	G	G	G	G	A	G	G	G	G	G	A	G	G	G	G
JAX00576635	5	24680093	0	T	C	T	T	T	T	T	C	T	T	T	T	T	H	T	T	H	T	T	T	T	T	T	T	T	T	T	T	T	C	T	T	T	T	T	T	H	T	T	C	C	T	T	T	T	H
JAX00576640	5	24769185	0	C	G	C	C	C	C	C	C	G	C	C	C	C	C	C	C	C	C	C	H	C	C	C	C	C	C	C	C	C	C	C	C	C	C	C	C	C	H	C	C	C	C	C	C	C	C
JAX00576642	5	24771828	0	G	C	C	G	G	G	G	G	G	G	G	G	G	G	G	G	G	G	G	G	G	H	G	G	H	H	H	C	G	G	G	G	G	G	G	G	H	G	G	G	G	G	G	H	C	G
JAX00576643	5	24773067	0	G	A	G	G	G	G	G	G	A	G	G	G	G	G	G	G	G	G	G	H	G	G	G	G	G	G	G	G	G	G	G	G	G	G	G	G	G	H	G	G	G	G	G	G	G	G
JAX00576644	5	24773087	0	C	T	C	C	C	C	C	T	T	C	C	C	C	H	C	C	H	C	C	H	C	C	C	C	C	C	C	C	C	T	C	C	C	C	C	C	H	H	C	T	T	C	C	C	C	H
JAX00128021	5	24804189	0	A	G	G	A	G	A	A	G	G	A	A	A	A	G	A	A	H	A	G	G	H	H	A	A	H	H	H	G	A	G	A	A	A	A	A	A	G	H	A	G	G	A	G	H	G	H
JAX00576645	5	24807309	0	C	T	T	C	T	C	C	T	T	C	C	C	C	T	C	C	H	C	T	T	H	H	C	C	H	H	H	T	C	T	C	C	C	C	C	C	T	H	C	T	T	C	T	H	T	H
JAX00576647	5	24812520	0	G	A	G	G	G	G	G	A	G	G	G	G	G	H	G	G	H	G	G	G	G	G	G	G	G	G	G	G	G	A	G	G	G	G	G	G	H	G	G	A	A	G	G	G	G	H
JAX00576651	5	24834962	0	C	T	C	C	T	C	C	T	T	C	C	C	C	T	C	C	H	C	T	T	H	C	C	C	C	C	C	C	C	T	C	C	C	C	C	C	H	H	C	T	T	C	T	C	C	H
JAX00576655	5	24844767	0	A	G	A	A	A	A	A	G	A	A	A	A	A	H	A	A	H	A	A	A	A	A	A	A	A	A	A	A	A	G	A	A	A	A	A	A	N	A	A	G	G	A	A	A	A	N
JAX00576661	5	24884124	0	C	A	C	C	C	C	C	C	C	A	C	C	C	C	C	C	C	C	C	C	C	C	C	C	C	C	C	C	C	C	C	C	C	A	C	C	C	C	C	C	C	C	C	H	C	C
JAX00128029	5	24910336	0	T	C	T	T	C	T	T	T	T	T	T	T	T	C	T	T	T	T	C	C	C	T	T	T	T	T	T	T	T	T	T	T	T	T	T	T	T	T	T	T	T	T	C	T	T	T
JAX00576667	5	24918513	0	T	A	T	T	T	T	T	T	A	T	T	T	N	T	T	T	T	T	T	H	T	T	T	T	T	T	T	T	T	T	T	T	T	T	T	T	T	H	T	T	T	N	T	T	T	T
JAX00128033	5	24962528	0	G	A	A	G	G	G	G	G	G	G	G	G	G	G	G	G	G	G	G	G	G	G	G	G	H	G	H	A	G	G	G	G	G	G	G	G	H	G	G	G	G	G	G	H	A	G
JAX00128035	5	24980580	0	T	C	C	T	T	T	T	T	T	T	T	T	T	T	T	T	T	T	T	T	T	H	T	T	H	H	H	C	T	T	T	T	T	T	T	T	H	T	T	T	T	T	T	H	C	T
JAX00576685	5	25019693	0	C	T	C	C	C	C	C	C	T	C	C	C	C	C	C	C	C	C	C	H	C	C	C	C	C	C	C	C	C	C	C	C	C	C	C	C	C	H	C	C	C	C	C	C	C	C
JAX00576687	5	25031099	0	G	A	G	G	A	G	G	G	G	G	G	G	G	H	G	G	G	G	A	H	H	G	G	G	G	G	G	G	G	G	G	G	G	G	G	G	G	G	G	G	G	G	A	G	G	G
JAX00576688	5	25031124	0	A	G	A	A	A	A	A	G	G	A	A	A	A	H	A	A	H	A	A	H	A	A	A	A	A	A	A	A	A	G	A	A	A	A	A	A	N	H	A	G	G	A	A	A	A	H
JAX00225688	5	25041127	0	T	C	T	T	C	T	T	C	C	C	T	T	T	C	T	T	H	T	C	C	H	H	T	T	T	T	H	T	T	C	T	T	H	C	T	T	H	C	T	C	C	T	C	H	T	H
JAX00128039	5	25058956	0	G	C	G	G	C	G	G	C	C	G	G	G	G	C	G	G	N	G	C	C	N	G	G	G	G	G	G	G	G	C	G	G	G	G	G	G	N	N	G	C	C	G	C	G	G	H
JAX00128041	5	25073773	0	C	T	C	C	T	C	C	T	T	C	C	C	C	T	C	C	H	C	T	T	H	C	C	C	C	C	C	C	C	T	C	C	C	C	C	C	H	H	C	T	T	C	T	C	C	H
JAX00576696	5	25096656	0	G	A	G	G	G	G	G	A	G	G	G	G	G	H	G	G	H	G	G	G	G	G	G	G	G	G	G	G	G	A	G	G	G	G	G	G	H	G	G	A	A	G	G	G	G	H
JAX00128042	5	25096682	0	A	G	A	A	G	A	A	G	A	A	A	A	A	G	A	A	H	A	G	H	H	A	A	A	A	A	A	A	A	G	A	A	A	A	A	A	H	A	A	G	G	A	G	A	A	H
JAX00576697	5	25096910	0	G	C	G	G	G	G	G	C	C	G	G	G	G	H	G	G	H	G	G	H	G	G	G	G	G	G	G	G	G	C	G	G	G	G	G	G	H	H	G	C	C	G	G	G	G	H
JAX00576698	5	25120090	0	A	G	A	A	G	A	A	G	G	A	A	A	A	G	A	A	H	A	G	G	H	A	A	A	A	A	A	A	A	G	A	A	A	A	A	A	H	H	A	G	G	A	G	N	A	H
JAX00128045	5	25121452	0	A	G	A	A	G	A	A	G	G	A	A	A	A	G	A	A	H	A	G	G	H	A	A	A	A	A	A	A	A	G	A	A	A	A	A	A	H	H	A	G	G	A	G	A	A	H
JAX00128046	5	25121718	0	C	T	C	C	T	C	C	C	C	C	C	C	C	H	C	C	C	C	T	H	H	C	C	C	C	C	C	C	C	C	C	C	C	C	C	C	C	C	C	C	C	C	T	C	C	C
JAX00128047	5	25157486	0	T	A	T	T	A	T	T	A	A	T	T	T	T	A	T	T	H	T	A	A	N	T	T	T	T	T	T	T	T	A	T	T	T	T	T	T	H	N	T	A	A	T	A	T	T	H
JAX00576705	5	25172584	0	G	C	G	G	G	G	G	G	C	G	G	G	G	G	G	G	G	G	G	H	G	G	G	G	G	G	G	G	G	G	G	G	G	G	G	G	G	H	G	G	G	G	G	G	G	G
JAX00576709	5	25191835	0	A	T	A	A	A	T	T	A	A	T	T	T	T	A	A	T	A	T	A	A	H	H	T	T	H	H	H	A	T	A	A	T	T	T	T	A	A	H	T	A	A	A	A	H	A	H
JAX00576715	5	25202430	0	C	T	C	C	T	C	C	C	C	C	C	C	C	H	C	C	C	C	T	H	H	C	C	C	C	C	C	C	C	C	C	C	C	C	C	C	C	C	C	C	C	C	T	C	C	C
JAX00576716	5	25203396	0	T	C	T	T	C	T	T	C	C	T	T	T	T	C	T	T	H	T	C	C	H	T	T	T	T	T	T	T	T	C	T	T	T	T	T	T	H	H	T	C	C	T	C	T	T	H
JAX00576721	5	25206001	0	T	G	T	T	G	G	G	G	G	G	G	G	G	G	N	G	H	G	G	G	G	H	G	G	N	N	H	T	G	G	T	G	G	G	G	T	H	G	G	G	G	N	G	H	T	G
JAX00128052	5	25206943	0	G	A	G	G	G	A	A	G	G	A	A	A	A	G	G	A	G	A	G	G	H	H	A	A	H	H	H	G	A	G	G	A	A	A	A	G	G	H	A	G	G	G	G	H	G	H
JAX00576723	5	25213798	0	T	A	T	T	T	A	A	T	T	A	A	A	A	T	T	A	T	A	T	T	H	H	A	A	H	H	H	T	A	T	T	A	A	A	A	T	T	H	A	T	T	T	T	H	T	H
JAX00576724	5	25215395	0	C	T	C	C	C	T	T	C	C	C	T	T	T	C	C	T	C	T	C	C	H	C	T	T	H	H	C	C	T	C	C	T	H	C	T	C	C	C	T	C	C	C	C	C	C	H
JAX00576728	5	25227991	0	T	G	T	T	T	G	G	G	G	T	G	G	G	H	T	G	H	G	T	H	H	T	G	G	H	H	T	T	G	G	T	G	H	T	G	T	H	N	G	G	G	T	T	T	T	G
JAX00576729	5	25228607	0	T	C	T	T	T	C	C	C	C	C	C	C	C	H	T	C	H	C	T	H	H	N	C	C	H	H	H	T	C	C	T	C	C	C	C	T	H	C	C	C	C	T	T	H	T	C
JAX00576730	5	25228646	0	G	T	G	G	G	G	G	G	G	T	G	G	G	G	G	G	G	G	G	G	G	H	G	G	G	G	H	G	G	G	G	G	H	T	G	G	G	H	G	G	G	G	G	H	G	G
JAX00576736	5	25251725	0	C	A	C	C	C	C	C	C	A	C	C	C	C	C	C	C	C	C	C	H	C	C	C	C	C	C	C	C	C	C	C	C	C	C	C	C	C	H	C	C	C	C	C	C	C	C
JAX00128056	5	25272785	0	T	C	T	T	C	T	T	T	T	T	T	T	T	H	T	T	T	T	C	H	H	T	T	T	T	T	T	T	T	T	T	T	T	T	T	T	T	T	T	T	T	T	C	T	T	T
JAX00576742	5	25295565	0	A	G	A	A	A	A	A	G	G	A	A	A	A	A	A	A	A	A	A	A	A	A	A	A	A	A	A	A	A	G	A	A	A	A	A	A	A	A	A	N	G	A	A	A	A	A
JAX00128059	5	25304045	0	T	C	T	T	C	T	T	T	T	T	T	T	T	H	T	T	T	T	C	H	H	T	T	T	T	T	T	T	T	T	T	T	T	T	T	T	T	T	T	T	T	T	C	T	T	T
JAX00128060	5	25338303	0	C	T	C	C	T	C	C	T	T	C	C	C	C	T	C	C	H	C	T	T	H	C	C	C	C	C	C	C	C	T	C	C	C	C	C	C	H	H	C	T	T	C	T	C	C	N
JAX00128062	5	25341104	0	T	C	T	T	C	T	T	C	C	T	T	T	T	C	T	T	H	T	C	C	H	T	T	T	T	T	T	T	T	C	T	T	T	T	T	T	H	H	T	C	C	T	C	T	T	H
JAX00576761	5	25367774	0	C	T	C	C	C	T	T	T	T	T	T	T	T	C	C	T	C	T	C	C	C	C	T	T	C	C	N	C	T	T	C	T	T	T	T	C	C	T	T	T	T	C	C	C	C	T
JAX00576766	5	25376229	0	T	G	T	T	G	T	T	G	T	T	T	T	T	G	T	T	H	T	G	H	H	T	T	T	T	T	T	T	T	G	T	T	T	T	T	T	H	T	T	G	G	T	G	T	T	H
JAX00225697	5	25377215	0	T	A	T	T	T	T	T	T	A	T	T	T	T	T	T	T	T	T	T	N	T	T	T	T	T	T	T	T	T	T	T	T	T	T	T	T	T	H	T	T	T	T	T	T	T	T
JAX00225698	5	25377233	0	A	G	A	A	A	A	A	G	G	A	A	A	A	A	A	A	A	A	A	H	A	A	A	A	A	A	A	A	A	G	A	A	A	A	A	A	A	H	A	H	N	A	A	A	A	A
JAX00576771	5	25398991	0	G	A	G	G	G	G	G	A	G	G	G	G	G	H	G	G	H	G	G	G	G	G	G	G	G	G	G	G	G	A	G	G	G	G	G	G	H	G	G	A	A	G	G	G	G	H
JAX00576774	5	25412743	0	G	A	G	G	G	G	G	A	A	G	G	G	G	H	G	G	H	G	G	H	G	G	G	G	G	G	G	G	G	A	G	G	G	G	G	G	H	H	G	A	A	G	G	G	G	N
JAX00576776	5	25416431	0	A	C	A	A	A	A	A	A	C	A	A	A	A	A	A	A	A	A	A	H	A	A	A	A	A	A	A	A	A	A	A	A	A	A	A	A	A	H	A	A	A	A	A	A	A	A
JAX00576778	5	25417008	0	C	A	C	C	C	C	C	A	C	C	C	C	C	H	C	C	H	C	C	C	C	C	C	C	C	C	C	C	C	A	C	C	C	C	C	C	H	C	C	A	A	C	C	C	C	H
JAX00225701	5	25418204	0	C	T	C	C	C	C	C	C	T	C	C	C	C	C	C	C	C	C	C	H	C	C	C	C	C	C	C	C	C	C	C	C	C	C	C	C	C	H	C	C	C	C	C	C	C	C
JAX00128068	5	25425587	0	T	A	T	T	A	T	T	A	A	A	T	T	T	A	T	T	H	T	A	A	H	H	T	T	T	T	H	T	T	A	T	T	H	A	T	T	H	A	T	A	A	T	A	H	T	H
JAX00128077	5	26477446	0	C	G	C	C	G	C	C	C	C	C	C	C	C	H	C	C	C	C	G	H	H	C	C	C	C	C	C	C	C	C	C	C	C	C	C	C	C	C	C	C	C	C	H	C	C	C
JAX00576796	5	26487558	0	T	C	T	T	T	T	T	T	C	T	T	T	T	T	T	T	T	T	T	T	T	T	T	T	T	T	T	T	T	T	T	T	T	T	T	T	T	T	T	T	T	T	T	T	T	T
JAX00576797	5	26487601	0	T	G	T	T	T	T	T	G	G	G	T	T	T	H	T	T	H	T	T	H	T	H	T	T	T	T	H	T	T	G	T	T	H	G	T	T	H	G	T	G	G	T	T	H	T	H
JAX00128078	5	26487968	0	A	G	A	A	G	A	A	A	A	A	A	A	A	H	A	A	A	A	G	N	N	A	A	A	A	A	A	A	A	A	A	A	A	A	A	A	A	A	A	A	A	A	G	A	A	A
JAX00576799	5	26490018	0	C	T	C	C	C	C	C	T	T	T	C	C	C	H	C	C	H	C	C	H	C	N	C	C	C	C	N	C	C	T	C	C	N	T	C	C	H	T	C	T	T	C	C	N	C	H
JAX00128079	5	26500413	0	A	G	A	A	G	A	A	G	G	A	A	A	A	G	A	A	H	A	G	G	H	A	A	A	A	A	A	A	A	G	A	A	A	A	A	A	H	H	A	G	G	A	G	A	A	H
JAX00576801	5	26501640	0	C	T	C	C	C	C	C	C	T	C	C	C	C	C	C	C	C	C	C	T	C	C	C	C	C	C	C	C	C	C	C	C	C	C	C	C	C	H	C	C	C	C	C	C	C	C
JAX00576802	5	26509842	0	A	T	A	A	A	A	A	T	A	A	A	A	A	T	A	A	H	A	A	A	A	A	A	A	A	A	A	A	A	T	A	A	A	A	A	A	H	A	A	T	T	A	A	A	A	H
JAX00576805	5	26527184	0	T	C	T	T	T	T	T	C	C	T	T	T	T	H	T	T	H	T	T	H	T	T	T	T	T	T	T	T	T	C	T	T	T	T	T	T	H	H	T	C	H	T	T	T	T	H
JAX00576809	5	26533826	0	T	A	T	T	A	T	T	T	A	T	T	T	T	H	T	T	T	T	A	A	H	T	T	T	T	T	T	T	T	T	T	T	T	T	T	T	T	H	T	T	T	T	A	T	T	T
JAX00128082	5	26534622	0	T	C	C	T	C	T	T	C	C	T	T	T	T	C	T	T	H	T	C	C	H	H	T	T	H	H	H	C	T	C	T	T	T	T	T	T	C	H	T	C	C	T	C	H	C	H
JAX00128083	5	26534849	0	A	G	A	A	G	A	A	A	A	A	A	A	A	H	A	A	A	A	G	H	H	A	A	A	A	A	A	A	A	A	A	A	A	A	A	A	A	A	A	A	A	A	G	A	A	A
JAX00576815	5	26545352	0	A	G	A	A	A	A	A	G	A	A	A	A	A	H	A	A	N	A	A	A	A	A	A	A	A	A	A	A	A	G	A	A	A	A	A	A	H	A	A	G	H	A	A	A	A	H
JAX00576816	5	26547976	0	C	T	C	C	T	C	C	C	T	C	C	C	C	H	C	C	C	C	T	T	H	C	C	C	C	C	C	C	C	C	C	C	C	C	C	C	C	H	C	C	C	C	T	C	C	C
JAX00576817	5	26548075	0	G	A	G	G	G	G	G	A	A	G	G	G	G	H	G	G	H	G	G	H	G	G	G	G	G	G	G	G	G	A	G	G	G	G	G	G	H	H	G	A	H	G	G	G	G	H
JAX00576819	5	26548682	0	A	G	G	A	G	A	A	A	A	G	A	A	A	H	A	A	A	A	G	H	H	G	A	A	H	H	G	G	A	A	A	A	H	G	A	A	H	H	A	A	H	A	G	G	G	A
JAX00576820	5	26548729	0	A	T	T	A	T	A	A	A	A	T	A	A	A	H	A	A	A	A	T	H	H	T	A	A	H	H	T	T	A	A	A	A	H	T	A	A	H	H	A	A	H	A	T	T	T	A
JAX00576827	5	26561928	0	T	C	C	T	C	T	T	C	C	T	T	T	T	C	T	T	H	T	C	C	H	H	T	T	H	H	H	C	T	C	T	T	T	T	T	T	C	H	T	C	C	T	C	H	C	H
JAX00576828	5	26562276	0	C	T	C	C	C	C	C	C	T	C	C	C	C	C	C	C	C	C	C	T	C	C	C	C	C	C	C	C	C	C	C	C	C	C	C	C	C	N	C	C	C	C	C	C	C	C
JAX00128084	5	26563260	0	T	G	G	T	G	T	T	G	T	G	T	T	T	G	T	T	H	T	G	H	H	G	T	T	H	H	G	G	T	G	T	T	H	G	T	T	G	H	T	G	G	T	G	G	G	H
JAX00576836	5	26566426	0	G	T	G	G	G	G	G	G	T	G	G	G	G	G	G	G	G	G	G	H	G	G	G	G	G	G	G	G	G	G	G	G	G	G	G	G	G	H	G	G	G	G	G	G	G	G
JAX00576838	5	26567410	0	C	T	C	C	C	C	C	C	C	T	C	C	C	C	C	C	C	C	C	C	C	H	C	C	C	C	H	C	C	C	C	C	H	T	C	C	C	H	C	C	C	C	C	H	C	C
JAX00576840	5	26571447	0	A	C	A	A	A	A	A	C	C	A	A	A	A	H	A	A	H	A	A	H	A	A	A	A	A	A	A	A	A	C	A	A	A	A	A	A	H	H	A	C	H	A	A	A	A	H
JAX00128085	5	26571527	0	G	A	G	G	A	G	G	G	G	G	G	G	G	H	G	G	G	G	A	H	H	G	G	G	G	G	G	G	G	G	G	G	G	G	G	G	G	G	G	G	G	G	A	G	G	G
JAX00128086	5	26573932	0	T	A	T	T	A	T	T	A	A	A	T	T	T	A	T	T	H	T	A	A	H	H	T	T	T	T	H	T	T	A	T	T	H	A	T	T	H	A	T	A	H	T	A	H	T	H
JAX00576843	5	26602193	0	A	G	A	A	A	A	A	G	A	A	A	A	A	H	A	A	H	A	A	A	A	A	A	A	A	A	A	A	A	G	A	A	A	A	A	A	N	A	A	G	G	A	A	A	A	H
JAX00576846	5	26611777	0	A	C	A	A	A	A	A	C	C	A	A	A	A	H	A	A	H	A	A	H	A	A	A	A	A	A	A	A	A	C	A	A	A	A	A	A	H	H	A	C	N	A	A	A	A	H
JAX00576849	5	26624037	0	A	G	A	A	A	A	A	G	A	A	A	A	A	H	A	A	H	A	A	A	A	A	A	A	A	A	A	A	A	G	A	A	A	A	A	A	H	A	A	G	H	A	A	A	A	H
JAX00576853	5	26647790	0	C	T	C	C	T	C	C	C	C	T	C	C	C	H	C	C	C	C	T	H	H	H	C	C	C	C	H	C	C	C	C	C	H	T	C	C	C	H	C	C	C	C	T	H	C	C
JAX00576855	5	26649351	0	T	A	T	T	T	T	T	T	A	T	T	T	T	T	T	T	T	T	T	H	T	T	T	T	T	T	T	T	T	T	T	T	T	T	T	T	T	N	T	T	T	T	T	T	T	T
JAX00128091	5	26670929	0	C	T	C	C	T	C	C	T	T	T	C	C	C	T	C	C	H	C	T	T	H	N	C	C	C	C	H	C	C	T	C	C	H	T	C	C	N	T	C	T	N	C	T	H	C	H
JAX00128093	5	26687137	0	A	G	A	A	G	A	A	G	A	G	A	A	A	G	A	A	A	A	G	H	H	H	A	A	A	A	H	A	A	G	A	A	H	G	A	A	A	H	A	H	A	A	G	H	A	A
JAX00576866	5	26691564	0	G	A	G	G	A	G	G	A	A	A	G	G	G	A	G	G	H	G	A	A	H	H	G	G	G	G	H	G	G	A	G	G	H	A	G	G	H	A	G	A	H	G	A	H	G	H
JAX00576867	5	26701205	0	A	C	A	A	C	A	A	A	A	C	A	A	A	H	A	A	A	A	C	H	H	H	A	A	A	A	H	A	A	A	A	A	H	C	A	A	A	H	A	A	A	A	C	H	A	A
JAX00576869	5	26706064	0	C	G	C	C	G	C	C	C	G	G	C	C	C	H	C	C	C	C	G	G	N	H	C	C	C	C	H	C	C	C	C	C	H	G	C	C	C	G	C	C	C	C	G	H	C	C
JAX00576872	5	26736363	0	G	A	G	G	G	G	G	A	G	G	G	G	G	H	G	G	H	G	G	G	G	G	G	G	G	G	G	G	G	A	G	G	G	G	G	G	H	G	G	A	H	G	G	G	G	H
JAX00128098	5	26736467	0	G	C	G	G	C	G	G	G	G	G	G	G	G	H	G	G	G	G	C	H	H	G	G	G	G	G	G	G	G	G	G	G	G	G	G	G	G	G	G	G	G	G	C	G	N	G
JAX00576875	5	26744472	0	C	T	C	C	C	C	C	T	T	C	C	C	C	H	C	C	N	C	C	H	C	C	C	C	C	C	C	C	C	T	C	C	C	C	C	C	H	H	C	T	N	C	C	C	C	N
JAX00576881	5	26778230	0	C	T	C	C	C	C	C	C	T	C	C	C	C	C	C	C	C	C	C	H	C	C	C	C	C	C	C	C	C	H	C	C	C	C	C	C	C	H	C	C	C	C	C	C	C	C
JAX00128101	5	26778317	0	T	C	T	T	C	T	T	C	C	C	T	T	T	C	T	T	H	T	C	C	H	H	T	T	T	T	H	T	T	C	T	T	H	C	T	T	H	C	T	C	H	T	C	H	T	H
JAX00576887	5	26817864	0	C	T	C	C	C	C	C	T	T	T	C	C	C	H	C	N	H	C	C	H	C	H	C	C	C	C	H	C	C	T	C	C	H	T	C	C	H	T	C	T	H	C	C	H	C	H
JAX00576891	5	26823140	0	A	C	A	A	C	A	A	C	C	C	A	A	A	C	A	A	H	A	C	C	H	H	A	A	A	A	H	A	A	C	A	A	H	C	A	A	H	C	A	C	H	A	C	H	A	H
JAX00576895	5	26825260	0	T	G	T	T	T	T	T	G	G	T	T	T	T	H	T	T	H	T	T	H	T	T	T	T	T	T	T	T	T	G	T	T	T	T	T	T	H	H	T	G	H	T	T	T	T	H
JAX00576896	5	26825470	0	T	C	T	T	T	T	T	C	C	T	T	T	T	H	T	T	H	T	T	H	T	T	T	T	T	T	T	T	T	C	T	T	T	T	T	T	H	H	T	C	H	T	T	T	T	H
JAX00576897	5	26826594	0	G	A	G	G	A	G	G	G	G	A	G	G	G	H	G	G	G	G	A	H	H	H	G	G	G	G	H	G	G	G	G	G	H	A	G	G	G	H	G	G	G	G	A	H	G	G
JAX00576899	5	26828839	0	A	C	A	A	C	A	A	C	C	A	A	A	A	C	A	A	H	A	C	C	H	A	A	A	A	A	A	A	A	C	A	A	A	A	A	A	H	H	A	C	H	A	C	A	A	H
JAX00576900	5	26828967	0	G	T	G	G	G	G	G	G	G	T	G	G	G	G	G	G	G	G	G	G	G	H	G	G	G	G	H	G	G	G	G	G	H	T	G	G	G	H	G	G	G	G	G	H	G	G
JAX00576905	5	26844084	0	A	G	A	A	G	A	A	G	A	G	A	A	A	G	A	A	H	A	G	H	H	H	A	A	A	A	H	A	A	G	A	A	H	G	A	A	H	H	A	G	H	A	G	H	A	H
JAX00128108	5	26880464	0	T	G	T	T	G	T	T	G	G	T	T	T	T	G	T	T	H	T	G	G	N	T	T	T	T	T	T	T	T	G	T	T	T	T	T	T	H	H	T	G	H	T	G	T	T	H
JAX00128109	5	26894077	0	T	G	T	T	G	T	T	G	T	T	T	T	T	G	T	T	H	T	G	H	H	T	T	T	T	T	T	T	T	G	T	T	T	T	T	T	H	T	T	G	H	T	G	T	T	H
JAX00576914	5	26894947	0	A	G	A	A	G	A	A	G	A	A	A	A	A	G	A	A	A	A	G	N	A	A	A	A	A	A	A	A	A	G	A	A	A	A	A	A	A	A	A	G	N	A	G	A	A	H
JAX00225716	5	26929572	0	G	T	G	G	G	G	G	G	T	G	G	G	G	G	G	G	G	G	G	H	G	G	G	G	G	G	G	G	G	N	G	G	G	G	G	G	G	H	G	G	G	G	G	G	G	G
JAX00576923	5	26942576	0	G	A	G	G	G	G	G	A	G	G	G	G	G	H	G	G	H	G	G	G	G	G	G	G	G	G	G	G	G	A	G	G	G	G	G	G	H	G	G	A	H	G	G	G	G	H
JAX00128114	5	26964487	0	G	A	G	G	A	G	G	A	A	G	G	G	G	A	G	G	H	G	A	A	H	G	G	G	G	G	G	G	G	A	G	G	G	G	G	G	H	H	G	A	H	G	A	G	G	H
JAX00128115	5	26966497	0	C	T	T	C	T	C	T	T	T	T	C	T	C	T	C	T	H	T	T	T	T	T	T	H	T	H	T	T	T	T	C	T	T	T	T	C	T	T	C	T	T	C	T	T	T	H
JAX00576930	5	26973888	0	G	A	G	G	G	G	G	A	G	G	G	G	G	H	G	G	H	G	G	G	G	G	G	G	G	G	G	G	G	A	G	G	G	G	G	G	H	G	G	A	H	G	G	G	G	H
JAX00576932	5	27005567	0	A	G	A	A	A	A	A	G	A	A	A	A	A	H	A	A	H	A	A	A	A	A	A	A	A	A	A	A	A	G	A	A	A	A	A	A	H	A	A	G	H	A	A	A	A	H
JAX00576935	5	27031710	0	A	G	A	A	A	A	A	A	G	A	A	A	A	A	A	A	A	A	A	G	A	A	A	A	A	A	A	A	A	A	A	A	A	A	A	A	A	H	A	A	A	A	A	A	A	A
JAX00128122	5	27060693	0	G	A	A	G	G	G	A	G	G	A	G	A	G	G	G	A	G	A	G	G	H	A	A	H	A	H	A	A	A	G	G	A	A	A	A	G	H	H	G	G	H	G	G	A	A	G
JAX00576946	5	27158968	0	A	G	A	A	A	A	A	A	G	A	A	A	A	A	A	A	A	A	A	G	A	A	A	A	A	A	A	A	A	A	A	A	A	A	A	A	A	N	A	A	A	A	A	A	A	A
JAX00576948	5	27170931	0	A	C	A	A	A	A	A	A	C	A	A	A	A	A	A	A	A	A	A	C	A	A	A	A	A	A	A	A	A	A	A	A	A	A	A	A	A	H	A	A	A	A	A	A	A	A
JAX00128130	5	27182837	0	A	T	A	A	A	A	A	T	A	A	A	A	A	N	A	A	H	A	A	A	A	A	A	A	A	A	A	A	A	T	A	A	A	A	A	A	H	A	A	T	N	A	A	A	A	N
JAX00576950	5	27183526	0	T	C	T	T	T	T	T	C	T	T	T	T	T	H	T	T	H	T	T	T	T	T	T	T	T	T	T	T	T	C	T	T	T	T	T	T	H	T	T	C	H	T	T	T	T	H
JAX00576954	5	27217986	0	C	T	C	C	C	C	C	T	C	C	C	C	C	H	C	C	H	C	C	C	C	C	C	C	C	C	C	C	C	T	C	C	C	C	C	C	H	C	C	T	H	C	C	C	C	H
JAX00128135	5	27253411	0	T	A	T	T	A	T	T	A	A	A	T	T	T	A	T	T	H	T	A	A	H	H	T	T	T	T	H	T	T	A	T	T	H	A	T	T	H	A	T	A	H	T	A	H	T	H
JAX00576971	5	27279322	0	G	A	G	G	G	G	G	G	A	G	G	G	G	G	G	G	G	G	G	A	G	G	G	G	G	G	G	G	G	G	G	G	G	G	G	G	G	H	G	G	G	G	G	G	G	G
JAX00576974	5	27289364	0	G	C	G	G	G	G	G	C	G	G	G	G	G	N	G	G	H	G	G	G	G	G	G	G	G	G	G	G	G	C	G	G	G	G	G	G	H	G	G	C	H	G	G	G	G	H
JAX00128138	5	27289782	0	A	G	A	A	G	A	A	G	G	A	A	A	A	G	A	A	H	A	G	G	H	A	A	A	A	A	A	A	A	G	A	A	A	A	A	A	H	H	A	G	H	A	G	A	A	H
JAX00128139	5	27303011	0	G	A	G	G	A	G	G	G	G	G	G	G	G	H	G	G	G	G	A	G	H	G	G	G	G	G	G	G	G	G	G	G	G	G	G	G	G	G	G	G	G	G	A	G	G	G
JAX00576976	5	27310801	0	A	G	A	A	A	A	A	G	G	A	A	A	A	H	N	A	H	A	A	G	A	A	A	A	A	A	A	A	A	G	A	A	A	A	A	A	H	N	A	H	N	A	A	A	A	H
JAX00576981	5	27332047	0	C	T	C	C	C	C	C	C	T	C	C	C	C	C	C	C	C	C	C	T	C	C	C	C	C	C	C	C	C	C	C	C	C	C	C	C	C	H	C	C	C	C	C	C	C	C
JAX00128141	5	27338258	0	T	G	T	T	G	T	T	G	G	T	T	T	T	G	T	T	H	T	G	G	H	T	T	T	T	T	T	T	T	G	T	T	T	T	T	T	H	H	T	G	H	T	G	T	T	H
JAX00128142	5	27338294	0	T	C	T	T	C	T	T	C	C	T	T	T	T	C	T	T	H	T	C	C	H	T	T	T	T	T	T	T	T	C	T	T	T	T	T	T	H	H	T	C	H	T	C	T	T	H
JAX00576988	5	27364384	0	C	A	C	C	C	C	C	A	A	C	C	C	C	H	C	C	H	C	C	A	C	C	C	C	C	C	C	C	C	A	C	C	C	C	C	C	H	H	C	A	H	C	C	C	C	H
JAX00576995	5	27427424	0	G	A	G	G	G	G	G	A	A	G	G	G	G	H	G	G	H	G	G	A	G	G	G	G	G	G	G	G	G	A	G	G	G	G	G	G	H	H	G	A	H	G	G	G	G	H
JAX00128148	5	27431040	0	C	T	T	C	C	C	T	C	C	T	C	T	C	C	C	T	C	T	C	C	H	T	T	H	T	H	T	T	T	C	C	T	T	T	T	C	H	H	C	C	H	C	C	T	N	C
JAX00576997	5	27431927	0	G	C	G	G	C	G	G	G	G	G	G	G	G	H	G	G	G	G	C	G	H	G	G	G	G	G	G	G	G	G	G	G	G	G	G	G	G	G	G	G	G	G	C	G	G	G
JAX00128149	5	27438850	0	A	G	G	A	A	A	G	G	G	G	A	G	A	H	A	G	H	G	A	G	H	G	G	H	G	H	G	G	G	G	A	G	G	G	G	A	G	G	A	G	G	A	A	G	G	H
JAX00576998	5	27447476	0	C	T	C	C	C	C	C	C	T	C	C	C	C	C	C	C	C	C	C	T	C	C	C	C	C	C	C	C	C	C	C	C	C	C	C	C	C	T	C	C	C	C	C	C	C	C
JAX00576999	5	27450020	0	C	G	C	C	C	C	C	C	G	C	C	C	C	C	C	C	C	C	C	G	C	C	C	C	C	C	C	C	C	C	C	C	C	C	C	C	C	H	C	C	C	C	C	C	C	C
JAX00577001	5	27452955	0	C	T	C	C	C	C	C	T	T	C	C	C	C	H	C	C	H	C	C	T	C	C	C	C	C	C	C	C	C	T	C	C	C	C	C	C	H	H	C	T	H	C	C	C	C	H
JAX00577004	5	27458126	0	T	C	T	T	T	T	T	T	C	T	T	T	T	T	T	T	T	T	T	C	T	T	T	T	T	T	T	T	T	T	T	T	T	T	T	T	T	H	T	T	T	T	T	T	T	T
JAX00577006	5	27458467	0	C	T	C	C	C	C	C	T	C	C	C	C	C	H	C	C	H	C	C	C	C	C	C	C	C	C	C	C	C	T	C	C	C	C	C	C	H	C	C	T	H	C	C	C	C	H
JAX00577008	5	27477185	0	G	C	G	G	C	G	G	G	G	G	G	G	G	H	G	G	G	G	C	G	G	G	G	G	G	G	G	G	G	G	G	G	G	G	G	G	G	G	G	G	G	G	C	G	G	G
JAX00577009	5	27477418	0	G	C	G	G	C	G	G	G	C	G	G	G	G	H	G	G	G	G	C	C	H	G	G	G	G	G	G	G	G	G	G	G	G	G	G	G	G	H	G	G	G	G	C	G	G	G
JAX00577013	5	27485006	0	C	T	T	C	T	C	T	T	C	T	C	T	C	T	C	T	C	T	T	C	T	T	T	C	T	C	T	T	T	T	C	T	T	T	T	C	T	H	C	T	T	C	T	T	T	C
JAX00577014	5	27486376	0	G	A	A	G	G	G	A	G	G	A	G	A	G	G	G	A	G	A	G	G	H	A	A	H	A	H	A	A	A	G	G	A	A	A	A	G	H	H	G	G	H	G	G	A	A	G
JAX00577015	5	27486428	0	G	A	A	G	A	G	A	A	G	A	G	A	G	A	G	A	H	A	A	G	A	A	A	H	A	H	A	A	A	A	G	A	A	A	A	G	A	H	G	A	A	G	A	A	A	H
JAX00577022	5	27503017	0	T	C	T	T	T	T	T	T	C	T	T	T	T	T	T	T	T	T	T	C	T	T	T	T	T	T	T	T	T	T	T	T	T	T	T	T	T	H	T	T	T	T	T	T	T	T
JAX00577027	5	27505543	0	G	A	A	G	G	G	A	G	A	A	G	A	G	G	G	A	G	A	G	A	H	A	A	H	A	H	A	A	A	G	G	A	A	A	A	G	H	A	G	G	H	G	G	A	A	G
JAX00577030	5	27507771	0	T	C	C	T	C	T	C	C	C	C	T	C	T	C	T	C	N	C	C	C	C	C	C	N	C	H	C	C	C	C	T	C	C	C	C	T	C	C	T	C	C	T	C	C	C	H
JAX00577033	5	27511530	0	G	T	G	G	G	G	G	G	T	G	G	G	G	G	G	G	G	G	G	T	G	G	G	G	G	G	G	G	G	G	G	G	G	G	G	G	G	H	G	G	G	G	G	G	G	G
JAX00577039	5	27548884	0	A	G	A	A	G	A	A	A	A	A	A	A	A	H	A	A	A	A	G	A	H	A	A	A	A	A	A	A	A	A	A	A	A	A	A	A	A	A	A	A	A	A	G	A	A	A
JAX00577042	5	27565976	0	G	A	G	G	G	G	G	A	G	G	G	G	G	H	G	G	N	G	G	G	G	G	G	G	G	G	G	G	G	A	G	G	G	G	G	G	H	G	G	A	H	G	G	G	G	H
JAX00577043	5	27566161	0	G	A	G	G	A	G	G	A	G	G	G	G	G	A	G	G	H	G	A	G	H	G	G	G	G	G	G	G	G	A	G	G	G	G	G	G	H	G	G	A	H	G	A	G	G	N
JAX00577046	5	27571097	0	C	A	C	C	C	C	C	A	C	C	C	C	C	H	C	C	H	C	C	C	C	C	C	C	C	C	C	C	C	A	C	C	C	C	C	C	H	C	C	A	H	C	C	C	C	H
JAX00577047	5	27574873	0	G	A	G	G	A	G	G	A	G	G	G	G	G	A	G	G	H	G	A	G	H	G	G	G	G	G	G	G	G	A	G	G	G	G	G	G	H	G	G	A	H	G	A	G	G	H
JAX00577048	5	27575202	0	G	A	G	G	G	G	G	G	A	G	G	G	G	G	G	G	G	G	G	A	G	G	G	G	G	G	G	G	G	G	G	G	G	G	G	G	G	H	G	G	G	G	G	G	G	G
JAX00128160	5	27585437	0	T	C	T	T	C	T	T	C	C	T	T	T	T	C	T	T	H	T	C	C	H	T	T	T	T	T	T	T	T	C	T	T	T	T	T	T	C	H	T	C	H	T	C	T	T	H
JAX00577050	5	27585785	0	C	T	C	C	C	C	C	T	T	C	C	C	C	H	C	C	N	C	C	T	C	C	C	C	C	C	C	C	C	T	C	C	C	C	C	C	H	N	C	T	T	C	C	C	C	T
JAX00577062	5	27654551	0	C	T	C	C	C	C	C	C	C	T	C	C	C	C	C	C	C	C	C	C	C	H	C	C	C	C	H	C	C	C	C	C	H	T	C	C	C	H	C	C	C	C	C	H	C	C
JAX00128165	5	27658041	0	T	C	T	T	T	T	T	C	C	T	T	T	T	H	T	T	H	T	T	C	T	T	T	T	T	T	T	T	T	C	T	T	T	T	T	T	H	H	T	C	H	T	T	T	T	H
JAX00128167	5	27659669	0	T	G	T	T	T	T	T	G	G	T	T	T	T	H	T	T	H	T	T	G	T	T	T	T	T	T	T	T	T	G	T	T	T	T	T	T	H	H	T	G	H	T	T	T	T	H
JAX00225728	5	27684640	0	G	T	G	G	G	G	G	T	G	G	G	G	G	H	G	G	T	G	G	G	G	G	G	G	G	G	G	G	G	T	G	G	G	G	G	G	T	G	G	T	T	G	G	G	G	H
JAX00577067	5	27687300	0	G	A	G	G	G	G	G	G	A	G	G	G	G	G	G	G	G	G	G	A	G	G	G	G	G	G	G	G	G	G	G	G	G	G	G	G	G	H	G	G	G	G	G	G	G	G
JAX00577069	5	27698738	0	G	A	G	G	G	G	G	A	A	G	G	G	G	H	G	G	H	G	G	A	G	G	G	G	G	G	G	G	G	A	G	G	G	G	G	G	H	H	G	A	H	G	G	G	G	H
JAX00577072	5	27706573	0	T	C	T	T	T	T	T	C	T	T	T	T	T	H	T	T	H	T	T	T	T	T	T	T	T	T	T	T	T	C	T	T	T	T	T	T	H	T	T	C	H	T	T	T	T	H
JAX00577081	5	27717045	0	C	T	T	C	T	C	T	C	C	T	C	T	C	H	C	T	C	T	T	C	T	T	T	H	T	H	T	T	T	C	C	T	T	T	T	C	H	H	C	C	H	C	T	T	T	C
JAX00128173	5	27746970	0	C	T	T	C	T	C	T	T	T	T	C	T	C	T	C	T	H	T	T	T	T	T	T	H	T	H	T	T	T	T	C	T	T	T	T	C	T	T	C	T	T	C	T	T	T	H
JAX00577086	5	27771582	0	G	A	G	G	G	G	G	A	A	G	G	G	G	H	G	G	H	G	G	A	G	G	G	G	G	G	G	G	G	A	G	G	G	G	G	G	H	H	G	A	H	G	G	G	G	H
JAX00577089	5	27783702	0	C	T	C	C	C	C	C	T	C	C	C	C	C	H	C	C	H	C	C	C	C	C	C	C	C	C	C	C	C	T	C	C	C	C	C	C	H	C	C	T	H	C	C	C	C	C
JAX00128176	5	27785172	0	A	G	G	A	A	A	G	G	G	A	A	G	A	H	A	G	H	G	A	G	H	H	G	H	G	H	H	G	G	G	A	G	H	A	G	A	G	H	A	G	G	A	A	H	G	N
JAX00577094	5	27788697	0	C	A	C	C	C	C	C	A	C	C	C	C	C	H	C	C	H	C	C	C	C	C	C	C	C	C	C	C	C	A	C	C	C	C	C	C	H	C	C	A	H	C	C	C	C	H
JAX00577099	5	27809270	0	C	A	C	C	C	C	C	A	C	C	C	C	C	H	C	C	H	C	C	C	C	C	C	C	C	C	C	C	C	A	C	C	C	C	C	C	H	C	C	A	H	C	C	C	C	H
JAX00577102	5	27813511	0	G	A	A	G	G	G	A	A	G	G	G	A	G	H	G	A	H	A	G	G	H	H	A	H	A	H	H	A	A	A	G	A	H	G	A	G	A	G	G	A	A	G	G	H	A	H
JAX00128178	5	27818174	0	T	C	C	T	T	T	C	T	C	T	T	C	T	T	T	C	T	C	T	C	H	N	C	N	C	H	H	C	C	T	T	C	N	T	C	T	H	N	T	T	C	T	T	C	C	T
JAX00577105	5	27818320	0	C	A	C	C	C	C	C	C	A	C	C	C	C	C	C	C	C	C	C	A	C	C	C	C	C	C	C	C	C	C	C	C	C	C	C	C	C	N	C	C	C	C	C	C	C	C
JAX00577108	5	27822804	0	G	A	A	G	G	G	A	G	G	G	G	A	G	G	G	A	G	A	G	G	H	H	A	H	A	H	N	A	A	G	G	A	H	G	A	G	H	G	G	G	A	G	G	H	A	G
JAX00225733	5	27837727	0	T	A	T	T	T	T	T	A	A	T	T	T	T	N	T	T	H	T	T	A	T	T	T	T	T	T	T	T	T	A	T	T	T	T	T	T	H	T	T	A	H	T	T	T	T	H
JAX00577117	5	27859968	0	G	T	G	G	T	G	G	G	G	G	G	G	G	H	G	G	G	G	T	G	H	G	G	G	G	G	G	G	G	G	G	G	G	G	G	G	G	G	G	G	G	G	T	G	G	G
JAX00577119	5	27881788	0	C	T	C	C	C	C	C	T	T	C	C	C	C	H	C	C	H	C	C	T	C	C	C	C	C	C	C	C	C	T	C	C	C	C	C	C	H	H	C	T	H	C	C	C	C	H
JAX00577121	5	27891351	0	G	A	G	G	A	G	G	A	A	G	G	G	G	A	G	G	H	G	A	A	H	G	G	G	G	G	G	G	G	A	G	G	G	G	G	G	H	H	G	A	H	G	A	G	G	H
JAX00577128	5	27916149	0	T	C	T	T	C	T	T	C	T	T	T	T	T	C	T	T	H	T	C	T	H	T	T	T	T	T	T	T	T	C	T	T	T	T	T	T	H	T	T	C	H	T	C	T	T	H
JAX00577131	5	27924545	0	T	C	T	T	T	T	T	C	C	T	T	T	T	H	T	T	H	T	T	C	T	T	T	T	T	T	T	T	T	C	T	T	T	T	T	T	H	H	T	C	H	T	T	T	T	H
JAX00128186	5	27933175	0	T	C	C	T	T	T	C	T	T	T	T	C	T	T	T	C	T	C	T	T	H	H	C	H	C	C	H	C	C	T	T	C	H	T	C	T	H	T	T	T	H	T	T	N	C	T
JAX00577137	5	27949715	0	A	G	A	A	A	A	A	A	G	A	A	A	A	A	A	A	A	A	A	G	A	A	A	A	A	A	A	A	A	A	A	A	A	A	A	A	A	H	A	A	A	A	A	A	A	A
JAX00577138	5	27956104	0	A	G	G	A	A	A	G	A	A	G	A	G	A	A	A	G	A	G	A	A	H	G	G	H	G	H	G	G	G	A	A	G	G	G	G	A	H	H	A	A	H	A	A	G	G	A
JAX00128190	5	27982644	0	C	T	T	C	C	C	T	T	T	T	C	T	C	H	C	T	H	T	C	T	H	T	T	H	T	H	T	T	T	T	C	T	T	T	T	C	T	T	C	T	T	C	C	T	T	H
JAX00577147	5	27984971	0	A	G	A	A	A	A	A	A	G	A	A	A	A	A	A	A	A	A	A	G	A	A	A	A	A	A	A	A	A	A	A	A	A	A	A	A	A	H	A	A	A	A	A	A	A	A
JAX00577148	5	27985464	0	G	T	G	G	G	G	G	T	T	G	G	G	G	H	G	G	H	G	G	T	G	G	G	G	G	G	G	G	G	T	G	G	G	G	G	G	H	H	G	T	H	G	G	G	G	H
JAX00577150	5	27988451	0	G	A	G	G	G	G	G	A	A	A	G	G	G	H	G	G	H	G	G	A	G	H	G	G	G	G	H	G	G	A	G	G	H	A	G	G	H	A	G	A	H	G	G	H	G	H
JAX00577151	5	27989741	0	A	T	A	A	A	A	A	T	T	T	A	A	A	N	A	A	N	A	A	T	A	H	A	A	A	A	H	A	A	T	A	A	H	T	A	A	A	T	A	T	N	A	A	H	A	A
JAX00577158	5	27998115	0	G	A	G	G	A	G	G	G	G	A	G	G	G	H	G	G	G	G	A	G	H	H	G	G	G	G	H	G	G	G	G	G	H	A	G	G	G	H	G	G	G	G	A	H	G	G
JAX00577159	5	27998303	0	A	T	A	A	T	A	A	T	A	T	A	A	A	T	A	A	H	A	T	A	H	H	A	A	A	A	H	A	A	T	A	A	H	T	A	A	H	H	A	T	H	A	T	H	A	H
JAX00577161	5	28000646	0	A	G	A	A	G	A	A	G	A	G	A	A	A	G	A	A	H	A	G	A	H	N	A	A	A	A	H	A	A	G	A	A	H	G	A	A	N	H	A	G	N	A	G	G	A	H
JAX00128192	5	28003032	0	G	A	G	G	A	G	G	G	G	A	G	G	G	H	G	G	G	G	A	G	H	H	G	G	G	G	H	G	G	G	G	G	H	A	G	G	G	H	G	G	G	G	A	H	G	G
JAX00577168	5	28014963	0	T	C	T	T	T	T	T	C	T	T	T	T	T	H	T	T	H	T	T	T	T	T	T	T	T	T	T	T	T	C	T	T	T	T	T	T	H	T	T	C	H	T	T	T	T	H
JAX00577172	5	28019938	0	T	C	T	T	T	T	T	C	T	T	T	T	T	C	T	T	C	T	T	T	T	T	T	T	T	T	T	T	T	C	T	T	T	T	T	T	C	T	T	C	C	T	T	T	T	C
JAX00128193	5	28032033	0	A	G	G	A	G	A	G	G	G	G	A	G	A	G	A	G	H	G	G	G	G	G	G	H	G	H	G	G	G	G	A	G	G	G	G	A	G	G	N	G	G	A	G	G	G	H
JAX00577181	5	28048741	0	A	G	G	A	A	A	G	G	G	A	A	G	A	H	A	G	N	G	A	G	H	H	G	H	G	H	H	G	G	G	A	G	H	A	G	A	G	H	A	G	G	A	A	H	G	H
JAX00577183	5	28050337	0	G	A	G	G	G	G	G	G	A	G	G	G	G	G	G	G	G	G	G	N	G	G	G	G	G	G	G	G	G	G	G	G	G	G	G	G	G	G	G	G	G	G	G	G	G	N
JAX00225736	5	28058923	0	A	G	A	A	A	A	A	A	G	A	A	A	A	A	A	A	A	A	A	G	A	A	A	A	A	A	A	A	A	A	A	A	A	A	A	A	A	H	A	A	A	A	A	A	A	A
JAX00577190	5	28072327	0	A	C	A	A	A	A	A	C	C	A	A	A	A	H	A	A	H	A	A	C	A	A	A	A	A	A	A	A	A	C	A	A	A	A	A	A	H	H	A	C	H	A	A	A	A	H
JAX00577192	5	28085189	0	G	C	G	G	G	G	G	C	G	G	G	G	G	H	G	G	H	G	G	G	G	G	G	G	G	G	G	G	G	C	G	G	G	G	G	G	H	G	G	C	H	G	G	G	G	H
JAX00577193	5	28089624	0	G	A	A	G	G	G	A	A	A	A	G	A	G	H	G	A	H	A	G	A	H	A	A	H	A	H	A	A	A	A	G	A	A	A	A	G	A	A	G	A	A	G	G	A	A	H
JAX00577194	5	28089692	0	A	T	A	A	A	A	A	A	T	A	A	A	A	A	A	A	A	A	A	T	A	A	A	A	A	A	A	A	A	A	A	A	A	A	A	A	A	N	A	A	A	A	A	A	A	A
JAX00577201	5	28106733	0	T	C	C	T	T	T	C	C	C	C	T	C	T	H	T	C	H	C	T	C	H	C	C	H	C	H	C	C	C	C	T	C	C	C	C	T	C	C	T	C	C	T	T	C	C	H
JAX00577202	5	28108718	0	G	A	G	G	G	G	G	G	G	A	G	G	G	G	G	G	G	G	G	G	G	H	G	G	G	G	H	G	G	G	G	G	H	A	G	G	G	H	G	G	G	G	G	H	G	G
JAX00577206	5	28116224	0	C	G	C	C	C	C	C	C	G	C	C	C	C	C	C	C	C	C	C	G	C	C	C	C	C	C	C	C	C	C	C	C	C	C	C	C	C	H	C	C	C	C	C	C	C	C
JAX00577211	5	28147944	0	G	A	G	G	G	G	G	A	G	G	G	G	G	H	G	G	H	G	G	G	G	G	G	G	G	G	G	G	G	A	G	G	G	G	G	G	N	G	G	A	H	G	G	G	G	H
JAX00128203	5	28148510	0	A	G	G	A	A	A	G	G	G	G	A	G	A	H	A	G	H	G	A	G	H	G	G	H	G	H	G	G	G	G	A	G	G	G	G	A	G	G	A	G	G	A	A	G	G	H
JAX00577214	5	28167652	0	G	T	T	G	G	G	T	T	T	G	G	T	G	H	G	T	H	T	G	T	H	H	T	H	T	H	H	T	T	T	G	T	H	G	T	G	T	H	G	T	T	G	G	H	T	H
JAX00577219	5	28184857	0	C	T	C	C	C	C	C	T	T	T	C	C	C	H	C	C	H	C	C	T	C	H	C	C	C	C	H	C	C	T	C	C	H	T	C	C	H	T	C	T	H	C	C	H	C	H
JAX00577220	5	28186813	0	T	G	T	T	T	T	T	G	T	G	T	T	T	H	T	T	H	T	T	T	T	H	T	T	T	T	H	T	T	G	T	T	H	G	T	T	H	H	T	G	H	T	T	H	T	H
JAX00577221	5	28187107	0	T	C	T	T	T	T	T	C	T	C	T	T	T	H	T	T	H	T	T	T	T	H	T	T	T	T	H	T	T	C	T	T	H	C	T	T	H	H	T	C	H	T	T	H	T	H
JAX00577224	5	28196447	0	C	T	C	C	C	C	C	C	T	C	C	C	C	C	C	C	C	C	C	T	C	C	C	C	C	C	C	C	C	C	C	C	C	C	C	C	C	H	C	C	C	C	C	C	C	C
JAX00577225	5	28206348	0	A	G	A	A	A	A	A	G	A	A	A	A	A	H	A	A	H	A	A	A	A	A	A	A	A	A	A	A	A	G	A	A	A	A	A	A	H	A	A	G	H	A	A	A	A	H
JAX00577228	5	28212253	0	C	T	T	C	T	C	T	C	T	C	C	T	C	H	C	T	C	T	T	T	T	H	T	H	T	H	H	T	T	C	C	T	H	C	T	C	H	H	C	C	H	C	T	H	T	C
JAX00128208	5	28233677	0	A	T	T	A	T	A	T	A	T	T	A	T	A	H	A	T	A	T	T	T	T	T	T	N	T	H	T	T	T	A	A	T	T	T	T	A	H	T	A	A	H	A	T	T	T	A
JAX00577233	5	28237398	0	T	G	G	T	G	T	G	T	G	G	T	G	T	H	T	G	T	G	G	G	G	G	G	H	G	H	G	G	G	T	T	G	G	G	G	T	H	G	T	T	H	T	G	G	G	T
JAX00577246	5	28333741	0	G	A	A	G	A	G	A	A	G	G	G	A	G	A	G	A	H	A	A	G	A	H	A	H	A	H	H	A	A	A	G	A	H	G	A	G	A	G	G	A	A	G	A	N	A	H
JAX00577248	5	28333928	0	T	C	C	T	C	T	C	T	C	C	T	C	T	H	T	C	T	C	C	C	C	C	C	H	C	H	C	C	C	T	T	C	C	C	C	T	H	C	T	T	N	T	C	C	C	T
JAX00577251	5	28336438	0	A	G	A	A	A	A	A	G	G	G	A	A	A	H	A	A	H	A	A	G	A	H	A	A	A	A	H	A	A	G	A	A	H	G	A	A	H	G	A	G	H	A	A	H	A	H
JAX00577253	5	28338924	0	C	T	T	C	T	C	T	C	C	C	C	T	C	H	C	T	C	T	T	C	T	H	T	H	T	H	H	T	T	C	C	T	H	C	T	C	H	C	C	C	H	C	T	H	T	C
JAX00577259	5	28347128	0	T	C	T	T	T	T	T	T	T	C	T	T	T	T	T	T	T	T	T	T	T	H	T	T	T	T	H	T	T	T	T	T	H	C	T	T	T	N	T	T	T	T	T	H	T	T
JAX00577261	5	28348012	0	G	T	G	G	G	G	G	T	T	G	G	G	G	H	G	G	H	G	G	T	G	G	G	G	G	G	G	G	G	T	G	G	G	G	G	G	H	H	G	T	H	G	G	G	G	H
JAX00577262	5	28351621	0	G	A	G	G	G	G	G	A	A	A	G	G	G	H	G	G	H	G	G	A	G	H	G	G	G	G	H	G	G	A	G	G	H	A	G	G	H	A	G	A	H	G	G	H	G	H
JAX00577263	5	28368398	0	A	C	A	A	A	A	A	A	C	A	A	A	A	A	A	A	A	A	A	C	A	A	A	A	A	A	A	A	A	A	A	A	A	A	A	A	A	H	A	A	A	A	A	A	A	A
JAX00128220	5	28370722	0	C	G	C	C	G	C	C	G	G	C	C	C	C	G	C	C	H	C	G	G	H	C	C	C	C	C	C	C	C	G	C	C	C	C	C	C	H	H	C	G	H	C	G	C	C	H
JAX00577266	5	28379037	0	T	C	T	T	T	T	T	T	C	T	T	T	T	T	T	T	T	T	T	C	T	T	T	T	T	T	T	T	T	T	T	T	T	T	T	T	T	T	T	T	T	T	T	T	T	T
JAX00577268	5	28382525	0	C	G	C	C	C	C	C	C	G	C	C	C	C	C	C	C	C	C	C	G	C	C	C	C	C	C	C	C	C	C	C	C	C	C	C	C	C	H	C	C	C	C	C	C	C	C
JAX00128223	5	28428009	0	T	C	C	T	C	C	C	C	C	T	C	C	T	C	H	C	N	C	C	C	C	H	C	C	C	C	H	C	C	C	T	C	N	T	C	T	C	N	C	C	C	T	C	N	C	C
JAX00577271	5	28439504	0	C	T	C	C	C	C	C	T	C	C	C	C	C	H	C	C	H	C	C	H	C	C	C	C	C	C	C	C	C	T	C	C	C	C	C	C	N	C	C	T	H	C	C	C	C	H
JAX00128225	5	28463034	0	C	G	G	C	G	G	G	C	C	C	G	G	C	H	H	G	C	G	G	C	G	H	G	G	G	G	H	G	G	C	C	G	H	C	G	C	H	C	G	C	H	C	G	H	G	H
JAX00577279	5	28464560	0	G	A	A	G	A	A	A	A	G	G	A	A	G	A	H	A	H	A	A	G	A	H	A	A	A	A	H	A	A	A	G	A	H	G	A	G	A	G	A	A	A	G	A	H	A	A
JAX00128229	5	28489306	0	T	A	A	T	A	A	A	T	T	T	A	A	T	H	H	A	T	A	A	T	A	H	A	A	A	A	H	A	A	T	T	A	H	T	A	T	H	T	A	T	H	T	A	H	A	H
JAX00577288	5	28508551	0	A	G	G	A	G	G	G	G	G	A	G	G	A	G	H	G	H	G	G	G	G	H	G	G	G	G	H	G	G	G	A	G	H	A	G	A	G	H	G	G	G	A	G	H	G	G
JAX00128230	5	28515299	0	C	G	G	C	G	G	G	G	G	C	G	G	C	G	H	G	H	G	G	G	G	H	G	G	G	G	H	G	G	G	C	G	H	C	G	C	G	H	G	G	G	C	G	H	G	G
JAX00577294	5	28551690	0	G	T	G	G	G	G	G	G	T	G	G	G	G	G	G	G	G	G	G	T	G	G	G	G	G	G	G	G	G	G	G	G	G	G	G	G	G	H	G	G	G	G	G	G	G	G
JAX00577297	5	28562770	0	G	A	G	G	G	G	G	A	A	G	G	G	G	H	G	G	H	G	G	A	G	G	G	G	G	G	G	G	G	A	G	G	G	G	G	G	H	H	G	A	H	G	G	G	G	H
JAX00128234	5	28565897	0	T	C	T	T	T	T	T	C	C	T	T	T	T	H	T	T	H	T	T	C	T	T	T	T	T	T	T	T	T	C	T	T	T	T	T	T	H	H	T	C	H	T	T	T	N	H
JAX00128236	5	28570108	0	G	T	T	G	G	T	T	G	G	G	T	T	G	G	H	T	G	T	G	G	H	H	T	T	T	T	H	T	T	G	G	T	H	G	T	G	H	G	T	G	H	G	G	H	T	H
JAX00577298	5	28574472	0	C	T	C	C	C	C	C	T	T	C	C	C	C	H	C	C	H	C	C	T	C	C	C	C	C	C	C	C	C	T	C	C	C	C	C	C	H	H	C	T	H	C	C	C	C	H
JAX00577308	5	28639799	0	A	G	A	A	A	A	A	A	A	G	A	A	A	A	A	A	A	A	A	A	A	H	A	A	A	A	H	A	A	A	A	A	H	G	A	A	A	H	A	A	A	A	A	H	A	A
JAX00577309	5	28644322	0	G	T	T	G	T	T	T	G	G	T	T	T	N	H	H	T	G	T	T	G	T	T	T	T	T	T	T	T	T	G	G	T	T	T	T	G	H	H	T	G	H	G	T	T	T	H
JAX00577311	5	28644436	0	C	T	C	C	C	C	C	T	C	C	C	C	C	H	C	C	H	C	C	C	C	C	C	C	C	C	C	C	C	T	C	C	C	C	C	C	H	C	C	T	H	C	C	C	C	H
JAX00128240	5	28660817	0	C	A	C	C	C	C	C	A	A	C	C	C	C	H	C	C	H	C	C	A	C	C	C	C	C	C	C	C	C	A	C	C	C	C	C	C	H	H	C	A	H	C	C	C	C	H
JAX00577312	5	28663540	0	A	G	A	A	A	A	A	A	G	A	A	A	A	A	A	A	A	A	A	G	A	A	A	A	A	A	A	A	A	A	A	A	A	A	A	A	A	H	A	A	A	A	A	A	A	A
JAX00577316	5	28690740	0	G	A	A	G	G	A	A	G	G	G	A	A	G	G	G	A	G	A	G	G	H	H	A	A	A	A	H	A	A	G	G	A	H	G	A	G	H	G	A	G	H	G	G	H	A	H
JAX00577317	5	28693295	0	G	T	T	G	T	T	T	T	T	T	T	T	G	T	H	T	H	T	T	T	T	T	T	T	T	T	T	T	T	T	G	T	T	T	T	G	T	T	T	T	T	G	T	T	T	T
JAX00128244	5	28695824	0	A	G	G	A	A	G	G	G	G	A	G	G	A	H	H	G	H	G	A	G	H	H	G	G	G	G	H	G	G	G	A	G	H	A	G	A	G	H	G	G	G	A	A	H	G	G
JAX00128245	5	28695929	0	G	A	A	G	G	A	A	A	A	G	A	A	G	H	N	A	H	A	G	A	H	H	A	A	A	A	H	A	A	A	G	A	H	G	A	G	A	H	A	A	A	G	G	H	A	A
JAX00577321	5	28707662	0	A	G	A	A	A	A	A	G	A	A	A	H	A	H	A	A	H	A	A	A	N	A	A	A	A	A	A	A	A	G	A	A	A	A	A	A	H	A	A	G	H	A	A	A	A	N
JAX00577322	5	28707762	0	G	A	A	G	A	A	A	A	A	A	A	A	G	A	H	A	H	A	A	A	A	A	A	A	A	A	A	A	A	A	G	A	A	A	A	G	A	A	A	A	A	G	A	A	A	A
JAX00577323	5	28710196	0	C	T	T	C	C	T	T	C	C	C	T	T	C	C	H	T	C	T	C	C	H	N	T	T	T	T	H	T	T	C	C	T	H	C	T	C	N	C	T	C	H	C	C	H	T	H
JAX00577325	5	28714875	0	A	T	A	A	T	A	A	A	A	T	A	A	A	H	A	A	A	A	T	A	H	H	A	A	A	A	H	A	A	A	A	A	H	T	A	A	A	H	A	A	A	A	T	H	A	A
JAX00128246	5	28734200	0	C	T	T	C	C	T	T	T	T	C	T	T	C	H	H	T	H	T	C	T	H	H	T	T	T	T	H	T	T	T	C	T	H	C	T	C	T	H	T	T	T	C	C	H	T	T
JAX00577328	5	28735928	0	A	G	G	A	A	G	G	A	A	A	G	G	A	A	H	G	A	G	A	A	H	H	G	G	G	G	H	G	G	A	A	G	H	A	G	A	H	A	G	A	H	A	A	H	G	H
JAX00128247	5	28754025	0	T	C	T	T	C	T	T	T	T	C	T	T	T	H	T	T	T	T	C	T	H	H	T	T	T	T	H	T	T	T	T	T	H	C	T	T	T	H	T	T	T	T	C	H	T	T
JAX00128248	5	28754116	0	A	G	G	A	A	G	G	G	G	A	G	G	A	H	H	G	H	G	A	G	H	H	G	G	G	G	H	G	G	G	A	G	H	A	G	A	G	H	G	G	G	A	A	H	G	G
JAX00577336	5	28754354	0	A	G	A	A	A	A	A	A	G	A	A	A	A	A	A	A	A	A	A	G	A	A	A	A	A	A	A	A	A	A	A	A	A	A	A	A	A	H	A	A	A	A	A	A	A	A
JAX00577339	5	28757188	0	C	T	C	C	C	C	C	T	T	C	C	C	C	H	C	C	N	C	C	T	C	C	C	C	C	C	C	C	C	T	C	C	C	C	C	C	H	H	C	T	H	C	C	C	C	H
JAX00225751	5	28786502	0	T	C	T	T	T	T	T	T	C	T	T	T	T	T	T	T	T	T	T	C	T	T	T	T	T	T	T	T	T	T	T	T	T	T	T	T	T	H	T	T	T	T	T	T	T	T
JAX00128253	5	28810091	0	C	T	T	C	C	T	C	C	C	C	T	C	C	C	H	C	C	C	C	C	C	H	C	H	H	T	H	T	C	C	C	C	C	C	C	C	C	C	T	C	H	C	C	H	T	H
JAX00577345	5	28814563	0	T	C	T	T	T	T	T	T	C	T	T	T	T	T	T	T	T	T	T	C	T	T	T	T	T	T	T	T	T	T	T	T	T	T	T	T	T	H	T	T	T	T	T	T	T	T
JAX00577348	5	28824589	0	G	A	G	G	G	G	G	G	A	G	G	G	G	G	G	G	G	G	G	A	G	G	G	G	G	G	G	G	G	G	G	G	G	G	G	G	G	N	G	G	G	G	G	G	G	G
JAX00577353	5	28832617	0	G	A	G	G	G	G	G	G	G	A	G	G	G	G	G	G	G	G	G	G	G	H	G	G	G	G	H	G	G	G	G	G	H	A	G	G	G	H	G	G	G	G	G	H	G	G
JAX00577358	5	28851563	0	G	A	G	G	G	G	G	A	G	G	G	G	G	H	G	G	H	G	G	G	G	G	G	G	G	G	G	G	G	A	G	G	G	G	G	G	H	G	G	A	H	G	G	G	G	H
JAX00577359	5	28852796	0	G	A	G	G	G	G	G	G	G	A	G	G	G	G	G	G	G	G	G	G	G	H	G	G	G	G	H	G	G	G	G	G	H	A	G	G	G	H	G	G	G	G	G	H	G	G
JAX00577360	5	28853410	0	T	C	C	T	T	C	T	C	C	C	C	T	T	T	T	T	T	T	T	C	T	C	T	T	T	C	C	C	T	C	T	T	T	C	T	T	T	C	C	C	C	T	T	C	C	C
JAX00128256	5	28854977	0	T	C	C	T	T	C	T	C	T	C	C	T	T	H	H	T	H	T	T	T	T	C	T	H	H	C	C	C	T	C	T	T	H	C	T	T	H	H	C	C	C	T	T	C	C	C
JAX00577367	5	28883937	0	G	A	G	G	A	G	A	G	G	G	G	A	G	H	G	A	G	A	A	G	A	G	A	N	N	G	G	G	A	G	G	A	N	G	A	G	H	G	G	G	G	G	A	G	G	G
JAX00577373	5	28900142	0	A	T	A	A	A	A	A	T	A	A	A	A	A	H	A	A	H	A	A	A	A	A	A	A	A	A	A	A	A	T	A	A	A	A	A	A	H	A	A	T	H	A	A	A	A	H
JAX00128259	5	28906266	0	A	T	T	A	T	T	T	T	T	T	T	T	A	T	H	T	H	T	T	T	T	T	T	T	T	T	T	T	T	T	A	T	T	T	T	A	T	T	T	T	T	A	T	T	T	T
JAX00577380	5	28908025	0	G	C	G	G	G	G	G	G	G	C	G	G	G	G	G	G	G	G	G	G	G	H	G	G	G	G	H	G	G	G	G	G	H	C	G	G	G	H	G	G	G	G	G	H	G	G
JAX00577382	5	28908170	0	A	G	G	A	G	G	G	G	G	G	G	G	A	G	H	G	H	G	G	G	G	G	G	G	G	G	G	G	G	G	A	G	G	G	G	A	G	G	G	G	G	A	G	G	G	G
JAX00128261	5	28942605	0	T	C	T	T	C	T	C	C	C	C	T	C	T	C	T	C	H	C	C	C	C	T	C	H	H	T	T	T	C	C	T	C	C	N	C	T	C	C	T	C	H	T	C	T	T	H
JAX00577385	5	28942630	0	C	T	C	C	T	C	T	T	T	T	C	T	C	T	C	T	H	T	T	T	T	H	T	H	H	C	H	C	T	T	C	T	T	T	T	C	T	T	C	T	H	C	T	H	C	H
JAX00577386	5	28942867	0	A	T	A	A	A	A	A	A	T	A	A	A	A	A	A	A	A	A	A	T	A	A	A	A	A	A	A	A	A	A	A	A	A	A	A	A	A	H	A	A	A	A	A	A	A	A
JAX00577388	5	28948844	0	A	G	A	A	A	A	A	A	G	G	A	A	A	A	A	A	A	A	A	G	A	N	A	A	A	A	N	A	A	A	A	A	N	G	A	A	A	G	A	A	A	A	A	N	A	A
JAX00128263	5	28952865	0	C	G	G	C	C	G	C	C	C	C	G	C	C	C	H	C	C	C	C	C	C	N	C	H	H	G	N	G	C	C	C	C	C	C	C	C	C	C	G	C	H	C	C	H	G	H
JAX00128264	5	28970480	0	C	T	T	C	C	T	C	C	C	C	T	C	C	C	H	C	C	C	C	C	C	H	C	H	H	T	H	T	C	C	C	C	C	C	C	C	C	C	T	C	H	C	C	H	T	H
JAX00577397	5	28974093	0	A	T	A	A	A	A	A	A	T	A	A	A	A	A	A	A	A	A	A	T	A	A	A	A	A	A	A	A	A	A	A	A	A	A	A	A	A	N	N	A	A	A	A	A	A	A
JAX00577398	5	28977068	0	A	G	A	A	A	A	A	A	A	G	A	A	A	A	A	A	A	A	A	A	A	H	A	A	A	A	H	A	A	A	A	A	H	G	A	A	A	H	A	A	A	A	A	H	A	A
JAX00577406	5	28996011	0	G	C	C	G	G	C	G	C	C	G	C	G	G	H	H	G	H	G	G	C	G	H	G	H	H	C	H	C	G	C	G	G	G	G	G	G	H	H	C	C	C	G	G	H	C	C
JAX00577407	5	28996680	0	G	A	A	G	G	A	G	A	A	A	A	G	G	H	H	G	H	G	G	A	G	A	G	H	H	A	A	A	G	A	G	G	H	A	G	G	H	A	A	A	A	G	G	A	A	A
JAX00577413	5	28998655	0	G	A	A	G	A	A	A	A	A	A	A	A	G	A	H	A	H	A	A	A	A	A	A	A	A	A	A	A	A	A	G	A	A	A	A	G	A	A	A	A	A	G	A	A	A	A
JAX00128268	5	29009699	0	G	A	A	G	G	A	G	G	G	G	A	G	G	G	H	G	G	G	G	G	G	N	G	H	H	H	H	A	G	G	G	G	G	G	G	G	G	G	A	G	H	G	G	H	A	H
JAX00577420	5	29041293	0	A	G	G	A	G	G	G	G	G	G	G	G	A	G	H	G	H	G	G	G	G	G	G	G	G	G	G	G	G	G	A	G	G	G	G	A	G	G	G	G	G	A	G	G	G	G
JAX00577421	5	29053179	0	A	G	A	A	A	A	A	G	G	A	A	A	A	H	A	A	H	A	A	G	A	A	A	A	A	A	A	A	A	G	A	A	A	A	A	A	H	H	A	G	H	A	A	A	A	H
JAX00128270	5	29058654	0	G	A	G	G	G	G	G	A	A	G	G	G	G	A	G	G	N	G	G	A	G	G	G	G	G	G	G	G	G	A	G	G	G	G	G	G	A	H	G	A	N	G	G	G	G	A
JAX00128272	5	29076515	0	T	G	G	T	G	G	G	G	G	G	G	G	T	G	H	G	H	G	G	G	G	G	G	G	G	G	G	G	G	G	T	G	G	G	G	T	G	G	G	G	G	T	G	G	G	G
JAX00128274	5	29098806	0	A	G	A	A	A	A	A	G	G	G	A	A	A	A	A	A	N	A	A	G	A	G	A	A	A	A	G	A	A	G	A	A	G	G	A	A	H	G	A	G	H	A	A	H	A	H
JAX00577423	5	29108137	0	C	T	C	C	C	C	C	T	C	C	C	C	C	H	C	C	H	C	C	C	C	C	C	C	C	C	C	C	C	T	C	C	C	C	C	C	H	C	C	T	H	C	C	C	C	H
JAX00577425	5	29112352	0	A	T	A	A	A	A	A	T	T	T	A	A	A	H	A	A	H	A	A	T	A	H	A	A	A	A	H	A	A	T	A	A	H	T	A	A	H	T	A	T	H	A	A	H	A	H
JAX00577426	5	29114474	0	G	T	G	G	G	G	G	G	G	T	G	G	G	G	G	G	G	G	G	G	G	H	G	G	G	G	N	G	G	G	G	G	N	T	G	G	G	H	G	G	G	G	G	H	G	G
JAX00577428	5	29119683	0	G	A	G	G	G	G	G	A	G	G	G	G	G	H	G	G	H	G	G	G	G	G	G	G	G	G	G	G	G	A	G	G	G	G	G	G	H	G	G	A	H	G	G	G	G	H
JAX00577433	5	29126994	0	G	A	G	G	G	G	G	A	G	G	G	G	G	H	G	G	H	G	G	G	G	G	G	G	G	G	G	G	G	A	G	G	G	G	G	G	H	G	G	A	H	G	G	G	G	H
JAX00577435	5	29133891	0	A	T	A	A	A	A	A	T	T	A	A	A	A	H	A	A	H	A	A	T	A	A	A	A	A	A	A	A	A	T	A	A	A	A	A	A	H	H	A	T	H	A	A	A	A	H
JAX00577436	5	29134498	0	G	A	G	G	G	G	G	A	A	G	G	G	G	H	G	G	H	G	G	A	G	G	G	G	G	G	G	G	G	A	G	G	G	G	G	G	H	H	G	A	H	G	G	G	G	H
JAX00128276	5	29146545	0	T	C	T	T	C	T	C	C	C	C	T	C	T	C	T	C	H	C	C	C	C	H	C	H	H	T	H	T	C	C	T	C	C	C	C	T	C	C	T	C	H	T	C	H	T	H
JAX00577440	5	29151276	0	A	G	A	A	A	A	A	G	G	A	A	A	A	H	A	A	H	A	A	G	A	A	A	A	A	A	A	A	A	G	A	A	A	A	A	A	H	H	A	G	H	A	A	A	A	H
JAX00128279	5	29178041	0	G	T	G	G	T	G	T	G	G	T	G	T	G	H	G	T	G	T	T	G	T	H	T	H	H	H	H	G	T	G	G	T	T	T	T	G	H	H	G	G	G	G	T	H	G	G
JAX00128281	5	29186042	0	G	A	G	G	G	G	G	G	A	G	G	G	G	G	G	G	G	G	G	A	G	G	G	G	G	G	G	G	G	G	G	G	G	G	G	G	G	H	G	G	G	G	G	G	G	G
JAX00577448	5	29192560	0	A	C	A	A	C	A	C	C	C	C	A	C	A	C	A	C	H	C	C	C	C	H	C	H	N	H	N	A	C	C	A	C	C	C	C	A	C	C	A	C	N	A	C	H	A	H
JAX00577450	5	29196148	0	T	G	T	T	G	T	G	G	T	T	T	G	T	G	T	G	H	G	G	T	G	T	G	H	H	H	T	T	G	G	T	G	H	T	G	T	G	T	T	G	H	T	G	T	T	H
JAX00128282	5	29218154	0	T	C	T	T	C	T	C	C	C	C	T	C	T	C	T	C	H	C	C	C	C	H	C	H	H	H	H	T	C	C	T	C	C	C	C	T	C	C	H	C	H	T	C	H	T	H
JAX00577459	5	29223313	0	C	A	C	C	C	C	C	C	A	C	C	C	C	C	C	C	C	C	C	A	C	C	C	C	C	C	C	C	C	C	C	C	C	C	C	C	C	H	C	C	C	C	C	C	C	C
JAX00577462	5	29235470	0	G	A	G	G	A	G	A	A	A	G	G	A	G	A	G	A	H	A	A	A	A	G	A	H	H	H	G	G	A	A	G	A	H	G	A	G	A	H	G	A	H	G	A	G	G	H
JAX00577466	5	29237281	0	C	A	C	C	A	C	A	C	A	C	C	A	C	H	C	A	C	A	A	A	A	C	A	H	H	H	C	C	A	C	C	A	H	C	A	C	H	N	C	C	C	C	A	C	C	C
JAX00225766	5	29256556	0	A	T	A	A	A	A	A	A	T	A	A	A	A	A	A	A	A	A	A	T	A	A	A	A	A	A	A	A	A	A	A	A	A	A	A	A	A	H	A	A	A	A	A	A	A	A
JAX00128287	5	29261573	0	G	A	G	G	G	G	G	A	A	G	G	G	G	H	G	G	H	N	G	A	G	G	G	G	G	G	G	G	G	A	G	G	N	G	G	G	H	N	G	A	H	G	G	G	G	N
JAX00577474	5	29276761	0	C	T	C	C	C	C	C	C	T	C	C	C	C	C	C	C	C	C	C	T	C	C	C	C	C	C	C	C	C	C	C	C	C	C	C	C	C	H	C	C	C	C	C	C	C	C
JAX00577475	5	29277808	0	T	C	T	T	T	T	T	C	T	T	T	T	T	T	T	T	T	T	T	T	T	T	T	T	T	T	T	T	T	N	T	T	T	T	T	T	T	T	T	H	T	T	T	T	T	T
JAX00577482	5	29331313	0	C	T	C	C	C	C	C	T	C	C	C	C	C	H	C	C	H	C	C	C	C	C	C	C	C	C	C	C	C	T	C	C	C	C	C	C	H	C	C	T	H	C	C	C	C	H
JAX00577488	5	29357483	0	A	T	A	A	T	A	T	T	A	T	A	T	A	T	A	T	H	T	T	A	T	H	T	H	H	H	H	A	T	T	A	H	T	T	T	A	T	H	A	T	H	A	T	H	A	H
JAX00128294	5	29366691	0	G	T	G	G	T	G	T	T	T	T	G	T	G	T	G	T	T	T	T	T	T	T	T	H	N	H	H	G	T	T	G	H	T	T	T	G	T	T	G	T	T	G	T	T	G	N
JAX00577490	5	29399536	0	T	A	T	T	A	T	A	A	T	A	T	A	T	A	T	A	H	A	A	T	A	H	A	H	H	H	H	T	A	A	T	H	A	A	A	T	A	T	T	A	H	T	A	H	T	H
JAX00128303	5	29500053	0	C	T	C	C	C	C	C	T	T	C	C	C	C	H	C	C	H	C	C	T	C	C	C	C	C	C	C	C	C	T	C	C	C	C	C	C	H	H	C	T	H	C	C	C	C	H
JAX00128304	5	29500374	0	A	C	A	A	A	A	A	C	C	A	A	A	A	H	A	A	H	A	A	C	A	A	A	A	A	A	A	A	A	C	A	A	A	A	A	A	H	H	A	C	H	A	A	A	A	H
JAX00128306	5	29531585	0	C	T	C	C	C	C	C	C	T	C	C	C	C	C	C	C	C	C	C	T	C	C	C	C	C	C	C	C	C	C	C	C	C	C	C	C	C	H	C	C	C	C	C	C	C	C
JAX00128308	5	29536112	0	A	G	A	A	A	A	A	G	G	A	A	A	A	H	A	A	N	A	A	G	A	A	A	A	A	A	A	A	A	G	A	A	A	A	A	A	H	N	A	G	H	A	A	A	A	H
JAX00577510	5	29562212	0	T	C	T	T	T	T	T	C	T	T	T	T	T	H	T	T	H	T	T	T	T	T	T	T	T	T	T	T	T	C	T	T	T	T	T	T	H	T	T	C	H	T	T	T	T	H
JAX00577511	5	29563622	0	C	T	C	C	C	C	C	C	T	C	C	C	C	C	C	C	C	C	C	T	C	C	C	C	C	C	C	C	C	C	C	C	C	C	C	C	C	H	C	C	C	C	C	C	C	C
JAX00128312	5	29618161	0	G	C	G	G	G	G	G	C	C	G	G	G	G	H	G	G	H	G	G	C	G	G	G	G	G	G	G	G	G	C	G	G	G	G	G	G	H	H	G	C	H	G	G	G	G	H
JAX00577519	5	29652191	0	T	A	T	T	T	T	T	T	A	T	T	T	T	T	T	T	T	T	T	A	T	T	T	T	T	T	T	T	T	T	T	T	T	T	T	T	T	A	T	T	T	T	T	T	T	T
JAX00577524	5	29696151	0	A	G	A	A	A	A	A	A	G	A	A	A	A	A	A	A	A	A	A	G	A	A	A	A	A	A	A	A	A	A	A	A	A	A	A	A	A	H	A	A	A	A	A	A	A	A
JAX00128318	5	29698248	0	G	A	G	G	G	G	G	A	G	G	G	G	G	H	G	G	H	G	G	G	G	G	G	G	G	G	G	G	G	A	G	G	G	G	G	G	H	G	G	A	H	G	G	G	G	H
JAX00128320	5	29698365	0	T	G	T	T	T	T	T	G	G	T	T	T	T	T	T	T	T	T	T	G	T	T	T	T	T	T	T	T	T	G	T	T	T	T	T	T	T	N	T	H	T	T	T	T	T	T
JAX00577526	5	29725937	0	A	G	A	A	G	A	G	G	G	G	A	G	A	G	A	G	H	G	G	G	G	H	G	H	H	H	H	A	G	G	A	H	G	G	G	A	G	G	A	G	H	A	G	H	A	H
JAX00128321	5	29734127	0	G	T	G	G	G	G	G	T	G	G	G	G	G	H	G	G	H	G	G	G	G	G	G	G	G	G	G	G	G	T	G	G	G	G	G	G	H	G	G	T	H	G	G	G	G	H
JAX00128323	5	29745163	0	A	G	A	A	A	A	A	A	G	A	A	A	A	A	A	A	A	A	A	G	A	A	A	A	A	A	A	A	A	A	A	A	A	A	A	A	A	H	A	A	A	A	A	A	A	A
JAX00128324	5	29780246	0	G	A	G	G	G	G	G	G	A	G	G	G	G	G	G	G	G	G	G	A	G	G	G	G	G	G	G	G	G	G	G	G	G	G	G	G	G	H	G	G	G	G	G	G	G	G
JAX00128326	5	29780387	0	T	C	T	T	T	T	T	C	T	T	T	T	T	H	T	T	H	T	T	T	T	T	T	T	T	T	T	T	T	C	T	T	T	T	T	T	H	T	T	C	H	T	T	T	T	H
JAX00577531	5	29793176	0	G	A	G	G	G	G	G	G	A	G	G	G	G	G	G	G	G	G	G	A	G	G	G	G	G	G	G	G	G	G	G	G	G	G	G	G	G	H	G	G	G	G	G	G	G	G
JAX00128329	5	29819359	0	G	C	G	G	G	G	G	C	C	G	G	G	G	G	G	G	N	G	G	C	G	G	G	G	G	G	G	G	G	C	G	G	G	G	G	G	G	G	G	H	G	G	G	G	G	G
JAX00577534	5	29830936	0	C	G	C	C	C	C	C	G	G	C	C	C	C	H	C	C	H	C	C	G	C	C	C	C	C	C	C	C	C	G	C	C	C	C	C	C	H	H	C	G	H	C	C	C	C	H
JAX00577535	5	29832906	0	T	C	T	T	T	T	T	C	C	T	T	T	T	N	T	T	T	T	T	C	T	T	T	T	T	T	T	T	T	C	T	T	T	T	T	T	T	H	T	C	T	T	T	T	T	T
JAX00577536	5	29833372	0	A	C	A	A	A	A	A	C	A	A	A	A	A	H	A	A	H	A	A	A	A	A	A	A	A	A	A	A	A	C	A	A	A	A	A	A	H	A	A	C	H	A	A	A	A	H
JAX00225776	5	29834884	0	T	C	T	T	T	T	T	C	T	T	T	T	T	N	T	T	N	T	T	T	T	T	T	T	T	T	T	T	T	C	T	T	T	T	T	T	N	T	T	C	H	T	T	T	T	H
JAX00577543	5	29847492	0	G	A	G	G	A	G	A	G	G	A	G	A	G	H	G	A	G	A	A	G	A	H	A	H	H	H	H	G	A	G	G	H	A	A	A	G	H	H	G	G	G	G	A	H	G	G
JAX00128332	5	29868282	0	T	C	T	T	C	T	C	T	T	C	T	C	T	H	T	C	T	C	C	T	C	H	C	H	H	H	H	T	C	T	T	H	C	T	C	T	T	H	T	T	T	T	C	H	T	T
JAX00577551	5	29868304	0	G	A	G	G	G	G	G	G	A	G	G	G	G	G	G	G	G	G	G	A	G	G	G	G	G	G	G	G	G	G	G	G	G	G	G	G	G	H	G	G	G	G	G	G	G	G
JAX00225778	5	29883555	0	G	A	G	G	G	G	G	G	A	G	G	G	G	G	G	G	G	G	G	A	G	G	G	G	G	G	G	G	G	G	G	G	G	G	G	G	G	G	G	G	G	G	G	G	G	G
JAX00128333	5	29892141	0	T	C	T	T	T	T	T	C	C	T	T	T	T	N	T	T	H	T	T	C	T	T	T	T	T	T	T	T	T	C	T	T	T	T	T	T	H	H	T	C	H	T	T	T	T	H
JAX00577560	5	29927633	0	T	C	T	T	T	T	T	C	C	T	T	T	T	H	T	T	H	T	T	C	T	T	T	T	T	T	T	T	T	C	T	T	T	T	T	T	H	H	T	C	H	T	T	T	T	H
JAX00128336	5	29938015	0	G	T	G	G	G	G	G	T	T	G	G	G	G	H	G	G	H	G	G	T	G	G	G	G	G	G	G	G	G	T	G	G	G	G	G	G	H	H	G	T	H	G	G	G	G	H
JAX00577564	5	29968937	0	G	A	G	G	G	G	G	G	A	G	G	G	G	G	G	G	G	G	G	A	G	G	G	G	G	G	G	G	G	G	G	G	G	G	G	G	G	G	G	G	G	G	G	G	G	G
JAX00577567	5	29984997	0	A	G	A	A	A	A	A	G	A	G	A	A	A	H	A	A	H	A	A	A	A	A	A	A	A	A	H	A	A	G	A	A	H	G	A	A	H	H	A	G	H	A	A	H	A	H
JAX00577568	5	29985089	0	G	A	G	G	G	G	G	A	G	G	G	G	G	H	G	G	H	G	G	G	G	G	G	G	G	G	G	G	G	A	G	G	G	G	G	G	H	G	G	A	H	G	G	G	G	H
JAX00577570	5	29992427	0	T	G	T	T	T	T	T	T	T	G	T	T	T	T	T	T	T	T	T	T	T	T	T	T	T	T	H	T	T	T	T	T	H	G	T	T	T	N	T	T	T	T	T	N	T	T
JAX00128342	5	30018727	0	G	A	G	G	G	G	G	G	A	G	G	G	G	G	G	G	G	G	G	A	G	G	G	G	G	G	G	G	G	G	G	G	G	G	G	G	G	H	G	G	G	G	G	G	G	G
JAX00128343	5	30018786	0	G	A	G	G	G	G	G	G	A	G	G	H	G	G	G	G	G	G	G	A	G	G	G	G	G	G	G	G	G	N	G	G	G	G	G	G	G	A	G	G	G	G	G	G	G	G
JAX00225780	5	30019747	0	C	T	C	C	C	C	C	T	T	C	C	C	C	H	C	C	H	C	C	T	C	N	C	C	C	C	N	C	C	T	C	C	N	N	C	C	H	H	C	N	H	C	C	C	C	H
JAX00577575	5	30033806	0	G	A	G	G	G	G	G	A	G	G	G	G	G	H	G	G	H	G	G	G	G	G	G	G	G	G	G	G	G	A	G	G	G	G	G	G	H	G	G	A	H	G	G	G	G	H
JAX00577576	5	30034722	0	A	G	A	A	A	A	A	G	G	G	A	A	A	H	A	A	H	A	A	G	A	A	A	A	A	A	H	A	A	G	A	A	H	G	A	A	H	G	A	G	H	A	A	H	A	H
JAX00577577	5	30034797	0	A	G	A	A	A	A	A	G	G	A	A	A	A	H	A	A	H	A	A	G	A	A	A	A	A	A	A	A	A	G	A	A	A	A	A	A	H	H	A	G	H	A	A	A	A	H
JAX00577578	5	30035085	0	G	C	G	G	G	G	G	G	G	C	G	G	G	G	G	G	G	G	G	G	G	G	G	G	G	G	H	G	G	G	G	G	H	C	G	G	G	N	G	G	G	G	G	H	G	G
JAX00577583	5	30042670	0	A	G	A	A	A	A	A	G	G	A	A	A	A	H	A	A	H	A	A	G	A	A	A	A	A	A	A	A	A	G	A	A	A	A	A	A	H	H	A	G	H	A	A	A	A	H
JAX00577589	5	30077218	0	C	G	C	C	C	C	C	C	G	C	C	C	C	C	C	C	C	C	C	G	C	C	C	C	C	C	C	C	C	C	C	C	C	C	C	C	C	H	C	C	C	C	C	C	C	C
JAX00128348	5	30098212	0	T	C	T	T	T	T	T	C	C	T	T	T	T	H	T	T	H	T	T	C	T	T	T	T	T	T	T	T	T	C	T	T	T	T	T	T	H	H	T	C	H	T	T	T	T	H
JAX00577594	5	30107195	0	T	G	T	T	T	T	T	G	T	T	T	T	T	H	T	T	H	T	T	T	T	T	T	T	T	T	T	T	T	G	T	T	T	T	T	T	H	T	T	G	H	T	T	T	T	H
JAX00128353	5	30140551	0	G	A	G	G	G	G	G	G	A	G	G	G	G	G	G	G	G	G	G	H	G	G	G	G	G	G	G	G	G	G	G	G	G	G	G	G	G	G	G	G	G	G	G	G	G	G
JAX00128355	5	30181601	0	T	C	T	T	T	T	T	C	T	T	T	T	T	H	T	T	H	T	T	T	T	T	T	T	T	T	T	T	T	C	T	T	T	T	T	T	H	T	T	C	H	T	T	T	T	H
JAX00577605	5	30194379	0	T	C	T	T	T	T	T	C	C	T	T	T	T	H	T	T	H	T	T	C	T	T	T	T	T	T	T	T	T	C	T	T	T	T	T	T	H	H	T	C	H	T	T	T	T	H
JAX00577608	5	30211159	0	C	T	C	C	C	C	C	T	C	C	C	C	C	H	C	C	H	C	C	C	C	C	C	C	C	C	C	C	C	T	C	C	C	C	C	C	H	C	C	T	H	C	C	C	C	H
JAX00128358	5	30218424	0	A	T	A	A	T	A	T	A	T	T	A	T	A	H	A	T	A	T	T	T	T	A	T	H	H	H	H	A	T	A	A	H	T	T	T	A	H	T	A	A	A	A	T	H	A	A
JAX00577610	5	30219064	0	A	T	A	A	A	A	A	T	T	A	A	A	A	H	A	A	H	A	A	T	A	A	A	A	A	A	A	A	A	T	A	A	A	A	A	A	H	H	A	T	H	A	A	A	A	H
JAX00128359	5	30219239	0	G	C	G	G	G	G	G	G	C	G	G	N	G	G	G	G	G	G	G	C	G	G	G	G	G	G	G	G	G	G	G	G	G	G	G	G	G	H	G	G	G	G	G	G	G	G
JAX00577611	5	30223527	0	C	T	C	C	C	C	C	C	T	C	C	C	C	C	C	C	C	C	C	T	C	C	C	C	C	C	C	C	C	C	C	C	C	C	C	C	C	H	C	C	C	C	C	C	C	C
JAX00577613	5	30240508	0	T	C	T	T	T	T	T	C	C	T	H	H	T	T	T	T	N	T	T	C	T	T	T	T	N	T	T	T	T	C	T	T	T	T	T	T	N	H	T	C	T	T	T	T	T	H
JAX00577620	5	30285940	0	G	A	G	G	G	G	G	G	A	G	G	G	G	G	G	G	G	G	G	A	G	G	G	G	G	G	G	G	G	G	G	G	G	G	G	G	G	H	G	G	G	G	G	G	G	G
JAX00128363	5	30286677	0	C	G	C	C	G	C	G	C	C	C	C	G	C	G	C	G	C	G	G	C	G	C	G	G	G	G	C	C	G	C	C	G	G	C	G	C	G	C	C	C	C	C	G	C	C	C
JAX00128364	5	30298144	0	T	A	T	T	T	T	T	T	A	T	T	T	T	T	T	T	T	T	T	A	T	T	T	T	T	T	T	T	T	T	T	T	T	T	T	T	T	A	T	T	T	T	T	T	T	T
JAX00128367	5	30339754	0	G	A	G	G	G	G	G	G	G	A	G	G	G	G	G	G	G	G	G	G	G	G	G	G	G	G	H	G	G	G	G	G	H	A	G	G	G	H	G	G	G	G	G	H	G	G
JAX00128368	5	30339790	0	G	A	G	G	G	G	G	A	G	G	G	G	G	H	G	G	H	G	G	G	G	G	G	G	G	G	G	G	G	A	G	G	G	G	G	G	H	G	G	A	H	G	G	G	G	H
JAX00577632	5	30358145	0	G	C	G	G	G	G	G	C	C	G	G	G	G	H	G	G	H	G	G	C	G	G	G	G	G	G	G	G	G	C	G	G	G	G	G	G	H	H	G	C	H	G	G	G	G	H
JAX00128371	5	30397271	0	G	T	G	G	T	G	G	G	G	G	G	G	G	H	G	G	G	G	T	G	H	G	G	G	N	G	G	G	G	G	G	G	G	G	G	G	G	G	G	G	G	G	T	G	H	G
JAX00128372	5	30402176	0	G	A	G	G	A	G	G	G	A	G	G	G	G	H	G	G	G	G	A	A	H	G	G	G	G	G	G	G	G	G	G	G	G	G	G	G	G	N	G	G	G	G	A	G	G	G
JAX00128373	5	30402265	0	T	A	T	T	A	T	T	T	A	T	T	T	T	H	T	T	T	T	A	A	H	T	T	T	T	T	T	T	T	T	T	T	T	T	T	T	T	H	T	T	T	T	N	T	T	T
JAX00577638	5	30402634	0	G	A	G	G	A	G	G	A	G	G	G	G	G	A	G	G	H	G	A	G	H	G	G	G	G	G	G	G	G	A	G	G	G	G	G	G	N	G	G	A	H	G	N	G	G	H
JAX00577640	5	30424875	0	A	G	A	A	A	A	A	A	G	A	A	A	A	A	A	A	A	A	A	G	A	A	A	A	A	A	A	A	A	A	A	A	A	A	A	A	A	H	A	A	A	A	A	A	A	A
JAX00577642	5	30428569	0	T	C	T	T	T	T	T	C	C	T	T	T	T	H	T	T	H	T	T	C	T	T	T	T	T	T	T	T	T	C	T	T	T	T	T	T	H	H	T	C	H	T	T	T	T	H
JAX00128376	5	30456901	0	T	C	T	T	C	T	T	C	C	T	T	T	T	C	T	T	T	T	C	C	H	T	T	T	T	T	T	T	T	C	T	T	T	T	T	T	T	T	T	H	T	T	C	T	T	T
JAX00128377	5	30458781	0	T	C	T	T	C	T	T	C	C	T	T	T	T	C	T	T	H	T	C	C	H	T	T	T	T	T	T	T	T	C	T	T	T	T	T	T	H	H	T	C	H	T	C	T	T	H
JAX00577652	5	30471923	0	C	T	C	C	T	C	C	C	C	C	C	C	C	N	C	C	C	C	T	C	H	C	C	C	C	C	C	C	C	C	C	C	C	C	C	C	C	C	C	C	C	C	N	C	C	C
JAX00577655	5	30482506	0	T	C	T	T	T	T	T	T	C	T	T	T	T	T	T	T	T	T	T	C	T	T	T	T	T	T	T	T	T	T	T	T	T	T	T	T	T	H	T	T	T	T	T	T	T	T
JAX00128382	5	30540409	0	G	A	G	G	G	G	G	G	A	G	G	G	G	G	G	G	G	G	G	A	G	G	G	G	G	G	G	G	G	G	G	G	G	G	G	G	G	H	G	G	G	G	G	G	G	G
JAX00577674	5	30613140	0	C	T	C	C	C	C	C	C	C	T	C	C	C	C	C	C	C	C	C	C	C	C	C	C	C	C	H	C	C	C	C	C	H	T	C	C	C	H	C	C	C	C	C	H	C	C
JAX00128388	5	30616797	0	A	G	A	A	G	A	A	G	G	G	A	A	A	G	A	A	H	A	G	G	H	A	A	A	A	A	N	A	A	G	A	A	H	G	A	A	H	G	A	G	H	A	G	H	A	H
JAX00577676	5	30617269	0	G	A	G	G	G	G	G	A	A	G	G	G	G	H	G	G	H	G	G	A	G	G	G	G	G	G	G	G	G	A	G	G	G	G	G	G	H	H	G	A	H	G	G	G	G	H
JAX00577677	5	30617578	0	G	A	G	G	G	G	G	G	G	A	G	G	G	G	G	G	G	G	G	G	G	G	G	G	G	G	H	G	G	G	G	G	H	A	G	G	G	H	G	G	G	G	G	H	G	G
JAX00577680	5	30617908	0	A	T	A	A	A	A	A	T	T	A	A	A	A	H	A	A	H	A	A	T	A	A	A	A	A	A	A	A	A	T	A	A	A	A	A	A	H	H	A	T	H	A	A	A	A	H
JAX00128391	5	30668641	0	T	G	T	T	G	T	T	T	T	T	T	T	T	H	T	T	T	T	G	T	H	T	T	T	T	T	T	T	T	T	T	T	T	T	T	T	T	T	T	T	T	T	G	T	T	T
JAX00577687	5	30676714	0	T	G	T	T	G	T	T	G	G	T	T	T	T	G	T	T	H	T	G	G	H	T	T	T	T	T	T	T	T	G	T	T	T	T	T	T	H	H	T	G	N	T	G	T	T	H
JAX00577695	5	30687577	0	G	A	G	G	A	G	G	A	G	G	G	G	G	A	G	G	H	G	A	G	H	G	G	G	G	G	G	G	G	A	G	G	G	G	G	G	H	G	G	A	H	G	A	G	G	H
JAX00577699	5	30716054	0	A	G	A	A	A	A	A	G	G	A	A	A	A	H	A	A	H	A	A	G	A	A	A	A	A	A	A	A	A	G	A	A	A	A	A	A	H	H	A	G	H	A	A	A	A	H
JAX00577702	5	30718805	0	A	C	A	A	A	A	A	C	A	A	A	A	A	H	A	A	H	A	A	A	A	A	A	A	A	A	A	A	A	C	A	A	A	A	A	A	H	A	A	C	H	A	A	A	A	H
JAX00577705	5	30738673	0	T	C	T	T	T	T	T	C	C	T	T	T	T	C	T	T	C	T	T	C	T	T	T	T	T	T	T	T	T	C	T	T	T	T	T	T	C	C	T	C	C	T	T	T	T	C
JAX00128397	5	30747678	0	G	A	G	G	A	G	G	G	G	G	G	G	G	A	H	G	N	G	A	G	A	G	G	G	G	G	G	G	G	G	G	G	G	G	G	G	G	G	G	G	G	G	A	G	G	G
JAX00128398	5	30747802	0	A	G	A	A	G	A	A	G	G	A	A	A	A	G	A	A	H	A	G	G	H	A	A	A	A	A	A	A	A	G	A	A	A	A	A	A	H	H	A	G	H	A	G	A	A	H
JAX00577708	5	30765981	0	A	G	A	A	A	A	A	G	G	A	A	A	A	H	A	A	H	A	A	G	A	A	A	A	A	A	A	A	A	G	A	A	A	A	A	A	H	H	A	G	H	A	A	A	A	H
JAX00577711	5	30802604	0	C	T	C	C	C	C	C	C	T	C	C	C	C	C	C	C	C	C	C	T	C	C	C	C	C	C	C	C	C	C	C	C	C	C	C	C	C	H	C	C	C	C	C	C	C	C
JAX00128402	5	30813344	0	C	A	C	C	C	C	C	C	A	C	C	C	C	C	C	C	C	C	C	A	C	C	C	C	C	C	C	C	C	C	C	C	C	C	C	C	C	H	C	C	C	C	C	C	C	C
JAX00128403	5	30816202	0	A	G	A	A	A	A	A	G	G	A	A	A	A	H	A	A	H	A	A	G	A	A	A	A	A	A	A	A	A	G	A	A	A	A	A	A	H	H	A	G	H	A	A	A	A	H
JAX00128404	5	30817648	0	T	C	T	T	T	T	T	C	C	T	T	T	T	H	T	T	H	T	T	C	T	T	T	T	T	T	T	T	T	C	T	T	T	T	T	T	H	H	T	C	H	T	T	T	T	H
JAX00577713	5	30827272	0	G	A	G	G	G	G	G	G	G	A	G	G	G	G	G	G	G	G	G	G	G	G	G	G	G	G	H	G	G	G	G	G	H	A	G	G	G	H	G	G	G	G	G	H	G	G
JAX00577715	5	30828427	0	G	C	G	G	G	G	G	C	G	G	G	G	G	H	G	G	H	G	G	G	G	G	G	G	G	G	G	G	G	C	G	G	G	G	G	G	H	G	G	C	H	G	G	G	G	H
JAX00577720	5	30849231	0	G	C	G	G	G	G	G	C	C	G	G	G	G	H	G	G	H	G	G	C	G	G	G	G	G	G	G	G	G	C	G	G	G	G	G	G	H	H	G	C	H	G	G	G	G	H
JAX00577722	5	30875397	0	A	G	A	A	A	A	A	G	G	A	A	A	A	H	A	A	H	A	A	G	A	A	A	A	A	A	A	A	A	G	A	A	A	A	A	A	H	H	A	G	H	A	A	A	A	H
JAX00577725	5	30884430	0	T	C	T	T	T	T	T	C	C	C	T	T	T	H	T	T	H	T	T	C	H	H	T	T	T	T	N	T	T	C	T	T	H	C	T	T	H	C	T	C	H	T	T	H	T	H
JAX00577727	5	30904344	0	G	A	G	G	G	G	G	A	G	G	G	G	G	H	G	G	H	G	G	G	G	G	G	G	G	G	G	G	G	A	G	G	G	G	G	G	H	G	G	A	H	G	G	G	G	H
JAX00128412	5	30923068	0	T	C	T	T	C	T	T	C	C	C	T	T	T	C	T	T	H	T	C	C	H	T	T	T	T	T	H	T	T	C	T	T	H	C	T	T	H	C	T	C	H	T	C	H	T	H
JAX00577730	5	30927934	0	C	T	C	C	C	C	C	C	T	C	C	C	C	C	C	C	C	C	C	T	C	C	C	C	C	C	C	C	C	C	C	C	C	C	C	C	C	H	C	C	C	C	C	C	C	C
JAX00577737	5	30973553	0	C	T	C	C	C	C	C	C	T	C	C	C	C	C	C	C	C	C	C	T	C	C	C	C	C	C	C	C	C	C	C	C	C	C	C	C	C	H	C	C	C	C	C	C	C	C
JAX00577740	5	30974821	0	G	A	G	G	G	G	G	G	G	A	G	G	G	G	G	G	G	G	G	G	G	G	G	G	G	G	H	G	G	G	G	G	H	A	G	G	G	H	G	G	G	G	G	H	G	G
JAX00128415	5	30997115	0	G	A	G	G	A	G	G	G	G	G	G	G	G	H	G	G	G	G	A	G	H	G	G	G	G	G	G	G	G	G	G	G	G	G	G	G	G	G	G	G	G	G	A	G	G	G
JAX00577752	5	31012927	0	A	G	A	A	G	A	A	A	A	G	A	A	A	H	A	A	A	A	G	A	H	A	A	A	A	A	N	A	A	A	A	A	H	G	A	A	A	H	A	A	A	A	G	N	A	A
JAX00577757	5	31025170	0	T	C	T	T	C	T	T	C	C	T	T	T	T	C	T	T	H	T	C	C	H	T	T	T	T	T	T	T	T	C	T	T	T	T	T	T	H	H	T	C	H	T	C	T	T	H
JAX00577760	5	31028645	0	C	A	C	C	C	C	C	A	C	C	C	C	C	H	C	C	H	C	C	C	C	C	C	C	C	C	C	C	C	A	C	C	C	C	C	C	N	C	C	A	N	C	C	C	C	H
JAX00577773	5	31065304	0	C	T	C	C	C	C	C	T	C	C	C	C	C	H	C	C	H	C	C	C	C	C	C	C	C	C	C	C	C	T	C	C	C	C	C	C	H	C	C	T	H	C	C	C	C	H
JAX00577774	5	31067814	0	T	G	T	T	T	T	T	G	T	T	T	T	T	H	T	T	H	T	T	T	T	T	T	T	T	T	T	T	T	G	T	T	T	T	T	T	H	T	T	G	H	T	T	T	T	H
JAX00577777	5	31080614	0	C	T	C	C	C	C	C	C	T	C	C	C	C	C	C	C	C	C	C	T	C	C	C	C	C	C	C	C	C	C	C	C	C	C	C	C	C	H	C	C	C	C	C	C	C	C
JAX00577784	5	31112910	0	T	C	T	T	T	T	T	C	C	C	T	T	T	N	T	T	N	T	T	C	T	T	T	T	T	T	H	T	T	C	T	T	H	C	T	T	H	C	T	C	N	T	T	H	T	H
JAX00577787	5	31126636	0	G	A	G	G	G	G	G	A	G	G	G	G	G	H	G	G	N	G	G	G	G	G	G	G	G	G	G	G	G	A	G	G	G	G	G	G	H	G	G	A	H	G	G	G	G	H
JAX00577792	5	31156877	0	A	G	A	A	A	A	A	G	G	G	A	A	A	H	A	A	H	A	A	G	A	A	A	A	A	A	H	A	A	G	A	A	H	G	A	A	H	G	A	G	H	A	A	H	A	H
JAX00128429	5	31188258	0	T	C	C	T	C	C	T	C	C	C	C	T	T	C	H	T	H	T	C	C	H	C	T	H	H	H	C	C	T	C	T	H	H	C	T	T	H	C	C	C	C	T	C	C	C	C
JAX00577800	5	31194077	0	T	C	T	T	C	T	T	T	T	T	T	T	T	H	T	T	T	T	C	T	H	T	T	T	T	T	T	T	T	T	T	T	T	T	T	T	T	T	T	T	T	T	C	T	T	T
JAX00128431	5	31194101	0	G	A	A	G	G	A	G	G	G	G	A	G	G	G	H	G	G	G	G	G	G	A	G	H	H	H	H	A	G	G	G	H	G	G	G	G	G	G	A	G	H	G	G	H	A	H
JAX00577801	5	31196770	0	T	C	T	T	C	T	T	C	C	C	T	T	T	C	T	T	H	T	C	C	N	T	T	T	T	T	H	T	T	C	T	T	H	C	T	T	H	C	T	C	H	T	C	H	T	N
JAX00128433	5	31203451	0	A	G	G	A	G	G	A	G	G	G	G	A	A	G	H	A	H	A	G	G	H	G	A	H	H	H	G	G	A	G	A	H	H	G	A	A	H	G	G	G	G	A	G	G	G	G
JAX00577805	5	31207644	0	A	T	T	A	T	T	A	T	T	A	T	A	A	T	H	A	H	A	T	T	N	T	A	H	H	H	H	T	A	T	A	H	A	A	A	A	H	H	T	T	T	A	T	N	T	T
JAX00577811	5	31215074	0	T	C	C	T	C	C	T	C	T	T	C	T	T	C	H	T	H	T	C	T	H	C	T	H	H	H	H	C	T	C	T	H	T	T	T	T	H	T	C	C	C	T	C	H	C	C
JAX00128434	5	31232366	0	A	G	G	A	A	G	A	G	G	A	G	A	A	A	H	A	A	A	A	G	A	G	A	H	H	H	H	G	A	G	A	H	A	A	A	A	A	A	G	G	G	A	A	H	G	G
JAX00225803	5	31253969	0	C	T	C	C	C	C	C	T	T	C	C	C	C	H	C	C	H	C	C	T	C	C	C	C	C	C	C	C	C	T	C	C	C	C	C	C	H	H	C	T	H	C	C	C	C	H
JAX00577819	5	31255183	0	G	A	G	G	G	G	G	G	A	G	G	G	G	G	G	G	G	G	G	A	G	G	G	G	G	G	G	G	G	G	G	G	G	G	G	G	G	N	G	G	G	G	G	G	G	G
JAX00128435	5	31258340	0	T	C	C	T	C	C	T	T	T	T	C	T	T	N	N	T	T	T	C	T	N	C	T	N	C	N	H	C	T	T	T	N	T	T	T	T	T	T	C	T	C	T	C	N	C	N
JAX00577823	5	31275351	0	G	C	G	G	G	G	G	C	C	G	G	G	G	H	G	G	H	G	G	C	G	G	G	G	G	G	G	G	G	C	G	G	G	G	G	G	H	H	G	C	H	G	G	G	G	H
JAX00128438	5	31302332	0	C	T	T	C	T	T	C	C	C	C	T	C	C	H	H	C	C	C	T	C	N	T	C	H	N	H	H	T	C	C	C	H	C	C	C	C	C	C	T	C	N	C	T	H	T	H
JAX00577832	5	31310497	0	C	T	C	C	C	C	C	C	T	C	C	C	C	C	C	C	C	C	C	T	C	C	C	C	C	C	C	C	C	C	C	C	C	C	C	C	C	H	C	C	C	C	C	C	C	C
JAX00577835	5	31314613	0	G	A	A	G	A	A	G	A	G	G	A	G	G	A	H	G	G	G	A	G	H	A	G	H	H	H	H	A	G	A	G	H	G	G	G	G	G	G	A	A	A	G	A	H	A	A
JAX00577836	5	31314786	0	C	A	A	C	A	A	C	C	A	C	A	C	C	H	H	C	C	C	A	A	H	A	C	H	H	H	H	A	C	C	C	H	C	C	C	C	C	H	A	C	H	C	A	H	A	H
JAX00577839	5	31332521	0	C	A	C	C	C	C	C	A	C	C	C	C	C	H	C	C	H	C	C	C	C	C	C	C	C	C	C	C	C	A	C	C	C	C	C	C	H	C	C	A	H	C	C	C	C	H
JAX00577842	5	31348655	0	T	C	C	T	T	C	T	C	C	T	C	T	T	H	H	T	H	T	T	C	T	C	T	H	H	H	H	C	T	C	T	H	T	T	T	T	H	H	C	C	C	T	T	H	C	C
JAX00577845	5	31350685	0	C	T	T	C	C	T	C	C	C	C	T	C	C	C	H	C	C	C	C	C	C	T	C	H	H	H	H	T	C	C	C	H	C	C	C	C	C	C	T	C	H	C	C	H	T	H
JAX00577847	5	31382338	0	G	A	G	G	G	G	G	A	G	G	G	G	G	H	G	G	H	G	G	G	G	G	G	G	G	G	G	G	G	A	G	G	G	G	G	G	H	G	G	A	H	G	G	G	G	H
JAX00577848	5	31382588	0	T	C	T	T	T	T	T	C	C	T	T	T	T	H	T	T	H	T	T	C	T	T	T	T	T	T	T	T	T	C	T	T	T	T	T	T	H	H	T	C	H	T	T	T	T	H
JAX00577850	5	31408620	0	C	T	C	C	C	C	C	T	C	C	C	C	C	H	C	C	H	C	C	C	C	C	C	C	C	C	C	C	C	T	C	C	C	C	C	C	H	C	C	T	H	C	C	C	C	H
JAX00128448	5	31437851	0	T	C	C	T	C	T	T	C	C	T	T	T	T	C	T	T	H	T	C	C	H	C	T	T	T	H	H	C	T	C	T	T	T	T	T	T	H	H	T	C	C	T	C	H	C	H
JAX00128449	5	31439012	0	T	G	G	T	G	T	T	G	G	T	T	T	T	G	T	T	H	T	G	G	H	G	T	T	T	H	H	G	T	G	T	T	T	T	T	T	H	H	T	G	G	T	G	H	G	H
JAX00577856	5	31442975	0	G	A	G	G	G	G	G	A	G	G	G	G	G	H	G	G	H	G	G	G	G	G	G	G	G	G	G	G	G	A	G	G	G	G	G	G	H	G	G	A	H	G	G	G	G	H
JAX00577857	5	31443186	0	G	C	G	G	G	G	G	G	C	G	G	G	G	G	G	G	G	G	G	C	G	G	G	G	G	G	G	G	G	G	G	G	G	G	G	G	G	H	G	G	G	G	G	G	G	G
JAX00577858	5	31467332	0	A	G	A	A	A	A	A	G	A	A	A	A	A	H	A	A	H	A	A	A	A	A	A	A	A	A	A	A	A	G	A	A	A	A	A	A	H	A	A	G	H	A	A	A	A	H
JAX00128453	5	31499316	0	A	G	G	A	G	A	A	G	G	A	A	A	A	G	N	A	H	A	G	G	H	G	A	A	A	H	H	G	A	G	A	A	A	A	A	A	H	H	N	G	G	A	G	H	G	H
JAX00577864	5	31500886	0	A	G	A	A	A	A	A	G	G	A	A	A	A	A	A	A	N	A	A	G	A	A	A	A	A	A	A	A	A	G	A	A	A	A	A	A	N	H	A	G	H	A	A	A	A	H
JAX00577867	5	31503720	0	G	A	G	G	G	G	G	G	A	G	G	G	G	G	G	G	G	G	G	A	G	G	G	G	G	G	G	G	G	G	G	G	G	G	G	G	G	H	G	G	G	G	G	G	G	G
JAX00577868	5	31537811	0	A	G	A	A	A	A	A	G	G	A	A	A	A	H	A	A	H	A	A	G	A	A	A	A	A	A	A	A	A	G	A	A	A	A	A	A	H	H	A	G	H	A	A	A	A	H
JAX00577869	5	31539831	0	T	C	T	T	T	T	T	C	C	T	T	T	T	H	T	T	H	T	T	C	T	T	T	T	T	T	T	T	T	C	T	T	T	T	T	T	H	H	T	C	H	T	T	T	T	H
JAX00128457	5	31553074	0	T	C	T	T	C	T	T	C	C	T	T	T	T	C	H	H	H	T	C	C	H	T	N	T	T	T	T	H	T	C	T	N	T	T	N	T	H	H	T	C	H	T	C	T	T	H
JAX00577873	5	31559450	0	G	A	G	G	G	G	G	A	A	G	G	G	G	N	G	G	N	G	G	A	G	G	G	G	G	G	G	G	G	A	G	G	G	G	G	G	A	A	G	A	N	G	G	G	G	N
JAX00577877	5	31599054	0	T	G	T	T	T	T	T	G	G	T	T	T	T	H	T	T	H	T	T	G	T	T	T	T	T	T	T	T	T	G	T	T	T	T	T	T	H	H	T	G	H	T	T	T	T	H
JAX00128465	5	31654306	0	T	A	T	T	T	T	T	A	T	T	T	T	T	H	T	T	H	T	T	T	T	T	T	T	T	T	T	T	T	A	T	T	T	T	T	T	H	T	T	A	H	T	T	T	T	H
JAX00577888	5	31730986	0	C	T	C	C	C	C	C	T	T	C	C	C	C	H	C	C	H	C	C	T	C	C	C	C	C	C	C	C	C	T	C	C	C	C	C	C	H	H	C	T	H	C	C	C	C	H
JAX00128472	5	31736468	0	A	G	A	A	A	A	A	A	G	A	A	A	A	A	A	A	A	A	A	G	A	A	A	A	A	A	A	A	A	A	A	A	A	A	A	A	A	H	A	A	A	A	A	A	A	A
JAX00577891	5	31750522	0	A	G	A	A	A	A	A	A	G	A	A	A	A	A	A	A	A	A	A	G	A	A	A	A	A	A	A	A	A	A	A	A	A	A	A	A	A	H	A	A	A	A	A	A	A	A
JAX00577893	5	31767283	0	G	T	G	G	G	G	G	G	T	G	G	G	G	G	G	G	G	G	G	T	G	G	G	G	G	G	G	G	G	G	G	G	G	G	G	G	G	H	G	G	G	G	G	G	G	G
JAX00577895	5	31770602	0	C	T	C	C	C	C	C	C	T	C	C	C	C	C	C	C	C	C	C	T	C	C	C	C	C	C	C	C	C	C	C	C	C	C	C	C	C	H	C	C	C	C	C	C	C	C
JAX00577898	5	31780723	0	C	T	C	C	T	C	C	C	C	C	C	C	C	H	C	C	C	C	T	C	H	C	C	C	C	C	C	C	C	C	C	C	C	C	C	C	C	C	C	C	C	C	T	C	C	C
JAX00577901	5	31808634	0	A	G	A	A	A	A	A	G	G	A	A	A	A	H	A	A	H	A	A	G	A	A	A	A	A	A	A	A	A	G	A	A	A	A	A	A	H	H	A	G	H	A	A	A	A	H
JAX00577904	5	31827089	0	G	A	G	G	G	G	G	A	G	G	G	G	G	H	G	G	H	G	G	G	G	G	G	G	G	G	G	G	G	A	G	G	G	G	G	G	H	G	G	A	H	G	G	G	G	H
JAX00577906	5	31839664	0	T	C	T	T	C	T	T	C	C	T	T	T	T	C	T	T	H	T	C	C	H	T	T	T	T	T	T	T	T	C	T	T	T	T	T	T	H	H	T	C	H	T	C	T	T	H
JAX00128482	5	31858221	0	C	G	C	C	G	C	C	G	G	C	C	C	C	G	C	C	C	C	G	G	H	C	C	C	C	C	C	C	C	G	C	C	C	C	C	C	H	N	C	G	H	C	G	C	C	H
JAX00577909	5	31861903	0	C	A	C	C	A	C	C	A	A	C	C	C	C	A	C	C	C	C	A	A	H	C	C	C	C	C	C	C	C	A	C	C	C	C	C	C	H	H	C	A	H	C	A	C	C	H
JAX00577910	5	31862947	0	G	A	G	G	G	G	G	G	A	G	G	G	G	G	G	G	G	G	G	A	G	G	G	G	G	G	G	G	G	G	G	G	G	G	G	G	G	H	G	G	G	G	G	G	G	G
JAX00577914	5	31894676	0	A	C	A	A	A	A	A	C	A	A	A	A	A	H	A	A	A	A	A	A	A	A	A	A	A	A	A	A	A	C	A	A	A	A	A	A	N	A	A	C	H	A	A	A	A	H
JAX00128484	5	31916708	0	C	T	C	C	T	C	C	T	T	T	C	C	C	T	C	C	C	C	T	T	C	C	C	C	C	C	H	C	C	T	C	C	H	T	C	C	H	T	C	T	H	C	T	H	C	H
[truncated: 8,647 more rows]
[truncated: 119 more columns]
