# Supplementary material for: Modeling Host Genetic Regulation of Influenza Pathogenesis in the Collaborative Cross
Source: PLoS Pathog. 2013 Feb 28;9(2):e1003196. doi: 10.1371/journal.ppat.1003196 (PMC3585141; doi:10.1371/journal.ppat.1003196)
Supplement: Dataset S2 — Genotypes of Pre-CC animals. (ZIP) [file ppat.1003196.s002.zip › chr6.csv]

						A	B	C	D	E	F	G	H	GDACBHFE	DHGFEBCA	DFBHAECG	AEHGDCFB	BGAFDECH	FCEHGDAB	EBDGAFCH	CFEDHABG	GHBDCAFE	DHBGAFCE	AEDGBHFC	EDFCBHGA	EDAFGCBH	EBAFCGDH	CGDEFBHA	EDBGCHAF	CEBHDFAG	AEBGDFCH	BEHDFACG	HCDBAEFG	AEFGDBHC	BHCEAFDG	BGFEHDAC	EAFCDHGB	EBGAFDHC	CHAEDGBF	BFDGAECH	EAGBHCFD	ECBFAGDH	FCBHAEDG	CAFGEHDB	BHDFAGCE	GFEBCHAD	AFECDHGB	AFDGEBHC	EDFGABHC
id	chr	position	array	call0	call2	A/J	C57Bl/6J	129SvlmJ	NOD/LtJ	NZO/HlLtJ	CAST/EiJ	PWK/PhJ	WSB/EiJ	OR157f52	OR941f70	OR3467f46	OR4251f139	OR5415f124	OR2291f89	OR3087f42	OR739f146	OR867f169	OR3548f45	OR3007f48	OR3078f48	OR3291f40	OR3358f52	OR692f155	OR3207f45	OR3426f49	OR3168f55	OR780f63	OR3370f40	OR3154f39	OR3389f49	OR291f146	OR3181f47	OR3289f54	OR3076f38	OR3061f41	OR3067f39	OR3594f40	OR5019f133	OR5049f136	OR5118f134	OR4587f141	OR5091f130	OR5612f134	OR3584f50
JAX00601823	6	3158439	0	C	T	C	C	C	C	C	T	C	C	C	C	H	C	C	C	C	C	C	C	C	C	H	C	C	T	T	C	C	C	H	C	C	C	C	C	C	C	C	C	C	C	C	H	C	C
JAX00137325	6	3216392	0	A	G	G	A	G	G	G	G	G	A	G	G	G	G	H	G	G	G	G	H	G	A	G	G	H	G	G	G	G	G	G	H	G	G	G	H	G	A	N	H	G	G	G	H	G	G
JAX00137327	6	3218935	0	G	A	A	G	A	A	A	G	G	G	H	N	H	A	G	G	G	A	H	H	A	G	H	G	H	G	G	H	H	H	H	H	A	A	H	G	A	G	G	G	A	H	A	G	G	H
JAX00601829	6	3228574	0	G	A	A	G	A	A	A	G	G	G	A	A	H	A	G	G	H	A	A	H	A	G	H	G	H	G	G	A	A	A	H	H	A	A	A	G	A	G	G	G	A	A	A	G	G	H
JAX00137328	6	3258977	0	T	C	C	T	C	C	C	C	C	T	C	C	C	C	T	C	N	C	C	C	C	T	C	C	H	C	H	C	C	C	C	N	N	C	C	T	C	T	H	N	C	C	C	H	C	C
JAX00137329	6	3259136	0	A	G	G	A	G	G	G	G	G	A	G	G	G	G	A	G	N	G	G	H	G	A	G	G	H	G	G	G	G	G	G	H	G	G	G	A	G	A	A	A	G	G	G	H	G	G
JAX00601835	6	3263761	0	C	T	C	C	C	C	C	T	C	C	C	C	H	C	C	C	C	C	C	C	C	C	H	C	C	T	T	C	C	C	H	C	C	C	C	C	C	C	C	C	C	C	C	H	C	C
JAX00601838	6	3321546	0	C	T	C	C	C	C	C	C	C	T	C	C	C	C	T	C	C	C	C	C	C	T	C	C	C	C	C	C	C	C	C	H	C	C	C	T	C	C	T	T	C	C	C	H	C	C
JAX00601840	6	3331237	0	T	A	A	T	A	A	A	T	A	A	A	A	N	A	A	A	H	A	A	H	A	A	N	A	H	T	T	A	A	A	H	A	A	A	A	A	A	T	A	A	A	A	A	H	A	A
JAX00137334	6	3340094	0	G	A	G	G	G	G	G	G	A	G	G	G	G	G	G	A	G	G	G	G	G	G	G	A	G	G	G	G	G	G	G	G	G	G	G	G	G	G	G	G	G	G	G	G	A	N
JAX00228426	6	3340778	0	A	G	A	A	A	A	A	A	G	A	A	A	A	A	A	G	A	A	A	A	A	A	A	G	A	A	A	A	A	A	A	A	N	A	A	A	A	A	A	A	A	A	A	A	G	H
JAX00137337	6	3384871	0	A	G	G	A	G	G	G	A	A	G	G	G	H	G	G	A	H	G	G	H	G	G	H	A	H	A	A	G	G	G	H	G	G	G	G	G	G	A	G	G	G	G	G	H	A	H
JAX00601850	6	3421266	0	T	C	T	T	T	T	T	C	C	T	T	T	H	T	T	C	T	T	T	T	T	T	H	C	T	C	C	T	T	T	H	T	T	T	T	T	T	T	T	T	T	T	T	H	C	H
JAX00601851	6	3423239	0	A	T	T	A	T	T	T	A	A	T	T	T	H	T	T	A	H	T	T	H	T	T	H	A	H	A	A	T	T	T	H	T	T	T	T	T	T	A	T	T	T	T	T	H	A	H
JAX00601852	6	3427327	0	A	C	A	A	A	A	C	A	A	A	C	A	A	H	A	A	A	C	A	A	A	A	H	A	A	A	A	A	C	A	A	A	A	A	A	A	A	A	A	A	A	A	C	A	A	A
JAX00601853	6	3429036	0	T	C	T	T	T	T	T	T	T	C	T	T	T	T	C	T	T	T	T	T	T	C	T	T	T	T	T	T	T	T	T	H	T	T	T	C	T	T	C	C	T	T	T	H	T	T
JAX00601854	6	3430834	0	A	G	G	A	G	G	G	G	A	A	G	G	G	G	N	N	N	G	G	N	G	A	G	A	N	G	G	G	G	G	G	H	G	G	G	A	G	A	A	A	G	G	G	H	A	H
JAX00137343	6	3444168	0	G	A	G	G	G	G	G	G	A	G	G	G	G	G	G	A	G	G	G	G	G	G	G	A	G	G	G	G	G	G	G	G	G	G	G	G	G	G	G	G	G	G	G	G	A	H
JAX00601863	6	3461939	0	C	G	C	C	C	C	C	C	G	G	C	C	C	C	G	G	C	C	C	C	C	G	C	G	C	C	C	C	C	C	C	G	C	C	C	G	C	C	G	G	C	C	C	H	G	G
JAX00137346	6	3500061	0	A	T	A	A	A	A	A	T	A	A	A	A	H	A	A	A	A	A	A	A	A	A	H	A	A	T	T	A	A	A	H	A	A	A	A	A	A	A	A	A	A	A	A	H	A	A
JAX00601866	6	3523489	0	T	C	T	T	T	T	T	C	C	C	T	T	H	T	C	C	T	T	T	T	T	C	H	C	T	C	C	T	T	T	H	H	T	T	T	C	T	T	C	C	T	T	T	C	C	H
JAX00137347	6	3538151	0	A	G	A	A	A	A	A	G	A	A	A	A	H	A	A	A	A	A	A	A	A	A	H	A	A	G	G	A	A	A	H	A	A	A	A	A	A	A	A	A	A	A	A	H	A	A
JAX00137348	6	3538447	0	A	T	A	A	A	A	A	A	T	A	A	A	A	A	A	T	A	A	A	A	A	A	A	T	A	A	A	A	A	A	A	A	A	A	A	A	A	A	A	A	A	A	A	A	T	H
JAX00601878	6	3608577	0	A	G	A	A	A	A	A	A	A	G	A	A	A	A	G	A	A	A	A	A	A	G	A	A	A	A	A	A	A	A	A	H	A	A	A	G	A	A	G	G	A	A	A	H	A	A
JAX00137353	6	3612283	0	A	C	A	A	A	A	A	A	C	C	A	A	A	A	C	C	A	A	A	A	A	C	A	C	A	A	A	A	A	A	A	H	A	A	A	C	A	A	C	C	A	A	A	H	C	H
JAX00137354	6	3612307	0	C	A	C	C	C	C	C	C	A	C	C	C	C	C	C	A	C	C	C	C	C	C	C	A	C	C	C	C	C	C	C	C	C	C	C	C	C	C	C	C	C	C	C	C	A	H
JAX00137357	6	3659487	0	G	A	G	G	G	G	G	G	A	G	G	G	G	G	G	A	G	G	G	G	G	G	G	A	G	G	G	G	G	G	G	G	G	G	G	G	G	G	G	G	G	G	G	G	A	H
JAX00601881	6	3676442	0	T	C	T	T	T	T	T	C	C	T	T	T	T	T	N	C	T	T	T	T	T	T	H	C	T	H	H	T	T	T	T	T	T	T	T	T	T	T	T	T	T	T	T	T	C	H
JAX00137359	6	3698343	0	C	G	C	C	C	C	C	G	G	C	C	C	H	C	C	G	C	C	C	C	C	C	H	G	C	G	G	C	C	C	H	C	C	C	C	C	C	C	C	C	C	C	C	H	G	H
JAX00137360	6	3698452	0	A	C	A	A	A	A	A	C	C	C	A	A	H	A	C	C	A	A	A	A	A	C	H	C	A	C	C	A	A	A	H	H	A	A	A	C	A	A	C	C	A	A	A	C	C	H
JAX00601885	6	3715692	0	C	T	T	C	T	T	C	C	C	C	C	T	H	N	C	C	H	C	T	H	T	C	C	C	H	C	C	T	C	T	H	H	T	T	T	C	T	C	C	C	T	T	C	C	C	H
JAX00601886	6	3719296	0	A	C	A	A	A	A	A	C	C	A	A	A	H	A	A	C	A	A	A	A	A	A	N	C	A	C	C	A	A	A	H	H	A	A	A	A	A	A	A	A	A	A	A	H	C	N
JAX00137363	6	3755556	0	T	G	T	T	T	T	T	T	G	T	T	T	T	T	T	G	T	T	T	T	T	T	T	G	T	T	T	T	T	T	T	T	T	T	T	T	T	T	T	T	T	T	T	T	G	H
JAX00137366	6	3797193	0	C	A	A	C	A	A	C	C	C	C	C	A	H	H	C	C	H	C	A	H	A	C	C	C	H	C	C	A	C	A	H	H	A	A	A	C	N	C	C	C	A	A	C	C	C	N
JAX00601895	6	3814165	0	A	G	A	A	A	A	A	G	A	G	A	A	H	A	N	A	A	A	A	A	A	G	H	A	A	G	G	A	A	A	N	N	A	A	A	G	A	A	G	G	A	A	A	G	A	A
JAX00601896	6	3839213	0	A	G	A	A	A	A	A	G	A	A	A	A	H	A	A	A	A	A	A	A	A	A	H	A	A	G	G	A	A	A	H	A	A	A	A	A	A	A	A	A	A	A	A	H	A	A
JAX00137371	6	3858758	0	T	C	T	T	T	T	T	T	C	T	T	T	T	T	T	C	T	T	T	T	T	T	T	C	T	T	T	T	T	T	T	T	T	T	T	T	T	T	T	T	T	T	T	T	C	N
JAX00601898	6	3885940	0	A	G	A	A	A	A	A	A	G	A	A	A	A	A	A	G	A	A	A	A	A	A	A	G	A	A	A	A	A	A	A	A	A	A	A	A	A	A	A	A	A	A	A	A	G	H
JAX00137374	6	3898513	0	T	G	T	T	T	T	T	G	G	T	T	T	H	T	T	G	T	T	T	T	T	T	H	G	T	G	G	T	T	T	H	T	T	T	T	T	T	T	T	T	T	T	T	H	G	H
JAX00137376	6	3898746	0	A	G	A	A	A	A	A	G	G	A	A	A	H	A	A	G	A	A	A	A	A	A	H	G	A	G	G	A	A	A	H	A	A	A	A	A	A	A	A	A	A	A	A	H	G	H
JAX00601902	6	3900393	0	C	T	C	C	C	C	C	T	C	C	C	C	C	C	C	C	C	C	C	C	C	C	C	C	C	T	T	C	C	C	C	C	C	C	C	C	C	C	C	C	C	C	C	C	C	C
JAX00228437	6	3902409	0	G	A	G	G	G	G	G	A	G	G	G	G	H	G	G	H	G	G	G	G	G	G	H	H	G	A	A	G	G	G	H	G	G	G	G	G	G	G	G	G	G	G	G	N	N	G
JAX00601905	6	3931061	0	A	G	A	A	A	A	G	G	G	A	G	A	H	H	A	G	A	G	A	A	A	A	G	G	A	G	G	A	G	A	H	A	A	A	A	A	A	A	A	A	A	A	G	H	G	H
JAX00601906	6	3931944	0	C	T	C	C	C	C	C	C	T	C	C	C	C	C	C	T	C	C	C	C	C	C	C	T	C	C	C	C	C	C	C	C	C	C	C	C	C	C	H	C	C	C	C	C	T	N
JAX00601907	6	3932480	0	T	A	T	T	T	T	A	A	A	A	A	T	H	H	A	A	T	A	T	T	T	A	A	A	T	A	A	T	A	T	H	N	T	T	T	A	T	T	A	A	T	T	A	A	A	H
JAX00601910	6	3968666	0	G	A	G	G	G	G	A	A	A	A	A	G	H	H	A	A	G	A	G	G	G	A	A	A	G	A	A	G	A	G	H	H	G	G	G	A	G	G	A	A	G	G	A	A	A	H
JAX00601911	6	3977819	0	T	C	T	T	T	T	T	C	C	T	T	T	H	T	T	C	T	T	T	T	T	T	H	C	T	C	C	T	T	T	H	T	T	T	T	T	T	T	T	T	T	T	T	H	C	H
JAX00601915	6	3984107	0	C	T	T	C	T	T	C	T	T	C	C	T	T	H	C	T	H	C	T	H	T	C	N	T	H	T	T	T	C	T	T	H	T	T	T	C	T	C	C	C	T	T	C	H	T	T
JAX00189801	6	3994536	0	A	T	T	A	T	T	T	T	T	T	T	T	T	T	T	T	H	T	T	H	T	T	T	T	H	T	T	T	T	T	T	T	T	T	T	T	T	A	T	T	T	T	T	T	T	T
JAX00601918	6	4003777	0	G	A	G	G	G	G	A	G	G	A	A	G	G	H	A	G	G	A	G	G	G	A	H	G	G	G	G	G	A	G	G	H	G	G	G	A	G	G	A	A	G	G	A	H	G	G
JAX00137383	6	4015800	0	A	G	G	A	G	G	G	G	G	G	G	G	G	G	G	G	H	G	G	H	G	G	G	G	H	G	G	G	G	G	G	G	G	G	G	G	G	A	G	G	G	G	G	G	G	G
JAX00601921	6	4017641	0	C	G	C	C	C	C	C	G	C	C	C	C	H	C	C	C	C	C	C	C	C	C	H	C	C	G	G	C	C	C	H	C	C	C	C	C	C	C	C	C	C	C	C	H	C	C
JAX00601922	6	4018892	0	A	G	A	A	A	A	A	G	A	A	A	A	H	A	A	A	A	A	A	A	A	A	H	A	A	G	G	A	A	A	H	A	A	A	A	A	A	A	A	A	A	A	A	G	A	A
JAX00228440	6	4019351	0	T	A	T	T	T	T	T	A	A	T	T	T	H	T	T	A	T	T	T	T	T	T	H	A	T	A	A	T	T	T	H	T	T	T	T	T	T	T	T	T	T	T	T	H	A	H
JAX00137385	6	4023790	0	A	G	G	A	G	G	A	A	A	A	A	G	H	H	A	A	H	A	G	H	G	A	A	A	H	A	A	G	A	G	H	H	G	G	G	A	G	A	A	A	G	G	A	A	A	H
JAX00601924	6	4038849	0	A	T	A	A	A	A	T	A	T	T	T	A	A	H	T	T	A	T	A	A	A	T	H	T	A	A	A	A	T	A	A	H	A	A	A	T	A	A	T	T	A	A	T	H	T	H
JAX00137386	6	4041309	0	G	A	A	G	A	A	G	G	G	G	G	A	A	H	G	G	H	G	A	H	A	G	G	G	H	G	G	A	G	A	A	H	A	A	A	G	A	G	G	G	A	A	G	G	G	A
JAX00601927	6	4060853	0	T	C	T	T	T	T	T	T	C	T	T	T	T	T	T	C	T	T	T	T	T	T	T	C	T	T	T	T	T	T	T	T	T	T	T	T	T	T	T	T	T	T	T	T	C	H
JAX00601928	6	4060972	0	T	C	T	T	T	T	C	C	C	C	C	T	H	H	C	C	T	C	T	T	T	C	C	C	T	C	C	T	C	T	H	H	T	T	T	C	T	T	C	C	T	T	C	C	C	H
JAX00601929	6	4074793	0	G	A	G	G	G	G	A	G	G	G	A	G	G	H	G	G	G	A	G	G	G	G	H	G	G	G	G	G	A	G	G	G	G	G	G	G	G	G	G	G	G	G	A	G	G	G
JAX00137389	6	4082803	0	T	C	C	T	C	C	T	T	T	C	T	C	H	H	C	T	H	T	C	H	C	C	T	T	H	T	T	C	T	C	H	C	C	C	C	C	C	T	C	C	C	C	T	H	T	H
JAX00601935	6	4096616	0	G	A	A	G	A	A	A	G	G	A	A	A	H	A	A	G	H	A	A	N	A	A	H	G	H	G	G	A	A	A	A	A	A	A	A	A	A	G	A	A	A	A	A	A	G	H
JAX00601937	6	4100032	0	A	T	A	A	A	A	A	T	A	A	A	A	H	A	A	A	A	A	A	A	A	A	H	A	A	T	T	A	A	A	H	A	A	A	A	A	A	A	A	A	A	A	A	N	A	A
JAX00137391	6	4103349	0	G	T	T	G	T	T	T	T	T	T	T	T	T	T	T	T	H	T	T	H	T	T	T	T	H	T	T	T	T	T	T	T	T	T	T	T	T	G	T	T	T	T	T	T	T	T
JAX00601940	6	4123980	0	T	A	T	T	T	T	T	A	A	T	T	T	H	T	T	A	T	T	T	T	T	T	H	A	T	A	A	T	T	T	H	T	T	T	T	T	T	T	T	T	T	T	T	H	A	H
JAX00601941	6	4124004	0	C	T	C	C	C	C	C	T	T	C	C	C	H	C	C	T	C	C	C	C	C	C	H	T	C	T	T	C	C	C	H	C	C	C	C	C	C	C	C	C	C	C	C	H	T	H
JAX00601943	6	4138552	0	A	C	C	A	C	C	A	C	C	C	A	C	C	H	C	C	H	A	C	H	C	C	A	C	H	C	N	C	A	C	C	C	C	C	C	C	C	A	C	C	C	C	A	C	C	C
JAX00137394	6	4146735	0	C	T	T	C	T	T	C	C	C	C	C	T	H	H	C	C	H	C	T	H	T	C	C	C	H	C	C	T	C	T	H	H	T	T	T	C	T	C	C	C	T	T	C	C	C	H
JAX00601946	6	4146791	0	T	C	T	T	T	T	T	C	T	T	T	T	N	T	T	T	T	T	T	T	T	T	H	T	T	C	C	T	T	T	H	T	T	T	T	T	T	T	T	T	T	T	T	H	T	T
JAX00601950	6	4156260	0	C	T	C	C	C	C	T	C	C	C	T	C	C	H	C	C	C	T	C	C	C	C	H	C	C	C	C	C	T	C	C	C	C	C	C	C	C	C	C	C	C	C	T	C	C	C
JAX00228443	6	4161738	0	C	T	C	C	C	C	C	C	T	C	C	N	C	C	C	T	C	C	C	C	C	C	C	T	C	C	C	C	C	C	C	C	C	C	C	C	C	C	C	C	C	C	C	C	T	H
JAX00601953	6	4173858	0	C	T	C	C	C	C	C	C	C	T	C	C	C	C	T	C	C	C	C	C	C	N	C	C	C	C	C	C	C	C	C	H	C	C	C	H	C	C	T	T	C	C	C	H	C	C
JAX00601961	6	4204311	0	G	A	G	G	G	G	A	G	G	A	A	G	G	H	A	G	G	A	G	G	G	A	H	G	G	G	G	G	A	G	G	H	G	G	G	A	G	G	A	A	G	G	A	H	G	G
JAX00601963	6	4204704	0	T	C	T	T	T	T	C	T	C	C	C	T	T	H	C	C	T	C	T	T	T	C	H	C	T	T	T	T	C	T	T	H	T	T	T	C	T	T	C	C	T	T	C	H	C	H
JAX00601966	6	4212889	0	A	C	A	A	A	A	C	C	C	C	C	A	H	H	C	C	A	C	A	A	A	C	C	C	A	C	C	A	C	A	H	H	A	A	A	C	A	A	C	C	A	A	C	C	C	H
JAX00601968	6	4226583	0	A	G	A	A	A	A	A	G	G	A	A	A	H	A	A	G	A	A	A	A	A	A	H	G	A	G	G	A	A	A	H	A	A	A	A	A	A	A	A	A	A	A	A	H	G	H
JAX00137401	6	4256326	0	T	C	T	T	T	T	T	T	T	C	T	T	T	T	C	T	T	T	T	T	T	C	T	T	T	T	T	T	T	T	T	C	T	T	T	C	T	T	C	N	T	T	T	H	T	T
JAX00601974	6	4265375	0	T	G	T	T	T	T	T	T	G	T	T	T	T	T	T	G	T	T	T	T	T	T	T	G	T	T	T	T	T	T	T	T	T	T	T	T	T	T	T	T	T	T	T	T	G	H
JAX00601979	6	4286036	0	A	C	C	A	C	C	A	C	C	A	A	C	C	H	A	C	H	A	C	H	C	A	H	C	H	C	C	C	A	C	C	H	C	C	C	A	C	A	A	A	C	C	A	H	C	C
JAX00601980	6	4289139	0	T	C	C	T	C	C	T	T	T	T	T	C	H	H	T	T	H	T	C	H	C	T	T	T	H	T	T	C	T	C	H	H	C	C	C	T	C	T	T	T	C	C	T	T	T	H
JAX00601981	6	4289569	0	G	A	G	G	A	G	G	G	G	G	G	H	G	G	G	G	G	G	G	H	A	G	G	G	G	G	G	G	G	G	G	N	A	G	H	G	A	G	G	G	G	G	G	G	G	H
JAX00601983	6	4291393	0	T	C	T	T	T	T	T	C	C	C	T	T	H	T	C	C	T	T	T	T	T	C	H	C	T	C	C	T	T	T	H	H	T	T	T	C	T	T	C	C	T	T	T	C	C	H
JAX00601984	6	4291526	0	T	C	T	T	T	T	T	T	T	C	T	T	T	T	C	T	T	T	T	T	T	C	T	T	T	T	T	T	T	T	T	H	T	T	T	C	T	T	C	C	T	T	T	H	N	T
JAX00601985	6	4295539	0	T	C	T	T	T	T	T	C	T	T	T	T	C	T	T	T	T	T	T	T	T	T	C	T	T	C	C	T	T	T	C	T	T	T	T	T	T	T	T	T	T	T	T	C	T	T
JAX00137406	6	4304946	0	T	C	C	T	C	C	T	T	T	T	T	C	H	H	T	T	H	T	C	H	C	T	T	T	H	T	T	C	T	C	H	H	C	C	C	T	C	T	T	T	C	C	T	T	T	H
JAX00228445	6	4330857	0	C	T	C	C	C	C	C	T	T	C	C	C	C	C	C	T	C	C	C	C	C	C	C	T	C	T	T	C	C	C	C	C	C	C	C	C	C	C	C	C	C	C	C	H	T	H
JAX00228446	6	4330885	0	G	T	G	G	G	G	G	G	T	G	G	G	G	G	G	T	G	G	G	G	G	G	G	T	G	G	G	G	G	G	G	G	G	G	G	G	G	G	G	G	G	G	G	G	T	H
JAX00137409	6	4341708	0	A	G	A	A	A	A	A	G	G	A	A	A	H	A	A	G	A	A	A	A	A	A	H	G	A	G	G	A	A	A	H	A	A	A	A	A	A	A	A	A	A	A	A	H	G	H
JAX00601991	6	4351082	0	T	A	T	T	T	T	T	T	T	A	T	T	T	T	A	T	T	T	T	T	T	A	T	T	T	T	T	T	T	T	T	H	T	T	T	A	T	T	A	A	T	T	T	N	T	T
JAX00601992	6	4351827	0	C	T	C	C	C	C	C	C	T	T	C	C	C	C	T	T	C	C	C	C	C	T	C	T	C	C	C	C	C	C	C	H	C	C	C	T	C	C	T	T	C	C	C	H	T	H
JAX00601993	6	4352006	0	G	A	G	G	G	G	G	G	A	G	G	G	G	G	G	A	G	G	G	G	G	G	G	A	G	G	G	G	G	G	G	G	G	G	G	G	G	G	G	G	G	G	G	G	H	H
JAX00601997	6	4374668	0	G	A	G	G	G	G	G	G	A	G	G	G	G	G	G	A	G	G	G	G	G	G	G	A	G	G	G	G	G	G	G	G	G	G	G	G	G	G	G	G	G	G	G	G	A	H
JAX00601998	6	4375674	0	C	A	C	C	C	C	C	A	A	C	C	C	H	C	C	A	C	C	C	C	C	C	H	A	C	A	A	C	C	C	H	C	C	C	C	C	C	C	C	C	C	C	C	H	A	H
JAX00602000	6	4392197	0	T	C	T	T	T	T	C	C	T	T	C	T	H	H	T	T	T	C	T	T	T	T	C	T	T	C	C	T	C	T	H	T	T	T	T	T	T	T	T	T	T	T	C	H	T	T
JAX00602003	6	4399528	0	G	A	G	G	G	G	A	A	A	G	A	G	H	H	G	A	G	A	G	G	G	G	A	A	G	A	A	G	A	G	H	G	G	G	G	G	G	G	G	G	G	G	A	H	A	H
JAX00602004	6	4399672	0	T	A	T	T	T	T	A	A	A	T	N	T	H	H	T	N	T	N	T	T	T	T	A	H	T	A	A	T	A	T	H	T	T	T	T	T	T	N	T	T	T	N	A	T	A	H
JAX00602007	6	4401343	0	A	G	A	A	A	A	G	G	A	A	G	A	H	H	A	A	A	G	A	A	A	A	G	A	A	G	G	A	G	A	H	A	A	A	A	A	A	A	A	A	A	A	G	H	A	A
JAX00137414	6	4402306	0	C	G	C	C	C	C	C	C	G	C	C	C	C	C	C	G	C	C	C	C	C	C	C	G	C	C	C	C	C	C	C	C	C	C	C	C	C	C	C	C	C	C	C	C	G	G
JAX00228447	6	4408181	0	C	G	C	C	C	C	C	C	G	C	C	C	N	C	C	G	C	C	C	C	C	C	C	G	C	N	H	C	C	C	C	C	C	C	C	C	C	C	C	C	C	C	C	C	G	H
JAX00602012	6	4415665	0	T	C	T	T	T	T	T	C	C	T	T	T	N	T	T	C	T	T	T	T	T	T	H	C	T	C	C	T	T	T	H	T	T	T	T	T	T	T	T	T	T	T	T	H	C	H
JAX00137415	6	4433987	0	T	C	C	T	C	C	T	T	T	C	T	C	H	H	C	T	H	T	C	H	C	C	T	T	H	T	T	C	T	C	H	C	C	C	C	C	C	T	C	C	C	C	T	H	T	H
JAX00137416	6	4458595	0	T	C	T	T	T	T	T	C	T	T	T	T	H	T	T	T	T	T	T	T	T	T	H	T	T	C	C	T	T	T	H	T	T	T	T	T	T	T	T	T	T	T	T	H	T	T
JAX00602015	6	4480858	0	C	T	C	C	C	C	C	C	T	C	C	C	C	C	C	T	C	C	C	C	C	C	C	T	C	C	C	C	C	C	C	C	C	C	C	C	C	C	C	C	C	C	C	C	T	H
JAX00137421	6	4498425	0	G	A	G	G	G	G	G	A	G	G	G	G	H	G	G	G	G	G	G	G	G	G	H	G	G	A	A	G	G	G	H	G	G	G	G	G	G	G	G	G	G	G	G	H	G	G
JAX00602018	6	4503453	0	T	C	T	T	T	T	T	C	T	T	T	T	H	T	T	T	T	T	T	T	T	T	H	T	T	C	C	T	T	T	H	T	T	T	T	T	T	T	T	T	T	T	T	H	T	T
JAX00602019	6	4506354	0	A	G	A	A	A	A	A	G	G	A	A	A	H	A	A	N	A	A	A	A	A	A	H	G	A	G	G	A	A	A	H	A	A	A	A	A	A	A	A	A	A	A	A	H	G	H
JAX00137422	6	4538089	0	C	G	C	C	C	C	C	G	G	G	C	C	H	C	G	G	C	C	C	C	C	G	H	G	C	G	G	C	C	C	H	H	C	C	C	G	C	C	G	G	C	C	C	G	G	H
JAX00228450	6	4538231	0	A	G	A	A	A	A	A	A	G	A	A	A	A	A	A	H	A	A	A	A	A	A	A	H	A	A	A	A	A	A	A	A	A	A	A	A	A	A	A	A	A	A	A	A	G	N
JAX00228452	6	4538309	0	C	T	C	C	C	C	C	C	T	C	C	C	C	C	C	T	C	C	C	C	C	C	C	T	C	C	C	C	C	C	C	C	C	C	C	C	C	C	C	C	C	C	C	C	T	H
JAX00602022	6	4542290	0	T	G	T	T	T	T	T	T	T	G	T	T	T	T	G	T	T	T	T	T	T	G	T	T	T	T	T	T	T	T	T	H	T	T	T	G	T	T	G	G	T	T	T	N	T	T
JAX00602023	6	4543958	0	T	C	T	T	T	T	T	T	T	C	T	T	T	T	C	T	T	T	T	T	T	C	T	T	T	T	T	T	T	T	T	H	T	T	T	C	T	T	C	C	T	T	T	H	T	T
JAX00602025	6	4547317	0	A	G	A	A	A	A	A	G	G	G	A	A	H	A	G	G	A	A	A	A	A	G	H	G	A	G	G	A	A	A	H	H	A	A	A	G	A	A	G	G	A	A	A	G	G	H
JAX00602026	6	4571508	0	A	G	A	A	A	A	A	G	G	A	A	A	H	A	A	G	A	A	A	A	A	A	H	G	A	G	G	A	A	A	H	A	A	A	A	A	A	A	A	A	A	A	A	H	G	H
JAX00602029	6	4587721	0	G	A	G	G	G	G	G	A	G	G	G	G	H	G	G	G	G	G	G	G	G	G	H	G	G	A	A	G	G	G	H	G	G	G	G	G	G	G	G	G	G	G	G	H	G	G
JAX00602030	6	4594431	0	A	G	A	A	A	A	A	G	G	A	A	A	H	A	A	G	A	A	A	A	A	A	H	G	A	G	G	A	A	A	H	A	A	A	A	A	A	A	A	A	A	A	A	H	G	H
JAX00602032	6	4622518	0	T	C	C	T	C	C	T	C	C	T	T	C	C	H	T	C	H	T	C	H	C	T	H	C	H	C	C	C	T	C	C	H	C	C	C	T	C	T	T	T	C	C	T	H	C	C
JAX00602034	6	4627372	0	C	T	C	C	C	C	C	T	C	C	C	C	N	C	C	C	C	C	C	C	C	C	C	C	C	T	H	C	C	C	C	C	C	C	C	C	C	C	C	C	C	C	C	N	C	C
JAX00602036	6	4642271	0	T	C	T	T	T	T	T	C	C	T	T	T	H	T	T	C	T	T	T	T	T	T	H	C	T	C	H	T	T	T	H	T	T	T	T	T	T	T	T	T	T	T	T	H	C	H
JAX00137431	6	4643930	0	C	T	C	C	C	C	C	C	T	C	C	C	C	C	C	T	C	C	C	C	C	C	C	T	C	C	C	C	C	C	C	C	C	C	C	C	C	C	C	C	C	C	C	C	T	N
JAX00137434	6	4692042	0	T	A	A	T	A	A	T	T	T	T	T	A	H	H	T	T	H	T	A	H	A	T	T	T	H	T	T	A	T	A	H	H	A	A	A	T	A	T	T	T	A	A	T	T	T	H
JAX00137435	6	4705839	0	A	T	A	A	A	A	A	T	T	A	A	A	H	A	A	T	A	A	A	A	A	A	H	T	A	T	H	A	A	A	H	A	A	A	A	A	A	A	A	A	A	A	A	H	T	H
JAX00602043	6	4735977	0	T	C	T	T	T	T	T	C	T	T	T	T	H	T	T	T	T	T	T	T	T	T	H	T	T	C	H	T	T	T	N	T	T	T	T	T	T	T	T	T	T	T	T	H	T	T
JAX00228456	6	4754426	0	G	A	G	G	G	G	G	G	A	G	G	G	G	G	G	A	G	G	G	G	G	G	G	A	G	G	G	G	G	G	G	G	G	G	G	G	G	G	G	G	G	G	G	G	A	H
JAX00137439	6	4756981	0	T	G	G	T	G	G	G	G	G	T	G	G	G	G	T	G	H	G	G	H	G	T	G	G	H	H	G	G	G	G	G	H	G	G	G	T	G	T	T	T	G	G	G	T	H	G
JAX00602049	6	4777380	0	T	A	T	T	T	T	T	T	A	T	T	T	T	T	T	A	T	T	T	T	T	T	T	A	T	T	T	T	T	T	T	T	T	T	T	T	T	T	T	T	T	T	T	T	A	H
JAX00602051	6	4780689	0	T	C	C	T	C	C	C	T	T	T	C	C	H	C	T	T	H	C	C	H	C	T	H	T	H	T	H	C	C	C	H	H	C	C	C	T	C	T	T	T	C	C	C	T	T	H
JAX00137443	6	4802111	0	G	A	A	G	A	A	G	A	A	A	G	A	A	H	A	A	H	G	A	H	A	A	G	A	H	A	G	A	G	A	A	A	A	A	A	A	A	G	A	A	A	A	G	A	A	A
JAX00602064	6	4814133	0	A	G	G	A	G	G	A	G	G	G	A	G	G	H	G	G	H	A	G	H	G	G	H	G	H	G	H	G	A	G	G	G	G	G	G	G	G	A	G	G	G	G	A	G	G	G
JAX00602067	6	4838131	0	G	A	A	G	A	A	G	G	G	A	G	A	H	H	A	G	H	G	A	H	A	A	G	G	H	G	G	A	G	A	H	A	A	A	A	A	A	G	A	A	A	A	G	H	G	H
JAX00137446	6	4850201	0	T	C	C	T	C	C	T	T	T	T	T	C	H	H	T	T	H	T	C	H	C	T	T	T	H	T	T	C	T	C	H	H	C	C	C	T	C	T	T	T	C	C	T	T	T	H
JAX00137447	6	4861747	0	G	C	G	G	G	G	G	C	C	C	G	G	H	G	N	C	G	G	G	G	G	C	H	C	G	C	H	G	G	G	H	N	G	G	G	N	G	G	C	C	G	G	G	C	C	H
JAX00602071	6	4868682	0	C	T	C	C	C	C	C	C	C	T	C	C	C	C	T	C	C	C	C	C	C	T	C	C	C	C	C	C	C	C	C	H	C	C	C	T	C	C	T	T	C	C	C	H	C	C
JAX00602072	6	4889781	0	A	C	A	A	A	A	A	C	A	A	A	A	H	A	A	A	A	A	A	A	A	A	H	A	A	C	H	A	A	A	H	A	A	A	A	A	A	A	A	A	A	A	A	H	A	A
JAX00137450	6	4899623	0	T	C	T	T	T	T	T	T	C	T	T	T	T	T	N	C	T	T	T	T	T	T	T	C	T	T	T	T	T	T	T	T	T	T	T	T	T	N	N	T	T	T	T	T	C	H
JAX00602074	6	4903358	0	T	C	T	T	T	T	T	C	C	C	T	T	H	T	C	C	T	T	T	T	T	C	H	C	T	C	H	T	T	T	H	H	T	T	T	C	T	T	C	C	T	T	T	C	C	H
JAX00602079	6	4924991	0	G	A	G	G	G	G	G	G	A	G	G	G	G	G	G	A	G	G	G	G	G	G	G	A	G	G	G	G	G	G	G	G	G	G	G	G	G	G	G	G	G	G	G	G	A	H
JAX00602084	6	5013577	0	T	A	T	T	T	T	T	T	T	A	T	T	T	T	A	T	T	T	T	T	T	A	T	T	T	T	T	T	T	T	T	H	T	T	T	A	T	T	A	A	T	T	T	H	T	T
JAX00602085	6	5021685	0	T	C	T	T	T	T	T	C	C	C	T	T	H	T	C	C	T	T	T	T	T	C	N	C	T	C	H	T	T	T	H	H	T	T	T	C	T	T	C	C	T	T	T	C	C	C
JAX00602088	6	5044492	0	G	A	G	G	G	G	G	G	A	G	G	G	G	G	G	A	G	G	G	G	G	G	G	A	G	G	G	G	G	G	G	G	G	G	G	G	G	G	G	G	G	G	G	G	A	H
JAX00602092	6	5086587	0	G	A	G	G	G	G	G	G	G	A	G	G	G	G	A	G	G	G	G	G	G	A	G	G	G	G	G	G	G	G	G	H	G	G	G	A	G	G	A	A	G	G	G	H	G	G
JAX00602093	6	5088963	0	C	T	C	C	C	C	T	T	T	C	T	C	H	H	C	T	C	T	C	C	C	C	T	T	C	T	T	C	T	C	H	C	C	C	C	C	C	C	C	C	C	C	T	H	T	H
JAX00602095	6	5091160	0	C	T	C	C	C	C	T	C	C	C	T	C	C	H	C	C	C	T	C	C	C	C	H	C	C	C	H	C	T	C	C	C	C	C	C	C	C	C	C	C	C	C	T	C	C	C
JAX00602097	6	5092005	0	T	G	G	T	G	G	T	T	T	T	T	G	N	H	T	T	H	T	G	H	G	T	T	T	H	T	T	G	T	G	T	H	G	G	G	T	G	T	T	T	G	G	T	T	T	T
JAX00602098	6	5105911	0	A	G	A	A	A	A	G	G	G	G	G	A	H	H	G	G	A	G	A	A	A	G	G	G	A	G	G	A	G	A	H	H	A	A	A	G	A	A	G	G	A	A	G	G	G	H
JAX00602099	6	5106201	0	G	T	G	G	G	G	G	T	G	G	G	G	H	G	G	G	G	G	G	G	G	G	H	G	G	T	H	G	G	G	H	G	G	G	G	G	G	G	G	G	G	G	G	H	G	G
JAX00137468	6	5138370	0	C	T	C	C	C	C	C	T	T	T	C	C	H	C	T	T	C	C	C	C	C	T	H	T	C	T	H	C	C	C	H	H	C	C	C	T	C	C	T	T	C	C	C	T	T	H
JAX00137469	6	5141096	0	A	G	A	A	A	A	A	G	G	A	A	A	H	A	A	G	A	A	A	A	A	A	H	G	A	G	H	A	A	A	H	A	A	A	A	A	A	A	A	A	A	A	A	H	G	H
JAX00602107	6	5158050	0	C	A	C	C	C	C	C	A	C	C	C	C	H	C	C	C	C	C	C	C	C	C	H	C	C	A	H	C	C	C	H	C	C	C	C	C	C	C	C	C	C	C	C	H	C	C
JAX00602110	6	5162396	0	A	G	A	A	A	A	A	A	G	A	A	A	A	A	A	G	A	A	A	A	A	A	A	G	A	A	A	A	A	A	A	A	A	A	A	A	A	A	A	A	A	A	A	A	G	H
JAX00602114	6	5178340	0	A	G	A	A	A	A	A	A	A	G	A	A	A	A	G	A	A	A	A	A	A	G	A	A	A	A	A	A	A	A	A	H	A	A	A	G	A	A	G	G	A	A	A	H	A	A
JAX00137472	6	5179388	0	A	G	A	A	A	A	A	A	A	G	A	A	A	A	G	A	A	A	A	A	A	G	A	A	A	A	A	A	A	A	A	N	A	A	A	G	A	A	G	G	A	A	A	G	A	A
JAX00602115	6	5179508	0	G	T	G	G	G	G	G	T	T	G	G	G	H	G	G	T	G	G	G	G	G	G	H	T	G	T	H	G	G	G	H	G	G	G	G	G	G	G	G	G	G	G	G	H	H	H
JAX00602117	6	5237844	0	T	A	A	T	A	A	A	T	T	T	A	A	H	A	T	T	H	A	A	H	A	T	H	T	H	T	H	A	A	A	H	H	A	A	A	T	A	T	T	T	A	A	A	T	T	H
JAX00137477	6	5265798	0	C	T	T	C	T	T	T	C	C	T	T	T	H	T	T	C	H	T	H	H	T	T	H	C	H	C	H	T	T	T	H	T	N	T	T	T	T	C	T	T	T	T	T	H	C	H
JAX00602123	6	5292869	0	G	A	G	G	G	G	G	G	G	A	G	G	G	G	A	G	G	G	G	G	G	A	G	G	G	G	G	G	G	G	G	H	G	G	G	A	G	G	A	A	G	G	G	H	G	G
JAX00602124	6	5293157	0	T	C	C	T	C	C	C	T	T	C	C	C	H	C	C	T	H	C	C	H	C	C	H	T	H	T	H	C	C	C	H	C	C	C	C	C	C	T	C	C	C	C	C	H	T	H
JAX00602126	6	5293530	0	G	A	A	G	A	A	A	G	G	G	A	A	H	A	G	G	H	A	A	H	A	G	H	G	H	G	H	A	A	A	H	H	A	A	A	G	A	G	G	G	A	A	A	G	G	H
JAX00602132	6	5326138	0	C	T	C	C	C	C	C	T	T	T	C	C	H	C	T	T	C	C	C	C	C	T	H	T	C	T	H	C	C	C	H	H	C	C	C	T	C	C	T	T	C	C	C	T	H	H
JAX00189803	6	5326874	0	A	G	G	A	G	G	G	G	G	G	G	G	G	G	G	G	H	G	G	H	G	G	G	G	N	G	G	G	G	G	G	G	G	G	G	G	G	A	G	G	G	G	G	G	N	G
JAX00137482	6	5332094	0	C	G	G	C	G	G	G	C	C	C	G	G	H	G	C	C	H	G	G	H	G	C	H	C	H	C	H	G	G	G	H	H	G	G	G	C	G	C	C	C	G	G	G	C	C	H
JAX00602138	6	5347699	0	C	T	C	C	C	C	C	T	T	C	C	C	H	C	C	T	C	C	C	C	C	C	N	T	C	T	H	C	C	C	H	C	C	C	C	C	C	C	C	C	C	C	C	N	N	H
JAX00602139	6	5356895	0	G	A	A	G	A	A	A	G	G	G	A	A	H	A	G	G	H	A	A	H	A	G	H	G	H	G	H	A	A	A	H	H	A	A	A	G	A	G	G	G	A	A	A	G	G	H
JAX00602140	6	5361401	0	G	T	G	G	G	G	G	G	G	T	G	G	G	G	T	G	G	G	G	G	G	T	G	G	G	G	G	G	G	G	G	G	G	G	G	T	G	G	T	T	G	G	G	G	G	G
JAX00602141	6	5377564	0	A	C	A	A	A	A	A	A	C	A	A	A	A	A	A	C	A	A	A	A	A	A	A	C	A	A	A	A	A	A	A	A	A	A	A	A	A	A	A	A	A	A	A	A	H	H
JAX00602142	6	5378220	0	G	A	G	G	G	G	G	G	A	G	G	G	G	G	G	A	G	G	G	G	G	G	G	A	G	G	G	G	G	G	G	G	G	G	G	G	G	G	G	G	G	G	G	G	H	H
JAX00137485	6	5381436	0	G	A	A	G	A	A	A	G	G	A	A	A	G	A	A	G	G	A	A	G	A	A	G	G	G	G	G	A	A	A	G	A	A	A	A	A	A	G	A	A	A	A	A	G	G	G
JAX00602145	6	5399987	0	G	T	G	G	G	G	G	T	G	G	G	G	H	G	G	G	G	G	G	G	G	G	H	G	G	T	H	G	G	G	H	G	G	G	G	G	G	G	G	G	G	G	G	H	G	G
JAX00228470	6	5402331	0	G	A	G	G	G	G	G	G	A	G	G	G	N	G	G	A	G	G	G	G	G	G	G	A	G	N	G	G	G	G	G	G	G	G	G	G	G	G	G	G	G	G	G	G	H	H
JAX00137490	6	5421629	0	T	C	T	T	T	T	T	T	T	C	T	T	T	T	C	T	T	T	T	T	T	C	T	T	T	T	T	T	T	T	T	H	T	T	T	C	T	T	H	C	T	T	T	H	T	T
JAX00602148	6	5424923	0	A	G	A	A	A	A	A	G	G	A	A	A	N	A	A	G	A	A	A	A	A	A	N	G	A	G	H	A	A	A	H	A	A	A	A	A	A	A	N	A	A	A	A	H	H	H
JAX00602154	6	5463471	0	T	C	T	T	T	T	T	C	C	C	T	T	H	T	C	C	T	T	T	T	T	C	N	C	T	C	N	T	T	T	H	H	T	T	T	C	T	T	C	C	T	T	T	C	T	T
JAX00137494	6	5489010	0	G	A	G	G	G	A	G	G	G	G	G	H	G	H	G	G	G	G	A	G	G	G	G	G	G	G	G	G	G	A	H	G	G	A	H	G	G	G	G	G	H	A	G	G	G	G
JAX00602159	6	5513432	0	G	T	G	G	G	T	G	G	G	G	G	H	G	H	G	G	G	G	T	G	G	G	G	G	G	G	G	G	G	T	H	G	G	T	H	G	G	G	G	G	H	T	G	G	G	G
JAX00137496	6	5519461	0	T	C	T	T	T	C	T	C	C	T	T	C	N	C	T	C	T	T	C	T	T	T	H	C	T	C	N	T	T	C	C	T	T	C	C	T	T	T	T	T	C	C	T	T	C	C
JAX00137499	6	5555516	0	T	G	T	T	T	G	T	G	G	T	T	H	H	H	T	G	T	T	G	T	T	T	H	G	T	G	H	T	T	G	G	T	T	G	H	T	T	T	T	T	H	G	T	T	H	H
JAX00602172	6	5574016	0	A	G	A	A	A	A	A	G	G	A	A	A	H	A	A	G	A	A	A	A	A	A	H	G	A	G	N	A	A	A	H	A	A	A	A	A	A	A	A	A	A	A	A	H	H	N
JAX00602177	6	5623977	0	A	G	A	A	A	A	A	G	G	A	A	A	H	A	A	G	A	A	A	A	A	A	H	G	A	G	H	A	A	A	H	A	A	A	A	A	A	A	A	A	A	A	A	G	H	H
JAX00137505	6	5629763	0	A	G	A	A	A	G	A	G	G	G	A	H	H	H	G	G	A	A	G	A	A	G	H	G	A	G	H	A	A	G	G	H	A	G	H	G	A	A	G	G	H	G	A	G	H	H
JAX00228476	6	5680699	0	C	T	C	C	C	C	C	T	T	C	C	C	H	C	C	T	C	C	C	C	C	C	H	T	C	T	H	C	C	C	H	C	C	C	C	C	C	C	C	C	C	C	C	H	H	H
JAX00602188	6	5714249	0	C	T	C	C	C	T	C	C	C	T	C	H	C	H	T	C	C	C	T	C	C	T	C	C	C	C	C	C	C	T	H	N	C	T	H	T	C	C	T	T	H	T	C	H	C	C
JAX00602189	6	5727887	0	T	C	T	T	T	T	T	C	C	T	T	T	C	T	T	C	T	T	T	T	T	T	N	C	T	C	N	T	T	T	N	T	T	T	T	T	T	T	T	T	T	T	T	N	C	C
JAX00602190	6	5728015	0	C	T	C	C	C	C	C	T	T	C	C	C	H	C	C	T	C	C	C	C	C	C	H	T	C	T	H	C	C	C	H	C	C	C	C	C	C	C	C	C	C	C	C	H	H	H
JAX00137513	6	5743622	0	T	C	T	T	T	C	T	C	C	C	T	H	H	H	C	C	T	T	C	T	T	C	H	C	T	C	H	T	T	C	C	H	T	C	H	C	T	T	C	C	H	C	T	C	H	N
JAX00137514	6	5744562	0	A	G	A	A	A	G	A	G	G	G	A	H	H	H	G	G	A	A	G	A	A	G	H	G	A	G	H	A	A	G	G	H	A	G	H	G	A	A	G	G	N	G	A	G	H	H
JAX00602193	6	5762024	0	G	A	G	G	G	A	G	A	G	A	G	N	H	N	A	G	G	G	N	G	G	A	N	G	G	A	N	G	G	A	A	H	G	A	H	A	G	G	A	A	H	A	G	A	G	G
JAX00137515	6	5764694	0	A	G	A	A	A	G	A	A	G	G	A	H	A	H	G	G	A	A	G	A	A	G	A	G	A	A	A	A	A	G	H	H	A	G	H	G	A	A	G	G	H	G	A	H	H	H
JAX00602194	6	5766248	0	A	T	A	A	A	T	A	A	A	T	A	H	A	H	T	A	A	A	T	A	A	T	A	A	A	A	A	A	A	T	N	H	A	T	H	T	A	A	T	T	H	T	A	H	A	A
JAX00137517	6	5778059	0	G	A	G	G	G	A	G	A	A	A	G	H	H	H	A	A	G	G	A	G	G	A	H	A	G	A	H	G	G	A	A	H	G	A	H	A	G	G	A	A	H	A	G	A	H	H
JAX00602197	6	5782646	0	T	C	T	T	T	T	T	T	C	T	T	T	T	T	T	C	T	T	T	T	T	T	T	C	T	T	T	T	T	T	T	T	T	T	T	T	T	T	T	T	T	T	T	T	H	H
JAX00137520	6	5834338	0	A	G	A	A	A	G	A	A	A	G	A	H	A	H	G	A	A	A	G	A	A	G	A	A	A	A	A	A	A	G	H	H	A	G	H	G	A	A	G	G	H	G	A	H	A	A
JAX00602202	6	5839044	0	C	T	C	C	C	T	C	T	T	C	C	H	C	H	C	T	C	C	T	C	C	C	C	T	C	T	C	C	C	T	T	C	C	T	H	C	C	C	C	C	H	T	C	C	C	C
JAX00137523	6	5844145	0	A	G	A	A	A	G	A	G	G	G	A	H	H	H	G	G	A	A	G	A	A	G	H	G	A	G	H	A	A	G	G	H	A	G	H	G	A	A	G	G	H	G	A	G	H	H
JAX00602204	6	5846081	0	G	C	G	G	G	C	G	G	C	G	G	H	G	H	G	C	G	G	C	G	G	G	G	C	G	G	G	G	G	C	H	G	G	C	H	G	G	G	G	G	H	C	G	G	H	H
JAX00228478	6	5855818	0	C	T	C	C	C	C	C	T	T	C	C	C	H	C	C	T	C	C	C	C	C	C	H	T	C	T	H	C	C	C	H	C	C	C	C	C	C	C	C	C	C	C	C	H	H	H
JAX00602206	6	5871953	0	A	G	A	A	A	A	A	G	A	G	A	A	H	A	G	A	A	A	A	A	A	G	H	A	A	G	H	A	A	A	H	H	A	A	A	G	A	A	G	G	A	A	A	G	A	A
JAX00602209	6	5875441	0	G	A	G	G	G	G	G	G	G	A	G	G	G	G	A	G	G	G	G	G	G	A	G	G	G	G	G	G	G	G	G	H	G	G	G	A	G	G	A	A	G	G	G	H	G	G
JAX00137524	6	5888262	0	A	G	A	A	A	G	A	G	G	A	A	N	H	H	A	G	A	A	G	A	A	A	N	G	A	G	N	A	A	G	G	A	A	G	H	A	A	A	A	A	G	G	A	N	A	N
JAX00602215	6	5934655	0	T	A	T	T	T	A	T	A	A	T	T	H	H	H	T	A	T	T	A	T	T	T	H	A	T	A	H	T	T	A	A	T	T	A	H	T	T	T	T	T	H	A	T	H	H	H
JAX00602217	6	5935785	0	C	T	C	C	C	C	C	T	C	C	C	C	H	C	C	C	C	C	C	C	C	C	H	C	C	T	H	C	C	C	H	C	C	C	C	C	C	C	C	C	C	C	C	H	C	C
JAX00602218	6	5935890	0	A	G	A	A	A	G	A	A	G	A	A	H	A	H	A	G	A	A	G	A	A	A	A	G	A	A	A	A	A	G	H	A	A	G	H	A	A	A	A	A	H	G	A	A	H	H
JAX00137528	6	5945100	0	T	G	T	T	T	G	T	G	G	G	T	H	H	H	G	G	T	T	G	T	T	G	H	G	T	G	H	T	T	G	G	H	T	G	H	G	T	T	G	G	H	G	T	G	H	H
JAX00602220	6	5950093	0	G	A	G	G	G	G	G	A	G	G	G	G	H	G	G	G	G	G	G	G	G	G	H	G	G	A	H	G	G	G	H	G	G	G	G	G	G	G	G	G	G	G	G	H	G	G
JAX00602221	6	5953999	0	G	A	G	G	G	G	G	G	A	A	G	G	G	G	A	A	G	G	G	G	G	A	G	A	G	G	G	G	G	G	G	H	G	G	G	A	G	G	A	A	G	G	G	H	N	H
JAX00602223	6	5955537	0	G	T	G	G	G	G	G	T	T	T	G	G	H	G	T	T	G	G	G	G	G	T	H	T	G	T	H	G	G	G	H	H	G	G	G	T	G	G	T	T	G	G	G	T	H	H
JAX00602226	6	5960568	0	C	T	C	C	C	T	C	C	C	T	C	H	C	T	T	C	C	C	T	C	C	T	C	C	C	C	C	C	C	T	H	H	C	T	H	T	C	C	T	T	H	T	C	H	C	C
JAX00137530	6	5966156	0	G	A	G	G	G	A	G	G	G	A	G	H	G	A	A	G	G	G	A	G	G	A	G	G	G	G	G	G	G	A	H	H	G	A	H	A	G	G	A	A	H	A	G	H	G	G
JAX00602233	6	5974254	0	T	C	T	T	T	T	T	C	C	T	T	T	H	T	T	C	T	T	T	T	T	T	H	C	T	C	H	T	T	T	H	T	T	T	T	T	T	T	T	T	T	T	T	H	H	H
JAX00602235	6	5985243	0	T	C	T	T	T	C	T	C	C	T	T	H	H	C	T	C	T	T	C	T	T	T	H	C	T	C	H	T	T	C	C	T	T	C	H	T	T	T	T	T	H	C	T	H	H	H
JAX00602245	6	6003352	0	G	A	G	G	G	A	G	G	A	G	G	H	G	A	G	A	G	G	A	G	G	G	G	A	G	H	G	G	G	A	A	G	G	A	H	G	G	G	G	G	H	A	G	G	H	H
JAX00602246	6	6008831	0	A	G	A	A	A	G	A	G	G	G	A	H	H	G	G	G	A	A	G	A	A	G	H	G	A	G	H	A	A	G	G	H	A	G	H	G	A	A	G	G	H	G	A	G	G	G
JAX00137534	6	6019322	0	G	A	G	G	G	G	G	A	G	A	G	G	H	G	A	G	G	G	G	G	G	A	H	G	G	A	H	G	G	G	H	H	G	G	G	A	G	G	A	A	G	G	G	A	G	G
JAX00137539	6	6098095	0	G	A	G	G	G	G	G	G	G	A	G	G	G	G	A	G	G	G	G	G	G	A	G	G	G	G	G	G	G	G	G	H	G	G	G	A	G	G	A	A	G	G	G	H	G	G
JAX00137540	6	6099840	0	T	C	T	T	T	T	T	C	C	T	T	T	H	T	T	C	T	T	T	T	T	T	H	C	T	C	H	T	T	T	H	T	T	T	T	T	T	T	T	T	T	T	T	H	H	H
JAX00602254	6	6103088	0	C	A	C	C	C	C	C	A	C	C	C	C	H	C	C	C	C	C	C	C	C	C	H	C	C	A	H	C	C	C	H	C	C	C	C	C	C	C	C	C	C	C	C	H	C	C
JAX00602257	6	6112277	0	T	A	T	T	T	T	T	T	T	A	T	T	T	T	A	T	T	T	T	T	T	A	T	T	T	T	T	T	T	T	T	H	T	T	T	A	T	T	A	A	T	T	T	H	T	T
JAX00137543	6	6150549	0	A	G	A	A	A	A	A	G	G	G	A	A	H	A	G	G	A	A	A	A	A	G	H	G	A	G	H	A	A	A	H	H	A	A	A	G	A	A	G	G	A	A	A	G	H	H
JAX00602261	6	6159391	0	C	A	C	C	C	C	C	A	A	C	C	C	C	C	C	A	C	C	C	C	C	C	C	A	C	A	C	C	C	C	C	C	C	C	C	C	C	C	C	C	C	C	C	C	H	N
JAX00602266	6	6177832	0	T	C	T	T	T	T	T	C	C	C	T	T	C	T	C	C	T	T	T	T	T	C	C	C	T	C	N	T	T	T	C	H	T	T	T	C	T	T	C	C	T	T	T	C	N	H
JAX00137549	6	6221685	0	T	C	T	T	T	T	T	C	T	T	T	T	H	T	T	T	T	T	T	T	T	T	H	T	T	C	N	T	T	T	N	T	T	T	T	T	T	T	T	T	T	T	T	T	T	T
JAX00602268	6	6226800	0	T	C	T	T	T	T	T	T	C	T	T	T	T	T	T	C	T	T	T	T	T	T	T	C	T	T	T	T	T	T	T	T	T	T	T	T	T	T	T	T	T	T	T	T	H	H
JAX00602270	6	6238113	0	T	A	T	T	T	T	T	A	A	T	T	T	N	T	T	A	T	T	T	T	T	T	H	A	T	N	H	T	T	T	N	T	T	T	T	T	T	T	T	T	T	T	T	T	H	N
JAX00137552	6	6262037	0	A	G	A	A	A	A	A	G	A	A	A	A	H	A	A	A	A	A	A	A	A	A	H	A	A	G	H	A	A	A	H	A	A	A	A	A	A	A	A	A	A	A	A	H	N	A
JAX00137554	6	6297296	0	C	T	T	C	T	C	C	C	C	C	C	H	H	C	C	C	H	C	C	H	T	C	C	C	H	C	C	T	C	C	C	H	T	C	C	C	T	C	C	C	H	C	C	C	C	H
JAX00137555	6	6297337	0	A	G	G	A	G	A	A	A	A	A	A	H	H	A	A	A	H	A	A	H	G	A	A	A	H	A	A	G	A	A	A	H	G	A	A	A	G	A	A	A	H	A	A	A	A	H
JAX00602277	6	6297788	0	C	T	T	C	T	C	C	C	C	C	C	H	H	C	C	C	H	C	C	H	T	C	C	C	H	C	C	T	C	C	C	H	T	C	C	C	T	C	C	C	H	C	C	C	C	H
JAX00602281	6	6317284	0	C	T	C	C	C	C	C	C	T	C	C	C	C	C	C	T	C	C	C	C	C	C	C	T	C	C	C	C	C	C	C	C	C	C	C	C	C	C	C	C	C	C	C	C	H	H
JAX00602282	6	6330701	0	G	A	G	G	G	G	G	A	A	G	G	G	H	G	G	A	G	G	G	G	G	G	H	A	G	A	H	G	G	G	H	G	G	G	G	G	G	G	G	G	G	G	G	H	H	H
JAX00602292	6	6410169	0	T	G	T	T	T	T	T	G	T	T	T	T	H	T	T	T	T	T	T	T	T	T	H	T	T	G	H	T	T	T	N	T	T	T	T	T	T	T	T	T	T	T	T	H	T	T
JAX00602293	6	6410577	0	C	G	C	C	C	C	C	G	G	G	C	C	H	C	G	G	C	C	C	C	C	G	H	G	C	G	H	C	C	C	H	H	C	C	C	G	C	C	G	G	C	C	C	G	H	H
JAX00602296	6	6418785	0	C	T	C	C	C	C	C	T	T	C	C	C	H	C	C	T	C	C	C	C	C	C	H	T	C	T	H	C	C	C	H	C	C	C	C	C	C	C	C	C	C	C	C	H	H	H
JAX00602298	6	6449727	0	C	A	C	C	C	C	C	A	C	C	C	C	H	C	C	C	C	C	C	C	C	C	H	C	C	A	H	C	C	C	H	C	C	C	C	C	C	C	C	C	C	C	C	H	C	C
JAX00602305	6	6493130	0	T	C	T	T	T	T	T	C	C	C	T	T	H	T	C	C	T	T	T	T	T	C	H	C	T	C	H	T	T	T	H	H	T	T	T	C	T	T	C	C	T	T	T	C	H	H
JAX00602307	6	6497422	0	G	T	T	G	T	G	G	T	T	G	G	H	T	G	G	T	H	G	G	H	T	G	H	T	H	T	H	T	G	G	N	H	T	G	G	G	T	G	G	G	H	G	G	N	N	T
JAX00602308	6	6497736	0	G	A	G	G	G	G	G	A	A	G	G	G	N	G	G	A	G	G	G	G	G	G	H	A	G	A	H	G	G	G	H	G	G	G	G	G	G	G	G	G	G	G	G	H	H	H
JAX00137569	6	6498363	0	C	A	A	C	A	C	C	A	C	C	C	H	A	C	C	C	H	C	C	H	A	C	C	C	H	A	C	A	C	C	C	H	A	C	C	C	A	C	C	C	H	C	C	C	C	H
JAX00137570	6	6498553	0	A	T	T	A	T	A	A	T	T	A	A	H	T	A	A	T	N	A	A	N	T	A	H	T	N	T	H	T	A	A	H	N	T	A	A	A	T	A	A	A	N	A	A	H	H	T
JAX00602311	6	6501699	0	A	G	G	A	G	A	A	A	G	G	A	H	H	A	G	G	H	A	A	H	G	G	A	G	H	A	A	G	A	A	A	G	G	A	A	G	G	A	G	G	H	A	A	H	H	G
JAX00602312	6	6503311	0	G	A	G	G	G	G	G	A	G	G	G	G	G	G	G	G	G	G	G	G	G	G	G	G	G	A	G	G	G	G	G	G	G	G	G	G	G	G	G	G	G	G	G	G	G	G
JAX00602313	6	6503503	0	C	A	A	C	A	C	C	C	C	A	C	H	N	C	A	C	H	C	C	H	A	A	C	C	H	C	C	A	C	C	C	A	A	C	C	A	A	C	A	A	H	C	C	H	C	H
JAX00602317	6	6506911	0	A	C	A	A	A	A	A	C	A	A	A	A	H	A	A	A	A	A	A	A	A	A	H	A	A	C	H	A	A	A	H	A	A	A	A	A	A	A	A	A	A	A	A	H	A	A
JAX00602320	6	6514503	0	T	C	T	T	T	T	T	T	T	C	T	T	T	T	C	T	T	T	T	T	T	C	T	T	T	T	T	T	T	T	T	N	T	T	T	C	T	T	C	C	T	T	T	N	T	T
JAX00228487	6	6536094	0	G	A	G	G	G	G	G	G	A	G	G	G	G	G	G	A	G	G	G	G	G	G	G	A	G	G	G	G	G	G	G	G	G	G	G	G	G	G	G	G	G	G	G	G	G	G
JAX00137573	6	6536229	0	A	G	G	A	G	A	A	G	G	G	A	H	G	A	G	G	H	A	A	H	G	G	H	G	H	G	H	G	A	A	H	G	G	A	A	G	G	A	G	G	H	A	A	G	H	G
JAX00602323	6	6548589	0	G	A	A	G	A	G	G	A	A	G	G	H	A	G	G	A	H	G	G	H	A	G	H	A	H	A	H	A	G	G	H	H	A	G	G	G	A	G	G	G	H	G	G	H	H	A
JAX00602324	6	6549097	0	T	C	C	T	C	T	T	C	C	C	T	N	C	T	C	C	H	T	T	H	C	C	H	C	H	C	H	C	T	T	H	C	C	T	T	C	C	T	C	C	H	T	T	C	H	C
JAX00602325	6	6551722	0	T	C	T	T	T	T	T	T	C	T	T	T	T	T	T	C	T	T	T	T	T	T	T	C	T	T	T	T	T	T	T	T	T	T	T	T	T	T	T	T	T	T	T	T	H	H
JAX00137576	6	6583041	0	G	C	C	G	C	G	G	C	C	G	G	H	C	G	G	C	H	G	G	H	C	G	H	C	H	C	H	C	G	G	H	H	C	G	G	G	C	G	G	G	H	G	G	H	H	C
JAX00137577	6	6583173	0	T	C	C	T	C	T	T	C	C	T	T	H	C	T	T	C	H	T	T	H	C	T	H	C	H	C	H	C	T	T	H	H	C	T	T	T	C	T	T	T	H	N	T	H	H	C
JAX00137578	6	6618692	0	A	G	G	A	G	A	A	G	G	G	A	H	G	A	G	G	H	A	A	H	G	G	H	G	H	G	H	G	A	A	H	G	G	A	A	G	G	A	G	G	N	A	A	G	N	G
JAX00137579	6	6618718	0	A	G	G	A	G	A	A	G	G	G	A	H	G	A	G	N	H	A	A	H	G	G	A	G	H	G	A	G	A	A	A	G	G	A	A	G	G	A	G	G	N	A	A	G	A	G
JAX00602331	6	6626609	0	G	A	G	G	G	G	G	G	A	G	G	G	G	G	G	A	G	G	G	G	G	G	G	A	G	G	G	G	G	G	G	G	G	G	G	G	G	G	G	G	G	G	G	G	H	H
JAX00602332	6	6626879	0	A	G	G	A	G	A	A	G	G	G	A	H	G	A	G	G	H	A	A	H	G	G	H	G	H	G	H	G	A	A	H	G	G	A	A	G	G	A	G	G	H	A	A	G	H	G
JAX00602333	6	6630933	0	G	A	A	G	A	G	G	A	A	G	G	N	A	G	G	A	H	G	G	H	A	G	H	A	H	A	H	A	G	G	H	H	A	G	G	G	A	G	G	G	H	G	G	H	N	A
JAX00602334	6	6631081	0	T	A	A	T	A	T	T	A	A	A	T	H	A	T	A	A	H	T	T	H	A	A	H	A	H	A	H	A	T	T	H	A	A	T	T	A	A	T	A	A	H	T	T	A	H	A
JAX00602335	6	6631190	0	G	A	A	G	A	G	G	G	G	G	G	N	N	G	G	G	N	G	G	N	A	G	G	G	N	G	G	A	G	G	G	N	A	G	G	G	A	G	G	G	N	G	G	G	G	N
JAX00602338	6	6648681	0	G	A	G	G	G	G	G	G	A	G	G	G	G	G	G	A	G	G	G	G	G	G	G	A	G	G	G	G	G	G	G	G	G	G	G	G	G	G	G	G	G	G	G	G	H	H
JAX00602339	6	6660395	0	T	C	T	T	T	T	T	T	C	C	T	T	T	T	C	C	T	T	T	T	T	C	T	C	T	T	T	T	T	T	T	H	T	T	T	C	T	T	C	C	T	T	T	T	H	H
JAX00137581	6	6661714	0	G	A	A	G	A	G	G	G	G	G	G	H	A	G	G	G	H	G	G	H	A	G	G	G	H	H	G	A	G	G	G	H	A	G	G	G	A	G	G	G	H	G	G	G	G	H
JAX00602341	6	6665693	0	G	A	G	G	G	G	G	A	G	G	G	G	H	G	G	G	G	G	G	G	G	G	H	G	G	A	H	G	G	G	H	G	G	G	G	G	G	G	G	G	G	G	G	H	G	G
JAX00137583	6	6679390	0	G	C	C	G	C	G	G	G	G	G	G	H	H	G	G	G	H	G	G	H	C	G	G	G	H	G	G	C	G	G	G	H	C	G	G	G	C	G	G	G	H	G	G	G	G	H
JAX00602342	6	6683324	0	C	T	C	C	C	C	C	C	C	T	C	C	C	C	T	C	C	C	C	C	C	T	C	C	C	C	C	C	C	C	C	H	C	C	C	T	C	C	T	T	C	C	C	H	C	C
JAX00137585	6	6697057	0	G	A	A	G	A	G	G	A	A	G	G	H	A	G	G	A	H	G	G	H	A	G	H	A	H	A	H	A	G	G	H	H	A	G	G	G	A	G	G	G	H	G	G	H	H	A
JAX00602346	6	6707644	0	G	A	G	G	G	G	G	G	G	A	G	G	G	G	A	G	G	G	G	G	G	A	G	G	G	G	G	G	G	G	G	G	G	G	G	A	G	G	H	A	G	G	G	G	G	G
JAX00602353	6	6727357	0	C	T	T	C	T	C	C	C	C	T	C	H	H	C	T	C	H	C	C	H	T	T	C	C	H	C	C	T	C	C	C	T	T	C	C	T	T	C	T	T	H	C	C	H	C	H
JAX00602354	6	6731306	0	T	C	C	T	C	T	T	C	C	C	T	H	C	T	C	C	H	T	T	H	C	C	H	C	H	C	H	C	T	T	H	C	C	T	T	C	C	T	C	C	H	T	T	C	H	C
JAX00602355	6	6735786	0	C	T	C	C	C	C	C	C	T	C	C	C	C	C	C	T	C	C	C	C	C	C	C	T	C	C	C	C	C	C	C	C	C	C	C	C	C	C	C	C	C	C	C	C	H	H
JAX00602357	6	6746853	0	C	A	C	C	C	C	C	A	C	C	C	C	H	C	C	C	C	C	C	C	C	C	H	C	C	A	H	C	C	C	H	C	C	C	C	C	C	C	C	C	C	C	C	H	C	C
JAX00602360	6	6751451	0	G	A	G	G	G	G	G	A	A	A	G	G	H	G	A	A	G	G	G	G	G	A	H	A	G	A	H	G	G	G	H	H	G	G	G	A	G	G	A	A	G	G	G	A	H	H
JAX00602362	6	6752989	0	A	G	A	A	A	A	A	A	A	G	A	A	A	A	G	A	A	A	A	A	A	G	A	A	A	A	A	A	A	A	A	H	A	A	A	G	A	A	G	G	A	A	A	H	A	A
JAX00137590	6	6765296	0	C	T	T	C	T	C	C	C	C	C	C	H	H	C	C	C	H	C	C	H	T	C	C	C	H	C	C	T	C	C	C	H	T	C	C	C	T	C	C	C	H	C	C	C	C	H
JAX00602364	6	6765400	0	A	G	A	A	A	A	A	G	A	A	A	A	H	A	A	A	A	A	A	A	A	A	H	A	A	G	H	A	A	A	H	A	A	A	A	A	A	A	A	A	A	A	A	H	A	A
JAX00602365	6	6774732	0	C	A	C	C	C	C	C	A	A	C	C	C	H	C	C	A	C	C	C	C	C	C	H	A	C	A	H	C	C	C	H	C	C	C	C	C	C	C	C	C	C	C	C	H	H	H
JAX00602369	6	6795349	0	A	G	A	A	A	A	A	G	A	A	A	A	H	A	A	A	A	A	A	A	A	A	H	A	A	G	H	A	A	A	H	A	A	A	A	A	A	A	A	A	A	A	A	H	A	A
JAX00137592	6	6798876	0	A	G	G	A	G	A	A	A	A	A	A	H	H	A	A	A	H	A	A	H	G	A	A	A	H	A	A	G	A	A	A	H	G	A	A	A	G	A	A	A	H	A	A	A	A	H
JAX00602371	6	6826689	0	G	T	G	G	G	G	G	T	G	G	G	G	N	G	G	G	G	G	G	G	G	G	N	G	G	T	H	G	G	G	G	G	G	G	G	G	G	G	G	G	G	G	G	N	G	G
JAX00602378	6	6855871	0	A	T	T	A	T	A	A	A	A	A	A	N	H	A	A	A	H	A	A	H	T	A	A	A	H	A	A	N	A	A	A	H	T	A	A	A	T	A	A	A	H	A	A	A	A	H
JAX00137599	6	6881122	0	T	A	A	T	A	T	T	A	A	A	T	H	A	T	A	A	H	T	T	H	A	A	H	A	H	A	H	A	T	T	H	A	A	T	T	A	A	T	A	A	H	T	T	A	H	A
JAX00602383	6	6882522	0	G	A	A	G	A	G	G	G	G	A	G	H	H	G	A	G	H	G	G	H	A	A	G	G	H	G	G	A	G	G	G	A	A	G	G	A	A	G	A	A	H	G	G	H	G	H
JAX00602385	6	6892984	0	G	A	G	G	G	G	G	G	A	G	G	G	G	G	G	A	G	G	G	G	G	G	G	A	G	G	G	G	G	G	G	G	G	G	G	G	G	G	G	G	G	G	G	G	N	H
JAX00137601	6	6893077	0	G	A	A	G	A	G	G	A	G	G	G	H	A	G	G	G	H	G	G	H	A	G	H	G	H	A	H	A	G	G	H	H	A	G	G	G	A	G	G	G	H	G	G	H	G	H
JAX00602387	6	6901648	0	C	T	C	C	C	C	C	T	C	C	C	C	H	C	C	C	C	C	C	C	C	C	H	C	C	T	H	C	C	C	H	C	C	C	C	C	C	C	C	C	C	C	C	H	C	C
JAX00602388	6	6901683	0	C	T	C	C	C	C	C	T	T	C	C	C	H	C	C	T	C	C	C	C	C	C	H	T	C	T	H	C	C	C	H	C	C	C	C	C	C	C	C	C	C	C	C	H	H	H
JAX00228500	6	6990762	0	T	C	T	T	T	T	T	C	C	T	T	T	H	T	T	C	T	T	T	T	T	T	C	C	T	C	H	T	T	T	H	T	T	T	T	T	T	T	T	T	T	T	T	H	H	H
JAX00602398	6	7014744	0	T	C	T	T	T	T	T	C	C	C	T	T	H	T	C	C	T	T	T	T	T	C	H	C	T	C	H	T	T	T	H	H	T	T	T	C	T	T	C	C	T	T	T	C	H	H
JAX00137608	6	7014864	0	T	C	C	T	C	T	T	T	T	T	T	H	H	T	T	T	H	T	T	H	C	T	T	T	H	T	T	C	T	T	T	H	C	T	T	T	C	T	T	T	H	T	T	T	T	H
JAX00137610	6	7034168	0	A	G	G	A	G	A	A	G	G	G	A	H	G	A	G	G	H	A	A	H	G	G	H	G	H	G	H	G	A	A	H	G	G	A	A	G	G	A	G	G	H	A	A	G	H	G
JAX00602406	6	7038947	0	G	T	G	G	G	G	G	G	T	G	G	G	G	G	G	T	G	G	G	G	G	G	G	T	G	G	G	G	G	G	G	G	G	G	G	G	G	G	G	G	G	G	G	G	H	H
JAX00137612	6	7062918	0	T	C	C	T	C	T	T	C	C	C	T	H	C	T	C	C	H	T	T	H	C	C	H	C	H	C	N	C	T	T	H	C	C	T	T	C	C	T	C	C	C	T	T	C	H	C
JAX00602415	6	7142350	0	C	T	C	C	C	C	C	C	T	C	C	C	C	C	C	T	C	C	C	C	C	C	C	T	C	C	C	C	C	C	C	C	C	C	C	C	C	C	C	C	C	C	C	C	H	H
JAX00602416	6	7142383	0	G	A	G	G	G	G	G	A	G	G	G	G	H	G	G	G	G	G	G	G	G	G	N	G	G	A	H	G	G	G	H	G	G	G	G	G	G	G	G	G	G	G	G	N	G	G
JAX00602427	6	7151535	0	C	T	C	C	C	C	C	C	T	C	C	C	C	C	C	T	C	C	C	C	C	C	C	T	C	C	C	C	C	C	C	C	C	C	C	C	C	C	C	C	C	N	C	C	N	N
JAX00602429	6	7173657	0	G	A	G	G	G	G	G	A	A	G	G	G	H	G	G	A	G	G	G	G	G	G	H	A	G	A	H	G	G	G	H	G	G	G	G	G	G	G	G	G	G	G	G	H	H	H
JAX00137620	6	7174327	0	C	T	C	C	C	C	C	T	T	C	C	C	H	C	C	T	C	C	C	C	C	C	H	T	C	T	H	C	C	C	H	C	C	C	C	C	C	C	C	C	C	C	C	H	H	N
JAX00137621	6	7174435	0	C	G	C	C	C	C	C	G	G	C	C	C	H	C	C	G	C	C	C	C	C	C	H	G	C	G	H	C	C	C	H	C	C	C	C	C	C	C	C	C	C	C	C	H	C	N
JAX00602433	6	7196384	0	T	A	T	T	T	T	T	A	A	A	T	T	H	T	A	A	T	T	T	T	T	A	H	A	T	A	H	T	T	T	H	H	T	T	T	A	T	T	A	A	T	T	T	A	H	H
JAX00602437	6	7201161	0	C	T	C	C	C	C	C	C	C	T	C	C	C	C	T	C	C	C	C	C	C	T	C	C	C	C	C	C	C	C	C	H	C	C	C	T	C	C	T	T	C	C	C	H	C	C
JAX00137627	6	7258231	0	G	C	G	G	G	G	G	C	C	C	G	G	H	G	C	C	G	G	G	G	G	C	H	C	G	C	H	G	G	G	H	H	G	G	G	C	G	G	C	C	G	G	G	C	H	H
JAX00602444	6	7258852	0	A	G	A	A	A	A	A	A	G	G	A	A	A	A	G	G	A	A	A	A	A	G	A	G	A	A	A	A	A	A	A	H	A	A	A	G	A	A	G	G	A	A	A	H	N	G
JAX00602446	6	7270613	0	G	A	G	G	G	G	G	A	A	G	G	G	A	G	G	A	G	G	G	G	G	G	A	A	G	A	A	G	G	G	A	G	G	G	G	G	G	G	G	G	G	G	G	A	A	N
JAX00602452	6	7294631	0	C	A	C	C	C	C	C	A	C	A	C	C	H	C	A	C	C	C	C	C	C	A	H	C	C	A	H	C	C	C	H	C	C	C	C	A	C	C	A	A	C	C	C	A	C	C
JAX00602456	6	7322900	0	A	T	A	A	A	A	A	T	T	A	A	A	H	A	A	T	A	A	A	A	A	A	H	T	A	T	H	A	A	A	H	A	A	A	A	A	A	A	A	A	A	A	A	H	H	H
JAX00137632	6	7338333	0	C	G	C	C	C	C	C	C	G	C	C	C	C	C	C	H	C	C	C	C	C	C	C	N	C	C	C	C	C	C	C	C	C	C	C	C	C	C	C	C	C	C	C	C	N	H
JAX00137633	6	7342778	0	T	C	T	T	T	T	T	C	T	T	T	N	H	T	T	T	T	T	T	T	T	T	H	T	T	C	H	T	T	T	T	T	T	T	T	T	T	T	T	T	T	T	T	N	T	T
JAX00137635	6	7375311	0	A	G	A	A	G	A	A	G	G	G	A	H	H	A	G	G	A	A	A	N	G	G	H	G	A	G	H	A	A	A	N	G	G	A	A	G	G	A	G	G	A	A	A	G	H	G
JAX00137636	6	7384971	0	A	T	A	A	T	A	A	A	A	T	A	N	A	A	T	A	A	A	A	H	T	T	A	A	A	A	A	A	A	A	A	T	T	A	A	T	T	A	T	T	A	A	A	N	A	H
JAX00228509	6	7385434	0	T	A	T	T	T	T	T	A	A	T	T	T	H	T	T	A	T	T	T	T	T	T	H	A	T	A	H	T	T	T	H	T	T	T	T	T	T	T	T	T	T	T	T	N	H	H
JAX00602469	6	7386686	0	A	G	A	A	G	A	A	G	G	G	A	H	H	A	G	G	A	A	A	H	G	G	H	G	A	G	H	A	A	A	H	G	G	A	A	G	G	A	G	G	A	A	A	G	H	G
JAX00602470	6	7387523	0	G	T	G	G	G	G	G	T	G	G	G	G	H	G	G	G	G	G	G	G	G	G	H	G	G	T	H	G	G	G	H	G	G	G	G	G	G	G	G	G	G	G	G	H	G	G
JAX00602471	6	7388133	0	T	C	T	T	T	T	T	C	T	T	T	T	H	T	T	T	T	T	T	T	T	T	H	T	T	C	H	T	T	T	H	T	T	T	T	T	T	T	T	T	T	T	T	H	T	T
JAX00137637	6	7394787	0	G	T	G	G	T	G	G	T	T	T	G	H	H	G	T	T	G	G	G	H	T	T	H	T	G	T	H	G	G	G	H	T	T	G	G	T	T	G	T	T	G	G	G	T	H	T
JAX00137638	6	7408559	0	T	C	T	T	C	T	T	T	T	C	T	H	T	T	C	T	T	T	T	H	C	C	T	T	T	T	T	T	T	T	T	C	C	T	T	C	C	T	C	C	T	T	T	H	T	H
JAX00602474	6	7410243	0	T	C	T	T	C	T	T	T	C	C	T	H	T	T	C	C	T	T	T	H	C	C	T	C	T	T	T	T	T	T	T	C	C	T	T	C	C	T	C	C	T	T	T	C	H	C
JAX00602475	6	7416505	0	C	A	C	C	C	C	C	A	A	C	C	C	H	C	C	A	C	C	C	C	C	C	H	A	C	A	H	C	C	C	H	C	C	C	C	C	C	C	C	C	C	C	C	H	H	H
JAX00602477	6	7417969	0	G	C	G	G	C	G	G	C	G	C	G	H	H	G	C	G	G	G	G	H	C	C	H	G	G	C	H	G	G	G	H	C	C	G	G	C	C	G	C	C	G	G	G	C	G	C
JAX00602478	6	7423275	0	C	T	C	C	C	C	C	C	T	C	C	C	C	C	C	T	C	C	C	C	C	C	C	T	C	C	C	C	C	C	C	C	C	C	C	C	C	C	C	C	C	C	C	C	H	H
JAX00602480	6	7441451	0	G	T	G	G	G	G	G	T	T	T	G	G	H	G	T	T	G	G	G	G	G	T	N	T	G	T	G	G	G	G	H	H	G	G	G	T	G	G	T	T	G	G	G	T	N	H
JAX00602483	6	7455845	0	G	A	G	G	G	G	G	A	A	G	G	G	H	G	G	A	G	G	G	G	G	G	H	A	G	A	H	G	G	G	H	G	G	G	G	G	G	G	G	G	G	G	G	H	H	H
JAX00602485	6	7456044	0	C	T	C	C	C	C	C	C	T	C	C	C	C	C	C	T	C	C	C	C	C	C	C	T	C	C	C	C	C	C	C	C	C	C	C	C	C	C	C	C	C	C	C	C	H	H
JAX00602487	6	7456398	0	C	T	C	C	T	C	C	T	C	C	C	H	H	C	C	C	C	C	C	H	T	C	H	C	C	T	H	C	C	C	H	H	T	C	C	C	T	C	C	C	C	C	C	H	C	H
JAX00602488	6	7456507	0	A	G	A	A	G	A	A	G	A	A	A	H	H	A	A	A	A	A	A	H	G	A	H	A	A	G	H	A	A	A	H	H	G	A	A	A	G	A	A	A	A	A	A	H	A	H
JAX00602490	6	7457220	0	A	G	A	A	A	A	A	A	A	G	A	A	A	A	G	A	A	A	A	A	A	G	A	A	A	A	A	A	A	A	A	H	A	A	A	G	A	A	G	G	A	A	A	H	A	A
JAX00602491	6	7457427	0	C	T	C	C	C	C	C	T	T	C	C	C	C	C	C	T	C	C	C	C	C	C	H	T	C	T	H	C	C	C	H	C	C	C	C	C	C	C	C	C	C	C	C	H	N	N
JAX00137642	6	7475627	0	T	A	T	T	A	T	T	T	T	T	T	H	T	T	T	T	T	T	T	H	A	T	T	T	T	T	T	T	T	T	T	A	A	T	T	T	A	T	T	T	T	T	T	T	T	H
JAX00228512	6	7480009	0	T	G	T	T	T	T	T	T	G	T	T	T	T	T	T	G	T	T	T	T	T	T	T	G	T	T	T	T	T	T	T	T	T	T	T	T	T	T	T	T	T	T	T	T	H	H
JAX00602503	6	7508024	0	C	A	C	C	C	C	C	A	C	C	C	C	H	C	C	C	C	C	C	C	C	C	H	C	C	A	C	C	C	C	H	C	C	C	C	C	C	C	C	C	C	C	C	H	C	C
JAX00137646	6	7512686	0	G	C	G	G	C	G	G	C	C	C	G	H	H	G	C	C	G	G	G	H	C	C	H	C	G	C	H	G	G	G	H	C	C	G	G	C	C	G	C	C	G	G	G	C	H	C
JAX00137649	6	7559665	0	C	T	C	C	T	C	C	T	T	T	C	H	H	C	T	T	C	C	C	H	T	T	H	T	C	T	H	C	C	C	H	T	T	C	C	T	T	C	T	T	C	C	C	T	H	T
JAX00602510	6	7606973	0	C	A	C	C	C	C	C	A	C	C	C	C	H	C	C	C	C	C	C	C	C	C	H	C	C	A	H	C	C	C	H	C	C	C	C	C	C	C	C	C	C	C	C	H	C	C
JAX00602513	6	7608425	0	G	A	G	G	G	G	G	A	G	G	G	G	H	G	G	G	G	G	G	G	G	G	H	G	G	A	H	G	G	G	H	G	G	G	G	G	G	G	G	G	G	G	G	H	G	G
JAX00602514	6	7609815	0	C	T	C	C	C	C	C	T	T	C	C	C	T	C	C	T	C	C	C	C	C	C	T	T	C	T	N	C	C	C	H	C	C	C	C	C	C	C	C	C	C	C	C	H	H	H
JAX00602515	6	7612249	0	T	C	T	T	T	T	T	C	C	T	T	T	H	T	T	C	T	T	T	T	T	T	H	C	T	C	H	T	T	T	H	T	T	T	T	T	T	T	T	T	T	T	T	H	N	H
JAX00602516	6	7612506	0	C	A	C	C	C	C	C	C	A	C	C	C	C	C	C	A	C	C	C	C	C	C	C	A	C	C	C	C	C	C	C	C	C	C	C	C	C	C	C	C	C	C	C	C	H	H
JAX00602517	6	7612586	0	A	C	A	A	A	A	A	C	C	A	A	A	H	A	A	C	A	A	A	A	A	A	H	C	A	C	H	A	A	A	H	A	A	A	A	A	A	A	A	A	A	A	A	H	H	A
JAX00137654	6	7612650	0	T	G	T	T	G	T	T	G	G	G	T	N	H	T	G	G	T	T	T	N	G	G	H	G	T	G	H	T	T	T	H	G	G	T	T	G	G	T	G	G	T	T	T	G	H	G
JAX00602518	6	7612796	0	C	G	C	C	G	C	C	C	C	G	C	H	C	C	G	C	C	C	C	H	G	G	C	C	C	C	C	C	C	C	C	G	G	C	C	G	G	C	G	G	C	C	C	N	C	H
JAX00602519	6	7648646	0	T	C	T	T	C	T	T	C	C	T	T	H	H	T	T	C	T	T	T	H	C	T	H	C	T	C	H	T	T	T	H	H	C	T	T	T	C	T	T	T	T	T	T	H	H	C
JAX00228516	6	7648893	0	A	G	A	A	G	A	A	A	G	A	A	H	A	A	A	G	A	A	A	N	G	A	A	G	A	A	A	A	A	A	A	H	G	A	A	A	G	A	A	A	A	A	A	A	H	G
JAX00602524	6	7692438	0	A	T	A	A	T	A	A	T	T	T	A	H	H	A	T	T	A	A	A	H	T	T	H	T	A	T	H	A	A	A	H	T	T	A	A	T	T	A	T	T	A	A	A	T	H	T
JAX00137659	6	7696579	0	C	T	C	C	T	C	C	C	C	C	C	H	C	C	C	C	C	C	C	H	T	C	C	C	C	C	C	C	C	C	C	H	T	C	C	C	T	C	C	C	C	C	C	C	C	H
JAX00602526	6	7697158	0	T	C	T	T	C	T	T	T	C	T	T	H	T	T	T	N	T	T	T	H	C	T	T	C	T	T	T	T	T	T	T	N	C	T	T	T	C	T	T	T	T	T	T	T	H	C
JAX00602527	6	7699371	0	C	T	C	C	C	C	C	T	C	C	C	C	H	C	C	C	C	C	C	C	C	C	H	C	C	T	H	C	C	C	H	C	C	C	C	C	C	C	C	C	C	C	C	H	C	C
JAX00602533	6	7716669	0	G	T	G	G	T	G	G	G	G	G	G	H	G	G	G	G	G	G	G	H	T	G	G	G	G	G	G	G	G	G	G	H	T	G	G	G	T	G	G	G	G	G	G	G	G	H
JAX00602545	6	7749891	0	C	T	C	C	C	C	C	T	C	C	C	C	H	C	C	C	C	C	C	C	C	C	H	C	C	T	H	C	C	C	H	C	C	C	C	C	C	C	C	C	C	C	C	H	C	C
JAX00602547	6	7753509	0	C	T	C	C	C	C	C	T	C	C	C	C	H	C	C	C	C	C	C	C	C	C	H	C	C	T	H	C	C	C	H	C	C	C	C	C	C	C	C	C	C	C	C	N	C	C
JAX00602552	6	7766347	0	T	C	T	T	C	T	T	T	C	T	T	H	T	T	T	C	T	T	T	H	C	T	T	C	T	T	T	T	T	T	T	H	C	T	T	T	C	T	T	T	T	T	T	T	H	C
JAX00137665	6	7767413	0	C	T	C	C	T	C	C	C	C	C	C	H	C	C	C	C	C	C	C	H	T	C	C	C	C	C	C	C	C	C	C	H	T	C	C	C	T	C	C	C	C	C	C	C	C	H
JAX00602555	6	7780596	0	A	G	A	A	G	A	A	G	G	A	A	H	H	A	A	G	A	A	A	H	G	A	H	G	A	G	H	A	A	A	H	H	G	A	A	A	G	A	A	A	A	A	A	H	H	G
JAX00602557	6	7783455	0	G	A	G	G	A	G	G	A	A	A	G	H	H	G	A	A	G	G	G	H	A	A	H	A	G	A	N	G	G	G	H	A	A	G	G	A	A	G	A	A	G	G	G	A	H	A
JAX00602563	6	7807447	0	T	C	T	T	C	T	T	C	T	T	T	H	H	T	T	T	T	T	T	H	C	T	H	T	T	C	H	T	T	T	H	H	C	T	T	T	C	T	T	T	T	T	T	H	T	H
JAX00137671	6	7851483	0	G	A	G	G	A	G	G	G	G	G	G	H	G	G	G	G	G	G	G	H	A	G	G	G	G	G	G	G	G	G	G	H	A	G	G	G	A	G	G	G	G	G	G	G	G	H
JAX00602569	6	7854838	0	A	G	A	A	G	A	A	G	G	A	A	H	H	A	A	G	A	A	A	H	G	A	H	G	A	G	H	A	A	A	H	H	G	A	A	A	G	A	A	A	A	A	A	H	H	G
JAX00602570	6	7859355	0	T	C	T	T	C	T	T	T	T	T	T	H	T	T	T	T	T	T	T	H	C	T	T	T	T	T	T	T	T	T	T	H	C	T	T	T	C	T	T	T	T	T	T	T	T	H
JAX00602583	6	7918917	0	A	G	G	A	A	G	G	G	G	A	G	H	G	G	A	G	H	G	G	A	A	A	G	G	H	G	G	G	G	G	G	A	A	G	H	A	A	A	A	A	G	G	G	H	H	H
JAX00602584	6	7919670	0	G	T	G	G	G	G	G	G	G	T	G	G	G	G	T	G	G	G	G	G	G	T	G	G	G	G	G	G	G	G	G	H	G	G	G	T	G	G	T	T	G	G	G	N	G	G
JAX00602586	6	7920445	0	C	G	C	C	G	C	C	C	C	C	C	H	C	C	C	C	C	C	C	H	N	C	C	C	C	C	C	C	C	C	C	H	G	C	C	C	N	C	C	C	C	C	C	C	C	H
JAX00137678	6	7938263	0	G	A	A	G	G	A	A	G	G	G	A	A	G	A	G	G	G	A	A	G	N	G	G	G	G	G	G	A	A	A	G	G	G	A	G	G	G	G	G	G	A	A	A	G	G	G
JAX00137679	6	7938483	0	A	G	G	A	G	G	G	A	G	G	G	G	N	G	G	G	H	G	G	N	G	G	H	G	H	A	H	G	G	G	H	G	G	G	H	G	G	A	G	G	G	G	G	H	H	G
JAX00602587	6	7944160	0	C	A	C	C	A	C	C	C	C	C	C	H	C	C	C	C	C	C	C	H	A	C	C	C	C	C	C	C	C	C	C	H	A	C	C	C	A	C	C	C	C	C	C	C	C	H
JAX00602588	6	7944325	0	T	C	C	T	T	C	C	T	C	C	C	H	H	C	C	C	H	C	C	T	T	C	H	C	H	T	H	C	C	C	H	H	T	C	H	C	T	T	C	C	C	C	C	H	H	H
JAX00602593	6	7949971	0	C	T	C	C	T	C	C	C	T	C	C	H	C	C	C	T	C	C	C	H	T	C	C	T	C	C	C	C	C	C	C	H	T	C	C	C	T	C	C	C	C	C	C	C	H	T
JAX00602599	6	7955678	0	A	G	A	A	A	A	A	G	G	G	A	A	H	A	G	G	A	A	A	A	A	G	H	G	A	G	H	A	A	A	H	N	A	A	A	G	A	A	G	G	A	A	A	G	H	H
JAX00602604	6	7962534	0	T	C	T	T	C	T	T	T	T	T	T	T	T	T	T	T	T	T	T	H	C	T	T	T	T	T	T	T	T	T	T	H	C	T	T	T	C	T	T	T	T	T	T	T	T	H
JAX00602606	6	7964425	0	T	C	T	T	C	T	T	T	T	T	T	H	T	T	T	T	T	T	T	H	C	T	T	T	T	T	T	T	T	T	T	H	C	T	T	T	C	T	T	T	T	T	T	T	T	H
JAX00602607	6	7964611	0	G	C	G	G	G	G	G	C	C	G	G	G	H	G	G	C	G	G	G	G	G	G	H	C	G	C	H	G	G	G	H	G	G	G	G	G	G	G	G	G	G	G	G	H	H	H
JAX00602612	6	7972627	0	C	G	C	C	G	C	C	G	G	C	C	H	H	C	C	G	C	C	C	H	G	C	H	G	C	G	H	C	C	C	H	H	G	C	C	C	G	C	C	C	C	C	C	H	H	G
JAX00602616	6	7994081	0	A	G	G	A	G	G	G	G	G	G	G	G	G	G	G	G	H	G	G	H	G	G	G	G	H	G	G	G	G	G	G	G	G	G	H	G	G	A	G	G	G	G	G	G	H	G
JAX00602619	6	7997607	0	T	G	G	T	G	G	G	G	G	T	G	G	G	G	T	G	N	G	G	G	G	T	G	G	G	G	G	G	G	G	G	H	G	G	G	T	G	T	T	T	G	G	G	G	N	G
JAX00602623	6	8012318	0	A	T	A	A	A	A	A	T	T	A	A	A	H	A	A	T	A	A	A	A	A	A	N	T	A	T	H	A	A	A	N	A	A	A	A	A	A	A	A	A	A	A	A	T	H	H
JAX00602626	6	8026355	0	C	G	C	C	C	C	C	C	C	G	C	C	C	C	G	C	C	C	C	C	C	G	C	C	C	C	C	C	C	C	C	H	C	C	C	G	C	C	G	G	C	C	C	H	C	C
JAX00602632	6	8054763	0	C	T	C	C	T	C	C	C	T	C	C	H	C	C	C	T	C	C	C	H	T	C	C	T	C	C	C	C	C	C	C	H	T	C	C	C	T	C	C	C	C	C	C	C	H	T
JAX00137686	6	8067371	0	G	A	G	G	A	G	G	G	G	G	G	H	G	G	G	G	G	G	G	H	A	G	G	G	G	G	G	G	G	G	G	H	A	G	G	G	A	G	G	G	G	G	G	G	G	H
JAX00137687	6	8067502	0	G	A	G	G	A	G	G	G	A	G	G	H	G	G	G	A	G	G	G	H	A	G	G	A	G	G	G	G	G	G	G	H	A	G	G	G	A	G	G	G	G	G	G	G	H	A
JAX00602637	6	8069044	0	C	G	G	C	G	G	G	G	G	C	G	G	G	G	C	G	H	G	G	H	G	C	G	G	H	G	G	G	G	G	G	H	G	G	H	C	G	C	C	C	G	G	G	H	H	G
JAX00137689	6	8108955	0	C	T	T	C	T	T	T	T	T	C	T	T	T	T	C	T	H	T	T	H	T	C	T	T	H	T	T	T	T	T	T	H	T	T	H	C	T	H	C	C	T	T	T	H	H	T
JAX00137692	6	8120945	0	T	C	C	T	C	C	C	C	C	C	C	C	C	C	C	C	H	C	C	H	C	C	C	C	H	C	C	C	C	C	C	C	C	C	H	C	C	T	C	C	C	C	C	C	H	C
JAX00602657	6	8133781	0	A	G	A	A	G	A	A	G	G	A	A	H	H	A	A	G	A	A	A	H	G	A	G	G	A	G	N	A	A	A	N	H	G	A	A	A	G	A	A	A	A	A	A	N	H	G
JAX00602658	6	8141613	0	A	C	A	A	A	A	A	C	A	A	A	A	A	A	A	A	A	A	A	A	A	A	H	A	A	C	H	A	A	A	H	A	A	A	A	A	A	A	A	A	A	A	A	H	A	A
JAX00602661	6	8162939	0	G	A	G	G	A	G	G	A	A	A	G	H	H	G	A	A	G	G	G	H	A	A	H	A	G	A	H	G	G	G	H	A	A	G	G	A	A	G	A	A	G	G	G	A	H	A
JAX00602664	6	8165432	0	A	C	A	A	C	A	A	C	C	A	A	H	H	A	A	C	A	A	A	H	C	A	H	C	A	C	H	A	A	A	H	H	C	A	A	A	C	A	A	A	A	A	A	H	H	C
JAX00137695	6	8185319	0	G	A	A	G	A	A	A	A	A	A	A	A	A	A	A	A	H	A	A	H	A	A	A	A	H	A	A	A	A	A	A	A	A	A	H	A	A	G	A	A	A	A	A	A	N	A
JAX00602672	6	8221341	0	T	C	C	T	C	C	C	T	C	C	C	C	H	C	C	C	H	C	C	H	C	C	H	C	H	T	H	C	C	C	H	C	C	C	H	C	C	T	C	C	C	C	C	H	H	C
JAX00602675	6	8222208	0	G	T	T	G	G	T	T	T	G	T	T	H	T	T	T	G	H	T	T	G	G	T	T	G	H	T	T	T	T	T	T	T	G	T	H	T	G	G	T	T	T	T	T	T	G	G
JAX00602676	6	8226297	0	T	C	C	T	T	C	C	T	T	C	C	H	H	C	C	T	H	C	C	T	T	C	H	T	H	T	H	C	C	C	H	H	T	C	H	C	T	T	C	C	C	C	C	H	T	T
JAX00602678	6	8226479	0	C	T	T	C	C	T	T	C	C	C	T	H	H	T	C	C	H	T	T	C	C	C	H	C	H	C	H	T	T	T	H	C	C	T	H	C	C	C	C	C	T	T	T	C	C	C
JAX00602679	6	8230267	0	T	C	C	T	C	C	C	C	C	C	C	C	C	C	C	C	H	C	C	T	C	C	C	C	H	C	C	C	C	C	C	C	C	C	H	C	C	T	C	C	C	C	C	C	T	C
JAX00602680	6	8232487	0	G	T	G	G	T	G	G	G	T	G	G	N	G	G	G	T	G	G	G	H	T	G	G	T	G	G	G	G	G	G	G	H	T	G	G	G	T	G	G	G	G	G	G	G	H	T
JAX00602684	6	8237895	0	C	T	C	C	T	C	C	T	T	C	C	H	H	C	C	T	C	C	C	H	T	C	H	T	C	T	H	C	C	C	H	H	T	C	C	C	T	C	C	C	C	C	C	H	H	T
JAX00137701	6	8240941	0	C	T	T	C	C	T	T	C	C	T	T	H	H	T	T	C	H	T	T	C	C	T	H	C	H	C	H	T	T	T	H	H	C	T	H	T	C	C	T	T	T	T	T	H	C	C
JAX00602687	6	8243177	0	G	A	G	G	A	G	G	G	A	G	G	H	G	G	G	A	G	G	G	H	A	G	G	A	G	G	G	G	G	G	G	H	A	G	G	G	A	G	G	G	G	G	G	G	H	A
JAX00137704	6	8284361	0	G	A	A	G	G	A	A	G	G	A	A	H	H	A	A	G	H	A	A	G	G	A	H	G	H	G	H	A	A	A	H	H	G	A	H	A	G	G	A	A	A	A	A	H	G	G
JAX00602691	6	8284628	0	T	C	T	T	T	T	T	T	T	C	T	T	T	T	C	T	T	T	T	T	T	C	T	T	T	T	T	T	T	T	T	H	T	T	T	C	T	T	C	C	T	T	T	H	T	T
JAX00602692	6	8285971	0	A	G	A	A	A	A	A	A	G	A	A	A	A	A	A	G	A	A	A	A	A	A	A	G	A	A	A	A	A	A	A	A	A	A	A	A	A	A	A	A	A	A	A	A	H	H
JAX00602696	6	8299736	0	C	T	C	C	T	C	C	C	T	C	C	N	C	C	C	T	C	C	C	H	T	C	C	T	C	C	C	C	C	C	C	H	T	C	C	C	T	C	C	C	C	C	C	C	H	T
JAX00602698	6	8302446	0	C	T	C	C	T	C	C	T	T	C	C	H	H	C	C	T	C	C	C	H	T	C	H	T	C	T	H	C	C	C	H	H	T	C	C	C	T	C	C	C	C	C	C	H	H	T
JAX00602699	6	8315031	0	C	A	C	C	C	C	C	A	C	C	C	C	H	C	C	C	C	C	C	C	C	C	H	C	C	A	H	C	C	C	H	C	C	C	C	C	C	C	C	C	C	C	C	H	C	C
JAX00137706	6	8315088	0	G	T	T	G	G	T	T	G	G	G	T	H	H	T	G	G	H	T	T	G	G	G	H	G	H	G	H	T	T	T	H	G	G	T	H	G	G	G	G	G	T	T	T	G	G	G
JAX00602700	6	8321238	0	G	A	G	G	G	G	G	A	G	G	G	G	H	G	G	G	G	G	G	G	G	G	H	G	G	A	H	G	G	G	H	G	G	G	G	G	G	G	G	G	G	G	G	A	G	G
JAX00602704	6	8340789	0	A	G	A	A	A	A	A	G	A	A	A	A	H	A	A	A	A	A	A	A	A	A	H	A	A	G	H	A	A	A	H	A	A	A	A	A	A	A	A	A	A	A	A	H	A	A
JAX00602709	6	8368601	0	T	C	T	T	C	T	T	C	C	T	T	H	H	T	T	C	T	T	T	N	C	T	H	C	T	C	H	T	T	T	H	H	C	T	T	T	C	T	T	T	T	T	T	H	N	C
JAX00602710	6	8373010	0	T	C	C	T	C	C	C	T	C	C	C	C	H	C	C	C	H	C	C	H	C	C	H	C	H	T	H	C	C	C	H	C	C	C	H	C	C	T	C	C	C	C	C	N	H	C
JAX00602711	6	8373439	0	G	A	A	G	A	A	A	A	A	A	A	A	A	A	A	A	H	A	A	H	A	A	A	A	H	A	A	A	A	A	A	A	A	A	H	A	A	G	A	A	A	A	A	A	H	A
JAX00602712	6	8376780	0	G	T	G	G	T	G	G	G	G	G	G	H	G	G	G	G	G	G	G	H	T	G	G	G	G	G	G	G	G	G	G	H	T	G	G	G	T	G	G	G	G	G	G	G	G	H
JAX00602713	6	8382550	0	A	G	G	A	G	G	G	G	G	A	G	G	G	G	A	G	H	G	G	H	G	A	G	G	H	G	G	G	G	G	G	H	G	G	H	A	G	A	A	A	G	G	G	H	H	G
JAX00602718	6	8393273	0	T	C	T	T	T	T	T	T	T	C	T	T	T	T	C	T	T	T	T	T	T	C	T	T	T	T	T	T	T	T	T	H	T	T	T	C	T	T	C	C	T	T	T	H	T	T
JAX00137713	6	8407487	0	A	T	T	A	A	T	T	A	A	T	T	H	H	T	T	A	H	T	T	A	A	T	H	A	H	A	H	T	T	T	H	H	A	T	H	T	A	A	T	T	T	T	T	H	A	A
JAX00602729	6	8422711	0	T	C	T	T	T	T	T	C	C	C	T	T	H	T	C	C	T	T	T	T	T	C	H	C	T	C	H	T	T	T	H	H	T	T	T	C	T	T	C	C	T	T	T	C	H	H
JAX00137715	6	8428251	0	G	T	G	G	T	G	G	G	T	G	G	H	G	G	G	T	G	G	G	H	T	G	G	T	G	G	G	G	G	G	G	H	T	G	G	G	T	G	G	G	G	G	G	G	H	T
JAX00602733	6	8431910	0	C	T	C	C	C	C	C	C	T	C	C	C	C	C	C	T	C	C	C	C	C	C	C	T	C	C	C	C	C	C	C	C	C	C	C	C	C	C	C	C	C	C	C	C	H	H
JAX00602734	6	8435477	0	C	A	C	C	C	C	C	A	C	C	C	C	H	C	C	C	C	C	C	C	C	C	H	C	C	A	H	C	C	C	H	C	C	C	C	C	C	C	C	C	C	C	C	H	C	C
JAX00602735	6	8435559	0	A	G	A	A	G	A	A	G	G	G	A	H	H	A	G	G	A	A	A	H	G	G	H	G	A	G	H	A	A	A	N	G	G	A	A	G	G	A	G	G	A	A	A	G	H	G
JAX00602736	6	8435993	0	T	C	T	T	C	T	T	C	C	C	T	H	H	T	C	C	T	T	T	H	C	C	H	C	T	C	H	T	T	T	H	C	C	T	T	C	C	T	C	C	T	T	T	C	H	C
JAX00602739	6	8462827	0	G	A	A	G	G	A	A	G	G	G	A	H	H	A	G	G	H	A	A	G	G	G	H	G	H	G	H	A	A	A	H	G	G	A	H	G	G	G	G	G	A	A	A	G	G	G
JAX00602740	6	8467178	0	G	A	G	G	A	G	G	G	G	G	G	H	G	G	G	G	G	G	G	H	A	G	G	G	G	G	G	G	G	G	G	H	A	G	G	G	A	G	G	G	G	G	G	G	G	G
JAX00602741	6	8467227	0	C	T	C	C	C	C	C	C	T	C	C	C	C	C	C	T	C	C	C	C	C	C	C	T	C	C	C	C	C	C	C	C	C	C	C	C	C	C	C	C	C	C	C	C	H	T
JAX00602744	6	8471000	0	A	G	A	A	G	A	A	G	G	A	A	H	H	A	A	G	A	A	A	H	G	A	H	G	A	G	H	A	A	A	H	H	G	A	A	A	G	A	A	A	A	A	A	H	H	G
JAX00602745	6	8471196	0	A	C	A	A	A	A	A	A	C	A	A	A	A	A	A	C	A	A	A	A	A	A	A	C	A	A	A	A	A	A	A	A	A	A	A	A	A	A	A	A	A	A	A	A	H	C
JAX00602746	6	8485320	0	G	A	G	G	G	G	G	A	G	G	G	G	H	G	G	G	G	G	G	G	G	G	H	G	G	A	H	G	G	G	H	G	G	G	G	G	G	G	G	G	G	G	G	N	G	G
JAX00137720	6	8498633	0	A	G	G	A	A	G	G	A	A	A	G	N	H	G	A	A	H	G	G	A	A	A	H	A	H	A	H	G	G	G	H	A	A	G	N	A	A	A	A	A	G	G	G	A	A	A
JAX00602752	6	8516610	0	T	G	T	T	T	T	T	T	G	T	T	T	T	T	T	G	T	T	T	T	T	T	T	G	T	T	T	T	T	T	T	T	T	T	T	T	T	T	T	T	T	T	T	T	H	G
JAX00602753	6	8517658	0	A	G	A	A	A	A	A	G	A	A	A	A	H	A	A	A	A	A	A	A	A	A	H	A	A	G	H	A	A	A	H	A	A	A	A	A	A	A	A	A	A	A	A	H	A	A
JAX00137723	6	8532919	0	A	G	G	A	G	G	G	G	G	A	G	G	G	G	A	G	H	G	G	H	G	A	G	G	H	G	G	G	G	G	G	H	G	G	H	A	G	A	A	A	G	G	G	H	H	G
JAX00137724	6	8552558	0	C	T	T	C	C	T	T	C	C	C	T	N	H	T	C	C	H	T	T	C	C	C	H	C	H	C	H	T	T	T	H	C	C	T	H	C	C	C	C	C	T	T	T	C	C	C
JAX00137725	6	8577169	0	C	T	T	C	T	T	T	T	T	C	T	T	T	T	C	T	H	T	T	H	T	C	T	T	H	T	T	T	T	T	T	H	T	T	H	C	T	C	C	C	T	T	T	H	H	T
JAX00602757	6	8584049	0	G	A	G	G	A	G	G	A	A	G	G	H	H	G	G	A	G	G	G	H	A	G	H	A	G	A	H	G	G	G	H	H	A	G	G	G	A	G	G	G	G	G	G	H	H	A
JAX00602763	6	8600749	0	G	C	G	G	C	G	G	G	C	G	G	H	G	G	G	C	G	G	G	H	C	G	G	C	G	G	G	G	G	G	G	H	C	G	G	G	C	G	G	G	G	G	G	G	H	C
JAX00602764	6	8601454	0	T	G	T	T	T	T	T	G	T	T	T	T	T	T	T	T	T	T	T	T	T	T	T	T	T	H	N	T	T	T	T	T	T	T	T	T	T	T	T	T	T	T	T	T	T	T
JAX00602769	6	8616783	0	T	A	A	T	A	A	A	A	T	T	A	A	A	A	T	T	H	A	A	H	A	T	A	T	H	A	A	A	A	A	A	H	A	A	H	T	A	T	T	N	A	A	A	H	T	T
JAX00602770	6	8617239	0	G	A	A	G	A	A	A	G	A	G	A	A	H	A	G	A	H	A	A	H	A	G	H	A	H	G	H	A	A	A	H	H	A	A	H	G	A	G	G	G	A	A	A	G	H	A
JAX00602772	6	8619496	0	C	G	C	C	G	C	C	C	C	C	C	H	C	C	C	C	C	C	C	H	G	C	C	C	C	C	C	C	C	C	C	H	G	C	C	C	G	C	C	C	C	C	C	C	C	C
JAX00602773	6	8619668	0	C	T	T	C	T	T	T	T	C	C	T	T	T	T	C	C	H	T	T	H	T	C	T	C	H	T	T	T	T	T	T	H	T	T	H	C	T	C	C	C	T	T	T	H	C	C
JAX00602774	6	8624333	0	T	C	T	T	T	T	T	C	C	T	T	T	H	T	T	C	T	T	T	T	T	T	H	C	T	C	H	T	T	T	N	T	T	T	T	T	T	T	T	T	T	T	T	N	N	C
JAX00602777	6	8637224	0	C	T	C	C	C	C	C	C	T	C	C	C	C	C	C	T	C	C	C	C	C	C	C	T	C	C	C	C	C	C	C	C	C	C	C	C	C	C	C	C	C	C	C	C	H	T
JAX00137732	6	8662195	0	G	A	A	G	A	A	A	G	A	G	A	A	A	A	G	A	N	A	A	H	A	G	A	A	H	G	A	A	A	A	A	H	A	A	H	G	A	G	G	G	A	A	A	G	N	A
JAX00602784	6	8668677	0	C	T	C	C	C	C	C	T	T	C	C	C	H	C	C	T	C	C	C	C	C	C	H	T	C	T	H	C	C	C	H	C	C	C	C	C	C	C	C	C	C	C	C	H	H	T
JAX00137733	6	8669524	0	G	A	A	G	A	A	A	G	G	G	A	A	H	A	G	G	H	A	A	H	A	G	H	G	H	G	H	A	A	A	H	H	A	A	H	G	A	G	G	G	A	A	A	G	G	G
JAX00137734	6	8684767	0	A	G	G	A	G	G	G	G	A	A	G	G	G	G	A	A	H	G	G	H	G	A	G	A	H	G	G	G	G	G	G	H	G	G	H	A	G	A	A	A	G	G	G	H	A	A
JAX00137735	6	8684822	0	A	G	G	A	G	G	G	G	A	A	G	G	G	G	A	A	H	G	G	H	G	A	G	A	H	G	G	G	G	G	G	H	G	G	H	A	G	A	A	A	G	G	G	H	A	A
JAX00602788	6	8719504	0	C	T	T	C	T	T	T	C	C	C	T	T	H	T	C	C	H	T	T	N	T	C	H	C	H	C	H	T	T	T	N	H	T	T	N	C	T	C	C	C	T	T	T	C	C	C
JAX00602789	6	8720282	0	G	A	A	G	A	A	A	A	G	G	A	A	A	A	G	G	H	A	A	H	A	G	A	G	H	A	A	A	A	A	A	H	A	A	H	G	A	G	G	G	A	A	A	H	G	G
JAX00137737	6	8734161	0	C	T	T	C	T	T	T	C	C	C	T	T	N	T	C	C	H	T	T	H	T	C	H	C	H	C	H	T	T	T	H	H	T	T	H	C	T	C	C	C	T	T	T	C	C	C
JAX00137738	6	8752616	0	G	C	C	G	C	C	C	G	C	C	C	C	H	C	C	C	H	C	C	H	C	C	H	C	H	G	H	C	C	C	H	C	C	C	H	C	C	G	C	C	C	C	C	H	H	C
JAX00602800	6	8761929	0	A	G	G	A	G	G	G	G	G	G	G	G	G	G	G	G	H	G	G	H	G	G	G	G	H	G	G	G	G	G	G	G	G	G	H	G	G	A	G	G	G	G	G	G	H	G
JAX00602801	6	8764318	0	C	A	A	C	A	A	A	C	A	A	A	A	H	A	A	A	H	A	A	H	A	A	H	A	N	C	H	A	A	A	H	A	A	A	A	A	A	C	A	A	A	A	A	N	N	A
JAX00228534	6	8765562	0	G	A	G	G	G	G	G	A	A	G	G	G	H	G	G	A	G	G	G	G	G	G	H	A	G	A	H	G	G	G	H	G	G	G	G	G	G	G	G	G	G	G	G	H	H	A
JAX00602803	6	8785489	0	C	T	C	C	C	C	C	T	C	C	C	C	H	C	C	C	C	C	C	C	C	C	H	C	C	T	H	C	C	C	H	C	C	C	C	C	C	C	C	C	C	C	C	H	C	C
JAX00137746	6	8841381	0	T	G	G	T	G	G	G	T	T	G	G	G	H	G	G	T	H	G	G	H	G	G	H	T	H	T	H	G	G	G	H	G	G	G	H	G	G	T	G	G	G	G	G	H	T	T
JAX00137747	6	8848332	0	G	C	C	G	C	C	C	C	C	C	C	C	C	C	C	C	H	C	C	H	C	C	C	C	H	C	C	C	C	C	C	C	C	C	H	C	C	G	C	C	C	C	C	C	H	C
JAX00602818	6	8849215	0	A	G	A	A	A	A	A	A	G	A	A	A	A	A	A	G	A	A	A	A	A	A	A	G	A	A	A	A	A	A	A	A	A	A	A	A	A	A	A	A	A	A	A	A	H	G
JAX00137749	6	8887744	0	G	A	A	G	A	A	A	G	G	A	A	A	H	A	A	G	H	A	A	H	A	A	H	G	H	G	H	A	A	A	H	A	A	A	H	A	A	G	A	A	A	A	A	H	G	G
JAX00602822	6	8888653	0	A	G	A	A	A	A	A	A	G	A	A	A	A	A	A	G	A	A	A	A	A	A	A	G	A	A	A	A	A	A	A	A	A	A	A	A	A	A	A	A	A	A	A	A	G	G
JAX00602823	6	8888693	0	G	A	A	G	A	A	A	G	A	A	A	A	H	A	A	A	H	A	A	H	A	A	H	A	H	G	H	A	A	A	H	A	A	A	H	A	A	G	A	A	A	A	A	H	H	A
JAX00602824	6	8911584	0	T	C	T	T	T	T	T	C	C	T	T	T	H	T	T	C	T	T	T	T	T	T	H	C	T	C	H	T	T	T	H	T	T	T	T	T	T	T	T	T	T	T	T	H	N	C
JAX00602825	6	8911607	0	T	C	T	T	T	T	T	T	C	T	T	T	T	T	T	C	T	T	T	T	T	T	T	C	T	T	T	T	T	T	T	T	T	T	T	T	T	T	T	T	T	T	T	T	H	C
JAX00137752	6	8926871	0	T	C	C	T	C	C	C	T	T	C	C	C	H	C	C	T	H	C	C	H	C	C	H	T	H	T	H	C	C	C	H	C	C	C	H	C	C	T	C	C	C	C	C	H	T	T
JAX00602829	6	8947618	0	T	C	T	T	T	T	T	T	C	T	T	T	T	T	T	C	T	T	T	T	T	T	T	C	T	T	T	T	T	T	T	T	T	T	T	T	T	T	T	T	T	T	T	T	H	C
JAX00602833	6	8955711	0	A	G	G	A	G	G	G	G	G	G	G	G	G	G	G	G	H	G	G	H	G	G	G	G	H	G	G	G	G	G	G	G	G	G	H	G	G	A	G	G	G	G	G	G	H	G
JAX00228540	6	8957303	0	C	A	C	C	C	C	C	A	A	C	C	C	H	C	C	A	C	C	C	C	C	C	H	A	C	A	H	C	C	C	H	C	C	C	C	C	C	C	C	C	C	C	C	H	H	A
JAX00137756	6	8973293	0	A	T	T	A	T	T	T	A	A	T	T	T	H	T	T	A	H	T	T	H	T	T	H	A	H	A	H	T	T	T	H	T	T	T	H	T	T	A	T	T	T	T	T	H	A	A
JAX00602838	6	8973994	0	A	T	T	A	T	T	T	T	T	T	T	T	T	T	T	T	H	T	T	H	T	T	T	T	H	T	T	T	T	T	T	T	T	T	H	T	T	A	T	T	T	T	T	T	H	T
JAX00602843	6	8991359	0	C	T	C	C	C	C	C	T	C	C	C	C	H	C	C	C	C	C	C	C	C	C	H	C	C	T	H	C	C	C	H	C	C	C	C	C	C	C	H	C	C	C	C	H	C	C
JAX00602849	6	9018342	0	C	G	C	C	C	C	C	G	C	C	C	C	H	C	C	C	C	C	C	C	C	C	H	C	C	G	H	C	C	C	H	C	C	C	C	C	C	C	C	C	C	C	C	H	C	C
JAX00137759	6	9018664	0	G	A	G	G	G	G	G	G	A	G	G	G	G	G	G	A	G	G	G	G	G	G	G	A	G	G	G	G	G	G	G	G	G	G	G	G	G	G	G	G	G	G	G	G	H	A
JAX00602851	6	9024231	0	C	T	C	C	C	C	C	T	C	C	C	C	H	C	C	C	C	C	C	C	C	C	H	C	C	T	H	C	C	C	H	C	C	C	C	C	C	C	C	C	C	C	C	H	C	C
JAX00602852	6	9025847	0	C	T	C	C	C	C	C	C	T	C	C	C	C	C	C	T	C	C	C	C	C	C	C	T	C	C	C	C	C	C	C	C	C	C	C	C	C	C	C	C	C	C	C	C	H	T
JAX00602854	6	9075011	0	C	T	C	C	C	C	C	T	T	C	C	C	H	C	C	T	C	C	C	C	C	C	H	T	C	T	H	C	C	C	H	C	C	C	C	C	C	C	C	C	C	C	C	H	H	T
JAX00137763	6	9077645	0	C	T	T	C	T	T	C	C	C	C	C	T	N	T	C	C	N	C	T	N	T	C	C	C	N	C	C	T	C	T	N	H	T	T	H	C	T	C	C	C	T	T	C	C	C	C
JAX00602857	6	9098467	0	T	G	T	T	T	T	T	T	G	T	T	T	T	T	T	G	T	T	T	T	T	T	T	G	T	T	T	T	T	T	T	T	T	T	T	T	T	T	T	T	T	T	T	T	H	G
JAX00137764	6	9098911	0	T	G	G	T	G	G	T	G	G	T	T	G	G	G	T	G	H	T	G	H	G	T	H	G	H	G	H	G	T	G	G	H	G	G	H	T	G	T	T	T	G	G	T	H	H	G
JAX00137765	6	9099322	0	T	C	C	T	C	C	T	T	T	T	T	C	H	C	T	T	H	T	C	H	C	T	T	T	H	T	T	C	T	C	H	H	C	C	H	T	C	T	T	T	C	C	T	T	T	T
JAX00602859	6	9101128	0	C	G	C	C	C	C	C	G	C	C	C	C	H	C	C	C	C	C	C	C	C	C	H	C	C	H	H	C	C	C	N	C	C	C	C	C	C	C	C	C	C	C	C	H	C	C
JAX00137767	6	9139294	0	G	T	T	G	T	T	G	G	G	G	G	T	H	T	G	G	H	G	T	H	T	G	G	G	H	G	G	T	G	T	N	H	T	T	H	G	T	G	G	G	T	T	G	G	G	G
JAX00602863	6	9140327	0	G	A	G	G	G	G	G	A	A	G	G	G	H	G	G	A	G	G	G	G	G	G	H	A	G	A	H	G	G	G	H	G	G	G	G	G	G	G	G	G	G	G	G	N	N	A
JAX00602866	6	9145856	0	A	G	A	A	A	A	A	G	G	A	A	A	H	A	A	G	A	A	A	A	A	A	H	G	A	G	H	A	A	A	H	A	A	A	A	A	A	A	A	A	A	A	A	H	A	G
JAX00602869	6	9149323	0	A	C	A	A	A	A	A	A	C	A	A	N	A	A	A	C	A	A	A	A	A	A	A	C	A	A	A	A	A	A	A	A	A	A	A	A	A	A	A	A	A	A	A	A	H	C
JAX00228543	6	9165716	0	G	A	G	G	G	G	G	A	A	G	G	G	H	G	G	A	G	G	G	G	G	G	H	A	G	A	H	G	G	G	H	G	G	G	G	G	G	G	G	G	G	G	G	H	H	A
JAX00228544	6	9166110	0	T	C	T	T	T	T	T	T	C	T	T	T	T	T	T	C	T	T	T	T	T	T	T	C	T	T	T	T	T	T	T	T	T	T	T	T	T	T	T	T	T	T	T	T	H	C
JAX00228545	6	9166222	0	A	G	A	A	A	A	A	A	G	A	A	A	A	A	A	G	A	A	A	A	A	A	A	G	A	A	A	A	A	A	A	A	A	A	A	A	A	A	A	A	A	A	A	A	G	G
JAX00137772	6	9181805	0	A	G	A	A	A	A	A	G	G	A	A	A	H	A	A	G	A	A	A	A	A	A	H	G	A	G	H	A	A	A	H	A	A	A	A	A	A	A	A	A	A	A	A	H	H	G
JAX00602872	6	9188346	0	T	C	T	T	T	T	T	C	T	T	T	T	H	T	T	T	T	T	T	T	T	T	H	T	T	C	H	T	T	T	H	T	T	T	T	T	T	T	T	T	T	T	T	H	T	T
JAX00602878	6	9216423	0	G	A	G	G	G	G	G	A	G	G	G	G	H	G	G	G	G	G	G	G	G	G	H	G	G	A	H	G	G	G	H	G	G	G	G	G	G	G	G	G	G	G	G	H	G	G
JAX00137774	6	9220753	0	A	G	A	A	A	A	A	G	G	A	A	A	H	A	A	G	A	A	A	A	A	A	H	G	A	G	H	A	A	A	H	A	A	A	A	A	A	A	A	A	A	A	A	H	H	G
JAX00137780	6	9298282	0	C	A	A	C	A	A	C	C	C	C	C	A	H	A	C	C	H	C	A	H	A	C	C	C	H	C	C	A	C	A	H	H	A	A	H	C	A	C	C	C	A	A	C	C	C	C
JAX00602882	6	9321371	0	T	C	C	T	C	C	T	T	T	T	T	C	H	C	T	T	H	T	C	H	C	T	T	T	H	T	T	C	T	C	N	H	C	C	H	T	C	T	T	T	C	C	T	T	T	T
JAX00602883	6	9321436	0	C	T	T	C	T	T	C	C	T	C	C	T	H	T	C	T	H	C	T	H	T	C	C	T	H	C	C	T	C	T	H	H	T	T	H	C	T	C	C	C	T	T	C	C	H	T
JAX00602885	6	9322183	0	T	C	C	T	C	C	T	C	C	T	T	C	C	C	T	C	H	T	C	N	C	T	N	C	H	C	H	C	T	C	C	H	C	C	H	T	C	T	T	T	C	C	T	H	N	C
JAX00602888	6	9344282	0	T	C	T	T	T	T	T	T	C	T	T	T	T	T	T	C	T	T	T	T	T	T	T	C	T	T	T	T	T	T	T	T	T	T	T	T	T	T	T	T	T	T	T	T	H	C
JAX00602890	6	9367943	0	C	T	T	C	T	T	C	T	T	C	C	T	T	T	C	T	H	C	T	H	T	C	H	T	H	T	H	T	C	T	T	H	T	T	H	C	T	C	C	C	T	T	C	H	H	T
JAX00602893	6	9369430	0	G	A	G	G	G	G	G	G	G	A	G	G	G	G	A	G	G	G	G	G	G	A	G	G	G	G	G	G	G	G	G	H	G	G	G	A	G	G	A	A	G	G	G	H	G	G
JAX00228549	6	9371401	0	C	T	C	C	C	C	C	T	T	C	C	C	H	C	C	T	C	C	C	C	C	C	H	T	C	T	H	C	C	C	H	C	C	C	C	C	C	C	C	C	C	C	C	H	H	T
JAX00228550	6	9371419	0	T	C	T	T	T	T	T	C	C	T	T	T	H	T	T	C	T	T	T	T	T	T	H	C	T	C	H	T	T	T	H	T	T	T	T	T	T	T	T	T	T	T	T	H	H	C
JAX00602894	6	9372936	0	T	C	T	T	T	T	T	C	C	T	T	T	H	T	T	C	T	T	T	T	T	T	H	C	T	C	H	T	T	T	H	T	T	T	T	T	T	T	T	T	T	T	T	H	H	C
JAX00137790	6	9426769	0	G	T	T	G	T	T	G	T	T	G	G	T	T	T	G	T	H	G	T	H	T	G	H	T	H	T	H	T	G	T	T	H	T	T	H	G	T	G	G	G	T	T	G	H	H	T
JAX00602898	6	9431264	0	C	T	C	C	C	C	C	T	T	C	C	C	H	C	C	T	C	C	C	C	C	C	H	T	C	T	H	C	C	C	H	C	C	C	C	C	C	C	C	C	C	C	C	H	H	T
JAX00602903	6	9461478	0	G	C	G	G	G	G	G	C	C	G	G	G	H	G	G	C	G	G	G	G	G	G	H	C	G	C	H	G	G	G	H	G	G	G	G	G	G	G	G	G	G	G	G	H	H	C
JAX00137794	6	9485706	0	T	A	A	T	A	A	T	A	A	T	T	A	A	A	T	A	H	T	A	N	A	T	H	A	H	A	H	A	T	A	A	H	A	A	H	T	A	T	T	T	A	A	T	H	H	A
JAX00137796	6	9505946	0	G	T	T	G	T	T	G	G	G	G	G	T	H	T	G	G	H	G	T	H	T	G	G	G	H	G	G	T	G	T	N	H	T	T	N	G	T	G	G	G	T	T	G	G	G	G
JAX00228553	6	9509962	0	T	C	T	T	T	T	T	C	C	T	H	T	N	T	T	C	T	T	T	T	T	T	N	C	T	C	N	T	T	T	H	T	T	T	T	T	T	T	T	T	T	T	T	H	N	C
JAX00137797	6	9522462	0	T	G	G	T	G	G	T	G	G	T	T	G	G	G	T	G	N	T	G	H	G	T	N	G	H	G	H	G	T	G	G	H	G	G	H	T	G	T	T	T	G	G	T	H	H	G
JAX00137799	6	9529585	0	A	G	A	A	A	A	A	G	G	A	A	A	H	A	A	G	A	A	A	A	A	A	H	G	A	G	H	A	A	A	H	A	A	A	A	A	A	A	A	A	A	A	A	H	H	G
JAX00228556	6	9608626	0	A	G	A	A	A	A	A	G	G	A	A	A	H	A	A	G	A	A	A	A	A	A	H	G	A	G	H	A	A	A	H	A	A	A	A	A	A	A	A	A	A	A	A	N	H	G
JAX00228558	6	9609140	0	A	C	A	A	A	A	A	C	C	A	A	A	H	A	A	C	A	A	A	A	A	A	C	C	A	C	H	A	A	A	C	A	A	A	A	A	A	A	A	A	A	A	A	C	C	C
JAX00602924	6	9651366	0	A	C	A	A	A	A	A	C	C	A	A	A	H	A	A	C	A	A	A	A	A	A	H	C	A	C	H	A	A	A	H	A	A	A	A	A	A	A	A	A	A	A	A	H	H	C
JAX00602925	6	9651832	0	G	A	G	G	G	G	G	A	A	G	G	G	H	G	G	A	G	G	G	G	G	G	H	A	G	A	H	G	G	G	H	G	G	G	G	G	G	G	G	G	G	G	G	H	H	A
JAX00602927	6	9673304	0	C	A	C	C	C	C	C	A	A	C	C	C	H	C	C	A	C	C	C	C	C	C	H	A	C	A	C	C	C	C	H	C	C	C	C	C	C	C	C	C	C	C	C	H	H	A
JAX00137808	6	9675925	0	G	T	T	G	T	T	G	T	T	T	G	T	T	T	T	T	G	G	T	G	T	T	G	T	G	T	G	T	G	T	T	T	T	T	G	T	T	G	T	T	T	T	G	T	G	T
JAX00137810	6	9694878	0	A	G	G	A	G	G	A	G	G	G	A	G	G	G	G	G	H	A	G	H	G	G	H	G	H	G	H	G	A	G	G	G	G	G	H	G	G	A	G	G	G	G	A	G	H	G
JAX00602932	6	9747949	0	C	G	G	C	G	G	C	C	C	G	C	G	H	G	G	C	H	C	G	H	G	G	C	C	H	C	C	G	C	G	H	G	G	G	H	G	G	C	G	G	G	G	C	H	C	C
JAX00137815	6	9790986	0	A	C	C	A	C	C	A	C	C	C	A	C	C	C	C	C	H	A	C	H	C	C	H	C	H	C	H	C	A	C	C	C	C	C	H	C	C	A	C	C	C	C	A	C	H	C
JAX00137816	6	9807686	0	C	T	T	C	T	T	C	T	T	T	C	T	T	T	T	T	H	C	T	H	T	T	H	T	H	T	H	T	C	T	T	T	T	T	H	T	T	C	T	T	T	T	C	T	H	T
JAX00602942	6	9849419	0	A	C	A	A	A	A	A	C	C	C	A	A	H	A	C	C	A	A	A	A	A	C	H	C	A	C	H	A	A	A	H	H	A	A	A	C	A	A	C	C	A	A	A	C	H	C
JAX00602946	6	9899470	0	A	G	A	A	A	A	A	G	G	G	A	A	N	A	G	G	A	A	A	A	A	G	H	H	A	G	H	A	A	A	A	H	A	A	A	G	A	A	G	G	A	A	A	G	H	G
JAX00137826	6	9922212	0	A	C	C	A	C	C	A	A	A	A	A	C	H	C	A	A	H	A	C	N	C	A	A	H	H	A	A	C	A	C	H	H	C	C	N	A	C	A	A	A	C	C	A	A	A	A
JAX00602948	6	9922567	0	G	A	G	G	G	G	G	A	A	A	G	G	H	G	A	A	G	G	G	G	G	A	H	H	G	A	H	G	G	G	H	H	G	G	G	A	G	G	A	A	G	G	G	A	H	A
JAX00602950	6	9931279	0	T	C	T	T	T	T	T	T	T	C	T	T	T	T	C	T	T	T	T	T	T	C	T	T	T	T	T	T	T	T	T	H	T	T	T	C	T	T	C	C	T	T	T	H	T	T
JAX00602956	6	9988664	0	C	A	C	C	C	C	C	A	A	C	C	C	N	C	C	A	C	C	C	C	C	C	N	H	C	A	N	C	C	C	H	C	C	C	C	C	C	C	C	C	C	C	C	C	N	A
JAX00602964	6	10059436	0	G	A	G	G	G	G	G	A	A	G	G	G	H	G	G	A	G	G	G	G	G	G	H	H	G	A	H	G	G	G	H	G	G	G	G	G	G	G	G	G	G	G	G	H	H	A
JAX00602966	6	10059763	0	C	T	C	C	C	C	C	T	T	C	C	C	H	C	C	T	C	C	C	C	C	C	H	H	C	T	H	C	C	C	H	C	C	C	C	C	C	C	C	C	C	C	C	H	H	T
JAX00137836	6	10061175	0	C	T	T	C	T	T	C	C	C	C	C	T	H	T	C	C	H	C	T	H	T	C	C	H	H	C	C	T	C	T	H	H	T	T	H	C	T	C	C	C	T	T	C	C	C	C
JAX00137842	6	10150867	0	A	T	T	A	T	T	A	A	A	A	A	T	H	T	A	A	H	A	T	H	T	A	A	H	H	A	A	T	A	T	H	H	T	T	H	A	T	A	A	A	T	T	A	A	A	A
JAX00137843	6	10166739	0	T	G	G	T	G	G	T	T	T	T	T	G	N	G	T	T	H	T	G	H	G	T	T	N	N	T	T	G	T	G	H	N	G	G	N	T	G	T	T	T	G	G	T	T	T	T
JAX00602971	6	10167257	0	G	T	T	G	T	T	G	G	G	G	G	T	H	T	G	G	H	G	T	H	T	G	G	H	H	G	G	T	G	T	H	H	T	T	H	G	T	G	G	G	T	T	G	G	G	G
JAX00602972	6	10167344	0	T	A	A	T	A	A	T	T	T	T	T	A	H	A	T	T	H	T	A	H	A	T	T	H	H	T	T	A	T	A	H	H	A	A	H	T	A	T	T	T	A	A	T	T	T	T
JAX00137847	6	10206202	0	A	C	C	A	C	C	A	A	A	A	A	C	H	C	A	A	H	A	C	H	C	A	A	H	H	A	A	C	A	C	H	H	C	C	H	A	C	A	A	A	C	C	A	A	A	A
JAX00137851	6	10268807	0	T	C	C	T	C	C	T	T	T	T	T	C	H	C	T	T	H	T	C	H	C	T	T	H	H	T	T	C	T	C	H	H	C	C	H	T	C	T	T	T	C	C	T	T	T	T
JAX00602984	6	10285376	0	T	G	G	T	G	G	T	T	T	T	T	N	H	G	T	T	H	T	G	H	G	T	T	H	H	T	T	G	T	G	H	H	G	G	H	T	G	T	T	T	G	G	T	T	T	T
JAX00137852	6	10291873	0	T	A	A	T	A	A	T	T	T	T	T	A	H	A	T	T	H	T	A	H	A	T	T	H	H	T	T	A	T	A	H	H	A	A	H	T	A	T	T	T	A	A	T	T	T	T
JAX00137853	6	10306007	0	A	G	G	A	G	G	A	A	A	A	A	G	H	G	A	A	H	A	G	H	G	A	A	H	H	A	A	G	A	G	H	H	G	G	H	A	G	A	A	A	G	G	A	A	A	A
JAX00137854	6	10313917	0	G	A	A	G	A	A	G	G	G	G	G	A	H	A	G	G	H	G	A	H	A	G	G	H	H	G	G	A	G	A	N	H	A	A	H	G	A	G	G	G	A	A	G	G	G	G
JAX00602989	6	10319542	0	G	A	A	G	A	A	G	A	A	G	G	A	A	A	G	A	H	G	A	H	A	G	N	A	H	A	N	A	G	A	A	H	A	A	N	G	A	G	G	G	A	A	G	G	G	A
JAX00137856	6	10341479	0	C	A	A	C	A	A	C	C	C	C	C	A	H	A	C	C	H	C	A	H	A	C	C	H	H	C	C	A	C	A	H	H	A	A	H	C	A	C	C	C	A	A	C	C	C	C
JAX00137859	6	10362011	0	G	T	T	G	T	T	G	T	T	G	G	T	T	T	G	T	H	G	T	H	T	G	H	T	H	T	H	T	G	T	T	H	T	T	H	G	T	G	G	G	T	T	G	H	H	T
JAX00137860	6	10388499	0	G	A	A	G	A	A	G	A	A	G	G	A	A	A	G	A	H	G	A	H	A	G	H	A	H	A	H	A	G	A	A	H	A	A	H	G	A	G	G	G	A	A	G	H	H	A
JAX00137862	6	10405334	0	G	T	T	G	T	T	G	T	T	G	G	T	T	T	G	T	H	G	T	H	T	G	H	T	H	T	H	T	G	T	T	H	T	T	H	G	T	G	G	G	T	T	G	H	H	T
JAX00602997	6	10408492	0	G	T	G	G	G	G	G	T	T	G	G	G	H	G	G	T	G	G	G	G	G	G	H	H	G	T	H	G	G	G	H	G	G	G	G	G	G	G	G	G	G	G	G	H	H	T
JAX00602998	6	10413156	0	A	G	A	A	A	A	A	G	G	A	A	A	H	A	A	G	A	A	A	A	A	A	H	H	A	G	H	A	A	A	H	A	A	A	A	A	A	A	A	A	A	A	A	H	H	G
JAX00603001	6	10448794	0	G	A	G	G	G	G	G	A	A	G	G	G	H	G	G	A	G	G	G	G	G	G	H	H	G	A	H	G	G	G	H	G	G	G	G	G	G	G	G	G	G	G	G	H	G	A
JAX00137865	6	10458981	0	G	A	A	G	A	A	A	G	G	G	A	A	H	A	G	G	H	A	A	H	A	G	H	H	H	G	H	A	A	A	H	H	A	A	H	G	A	G	G	G	A	A	A	G	G	G
JAX00137867	6	10488300	0	A	G	G	A	G	G	G	A	A	A	G	G	H	G	A	A	H	G	G	H	G	A	H	H	H	A	H	G	G	G	H	H	G	G	H	A	G	A	A	A	G	G	G	A	A	A
JAX00603009	6	10500011	0	G	T	G	G	G	G	G	T	T	G	G	G	H	G	G	T	G	G	G	G	G	G	H	H	G	T	H	G	G	G	G	G	G	G	G	G	G	G	G	G	G	G	G	N	H	T
JAX00603011	6	10523325	0	T	A	T	T	T	T	T	A	A	T	T	T	A	T	T	A	T	T	T	T	T	T	A	H	T	A	H	T	T	T	H	T	T	N	T	N	T	T	T	T	N	T	T	H	H	A
JAX00603014	6	10566222	0	T	C	T	T	T	T	T	C	C	T	T	T	H	T	T	N	T	T	T	T	T	T	N	H	T	C	H	T	T	T	H	T	T	T	T	T	T	T	T	T	T	T	T	H	H	C
JAX00603020	6	10612464	0	G	T	G	G	G	G	G	T	T	G	G	G	H	G	G	T	G	G	G	G	G	G	H	H	G	T	H	G	G	G	H	G	G	G	G	G	G	G	G	G	G	G	G	H	H	T
JAX00137876	6	10619054	0	A	C	A	A	A	A	A	C	C	A	A	A	H	A	A	C	A	A	A	A	A	A	H	H	A	C	H	A	A	A	H	A	A	A	A	A	A	A	A	A	A	A	A	H	H	C
JAX00137878	6	10619578	0	C	T	C	C	C	C	C	T	T	C	C	C	N	C	C	T	C	C	C	C	C	C	H	H	C	T	N	C	C	C	H	C	C	C	C	C	C	C	C	C	C	C	C	H	H	T
JAX00603024	6	10645993	0	G	A	G	G	G	G	G	A	A	G	G	G	H	G	G	A	G	G	G	G	G	G	H	H	G	A	H	G	G	G	H	G	G	G	G	G	G	G	G	G	G	G	G	H	H	A
JAX00137880	6	10646223	0	A	C	A	A	A	A	A	C	C	A	A	A	H	A	A	C	A	A	A	A	A	A	H	H	A	C	H	A	A	A	H	A	A	A	A	A	A	A	A	A	A	A	A	H	H	C
JAX00603029	6	10694151	0	C	A	C	C	C	C	C	A	A	C	C	C	H	C	C	A	C	C	C	C	C	C	H	H	C	A	H	C	C	C	H	C	C	C	C	C	C	C	C	C	C	C	C	H	N	A
JAX00137882	6	10716306	0	A	C	C	A	C	C	C	A	A	C	C	C	H	C	C	A	H	C	C	H	C	C	H	H	H	A	H	C	C	C	H	C	C	C	H	C	C	A	C	C	C	C	C	H	A	A
JAX00137884	6	10718647	0	A	G	G	A	G	G	G	G	A	G	G	G	G	G	G	A	H	G	G	H	G	G	G	G	H	G	G	G	G	G	G	G	G	G	H	G	G	A	G	G	G	G	G	G	A	A
JAX00137886	6	10736284	0	A	G	G	A	G	G	G	G	G	G	G	G	G	G	G	G	H	G	G	H	G	G	G	G	H	G	G	G	G	G	G	G	G	G	H	G	G	A	G	G	G	G	G	G	A	G
JAX00603034	6	10747476	0	T	C	C	T	C	C	C	C	C	C	C	C	C	C	C	C	H	C	C	N	C	C	C	C	H	H	C	C	C	C	C	C	C	C	H	C	C	T	C	C	C	C	C	C	H	C
JAX00603037	6	10750541	0	A	G	G	A	G	G	G	G	A	G	G	G	G	G	G	A	H	G	G	H	G	G	G	H	H	G	G	G	G	G	G	G	G	G	H	G	G	A	G	G	G	G	G	G	A	A
JAX00137892	6	10806053	0	A	C	C	A	C	C	C	A	A	C	C	C	H	C	C	A	H	C	C	H	C	C	H	H	H	A	H	C	C	C	H	C	C	C	H	C	C	A	C	C	C	C	C	H	A	A
JAX00603053	6	10897379	0	T	C	T	T	T	T	T	C	C	T	T	T	H	T	T	C	T	T	T	T	T	T	H	H	T	C	H	T	T	T	H	T	T	T	T	T	T	T	T	T	T	T	T	H	H	C
JAX00137905	6	10995420	0	T	A	A	T	A	A	A	T	T	A	A	A	H	A	A	T	H	A	A	H	A	A	H	H	H	T	H	A	A	A	H	A	A	A	H	A	A	T	A	A	A	A	A	N	T	T
JAX00603061	6	11000706	0	T	G	T	T	T	T	T	G	G	T	T	T	N	T	T	G	T	T	T	T	T	T	H	H	T	G	H	T	T	T	H	T	T	T	T	T	T	T	T	T	T	T	T	H	H	G
JAX00603065	6	11079124	0	A	C	A	A	A	A	A	C	A	A	A	A	H	A	A	A	A	A	A	A	A	A	H	A	A	C	H	A	A	A	H	A	A	A	A	A	A	A	A	A	A	A	A	H	A	A
JAX00137912	6	11098444	0	T	C	T	T	T	T	T	C	T	T	T	T	H	T	T	T	T	T	T	T	T	T	H	T	T	C	H	T	T	T	H	T	T	T	T	T	T	T	T	T	T	T	T	H	T	T
JAX00137914	6	11098708	0	A	T	A	A	A	A	A	T	T	A	A	A	H	A	A	T	A	A	A	A	A	A	H	H	A	T	H	A	A	A	H	A	A	A	A	A	A	A	A	A	A	A	A	H	H	T
JAX00137915	6	11143068	0	T	C	T	T	T	T	T	C	C	T	T	T	H	T	T	C	T	T	T	T	T	T	H	H	T	C	H	T	T	T	H	T	T	T	T	T	T	T	T	T	T	T	T	H	H	C
JAX00137916	6	11144140	0	G	A	G	G	G	G	G	A	G	G	G	G	H	G	G	G	G	G	G	G	G	G	H	G	G	A	H	G	G	G	H	G	G	G	G	G	G	G	G	G	G	G	G	H	G	G
JAX00603068	6	11168918	0	G	T	T	G	G	G	G	G	G	G	G	G	H	G	G	G	H	G	G	G	G	G	G	H	H	G	G	T	G	G	G	G	G	G	G	G	G	G	G	G	H	G	G	G	G	G
JAX00137919	6	11183916	0	G	T	G	G	G	G	G	T	T	G	G	G	H	G	G	T	G	G	G	G	G	G	N	H	G	T	N	G	G	G	G	G	G	G	G	G	G	G	G	G	G	G	G	N	H	T
JAX00603070	6	11185158	0	A	T	A	A	A	A	A	T	T	A	A	A	N	A	A	T	A	A	A	A	A	A	N	N	A	T	H	A	A	A	N	A	A	A	A	A	A	A	A	A	A	A	A	H	N	T
JAX00228586	6	11247341	0	C	T	C	C	C	C	C	T	T	C	C	C	H	C	C	T	C	C	C	C	C	C	H	H	C	T	H	C	C	C	H	C	C	C	C	C	C	C	C	C	C	C	C	H	N	T
JAX00603073	6	11249638	0	C	G	C	C	C	C	C	G	C	C	C	C	H	C	C	C	C	C	C	C	C	C	H	C	C	G	H	C	C	C	H	C	C	C	C	C	C	C	C	C	C	C	C	H	C	C
JAX00137924	6	11258340	0	T	A	T	T	T	T	T	A	T	T	T	T	H	T	T	T	T	T	T	T	T	T	H	T	T	A	H	T	T	T	H	T	T	T	T	T	T	T	T	T	T	T	T	H	T	T
JAX00603075	6	11267477	0	C	T	C	C	C	C	C	T	T	C	C	C	H	C	C	T	C	C	C	C	C	C	H	H	C	T	H	C	C	C	H	C	C	C	C	C	C	C	C	C	C	C	C	H	H	T
JAX00603078	6	11280220	0	G	C	G	G	G	G	G	C	G	G	G	G	H	G	G	G	G	G	G	G	G	G	H	G	G	C	H	G	G	G	H	G	G	G	G	G	G	G	G	G	G	G	G	H	G	G
JAX00603079	6	11307099	0	T	G	T	T	T	T	T	G	G	T	T	T	H	T	T	G	T	T	T	T	T	T	H	H	T	G	H	T	T	T	H	T	T	T	T	T	T	T	T	T	T	T	T	H	H	G
JAX00603080	6	11349029	0	T	A	T	T	T	T	T	A	A	T	T	T	H	T	T	A	T	T	T	T	T	T	H	H	T	A	H	T	T	T	H	T	T	T	T	T	T	T	T	T	T	T	T	H	H	A
JAX00228591	6	11389481	0	A	G	A	A	A	A	A	A	G	A	A	A	A	A	A	G	A	A	A	A	A	A	A	H	A	A	A	A	A	A	A	A	A	A	A	A	A	A	A	A	A	A	A	A	H	G
JAX00603085	6	11409959	0	A	G	A	A	A	A	A	G	G	A	A	A	G	A	A	G	A	A	A	A	A	A	G	H	A	G	G	A	A	A	N	A	A	A	A	A	A	A	A	A	A	A	A	H	H	G
JAX00137933	6	11425118	0	A	G	G	A	G	G	G	G	G	G	G	G	G	G	G	G	H	G	G	H	G	G	G	G	H	G	G	G	G	G	G	G	G	G	H	G	G	N	G	G	G	G	G	G	H	G
JAX00228593	6	11430129	0	G	C	G	G	G	G	G	G	C	G	G	G	G	G	G	C	G	G	G	G	G	G	G	H	G	G	G	G	G	G	G	G	G	G	G	G	G	G	G	G	G	G	G	G	H	C
JAX00137937	6	11476860	0	C	A	C	C	C	C	C	A	C	C	C	C	H	C	C	C	C	C	C	C	C	C	H	C	C	A	H	C	C	C	H	C	C	C	C	C	C	C	C	C	C	C	C	H	C	C
JAX00137940	6	11511737	0	A	G	A	A	A	A	A	G	A	A	A	A	H	A	A	A	A	A	A	A	A	A	H	A	A	G	H	A	A	A	H	A	A	A	A	A	A	A	A	A	A	A	A	H	A	A
JAX00137941	6	11511943	0	G	A	G	G	G	G	G	A	G	G	G	G	H	G	G	G	G	G	G	G	G	G	H	G	G	A	H	G	G	G	H	G	G	G	G	G	G	G	G	G	G	G	G	H	G	G
JAX00228595	6	11518932	0	C	T	C	C	C	C	C	T	T	C	C	C	H	C	C	T	C	C	C	C	C	C	H	H	C	T	H	C	C	C	H	C	C	C	C	C	C	C	C	C	C	C	C	H	H	T
JAX00228596	6	11530872	0	C	T	C	C	C	C	C	T	T	C	C	C	H	C	C	T	C	C	C	C	C	C	H	H	C	T	H	C	C	C	H	C	C	C	C	C	C	C	C	C	C	C	C	H	H	T
JAX00603089	6	11531850	0	G	C	G	G	G	G	G	C	C	G	G	G	H	G	G	C	G	G	G	G	G	G	H	H	G	C	H	G	G	G	H	G	G	G	G	G	G	G	G	G	G	G	G	N	H	C
JAX00137944	6	11548944	0	C	A	A	C	A	A	A	C	C	C	A	A	A	A	C	C	A	A	A	H	A	C	A	H	H	C	A	A	A	A	A	H	A	A	H	C	A	C	C	C	A	A	A	C	C	C
JAX00137947	6	11581294	0	T	C	T	T	T	T	T	C	T	T	T	T	H	T	T	T	T	T	T	T	T	T	H	T	T	C	H	T	T	T	H	T	T	T	T	T	T	T	T	T	T	T	T	H	T	T
JAX00603092	6	11582448	0	G	A	G	G	G	G	G	A	G	G	G	G	H	G	G	G	G	G	G	G	G	G	H	G	G	A	H	G	G	G	H	G	G	G	G	G	G	G	G	G	G	G	G	H	G	G
JAX00603094	6	11597280	0	A	G	A	A	A	A	A	G	A	A	A	A	H	A	A	A	A	A	A	A	A	A	H	A	A	G	H	A	A	A	H	A	A	A	A	A	A	A	A	A	A	A	A	H	A	A
JAX00603095	6	11602184	0	G	C	G	G	G	G	G	C	G	G	G	G	H	G	G	G	G	G	G	G	G	G	H	G	G	C	H	G	G	G	H	G	G	G	G	G	G	G	G	G	G	G	G	H	G	G
JAX00137953	6	11673885	0	C	G	C	C	C	C	C	G	C	C	C	C	H	C	C	C	C	C	C	C	C	C	H	C	C	G	H	C	C	C	H	C	C	C	C	C	C	C	C	C	C	C	C	H	C	C
JAX00603097	6	11677779	0	T	C	T	T	T	T	T	C	T	T	T	T	N	T	T	T	T	T	T	T	T	T	H	T	T	C	H	T	T	T	H	T	T	T	T	T	T	T	T	T	T	T	T	H	T	T
JAX00603098	6	11682264	0	A	G	A	A	A	A	A	G	A	A	A	A	H	A	A	A	A	A	A	A	A	A	H	A	A	G	N	A	A	A	H	A	A	A	A	A	A	A	A	A	A	A	A	H	A	A
JAX00603101	6	11704354	0	T	C	T	T	T	T	T	C	T	T	T	T	H	T	T	T	T	T	T	T	T	T	H	T	T	C	H	T	T	T	H	T	T	T	T	T	T	T	T	T	T	T	T	H	T	T
JAX00603102	6	11705500	0	G	A	G	G	G	G	G	A	A	A	G	G	H	G	A	A	G	G	G	G	G	A	H	H	G	A	H	G	G	G	H	H	G	G	G	A	G	G	A	A	G	G	G	A	H	A
JAX00603112	6	11759096	0	A	T	A	A	A	A	A	T	T	A	A	A	H	A	A	T	A	A	A	A	A	A	H	H	A	T	H	A	A	A	H	A	A	A	A	A	A	A	A	A	A	A	A	H	H	T
JAX00603116	6	11877504	0	G	A	G	G	G	G	G	A	A	G	G	G	H	G	G	A	G	G	G	G	G	G	H	H	G	A	H	G	G	G	H	G	G	G	G	G	G	G	G	G	G	G	G	H	G	A
JAX00603118	6	11878712	0	A	T	A	A	A	A	A	T	T	T	A	A	H	A	T	T	A	A	A	A	A	T	H	H	A	T	H	A	A	A	H	H	A	A	A	T	A	A	T	T	A	A	A	T	H	T
JAX00603123	6	11927861	0	G	A	G	G	G	G	G	A	G	G	G	G	H	G	G	G	G	G	G	G	G	G	N	G	G	A	H	G	G	G	H	G	G	G	G	G	G	G	G	G	G	G	G	G	G	G
JAX00137968	6	11939658	0	A	T	A	A	A	A	A	A	A	T	A	A	A	A	T	A	A	A	A	A	A	T	A	A	A	A	A	A	A	A	A	H	A	A	A	T	A	A	T	T	A	A	A	H	A	A
JAX00137969	6	11939800	0	G	A	G	G	G	G	G	A	A	A	G	G	H	G	A	A	G	G	G	G	G	A	H	H	G	A	H	G	G	G	H	H	G	G	G	A	G	G	A	A	G	G	G	A	H	A
JAX00603132	6	11984850	0	T	A	T	T	T	T	T	A	T	T	T	N	H	T	T	T	T	T	T	T	T	T	H	T	T	A	H	T	T	T	H	T	T	T	T	T	T	T	T	T	T	T	T	N	T	T
JAX00137972	6	11991245	0	G	A	A	G	A	A	A	A	A	A	A	A	A	A	A	A	A	A	A	H	A	A	A	A	H	A	A	A	A	A	A	A	A	A	H	A	A	G	A	A	A	A	A	A	H	A
JAX00603134	6	12007793	0	G	A	A	G	A	A	A	G	G	A	A	A	H	A	A	G	A	A	A	H	A	A	H	N	H	G	H	A	A	A	H	A	A	A	H	A	A	G	A	A	A	A	A	H	G	G
JAX00137975	6	12068023	0	T	C	C	T	C	C	C	T	T	T	C	C	H	C	T	T	C	C	C	H	C	T	H	H	H	T	H	C	C	C	H	H	C	C	H	T	C	T	T	T	C	C	C	T	T	T
JAX00137977	6	12073343	0	T	C	C	T	C	C	C	C	C	T	C	C	C	C	T	T	C	C	C	H	C	T	C	C	H	N	C	C	C	C	C	H	C	C	H	T	C	T	T	T	C	C	C	T	H	C
JAX00603146	6	12115817	0	A	G	G	A	G	G	G	G	G	A	G	G	G	G	A	A	G	G	G	H	G	A	G	G	H	G	G	G	G	G	G	H	G	G	H	A	G	A	A	A	G	G	G	H	H	G
JAX00603147	6	12121130	0	C	T	C	C	C	C	C	T	C	C	C	C	H	C	C	C	C	C	C	C	C	C	H	C	C	T	H	C	C	C	H	C	C	C	C	C	C	C	C	C	C	C	C	H	C	C
JAX00137982	6	12149829	0	A	G	G	A	G	G	G	G	G	G	G	G	G	G	G	A	G	G	G	G	G	G	G	G	G	G	G	G	G	G	G	G	G	G	G	G	G	A	G	G	G	G	G	G	G	G
JAX00137985	6	12165048	0	G	A	A	G	A	A	A	A	A	A	A	A	A	A	A	G	A	A	A	H	A	A	A	A	H	A	A	A	A	A	A	A	A	A	H	A	A	G	A	A	A	A	A	A	H	A
JAX00137986	6	12189379	0	T	C	C	T	C	C	C	T	T	C	C	C	H	C	C	T	C	C	C	H	C	C	H	H	H	T	H	C	C	C	H	C	C	C	H	C	C	T	C	C	C	N	C	H	T	T
JAX00228614	6	12220278	0	T	A	T	T	T	T	T	T	A	T	T	T	T	T	T	T	T	T	T	T	T	T	T	H	T	T	T	T	T	T	T	T	T	T	T	T	T	T	T	T	T	T	T	T	H	A
JAX00137988	6	12220354	0	A	C	C	A	C	C	C	A	C	C	C	C	H	C	C	A	C	C	C	H	C	C	H	C	H	A	N	C	C	C	H	C	C	C	H	C	C	A	C	C	C	C	C	N	A	N
JAX00137990	6	12241547	0	T	C	C	T	C	C	C	T	T	C	C	C	H	C	C	T	C	C	C	H	C	C	H	H	H	T	H	C	C	C	H	C	C	C	H	C	C	T	C	C	C	C	C	H	T	T
JAX00603158	6	12247219	0	G	A	G	G	G	G	G	A	A	G	G	G	H	G	G	G	G	G	G	G	G	G	H	H	G	A	H	G	G	G	H	G	G	G	G	G	G	G	G	G	G	G	G	H	H	A
JAX00137992	6	12278333	0	T	C	C	T	C	C	C	C	C	C	C	C	C	C	C	T	C	C	C	H	C	C	C	C	H	C	C	C	C	C	C	C	C	C	H	C	C	T	C	C	C	C	C	C	H	C
JAX00603160	6	12293279	0	G	A	G	G	G	G	G	G	A	G	G	G	G	G	G	G	G	G	G	G	G	G	G	H	G	G	G	G	G	G	G	G	G	G	G	G	G	G	G	G	G	G	G	G	H	A
JAX00137994	6	12296305	0	T	C	C	T	C	C	C	C	C	C	C	C	C	C	C	T	C	C	C	H	C	C	C	C	H	C	C	C	C	C	C	C	C	C	H	C	C	T	C	C	C	C	C	C	H	C
JAX00137995	6	12302579	0	C	T	T	C	T	T	T	T	T	T	T	T	T	T	T	C	T	T	T	H	T	T	T	T	H	T	T	T	T	T	T	T	T	T	H	T	T	C	T	T	T	T	T	T	H	T
JAX00603168	6	12337668	0	G	A	G	G	G	G	G	G	A	G	G	G	G	G	G	G	G	G	G	G	G	G	G	N	G	G	G	G	G	G	G	G	G	G	G	G	G	G	G	G	G	G	G	G	H	A
JAX00603171	6	12353195	0	C	A	C	C	C	C	C	C	C	A	C	C	C	C	A	C	C	C	C	C	C	A	C	C	C	C	C	C	C	C	C	H	C	C	C	A	C	C	A	A	C	C	C	H	C	C
JAX00603173	6	12353574	0	G	A	A	G	A	A	A	G	G	A	A	A	H	A	A	G	A	A	A	H	A	A	H	H	H	G	H	A	A	A	H	A	A	A	H	A	A	G	A	A	A	A	A	H	G	G
JAX00138000	6	12388092	0	T	C	C	T	C	C	C	C	T	C	C	C	C	C	C	T	C	C	C	H	C	C	C	H	H	C	C	C	C	C	C	C	C	C	H	C	C	T	C	C	C	C	C	C	T	T
JAX00138002	6	12415466	0	C	T	T	C	T	T	T	C	C	T	T	T	H	T	T	C	T	T	T	H	T	T	H	H	H	C	H	T	T	T	H	T	T	T	H	T	T	C	T	T	T	T	T	H	C	C
JAX00603178	6	12416381	0	C	G	C	C	C	C	C	G	C	C	C	C	H	C	C	C	C	C	C	C	C	C	H	C	C	G	H	C	C	C	H	C	C	C	C	C	C	C	C	C	C	C	C	H	C	C
JAX00138003	6	12416407	0	T	C	C	T	C	C	C	T	T	C	C	C	T	C	C	T	C	C	C	T	C	C	T	T	T	T	T	C	C	C	T	C	C	C	T	C	C	T	C	C	C	C	C	T	T	T
JAX00603180	6	12433759	0	G	A	A	G	A	A	A	A	G	A	A	A	A	A	A	G	A	A	A	H	A	A	A	H	H	A	A	A	A	A	A	A	A	A	H	A	A	H	A	A	A	A	A	A	G	G
JAX00603184	6	12465355	0	T	C	C	T	C	C	C	C	C	C	C	C	C	C	C	H	C	C	C	N	C	C	C	C	H	C	C	C	C	C	C	C	C	C	H	C	C	T	C	C	C	C	C	C	H	C
JAX00138008	6	12492882	0	T	C	C	T	C	C	C	T	T	C	C	C	H	C	C	T	C	C	C	H	C	C	H	H	H	T	H	C	C	C	H	C	C	C	H	C	C	H	C	C	C	C	C	H	T	T
JAX00603189	6	12510299	0	G	A	A	G	A	A	A	G	A	A	A	A	H	A	A	G	A	A	A	H	A	A	H	A	H	G	N	A	A	A	N	A	A	A	H	A	A	G	A	A	A	A	A	N	H	A
JAX00603191	6	12512287	0	T	G	G	T	G	G	G	G	T	G	G	G	G	G	G	T	G	G	G	H	G	G	G	H	H	G	G	G	G	G	G	G	G	G	H	G	G	T	G	G	G	G	G	G	T	T
JAX00138011	6	12522571	0	C	T	T	C	T	T	T	T	T	T	T	T	T	T	T	C	T	T	T	H	T	T	T	T	H	T	T	T	T	T	T	T	T	T	H	T	T	C	T	T	T	T	T	T	H	T
JAX00603196	6	12545563	0	A	C	A	A	A	A	A	C	A	A	A	A	H	A	A	A	A	A	A	A	A	A	H	A	A	C	H	A	A	A	H	A	A	A	A	A	A	A	A	A	A	A	A	H	A	A
JAX00138015	6	12580442	0	A	G	A	A	A	A	A	G	G	A	A	A	H	A	A	A	A	A	A	A	A	A	H	H	A	G	H	A	A	A	H	A	A	A	A	A	A	A	A	A	A	A	A	H	N	G
JAX00138016	6	12581615	0	C	T	C	C	C	C	C	T	C	C	C	C	H	C	C	C	C	C	C	C	C	C	H	C	C	T	H	C	C	C	H	C	C	C	C	C	C	C	C	C	C	C	C	H	C	C
JAX00603201	6	12584171	0	A	C	A	A	A	A	A	A	A	C	A	A	A	A	C	A	A	A	A	A	A	C	A	A	A	A	A	A	A	A	A	H	A	A	A	C	A	A	C	C	A	A	A	A	A	A
JAX00603202	6	12585964	0	T	A	T	T	T	T	T	T	T	A	T	T	T	T	A	T	T	T	T	T	T	A	T	T	T	T	T	T	T	T	T	H	T	T	T	A	T	T	A	A	T	T	T	T	T	T
JAX00603207	6	12621313	0	C	T	C	C	C	C	C	T	C	T	C	C	H	C	T	C	C	C	C	C	C	T	H	C	C	T	H	C	C	C	H	H	C	C	C	T	C	C	T	T	C	C	C	H	C	C
JAX00603219	6	12656906	0	A	G	A	A	A	A	A	G	G	A	A	A	G	A	A	A	A	A	A	A	A	A	N	H	A	G	H	A	A	A	H	A	A	A	A	A	A	A	A	A	A	A	A	H	H	G
JAX00138022	6	12666064	0	T	C	C	T	C	C	C	T	T	T	C	C	H	C	T	T	C	C	C	H	C	T	H	H	H	T	H	C	C	C	H	H	C	C	H	T	C	T	T	T	C	C	C	H	T	T
JAX00603222	6	12669756	0	A	G	A	A	A	A	A	G	A	A	A	A	H	A	A	A	A	A	A	A	A	A	H	A	A	G	H	A	A	A	H	A	A	A	A	A	A	A	A	A	A	A	A	H	A	A
JAX00603223	6	12691783	0	T	G	T	T	T	T	T	G	T	T	T	T	H	T	T	T	T	T	T	T	T	T	G	T	T	G	H	T	T	T	H	T	T	T	T	T	T	T	T	T	T	T	T	H	T	T
JAX00603225	6	12717402	0	G	A	G	G	G	G	G	A	G	G	G	G	G	G	G	G	G	G	G	G	G	G	H	G	G	A	H	G	G	G	H	G	G	G	G	G	G	G	G	G	G	G	G	H	G	G
JAX00603227	6	12719066	0	C	G	C	C	C	C	C	G	G	C	C	C	H	C	C	C	C	C	C	C	C	C	H	H	C	G	H	C	C	C	H	C	C	C	C	C	C	C	C	C	C	C	C	H	H	G
JAX00603251	6	12818818	0	T	C	C	T	C	C	C	C	C	T	C	C	C	C	T	T	C	C	C	T	C	T	C	C	T	C	C	C	C	C	C	T	C	C	T	T	C	T	T	T	C	C	C	C	H	C
JAX00603257	6	12862635	0	T	A	A	T	A	A	A	A	T	A	A	A	A	A	A	T	A	A	A	H	A	A	A	H	H	A	A	A	A	A	A	A	A	A	H	A	A	T	A	A	A	A	A	A	T	T
JAX00603263	6	12883977	0	C	A	C	C	C	C	C	A	C	A	C	C	H	C	A	C	C	C	C	C	C	A	H	C	C	A	H	C	C	C	H	H	C	C	C	A	C	C	A	A	C	C	C	H	C	C
JAX00603267	6	12896138	0	A	G	G	A	G	G	G	A	G	G	G	G	A	G	G	A	G	G	G	A	G	G	A	G	A	A	A	G	G	G	A	G	G	G	A	G	G	A	G	G	G	G	G	A	A	G
JAX00603268	6	12896259	0	C	T	T	C	T	T	T	C	T	T	T	T	H	T	T	C	T	T	T	H	T	T	H	T	H	C	H	T	T	T	H	T	T	T	H	T	T	C	T	T	T	T	T	H	H	T
JAX00603272	6	12898445	0	G	C	C	G	C	C	C	G	C	C	C	C	H	C	C	G	C	C	C	H	C	C	H	C	H	G	H	C	C	C	H	C	C	C	H	C	C	G	C	C	C	C	C	H	H	C
JAX00603274	6	12911066	0	T	C	C	T	C	C	C	C	C	T	C	C	C	C	T	T	C	C	C	H	C	T	C	C	H	C	C	C	C	C	C	H	C	C	H	T	C	T	T	T	C	C	C	C	H	C
JAX00603276	6	12919747	0	C	T	C	C	C	C	C	C	T	C	C	C	C	C	C	C	C	C	C	C	C	C	C	N	C	C	C	C	C	C	C	C	C	C	C	C	C	C	C	C	C	C	C	C	H	T
JAX00603278	6	12925703	0	G	A	G	G	G	G	G	G	A	A	G	G	G	G	A	G	G	G	G	G	G	A	G	H	G	G	G	G	G	G	G	H	G	G	G	A	G	G	A	A	G	G	G	G	H	A
JAX00603281	6	12927222	0	T	C	C	T	C	C	C	C	C	T	C	C	C	C	T	T	C	C	C	H	C	T	C	C	H	C	C	C	C	C	C	H	C	C	H	T	C	T	T	T	C	C	C	C	H	C
JAX00138042	6	12927968	0	G	A	A	G	A	A	A	G	G	G	A	A	H	A	G	G	A	A	A	H	A	G	H	H	H	G	H	A	A	A	H	H	A	A	N	G	A	G	G	G	A	A	A	H	G	G
JAX00603286	6	12931569	0	G	A	G	G	G	G	G	A	A	G	G	G	H	G	G	G	G	G	G	G	G	G	H	H	G	A	H	G	G	G	H	G	G	G	G	G	G	G	G	G	G	G	G	H	H	A
JAX00603287	6	12931759	0	T	A	T	T	T	T	T	T	T	A	T	T	N	T	A	T	T	T	T	T	T	A	T	T	T	T	T	T	H	T	T	N	T	T	T	H	T	T	N	A	N	T	T	T	T	T
JAX00603290	6	12938330	0	C	A	C	C	C	C	C	A	C	C	C	C	H	C	C	C	C	C	C	C	C	C	H	C	C	A	H	C	C	C	H	C	C	C	C	C	C	C	C	C	C	C	C	H	C	C
JAX00138044	6	12980728	0	A	C	A	A	A	A	A	A	C	A	A	A	A	A	A	A	A	A	A	A	A	A	A	C	A	A	A	A	A	A	A	A	A	A	A	A	A	A	A	A	A	A	A	A	C	C
JAX00603298	6	13034549	0	G	C	G	G	G	G	G	G	C	G	G	G	G	G	G	G	G	G	G	G	G	G	G	H	G	G	G	G	G	G	G	G	G	G	G	G	G	G	G	G	G	G	G	G	H	C
JAX00603303	6	13047959	0	G	C	G	G	G	G	G	C	C	G	G	G	H	G	G	G	G	G	G	G	G	G	C	H	G	C	H	G	G	G	H	G	G	G	G	G	G	G	G	G	G	G	G	H	H	C
JAX00603306	6	13048741	0	G	T	G	G	G	G	G	T	G	G	G	G	H	G	G	G	G	G	G	G	G	G	T	G	G	T	H	G	G	G	H	G	G	G	G	G	G	G	G	G	G	G	G	H	G	G
JAX00138050	6	13048980	0	C	A	C	C	C	C	C	A	C	C	C	C	H	C	C	C	C	C	C	C	C	C	A	C	C	A	H	C	C	C	H	C	C	C	C	C	C	C	C	C	C	C	C	H	C	C
JAX00603308	6	13053122	0	A	T	A	A	A	A	A	A	T	A	A	A	A	A	A	A	A	A	A	A	A	A	A	H	A	A	A	A	A	A	A	A	A	A	A	A	A	A	A	A	A	A	A	A	H	T
JAX00603311	6	13058251	0	G	A	G	G	G	G	G	G	A	G	G	G	G	N	G	G	G	G	G	G	G	G	G	H	G	G	G	G	G	G	G	G	G	G	G	G	G	G	G	G	G	G	G	G	H	A
JAX00603314	6	13072603	0	T	C	T	T	T	T	T	C	C	T	T	T	H	T	T	T	T	T	T	T	T	T	C	H	T	C	H	T	T	T	H	T	T	T	T	T	T	T	T	T	T	T	T	T	H	H
JAX00138054	6	13103319	0	T	A	T	T	T	T	T	A	A	T	T	T	H	T	T	T	T	T	T	T	T	T	A	H	T	A	H	T	T	T	H	T	T	T	T	T	T	T	T	T	T	T	T	H	H	A
JAX00138057	6	13135398	0	A	G	A	A	A	A	A	G	G	A	A	A	H	A	A	A	A	A	A	A	A	A	G	H	A	G	H	A	A	A	H	A	A	A	A	A	A	A	A	A	A	A	A	H	H	G
JAX00603320	6	13147687	0	G	C	G	G	G	G	G	G	C	G	G	G	G	G	G	G	G	G	G	G	G	G	G	H	G	G	G	G	G	G	G	G	G	G	G	G	G	G	G	G	G	G	G	G	G	C
JAX00603323	6	13172376	0	T	C	T	T	T	T	T	T	C	T	T	T	T	T	T	T	T	T	T	T	T	T	T	H	T	T	T	T	T	T	T	T	T	T	T	T	T	T	T	T	T	T	T	T	H	C
JAX00138061	6	13185429	0	C	T	C	C	C	C	C	T	T	C	C	C	H	C	C	C	C	C	C	C	C	C	T	H	C	T	H	C	C	C	H	C	C	C	C	C	C	C	C	C	C	C	C	H	T	T
JAX00603328	6	13213595	0	T	G	T	T	T	T	T	G	G	T	T	T	H	T	T	T	T	T	T	T	T	T	G	H	T	G	H	T	T	T	H	T	T	T	T	T	T	T	T	T	T	T	T	H	H	G
JAX00138063	6	13214629	0	A	G	A	A	A	A	A	G	G	A	A	A	H	A	A	A	A	A	A	A	A	A	G	H	A	G	H	A	A	A	H	A	A	A	A	A	A	A	A	A	A	A	A	H	H	G
JAX00603334	6	13245015	0	G	A	G	G	G	G	G	G	G	A	G	G	G	G	A	G	G	G	G	G	G	A	G	G	G	G	G	G	G	G	G	H	G	G	G	A	G	G	A	A	G	G	G	G	G	G
JAX00603335	6	13245033	0	A	G	A	A	A	A	A	G	G	G	A	A	H	A	G	A	A	A	A	A	A	G	G	H	A	G	H	A	A	A	H	H	A	A	A	G	A	A	G	G	A	A	A	H	H	G
JAX00603336	6	13245198	0	C	T	C	C	C	C	C	C	C	T	C	C	C	C	T	C	C	C	C	C	C	T	C	C	C	C	C	C	C	C	C	H	C	C	C	T	C	C	T	T	C	C	C	C	C	C
JAX00603337	6	13245288	0	G	A	G	G	G	G	A	G	G	G	A	G	G	G	G	G	H	A	G	G	G	G	G	G	G	G	H	G	A	G	G	G	G	G	G	G	G	G	G	G	G	G	A	G	G	G
JAX00603345	6	13311230	0	T	C	T	T	T	T	T	C	T	T	T	T	H	T	T	T	T	T	T	T	T	T	C	T	T	C	H	T	T	T	H	T	T	T	T	T	T	T	T	T	T	T	T	H	T	T
JAX00603348	6	13321665	0	T	C	T	T	T	T	T	C	T	T	T	T	H	T	T	T	T	T	T	T	T	T	C	T	T	C	H	T	T	T	H	T	T	T	T	T	T	T	T	T	T	T	T	H	T	T
JAX00603352	6	13333341	0	A	G	A	A	A	A	A	G	G	A	A	A	H	A	A	A	A	A	A	A	A	A	G	H	A	G	H	A	A	A	H	A	A	A	A	A	A	A	A	A	A	A	A	H	H	G
JAX00138071	6	13338665	0	A	G	A	A	A	A	A	G	G	A	A	A	H	A	A	A	A	A	A	A	A	A	G	H	A	G	H	A	A	A	H	A	A	A	A	A	A	A	A	A	A	A	A	H	H	G
JAX00603355	6	13351663	0	T	C	T	T	T	T	T	C	C	T	T	T	H	T	T	T	T	T	T	T	T	T	C	H	T	C	H	T	T	T	H	T	T	T	T	T	T	T	T	T	T	T	T	H	H	C
JAX00603358	6	13366132	0	G	A	G	G	G	G	G	A	G	G	G	G	H	G	G	G	G	G	G	G	G	G	A	G	G	A	H	G	G	G	H	G	G	G	G	G	G	G	G	G	G	G	G	H	G	G
JAX00603363	6	13394611	0	A	G	A	A	A	A	A	G	A	A	A	A	H	A	A	A	A	A	A	A	A	A	H	A	A	G	A	A	A	A	H	A	A	A	A	A	A	A	A	A	A	A	A	N	A	A
JAX00603365	6	13395707	0	A	T	A	A	A	A	A	T	A	A	A	A	H	A	A	A	A	A	A	A	A	A	T	A	A	T	H	A	A	A	H	A	A	A	A	A	A	A	A	A	A	A	A	H	A	A
JAX00603370	6	13413567	0	C	G	C	C	C	C	C	G	C	C	C	C	H	C	C	C	C	C	C	C	C	C	G	C	C	G	H	C	C	C	H	C	C	C	C	C	C	C	C	C	C	C	C	C	C	C
JAX00138082	6	13476348	0	T	C	T	T	T	T	T	T	C	T	T	T	T	T	T	T	T	T	T	T	T	T	T	T	T	T	T	T	T	T	T	T	T	T	T	T	T	T	T	T	T	T	T	T	N	H
JAX00603375	6	13476562	0	T	G	T	T	T	T	T	T	G	T	T	T	T	T	T	T	T	T	T	T	T	T	T	H	T	T	T	T	T	T	T	T	T	T	T	T	T	T	T	T	T	T	T	T	H	G
JAX00603377	6	13484328	0	C	T	C	C	C	C	C	C	T	C	C	C	C	C	C	C	C	C	C	C	C	C	C	H	C	C	C	C	C	C	C	C	C	C	C	C	C	C	C	C	C	C	C	C	H	T
JAX00603378	6	13486586	0	G	A	G	G	G	G	G	G	G	A	G	G	G	G	A	G	G	G	G	G	G	A	G	G	G	G	G	G	G	G	G	H	G	G	G	A	G	G	A	A	G	G	G	G	G	G
JAX00603381	6	13489314	0	T	G	T	T	T	T	T	G	G	G	T	T	H	T	G	T	T	T	T	T	T	G	G	H	T	G	H	T	T	T	N	H	T	T	T	G	T	T	G	G	T	T	T	H	H	G
JAX00138086	6	13539649	0	G	C	G	G	G	G	G	G	C	G	G	G	G	G	G	G	G	G	G	G	G	G	G	H	G	G	G	G	G	G	G	G	G	G	G	G	G	G	G	G	G	G	G	G	H	C
JAX00138088	6	13540310	0	A	G	A	A	A	A	A	G	G	G	A	A	H	A	G	A	A	A	A	A	A	G	G	A	A	G	H	A	A	A	H	H	A	A	A	G	A	A	G	G	A	A	A	H	A	N
JAX00228638	6	13540779	0	C	A	C	C	C	C	C	C	A	C	C	C	C	C	C	C	C	C	C	C	C	C	C	H	C	C	C	C	C	C	C	C	C	C	C	C	C	C	C	C	C	C	C	C	H	A
JAX00228639	6	13540907	0	T	G	T	T	T	T	T	T	G	T	T	T	T	T	T	T	T	T	T	T	T	T	T	H	T	T	T	T	T	T	T	T	T	T	T	T	T	T	T	T	T	T	T	T	H	G
JAX00603392	6	13559783	0	C	T	C	C	C	C	C	C	C	T	C	C	C	C	T	C	C	C	C	C	C	T	C	C	C	C	C	C	C	C	C	H	C	C	C	T	C	C	T	T	C	C	C	C	C	C
JAX00603396	6	13574824	0	C	T	C	C	C	C	C	C	T	C	C	C	C	C	C	C	C	C	C	C	C	C	C	H	C	C	C	C	C	C	C	C	C	C	C	C	C	C	C	C	C	C	C	C	H	T
JAX00138090	6	13579618	0	C	G	C	C	C	C	C	G	G	C	C	C	H	C	C	C	C	C	C	C	C	C	G	H	C	G	N	C	C	C	H	C	C	C	C	C	C	C	C	C	C	C	C	H	H	G
JAX00138091	6	13579709	0	C	A	C	C	C	C	C	A	A	C	C	C	H	C	C	C	C	C	C	C	C	C	A	H	C	H	H	C	C	C	H	C	C	C	C	C	C	C	C	C	C	C	C	H	H	A
JAX00603398	6	13584076	0	C	T	C	C	C	C	C	C	T	C	C	C	C	C	C	C	C	C	C	C	C	C	C	H	C	C	C	C	C	C	C	C	C	C	C	C	C	C	C	C	C	C	C	C	H	T
JAX00138092	6	13618123	0	G	T	G	G	G	G	G	G	T	G	G	G	G	G	G	G	G	G	G	G	G	G	G	H	G	G	G	G	G	G	G	G	G	G	G	G	G	G	G	G	G	G	G	G	T	T
JAX00603401	6	13626658	0	G	T	G	G	G	G	G	G	T	G	G	G	G	G	G	G	G	G	G	G	G	G	G	H	G	G	G	G	G	G	G	G	G	G	G	G	G	G	G	G	G	G	G	G	H	T
JAX00603407	6	13702371	0	G	C	G	G	G	G	G	C	C	G	G	G	H	G	G	G	G	G	G	G	G	G	C	G	G	C	N	G	G	G	H	G	G	G	G	G	G	G	G	G	G	G	G	N	G	C
JAX00603411	6	13743419	0	T	C	T	T	T	T	T	T	T	C	T	T	T	T	C	T	T	T	T	T	T	C	T	T	T	T	T	T	T	T	T	H	T	T	T	C	T	T	C	C	T	T	T	T	T	T
JAX00138102	6	13743646	0	G	T	G	G	G	G	G	T	T	G	G	G	H	G	G	G	G	G	G	G	G	G	T	H	G	T	H	G	G	G	H	G	G	G	G	G	G	G	G	G	G	G	G	H	H	T
JAX00138104	6	13768464	0	G	A	G	G	G	G	A	A	G	A	A	H	N	G	A	H	A	A	G	G	G	A	A	G	G	A	A	G	A	G	H	N	H	G	G	A	G	G	A	A	G	G	A	N	G	G
JAX00138105	6	13768478	0	G	C	G	G	G	G	G	C	C	G	G	G	H	G	G	G	G	G	G	G	G	G	C	H	G	C	H	G	G	G	H	G	G	G	G	G	G	G	G	G	G	G	G	H	H	C
JAX00603416	6	13769276	0	A	G	A	A	A	A	G	A	A	G	G	A	A	A	G	A	H	G	A	A	A	G	A	A	A	A	H	A	G	A	A	H	A	A	A	G	A	A	G	G	A	A	G	A	A	A
JAX00603420	6	13800551	0	G	A	G	G	G	G	G	A	A	G	G	G	H	G	G	G	G	G	G	G	G	G	A	H	G	A	H	G	G	G	H	G	G	G	G	G	G	G	G	G	G	G	G	H	H	A
JAX00603427	6	13834776	0	A	G	A	A	A	A	A	A	G	A	A	A	A	A	A	A	A	A	A	A	A	A	A	H	A	A	A	A	A	A	A	A	A	A	A	A	A	A	A	A	A	A	A	A	H	G
JAX00603429	6	13836245	0	A	T	A	A	A	A	A	T	A	A	A	A	H	A	A	A	A	A	A	A	A	A	T	A	A	T	H	A	A	A	H	A	A	A	A	A	A	A	A	A	A	A	A	H	A	A
JAX00603431	6	13855894	0	G	A	G	G	G	G	G	G	A	G	G	G	G	G	G	G	G	G	G	G	G	G	G	H	G	G	G	G	G	G	G	G	G	G	G	G	G	G	G	G	G	G	G	G	H	A
JAX00228644	6	13889496	0	A	T	A	A	A	A	A	A	T	A	A	A	A	A	A	A	A	A	A	A	A	A	A	H	A	A	A	A	A	A	A	A	A	A	A	A	A	A	A	A	A	A	A	A	H	T
JAX00138114	6	13897335	0	A	G	A	A	A	A	G	G	G	A	G	A	H	A	A	A	H	G	A	A	A	A	G	H	A	G	G	A	G	A	H	A	A	A	A	A	A	A	A	A	A	A	G	H	H	G
JAX00138115	6	13897615	0	G	T	G	G	G	G	T	T	T	G	T	G	H	G	G	G	H	T	G	G	G	G	T	T	G	T	T	G	T	G	H	G	G	G	G	G	G	G	G	G	G	G	T	H	T	T
JAX00603437	6	13924760	0	T	C	T	T	T	T	T	C	T	T	T	T	H	T	T	T	T	T	T	T	T	T	C	T	T	C	H	T	T	T	H	T	T	T	T	T	T	T	T	T	T	T	T	H	T	T
JAX00603438	6	13926748	0	T	A	T	T	T	T	T	T	A	T	T	T	T	T	T	T	T	T	T	T	T	T	T	H	T	T	T	T	T	T	T	T	T	T	T	T	T	T	T	T	T	T	T	T	H	A
JAX00603439	6	13927165	0	C	T	C	C	C	C	C	T	T	C	C	C	H	C	C	C	C	C	C	C	C	C	T	H	C	T	H	C	C	C	H	C	C	C	C	C	C	C	C	C	C	C	C	H	H	T
JAX00603440	6	13927227	0	G	A	G	G	G	G	G	A	A	A	G	G	H	G	A	G	G	G	G	G	G	A	A	H	G	A	H	G	G	G	H	N	G	G	G	A	G	G	A	A	G	G	G	H	H	A
JAX00603441	6	13929034	0	C	G	C	C	C	C	C	G	C	C	C	C	H	C	C	C	C	C	C	C	C	C	G	C	C	G	H	C	C	C	H	C	C	C	C	C	C	C	N	C	C	C	C	H	N	N
JAX00138117	6	13938083	0	A	C	A	A	A	A	A	C	A	C	A	A	H	A	C	A	A	A	A	A	A	C	C	A	A	C	H	A	A	A	N	H	A	A	A	C	A	A	C	C	A	A	A	A	A	A
JAX00138118	6	13942028	0	G	A	G	G	G	G	G	A	G	A	G	G	H	G	A	G	G	G	G	G	G	A	A	G	G	A	H	G	G	G	H	H	G	G	G	A	G	G	A	A	G	G	G	H	G	G
JAX00603443	6	13969070	0	G	T	G	G	G	G	T	G	T	T	T	G	G	G	T	G	H	T	G	G	G	T	H	H	G	H	T	G	T	G	G	H	G	G	G	T	G	G	T	T	G	G	T	G	H	T
JAX00138119	6	13973156	0	G	A	G	G	G	G	A	G	G	G	A	G	G	G	G	G	H	A	G	G	G	G	G	G	G	G	H	G	A	G	G	G	G	G	G	G	G	G	G	G	G	G	A	G	G	G
JAX00603446	6	13976098	0	C	T	C	C	C	C	T	C	C	C	T	C	C	C	C	C	H	T	C	C	C	C	C	C	C	C	H	C	T	C	C	C	C	C	C	C	C	C	C	C	C	C	T	C	C	C
JAX00138121	6	13976228	0	T	C	T	T	T	T	C	C	C	C	C	T	H	T	C	T	H	C	T	T	T	C	C	H	T	C	C	T	C	T	H	H	T	T	T	C	T	T	C	C	T	T	C	H	H	C
JAX00603447	6	13976331	0	G	A	G	G	G	G	A	G	G	G	A	G	G	G	G	G	H	A	G	G	G	G	G	G	G	G	H	G	A	G	G	G	G	G	G	G	G	G	G	G	G	G	A	G	G	G
JAX00603448	6	13991228	0	T	C	T	T	T	T	T	C	C	C	T	T	H	T	C	T	T	T	T	T	T	C	C	H	T	C	H	T	T	T	H	H	T	T	T	C	T	T	N	N	T	T	T	H	H	C
JAX00603453	6	13997055	0	C	T	C	C	C	C	C	C	T	C	C	C	C	C	C	C	C	C	C	C	C	C	C	H	C	C	C	C	C	C	C	C	C	C	C	C	C	C	C	C	C	C	C	C	N	T
JAX00603455	6	13997869	0	T	C	T	T	T	T	C	C	C	C	C	T	H	T	C	T	H	C	T	T	T	C	C	H	T	C	C	T	C	T	H	H	T	T	T	C	T	T	C	C	T	T	C	H	H	C
JAX00138122	6	14008235	0	A	T	A	A	A	A	T	A	A	A	T	A	A	A	A	A	H	T	A	A	A	A	A	A	A	A	H	A	T	A	A	A	A	A	A	A	A	A	A	A	A	A	T	A	A	A
JAX00138124	6	14029255	0	A	G	A	A	A	A	A	G	G	A	A	A	H	A	A	A	A	A	A	A	A	A	G	H	A	G	H	A	A	A	H	A	A	A	A	A	A	A	A	A	A	A	A	H	H	G
JAX00603456	6	14029317	0	C	T	C	C	C	C	C	T	C	C	C	C	C	C	C	C	C	C	C	C	C	C	T	C	C	T	C	C	C	C	C	C	C	C	C	C	C	C	C	C	C	C	C	C	C	C
JAX00603457	6	14032243	0	A	T	A	A	A	A	A	A	T	A	A	A	A	A	A	A	A	A	A	A	A	A	A	H	A	A	A	A	A	A	A	A	A	A	A	A	A	A	A	A	A	A	A	A	H	T
JAX00603458	6	14042815	0	G	A	G	G	G	G	G	A	A	G	G	G	H	G	G	G	G	G	G	G	G	G	A	N	G	A	H	G	G	G	H	G	G	G	G	G	G	G	G	G	G	G	G	H	H	A
JAX00603459	6	14043003	0	A	T	A	A	A	A	A	A	T	A	A	A	A	A	A	A	A	A	A	A	A	A	A	H	A	A	A	A	A	A	A	A	A	A	A	A	A	A	A	A	A	A	A	A	H	T
JAX00138125	6	14046407	0	C	T	C	C	C	C	C	T	T	C	C	C	H	C	C	C	C	C	C	C	C	C	T	H	C	T	H	C	C	C	N	C	C	C	C	C	C	C	C	C	C	C	C	H	H	T
JAX00603462	6	14066500	0	G	T	G	G	G	G	G	T	T	G	G	G	H	G	G	G	G	G	G	G	G	G	T	H	G	T	H	G	G	G	H	G	G	G	G	G	G	G	G	G	G	G	G	H	T	T
JAX00603463	6	14066558	0	A	G	A	A	A	A	A	G	G	A	A	A	H	A	A	A	A	A	A	A	A	A	G	H	A	G	H	A	A	A	H	A	A	A	A	A	A	A	A	A	A	A	A	H	H	G
JAX00603464	6	14069872	0	A	T	A	A	A	A	A	T	T	A	A	A	H	A	A	A	A	A	A	A	A	A	T	H	A	T	H	A	A	A	H	A	A	A	A	A	A	A	A	A	A	A	A	H	H	T
JAX00603467	6	14070364	0	C	T	C	C	C	C	C	T	T	C	C	N	H	C	N	C	C	C	C	C	C	C	T	H	C	T	H	C	C	C	N	C	C	C	C	C	C	C	C	C	C	C	C	H	H	T
JAX00138128	6	14097353	0	T	C	T	T	T	T	T	C	T	T	T	T	H	T	T	T	T	T	T	T	T	T	C	T	T	C	H	T	T	T	H	T	T	T	T	T	T	T	T	T	T	T	T	H	T	T
JAX00603469	6	14132044	0	A	T	A	A	A	A	A	T	A	A	A	A	H	A	A	A	A	A	A	A	A	A	T	A	A	T	H	A	A	A	H	A	A	A	A	A	A	A	A	A	A	A	A	H	A	N
JAX00138136	6	14183528	0	C	T	C	C	C	C	C	T	C	C	C	C	H	C	C	C	C	C	C	C	C	C	T	C	C	T	H	C	C	C	H	C	C	C	C	C	C	C	C	C	C	C	C	H	C	C
JAX00603473	6	14243652	0	G	C	G	G	G	G	G	G	C	G	G	G	G	G	G	G	G	G	G	G	G	G	G	H	G	G	G	G	G	G	G	G	G	G	G	G	G	G	G	G	G	G	G	G	H	C
JAX00603476	6	14244324	0	G	A	G	G	G	G	G	A	A	G	G	G	N	G	G	G	G	G	G	G	G	G	A	N	G	A	H	G	G	G	N	G	G	G	G	G	G	G	G	G	G	G	G	N	N	A
JAX00603481	6	14285566	0	G	C	G	G	G	G	G	G	C	G	G	G	G	G	G	G	G	G	G	G	G	G	G	H	G	G	G	G	G	G	G	G	G	G	G	G	G	G	G	G	G	G	G	G	H	C
JAX00603483	6	14293256	0	G	T	G	G	G	G	G	T	G	G	G	G	H	G	G	G	G	G	G	G	G	G	T	G	G	T	H	G	G	G	H	G	G	G	G	G	G	G	G	G	G	G	G	H	G	G
JAX00603486	6	14311939	0	C	T	C	C	C	C	C	C	T	C	C	C	C	C	C	C	C	C	C	C	C	C	C	H	C	C	C	C	C	C	C	C	C	C	C	C	C	C	C	C	C	C	C	C	H	T
JAX00603489	6	14318310	0	C	G	C	C	C	C	C	G	C	C	C	C	H	C	C	C	C	C	C	C	C	C	G	C	C	G	H	C	C	C	H	C	C	C	C	C	C	C	C	C	C	C	C	H	C	C
JAX00603493	6	14338544	0	T	C	T	T	T	T	T	T	C	T	T	T	T	T	T	T	T	T	T	T	T	T	T	T	T	T	T	T	T	T	T	T	T	T	T	T	T	T	T	T	T	T	T	T	T	C
JAX00603494	6	14339723	0	C	T	C	C	C	C	C	T	C	C	C	C	H	C	C	C	C	C	C	C	C	C	T	C	C	T	H	C	C	C	H	C	C	C	C	C	C	C	C	C	C	C	C	H	C	C
JAX00603502	6	14376644	0	G	T	G	G	G	G	T	G	G	G	T	G	G	G	G	G	H	T	G	G	G	G	G	G	G	G	H	G	T	G	G	G	G	G	G	G	G	G	G	G	G	G	T	G	G	G
JAX00138149	6	14376679	0	A	G	A	A	A	A	G	G	G	A	G	A	H	A	A	A	H	G	A	A	A	A	G	H	A	G	G	A	G	A	H	A	A	A	A	A	A	A	A	A	A	A	G	H	H	G
JAX00603504	6	14377443	0	T	A	T	T	T	T	A	T	T	T	A	T	T	T	T	T	H	A	T	T	T	T	T	T	T	T	H	T	A	T	T	T	T	T	T	T	T	T	T	T	T	T	A	T	T	T
JAX00603506	6	14388894	0	G	C	G	G	G	G	G	C	C	G	G	G	N	G	G	G	G	G	G	G	G	G	C	H	G	C	G	G	G	G	G	G	G	G	G	G	G	G	G	G	G	G	G	G	H	C
JAX00138151	6	14390471	0	C	A	C	C	C	C	C	C	A	C	C	C	C	C	C	C	C	C	C	C	C	C	C	N	C	C	C	C	C	C	C	C	C	C	C	C	C	C	C	C	C	C	C	C	N	A
JAX00603508	6	14390542	0	T	A	T	T	T	T	T	A	T	T	T	T	H	T	T	T	T	T	T	T	T	T	A	T	T	A	H	T	T	T	T	T	T	T	T	T	T	T	T	T	T	T	T	N	T	T
JAX00603510	6	14402255	0	A	G	A	A	A	A	A	G	A	A	A	A	G	A	A	A	A	A	A	A	A	A	G	A	A	G	G	A	A	A	G	A	A	A	A	A	A	A	A	A	A	A	A	G	A	A
JAX00138153	6	14418372	0	T	G	T	T	T	T	T	G	G	T	T	T	H	T	T	T	T	T	T	T	T	T	G	H	T	G	H	T	T	T	H	T	T	T	T	T	T	T	T	T	T	T	T	H	H	G
JAX00603514	6	14436097	0	C	T	C	C	C	C	C	T	C	C	C	C	H	C	C	C	C	C	C	C	C	C	T	C	C	T	H	C	C	C	H	C	C	C	C	C	C	C	C	C	C	C	C	H	C	C
JAX00603515	6	14441214	0	T	A	T	T	T	T	A	T	T	T	A	T	T	T	T	T	H	A	T	T	T	T	T	T	T	T	H	T	A	T	T	T	T	T	T	T	T	T	T	T	T	T	A	T	T	T
JAX00138156	6	14471420	0	T	C	T	T	T	T	C	T	T	T	C	T	T	T	T	T	H	C	T	T	T	T	T	T	T	T	H	T	C	T	T	T	T	T	T	T	T	T	T	T	T	T	C	T	T	T
JAX00603523	6	14474867	0	T	C	T	T	T	T	T	C	C	T	T	T	H	T	T	T	T	T	T	T	T	T	C	H	T	C	H	T	T	T	H	T	T	T	T	T	T	T	T	T	T	T	T	H	H	C
JAX00603525	6	14477804	0	A	C	A	A	A	A	A	A	C	A	A	A	A	A	A	A	A	A	A	A	A	A	A	C	A	A	A	A	A	A	A	A	A	A	A	A	A	A	A	A	A	A	A	A	C	C
JAX00603527	6	14483525	0	C	T	C	C	C	C	C	T	C	C	C	C	H	C	C	C	C	C	C	C	C	C	T	C	C	T	H	C	C	C	H	C	C	C	C	C	C	C	C	C	C	C	C	H	C	C
JAX00138158	6	14490166	0	A	G	A	A	A	A	A	A	G	A	A	A	A	A	A	A	A	A	A	A	A	A	A	H	A	A	A	A	A	A	A	A	A	A	A	A	A	A	A	A	A	A	A	A	H	G
JAX00138160	6	14491845	0	T	C	T	T	T	T	T	C	C	T	T	T	N	T	T	T	T	T	T	T	T	T	C	H	T	C	H	T	T	T	H	T	T	T	T	T	T	T	T	T	T	T	T	H	H	C
JAX00603530	6	14532776	0	C	T	C	C	C	C	C	C	C	T	C	C	C	C	T	C	C	C	C	C	C	T	C	C	C	C	C	C	C	C	C	H	C	C	C	T	C	C	T	T	C	C	C	C	C	C
JAX00603532	6	14552535	0	T	C	T	T	T	T	T	C	C	T	T	T	H	T	T	T	T	T	T	T	T	T	C	H	T	C	H	T	T	T	H	T	T	T	T	T	T	T	T	T	T	T	T	H	H	C
JAX00603535	6	14571229	0	G	A	G	G	G	G	G	G	A	G	G	G	G	G	G	G	G	G	G	G	G	G	G	H	G	G	G	G	G	G	G	G	G	G	G	G	G	G	G	G	G	G	G	G	H	A
JAX00138165	6	14579967	0	C	T	C	C	C	C	C	C	T	C	C	C	C	C	C	C	C	C	C	C	C	C	C	H	C	C	C	C	C	C	C	C	C	C	C	C	C	C	C	C	C	C	C	C	T	T
JAX00603536	6	14585005	0	G	T	G	G	G	G	G	T	G	G	G	G	H	G	G	G	G	G	G	G	G	G	T	G	G	T	H	G	G	G	N	G	G	G	G	G	G	G	G	G	G	G	G	N	G	G
JAX00603540	6	14643611	0	C	A	C	C	C	C	C	A	A	C	C	C	H	C	C	C	C	C	C	C	C	C	A	H	C	A	H	C	C	C	H	C	C	C	C	C	C	C	C	C	C	C	C	H	H	A
JAX00228667	6	14651884	0	C	T	C	C	C	C	C	C	T	C	C	C	C	C	C	C	C	C	C	C	C	C	C	H	C	C	C	C	C	C	C	C	C	C	C	C	C	C	C	C	C	C	C	C	H	T
JAX00228668	6	14652073	0	A	T	A	A	A	A	A	A	T	A	A	A	A	A	A	A	A	A	A	A	A	A	A	H	A	A	A	A	A	A	A	A	A	A	A	A	A	A	A	A	A	A	A	A	H	T
JAX00138167	6	14657409	0	C	T	C	C	C	C	C	C	T	C	C	C	C	C	C	C	C	C	C	C	C	C	C	N	C	C	C	C	C	C	C	C	C	C	C	C	C	C	C	C	C	C	C	C	H	T
JAX00603546	6	14697149	0	A	G	A	A	A	A	A	G	G	A	A	A	G	A	A	A	A	A	A	A	A	A	G	G	A	G	G	A	N	A	G	A	A	A	A	A	A	A	A	A	A	A	A	G	G	G
JAX00603549	6	14724670	0	A	G	A	A	A	A	A	A	G	A	A	A	A	A	A	A	A	A	A	A	A	A	A	H	A	A	A	A	A	A	A	A	A	A	A	A	A	A	A	A	A	A	A	A	H	G
JAX00138184	6	14858200	0	G	C	G	G	G	G	G	C	G	G	G	G	H	G	G	G	G	G	G	G	G	G	C	G	G	C	H	G	G	G	H	G	G	G	G	G	G	G	G	G	G	G	G	H	G	G
JAX00603563	6	14863971	0	T	C	T	T	T	T	T	C	C	T	T	T	C	T	T	T	T	T	T	T	T	T	C	H	T	C	H	T	T	T	H	T	T	T	T	T	T	T	T	T	T	T	T	H	H	C
JAX00603564	6	14872853	0	G	A	G	G	G	G	G	A	A	G	G	G	N	G	G	G	G	G	G	G	G	G	A	G	G	A	G	G	G	G	N	G	G	G	G	G	G	G	G	G	G	G	G	N	N	A
JAX00138185	6	14898030	0	G	A	G	G	G	G	G	A	A	G	G	G	H	G	G	G	G	G	G	G	G	G	A	H	G	A	H	G	G	G	H	G	G	G	G	G	G	G	G	G	G	G	G	H	H	A
JAX00138186	6	14898387	0	C	T	C	C	C	C	C	T	T	C	C	C	H	C	C	C	C	C	C	C	C	C	T	H	C	T	H	C	C	C	H	C	C	C	C	C	C	C	C	C	C	C	C	H	H	T
JAX00603569	6	14904215	0	G	A	G	G	G	G	G	A	G	G	G	G	H	G	G	G	G	G	G	G	G	G	A	G	G	A	H	G	G	G	H	G	G	G	G	G	G	G	G	G	G	G	G	H	G	G
JAX00603573	6	14948863	0	G	A	G	G	G	G	G	A	G	G	G	G	H	G	G	G	G	G	G	G	G	G	A	G	G	A	H	G	G	G	H	G	G	G	G	G	G	G	G	G	G	G	G	H	G	G
JAX00138189	6	14952112	0	A	C	A	A	A	A	A	A	C	A	A	A	A	A	A	A	A	A	A	A	A	A	A	H	A	A	A	A	A	A	A	A	A	A	A	A	A	A	A	A	A	A	A	A	H	C
JAX00138190	6	14952651	0	C	T	C	C	C	C	C	C	T	C	C	C	C	C	C	C	C	C	C	C	C	C	C	H	C	C	C	C	C	C	C	C	C	C	C	C	C	C	C	C	C	C	C	C	H	T
JAX00603575	6	14967496	0	A	G	A	A	A	A	A	G	A	A	A	A	H	A	A	A	A	A	A	A	A	A	G	A	A	G	H	A	A	A	H	A	A	A	A	A	A	A	A	A	A	A	A	H	A	A
JAX00138194	6	15008341	0	G	T	G	G	T	G	G	G	G	G	G	N	G	T	G	G	G	G	G	H	T	G	G	G	G	G	G	G	G	G	G	H	T	G	G	G	T	G	G	G	G	G	G	G	G	G
JAX00603580	6	15014188	0	A	T	A	A	A	A	A	T	A	A	A	A	H	A	A	A	A	A	A	A	A	A	T	A	A	T	H	A	A	A	H	A	A	A	A	A	A	A	A	A	A	A	A	H	A	A
JAX00603586	6	15027658	0	T	A	T	T	T	T	T	T	A	A	T	T	T	T	A	T	T	T	T	T	T	A	T	H	T	T	T	T	T	T	T	H	T	T	T	A	T	T	A	A	T	T	T	T	N	A
JAX00228676	6	15041718	0	T	C	T	T	T	T	T	T	C	T	T	T	T	T	T	T	T	T	T	T	T	T	T	H	T	T	T	T	T	T	T	T	T	T	T	T	T	T	T	T	T	T	T	T	N	C
JAX00603590	6	15045258	0	C	A	C	C	C	C	C	A	A	A	C	C	H	C	A	C	C	C	C	C	C	A	A	H	C	A	H	C	C	C	H	H	C	C	C	A	C	C	A	A	C	C	C	H	H	A
JAX00603592	6	15050318	0	A	C	A	A	A	A	A	A	C	A	A	A	A	A	A	A	A	A	A	A	A	A	A	H	A	A	A	A	A	A	A	A	A	A	A	A	A	A	A	A	A	A	A	A	H	C
JAX00603598	6	15080730	0	G	T	G	G	G	G	G	G	G	T	G	G	G	G	T	G	G	G	G	G	G	T	G	G	G	G	G	G	G	G	G	H	G	G	G	T	G	G	T	T	G	G	G	G	G	G
JAX00603601	6	15085551	0	G	A	G	G	G	G	G	G	G	A	G	G	G	G	A	G	G	G	G	G	G	A	G	G	G	G	G	G	G	G	G	H	G	G	G	A	G	G	A	A	G	G	G	G	G	G
JAX00138200	6	15096672	0	A	T	A	A	A	A	A	T	T	A	A	A	H	A	A	A	A	A	A	A	A	A	T	H	A	T	N	A	A	A	H	A	A	A	A	A	A	A	A	A	A	A	A	H	H	T
JAX00138201	6	15098223	0	A	G	A	A	A	A	A	G	G	A	A	A	H	A	A	A	A	A	A	A	A	A	G	H	A	G	H	A	A	A	H	A	A	A	A	A	A	A	A	A	A	A	A	H	H	G
JAX00138203	6	15140941	0	A	G	A	A	A	A	A	G	A	A	A	A	H	A	A	A	A	A	A	A	A	A	G	A	A	G	H	A	A	A	H	A	A	A	A	A	A	A	A	A	A	A	A	H	A	A
JAX00138204	6	15141120	0	A	G	A	A	A	A	A	G	A	A	A	A	H	A	A	A	A	A	A	A	A	A	G	A	A	N	H	A	N	A	H	A	A	A	A	A	A	A	A	A	A	A	A	A	A	A
JAX00603607	6	15142966	0	G	A	G	G	G	G	G	A	A	G	G	G	N	G	G	G	G	G	G	G	G	G	A	H	G	A	H	G	G	G	H	G	G	G	G	G	G	G	G	G	G	G	G	H	H	A
JAX00603611	6	15151399	0	T	C	T	T	T	T	T	C	C	T	T	T	H	T	T	T	T	T	T	T	T	T	C	H	T	C	H	T	T	T	H	T	T	T	T	T	T	T	T	T	T	T	T	H	H	C
JAX00603616	6	15197188	0	T	C	T	T	T	T	T	C	C	T	T	T	H	T	T	T	T	T	T	T	T	T	C	H	T	C	H	T	T	T	H	T	T	T	T	T	T	T	T	T	T	T	T	H	H	C
JAX00603619	6	15205204	0	G	C	G	G	G	G	G	G	C	G	G	G	G	G	G	G	G	G	G	G	G	G	G	H	G	G	G	G	G	G	G	G	G	G	G	G	G	G	G	G	G	G	G	G	H	C
JAX00138211	6	15223783	0	A	G	A	A	A	A	A	A	G	A	A	A	A	A	A	A	A	A	A	A	A	A	A	H	A	A	A	A	A	A	A	A	A	A	A	A	A	A	A	A	A	A	A	A	H	G
JAX00603622	6	15250203	0	A	G	A	A	A	A	A	G	A	A	A	A	H	A	A	A	A	A	A	A	A	A	G	A	A	G	A	A	A	A	H	A	A	A	A	A	A	A	A	A	A	A	A	H	A	A
JAX00603629	6	15284477	0	A	T	A	A	A	A	A	A	T	A	A	A	A	A	A	A	A	A	A	A	A	A	A	H	A	A	A	A	A	A	A	A	A	A	A	A	A	A	A	A	A	A	A	A	H	T
JAX00603630	6	15285126	0	T	C	T	T	T	T	T	C	C	T	T	T	H	T	T	T	T	T	T	T	T	T	C	H	T	C	T	T	T	T	H	T	T	T	T	T	T	T	T	T	T	T	T	H	H	C
JAX00603635	6	15301792	0	C	T	C	C	C	C	C	C	C	T	C	C	C	C	T	C	C	C	C	C	C	T	C	C	C	C	C	C	C	C	C	H	C	C	C	T	C	C	T	T	C	C	C	C	C	C
JAX00603637	6	15317481	0	A	C	A	A	A	A	A	A	C	A	A	A	A	A	A	A	A	A	A	A	A	A	A	H	A	A	A	A	A	A	A	A	A	A	A	A	A	A	A	A	A	A	A	A	H	C
JAX00138220	6	15345611	0	C	G	C	C	G	C	C	C	C	C	C	N	C	G	C	C	C	C	C	H	G	C	C	C	C	C	C	C	C	C	C	N	G	C	C	C	G	C	C	C	C	C	C	C	C	C
JAX00603640	6	15359997	0	A	G	A	A	G	A	A	G	G	A	A	H	H	G	A	A	A	A	A	H	G	A	G	H	A	G	A	A	A	A	H	H	G	A	A	A	G	A	A	A	A	A	A	H	H	G
JAX00603642	6	15365956	0	C	T	C	C	C	C	C	C	C	T	C	C	C	C	T	C	C	C	C	C	C	T	C	C	C	C	C	C	C	C	C	H	C	C	C	T	C	C	T	T	C	C	C	C	C	C
JAX00603643	6	15369579	0	C	T	C	C	C	C	C	C	T	C	C	C	C	C	C	C	C	C	C	C	C	C	C	N	C	C	C	C	C	C	C	C	C	C	C	C	C	C	C	C	C	C	C	C	H	T
JAX00603646	6	15371912	0	G	A	G	G	A	G	G	G	G	A	G	H	G	A	A	G	G	G	G	H	A	A	G	G	G	G	G	G	G	G	G	A	A	G	G	A	A	G	A	A	G	G	G	G	G	G
JAX00603648	6	15381083	0	T	C	T	T	T	T	T	C	C	C	T	N	H	T	C	T	T	T	T	T	T	C	C	H	T	C	T	T	T	T	H	H	T	T	T	C	T	T	C	C	T	T	T	H	N	C
JAX00138225	6	15418825	0	G	A	G	G	G	G	G	G	A	G	G	G	G	G	G	G	G	G	G	G	G	G	G	H	G	G	G	G	G	G	G	G	G	G	G	G	G	G	G	G	G	G	G	G	H	A
JAX00138226	6	15418871	0	T	C	T	T	T	T	T	C	C	T	T	T	N	T	T	T	T	T	T	T	T	T	C	T	T	C	T	T	T	T	C	T	T	T	T	T	T	T	T	T	T	T	T	C	H	C
JAX00603653	6	15440283	0	C	G	C	C	C	C	C	G	G	G	C	C	H	C	G	C	C	C	C	C	C	G	G	H	C	G	C	C	C	C	H	H	C	C	C	G	C	C	G	G	C	C	C	H	H	G
JAX00603654	6	15440762	0	T	C	T	T	T	T	T	C	C	T	T	T	H	T	T	T	T	T	T	T	T	T	C	H	T	C	T	T	T	T	H	T	T	T	T	T	T	T	T	T	T	T	T	H	N	C
JAX00138229	6	15453247	0	C	G	C	C	G	C	C	C	C	C	C	N	C	G	C	C	C	C	C	H	G	C	C	C	C	C	C	C	C	C	C	H	G	C	C	C	G	C	C	C	C	C	C	C	C	C
JAX00603663	6	15464894	0	G	C	G	G	C	G	G	C	C	G	G	H	H	C	G	G	G	G	G	H	C	G	C	H	G	C	G	G	G	G	H	H	C	G	G	G	C	G	G	G	G	G	G	H	H	C
JAX00603665	6	15484621	0	A	G	A	A	G	A	A	G	G	A	A	H	H	G	A	A	A	A	A	H	G	A	G	H	A	G	A	A	A	A	H	H	G	A	A	A	G	A	A	A	A	A	A	H	N	G
JAX00228685	6	15490858	0	C	T	C	C	C	C	C	C	T	C	C	C	C	C	C	C	C	C	C	C	C	C	C	H	C	C	C	C	C	C	C	C	C	C	C	C	C	C	C	C	C	C	C	C	H	T
JAX00138232	6	15494969	0	T	C	T	T	C	T	T	C	C	T	T	H	H	C	T	T	T	T	T	H	C	T	C	H	T	C	T	T	T	T	H	N	C	T	T	T	C	T	T	T	T	T	T	H	H	C
JAX00603673	6	15521599	0	A	C	A	A	A	A	A	A	C	A	A	A	A	A	A	A	A	A	A	A	A	A	A	H	A	A	A	A	A	A	A	A	A	A	A	A	A	A	A	A	A	A	A	A	H	C
JAX00138233	6	15523295	0	C	T	C	C	T	C	C	T	T	T	C	H	N	T	T	C	C	C	C	H	T	T	T	N	C	T	C	C	C	C	N	T	T	C	C	T	T	C	T	T	C	C	C	H	H	T
JAX00603679	6	15574422	0	C	T	C	C	C	C	C	T	T	C	C	C	C	C	C	C	C	C	C	C	C	C	T	N	C	T	C	C	C	C	C	C	C	C	C	C	C	C	C	C	C	C	C	H	H	T
JAX00603682	6	15580548	0	C	T	C	C	C	C	C	C	C	T	C	C	C	C	T	C	C	C	C	C	C	T	C	C	C	C	C	C	C	C	C	H	C	C	C	T	C	C	T	T	C	C	C	C	C	C
JAX00603689	6	15606999	0	C	A	C	C	C	C	C	C	C	A	C	C	C	C	A	C	C	C	C	C	C	A	C	C	C	C	C	C	C	C	C	H	C	C	C	A	C	C	A	A	C	C	C	C	C	C
JAX00603691	6	15643516	0	T	C	T	T	T	T	T	C	T	T	T	T	H	T	T	T	T	T	T	T	T	T	C	T	T	C	T	T	T	T	T	T	T	T	T	T	T	T	T	T	T	T	T	T	T	T
JAX00138244	6	15661640	0	C	T	C	C	C	C	C	C	C	T	C	C	C	C	T	C	C	C	C	C	C	T	C	C	C	C	C	C	C	C	C	H	C	C	C	T	C	C	T	T	C	C	C	C	C	C
JAX00603693	6	15666048	0	T	G	T	T	T	T	T	G	G	T	T	T	H	T	T	T	T	T	T	T	T	T	G	H	T	G	T	T	T	T	H	T	T	T	T	T	T	T	T	T	T	T	T	H	H	G
JAX00138247	6	15690155	0	A	G	A	A	G	A	A	G	G	G	A	H	H	G	G	A	A	A	A	H	G	G	G	H	A	G	A	A	A	A	H	G	G	A	A	G	G	A	G	G	A	A	A	H	H	G
JAX00603697	6	15711267	0	G	T	G	G	G	G	G	T	T	G	G	G	H	G	G	G	G	G	G	G	G	G	T	H	G	T	G	G	G	G	H	G	G	G	G	G	G	G	G	G	G	G	G	H	H	T
JAX00603702	6	15721911	0	T	C	T	T	T	T	T	C	T	T	T	T	H	T	T	T	T	T	T	T	T	T	C	T	T	C	T	T	T	T	H	T	T	T	T	T	T	T	T	T	T	T	T	H	T	T
JAX00603703	6	15722640	0	C	G	C	C	C	C	C	C	G	C	C	C	C	C	C	C	C	C	C	C	C	C	C	H	C	C	C	C	C	C	C	C	C	C	C	C	C	C	C	C	C	C	C	C	H	G
JAX00603707	6	15724199	0	T	C	T	T	T	T	T	C	C	T	T	T	H	T	T	T	T	T	T	T	T	T	C	C	T	C	T	T	T	T	H	T	T	T	T	T	T	T	T	T	T	T	T	H	C	C
JAX00603711	6	15727817	0	G	A	G	G	G	G	G	A	A	G	G	G	H	G	G	G	G	G	G	G	G	G	A	H	G	A	G	G	G	G	H	G	G	G	G	G	G	G	G	G	G	G	G	H	H	A
JAX00603714	6	15736573	0	A	G	A	A	A	A	A	G	G	A	A	A	H	A	A	A	A	A	A	A	A	A	G	H	A	G	A	A	A	A	H	A	A	A	A	A	A	A	A	A	A	A	A	H	H	G
JAX00603715	6	15741525	0	T	C	T	T	T	T	T	C	C	T	T	T	H	T	T	T	T	T	T	T	T	T	C	H	T	C	T	T	T	T	H	T	T	T	T	T	T	T	T	T	T	T	T	H	H	C
JAX00138250	6	15748978	0	A	C	A	A	C	A	A	C	C	C	A	N	H	C	C	A	A	A	A	H	C	C	C	H	A	C	A	A	A	A	H	C	C	A	A	C	C	A	C	C	A	A	A	H	H	C
JAX00603720	6	15759604	0	A	T	A	A	A	A	A	T	T	A	A	A	A	A	A	A	A	A	A	A	A	A	T	H	A	T	A	A	A	A	A	A	A	A	A	A	A	A	A	A	A	A	A	N	N	T
JAX00603722	6	15761386	0	C	G	C	C	C	C	C	G	C	C	C	C	N	C	C	C	C	C	C	C	C	C	G	C	C	G	C	C	C	C	N	C	C	C	C	C	C	C	C	C	C	C	C	H	C	C
JAX00138251	6	15762467	0	C	T	C	C	T	C	C	T	T	T	C	H	H	T	T	C	C	C	C	H	T	T	T	H	C	T	C	C	C	C	H	T	T	C	C	T	T	C	T	T	C	C	C	H	H	T
JAX00228689	6	15769085	0	A	G	A	A	A	A	A	G	G	G	A	A	H	A	G	A	A	A	A	A	A	G	G	H	A	G	A	A	A	A	H	H	A	A	A	G	A	A	G	G	A	A	A	H	H	G
JAX00603725	6	15785675	0	C	G	C	C	C	C	C	C	G	C	C	C	C	C	C	C	C	C	C	C	C	C	C	H	C	C	C	C	C	C	C	C	C	C	C	C	C	C	C	C	C	C	C	C	H	G
JAX00603734	6	15816672	0	G	T	G	G	G	G	G	G	G	T	G	G	G	G	T	G	G	G	G	G	G	T	G	G	G	G	G	G	G	G	G	H	G	G	G	T	G	G	T	T	G	G	G	G	G	G
JAX00603735	6	15816987	0	G	C	G	G	G	G	G	C	C	C	G	G	G	G	C	G	G	G	G	G	G	C	C	G	G	C	G	G	G	G	G	G	G	G	G	C	G	G	C	C	G	G	G	G	G	C
JAX00603736	6	15817055	0	C	T	C	C	C	C	C	C	T	C	C	C	C	C	C	C	C	C	C	C	C	C	C	H	C	C	C	C	C	C	C	C	C	C	C	C	C	C	C	C	C	C	C	C	H	T
JAX00138256	6	15832237	0	C	T	C	C	T	C	C	C	C	C	C	H	C	T	C	C	C	C	C	N	T	C	C	C	C	C	C	C	C	C	C	C	T	C	C	C	T	C	C	C	C	C	C	C	C	C
JAX00603737	6	15848457	0	G	A	G	G	G	G	G	G	G	A	G	G	G	G	A	G	G	G	G	G	G	A	G	G	G	G	G	G	G	G	G	H	G	G	G	A	G	G	A	A	G	G	G	G	G	G
JAX00603739	6	15848786	0	G	A	G	G	G	G	G	A	G	G	G	G	H	G	G	G	G	G	G	G	G	G	A	G	G	A	G	G	G	G	H	G	G	G	G	G	G	G	G	G	G	G	G	H	G	G
JAX00138257	6	15857424	0	T	A	T	T	A	T	T	T	T	T	T	T	T	N	T	T	T	T	T	T	T	T	T	T	T	T	T	T	T	T	T	T	H	T	T	T	H	T	T	T	T	T	T	T	T	T
JAX00228692	6	15871945	0	T	C	T	T	T	T	T	T	C	T	T	T	T	T	T	T	T	T	T	T	T	T	T	H	T	T	T	T	T	T	T	T	T	T	T	T	T	T	T	T	T	T	T	T	H	C
JAX00603748	6	15875541	0	A	G	A	A	G	A	A	G	G	G	A	H	H	G	G	A	A	A	A	H	G	G	G	H	A	G	A	A	A	A	H	G	G	A	A	G	G	A	G	G	A	A	A	H	H	G
JAX00603751	6	15883127	0	C	T	C	C	C	C	C	C	T	C	C	C	C	C	C	C	C	C	C	C	C	C	C	H	C	C	C	C	C	C	C	C	C	C	C	C	C	C	C	C	C	C	C	C	H	T
JAX00138262	6	15902041	0	C	T	C	C	T	C	C	T	C	C	C	H	H	T	C	C	C	C	C	H	T	C	T	C	C	T	C	C	C	C	H	H	T	C	C	C	T	C	C	C	C	C	C	H	C	C
JAX00603753	6	15903411	0	C	A	C	C	C	C	C	A	A	C	C	C	H	C	C	C	C	C	C	C	C	C	A	H	C	A	C	C	C	C	H	C	N	C	C	C	C	C	C	C	C	C	C	H	H	A
JAX00603754	6	15903635	0	T	C	T	T	T	T	T	C	C	T	T	T	H	T	T	T	T	T	T	T	T	T	C	H	T	C	T	T	T	T	H	T	T	T	T	T	T	T	T	T	T	T	T	H	H	C
JAX00603756	6	15906726	0	G	T	G	G	T	G	G	G	G	G	G	H	G	T	G	G	G	G	G	H	T	G	G	G	G	G	G	G	G	G	G	N	T	G	G	G	T	G	G	G	G	G	G	G	G	G
JAX00603762	6	15933319	0	G	A	G	G	G	G	G	G	G	A	G	G	G	G	A	G	G	G	G	G	G	A	G	G	G	G	G	G	G	G	G	H	G	G	G	A	G	G	A	A	G	G	G	G	G	G
JAX00603765	6	15958921	0	T	A	T	T	T	T	T	A	T	T	T	T	H	T	T	T	T	T	T	T	T	T	A	T	T	A	T	T	T	T	H	T	T	T	T	T	T	T	T	T	T	T	T	H	T	T
JAX00603766	6	16004754	0	T	G	T	T	G	T	T	G	G	G	T	H	H	G	G	T	T	T	T	H	G	G	G	H	T	G	T	T	T	T	H	G	G	T	T	G	G	T	G	G	T	T	T	H	H	G
JAX00138269	6	16009391	0	A	C	C	A	A	C	C	C	C	A	C	H	C	A	A	A	C	C	C	A	A	A	C	C	C	C	C	C	C	C	C	A	A	C	H	A	A	A	A	A	H	C	C	C	H	C
JAX00603771	6	16017836	0	C	T	T	C	C	T	T	T	C	C	T	H	T	C	C	C	C	T	T	C	C	C	T	H	T	T	T	T	T	T	T	C	C	T	H	C	C	C	C	C	H	T	T	T	C	C
JAX00138273	6	16059133	0	A	T	A	A	A	A	A	T	T	A	A	A	H	A	A	A	T	A	A	A	A	A	T	H	A	T	A	A	A	A	H	A	A	T	A	A	A	A	A	A	A	A	A	H	H	T
JAX00138274	6	16059628	0	A	G	A	A	A	A	A	G	G	A	A	A	G	A	A	A	G	A	A	A	A	A	G	H	A	G	A	A	A	A	H	A	A	G	A	A	A	A	A	A	A	A	A	H	H	G
JAX00603778	6	16093587	0	G	A	G	G	G	G	G	G	A	G	G	G	G	G	G	G	A	G	G	G	G	G	G	H	G	G	G	G	G	G	G	G	G	G	G	G	G	G	G	G	G	G	G	G	H	A
JAX00603781	6	16094944	0	C	T	C	C	C	C	C	C	T	C	C	C	C	C	C	C	T	C	C	C	C	C	C	H	C	C	C	C	C	C	C	C	C	C	C	C	C	C	C	C	C	C	C	C	H	T
JAX00603782	6	16095650	0	A	G	A	A	A	A	A	G	A	A	A	A	H	A	A	A	A	A	A	A	A	A	G	A	A	G	A	A	A	A	H	A	A	G	A	A	A	A	A	A	A	A	A	H	A	A
JAX00138277	6	16103425	0	A	T	A	A	A	A	A	A	T	A	A	A	A	A	A	A	T	A	A	A	A	A	A	H	A	A	A	A	A	A	A	A	A	A	A	A	A	A	A	A	A	A	A	A	H	T
JAX00138281	6	16162911	0	A	G	G	A	A	G	G	G	G	G	G	H	G	A	G	A	G	G	G	A	A	G	G	G	G	G	G	G	G	G	G	H	A	G	H	G	A	A	G	G	H	G	G	G	H	G
JAX00603788	6	16163658	0	C	T	C	C	C	C	C	T	C	C	C	C	N	C	C	C	C	C	C	C	C	C	T	C	C	T	C	C	C	C	N	C	C	T	C	C	C	C	C	C	C	C	C	N	C	C
JAX00603789	6	16165620	0	C	T	C	C	C	C	C	C	T	C	C	C	C	C	C	C	T	C	C	C	C	C	C	H	C	C	C	C	C	C	C	C	C	C	C	C	C	C	C	C	C	C	C	C	N	T
JAX00138282	6	16166014	0	G	A	A	G	G	A	A	G	G	G	A	N	H	G	G	G	G	A	A	G	G	G	G	H	A	G	A	A	A	A	H	G	G	G	N	G	G	G	G	G	H	A	A	H	G	G
JAX00603794	6	16234327	0	A	G	A	A	A	A	A	G	A	A	A	A	H	A	A	A	A	A	A	A	A	A	G	A	A	G	A	A	A	A	H	A	A	G	A	A	A	A	A	A	A	A	A	H	A	A
JAX00228699	6	16249520	0	T	C	T	T	T	T	T	C	C	T	T	T	N	T	T	T	C	T	T	T	T	T	C	H	T	C	T	T	T	T	H	T	T	C	T	T	T	T	T	T	T	T	T	N	H	C
JAX00603801	6	16299872	0	T	C	T	T	T	T	T	T	C	T	T	T	T	T	T	T	C	T	T	T	T	T	T	H	T	T	T	T	T	T	T	T	T	T	T	T	T	T	T	T	T	T	T	T	H	C
JAX00138292	6	16300403	0	A	T	A	A	A	A	A	A	T	A	A	A	A	A	A	A	T	A	A	A	A	A	A	H	A	A	A	A	A	A	A	A	A	A	A	A	A	A	A	A	A	A	A	A	N	T
JAX00603804	6	16304575	0	T	A	T	T	T	T	T	T	A	T	T	T	T	T	T	T	A	T	T	T	T	T	T	H	T	T	T	T	T	T	T	T	T	T	T	T	T	T	T	T	T	T	T	T	H	A
JAX00138293	6	16331025	0	C	T	T	C	C	C	T	C	C	C	T	C	H	C	C	C	C	T	C	C	C	C	C	H	T	C	T	T	T	C	C	C	C	C	C	C	C	C	C	C	H	C	T	C	C	C
JAX00138295	6	16340556	0	C	T	C	C	C	C	C	T	C	C	C	C	H	C	C	C	C	C	C	C	C	C	T	C	C	T	C	C	C	C	H	C	C	T	C	C	C	C	C	C	C	C	C	H	C	C
JAX00603810	6	16354262	0	C	T	C	C	C	C	C	C	T	C	C	C	C	C	C	C	T	C	C	C	C	C	C	H	C	C	C	C	C	C	C	C	C	C	C	C	C	C	C	C	C	C	C	C	H	T
JAX00603812	6	16354420	0	T	G	T	T	T	T	T	T	G	T	T	T	T	T	T	T	G	T	T	T	T	T	T	H	T	T	T	T	T	T	T	T	T	T	T	T	T	T	T	T	T	T	T	T	H	G
JAX00603814	6	16369500	0	T	A	T	T	T	T	T	T	A	T	T	T	T	N	T	T	A	T	N	N	T	N	N	A	T	T	T	N	T	T	T	T	T	T	T	N	T	T	T	T	T	T	T	T	N	A
JAX00603815	6	16369585	0	G	A	G	G	G	G	G	A	G	G	G	G	H	G	G	G	G	G	G	G	G	G	A	G	G	A	G	G	G	G	H	G	G	A	G	G	G	G	G	G	G	G	G	H	G	G
JAX00138300	6	16419505	0	T	C	T	T	C	T	T	T	T	T	T	H	T	C	T	T	T	T	T	H	C	T	T	T	T	T	T	T	T	T	T	H	C	T	T	T	C	T	T	T	T	T	T	T	T	T
JAX00603819	6	16450089	0	T	G	T	T	T	T	T	G	T	T	T	N	G	T	T	T	T	T	N	T	T	T	G	T	T	G	T	T	T	T	H	T	T	G	T	T	T	T	T	T	T	T	T	N	T	T
JAX00138302	6	16454693	0	T	A	A	T	T	T	A	T	T	T	A	T	H	T	T	T	T	A	T	T	T	T	T	H	A	T	A	A	A	T	T	T	T	T	T	T	T	T	T	T	H	T	A	T	T	T
JAX00603821	6	16474051	0	T	C	T	T	T	T	T	C	T	T	T	T	H	T	T	T	T	T	T	T	T	T	C	T	T	C	T	T	T	T	H	T	T	C	T	T	T	T	T	T	T	T	T	H	T	T
JAX00603822	6	16478349	0	T	A	T	T	T	T	T	T	T	A	T	T	T	T	A	T	T	T	T	T	T	A	T	T	T	T	T	T	T	T	T	H	T	T	T	A	T	T	A	A	T	T	T	T	T	T
JAX00138306	6	16500067	0	G	A	G	G	G	G	G	G	A	G	G	G	G	G	G	G	A	G	G	G	G	G	G	H	G	G	G	G	G	G	G	G	G	G	G	G	G	G	G	G	G	G	G	G	H	A
JAX00138307	6	16500602	0	A	T	A	A	A	A	A	T	T	A	A	A	H	A	A	A	T	A	A	A	A	A	T	H	A	T	A	A	A	A	H	A	A	T	A	A	A	A	A	A	A	A	A	H	H	T
JAX00138311	6	16573103	0	A	G	A	A	G	A	A	A	A	A	A	H	A	G	A	A	A	A	A	H	G	A	A	A	A	A	A	A	A	A	A	H	G	A	A	A	G	A	A	A	A	A	A	A	A	A
JAX00138312	6	16574019	0	T	C	T	T	T	T	T	C	C	T	T	T	H	T	T	T	C	T	T	T	T	T	C	H	T	C	T	T	T	T	H	T	T	C	T	T	T	T	T	T	T	T	T	N	H	C
JAX00603837	6	16592256	0	G	A	G	G	G	G	G	A	A	G	G	G	G	G	G	G	A	G	G	G	G	G	H	N	G	N	G	G	G	G	G	G	G	A	G	G	G	G	G	G	G	G	G	G	H	A
JAX00603838	6	16593140	0	A	G	A	A	A	A	A	A	A	G	A	A	A	A	G	A	A	A	A	A	A	G	A	A	A	A	A	A	A	A	A	H	A	A	A	G	A	A	G	G	A	A	A	A	A	A
JAX00138315	6	16618421	0	A	G	A	A	A	A	A	A	G	A	A	A	A	A	A	A	G	A	A	A	A	A	A	H	A	A	A	A	A	A	A	A	A	A	A	A	A	A	A	A	H	A	A	A	G	G
JAX00603842	6	16624409	0	T	C	T	T	T	T	T	C	C	T	T	T	H	T	T	T	C	T	T	T	T	T	C	H	T	C	T	T	T	T	H	T	T	C	T	T	T	T	T	T	T	T	T	N	H	C
JAX00603844	6	16638337	0	G	A	G	G	G	G	G	G	A	G	G	G	G	G	G	G	A	G	G	G	G	G	G	H	G	G	G	G	G	G	G	G	G	G	G	G	G	G	G	G	G	G	G	G	H	A
JAX00603845	6	16638724	0	A	G	A	A	A	A	A	A	G	G	A	A	A	A	G	A	G	A	A	A	A	G	A	H	A	A	A	A	A	A	A	H	A	A	A	G	A	A	G	G	A	A	A	A	H	G
JAX00603846	6	16638846	0	C	T	C	C	C	C	C	T	T	T	C	C	H	C	T	C	T	C	C	C	C	T	T	H	C	T	C	C	C	C	H	H	C	T	C	T	C	C	T	T	C	C	C	H	N	T
JAX00138317	6	16647176	0	T	C	C	T	T	T	C	T	T	T	C	T	H	T	T	T	T	C	T	T	T	T	T	H	C	T	C	C	C	T	T	T	T	T	T	T	T	T	T	T	H	T	C	T	T	T
JAX00138319	6	16678132	0	G	A	A	G	G	G	A	G	G	G	A	G	H	G	G	G	G	A	G	G	G	G	G	H	A	G	A	A	A	G	G	G	G	G	G	G	G	G	G	G	H	G	A	G	G	G
JAX00138321	6	16697320	0	A	G	A	A	A	A	A	G	A	A	A	A	H	A	A	A	A	A	A	A	A	A	G	A	A	G	A	A	A	A	H	A	A	G	A	A	A	A	A	A	A	A	A	H	A	A
JAX00138322	6	16697333	0	A	C	A	A	A	A	A	C	A	A	A	A	H	A	A	A	A	A	A	A	A	A	C	A	A	C	A	A	A	A	N	A	A	C	A	A	A	A	A	A	A	A	A	N	A	A
JAX00603857	6	16711444	0	G	T	G	G	G	G	G	T	G	G	G	G	H	G	G	G	G	G	G	G	G	G	T	G	G	T	G	G	G	G	H	G	G	T	G	G	G	G	G	G	G	G	G	H	G	G
JAX00603859	6	16721538	0	G	T	G	G	G	G	G	T	G	G	G	G	H	G	G	G	G	G	G	G	G	G	T	G	G	T	G	G	G	G	H	G	G	T	G	G	G	G	G	G	G	G	G	H	G	G
JAX00138323	6	16721861	0	A	G	A	A	A	A	A	G	G	A	A	A	H	A	A	A	G	A	A	A	A	A	G	H	A	G	A	A	A	A	H	A	A	G	A	A	A	A	A	A	A	A	A	H	N	G
JAX00138324	6	16722022	0	T	C	T	T	T	T	T	T	C	T	T	T	T	T	T	T	C	T	T	T	T	T	T	H	T	T	T	T	T	T	T	T	T	T	T	T	T	T	T	T	T	T	T	T	H	C
JAX00603860	6	16734306	0	C	T	C	C	C	C	C	T	T	C	C	N	H	C	C	C	T	C	C	C	C	C	T	H	C	T	C	C	C	C	H	C	C	T	C	C	C	C	C	C	C	C	C	H	H	T
JAX00138325	6	16740271	0	A	G	A	A	A	A	A	G	A	A	A	A	H	A	A	A	A	A	A	A	A	A	G	A	A	G	A	A	A	A	H	A	A	G	A	A	A	A	A	A	A	A	A	H	A	A
JAX00603863	6	16744202	0	C	T	C	C	C	T	C	C	C	C	C	H	C	C	C	C	C	C	T	C	C	C	C	C	C	C	C	C	C	T	H	C	C	C	H	C	C	C	C	C	C	T	C	H	C	C
JAX00603866	6	16756612	0	T	G	T	T	T	T	T	G	G	T	T	T	H	T	T	T	G	T	T	T	T	T	G	H	T	G	T	T	T	T	H	T	T	G	T	T	T	T	T	T	T	T	T	H	H	G
JAX00603868	6	16775821	0	A	G	A	A	A	A	A	G	G	A	A	A	H	A	A	A	G	A	A	A	A	A	G	H	A	G	A	A	A	A	H	A	A	G	A	A	A	A	A	A	A	A	A	H	H	G
JAX00138326	6	16778693	0	A	G	A	A	A	A	A	G	G	A	A	A	H	A	A	A	G	A	A	A	A	A	G	H	A	G	A	A	A	A	H	A	A	G	A	A	A	A	A	A	A	A	A	H	H	G
JAX00603870	6	16793260	0	A	G	A	A	A	A	A	A	G	A	A	A	A	A	N	A	G	A	A	A	A	A	A	H	A	A	A	A	A	A	A	A	A	A	A	A	A	A	A	A	A	A	A	A	H	G
JAX00603881	6	16910706	0	C	T	C	C	C	C	C	C	T	C	C	C	C	C	C	C	T	C	C	C	C	C	C	H	C	C	C	C	C	C	C	C	C	C	C	C	C	C	C	C	C	C	C	C	H	T
JAX00603882	6	16915793	0	C	G	C	C	C	C	C	C	G	C	C	C	C	C	C	C	G	C	C	C	C	C	C	H	C	C	C	C	C	C	C	C	C	C	C	C	C	C	C	C	C	C	C	C	H	G
JAX00603883	6	16917477	0	C	T	C	C	C	C	C	C	T	C	C	C	C	C	C	C	T	C	C	C	C	C	C	H	C	C	C	C	C	C	C	C	C	C	C	C	C	C	C	C	C	C	C	C	H	T
JAX00138340	6	16938522	0	T	C	T	T	T	T	T	C	T	T	T	T	H	T	T	T	T	T	T	T	T	T	C	T	T	C	T	T	T	T	H	T	T	C	T	T	T	T	T	T	T	T	T	H	T	T
JAX00603888	6	16949709	0	G	A	G	G	G	G	G	G	G	A	G	G	G	G	A	G	G	G	G	G	G	A	G	G	G	G	G	G	G	G	G	H	G	G	G	A	G	G	A	A	G	G	G	G	G	G
JAX00603889	6	16963057	0	C	T	C	C	C	C	C	T	T	C	C	C	N	C	C	C	T	C	C	C	C	C	T	N	C	T	C	C	C	C	N	C	C	T	C	C	C	C	C	C	C	C	C	H	H	T
JAX00603895	6	16978882	0	C	G	C	C	C	C	C	G	C	G	C	C	C	C	H	C	C	C	C	C	C	N	G	C	C	G	C	C	C	C	C	C	C	N	C	H	C	C	N	G	C	C	C	C	C	C
JAX00603902	6	17016228	0	G	A	G	G	G	G	G	A	G	A	G	G	G	G	A	G	G	G	G	G	G	A	A	G	G	A	G	G	G	G	N	G	G	A	G	A	G	G	A	A	G	G	G	G	G	G
JAX00138346	6	17034293	0	G	A	G	G	A	G	G	G	G	G	G	H	G	A	G	G	G	G	G	N	A	G	G	G	G	G	G	G	G	G	G	H	A	G	G	G	A	G	G	G	G	G	G	G	G	G
JAX00603909	6	17038782	0	A	G	A	A	A	A	A	G	G	A	A	A	H	A	A	A	G	A	A	A	A	A	G	H	A	G	A	A	A	A	H	A	A	G	A	A	A	A	A	A	A	A	A	H	H	G
JAX00603910	6	17039157	0	T	C	T	T	T	T	T	T	C	T	T	T	T	T	T	T	C	T	T	T	T	T	T	H	T	T	T	T	T	T	T	T	T	T	T	T	T	T	T	T	T	T	T	T	H	C
JAX00603919	6	17107287	0	T	C	T	T	T	T	T	C	T	T	T	T	N	T	T	T	T	T	T	T	T	T	C	T	T	C	T	T	T	T	T	T	T	C	T	T	T	T	T	T	T	T	T	T	T	T
JAX00228720	6	17110676	0	A	C	A	A	A	A	A	C	C	A	A	A	H	A	A	A	C	A	A	A	A	A	C	H	A	C	A	A	A	A	H	A	A	C	A	A	A	A	A	A	A	A	A	H	H	C
JAX00138352	6	17115919	0	C	T	T	C	T	C	T	T	T	T	T	H	T	T	T	C	T	T	C	H	T	T	T	T	T	T	T	T	T	C	N	T	T	T	C	T	T	C	T	T	H	C	T	H	H	T
JAX00603921	6	17116028	0	T	C	T	T	T	T	T	C	C	C	T	T	H	T	C	T	C	T	T	T	T	C	C	H	T	C	T	T	T	T	H	H	T	C	T	C	T	T	C	C	T	T	T	H	H	C
JAX00603923	6	17116935	0	T	A	T	T	T	T	T	A	T	T	T	T	H	T	T	T	T	T	T	T	T	T	A	T	T	A	T	T	T	T	H	T	T	A	T	T	T	T	T	T	T	T	T	H	T	T
JAX00603926	6	17121954	0	T	A	T	T	T	T	T	T	A	T	T	T	T	T	T	T	A	T	T	T	T	T	T	H	T	T	T	T	T	T	T	T	T	T	T	T	T	T	T	T	T	T	T	T	H	A
JAX00603930	6	17127487	0	C	T	C	C	T	C	C	C	C	C	C	H	C	T	C	C	C	C	C	H	T	C	C	C	C	C	C	C	C	C	C	H	T	C	C	C	T	C	C	C	C	C	C	C	C	C
JAX00138358	6	17177838	0	T	G	T	T	G	T	T	T	T	T	T	H	T	G	T	T	T	T	T	H	G	T	T	T	T	T	T	T	T	T	T	H	G	T	T	T	G	T	T	T	T	T	T	T	T	T
JAX00603934	6	17190897	0	T	C	T	T	C	T	T	C	C	T	T	C	N	C	T	T	C	N	H	H	C	T	C	H	T	C	T	T	T	T	H	H	C	C	T	T	C	T	T	T	T	T	T	H	H	C
JAX00603935	6	17191129	0	T	C	T	T	C	T	T	C	C	T	T	H	H	C	T	T	C	T	T	H	C	T	C	H	T	C	T	T	T	T	H	H	C	C	T	T	C	T	T	T	T	T	T	H	H	C
JAX00603938	6	17196152	0	G	A	A	G	G	G	A	G	G	A	A	G	H	G	A	G	G	A	G	G	G	A	G	H	A	G	A	A	A	G	G	H	G	G	G	A	G	G	A	A	H	G	A	G	G	G
JAX00603939	6	17197738	0	G	T	G	G	T	G	G	G	G	G	G	H	G	T	G	G	G	G	G	H	T	G	G	G	G	G	G	G	G	G	G	H	T	G	G	G	T	G	G	G	G	G	G	G	G	G
JAX00603941	6	17211877	0	T	G	T	T	T	T	T	G	T	T	T	T	H	T	T	T	T	T	T	T	T	T	G	T	N	G	T	T	T	T	H	T	T	G	T	T	T	T	T	T	T	T	T	H	T	T
JAX00603944	6	17214176	0	T	C	T	T	T	T	T	T	C	T	T	T	T	T	T	T	C	T	T	T	T	T	T	H	T	T	T	T	T	T	T	T	T	T	T	T	T	T	T	T	T	T	T	T	H	C
JAX00138359	6	17218261	0	T	C	T	T	C	T	T	T	T	T	T	H	T	C	T	T	T	T	T	H	C	T	T	T	T	T	T	T	T	T	T	H	C	T	T	T	C	T	T	T	T	T	T	T	T	T
JAX00603946	6	17218489	0	C	A	C	C	A	C	C	C	C	C	C	H	C	A	C	C	C	C	C	H	A	C	C	C	C	C	C	C	C	C	C	H	A	C	C	C	A	C	C	C	C	C	C	C	C	C
JAX00603955	6	17240133	0	G	C	G	G	G	G	G	C	G	C	G	G	H	G	C	G	G	G	G	G	G	C	C	G	G	C	G	G	G	G	H	H	G	C	G	C	G	G	C	C	G	G	G	N	G	G
JAX00228725	6	17266869	0	A	T	A	A	A	A	A	A	T	A	A	A	A	A	A	A	T	A	A	A	A	A	A	H	A	A	A	A	A	A	A	A	A	A	A	A	A	A	A	A	A	A	A	A	H	T
JAX00603962	6	17269039	0	A	G	A	A	A	A	A	A	A	G	A	A	A	A	G	A	A	A	A	A	A	G	A	A	A	A	A	A	A	A	A	H	A	A	A	G	A	A	G	G	A	A	A	A	A	A
JAX00603964	6	17271063	0	A	G	A	A	A	A	A	G	G	A	A	A	H	A	A	A	G	A	A	A	A	A	G	H	A	G	A	A	A	A	H	A	A	G	A	A	A	A	A	A	A	A	A	G	H	G
JAX00603965	6	17272455	0	A	G	A	A	A	A	A	A	G	A	A	A	A	A	A	A	G	A	A	A	A	A	A	H	A	A	A	A	A	A	A	A	A	A	A	A	A	A	A	A	A	A	A	A	H	G
JAX00603969	6	17327536	0	C	T	C	C	T	C	C	T	C	C	C	H	H	T	C	C	C	C	C	H	T	C	T	C	C	T	C	C	C	C	H	H	T	T	C	C	T	C	C	C	C	C	C	H	C	C
JAX00603970	6	17329480	0	C	T	C	C	T	C	C	C	C	C	C	H	C	H	C	C	C	C	C	H	T	C	C	C	C	C	C	C	C	C	C	H	T	C	C	C	T	C	C	C	C	C	C	C	C	C
JAX00138368	6	17357190	0	T	A	A	T	A	T	A	A	A	A	A	H	A	A	A	T	A	A	T	H	A	A	A	A	A	A	A	A	A	T	H	A	A	A	T	A	A	T	A	A	H	T	A	H	H	A
JAX00603975	6	17368384	0	A	G	G	A	A	A	G	A	A	A	G	A	H	A	A	A	A	G	A	A	A	A	A	H	G	A	G	G	G	A	A	A	A	A	A	A	A	A	A	A	H	A	G	A	A	A
JAX00603980	6	17372769	0	T	C	T	T	C	T	T	C	C	C	T	C	H	C	C	T	C	T	T	C	C	C	C	N	T	C	T	T	T	T	H	C	C	C	T	C	C	T	C	C	T	T	T	H	N	C
JAX00603982	6	17373314	0	C	T	C	C	C	C	C	C	C	T	C	C	C	C	T	C	C	C	C	C	C	T	C	C	C	C	C	C	C	C	C	C	C	C	C	T	C	C	T	T	C	C	C	C	C	C
JAX00603984	6	17399991	0	T	A	T	T	A	T	T	T	T	T	T	H	T	A	T	T	T	T	T	H	A	T	T	T	T	T	T	T	T	T	T	H	A	T	T	T	A	T	T	T	T	T	T	T	T	T
JAX00603987	6	17429749	0	T	G	T	T	G	T	T	T	G	T	T	H	T	G	T	T	G	T	T	H	G	T	T	H	T	T	T	T	T	T	T	H	G	T	T	T	G	T	T	T	T	T	T	T	H	G
JAX00603989	6	17430157	0	C	T	T	C	C	C	T	C	C	C	T	C	H	C	C	C	C	T	C	C	C	C	C	H	T	C	T	T	T	C	C	C	C	C	C	C	C	C	C	C	H	C	T	C	C	C
JAX00603991	6	17434006	0	G	A	G	G	A	G	G	G	A	G	G	H	G	A	G	G	A	G	G	H	A	G	G	H	G	G	G	G	G	G	G	H	A	G	G	G	A	G	G	G	G	G	G	G	H	A
JAX00603995	6	17438152	0	T	G	T	T	T	T	T	G	T	T	T	T	H	T	T	T	T	T	T	T	T	T	G	T	T	G	T	T	T	T	H	T	T	G	T	T	T	T	T	T	T	T	T	H	T	T
JAX00603997	6	17438805	0	T	C	C	T	C	T	C	C	C	C	C	H	C	C	C	T	C	C	T	H	C	C	C	C	C	C	C	C	C	T	H	C	C	C	T	C	C	T	C	C	N	T	C	H	N	C
JAX00138376	6	17439304	0	C	T	T	C	C	C	T	C	C	C	T	C	H	C	C	C	C	T	C	C	C	C	C	T	T	C	T	T	T	C	C	C	C	C	C	C	C	C	C	C	T	C	T	C	C	C
JAX00604001	6	17449493	0	T	C	T	T	C	T	T	C	C	T	T	H	H	C	T	T	C	T	T	H	C	T	C	H	T	C	T	T	T	T	H	H	C	C	T	T	C	T	T	T	T	T	T	H	H	C
JAX00138377	6	17453503	0	A	C	C	A	A	C	C	A	A	A	C	H	H	A	A	A	A	C	C	A	A	A	A	H	C	A	C	C	C	C	H	A	A	A	H	A	A	A	A	A	N	C	C	H	A	A
JAX00604004	6	17454930	0	G	A	A	G	G	A	A	A	G	A	A	H	A	G	A	G	G	A	A	G	G	A	A	H	A	A	A	A	A	A	A	H	G	A	H	A	G	G	A	A	H	A	A	A	G	G
JAX00604007	6	17472986	0	G	A	A	G	G	A	A	A	G	G	A	H	A	G	G	G	G	A	A	G	G	G	A	H	A	A	A	A	A	A	A	G	G	A	H	G	G	G	G	G	H	A	A	A	G	G
JAX00604008	6	17473042	0	T	C	T	T	T	T	T	T	T	C	T	T	T	T	C	T	T	T	T	T	T	C	T	T	T	T	T	T	T	T	T	H	T	T	T	C	T	T	C	C	T	T	T	T	T	T
JAX00604009	6	17473130	0	C	T	T	C	C	T	T	T	C	T	T	H	T	C	T	C	C	T	T	C	C	T	T	H	T	T	T	T	T	T	T	H	C	T	H	T	C	C	T	T	H	T	T	T	C	C
JAX00604012	6	17477272	0	A	T	A	A	A	T	A	A	A	T	A	H	A	A	T	A	A	A	T	A	A	T	A	A	A	A	A	A	A	T	H	H	A	A	H	T	A	A	T	T	A	T	A	H	A	A
JAX00604014	6	17477323	0	A	C	A	A	A	A	A	A	C	A	A	A	A	A	A	A	C	A	A	A	A	A	A	H	A	A	A	A	A	A	A	A	A	A	A	A	A	A	A	A	A	A	A	A	H	C
JAX00604016	6	17477697	0	A	G	G	A	A	G	G	G	G	G	G	H	G	A	G	A	G	G	G	A	A	G	G	G	G	G	G	G	G	G	G	H	A	G	H	G	A	A	G	G	H	G	G	G	H	G
JAX00604018	6	17477870	0	G	A	A	G	G	A	A	G	G	A	A	H	H	G	A	G	G	A	A	G	G	A	G	H	A	G	A	A	A	A	H	H	G	G	H	A	G	G	A	A	H	A	A	H	G	G
JAX00604021	6	17478628	0	T	C	C	T	T	C	C	T	T	C	C	N	H	C	C	T	N	C	C	T	T	C	T	N	C	T	C	C	C	C	H	H	T	T	H	C	T	T	C	C	H	C	C	H	T	T
JAX00604023	6	17481172	0	C	T	T	C	C	C	T	T	C	T	T	C	T	T	T	C	C	T	C	C	C	T	T	H	T	T	T	T	T	C	H	H	C	T	C	T	C	C	T	T	H	C	T	H	C	C
JAX00138382	6	17494992	0	C	G	G	C	C	C	G	G	C	G	G	C	G	G	G	C	C	G	C	C	C	G	N	H	G	H	G	G	G	C	C	H	C	G	C	G	C	C	G	G	H	C	G	C	C	C
JAX00604035	6	17506814	0	T	A	A	T	T	T	A	T	T	A	A	T	N	A	A	T	T	A	T	T	T	A	T	H	A	T	A	A	A	T	T	H	T	T	T	A	T	T	A	A	H	T	A	T	T	T
JAX00604037	6	17507412	0	C	T	C	C	C	C	C	T	C	C	C	C	T	C	C	C	C	C	C	C	C	C	T	C	C	T	C	C	C	C	H	C	C	T	C	C	C	C	C	C	C	C	C	H	C	C
JAX00604040	6	17513662	0	A	G	A	A	A	A	A	G	A	A	A	A	H	A	A	A	A	A	A	A	A	A	G	A	A	G	A	A	A	A	H	A	A	G	A	A	A	A	A	A	A	A	A	H	A	A
JAX00604041	6	17513796	0	G	A	G	G	G	G	G	A	G	G	G	G	H	G	G	G	G	G	G	G	G	G	A	G	G	A	G	G	G	G	H	G	G	A	G	G	G	G	G	G	G	G	G	H	G	G
JAX00604045	6	17548559	0	G	A	G	G	A	A	G	A	A	G	G	A	H	G	G	G	A	G	A	H	A	G	A	H	G	A	G	G	G	A	A	H	A	A	H	G	A	G	G	G	G	A	G	A	H	A
JAX00604047	6	17549955	0	T	C	T	T	T	T	T	C	T	T	T	H	H	T	T	T	T	T	T	T	T	T	C	T	T	C	T	T	T	T	H	T	T	C	T	T	T	T	T	T	T	T	T	H	T	T
JAX00604049	6	17553552	0	C	A	C	C	A	A	C	A	A	C	C	A	H	C	C	C	A	C	A	H	A	C	A	H	C	A	C	C	C	A	A	H	A	A	H	C	A	C	C	C	C	A	C	A	H	A
JAX00604050	6	17559087	0	A	T	A	A	T	T	A	A	T	A	A	T	A	A	A	A	T	A	T	H	T	A	A	H	A	A	A	A	A	T	H	H	T	A	H	A	T	A	A	A	A	T	A	H	N	T
JAX00604051	6	17559160	0	A	C	A	A	C	C	A	A	C	A	A	C	A	A	A	A	C	A	C	H	C	A	A	H	A	A	A	A	A	C	H	H	C	A	H	A	C	A	A	A	A	C	A	H	H	C
JAX00138386	6	17566705	0	T	C	T	T	C	C	T	C	C	T	T	C	H	T	T	T	C	T	C	H	C	T	C	H	T	C	T	T	T	C	C	H	C	C	H	T	C	T	T	T	T	C	T	C	H	C
JAX00604055	6	17580009	0	C	G	C	C	G	G	C	G	G	C	C	G	H	C	C	C	G	C	G	H	G	C	G	H	C	G	C	C	C	G	G	H	G	G	N	C	G	C	C	C	C	G	C	G	H	G
JAX00604057	6	17614422	0	C	T	C	C	C	C	C	T	C	C	C	C	H	C	C	C	C	C	C	C	C	C	T	C	C	T	C	C	C	C	N	C	C	N	C	C	C	C	C	C	C	C	C	C	C	C
JAX00604061	6	17619684	0	G	A	G	G	A	A	G	G	G	G	G	A	G	G	G	G	G	G	A	H	A	G	G	G	G	G	G	G	G	A	H	H	A	G	H	G	A	G	G	G	G	A	G	H	G	G
JAX00138392	6	17666479	0	T	G	G	T	T	T	G	T	T	T	G	T	H	G	T	T	T	G	T	T	T	T	T	H	G	T	G	G	G	T	T	T	T	T	T	H	T	T	T	T	H	T	G	T	T	T
JAX00604067	6	17687908	0	C	T	C	C	T	T	C	C	C	C	C	T	C	C	C	C	C	C	T	H	T	C	C	C	C	C	C	C	C	T	H	H	T	C	H	C	T	C	C	C	C	T	C	H	C	C
JAX00604070	6	17691523	0	C	T	C	C	C	C	C	T	C	C	C	C	C	C	C	C	C	C	C	C	C	C	T	C	C	T	C	C	C	C	H	C	C	T	C	C	C	C	C	C	C	C	C	H	C	C
JAX00604071	6	17694812	0	G	T	G	G	T	T	G	G	T	G	G	T	G	G	G	G	T	G	T	H	T	G	G	H	G	G	G	G	G	T	H	H	T	G	H	G	T	G	G	G	G	T	G	H	H	T
JAX00604075	6	17696090	0	T	A	T	T	T	T	T	T	A	T	T	T	T	T	T	T	A	T	T	T	T	T	T	H	T	T	T	T	T	T	T	T	T	T	T	T	T	T	T	T	T	T	T	T	H	A
JAX00138396	6	17699893	0	C	T	C	C	T	T	C	C	T	C	C	T	C	C	C	C	T	C	T	H	T	C	C	H	C	C	C	C	C	T	H	H	T	C	H	C	T	C	C	C	C	T	C	H	H	T
JAX00138397	6	17704212	0	C	T	C	C	T	T	C	C	T	C	C	T	C	C	C	C	T	C	T	H	T	C	C	H	C	C	C	C	C	T	H	H	T	C	H	C	T	C	C	C	C	T	C	H	H	T
JAX00138398	6	17725078	0	T	C	T	T	C	C	T	T	C	T	T	C	T	T	T	T	C	T	C	H	C	T	T	H	T	T	T	T	T	C	N	H	C	T	H	T	C	T	T	T	T	C	T	H	C	C
JAX00138400	6	17735474	0	T	A	T	T	A	A	T	T	A	T	T	A	T	T	T	T	A	T	A	H	A	T	T	H	T	T	T	T	T	A	N	H	A	T	H	T	A	T	T	T	T	A	T	H	H	A
JAX00604079	6	17764253	0	C	T	T	C	T	T	T	T	T	T	T	T	T	T	T	C	T	T	T	C	T	T	T	T	T	T	T	T	T	T	T	T	T	T	C	T	T	C	T	T	C	T	T	T	C	T
JAX00138401	6	17778853	0	G	C	G	G	C	C	G	G	C	G	G	C	G	G	G	G	C	G	C	H	C	G	G	H	G	G	G	G	G	C	H	H	C	G	H	G	C	G	G	G	G	C	G	H	H	C
JAX00604085	6	17786118	0	A	G	A	A	G	G	A	A	G	G	A	G	A	A	G	A	G	A	G	H	G	G	A	H	A	A	A	A	A	G	H	G	G	A	H	N	G	A	G	G	A	G	A	N	H	G
JAX00604086	6	17788905	0	A	G	A	A	G	G	A	A	G	A	A	G	A	A	A	A	G	A	G	H	G	A	A	H	A	A	A	A	A	G	H	H	G	A	H	A	G	A	A	A	A	G	A	H	H	G
JAX00604087	6	17789336	0	A	T	A	A	A	A	A	T	A	A	A	A	H	A	A	A	A	A	A	A	A	A	T	A	A	T	A	A	A	A	H	A	A	T	A	A	A	A	A	A	A	A	A	H	A	A
JAX00604089	6	17810499	0	G	T	G	G	T	T	G	T	T	T	G	T	H	G	T	G	T	G	T	H	T	T	T	H	G	T	G	G	G	T	T	T	T	T	H	H	T	G	T	T	G	T	G	T	H	T
JAX00604090	6	17811995	0	G	A	G	G	G	G	G	A	G	G	G	G	H	G	G	G	G	G	G	G	G	G	A	G	G	A	G	G	G	G	H	G	G	A	G	G	G	G	G	G	G	G	G	H	G	G
JAX00138406	6	17839485	0	A	G	A	A	G	G	A	G	G	A	A	G	H	A	A	A	G	A	G	H	G	A	G	H	A	G	A	A	A	G	G	H	G	G	H	A	G	A	A	A	A	G	A	G	H	G
JAX00138407	6	17859446	0	T	C	T	T	T	T	T	C	T	T	T	T	H	T	T	T	T	T	T	T	T	T	C	T	T	C	T	T	T	T	H	T	T	C	T	T	T	T	T	T	T	T	T	H	T	T
JAX00604100	6	17864580	0	G	A	G	G	A	A	G	G	G	G	G	A	G	G	G	G	G	G	A	H	A	G	G	G	G	G	G	G	G	A	H	H	A	G	H	G	A	G	G	G	G	A	G	H	G	G
JAX00138410	6	17881457	0	C	A	A	C	C	C	A	C	C	C	A	C	H	H	C	C	C	A	C	C	C	C	C	H	H	C	N	N	A	C	C	C	C	C	C	H	C	C	C	C	N	C	A	C	C	C
JAX00604106	6	17891630	0	C	G	C	C	G	G	C	G	G	C	C	G	H	C	C	C	G	C	G	H	G	C	G	H	C	G	C	C	C	G	G	H	G	G	H	C	G	C	C	C	C	G	C	G	H	G
JAX00138412	6	17901773	0	T	C	C	T	T	T	C	C	T	C	C	T	C	C	C	T	T	C	T	T	T	C	C	H	C	C	C	C	C	T	H	H	T	C	T	C	T	T	C	C	H	T	C	H	T	T
JAX00604111	6	17915669	0	C	A	C	C	A	A	C	C	C	C	C	A	C	C	C	C	C	C	A	H	A	C	C	C	C	C	C	C	C	A	H	H	A	C	H	C	A	C	C	C	C	A	C	H	C	C
JAX00604113	6	17916068	0	A	G	G	A	G	G	G	A	G	G	G	G	H	G	G	A	G	G	G	H	G	G	A	G	G	A	G	G	G	G	H	G	G	A	H	G	G	A	G	G	H	G	G	H	N	G
JAX00604114	6	17916284	0	T	C	T	T	C	C	T	T	C	C	T	C	T	T	C	T	C	T	C	H	C	C	T	H	T	T	T	T	T	C	H	C	C	T	H	H	C	T	C	C	T	C	T	H	H	C
JAX00604116	6	17918269	0	A	C	C	A	C	C	C	C	C	C	C	C	C	C	C	A	C	C	C	H	C	C	C	C	C	C	C	C	C	C	C	C	N	C	A	C	C	A	C	C	H	C	C	C	H	C
JAX00604119	6	17922564	0	A	G	A	A	G	G	A	G	G	A	A	G	H	A	A	A	G	A	G	H	G	A	G	H	A	G	A	A	A	G	G	H	G	G	H	A	G	A	A	A	A	G	A	G	H	G
JAX00138413	6	17922618	0	G	A	G	G	A	A	G	A	A	G	G	A	H	G	G	G	A	G	A	H	A	G	A	H	G	A	G	G	G	A	A	H	A	A	H	G	A	G	G	G	G	A	G	A	H	A
JAX00138414	6	17922784	0	T	C	T	T	C	C	T	C	C	T	T	C	H	T	T	T	C	T	C	H	C	T	C	H	T	C	T	T	T	C	C	H	C	C	H	T	C	T	T	T	T	C	T	C	H	C
JAX00604122	6	17925864	0	A	T	A	A	A	A	A	T	A	A	A	A	H	A	A	A	A	A	A	A	A	A	T	A	A	T	A	A	A	A	H	A	A	T	A	A	A	A	A	A	A	A	A	H	A	A
JAX00604128	6	17993141	0	C	T	C	C	C	C	C	C	C	T	C	C	C	C	T	C	C	C	C	C	C	T	C	C	C	C	C	C	C	C	C	H	C	C	C	H	C	C	T	T	C	C	C	C	C	C
JAX00604129	6	17994702	0	G	T	G	G	T	T	G	G	T	G	G	T	G	G	G	G	T	G	T	H	T	G	G	H	G	G	G	G	G	T	H	H	T	G	H	G	T	G	G	G	G	T	G	H	H	T
JAX00138419	6	18000259	0	A	G	A	A	G	G	A	G	G	G	A	G	H	A	G	A	G	A	G	H	G	G	G	H	A	G	A	A	A	G	G	G	G	G	H	H	G	A	G	G	A	G	A	G	H	G
JAX00604134	6	18027436	0	T	G	T	T	G	G	T	G	G	T	T	G	H	T	T	T	G	T	G	H	G	T	G	H	T	G	T	T	T	G	G	H	G	G	H	T	G	T	T	T	T	G	T	G	H	G
JAX00604139	6	18043581	0	C	T	C	C	T	T	C	T	T	T	C	T	H	C	T	C	T	C	T	H	T	T	T	H	C	T	C	C	C	T	T	T	T	T	H	H	T	C	T	T	C	T	C	T	H	T
JAX00138422	6	18058468	0	T	G	T	T	G	G	T	T	G	T	T	G	T	T	T	T	G	T	G	H	G	T	T	H	T	T	T	T	T	G	H	H	G	T	H	T	G	T	T	T	T	G	T	H	H	G
JAX00138423	6	18060893	0	C	T	T	C	C	C	T	T	C	C	T	C	T	T	C	C	C	T	C	C	C	C	T	N	T	T	T	T	T	C	N	C	C	T	C	N	C	C	C	C	H	C	T	N	C	C
JAX00138426	6	18093036	0	T	C	C	T	C	C	C	C	C	T	C	C	C	C	T	T	C	C	C	H	C	T	C	C	C	C	C	C	C	C	C	H	C	C	H	H	C	T	T	T	H	C	C	C	H	C
JAX00604147	6	18122824	0	A	C	A	A	C	C	A	A	C	A	A	C	A	A	A	A	C	A	C	H	C	A	A	H	A	A	A	A	A	C	H	H	C	A	H	A	C	A	A	A	A	C	A	H	N	C
JAX00604148	6	18122924	0	A	C	A	A	A	A	A	C	A	A	A	A	H	A	A	A	A	A	A	A	A	A	C	A	A	C	A	A	A	A	H	A	A	C	A	A	A	A	A	A	A	A	A	H	A	A
JAX00604151	6	18130498	0	A	G	A	A	G	G	A	G	G	A	A	G	H	A	A	A	G	A	G	H	G	A	G	H	A	G	A	A	A	G	G	H	G	G	H	A	G	A	A	A	A	G	A	G	H	G
JAX00604152	6	18131749	0	G	C	C	G	C	C	C	C	C	G	C	C	C	C	G	G	C	C	C	H	C	G	C	C	C	C	C	C	C	C	C	H	C	C	H	H	C	G	G	G	H	C	C	C	H	C
JAX00604157	6	18154196	0	A	G	A	A	A	A	A	G	A	A	A	A	H	A	A	A	A	A	A	A	A	A	G	A	A	G	A	A	A	A	H	A	A	G	A	A	A	A	A	A	A	A	A	H	A	A
JAX00604161	6	18160261	0	A	G	G	A	G	G	G	G	G	G	G	G	G	G	G	A	G	G	G	H	G	G	G	G	G	G	G	G	G	G	G	G	G	G	H	G	G	A	G	G	H	G	G	G	H	G
JAX00604165	6	18163829	0	G	A	G	G	A	A	G	G	A	G	G	A	G	G	G	G	A	G	A	H	A	G	G	N	G	G	G	G	G	A	H	H	N	G	N	G	A	G	G	G	G	A	G	H	G	A
JAX00604172	6	18200328	0	G	A	G	G	A	A	G	A	A	G	G	A	H	G	G	G	A	G	A	H	A	G	A	H	G	A	G	G	G	A	A	H	A	A	H	G	A	G	G	G	G	A	G	A	H	A
JAX00138434	6	18220059	0	C	G	C	C	G	G	C	C	C	C	C	G	C	C	C	C	C	C	G	H	G	C	C	C	C	C	C	C	C	G	H	H	G	C	H	C	G	C	C	C	C	G	C	H	C	C
JAX00604176	6	18257633	0	T	G	T	T	T	T	T	T	G	T	T	T	T	T	T	T	G	T	T	T	T	T	T	H	T	T	T	T	T	T	T	T	T	T	T	T	T	T	T	T	T	T	T	T	H	G
JAX00138439	6	18258078	0	A	G	A	A	G	G	A	G	G	G	A	G	H	A	G	A	G	A	G	H	G	G	G	H	A	G	A	A	A	G	G	G	G	G	H	H	G	A	G	G	A	G	A	G	H	G
JAX00604181	6	18265991	0	C	T	C	C	C	C	C	C	C	T	C	C	C	C	T	C	C	C	C	C	C	T	C	C	C	C	C	C	C	C	C	H	C	C	C	H	C	C	T	T	C	C	C	C	C	C
JAX00604182	6	18267793	0	C	T	C	C	C	C	C	C	T	C	C	C	C	C	C	C	T	C	C	C	C	C	C	H	C	C	C	C	C	C	C	C	C	C	C	C	C	C	C	C	C	C	C	C	H	T
JAX00604183	6	18270119	0	A	G	A	A	A	A	A	A	A	G	A	A	A	A	G	A	A	A	A	A	A	G	A	A	A	A	A	A	A	A	A	N	A	A	A	N	A	A	G	G	A	A	A	A	A	A
JAX00604187	6	18282942	0	C	T	C	C	C	C	C	T	C	T	C	C	C	C	T	C	C	C	C	C	C	T	T	C	C	T	C	C	C	C	C	C	C	T	C	C	C	C	T	T	C	C	C	N	C	C
JAX00138443	6	18336035	0	T	C	C	T	T	T	C	T	T	T	C	T	H	C	T	T	T	C	T	T	T	T	T	H	C	T	C	C	C	T	T	T	T	T	T	H	T	T	T	T	H	T	C	T	T	T
JAX00604203	6	18347200	0	A	G	A	A	G	G	A	G	G	A	A	G	H	A	A	A	N	A	G	H	G	A	G	H	A	G	A	A	A	G	G	H	G	G	H	A	G	A	A	A	A	G	A	G	H	G
JAX00604205	6	18347388	0	G	A	G	G	G	G	G	A	G	G	G	N	H	G	G	G	N	G	G	G	G	G	A	G	G	A	G	G	G	G	H	G	G	A	G	G	G	G	G	G	G	G	G	H	G	G
JAX00604207	6	18349977	0	G	A	G	G	G	G	G	G	G	A	G	G	G	G	A	G	G	G	G	G	G	A	G	G	G	G	G	G	G	G	G	H	G	G	G	H	G	G	A	A	G	G	G	G	G	G
JAX00604209	6	18355340	0	T	C	T	T	T	T	T	C	T	T	T	T	T	T	T	T	T	T	T	T	T	T	C	T	T	C	T	T	T	T	T	T	T	C	T	T	T	T	T	T	T	T	T	T	T	T
JAX00138446	6	18370251	0	G	A	A	G	G	G	A	G	G	G	A	G	N	A	G	G	G	A	G	G	G	G	G	H	A	G	A	A	A	G	G	G	G	G	G	H	G	G	G	G	H	G	A	G	G	G
JAX00604214	6	18404973	0	G	A	G	G	G	G	G	A	G	A	G	G	H	G	A	G	G	G	G	G	G	A	A	G	G	A	G	G	G	G	H	H	G	A	G	H	G	G	A	A	G	G	G	H	G	G
JAX00604219	6	18412177	0	C	T	C	C	C	C	C	C	C	T	C	C	C	C	H	C	C	C	C	C	C	T	C	C	C	C	C	C	C	C	C	C	C	C	C	C	C	C	H	T	C	C	C	C	C	C
JAX00604220	6	18414146	0	A	G	A	A	G	G	A	A	G	A	A	G	A	A	A	A	G	A	G	H	G	A	A	H	A	A	A	A	A	G	H	H	G	A	H	A	G	A	A	A	A	G	A	H	H	G
JAX00138453	6	18458568	0	G	A	A	G	A	A	A	A	A	A	A	A	A	A	A	G	A	A	A	H	A	A	A	A	A	A	A	A	A	A	A	A	A	A	H	A	A	G	A	A	H	A	A	A	H	A
JAX00604233	6	18459993	0	A	G	A	A	G	G	A	G	G	A	A	G	H	A	A	A	G	A	G	G	G	A	G	G	A	G	A	A	A	G	G	G	G	G	G	A	G	A	A	A	A	G	A	G	G	G
JAX00138455	6	18482677	0	C	T	C	C	T	T	C	C	C	T	C	T	C	C	T	C	C	C	T	H	T	T	C	C	C	C	C	C	C	T	H	T	T	C	H	H	T	C	T	T	C	T	C	H	C	C
JAX00138457	6	18493939	0	T	C	T	T	C	C	T	T	T	T	T	C	T	T	T	T	T	T	C	H	C	T	T	T	T	T	T	T	T	C	H	H	C	T	H	T	C	T	T	T	T	C	T	H	T	T
JAX00604239	6	18539063	0	T	G	T	T	T	T	T	T	T	G	T	T	T	T	G	T	T	T	T	T	T	G	T	T	T	T	T	T	T	T	T	N	T	T	T	N	T	T	G	G	T	T	T	T	T	T
JAX00604240	6	18539255	0	T	C	T	T	C	C	T	C	T	C	T	C	H	T	C	T	T	T	C	H	C	C	C	T	T	C	T	T	T	C	C	C	C	C	H	H	C	T	C	C	T	C	T	C	T	T
JAX00604242	6	18549655	0	C	T	C	C	T	T	C	C	C	C	C	T	C	C	C	C	C	C	T	H	T	C	C	C	C	C	C	C	C	T	H	H	T	C	H	C	T	C	C	C	C	T	C	H	C	C
JAX00604244	6	18560929	0	G	A	G	G	A	A	G	G	G	A	G	A	G	G	A	G	G	G	A	H	A	A	G	G	G	G	G	G	G	A	N	A	A	G	N	H	A	G	A	A	G	A	G	H	G	G
JAX00604246	6	18569644	0	C	A	C	C	A	C	C	C	C	C	C	H	C	C	C	C	C	C	C	N	A	C	C	C	C	C	C	C	C	C	C	H	A	C	C	C	A	C	C	C	C	C	C	C	C	C
JAX00138463	6	18582057	0	C	T	T	C	T	C	T	T	T	T	T	H	T	T	T	C	T	T	C	H	T	T	T	T	T	T	T	T	T	C	H	T	T	T	C	T	T	C	T	T	H	C	T	H	N	T
JAX00604248	6	18582394	0	C	G	C	C	G	C	C	G	C	C	C	H	H	C	C	C	C	C	C	H	G	C	G	C	C	G	C	C	C	C	H	H	G	G	C	C	G	C	C	C	C	C	C	H	C	C
JAX00604249	6	18582947	0	G	A	G	G	G	G	G	G	G	A	G	G	G	G	A	G	G	G	G	G	G	A	G	G	G	G	G	G	G	G	G	H	G	G	G	N	N	G	A	A	G	G	G	G	G	G
JAX00604250	6	18596932	0	G	A	G	G	A	G	G	G	G	G	G	H	G	G	G	G	G	G	G	H	A	G	G	G	G	G	G	G	G	G	G	H	A	G	G	G	A	G	G	G	G	G	G	G	G	G
JAX00604254	6	18598437	0	G	A	G	G	G	G	G	G	A	A	G	G	G	G	A	G	A	G	G	G	G	A	G	H	G	G	G	G	G	G	G	H	G	G	G	H	G	G	A	A	G	G	G	G	H	A
JAX00604255	6	18598452	0	A	G	A	A	G	A	A	G	G	G	A	G	G	A	G	A	G	A	A	H	G	G	G	H	A	G	A	A	A	A	H	G	G	G	A	H	G	A	G	G	A	A	A	H	H	G
JAX00138464	6	18614787	0	G	A	G	G	A	G	G	G	G	G	G	A	G	G	G	G	G	G	G	A	A	G	G	G	G	G	G	G	G	G	G	A	A	G	G	G	A	G	G	G	G	G	G	G	G	G
JAX00604260	6	18620176	0	C	A	C	C	C	C	C	A	C	C	C	C	H	C	C	C	C	C	C	C	C	C	A	C	C	A	C	C	C	C	H	C	C	A	C	C	C	C	C	C	C	C	C	H	C	C
JAX00604264	6	18630777	0	T	A	T	T	T	T	T	T	T	A	T	T	T	T	N	T	T	T	T	T	T	A	T	T	T	T	T	T	T	T	T	H	T	T	T	H	T	T	A	A	T	T	T	T	T	T
JAX00604266	6	18654716	0	C	T	C	C	T	C	C	C	C	C	C	H	C	C	C	C	C	C	C	H	T	C	C	C	C	C	C	C	C	C	C	N	T	C	C	C	T	C	C	H	C	C	C	C	C	C
JAX00604267	6	18657853	0	A	C	A	A	C	A	A	A	C	C	A	H	A	A	C	A	H	A	A	H	C	C	A	H	A	A	A	A	A	A	A	C	C	A	A	H	C	A	C	C	A	A	A	A	H	C
JAX00138471	6	18698040	0	T	C	T	T	C	T	T	T	C	T	T	H	T	T	T	T	H	T	T	H	C	T	T	H	T	T	T	T	T	T	T	H	C	T	T	T	C	T	T	T	T	T	T	T	H	C
JAX00604275	6	18718641	0	C	T	C	C	C	C	C	C	C	T	C	C	C	C	T	C	C	C	C	C	C	T	C	C	C	C	C	C	C	C	C	H	C	C	C	H	C	C	H	T	C	C	C	C	C	C
JAX00604276	6	18719627	0	A	C	A	A	C	A	A	C	C	C	A	H	H	A	C	A	H	A	A	N	C	C	C	H	A	C	A	A	A	A	H	C	C	C	A	H	C	A	C	C	A	A	A	H	N	C
JAX00604278	6	18751661	0	A	G	A	A	A	A	A	G	A	A	A	A	H	A	A	A	A	A	A	A	A	A	G	A	A	G	A	A	A	A	H	A	A	G	A	A	A	A	A	A	A	A	A	H	A	A
JAX00604279	6	18752795	0	T	C	T	T	C	T	T	C	C	T	T	H	H	T	T	T	H	T	T	H	C	T	C	H	T	C	T	T	T	T	H	H	C	C	T	T	C	T	T	T	T	T	T	H	H	C
JAX00604281	6	18771028	0	A	G	A	A	A	A	A	A	A	G	A	A	A	A	G	A	A	A	A	A	A	G	A	A	A	A	A	A	A	A	A	G	A	A	A	H	A	A	G	G	A	A	A	A	A	A
JAX00604282	6	18772398	0	A	G	A	A	A	A	A	G	A	A	A	A	H	A	A	A	A	A	A	A	A	A	G	A	A	G	A	A	A	A	H	A	A	G	A	A	A	A	A	A	A	A	A	H	A	A
JAX00604283	6	18782136	0	A	T	A	A	A	A	A	A	A	T	A	A	A	A	T	A	A	A	A	A	A	T	A	A	A	A	A	A	A	A	A	H	A	A	A	H	A	A	T	T	A	A	A	A	A	A
JAX00138477	6	18791877	0	A	G	A	A	G	A	A	A	G	G	A	N	A	A	G	A	H	A	A	H	G	G	A	H	A	A	A	A	A	A	A	G	G	A	A	H	G	A	G	G	A	A	A	A	H	G
JAX00138478	6	18791956	0	T	C	T	T	C	T	T	C	C	C	T	N	T	T	C	T	H	T	T	H	C	C	N	H	T	C	T	T	T	T	T	C	C	C	T	H	C	T	C	C	T	T	T	T	H	C
JAX00604286	6	18792202	0	G	A	G	G	A	G	G	G	A	A	G	H	G	G	A	G	H	G	G	H	A	A	G	H	G	G	G	G	G	G	G	A	A	G	G	H	A	G	A	A	G	G	G	G	H	A
JAX00138479	6	18803194	0	C	T	C	C	T	C	C	C	T	C	C	H	C	C	C	C	H	C	C	H	T	C	C	H	C	C	C	C	C	C	C	H	T	C	C	C	T	C	C	C	C	C	C	C	H	T
JAX00604288	6	18803312	0	C	T	C	C	T	C	C	C	T	C	C	H	C	C	C	C	H	C	C	H	T	C	C	H	C	C	C	C	C	C	C	H	T	C	C	C	T	C	C	C	C	C	C	C	H	T
JAX00228740	6	18811872	0	A	G	A	A	G	A	A	G	G	A	A	H	N	A	A	A	N	A	A	H	G	A	G	H	A	G	A	A	A	A	H	H	G	G	A	A	G	A	A	A	A	A	A	H	H	G
JAX00604289	6	18812145	0	T	C	T	T	C	T	T	C	C	T	T	H	N	T	T	T	H	T	T	H	C	T	C	H	T	C	T	T	T	T	H	H	C	C	T	T	C	T	T	T	T	T	T	H	H	C
JAX00604290	6	18843662	0	T	G	T	T	G	T	T	T	G	T	H	H	N	T	T	T	N	T	T	H	G	T	T	H	T	N	T	T	T	T	T	H	G	N	T	T	G	T	T	T	T	T	T	T	H	G
JAX00138482	6	18846509	0	A	G	A	A	G	A	A	G	G	A	A	H	H	A	A	A	H	A	A	H	G	A	G	H	A	G	A	A	A	A	H	H	G	G	A	A	G	A	A	A	A	A	A	H	H	G
JAX00604297	6	18871842	0	T	C	T	T	C	T	T	C	C	T	T	H	H	T	T	T	H	T	T	H	C	T	C	H	T	C	T	T	T	T	H	H	C	C	T	T	C	T	T	T	T	T	T	H	H	C
JAX00138489	6	18943837	0	A	G	A	A	G	A	A	G	G	A	A	H	H	A	A	A	H	A	A	H	G	A	G	H	A	G	A	A	A	A	H	H	G	G	A	A	G	A	A	A	A	A	A	N	H	G
JAX00138492	6	18978992	0	A	T	A	A	T	A	A	A	A	A	A	H	A	A	A	A	A	A	A	H	T	A	A	A	A	A	A	A	A	A	A	H	T	A	A	A	T	A	A	A	A	A	A	A	A	H
JAX00604308	6	18985146	0	G	A	G	G	G	G	G	G	A	G	G	G	G	G	G	G	H	G	G	G	G	G	G	H	G	G	G	G	G	G	G	G	G	G	G	G	G	G	G	G	G	G	G	G	H	A
JAX00604309	6	18985685	0	G	T	G	G	G	G	G	T	G	G	G	G	H	G	G	G	G	G	G	G	G	G	T	G	G	T	G	G	G	G	H	G	G	T	G	G	G	G	G	G	G	G	G	H	G	G
JAX00604310	6	18987762	0	C	T	C	C	T	C	C	T	C	C	C	C	C	C	C	C	C	C	C	C	T	C	T	C	C	H	C	C	C	C	C	C	T	T	C	C	T	C	C	C	C	C	C	C	C	C
JAX00604313	6	19012682	0	A	G	A	A	G	A	A	A	A	A	A	A	A	A	A	A	A	A	A	H	G	A	A	A	A	A	A	A	A	A	A	A	G	A	A	A	G	A	A	A	A	A	A	A	A	A
JAX00604321	6	19115832	0	A	G	A	A	G	A	A	A	A	A	A	N	A	A	A	A	A	A	A	N	G	A	A	A	A	A	A	A	A	A	A	H	G	H	A	A	G	A	A	A	A	A	A	A	A	A
JAX00138502	6	19119391	0	C	G	C	C	G	C	C	G	G	C	C	H	H	C	C	C	H	C	C	H	G	C	G	H	C	G	C	C	C	C	N	H	G	G	C	C	G	C	C	C	C	C	C	H	H	G
JAX00138503	6	19143594	0	C	G	C	C	G	C	C	C	G	G	C	H	C	C	G	C	H	C	C	H	G	G	C	H	C	C	C	C	C	C	C	G	G	C	C	H	G	C	G	G	C	C	C	C	H	G
JAX00604333	6	19201328	0	A	G	A	A	G	A	A	A	A	A	A	H	A	A	A	A	A	A	A	N	G	A	A	A	A	A	A	A	A	A	A	H	G	A	A	A	G	A	A	A	A	A	A	A	A	A
JAX00138509	6	19214365	0	T	C	T	T	T	T	T	C	T	T	T	T	N	T	T	T	T	T	T	T	T	T	C	T	T	C	T	T	T	T	N	T	T	C	T	T	T	T	T	T	T	T	T	H	T	T
JAX00138510	6	19219071	0	A	G	A	A	G	A	A	A	G	A	A	H	A	A	A	A	H	A	A	H	G	A	A	H	A	A	A	A	A	A	A	H	G	A	A	A	G	A	A	A	A	A	A	A	H	G
JAX00138511	6	19219092	0	A	G	A	A	G	A	A	A	G	A	A	H	A	A	A	A	H	A	A	H	G	A	A	H	A	A	A	A	A	A	A	H	G	A	A	A	G	A	A	A	A	A	A	A	H	G
JAX00604345	6	19307821	0	G	A	G	G	A	G	G	G	G	G	G	H	G	G	G	G	G	G	G	H	A	G	G	G	G	G	G	G	G	G	G	H	A	G	G	G	A	G	G	G	G	G	G	G	G	G
JAX00604347	6	19320780	0	A	G	A	A	G	A	A	A	A	G	A	H	A	A	G	A	A	A	A	H	G	G	A	A	A	A	A	A	A	A	A	G	G	A	A	H	G	A	G	G	A	A	A	A	A	A
JAX00138518	6	19321786	0	C	T	C	C	T	C	C	C	C	C	C	H	C	C	C	C	C	C	C	H	T	C	C	C	C	C	C	C	H	C	C	H	T	C	C	C	T	C	C	C	C	C	C	C	C	C
JAX00138520	6	19342740	0	A	G	A	A	G	A	A	A	A	A	A	H	A	A	A	A	A	A	A	H	G	A	A	A	A	A	A	A	A	A	A	H	G	A	A	A	G	A	A	A	A	A	A	A	A	A
JAX00604358	6	19376542	0	T	C	T	T	T	T	T	T	T	C	T	T	T	T	C	T	T	T	T	T	T	C	T	T	T	T	T	T	T	T	T	H	T	T	T	H	T	T	C	C	T	T	T	T	T	T
JAX00138522	6	19381131	0	T	C	T	T	C	T	T	C	C	C	T	H	H	T	C	T	H	T	T	H	C	C	C	H	T	C	T	T	T	T	H	C	C	C	T	H	C	T	C	C	T	T	T	H	H	C
JAX00604362	6	19430332	0	T	C	T	T	T	T	T	C	T	C	T	T	N	T	C	T	T	T	T	T	T	C	C	T	T	C	T	T	T	T	T	N	T	C	T	N	T	T	C	C	T	T	T	T	T	T
JAX00138525	6	19433506	0	C	A	C	C	A	C	C	C	C	C	C	H	C	C	C	C	C	C	C	H	A	C	C	C	C	C	C	C	C	C	C	A	A	C	C	C	A	C	C	C	C	C	C	C	C	C
JAX00138526	6	19433943	0	C	T	C	C	T	C	C	C	T	C	C	H	C	C	C	C	H	C	C	H	T	C	C	H	C	C	C	C	C	C	C	H	T	C	C	C	T	C	C	C	C	C	C	C	H	T
JAX00604366	6	19482673	0	C	G	C	C	C	C	C	C	C	G	C	C	C	C	G	C	C	C	C	C	C	G	C	C	C	C	C	C	C	C	C	H	C	C	C	H	C	C	G	G	C	C	C	C	C	C
JAX00604367	6	19483324	0	G	A	G	G	A	G	G	G	G	G	G	H	G	G	G	G	G	G	G	H	A	G	G	G	G	G	G	G	G	G	G	H	A	G	G	G	A	G	G	G	G	G	G	G	G	G
JAX00604370	6	19493438	0	C	A	C	C	A	C	C	C	A	C	C	N	C	C	C	C	H	C	C	H	A	C	C	H	C	C	C	C	C	C	C	H	A	C	C	C	A	C	C	C	C	C	C	C	H	A
JAX00604372	6	19499217	0	T	C	T	T	T	T	T	C	T	T	T	T	N	T	T	T	T	T	T	T	T	T	H	T	T	H	T	T	T	T	T	T	T	H	T	T	T	T	T	T	T	T	T	T	T	T
JAX00604374	6	19499455	0	C	T	C	C	T	C	C	T	T	T	C	H	H	C	T	C	H	C	C	H	T	T	T	H	C	T	C	C	C	C	H	T	T	T	C	H	T	C	T	T	C	C	C	N	H	T
JAX00604375	6	19502299	0	G	T	G	G	G	G	G	T	G	T	G	G	H	G	T	G	G	G	G	G	G	T	T	G	G	T	G	G	G	G	H	H	G	T	G	H	G	G	T	T	G	G	G	H	G	G
JAX00138531	6	19510048	0	G	C	G	G	C	G	G	G	C	G	G	H	G	G	G	G	H	G	G	H	C	G	G	H	G	G	G	G	G	G	G	H	C	G	G	G	C	G	G	G	G	G	G	G	H	C
JAX00138535	6	19554814	0	G	A	G	G	A	G	A	A	A	A	A	H	H	A	A	G	H	A	G	H	A	A	A	H	G	A	A	G	A	G	H	A	A	A	G	H	A	G	A	A	G	G	A	H	H	A
JAX00604383	6	19556729	0	A	G	A	A	A	A	G	A	A	A	G	A	A	G	A	A	A	G	A	A	A	A	A	A	A	A	G	A	G	A	A	A	A	A	A	A	A	A	A	A	A	A	G	A	A	A
JAX00138539	6	19606551	0	T	C	T	T	C	T	T	C	T	T	T	H	H	T	T	T	T	T	T	H	C	T	C	T	T	C	T	T	T	T	H	H	C	C	T	T	C	T	T	T	T	T	T	H	T	T
JAX00604387	6	19607451	0	C	A	C	C	C	C	C	A	C	C	C	C	H	C	C	C	C	C	C	C	C	C	A	C	C	A	C	C	C	C	H	C	C	N	C	C	C	C	C	C	C	C	C	H	C	C
JAX00604389	6	19607628	0	A	C	A	A	C	A	A	A	A	A	A	H	A	A	A	A	A	A	A	H	C	A	A	A	A	A	A	A	A	A	A	H	C	A	A	A	C	A	A	A	A	A	A	A	A	A
JAX00604395	6	19642475	0	G	A	G	G	G	G	G	G	G	A	G	G	G	G	A	G	G	G	G	G	G	A	G	G	G	G	G	G	G	G	G	H	G	G	G	H	G	G	A	A	G	G	G	G	G	G
JAX00604396	6	19643311	0	A	T	A	A	A	A	T	A	A	A	T	A	A	T	A	A	A	T	A	A	A	A	A	A	A	A	T	A	T	A	A	A	A	A	A	A	A	A	A	A	A	A	T	A	A	A
JAX00138542	6	19656589	0	T	A	T	T	A	T	T	T	A	T	T	H	T	T	T	T	H	T	T	H	A	T	T	H	T	T	T	T	T	T	T	H	A	T	T	T	A	T	T	T	T	T	T	T	H	A
JAX00138544	6	19663666	0	G	A	G	G	A	G	A	A	A	A	A	H	H	A	A	G	H	A	G	H	A	A	A	H	G	A	A	G	A	G	H	A	A	A	G	H	A	G	A	A	G	G	A	H	H	A
JAX00138546	6	19703542	0	T	C	T	T	C	T	C	C	C	C	C	H	H	C	C	T	H	C	T	H	C	C	C	H	T	C	C	T	C	T	H	C	C	C	T	H	C	T	C	C	T	T	C	H	H	C
JAX00604416	6	19742511	0	T	A	T	T	A	T	T	T	A	T	T	H	T	T	T	T	H	T	T	H	A	T	T	H	T	T	T	T	T	T	T	H	A	T	T	T	A	T	T	T	T	T	T	T	H	A
JAX00604419	6	19742841	0	T	A	T	T	T	T	T	T	T	A	T	T	T	T	A	T	T	T	T	T	T	A	T	T	T	T	T	T	T	T	T	H	T	T	T	H	T	T	A	A	T	T	T	T	T	T
JAX00604420	6	19743300	0	A	G	A	A	A	A	G	A	A	G	G	A	A	G	G	A	A	G	A	A	A	G	A	A	A	A	G	A	G	A	A	H	A	A	A	H	A	A	G	G	A	A	G	A	A	A
JAX00604423	6	19772217	0	T	A	T	T	A	T	T	A	A	A	T	H	H	T	A	T	H	T	T	H	A	A	A	H	T	A	T	T	T	T	H	A	A	A	T	H	A	T	A	A	T	T	T	H	H	A
JAX00138554	6	19800611	0	C	T	C	C	T	C	T	C	T	T	T	H	C	T	T	C	H	T	C	H	T	T	C	H	C	C	T	C	T	C	C	T	T	C	C	H	T	C	T	T	C	C	T	C	H	T
JAX00604428	6	19807986	0	G	A	G	G	G	G	G	A	G	G	G	G	H	G	G	G	G	G	G	G	G	G	A	G	G	A	G	G	G	G	H	G	G	A	G	G	G	G	G	G	G	G	G	H	G	G
JAX00228747	6	19857208	0	G	A	G	G	A	G	G	A	A	G	G	N	H	G	G	G	H	G	G	H	A	G	A	N	G	A	G	G	G	G	H	A	A	A	G	G	A	G	G	G	G	G	G	H	A	A
JAX00604433	6	19858037	0	C	A	C	C	C	C	A	C	C	C	A	C	C	A	C	C	C	A	C	C	C	C	C	C	C	C	A	C	A	C	C	C	C	C	C	C	C	C	C	C	C	C	A	C	C	C
JAX00604440	6	19860545	0	A	G	A	A	G	A	A	G	G	G	A	H	H	A	G	A	N	A	A	N	G	G	G	H	A	G	A	A	A	A	N	G	G	G	A	H	G	A	G	G	A	A	A	N	H	G
JAX00604443	6	19882288	0	G	A	G	G	G	G	G	G	G	A	G	G	G	G	A	G	G	G	G	G	G	H	G	G	G	G	G	G	G	G	G	H	G	G	G	G	G	G	A	A	G	G	G	G	N	G
JAX00228750	6	19963881	0	T	C	T	T	C	T	T	T	C	T	T	H	T	T	T	T	H	T	T	H	C	T	T	H	T	T	T	T	T	T	T	H	C	T	T	T	C	T	T	T	T	T	T	T	H	C
JAX00604458	6	19986438	0	A	G	A	A	A	A	A	A	A	G	A	A	A	A	G	A	A	A	A	A	A	G	A	A	A	A	A	A	A	A	A	H	A	A	A	H	A	A	G	G	A	A	A	A	A	A
JAX00138569	6	20012274	0	G	A	G	G	A	G	G	G	A	G	G	H	G	G	G	G	N	G	G	H	A	G	G	N	G	G	G	G	G	G	G	H	A	G	G	G	A	G	G	G	G	G	G	G	H	A
JAX00604462	6	20073581	0	G	A	G	G	A	G	G	A	A	G	G	H	H	G	G	G	H	G	G	H	A	G	A	H	G	A	G	G	G	G	H	H	A	A	G	G	A	G	G	G	G	G	G	N	H	A
JAX00604464	6	20076253	0	C	G	C	C	C	C	C	C	C	G	C	C	C	C	G	C	C	C	C	C	C	G	C	C	C	C	C	C	C	C	C	H	C	C	C	H	C	C	G	G	C	C	C	C	C	C
JAX00138575	6	20086997	0	T	G	T	T	G	T	T	T	G	T	T	H	T	T	T	T	H	T	T	H	G	T	T	H	T	T	T	T	T	T	T	H	G	T	T	T	G	T	T	T	T	T	T	T	H	G
JAX00604466	6	20113521	0	G	A	G	G	A	G	G	A	A	A	G	H	H	G	A	G	H	G	G	H	A	A	A	H	G	A	G	G	G	G	H	A	A	A	G	H	A	G	A	A	G	G	G	H	H	A
JAX00604468	6	20123320	0	G	A	G	G	A	G	G	A	A	A	G	H	N	G	A	G	N	G	G	H	A	A	A	H	G	A	G	G	G	N	H	A	A	A	G	H	A	G	A	A	G	G	G	N	N	A
JAX00138579	6	20152321	0	C	T	C	C	T	C	C	C	T	C	C	H	C	C	C	C	H	C	C	H	T	C	C	H	C	C	C	C	C	C	C	H	T	C	C	C	T	C	C	C	C	C	C	C	H	T
JAX00138582	6	20174112	0	C	T	C	C	T	C	C	T	T	C	C	H	H	C	C	C	H	C	C	H	T	C	T	H	C	T	C	C	C	C	H	H	T	T	C	C	T	C	C	C	C	C	C	H	H	T
JAX00138583	6	20174173	0	A	G	A	A	G	A	A	G	G	A	A	H	H	A	A	A	H	A	A	H	G	A	G	H	A	G	A	A	A	A	H	H	G	G	A	A	G	A	A	A	A	A	A	H	H	G
JAX00604474	6	20237055	0	G	A	G	G	A	G	G	A	A	G	G	H	H	G	G	G	H	G	G	H	A	G	A	H	G	A	G	G	G	G	H	H	A	A	G	G	A	G	G	G	G	G	G	H	H	A
JAX00604478	6	20237804	0	A	T	A	A	T	A	A	T	T	T	A	H	H	A	T	A	H	A	A	H	T	T	T	H	A	T	A	A	A	A	H	T	T	T	A	H	T	A	T	T	A	A	A	H	H	T
JAX00138589	6	20271185	0	A	T	A	A	T	A	A	T	T	T	A	H	H	A	T	A	H	A	A	H	T	T	T	H	A	T	A	A	A	A	H	T	T	T	A	H	T	A	T	T	A	A	A	H	H	T
JAX00604486	6	20292268	0	C	A	C	C	C	C	C	C	C	A	C	C	C	C	A	C	C	C	C	C	C	A	C	C	C	C	C	C	C	C	C	H	C	C	C	H	C	C	A	A	C	C	C	C	C	C
JAX00604490	6	20332465	0	C	T	C	C	T	C	C	T	T	C	C	H	H	C	C	C	H	C	C	H	T	C	T	H	C	T	C	C	C	C	H	H	T	T	C	C	T	C	C	C	C	C	C	H	H	T
JAX00604491	6	20338527	0	C	T	C	C	T	C	C	C	T	C	C	H	C	C	C	C	H	C	C	H	T	C	C	H	C	C	C	C	C	C	C	H	H	C	C	C	H	C	C	C	C	C	C	C	H	T
JAX00604492	6	20381417	0	A	G	A	A	G	A	A	G	G	G	A	H	H	A	G	A	H	A	A	H	G	G	G	H	A	G	A	A	A	A	H	G	G	G	A	H	G	A	N	G	A	A	A	H	H	G
JAX00604494	6	20386738	0	G	T	G	G	G	G	G	G	G	T	G	G	G	G	T	G	G	G	G	G	G	T	G	G	G	G	G	G	G	G	G	H	G	G	G	H	G	G	T	T	G	G	G	G	G	G
JAX00138598	6	20394191	0	T	G	T	T	G	T	T	G	G	T	T	H	H	T	T	T	H	T	T	H	G	T	G	H	T	G	T	T	T	T	H	H	G	G	T	T	G	T	T	T	T	T	T	H	H	G
JAX00138600	6	20429404	0	G	A	G	G	A	G	G	A	A	A	G	H	H	G	A	G	H	G	G	H	A	A	A	H	G	A	G	G	G	G	H	A	A	A	G	H	A	G	A	A	G	G	G	H	H	A
JAX00138601	6	20429622	0	T	C	T	T	C	T	T	C	C	C	T	H	H	T	C	T	H	T	T	H	C	C	C	H	T	C	T	T	T	T	H	C	C	C	T	H	C	T	C	C	T	T	T	H	H	C
JAX00604497	6	20437175	0	C	A	C	C	A	C	C	A	A	C	C	H	H	C	C	C	H	C	C	H	A	C	A	H	C	A	C	C	C	C	H	H	A	A	C	C	A	C	C	C	C	C	C	H	N	A
JAX00604498	6	20437623	0	T	C	T	T	T	T	T	C	T	C	T	T	H	T	C	T	T	T	T	T	T	C	C	T	T	C	T	T	T	T	H	H	T	C	T	H	T	T	C	C	T	T	T	H	T	T
JAX00604500	6	20440664	0	T	A	T	T	A	T	T	A	A	A	T	H	H	T	A	T	H	T	T	H	A	A	A	H	T	A	T	T	T	T	H	A	A	A	T	H	A	T	A	A	T	T	T	H	H	A
JAX00604502	6	20444113	0	C	A	C	C	A	C	C	A	A	C	C	H	H	C	C	C	H	C	C	H	A	C	A	H	C	A	C	C	C	C	H	H	A	A	C	C	A	C	C	C	C	C	C	H	H	A
JAX00604503	6	20447306	0	A	T	A	A	T	A	A	T	T	T	A	H	H	A	T	A	H	A	A	H	T	T	N	H	A	T	A	A	A	A	H	T	T	T	A	N	T	A	N	T	A	A	A	H	H	T
JAX00604505	6	20447425	0	C	A	C	C	A	C	C	C	C	C	C	H	C	C	C	C	C	C	C	H	A	C	C	C	C	C	C	C	C	C	C	H	A	C	C	C	A	C	C	C	C	C	C	C	C	C
JAX00604506	6	20447609	0	G	T	G	G	G	G	G	G	T	G	G	G	G	G	G	G	H	G	G	G	G	G	G	H	G	G	G	G	G	G	G	G	G	G	G	G	G	G	G	G	G	G	G	G	H	T
JAX00604507	6	20447755	0	G	A	G	G	A	G	G	G	G	G	G	H	G	G	G	G	G	G	G	H	A	G	G	G	G	G	G	G	G	G	G	A	A	G	G	G	A	G	G	G	G	G	G	G	G	G
JAX00604508	6	20449339	0	C	T	C	C	C	C	C	T	C	T	C	C	H	C	T	C	C	C	C	C	C	T	T	C	C	T	C	C	C	C	H	N	C	T	C	H	C	C	T	T	C	C	C	H	C	C
JAX00138602	6	20460310	0	G	A	G	G	A	G	G	G	A	G	G	H	G	G	G	G	H	G	G	H	A	G	G	H	G	G	G	G	G	G	G	H	A	G	G	G	A	G	G	G	G	G	G	G	H	A
JAX00604518	6	20531242	0	C	G	C	C	G	C	C	C	G	C	C	H	C	C	C	C	H	C	C	H	G	C	C	N	C	C	C	C	C	C	C	H	G	C	C	C	G	C	C	C	C	C	C	C	H	G
JAX00604525	6	20567440	0	A	G	A	A	G	A	A	G	G	A	A	H	H	A	A	A	H	A	A	H	G	A	G	H	A	G	A	A	A	A	H	H	G	G	A	A	G	A	A	A	A	A	A	H	H	G
JAX00604527	6	20601087	0	C	T	C	C	T	C	C	T	T	C	C	H	H	C	C	C	H	C	C	H	T	C	T	H	C	T	C	C	C	C	H	H	T	T	C	C	T	C	C	C	C	C	C	H	H	T
JAX00604528	6	20601180	0	A	C	A	A	A	A	A	A	A	C	A	A	A	A	C	A	A	A	A	A	A	C	A	A	A	A	A	A	A	A	A	H	A	A	A	H	A	A	C	C	A	A	A	A	A	A
JAX00138614	6	20602230	0	C	A	C	C	A	C	C	C	A	C	C	N	C	C	C	C	H	C	C	H	A	C	N	H	C	C	C	C	C	C	C	H	A	C	C	C	A	C	C	C	C	C	C	C	H	A
JAX00604530	6	20623501	0	A	G	A	A	G	A	A	G	G	A	A	H	H	A	A	A	H	A	A	H	G	A	G	H	A	G	A	A	A	A	H	H	G	G	A	A	G	A	A	A	A	A	A	H	H	G
JAX00604531	6	20625760	0	T	C	T	T	T	T	T	C	T	T	T	T	H	T	T	T	T	T	T	T	T	T	C	T	T	C	T	T	T	T	H	T	T	C	T	T	T	T	T	T	T	T	T	H	T	T
JAX00138616	6	20627921	0	T	C	T	T	C	T	T	C	C	T	T	H	H	T	T	T	H	T	T	H	C	T	C	H	T	C	T	T	T	T	H	H	C	C	T	T	C	T	T	T	T	T	T	H	H	C
JAX00604537	6	20653385	0	T	G	T	T	G	T	T	T	G	T	T	N	T	T	T	T	H	T	T	H	G	T	T	H	T	T	T	T	T	T	T	H	G	T	T	T	G	T	T	T	T	T	T	T	H	G
JAX00138618	6	20658229	0	C	G	C	C	G	C	C	C	G	C	C	H	C	C	C	C	N	C	C	H	G	C	C	H	C	C	C	C	C	C	C	N	G	C	C	C	G	C	C	C	C	C	C	C	N	G
JAX00604539	6	20690945	0	G	A	G	G	G	G	G	G	A	G	G	G	G	G	G	G	H	G	G	G	G	G	G	H	G	G	G	G	G	G	G	G	G	G	G	G	G	G	G	G	G	G	G	G	H	A
JAX00604540	6	20691015	0	C	T	C	C	C	C	C	C	T	C	C	C	C	C	C	C	H	C	C	C	C	C	C	H	C	C	C	C	C	C	C	C	C	C	C	C	C	C	C	C	C	C	C	C	H	T
JAX00604546	6	20764412	0	C	T	C	C	C	C	C	T	T	C	C	C	H	C	C	C	C	C	C	C	C	C	T	N	C	T	C	C	C	C	N	C	C	T	C	C	C	C	C	C	C	C	C	C	N	T
JAX00604547	6	20764473	0	G	A	G	G	G	G	A	G	G	G	A	G	G	A	G	G	G	A	G	G	G	G	G	G	G	G	A	G	A	G	G	G	G	G	G	G	G	G	G	G	G	G	A	G	G	G
JAX00604548	6	20764624	0	A	G	A	A	A	A	A	G	G	G	A	A	H	A	G	A	H	A	A	A	A	G	G	H	A	G	A	A	A	A	H	H	A	G	A	H	A	A	G	G	A	A	A	H	H	G
JAX00604549	6	20764934	0	T	C	T	T	T	T	T	T	C	T	T	T	T	T	T	T	H	T	T	T	T	T	T	H	T	T	T	T	T	T	T	T	T	T	T	T	T	T	T	T	T	T	T	T	N	C
JAX00604550	6	20772880	0	G	A	G	G	G	G	G	A	A	G	G	G	N	G	G	G	H	G	G	G	G	G	A	H	G	A	G	G	G	G	H	G	G	A	G	G	G	G	G	G	G	G	G	H	H	A
JAX00604551	6	20799223	0	T	C	T	T	T	T	T	C	T	T	T	T	H	T	T	T	T	T	T	T	T	T	N	T	T	C	T	T	T	T	H	T	T	C	T	T	T	T	T	T	T	T	T	H	T	N
JAX00604554	6	20806031	0	A	G	A	A	A	A	A	A	G	A	A	A	A	A	A	A	H	A	A	A	A	A	A	N	A	A	A	A	A	A	A	A	A	A	A	A	A	A	A	A	A	A	A	A	H	G
JAX00604555	6	20844417	0	C	T	C	C	C	C	C	C	T	C	C	C	C	C	C	C	H	C	C	C	C	C	N	H	C	N	C	C	C	C	C	C	C	C	C	C	C	C	C	C	C	C	C	C	H	T
JAX00604558	6	20853644	0	G	A	G	G	G	G	G	A	G	G	G	G	H	G	G	G	G	G	G	G	G	G	A	G	G	A	G	G	G	G	H	G	G	A	G	G	G	G	G	G	G	G	G	H	G	G
JAX00138633	6	20860704	0	T	C	T	T	T	T	T	C	C	C	T	T	H	T	C	T	H	T	T	T	T	C	C	H	T	C	T	T	T	T	H	H	T	C	T	H	T	T	C	C	T	T	T	H	H	C
JAX00138634	6	20861322	0	A	C	A	A	A	A	A	A	C	A	A	A	A	A	A	A	H	A	A	A	A	A	A	H	A	A	A	A	A	A	A	A	A	A	A	A	A	A	A	A	A	A	A	A	H	C
JAX00604562	6	20908656	0	G	A	G	G	G	G	G	G	A	G	G	G	G	G	G	G	H	G	G	G	G	G	G	H	G	G	G	G	G	G	G	G	G	G	G	G	G	G	G	G	G	G	G	G	H	A
JAX00604565	6	20911154	0	T	C	T	T	T	T	T	C	T	T	T	T	N	T	T	T	T	T	T	T	T	T	C	T	T	C	T	T	T	T	H	T	T	C	T	T	T	T	T	T	T	T	T	N	T	T
JAX00604570	6	20928098	0	A	C	A	A	A	A	A	C	A	A	A	A	H	A	A	A	A	A	A	A	A	A	C	A	A	C	A	A	A	A	H	A	A	C	A	A	A	A	A	A	A	A	A	H	A	A
JAX00138638	6	20940112	0	C	T	C	C	C	C	C	T	C	C	C	C	H	C	C	C	C	C	C	N	C	C	T	C	C	T	C	C	C	C	H	C	C	T	C	C	C	C	C	C	C	C	C	H	C	C
JAX00138639	6	20940208	0	T	C	T	T	T	T	T	C	C	C	T	T	H	T	C	T	H	T	T	T	T	C	C	H	T	C	T	T	T	T	H	H	T	C	T	H	T	T	C	C	T	T	T	N	H	C
JAX00138640	6	20940238	0	C	T	C	C	C	C	C	T	T	C	C	C	H	C	C	C	N	C	C	C	C	C	T	H	C	T	C	C	C	C	H	C	C	T	C	C	C	N	H	C	C	C	C	H	H	T
JAX00138643	6	20982538	0	G	A	G	G	G	G	G	A	G	G	G	G	H	G	G	G	G	G	G	G	G	G	A	G	G	A	G	G	G	G	H	G	G	A	G	G	G	G	G	G	G	G	G	H	G	G
JAX00228764	6	21015220	0	A	T	A	A	A	A	A	T	T	A	A	A	H	A	A	A	H	A	A	A	A	A	T	H	A	T	A	A	A	A	H	A	A	T	A	A	A	A	A	A	A	A	A	H	H	T
JAX00604588	6	21044873	0	A	T	A	A	A	A	A	T	A	A	A	A	H	A	A	A	A	A	A	A	A	A	T	A	A	T	A	A	A	A	H	A	A	T	A	A	A	A	A	A	A	A	A	H	A	A
JAX00604593	6	21074946	0	T	G	T	T	T	T	T	G	G	T	T	T	H	T	T	T	H	T	T	T	T	T	G	H	T	G	T	T	T	T	H	T	T	G	T	T	T	T	T	T	T	T	T	H	H	G
JAX00604594	6	21083639	0	C	A	C	C	C	C	C	A	A	C	C	C	H	C	C	C	H	C	C	C	C	C	A	H	C	A	C	C	C	C	H	C	C	A	C	C	C	C	C	C	C	C	C	H	H	A
JAX00138652	6	21099345	0	A	T	A	A	A	A	A	A	T	A	A	A	A	A	A	A	H	A	A	A	A	A	A	H	A	A	A	A	A	A	A	A	A	A	A	A	A	A	A	A	A	A	A	A	H	T
JAX00604597	6	21119974	0	G	A	G	G	G	G	G	A	G	G	G	G	H	G	G	G	G	G	G	G	G	G	A	G	G	A	G	G	G	G	H	G	G	A	G	G	G	G	G	G	G	G	G	H	G	G
JAX00604598	6	21125467	0	C	A	C	C	C	C	C	A	C	C	C	C	H	C	C	C	C	C	C	C	C	C	A	C	C	A	C	C	C	C	H	C	C	A	C	C	C	C	C	C	C	C	C	H	C	C
JAX00604604	6	21148280	0	G	A	G	G	G	G	G	G	A	G	G	N	G	G	G	G	H	G	G	G	G	G	G	H	G	G	G	G	G	G	G	G	G	G	G	G	G	G	G	G	G	G	G	G	H	A
JAX00604605	6	21163746	0	T	C	T	T	T	T	T	C	T	T	T	T	H	T	T	T	T	T	T	T	T	T	C	T	T	C	T	T	T	T	H	T	T	C	T	T	T	T	T	T	T	T	T	H	T	T
JAX00138658	6	21179959	0	G	T	G	G	G	G	T	T	T	T	T	G	H	T	T	G	H	T	G	G	G	T	T	H	G	T	T	G	T	G	H	H	G	T	G	H	G	G	T	T	G	G	T	H	H	T
JAX00604609	6	21190701	0	A	G	A	A	A	A	G	G	G	G	G	A	A	N	G	A	H	N	A	A	A	G	N	H	A	N	G	A	G	A	A	H	A	N	A	H	A	A	G	G	A	A	G	A	N	G
JAX00604613	6	21197957	0	A	T	A	A	A	A	A	A	T	A	A	A	A	A	A	A	A	A	A	A	A	A	A	H	A	A	A	A	A	A	A	A	A	A	A	A	A	A	A	A	A	A	A	A	H	T
JAX00604619	6	21218928	0	C	T	C	C	C	C	C	C	C	T	C	C	C	C	T	C	C	C	C	C	C	T	C	C	C	C	C	C	C	C	C	H	C	C	C	H	C	C	T	T	C	C	C	C	C	C
JAX00604622	6	21229257	0	A	C	A	A	A	A	A	C	A	A	A	A	H	A	A	A	A	A	A	A	A	A	C	A	A	C	A	A	A	A	H	A	A	C	A	A	A	A	A	A	A	A	A	H	A	A
JAX00604624	6	21229537	0	G	A	G	G	G	G	G	G	A	A	G	G	G	G	A	G	H	G	G	G	G	A	G	H	G	G	G	G	G	G	G	H	G	G	G	H	G	G	A	A	G	G	G	G	H	A
JAX00604626	6	21233444	0	A	G	A	A	A	A	G	A	G	G	G	A	A	G	G	A	N	G	A	A	A	G	A	H	A	A	G	A	G	A	A	N	A	A	A	H	A	N	G	G	A	A	G	A	H	G
JAX00604635	6	21255413	0	A	G	A	A	A	A	A	G	G	G	A	A	H	A	G	A	H	A	A	A	A	G	G	H	A	G	A	A	A	A	H	H	A	G	A	H	A	A	G	G	A	A	A	H	H	G
JAX00138664	6	21258654	0	G	A	G	G	G	G	A	G	G	G	A	G	G	A	G	G	G	A	G	G	G	G	G	G	G	G	A	G	A	G	G	G	G	G	G	G	G	G	G	G	G	G	A	G	G	G
JAX00228772	6	21271901	0	G	T	G	G	G	G	G	T	G	G	G	G	N	G	G	G	G	G	G	G	G	G	T	G	G	T	G	G	G	G	N	G	G	T	G	G	G	G	G	G	G	G	G	H	G	G
JAX00138665	6	21302343	0	C	T	C	C	C	C	C	T	C	T	C	C	H	C	T	C	C	C	C	C	C	T	T	C	C	T	C	C	C	C	H	H	C	T	C	H	C	C	H	T	C	C	C	H	C	C
JAX00138666	6	21302589	0	C	A	C	C	C	C	C	A	C	C	C	C	H	C	C	C	C	C	C	C	C	C	A	C	C	A	C	C	C	C	H	C	C	A	C	C	C	C	C	C	C	C	C	H	C	C
JAX00604639	6	21306283	0	C	T	C	C	C	C	C	C	C	T	C	C	C	C	H	C	C	C	C	C	C	H	C	C	C	C	C	C	C	C	C	H	C	C	C	H	C	N	T	N	C	C	C	C	C	C
JAX00604640	6	21306452	0	C	T	C	C	C	C	T	T	C	T	T	C	C	T	T	C	C	T	C	C	C	T	T	C	C	T	T	C	T	C	C	C	C	T	C	C	C	C	T	T	C	C	T	C	C	C
JAX00604644	6	21335916	0	C	T	C	C	C	C	C	T	T	C	C	C	H	C	C	C	H	C	C	C	C	C	T	H	C	T	C	C	C	C	H	C	C	T	C	C	C	C	C	C	C	C	C	H	H	T
JAX00138668	6	21340750	0	A	G	A	A	A	A	A	A	G	A	A	A	A	N	A	A	H	A	A	A	A	A	A	N	A	A	A	A	H	A	A	A	A	A	A	A	N	A	A	A	A	A	A	A	H	G
JAX00228773	6	21365473	0	G	A	G	G	G	G	G	A	A	G	G	G	H	G	G	G	G	G	G	G	G	G	A	H	G	A	G	G	G	G	H	G	G	A	G	G	G	G	G	G	G	G	G	N	H	A
JAX00604648	6	21377951	0	T	C	T	T	T	T	T	T	C	T	T	T	T	T	T	T	H	T	T	T	T	T	T	H	T	T	T	T	T	T	T	T	T	T	T	T	T	T	T	T	T	T	T	T	H	C
JAX00604649	6	21384699	0	A	C	A	A	A	A	A	C	C	A	A	N	N	A	A	A	A	A	A	A	A	A	C	A	A	C	A	A	A	A	A	A	A	C	A	A	A	A	A	A	A	A	A	A	A	C
JAX00604650	6	21384776	0	G	A	G	G	G	G	G	A	G	G	G	G	G	G	G	G	G	G	G	G	G	G	A	G	G	H	G	G	G	G	G	G	G	A	G	G	G	G	G	G	G	G	G	G	G	G
JAX00604652	6	21433635	0	C	G	C	C	C	C	C	G	G	C	C	C	H	C	C	C	H	C	C	C	C	C	G	H	C	G	C	C	C	C	N	C	C	G	C	C	C	C	C	C	C	C	C	H	H	G
JAX00138677	6	21473163	0	T	C	T	T	T	T	T	C	C	T	T	T	H	T	T	T	N	T	T	T	T	T	C	N	T	C	H	T	T	T	H	T	T	C	T	T	T	H	N	T	T	T	T	C	N	C
JAX00604659	6	21480612	0	G	A	G	G	G	G	G	A	G	G	G	G	H	G	G	G	G	G	G	G	G	G	A	G	G	A	G	G	G	G	H	G	G	A	G	G	G	G	G	G	G	G	G	H	G	G
JAX00138680	6	21498522	0	T	G	T	T	T	T	T	G	G	T	T	T	H	T	T	T	H	T	T	T	T	T	G	H	T	G	T	T	T	T	H	T	T	G	T	T	T	T	T	T	T	T	T	H	H	G
JAX00604661	6	21515987	0	A	G	A	A	A	A	A	A	G	A	A	A	A	A	A	A	N	A	A	A	A	A	A	N	A	A	A	A	A	A	A	A	A	A	A	A	A	A	A	A	A	A	A	A	G	G
JAX00604662	6	21527611	0	T	C	T	T	T	T	T	T	C	T	T	T	T	T	T	T	H	T	T	T	T	T	T	H	T	T	T	T	T	T	T	T	T	T	T	T	T	T	T	T	T	T	T	T	H	C
JAX00228779	6	21536140	0	T	C	T	T	T	T	T	T	C	T	T	N	T	T	T	T	H	T	T	T	T	T	T	H	T	T	T	T	T	T	T	T	T	T	T	T	T	T	T	T	T	T	T	T	N	C
JAX00138684	6	21538433	0	A	G	A	A	A	A	A	G	G	A	A	A	N	A	A	A	N	A	A	A	A	A	G	N	A	G	A	A	A	A	N	A	A	G	A	A	A	N	A	A	A	A	A	H	H	G
JAX00604668	6	21567322	0	G	C	G	G	G	G	G	G	C	G	G	G	G	G	G	G	H	G	G	G	G	G	G	H	G	G	G	G	G	G	G	G	G	G	G	G	G	G	G	G	G	G	G	G	H	C
JAX00604669	6	21568378	0	C	G	C	C	C	C	C	G	C	C	C	C	H	C	C	C	C	C	C	C	C	C	G	C	C	G	C	C	C	C	H	C	C	G	C	C	C	C	C	C	C	C	C	H	C	C
JAX00604676	6	21621746	0	T	C	T	T	T	T	T	C	C	C	T	T	H	T	C	T	N	T	T	T	T	C	C	H	T	C	T	T	T	T	H	H	T	C	T	H	T	T	C	T	T	T	T	N	N	C
JAX00604680	6	21648308	0	T	G	T	T	T	T	T	G	G	G	T	T	H	T	G	T	H	T	T	T	T	G	G	H	T	G	T	T	T	T	H	H	T	G	T	H	T	T	G	T	T	T	T	H	H	G
JAX00604683	6	21665585	0	G	A	G	G	G	G	G	A	G	G	G	G	H	G	G	G	G	G	G	G	G	G	A	G	G	A	G	G	G	G	H	G	G	A	G	G	G	G	G	G	G	G	G	H	G	G
JAX00604684	6	21665749	0	A	G	A	A	A	A	A	A	A	G	A	A	A	A	G	A	A	A	A	A	A	G	A	A	A	A	A	A	A	A	A	H	A	A	A	H	A	A	G	A	A	A	A	A	A	A
JAX00604687	6	21684462	0	T	G	T	T	T	T	T	G	G	T	T	T	G	T	T	T	H	T	T	T	T	T	G	H	T	G	T	T	T	T	H	T	T	G	T	T	T	T	N	T	T	T	T	H	H	G
JAX00138696	6	21701131	0	C	T	C	C	C	C	C	C	T	C	C	C	C	C	C	C	H	C	C	C	C	C	C	H	C	C	C	C	C	C	C	C	C	C	C	C	C	C	C	C	C	C	C	C	H	T
JAX00604693	6	21729184	0	C	A	C	C	C	C	C	C	A	C	C	C	C	C	C	C	H	C	C	C	C	C	C	H	C	C	C	C	C	C	C	C	C	C	C	C	C	C	C	C	C	C	C	C	H	A
JAX00138698	6	21740187	0	C	T	C	C	C	C	C	T	C	C	C	C	H	C	C	C	C	C	C	C	C	C	T	C	C	T	C	C	C	C	H	C	C	T	C	C	C	C	C	C	C	C	C	H	C	C
JAX00138699	6	21740203	0	C	T	C	C	C	C	C	C	T	C	C	C	C	C	C	C	H	C	C	C	C	C	C	H	C	C	C	C	C	C	C	C	C	C	C	C	C	C	C	C	C	C	C	C	H	T
JAX00138700	6	21740215	0	T	C	T	T	T	T	T	C	T	T	T	T	H	T	T	T	T	T	T	T	T	T	C	T	T	C	T	T	T	T	H	T	T	C	T	T	T	T	T	T	T	T	T	H	T	T
JAX00604700	6	21766548	0	C	T	C	C	C	C	C	C	T	C	C	C	C	C	C	C	H	C	C	C	C	C	C	H	C	C	C	C	C	C	C	C	C	C	C	C	C	C	C	C	C	C	C	C	H	T
JAX00604703	6	21797584	0	A	G	A	A	A	A	A	G	A	A	A	A	H	A	A	A	A	A	A	A	A	A	G	A	A	G	A	A	A	A	H	A	A	G	A	A	A	A	A	A	A	A	A	H	A	A
JAX00138704	6	21813000	0	A	C	A	A	A	A	A	C	C	C	A	A	H	A	C	A	H	A	A	A	A	C	C	H	A	C	A	A	A	A	H	H	A	C	A	H	A	A	C	A	A	A	A	H	H	C
JAX00138705	6	21817735	0	A	G	A	A	A	A	A	G	G	G	A	A	H	A	G	A	H	A	A	A	A	G	G	H	A	G	A	A	A	A	H	H	A	G	A	H	A	A	G	A	A	A	A	H	H	G
JAX00138706	6	21817810	0	C	T	C	C	C	C	C	T	T	T	C	C	H	C	T	C	H	C	C	C	C	T	T	H	C	T	C	C	C	C	H	H	C	T	C	H	C	C	T	C	C	C	C	H	H	T
JAX00604705	6	21826991	0	T	C	T	T	T	T	T	C	C	C	T	T	H	T	C	T	H	T	T	T	T	C	C	H	T	C	T	T	T	T	H	H	T	C	T	H	T	T	C	T	T	T	T	H	H	C
JAX00138711	6	21896992	0	C	T	C	C	C	C	C	T	T	T	C	C	H	C	T	C	N	C	C	C	C	T	T	H	C	T	C	C	C	C	H	H	C	T	C	H	C	C	T	C	C	C	C	H	H	T
JAX00138712	6	21897027	0	G	A	G	G	G	G	G	G	A	G	G	G	G	G	G	G	H	G	G	G	G	G	G	H	G	G	G	G	G	G	G	G	G	G	G	G	G	G	G	G	G	G	G	G	H	A
JAX00604714	6	21897968	0	A	G	A	A	A	A	A	G	G	A	A	A	H	A	A	A	H	A	A	A	A	A	G	H	A	G	A	A	A	A	H	A	A	G	A	A	A	A	A	A	A	A	A	H	H	G
JAX00604717	6	21927448	0	C	A	C	C	C	C	C	A	C	C	C	C	H	C	C	C	C	C	C	C	C	C	A	C	C	A	C	C	C	C	H	C	C	A	C	C	C	C	C	C	C	C	C	H	C	C
JAX00604718	6	21955345	0	C	T	C	C	C	C	C	T	C	C	C	C	H	C	C	C	C	C	C	C	C	C	T	C	C	T	C	C	C	C	H	C	C	T	C	C	C	C	C	C	C	C	C	H	C	C
JAX00138716	6	21979182	0	G	A	G	G	G	G	G	G	A	G	G	G	G	G	G	G	H	G	G	G	G	G	G	H	G	G	G	G	G	G	G	G	G	G	G	G	G	G	G	G	G	G	G	G	H	A
JAX00138717	6	21979432	0	T	C	T	T	T	T	T	C	C	T	T	T	H	T	T	T	H	T	T	T	T	T	C	H	T	C	T	T	T	T	H	T	T	C	T	T	T	N	H	T	T	T	T	N	H	C
JAX00138718	6	21979524	0	C	T	C	C	C	C	C	T	T	C	C	C	C	C	C	C	C	C	C	C	C	C	T	C	C	T	C	C	C	C	C	C	C	T	C	C	C	C	C	C	C	C	C	C	C	T
JAX00604725	6	21980514	0	T	G	T	T	T	T	T	G	G	T	T	T	T	T	T	T	T	T	T	T	T	T	G	T	T	G	T	T	T	T	T	T	T	G	T	T	T	T	T	T	T	T	T	T	T	G
JAX00604729	6	22018954	0	C	T	C	C	C	C	C	C	T	C	C	C	C	C	C	C	H	C	C	C	C	C	C	H	C	C	C	C	C	C	C	C	C	C	C	C	C	C	C	C	C	C	C	C	H	T
JAX00604730	6	22019583	0	C	T	C	C	C	C	C	C	T	C	C	C	C	C	C	C	H	C	C	C	C	C	C	H	C	C	C	C	C	C	C	C	C	C	C	C	C	C	C	C	C	C	C	C	H	T
JAX00604731	6	22021730	0	A	G	A	A	A	A	A	G	A	A	A	A	H	A	A	A	A	A	A	A	A	A	G	A	A	G	A	A	A	A	N	A	A	G	A	A	A	A	A	A	A	A	A	N	A	A
JAX00228792	6	22033262	0	C	T	C	C	C	C	C	C	T	C	C	C	C	C	C	C	H	C	C	C	C	C	C	H	C	C	C	C	C	C	C	C	C	C	C	C	C	C	C	C	C	C	C	C	H	T
JAX00604732	6	22033374	0	T	G	T	T	T	T	T	G	G	T	T	T	N	T	T	T	H	T	T	T	T	T	G	H	T	G	T	T	T	T	H	T	T	G	T	T	T	T	T	T	T	T	T	G	G	G
JAX00604733	6	22041219	0	T	C	T	T	T	T	T	C	T	T	T	T	H	T	T	T	T	T	T	T	T	T	C	T	T	C	T	T	T	T	H	T	T	C	T	T	T	T	T	T	T	T	T	H	T	T
JAX00604736	6	22042151	0	T	C	T	T	T	T	T	C	C	C	T	T	H	T	N	T	H	T	T	T	H	C	C	N	T	C	T	T	T	T	H	H	T	C	T	H	T	T	C	T	T	T	T	H	H	C
JAX00604741	6	22065589	0	T	C	T	T	T	T	T	C	C	T	T	T	H	T	T	T	H	T	T	T	T	T	C	H	T	C	T	T	T	T	H	T	T	C	T	T	T	T	T	T	T	T	T	H	H	C
JAX00604746	6	22084629	0	C	A	C	C	C	C	C	A	A	C	C	C	H	C	C	C	H	C	C	C	C	C	A	H	C	A	C	C	C	C	H	C	C	A	C	C	C	C	C	C	C	C	C	H	A	A
JAX00138726	6	22107973	0	C	A	C	C	C	C	C	A	C	C	C	C	H	C	C	C	C	C	C	C	C	C	A	C	C	A	C	C	C	C	H	C	C	A	C	C	C	C	C	C	C	C	C	H	C	C
JAX00138728	6	22138519	0	G	A	G	G	G	G	G	A	A	G	G	G	G	G	G	G	H	G	G	G	G	G	A	H	G	A	G	G	G	G	N	G	G	A	G	G	G	G	G	G	G	G	G	G	H	A
JAX00604750	6	22155197	0	C	T	T	C	C	C	C	C	C	C	C	C	H	C	C	C	H	C	C	C	C	C	C	H	T	C	C	T	C	C	C	C	C	C	C	H	C	C	C	T	H	C	C	C	C	C
JAX00228795	6	22155429	0	A	G	A	A	A	A	A	G	G	A	A	A	H	A	A	A	H	A	A	A	A	A	G	H	A	G	A	A	A	A	H	A	A	G	A	A	A	A	A	A	A	A	A	H	H	G
JAX00604754	6	22174465	0	T	C	T	T	T	T	T	C	C	T	T	T	H	T	T	T	H	T	T	T	T	T	C	H	T	C	T	T	T	T	H	T	T	C	T	T	T	T	T	T	T	T	T	H	H	C
JAX00604757	6	22188808	0	G	A	G	G	G	G	G	G	A	G	G	G	G	G	G	G	N	G	G	G	G	G	G	H	G	G	G	G	G	G	G	G	G	G	G	G	G	G	G	G	G	G	G	G	G	A
JAX00604760	6	22203498	0	T	A	T	T	T	T	T	A	A	T	T	T	H	T	T	T	H	T	T	T	T	T	A	H	T	A	T	T	T	T	H	T	T	A	T	T	T	T	T	T	T	T	T	H	H	A
JAX00604770	6	22269296	0	T	C	T	T	T	T	T	T	C	C	T	T	T	T	C	T	H	T	T	T	T	C	T	H	T	T	T	T	T	T	T	H	T	T	T	H	T	T	C	T	T	T	T	T	H	C
JAX00604771	6	22282244	0	T	G	T	T	T	T	T	G	T	T	T	T	N	T	T	T	T	T	T	T	T	T	G	T	T	G	T	T	T	T	N	T	T	G	T	T	T	T	T	T	T	T	T	H	T	T
JAX00228797	6	22298059	0	A	T	A	A	A	A	A	T	T	A	A	A	A	A	A	A	H	A	A	A	A	A	H	H	A	H	A	A	A	A	A	A	A	H	A	A	A	A	A	A	A	A	A	A	H	T
JAX00138741	6	22298304	0	G	A	G	G	G	G	G	G	A	G	G	G	G	G	G	G	H	G	G	G	G	G	G	H	G	G	G	G	G	G	G	G	G	G	G	G	G	G	G	G	G	G	G	G	H	A
JAX00604779	6	22325055	0	C	T	C	C	C	C	C	C	T	C	C	C	C	C	C	C	H	C	C	C	C	C	C	H	C	C	C	C	C	C	C	C	C	C	C	C	C	C	C	C	C	C	C	C	N	T
JAX00604785	6	22368645	0	A	C	A	A	A	A	A	A	A	C	A	A	A	A	C	A	A	A	A	A	A	C	A	A	A	A	A	A	A	A	A	H	A	A	A	H	A	A	C	A	A	A	A	A	A	A
JAX00604789	6	22372035	0	T	C	T	T	T	C	T	C	C	C	T	N	H	T	C	T	H	T	C	T	T	C	C	N	T	C	T	T	T	C	C	H	T	C	N	N	T	T	C	T	T	C	T	C	N	C
JAX00604790	6	22372064	0	G	A	G	G	G	A	G	G	A	A	G	H	G	G	A	G	H	G	A	G	G	A	G	H	G	G	G	G	G	A	H	H	G	G	H	H	G	G	A	G	G	A	G	H	H	A
JAX00604792	6	22374407	0	C	T	C	C	C	T	C	C	C	T	C	H	C	C	T	C	C	C	T	C	C	T	C	C	C	C	C	C	C	T	H	H	C	C	H	H	C	C	T	C	C	T	C	H	C	C
JAX00138749	6	22400366	0	G	C	G	G	G	C	G	G	G	G	G	H	G	G	G	G	G	G	C	G	G	G	G	G	G	G	G	G	G	C	H	G	G	G	H	G	G	G	G	G	G	C	G	H	G	G
JAX00138750	6	22421041	0	C	T	C	C	C	C	C	C	T	C	C	C	C	C	C	C	T	C	C	C	C	C	C	T	C	C	C	C	C	C	C	C	C	C	C	C	C	C	C	C	C	C	C	C	T	T
JAX00228798	6	22425810	0	G	A	G	G	G	G	G	A	G	G	G	G	N	G	G	G	G	G	G	G	G	G	A	N	G	A	G	G	G	G	A	N	G	A	G	G	G	G	G	G	G	G	G	N	G	N
JAX00604819	6	22553348	0	G	A	G	G	G	G	G	A	A	A	G	G	H	G	A	G	H	G	G	G	G	A	A	H	G	A	G	G	G	G	H	H	G	A	G	H	G	G	A	G	G	G	G	H	H	A
JAX00604821	6	22553839	0	T	C	T	T	T	C	C	C	C	T	C	H	H	T	T	T	H	C	C	T	T	T	C	H	T	C	C	T	C	C	C	T	H	C	H	T	T	T	T	T	T	C	C	C	H	C
JAX00604822	6	22558286	0	G	A	G	G	G	G	G	A	G	G	G	G	H	G	G	G	G	G	G	G	G	G	A	G	G	A	G	G	G	G	N	G	G	A	G	G	G	G	G	G	G	G	G	G	G	G
JAX00604823	6	22558702	0	T	C	T	T	T	C	C	C	C	C	C	H	H	T	C	T	H	C	C	T	T	C	C	H	T	C	C	T	C	C	C	H	H	C	H	H	T	T	C	T	T	C	C	C	H	C
JAX00604824	6	22558785	0	A	G	A	A	A	G	G	G	A	A	G	N	N	A	A	A	A	G	G	A	A	A	G	A	A	G	G	A	G	G	G	A	N	G	G	A	A	A	A	A	A	G	G	G	A	A
JAX00604828	6	22573320	0	C	T	C	C	C	C	C	T	C	C	C	C	H	C	C	C	C	C	C	C	C	C	T	C	C	T	C	C	C	C	H	C	C	T	C	C	C	C	C	C	C	C	C	H	C	C
JAX00604837	6	22627549	0	G	C	G	G	G	G	G	C	G	G	G	G	G	G	G	G	G	G	G	G	G	G	C	G	G	H	G	G	G	G	G	G	G	C	G	G	G	G	G	G	G	G	G	G	G	G
JAX00604845	6	22645168	0	G	A	G	G	G	G	G	A	A	A	G	G	H	G	A	G	H	G	G	G	G	A	A	H	G	A	G	G	G	G	H	H	G	A	G	H	G	G	A	G	G	G	G	N	A	A
JAX00228804	6	22678568	0	C	T	C	C	C	C	C	T	T	C	C	C	H	C	C	C	H	C	C	C	C	C	T	H	C	T	C	C	C	C	H	C	C	T	C	C	C	C	C	C	C	C	C	H	H	T
JAX00604851	6	22683924	0	G	A	G	G	G	G	G	A	A	A	G	G	G	G	A	G	H	G	G	G	G	A	A	H	G	A	G	G	G	G	G	H	G	A	G	H	G	G	A	G	G	G	G	G	H	A
JAX00604857	6	22709621	0	G	A	G	G	G	G	G	G	A	G	H	G	G	G	G	G	H	N	G	G	G	G	G	H	G	G	N	G	N	G	G	G	G	G	G	G	G	G	G	G	G	G	N	G	G	A
JAX00138773	6	22741562	0	G	C	G	G	G	G	G	C	C	C	G	G	H	G	N	G	H	G	G	G	G	C	C	H	G	C	G	G	G	G	H	H	G	C	G	N	G	G	C	G	G	G	G	N	H	C
JAX00138774	6	22743974	0	T	C	T	T	T	T	T	C	C	C	T	T	H	T	C	T	H	T	T	T	T	C	C	H	T	C	T	T	T	T	H	H	T	C	T	H	T	T	C	T	T	T	T	H	H	C
JAX00138775	6	22749021	0	C	T	C	C	C	C	C	C	T	C	C	C	C	C	C	C	H	C	C	C	C	C	C	H	C	C	C	C	C	C	C	C	C	C	C	C	C	C	C	C	C	C	C	C	H	T
JAX00138778	6	22785426	0	A	G	A	A	A	G	A	A	A	A	A	H	A	A	A	A	A	A	G	A	A	A	A	A	A	A	A	A	A	G	H	A	A	A	H	A	A	A	A	A	A	G	A	H	A	A
JAX00138779	6	22822784	0	G	T	G	G	G	T	G	T	G	G	G	H	H	G	G	G	G	G	T	G	G	G	N	G	G	T	G	G	G	N	T	G	G	H	G	G	G	G	G	G	G	T	G	T	G	G
JAX00138781	6	22835249	0	G	A	G	G	G	A	G	G	G	G	G	H	G	G	G	G	G	G	A	G	G	G	G	G	G	G	G	G	G	A	H	G	G	G	H	G	G	G	G	G	G	A	G	H	G	G
JAX00604871	6	22838954	0	C	T	C	C	C	T	C	C	C	T	C	H	C	C	T	C	C	C	T	C	C	T	C	C	C	C	C	C	C	T	H	H	C	C	H	H	C	C	T	C	C	T	C	H	C	C
JAX00604880	6	22895771	0	G	A	G	G	G	G	G	G	A	G	G	G	G	G	G	G	H	G	G	G	G	G	G	H	G	G	G	G	G	G	G	G	G	G	G	G	G	G	G	G	G	G	G	G	H	A
JAX00604881	6	22895905	0	A	G	A	A	A	G	A	G	G	G	A	H	H	A	G	A	H	A	G	A	A	G	G	H	A	G	A	A	A	G	G	H	A	G	H	H	A	A	G	A	A	G	A	G	H	G
JAX00138787	6	22896215	0	T	G	T	T	T	G	T	T	G	G	T	H	T	T	G	T	H	T	G	T	T	G	T	H	T	T	T	T	T	G	H	H	T	T	H	H	T	T	G	T	T	G	T	H	H	G
JAX00604882	6	22915696	0	T	C	T	T	T	C	T	T	T	T	T	H	T	T	T	T	T	T	C	T	T	T	T	T	T	T	T	T	T	C	H	T	T	T	H	T	T	T	T	T	T	C	T	H	T	T
JAX00138790	6	22936220	0	T	C	T	T	T	C	T	C	C	T	T	T	T	T	T	T	T	T	C	T	T	T	C	T	T	C	T	T	T	C	N	T	T	C	T	T	T	T	T	T	T	C	T	C	T	C
JAX00604892	6	22950008	0	G	A	G	G	G	G	G	G	G	A	G	G	G	G	A	G	G	G	G	G	G	A	G	G	G	G	G	G	G	G	G	H	G	G	G	H	G	G	A	G	G	G	G	G	G	G
JAX00604893	6	22958471	0	C	T	C	C	C	T	C	C	C	C	C	H	C	C	C	C	C	C	T	C	C	C	C	C	C	C	C	C	C	T	H	C	C	C	H	C	C	C	C	C	C	T	C	H	C	C
JAX00604896	6	22962808	0	G	A	G	G	G	G	G	A	A	G	G	G	H	G	G	G	H	G	G	G	G	G	N	H	G	A	G	G	G	G	H	G	G	H	G	G	G	G	N	G	G	G	G	N	H	A
JAX00228808	6	22965208	0	G	A	G	G	G	G	G	G	A	G	G	G	G	G	G	G	H	G	G	G	G	G	G	H	G	G	G	G	G	G	G	G	G	G	G	G	G	G	G	G	G	G	G	G	H	A
JAX00604897	6	22973704	0	A	G	A	A	A	G	A	G	A	G	A	A	H	A	G	A	A	A	G	A	A	G	G	A	A	G	A	A	A	G	G	H	A	G	A	H	A	A	G	A	A	G	A	G	A	A
JAX00604900	6	22993428	0	C	A	C	C	C	A	C	A	C	A	C	H	H	C	A	C	C	C	A	C	C	A	A	C	C	A	C	C	C	A	A	H	C	A	H	H	C	C	A	C	C	A	C	A	C	C
JAX00138794	6	23007307	0	A	G	A	A	A	G	A	G	G	G	A	N	N	A	G	A	N	A	G	A	A	G	G	H	A	G	A	A	A	G	G	N	A	G	N	H	A	A	G	A	A	G	A	G	N	G
JAX00604905	6	23042035	0	A	C	A	A	A	C	C	C	C	C	C	H	H	A	C	A	H	C	C	A	A	C	C	H	A	C	C	A	C	C	C	H	H	C	H	H	A	A	C	A	A	C	C	C	H	C
JAX00138797	6	23043201	0	C	T	C	C	C	T	T	T	T	T	T	H	H	C	T	C	H	T	T	C	C	T	T	H	C	T	T	C	T	T	T	H	H	T	H	H	C	C	T	C	C	T	T	T	H	T
JAX00604907	6	23044905	0	A	T	A	A	A	A	A	T	T	A	A	A	H	A	A	A	H	A	A	A	A	A	T	H	A	T	A	A	A	A	H	A	A	T	A	A	A	A	A	A	A	A	A	H	H	T
JAX00604912	6	23068396	0	C	T	C	C	C	C	C	C	C	T	C	C	C	C	T	C	C	C	C	C	C	T	C	C	C	C	C	C	C	C	C	H	C	C	C	H	C	C	T	C	C	C	C	C	C	C
JAX00138802	6	23119747	0	T	G	T	T	T	G	G	G	G	G	G	H	H	T	G	T	H	G	G	T	T	G	G	H	T	G	G	T	G	G	G	H	H	G	H	H	T	T	G	T	T	G	G	G	H	G
JAX00228810	6	23119832	0	G	A	G	G	G	G	G	G	A	G	G	G	G	G	G	G	H	G	G	G	G	G	G	H	G	G	G	G	G	G	G	G	G	G	G	G	G	G	G	G	G	G	G	G	N	A
JAX00604921	6	23153104	0	A	G	A	A	A	G	G	G	G	G	G	H	H	A	G	A	H	G	G	A	A	G	G	H	A	G	G	A	G	G	G	H	H	G	H	H	A	A	G	A	A	G	G	G	H	G
JAX00604930	6	23191704	0	C	T	C	C	C	C	C	C	T	T	C	C	C	C	T	C	H	C	C	C	C	T	C	H	C	C	C	C	C	C	C	H	C	C	C	H	C	C	T	C	C	C	C	C	H	T
JAX00138809	6	23217314	0	T	G	T	T	T	G	G	T	G	G	G	H	T	T	G	T	N	G	G	T	T	G	T	H	T	T	G	T	G	G	H	H	H	T	H	N	T	T	G	T	T	G	G	H	H	G
JAX00604944	6	23235716	0	G	A	G	G	G	G	A	G	A	G	A	G	G	G	G	G	H	A	G	G	G	G	G	N	G	G	H	G	A	G	G	G	H	G	G	G	G	G	G	G	G	G	A	G	H	A
JAX00604945	6	23235808	0	A	C	A	A	A	C	C	A	C	A	C	N	H	A	A	A	H	C	C	A	A	A	A	H	A	A	C	A	C	C	H	A	H	A	H	N	A	A	A	A	A	C	C	H	H	C
JAX00604946	6	23236514	0	C	A	C	C	C	A	C	C	C	C	C	H	C	C	C	C	C	C	A	C	C	C	C	C	C	C	C	C	C	A	H	C	C	C	H	C	C	C	C	C	C	A	C	H	C	C
JAX00604949	6	23256853	0	A	C	A	A	A	C	C	A	A	A	C	N	A	A	A	A	A	C	C	A	A	A	A	A	A	A	C	A	C	C	H	A	H	A	H	A	A	A	A	A	A	C	C	H	A	A
JAX00604952	6	23257396	0	C	T	C	C	C	C	C	C	T	T	C	C	C	C	T	C	H	C	C	C	C	T	C	H	C	C	C	C	C	C	C	H	C	C	C	H	C	C	T	C	C	C	C	C	H	T
JAX00228813	6	23264459	0	T	C	T	T	T	T	T	T	C	T	T	T	T	T	T	T	H	T	T	T	T	T	T	H	T	T	T	T	T	T	T	T	T	T	T	T	T	T	T	T	T	T	T	T	H	C
JAX00138813	6	23273316	0	T	C	C	T	T	T	T	T	T	T	T	T	H	C	T	T	H	T	T	T	T	T	T	H	C	T	T	C	T	T	T	T	T	T	T	H	T	T	T	C	H	T	T	T	T	T
JAX00138815	6	23303558	0	T	A	A	T	T	A	T	A	A	T	T	H	A	A	T	T	A	T	A	T	T	T	A	A	A	A	T	A	T	A	A	T	T	A	H	H	T	T	T	A	H	A	T	A	H	H
JAX00604964	6	23310777	0	C	T	T	C	C	C	T	C	C	C	T	C	H	T	C	C	H	T	C	C	C	C	C	H	T	C	T	T	T	C	C	C	H	C	C	H	C	C	C	T	H	C	T	C	C	H
JAX00604966	6	23321884	0	G	A	G	G	G	G	G	A	G	G	G	G	H	G	G	N	G	G	G	G	G	G	A	G	G	A	G	G	G	G	H	G	G	A	G	G	G	G	G	G	G	G	G	H	G	G
JAX00604969	6	23333792	0	G	T	G	G	G	T	G	G	G	T	G	H	G	G	T	G	G	G	T	G	G	T	G	G	G	G	G	G	G	T	H	H	G	G	H	H	G	G	T	G	G	T	G	H	G	G
JAX00604970	6	23333909	0	T	C	T	T	T	C	T	T	T	C	T	H	T	T	C	T	T	T	C	T	T	C	T	T	T	T	T	T	T	C	H	H	T	T	H	H	T	T	C	T	T	C	T	N	T	T
JAX00604974	6	23335772	0	T	G	T	T	T	T	T	G	T	T	T	T	H	T	T	T	T	T	T	T	T	T	G	T	T	G	T	T	T	T	H	T	T	G	T	T	T	T	T	T	T	T	T	H	T	T
JAX00604976	6	23342243	0	C	T	T	C	C	C	T	C	C	C	T	C	H	T	C	C	H	T	C	C	C	C	C	H	T	C	T	T	T	C	C	C	H	C	C	H	C	C	C	T	H	C	T	C	C	H
JAX00604978	6	23351682	0	G	A	G	G	G	G	G	A	G	G	G	G	H	G	G	G	G	G	G	G	G	G	A	G	G	A	G	G	G	G	H	G	G	A	G	G	G	G	G	G	G	G	G	H	G	G
JAX00604987	6	23397328	0	A	T	A	A	A	A	A	A	A	T	A	A	A	A	T	A	A	A	A	A	A	T	A	A	A	A	A	A	A	A	A	H	A	A	A	H	A	A	H	H	A	A	A	A	A	A
JAX00604988	6	23397446	0	T	C	C	T	T	T	C	C	T	T	C	T	C	C	T	T	H	C	T	T	T	T	C	H	C	C	C	C	C	T	H	T	H	C	T	H	T	T	T	H	H	T	C	H	T	H
JAX00604990	6	23404015	0	T	C	C	T	T	T	C	T	T	T	C	T	H	C	T	T	H	C	T	T	T	T	T	H	C	T	C	C	C	T	T	T	H	T	T	H	T	T	T	H	H	T	C	T	T	H
JAX00604997	6	23446229	0	G	A	G	G	G	G	G	G	G	A	G	G	G	G	A	G	G	G	G	G	G	A	G	G	G	G	G	G	G	G	G	H	G	G	G	H	G	G	H	H	G	G	G	G	G	G
JAX00605000	6	23449479	0	T	C	C	T	T	T	C	T	T	T	C	T	H	C	T	T	H	C	T	T	T	T	T	H	C	T	C	C	C	T	T	T	H	T	T	H	T	T	T	H	H	T	C	T	T	N
JAX00138827	6	23450268	0	G	A	A	G	G	G	A	G	G	G	A	G	H	A	G	G	H	A	G	G	G	G	G	H	A	G	A	A	A	G	G	G	H	G	G	H	G	G	G	H	A	G	A	G	G	H
JAX00605001	6	23451529	0	C	T	T	C	C	C	T	C	C	C	T	C	H	T	C	C	H	T	C	C	C	C	C	H	T	C	T	T	T	C	C	C	H	C	C	H	C	C	C	H	H	C	T	C	C	N
JAX00605007	6	23518700	0	A	G	G	A	A	A	G	G	A	G	G	A	G	G	G	A	H	G	A	A	A	G	G	H	G	G	G	G	G	A	H	H	H	G	A	G	A	A	H	G	H	A	G	H	A	H
JAX00138831	6	23518828	0	T	C	C	T	T	T	C	C	C	C	C	T	C	C	C	T	C	C	T	T	T	C	C	C	C	C	C	C	C	T	H	H	H	C	T	C	T	T	C	C	H	T	C	H	H	C
JAX00138833	6	23532092	0	A	G	G	A	A	A	G	G	G	G	G	A	G	G	G	A	G	G	A	A	A	G	G	G	G	G	G	G	G	A	H	H	H	G	A	G	A	A	G	G	N	A	G	H	N	G
JAX00138834	6	23532813	0	G	A	A	G	G	G	A	G	G	A	A	G	A	A	A	G	A	A	G	G	G	A	G	N	A	G	A	A	A	G	G	H	H	G	G	A	G	G	A	A	H	G	A	G	G	A
JAX00605010	6	23546711	0	A	C	A	A	A	A	A	C	A	A	A	A	H	A	A	A	A	A	A	A	A	A	C	A	A	C	A	A	A	A	N	A	A	C	A	A	A	A	A	A	A	A	A	H	A	A
JAX00605012	6	23576219	0	T	C	T	T	T	T	T	C	C	T	T	T	H	T	T	T	H	T	T	T	T	T	C	H	T	C	T	T	T	T	H	T	T	C	T	T	T	T	H	T	T	T	T	H	H	H
JAX00605017	6	23599826	0	T	C	T	T	T	T	T	T	T	C	T	T	T	T	C	T	T	T	T	T	T	C	T	T	T	T	T	T	T	T	T	H	T	T	T	H	T	T	H	H	T	T	T	T	T	T
JAX00228820	6	23625576	0	C	G	C	C	C	C	C	G	G	C	C	C	N	C	C	C	H	C	C	C	C	C	G	H	C	G	C	C	C	C	H	C	C	G	C	C	C	C	N	C	C	C	C	H	H	C
JAX00605020	6	23630756	0	G	T	G	G	G	G	G	T	T	G	G	G	H	G	G	G	H	G	G	G	G	G	T	H	G	T	G	G	G	G	H	G	G	T	G	G	G	G	H	G	G	G	G	H	H	H
JAX00138843	6	23661349	0	A	G	A	A	A	A	A	G	G	A	A	A	H	A	A	A	N	A	A	A	A	A	G	N	A	G	A	A	A	A	H	A	A	G	A	A	A	A	G	A	A	A	A	G	G	N
JAX00138844	6	23661544	0	A	C	A	A	A	A	A	C	C	A	A	A	H	A	A	A	H	A	A	A	A	A	C	H	A	C	A	A	A	A	H	A	A	C	A	A	A	A	N	A	A	A	A	H	H	N
JAX00138845	6	23684548	0	T	C	T	T	T	T	T	C	C	T	T	T	H	T	T	T	H	T	T	T	T	T	C	H	T	C	T	T	T	T	H	T	T	C	T	T	T	T	H	T	T	T	T	H	H	H
JAX00138848	6	23749214	0	T	A	A	T	T	T	A	A	A	A	A	T	A	A	A	T	A	A	T	T	T	A	A	A	A	A	A	A	A	T	H	H	H	A	T	A	T	T	A	A	H	T	A	N	H	A
JAX00605032	6	23749540	0	T	G	T	T	T	T	T	G	G	T	T	T	H	T	T	T	H	T	T	T	T	T	G	H	T	G	T	T	T	T	H	T	T	G	T	T	T	T	N	T	T	T	T	H	H	H
JAX00605037	6	23752580	0	C	T	C	C	C	C	C	T	T	T	C	C	H	C	T	C	H	C	C	C	C	T	T	H	C	T	C	C	C	C	H	H	C	T	C	H	C	C	T	H	C	C	C	H	H	H
JAX00605040	6	23754723	0	G	C	C	G	G	G	C	C	C	G	C	G	C	C	G	G	C	C	G	G	G	G	C	C	C	C	C	C	C	G	H	G	H	C	G	H	G	G	H	N	H	G	C	H	H	C
JAX00138850	6	23757743	0	T	A	A	T	T	T	A	A	A	A	A	T	A	A	A	T	A	A	T	T	T	A	A	A	A	A	A	A	A	T	T	H	T	A	T	A	T	T	A	A	T	T	A	T	T	A
JAX00138851	6	23765218	0	A	G	G	A	A	A	G	G	G	G	G	A	G	G	G	A	G	G	A	A	A	G	G	G	G	G	G	G	G	A	H	H	H	G	A	G	A	A	G	G	H	A	G	H	H	G
JAX00605046	6	23815916	0	A	T	T	A	A	A	T	T	T	A	T	A	T	T	A	A	T	T	A	A	A	A	T	T	T	T	T	T	T	A	H	A	H	T	A	H	A	A	H	H	H	A	T	H	H	T
JAX00605050	6	23884998	0	C	G	C	C	C	C	C	G	G	C	C	C	H	C	C	C	H	C	C	C	C	C	G	H	C	G	C	C	C	C	H	C	C	G	C	C	C	C	H	C	C	C	C	H	H	H
JAX00138861	6	23899258	0	G	A	A	G	G	G	A	G	G	A	A	G	A	A	A	G	A	A	G	G	G	A	G	A	A	N	A	A	A	G	G	G	G	G	G	A	G	G	N	A	G	G	A	G	G	N
JAX00605052	6	23922522	0	G	A	G	G	G	G	G	G	A	G	G	G	G	G	G	G	H	G	G	G	G	G	G	H	G	G	G	G	G	G	G	G	G	G	G	G	G	G	H	G	G	G	G	G	H	H
JAX00605055	6	23951914	0	C	T	C	C	C	C	C	T	C	C	C	C	H	C	C	C	C	C	C	C	C	C	T	C	C	T	C	C	C	C	H	C	C	T	C	C	C	C	C	C	C	C	C	H	C	C
JAX00138867	6	23990174	0	C	T	T	C	C	C	T	T	T	T	T	C	T	T	T	C	T	T	C	C	C	T	T	T	T	T	T	T	T	C	H	C	H	T	C	T	C	C	T	T	H	C	T	H	H	T
JAX00138872	6	24058039	0	G	A	A	G	G	G	A	G	G	G	A	G	G	A	G	G	H	A	G	G	G	G	G	H	A	G	A	A	A	G	G	G	H	G	G	H	G	G	G	H	N	G	A	G	G	H
JAX00605065	6	24062942	0	T	G	T	T	T	T	T	G	G	T	T	T	H	T	T	T	H	T	T	T	T	T	G	H	T	G	T	T	T	T	H	T	T	G	T	T	T	T	H	T	T	T	T	H	H	H
JAX00138873	6	24067291	0	T	C	C	T	T	T	C	C	C	T	C	T	C	C	T	T	C	C	T	T	T	T	C	C	C	C	C	C	C	T	H	T	H	C	T	H	T	T	H	H	H	T	C	H	H	C
JAX00138874	6	24071095	0	C	T	T	C	C	C	T	C	C	C	T	C	H	T	C	C	H	T	C	C	C	C	C	H	T	C	T	T	T	C	C	C	H	C	C	H	C	C	C	H	H	C	T	C	C	H
JAX00605075	6	24087495	0	A	G	G	A	A	A	G	A	G	A	G	A	H	G	A	A	N	G	A	A	A	A	A	G	G	A	G	G	G	A	A	A	G	A	A	H	A	A	H	H	H	A	G	A	H	G
JAX00605076	6	24087524	0	G	A	A	G	G	G	A	G	A	G	A	G	H	A	G	G	A	A	G	G	G	G	G	A	A	G	A	A	A	G	G	G	H	G	G	H	G	G	H	H	H	G	A	G	H	A
JAX00138877	6	24100454	0	A	G	G	A	A	A	G	G	G	A	G	A	G	G	A	A	G	G	A	A	A	A	G	G	G	G	G	G	G	A	H	A	H	G	A	H	A	A	H	H	H	A	G	H	H	G
JAX00605079	6	24108215	0	G	A	G	G	G	G	G	A	G	G	G	G	H	G	G	G	G	G	G	G	G	G	A	G	G	H	G	G	G	G	G	G	G	A	G	G	G	G	G	G	G	G	G	G	G	G
JAX00605084	6	24117535	0	C	A	C	C	C	C	C	A	C	C	C	C	N	C	C	C	C	C	C	C	C	C	A	C	C	A	C	C	C	C	H	C	C	A	C	C	C	C	C	C	C	C	C	H	C	C
JAX00138879	6	24127770	0	A	G	G	A	A	A	G	G	G	G	G	A	G	G	G	A	G	G	A	A	A	G	G	G	G	G	G	G	G	A	H	A	H	G	A	G	A	A	G	G	H	A	G	H	H	G
JAX00138880	6	24135499	0	A	G	G	A	A	A	G	G	G	G	G	A	G	G	G	A	G	G	A	A	A	G	G	G	G	G	G	G	G	A	H	A	H	G	A	G	A	A	G	G	H	A	G	H	H	G
JAX00605087	6	24163165	0	C	T	C	C	C	C	C	C	T	C	C	C	C	C	C	C	H	C	C	C	C	C	C	H	C	C	C	C	C	C	C	C	C	C	C	C	C	C	H	C	C	C	C	C	H	H
JAX00138884	6	24200052	0	A	G	G	A	A	A	G	G	G	G	G	A	G	G	G	A	G	G	A	A	A	G	G	G	G	G	G	G	G	A	H	A	H	G	A	G	A	A	G	G	H	A	G	H	N	G
JAX00605092	6	24202131	0	A	G	A	A	A	A	A	G	A	A	A	A	H	A	A	A	A	A	A	A	A	A	G	A	A	G	A	A	A	A	H	A	A	G	A	A	A	A	A	A	A	A	A	H	A	A
JAX00605095	6	24203051	0	A	G	G	A	A	A	G	G	G	G	G	A	G	G	G	A	G	G	A	A	A	G	G	G	G	G	G	G	G	A	H	A	H	G	A	G	A	A	G	G	H	A	G	H	H	G
JAX00605099	6	24221807	0	G	T	G	G	G	G	G	T	G	T	G	G	H	G	T	G	G	G	G	G	G	T	T	G	G	T	G	G	G	G	H	G	G	T	G	H	G	G	H	H	G	G	G	H	G	G
JAX00605102	6	24226618	0	C	A	C	C	C	C	C	A	A	C	C	C	H	C	C	C	H	C	C	C	C	C	A	H	C	A	C	C	C	C	H	C	C	A	C	C	C	C	H	C	C	C	C	H	H	H
JAX00605105	6	24263160	0	A	G	A	A	A	A	A	G	G	A	A	A	H	A	A	A	N	A	A	A	A	A	G	H	A	G	A	A	A	A	N	A	A	G	A	A	A	A	A	A	A	A	A	A	A	N
JAX00138887	6	24264198	0	G	A	A	G	G	G	A	G	G	G	A	G	H	A	G	G	H	A	G	G	G	G	G	H	A	G	A	A	A	G	G	G	H	G	G	H	G	G	G	H	H	G	A	G	G	H
JAX00605107	6	24267659	0	C	T	C	C	C	C	C	C	T	C	C	C	C	C	C	C	H	C	C	C	C	C	C	H	C	C	C	C	C	C	C	C	C	C	C	C	C	C	H	C	C	C	C	C	N	H
JAX00605109	6	24284389	0	C	T	C	C	C	C	C	C	T	T	C	C	C	C	T	C	H	C	C	C	C	T	C	H	C	C	C	C	C	C	C	C	C	C	C	H	C	C	T	H	C	C	C	C	H	H
JAX00605112	6	24288080	0	C	G	C	C	C	C	C	C	G	G	C	C	C	C	G	C	H	C	C	C	C	G	C	H	C	C	C	C	C	C	C	C	C	C	C	H	C	C	G	H	C	C	C	C	H	H
JAX00138890	6	24298059	0	G	T	T	G	G	G	T	G	G	G	T	G	H	T	G	G	H	T	G	G	G	G	G	H	T	G	T	T	T	G	G	G	H	G	G	H	G	G	G	H	H	G	T	G	G	H
JAX00138892	6	24298569	0	G	T	T	G	G	G	T	G	T	G	T	G	H	T	G	G	T	T	G	G	G	G	G	T	T	G	T	T	T	G	G	G	H	G	G	H	G	G	H	H	H	G	T	G	H	T
JAX00605127	6	24344132	0	T	G	G	T	T	T	G	G	G	T	G	T	G	G	T	T	G	G	T	T	T	T	G	G	G	G	G	G	G	T	H	T	H	G	T	H	T	T	H	H	H	T	G	H	H	G
JAX00605131	6	24345506	0	C	T	C	C	C	C	C	C	T	C	C	C	C	C	C	C	H	C	C	C	C	C	C	H	C	C	C	C	C	C	C	C	C	C	C	C	C	C	H	C	C	C	C	C	H	H
JAX00605133	6	24349328	0	A	T	T	A	A	A	T	T	T	A	T	A	T	T	A	A	T	T	A	A	A	A	T	T	T	T	T	T	T	A	H	A	H	T	A	H	A	A	H	H	H	A	T	H	N	T
JAX00138896	6	24368895	0	G	A	A	G	G	G	A	G	A	A	A	G	H	A	A	G	A	A	G	G	G	A	G	A	A	G	A	A	A	G	G	G	H	G	G	A	G	G	A	A	H	G	A	G	H	A
JAX00605142	6	24389432	0	G	A	G	G	G	G	G	G	A	G	G	G	G	G	G	G	H	G	G	G	G	G	G	H	G	G	G	G	G	G	G	G	G	G	G	G	G	G	H	G	G	G	G	G	H	H
JAX00138897	6	24389509	0	T	C	C	T	T	T	C	T	C	C	C	T	H	C	C	T	C	C	T	T	T	C	T	C	C	T	C	C	C	T	T	T	H	T	T	C	T	T	C	C	H	T	C	T	H	C
JAX00605143	6	24396824	0	G	A	G	G	G	G	G	G	A	G	G	G	G	G	G	G	H	G	G	G	G	G	G	H	G	G	G	G	G	G	G	G	G	G	G	G	G	G	H	G	G	G	G	G	H	H
JAX00605144	6	24404993	0	T	C	T	T	T	T	T	C	C	T	T	T	H	T	T	T	N	T	T	T	T	T	C	H	T	C	T	T	T	T	H	T	T	C	T	T	T	T	H	T	T	T	T	H	H	N
JAX00138899	6	24420057	0	G	T	G	G	G	G	G	T	G	G	G	G	H	G	G	G	G	G	G	G	G	G	N	G	G	N	G	G	G	G	H	G	G	H	G	G	G	G	G	G	G	G	G	H	G	G
JAX00138900	6	24421180	0	T	G	T	T	T	T	T	T	G	T	T	T	T	T	T	T	H	T	T	T	T	T	T	H	T	T	T	T	T	T	T	T	T	T	T	T	T	T	N	T	T	T	T	T	H	H
JAX00605158	6	24481061	0	T	C	T	T	T	T	T	C	C	T	T	T	H	T	T	T	N	T	T	T	T	T	C	T	T	C	T	T	T	T	H	T	T	C	T	T	T	T	H	T	T	T	T	H	H	N
JAX00228838	6	24551970	0	A	T	A	A	A	A	A	A	T	A	A	A	A	A	A	A	H	A	A	A	A	A	A	H	A	A	A	A	A	A	A	A	A	A	A	A	A	A	H	A	A	A	A	A	H	H
JAX00605163	6	24593061	0	G	C	G	G	G	G	G	C	C	G	G	G	H	G	G	G	H	G	G	G	G	G	C	H	G	C	G	G	G	G	H	G	G	C	G	G	G	G	H	G	G	G	G	H	H	H
JAX00605166	6	24599752	0	T	C	T	T	T	T	T	C	C	T	T	T	N	T	T	T	N	T	T	T	T	T	C	N	T	C	T	T	T	T	C	T	T	C	T	T	T	T	N	T	T	T	T	C	N	H
JAX00605167	6	24605315	0	A	G	A	A	A	A	A	A	G	A	A	A	A	A	A	A	H	A	A	A	A	A	A	H	A	A	A	A	A	A	A	A	A	A	A	A	A	A	H	A	A	A	A	A	H	H
JAX00605168	6	24609636	0	C	T	C	C	C	C	C	T	C	C	C	C	C	C	C	C	C	C	C	C	C	C	T	C	C	T	C	C	C	C	C	C	C	T	C	C	C	C	C	C	C	C	C	C	C	C
JAX00138917	6	24657758	0	C	G	C	C	C	C	C	G	C	C	C	C	N	C	C	C	C	C	C	C	C	C	G	C	C	G	C	C	C	C	N	C	C	G	C	C	C	C	C	C	C	C	C	C	C	C
JAX00605173	6	24697502	0	G	A	G	G	G	G	G	A	G	G	G	G	H	G	G	G	G	G	G	G	G	G	A	G	G	A	G	G	G	G	H	G	G	A	G	G	G	G	G	G	G	G	G	H	G	G
JAX00605181	6	24750380	0	T	C	T	T	T	T	T	C	C	T	T	T	H	T	T	T	H	T	T	T	T	T	C	H	T	C	T	T	T	T	H	T	T	C	T	T	T	T	H	T	T	T	T	H	H	H
JAX00605182	6	24750494	0	T	C	T	T	T	T	T	C	T	T	T	T	H	T	T	T	T	T	T	T	T	T	C	T	T	C	T	T	T	T	H	T	T	C	T	T	T	T	T	T	T	T	T	H	T	T
JAX00138926	6	24772061	0	A	T	T	A	A	A	T	A	A	A	T	A	H	T	A	A	H	T	A	A	A	A	A	T	T	A	T	T	T	A	A	A	H	A	A	H	A	H	A	H	H	A	T	A	A	H
JAX00228845	6	24789921	0	T	C	T	T	T	T	T	C	C	T	T	T	H	T	T	T	H	T	T	T	T	T	C	H	T	C	T	T	T	T	H	T	T	C	T	T	T	T	H	T	T	T	T	H	H	H
JAX00605185	6	24806285	0	A	G	A	A	A	A	A	G	G	A	A	A	H	A	A	A	H	A	A	A	A	A	G	H	A	G	A	A	A	A	H	A	A	G	A	A	A	A	H	A	A	A	A	H	H	H
JAX00138929	6	24814101	0	G	A	G	G	G	G	G	G	A	G	G	G	G	G	G	G	H	G	G	G	G	G	G	H	G	G	G	G	G	G	G	G	G	G	G	G	G	G	H	G	G	G	G	G	H	H
JAX00605189	6	24829932	0	C	T	C	C	C	C	C	C	T	C	C	C	C	C	C	C	H	C	C	C	C	C	C	H	C	C	C	C	C	C	C	C	C	C	C	C	C	C	H	C	C	C	C	C	N	H
JAX00138933	6	24859949	0	T	C	T	T	T	T	T	C	C	T	T	T	N	T	T	T	H	T	T	T	T	T	C	H	T	C	T	T	T	T	H	T	T	C	T	T	T	T	H	T	T	T	T	H	H	H
JAX00605193	6	24873374	0	G	C	G	G	G	G	G	G	C	G	G	G	G	G	G	G	H	G	G	G	G	G	G	H	G	G	G	G	G	G	G	G	G	G	G	G	G	G	N	G	G	G	G	G	H	H
JAX00605195	6	24886492	0	G	A	G	G	G	G	G	G	A	A	G	G	G	G	A	G	H	G	G	G	G	H	G	H	G	G	G	G	G	G	G	G	G	G	G	H	G	G	A	H	G	G	G	G	H	H
JAX00605197	6	24886612	0	T	G	T	T	T	T	T	T	G	G	T	T	T	T	G	T	H	T	T	T	T	H	T	H	T	T	T	T	T	T	T	T	T	T	T	H	T	T	G	H	T	T	T	T	H	H
JAX00605200	6	24939379	0	T	C	T	T	T	T	T	C	T	T	T	T	H	T	T	T	T	T	T	T	T	T	C	T	T	C	T	T	T	T	N	T	T	C	T	T	T	T	T	T	T	T	T	H	T	T
JAX00605201	6	24951661	0	C	T	C	C	C	C	C	C	C	T	C	C	C	C	T	C	C	C	C	C	C	H	C	C	C	C	C	C	C	C	C	C	C	C	C	H	C	C	H	H	C	C	C	C	C	C
JAX00605202	6	24971353	0	C	G	C	C	C	C	C	G	G	C	C	C	H	C	C	C	H	C	C	C	C	C	G	H	C	G	C	C	C	C	H	C	C	G	C	C	C	C	H	C	C	C	C	H	H	H
JAX00138941	6	24978561	0	A	G	A	A	A	A	A	G	G	G	A	A	H	A	G	A	N	A	A	A	A	H	G	H	A	G	A	A	A	A	H	A	A	G	A	H	A	A	G	H	A	A	A	H	A	A
JAX00138942	6	24978613	0	C	G	C	C	C	C	C	C	G	C	C	C	C	C	C	C	H	C	C	C	C	C	C	H	C	C	C	C	C	C	C	C	C	C	C	C	C	C	H	C	C	C	C	C	H	H
JAX00605204	6	24978845	0	C	T	C	C	C	C	C	T	C	C	C	C	H	C	C	C	C	C	C	C	C	C	T	C	C	T	C	C	C	C	H	C	C	T	C	C	C	C	C	C	C	C	C	H	C	C
JAX00138943	6	24979240	0	A	G	A	A	A	A	A	A	G	A	A	A	A	A	A	A	A	A	A	A	A	A	A	H	A	A	A	A	A	A	A	A	A	A	A	A	A	A	N	A	A	A	A	A	H	N
JAX00605211	6	25020008	0	A	G	A	A	A	A	A	A	G	A	A	A	A	A	A	A	H	A	A	A	A	A	A	H	A	A	A	A	A	A	A	A	A	A	A	A	A	A	G	A	A	A	A	A	H	H
JAX00605212	6	25028571	0	C	T	C	C	C	C	C	C	C	T	C	C	C	C	T	C	C	C	C	C	C	H	C	C	C	C	C	C	C	C	C	C	C	C	C	H	C	C	H	H	C	C	C	C	C	C
JAX00605216	6	25072342	0	A	G	A	A	A	A	A	G	G	G	A	A	H	A	G	A	H	A	A	A	A	H	G	H	A	G	A	A	A	A	H	A	A	G	A	H	A	A	G	H	A	A	A	H	H	H
JAX00605217	6	25072440	0	T	C	T	T	T	T	T	C	C	C	T	T	H	T	C	T	H	T	T	T	T	H	C	H	T	C	T	T	T	T	H	T	T	C	T	H	T	T	C	H	T	T	T	H	H	H
JAX00605218	6	25085216	0	C	T	T	C	C	C	T	C	C	C	T	C	H	T	C	C	H	T	C	C	C	H	C	H	T	C	T	T	T	C	C	C	H	C	C	H	C	C	C	H	H	C	T	C	C	H
JAX00228849	6	25109791	0	G	C	G	G	G	G	G	C	C	G	G	G	H	G	G	G	N	G	G	G	G	G	C	H	G	C	G	G	G	G	H	G	G	C	G	G	G	G	N	G	G	G	G	G	H	H
JAX00138951	6	25112569	0	C	T	T	C	C	C	T	T	T	C	T	C	T	T	C	C	T	T	C	C	C	H	T	T	T	T	T	T	T	C	H	C	N	T	C	H	C	C	H	H	H	C	T	H	H	T
JAX00138952	6	25113230	0	G	A	A	G	G	G	A	G	G	G	A	G	H	A	G	G	H	A	G	G	G	H	G	H	A	G	A	A	A	G	G	G	H	G	G	H	G	G	G	H	H	G	A	G	G	H
JAX00605227	6	25130033	0	A	T	A	A	A	A	A	T	A	A	A	A	H	A	A	A	A	A	A	A	A	A	T	A	A	T	A	A	A	A	H	A	A	T	A	A	A	A	A	A	A	A	A	H	A	A
JAX00605234	6	25197817	0	G	A	G	G	G	G	G	G	A	G	G	G	G	G	G	G	G	G	G	G	G	G	G	G	G	G	G	G	G	G	G	G	G	G	G	G	G	G	N	G	G	G	G	G	N	G
JAX00138958	6	25198679	0	T	C	C	T	T	T	C	C	C	T	C	T	C	C	T	T	C	C	T	T	T	H	C	C	C	C	C	C	C	T	H	T	C	C	T	H	T	T	H	H	H	T	C	H	H	C
JAX00605236	6	25213174	0	A	G	A	A	A	A	A	G	G	A	A	A	G	A	A	A	G	A	A	A	A	A	G	H	A	G	A	A	A	A	H	A	A	G	A	A	A	A	H	A	A	A	A	H	H	H
JAX00605237	6	25213869	0	G	T	T	G	G	G	T	G	G	G	T	G	N	T	G	G	G	T	G	G	G	H	G	N	T	G	T	T	T	G	G	G	T	G	G	H	G	G	G	G	G	G	T	G	G	G
JAX00138962	6	25258293	0	C	A	C	C	C	C	C	C	A	C	C	C	C	C	C	C	H	C	C	C	C	C	C	N	C	C	C	C	C	C	C	C	C	C	C	C	C	C	H	C	C	C	C	C	H	H
JAX00228853	6	25259025	0	G	A	G	G	G	G	G	A	A	G	G	G	H	G	G	G	N	G	G	G	G	G	A	H	G	A	G	G	G	G	H	G	G	A	G	G	G	G	A	G	G	G	G	H	A	A
JAX00138965	6	25298025	0	A	G	A	A	A	A	A	G	G	A	A	A	H	A	A	A	H	A	A	A	A	A	G	H	A	G	A	A	A	A	H	A	A	G	A	A	A	A	H	A	A	A	A	H	H	H
JAX00605247	6	25305873	0	G	A	G	G	G	G	G	A	G	G	G	G	H	G	G	G	G	G	G	G	G	G	A	G	G	A	G	G	G	G	H	G	G	A	G	G	G	G	G	G	G	G	G	H	G	G
JAX00228856	6	25331664	0	A	G	A	A	A	A	A	G	G	A	A	A	H	A	A	A	H	A	A	A	A	A	G	H	A	G	A	A	A	A	A	A	A	G	A	A	A	A	H	A	A	A	A	A	H	H
JAX00605251	6	25332503	0	C	T	C	C	C	C	C	T	T	C	C	C	H	C	C	C	H	C	C	C	C	C	T	N	C	T	C	C	C	C	H	C	C	T	C	C	C	C	N	C	C	C	C	H	N	C
JAX00138968	6	25337418	0	T	A	A	T	A	A	A	A	A	A	A	A	A	A	A	T	A	A	A	A	A	A	H	A	A	H	A	A	A	A	A	A	A	N	H	A	A	T	A	A	H	A	A	A	N	A
JAX00605253	6	25369252	0	G	A	G	G	G	G	G	A	G	G	G	G	H	G	G	G	G	G	G	G	G	G	A	G	G	A	G	G	G	G	N	G	N	A	G	G	G	G	G	G	G	G	G	H	G	G
JAX00138972	6	25378639	0	T	C	T	T	T	T	T	T	C	T	T	T	T	T	T	T	H	T	T	T	T	T	T	H	T	T	T	T	T	T	T	T	T	T	T	T	T	T	H	T	T	T	T	T	H	H
JAX00605255	6	25393822	0	C	G	C	C	C	C	C	G	G	C	C	C	H	C	C	C	H	C	C	C	C	C	G	H	C	G	C	C	C	C	H	C	C	G	C	C	C	C	H	C	C	C	C	H	H	H
JAX00138976	6	25421682	0	G	A	G	G	G	G	G	A	A	G	G	G	H	G	G	G	H	G	G	G	G	G	A	H	G	A	G	G	G	G	H	G	G	A	G	G	G	G	H	G	G	G	G	H	H	H
JAX00605259	6	25426904	0	C	G	C	C	C	C	C	G	C	C	C	C	G	C	C	C	C	C	C	C	C	C	G	C	C	G	C	C	C	C	G	C	C	G	C	C	C	C	C	C	C	C	C	N	C	C
JAX00138977	6	25454200	0	A	G	A	A	A	A	A	G	G	A	A	A	H	A	A	A	H	A	A	A	A	A	G	A	A	G	A	A	A	A	H	A	A	G	A	A	A	A	H	A	A	A	A	H	H	N
JAX00138981	6	25498778	0	T	A	T	T	T	T	T	T	A	T	T	T	T	T	T	T	H	T	T	T	T	T	T	H	T	T	T	T	T	T	T	T	T	T	T	T	T	T	H	T	T	T	T	T	H	H
JAX00605264	6	25541834	0	T	C	T	T	T	T	T	C	T	T	T	T	H	T	T	T	T	T	T	T	T	T	C	T	T	C	T	T	T	T	H	T	T	C	T	T	T	T	T	T	T	T	T	H	T	T
JAX00138985	6	25542923	0	A	T	A	A	A	A	A	T	T	A	A	A	H	A	A	A	H	A	A	A	A	A	T	N	A	T	A	A	A	A	H	A	A	T	A	A	A	A	N	A	A	A	A	H	N	N
JAX00605267	6	25549795	0	C	G	C	C	C	C	C	G	G	C	C	C	N	C	C	C	N	C	C	C	C	C	G	N	C	G	C	C	C	C	N	C	C	G	C	C	C	C	H	C	C	C	C	N	H	H
JAX00138990	6	25601065	0	A	G	A	A	A	A	A	G	G	A	A	A	H	A	A	A	H	A	A	A	A	A	G	H	A	G	A	A	A	A	H	A	A	G	A	A	A	A	H	A	A	A	A	H	H	H
JAX00605271	6	25633583	0	G	T	G	G	G	G	G	T	T	G	G	G	H	G	G	G	H	G	G	G	G	G	T	H	G	T	G	G	G	G	H	G	G	T	G	G	G	G	H	G	G	G	G	H	H	H
JAX00605274	6	25640141	0	C	T	C	C	C	C	C	T	T	C	C	C	H	C	C	C	N	C	C	C	C	C	T	H	C	T	C	C	C	C	T	C	C	T	C	C	C	C	H	C	C	C	C	T	H	H
JAX00605277	6	25651869	0	C	A	C	C	C	C	C	A	A	C	C	C	N	C	C	C	N	C	C	C	C	C	A	N	C	N	C	C	C	C	H	C	C	A	C	C	C	C	H	C	C	C	C	N	C	N
JAX00605278	6	25653520	0	C	A	C	C	C	C	C	A	C	C	C	C	N	C	C	C	C	C	C	C	C	C	A	C	C	A	C	C	C	C	H	C	C	A	C	C	C	C	C	C	C	C	C	H	C	C
JAX00605280	6	25672328	0	T	C	T	T	T	T	T	T	C	T	T	T	T	T	T	T	H	T	T	T	T	T	T	H	T	T	T	T	T	T	T	T	T	T	T	T	T	T	H	T	T	T	T	T	H	H
JAX00605283	6	25685282	0	T	C	T	T	T	T	T	C	T	T	T	T	H	T	T	T	T	T	T	T	T	T	C	T	T	C	T	T	T	T	H	T	T	C	T	T	T	T	T	T	T	T	T	H	T	T
JAX00138996	6	25695055	0	A	C	A	A	A	A	A	C	C	A	A	A	H	A	A	A	H	A	A	A	A	A	C	H	A	C	A	A	A	A	H	A	A	C	A	A	A	A	H	A	A	A	A	H	H	H
JAX00605292	6	25716511	0	C	T	C	C	C	C	C	C	T	C	C	C	C	C	C	C	C	C	C	C	C	C	C	C	C	C	C	C	C	C	C	C	C	C	C	C	C	C	H	C	C	C	C	C	C	C
JAX00605294	6	25726469	0	T	C	T	T	T	T	T	C	C	T	T	T	H	T	T	T	H	T	T	T	T	T	C	N	T	C	T	T	T	T	H	T	T	C	T	T	T	T	H	T	T	T	T	T	H	H
JAX00605297	6	25748819	0	C	T	C	C	C	C	C	C	T	C	C	C	C	C	C	C	H	C	C	C	C	C	C	H	C	C	C	C	C	C	C	C	C	C	C	C	C	C	H	C	C	C	C	C	H	H
JAX00139001	6	25764213	0	G	A	G	G	G	G	G	G	G	A	G	G	G	G	A	G	G	G	G	G	G	H	G	G	G	G	G	G	G	G	G	G	G	G	G	H	G	G	H	H	G	G	G	G	G	G
JAX00605312	6	25769193	0	T	A	T	T	T	T	T	T	A	T	T	T	T	T	T	T	H	T	T	T	T	T	T	N	T	T	T	T	T	T	T	T	T	T	T	T	T	T	H	T	T	T	T	T	H	H
JAX00228863	6	25799879	0	A	G	A	A	A	A	A	G	G	A	A	A	H	A	A	A	H	A	A	A	A	A	G	A	A	G	A	A	A	A	A	A	A	G	A	A	A	A	A	A	A	A	A	A	A	A
JAX00605315	6	25828679	0	C	T	C	C	C	C	C	T	T	C	C	C	H	C	C	C	H	C	C	C	C	C	T	H	C	T	C	C	C	C	H	C	C	T	C	C	C	C	H	C	C	C	C	H	H	H
JAX00605316	6	25828985	0	C	A	C	C	C	C	C	A	A	C	C	C	H	C	C	C	H	N	N	H	C	C	A	H	C	A	C	C	N	C	H	C	C	A	C	C	C	C	H	C	C	C	N	N	A	H
JAX00605318	6	25829728	0	C	A	C	C	C	C	C	A	A	C	C	C	N	C	C	C	H	C	C	C	C	C	A	H	C	A	C	C	C	C	H	C	C	A	C	C	C	C	A	C	C	C	C	H	N	H
JAX00139004	6	25831887	0	C	G	C	C	C	C	C	G	G	C	C	C	N	C	C	C	G	C	C	C	C	C	N	G	C	G	N	C	C	C	N	C	C	G	C	C	C	C	G	C	C	C	C	N	G	G
JAX00139008	6	25865009	0	A	G	A	A	A	A	A	G	G	A	A	A	H	A	A	A	H	A	A	A	A	A	G	H	A	G	A	A	A	A	H	A	A	G	A	A	A	A	H	A	A	A	A	H	H	H
JAX00605324	6	25881056	0	T	C	T	T	T	T	T	C	C	T	T	T	T	T	T	T	T	T	T	T	T	T	N	T	T	C	T	T	T	T	T	T	T	C	T	T	T	T	T	T	T	T	T	T	T	T
JAX00605329	6	25900729	0	A	T	A	A	A	A	A	A	T	A	A	A	A	A	A	A	H	A	A	A	A	A	A	A	A	A	A	A	A	A	A	A	A	A	A	A	A	A	H	A	A	A	A	A	H	H
JAX00605331	6	25912584	0	G	A	G	G	G	G	G	A	A	G	G	G	H	G	G	G	H	G	G	G	G	G	A	H	G	A	G	G	G	G	H	G	G	A	G	G	G	G	H	G	G	G	G	H	H	H
JAX00605333	6	25916119	0	T	C	T	T	T	T	T	C	T	T	T	T	H	T	T	T	T	T	T	T	T	T	C	T	T	C	T	T	T	T	H	T	T	C	T	T	T	T	T	T	T	T	T	N	T	T
JAX00605336	6	25926158	0	T	C	T	T	T	T	T	C	C	T	T	T	H	T	T	T	H	T	T	T	T	T	C	H	T	C	T	T	T	T	H	T	T	C	T	T	T	T	H	T	T	T	T	H	N	H
JAX00228872	6	26061118	0	A	G	A	A	A	A	A	G	G	A	A	A	H	A	A	A	H	A	A	A	A	A	G	H	A	G	A	A	A	A	H	A	A	G	A	A	A	A	H	A	A	A	A	H	H	H
JAX00605344	6	26076058	0	A	G	A	A	A	A	A	G	A	A	A	A	H	A	A	A	A	A	A	A	A	A	G	A	A	G	A	A	A	A	H	A	A	G	A	A	A	A	A	A	A	A	A	H	A	A
JAX00605346	6	26076397	0	C	T	C	C	C	C	C	C	T	C	C	C	C	C	C	C	H	C	C	C	C	C	C	H	C	C	C	C	C	C	C	C	C	C	C	C	C	C	N	C	C	C	C	C	H	H
JAX00139022	6	26078894	0	G	A	G	G	A	G	G	A	A	A	G	H	H	G	A	G	G	G	G	A	A	H	A	G	G	A	G	G	G	G	H	A	G	A	G	H	A	G	A	H	G	G	G	H	G	G
JAX00139023	6	26079472	0	T	C	T	T	C	T	T	T	T	C	T	H	T	T	C	T	T	T	T	C	C	H	T	T	T	T	T	T	T	T	T	C	T	T	T	H	C	T	H	H	T	T	T	T	T	T
JAX00605348	6	26082345	0	G	A	G	G	G	G	G	A	A	G	G	G	H	G	G	G	G	G	G	G	G	G	A	G	G	A	G	G	G	G	H	G	G	A	G	G	G	G	N	G	G	G	G	H	H	N
JAX00605351	6	26082773	0	A	C	A	A	C	A	A	C	C	C	A	H	H	A	C	A	H	A	A	C	C	H	C	H	A	C	A	A	A	A	H	C	A	C	A	H	C	A	C	H	A	A	A	H	H	H
JAX00605353	6	26091837	0	G	A	G	G	A	G	G	A	G	A	G	H	H	G	A	G	G	G	G	A	A	H	A	G	G	A	G	G	G	G	H	A	G	A	G	H	A	G	H	H	G	G	G	H	G	G
JAX00139024	6	26091957	0	A	G	A	A	G	A	A	A	A	G	A	H	A	A	G	A	A	A	A	G	G	H	A	A	A	A	A	A	A	A	A	G	A	A	A	H	G	A	H	H	A	A	A	A	A	A
JAX00139026	6	26092385	0	T	C	T	T	C	T	T	C	C	C	T	H	H	T	C	T	H	T	T	C	C	H	C	H	T	C	T	T	T	T	H	C	T	C	T	H	C	T	C	H	T	T	T	H	H	H
JAX00605354	6	26092443	0	C	T	C	C	C	C	C	C	T	C	C	C	C	C	C	C	H	N	C	C	C	C	C	H	C	C	C	C	C	C	C	C	C	C	C	C	C	C	H	C	C	C	C	C	H	H
JAX00605357	6	26100769	0	C	A	C	C	A	C	C	A	A	A	N	H	H	C	A	C	H	C	C	A	A	H	A	H	C	A	N	C	H	C	H	A	C	A	C	A	A	C	A	H	C	C	N	H	H	H
JAX00605360	6	26126388	0	C	T	C	C	C	C	C	T	C	C	C	C	H	C	C	C	C	C	C	C	C	C	T	C	C	T	C	C	C	C	H	C	C	T	C	C	C	C	C	C	C	C	C	H	C	C
JAX00605361	6	26131751	0	G	A	G	G	G	G	G	A	G	G	G	G	H	G	G	G	G	G	G	G	G	G	A	G	G	A	G	G	G	G	H	G	G	A	G	G	G	G	G	G	G	G	G	G	G	G
JAX00605364	6	26148892	0	T	C	T	T	T	T	T	C	C	T	T	T	T	T	T	T	H	T	T	T	T	T	C	H	T	C	T	T	T	T	H	T	T	C	T	T	T	T	C	T	T	T	T	H	H	H
JAX00605370	6	26154844	0	G	A	G	G	A	G	G	A	G	G	G	N	H	G	G	G	G	N	G	A	A	G	A	G	G	A	N	G	G	H	H	A	G	A	G	G	A	G	G	G	G	G	G	H	G	G
JAX00605371	6	26161199	0	G	A	G	G	G	G	G	A	A	G	G	G	H	G	G	G	H	G	G	G	G	G	A	H	G	A	G	G	G	G	H	G	G	A	G	G	G	G	H	G	G	G	G	H	H	H
JAX00605372	6	26163476	0	T	C	T	T	C	T	T	C	C	T	T	H	H	T	T	T	H	T	T	C	C	T	C	H	T	C	T	T	T	T	H	C	T	C	T	T	C	T	H	T	T	T	T	N	H	C
JAX00139033	6	26217273	0	C	T	C	C	T	C	C	C	C	C	C	H	C	C	C	C	C	C	C	T	T	C	C	C	C	C	C	C	C	C	C	T	C	C	C	C	T	C	C	C	C	C	C	C	C	C
JAX00605380	6	26250858	0	G	C	G	G	G	G	G	C	C	G	G	G	H	G	G	G	H	G	G	G	G	G	C	H	G	C	G	G	G	G	H	G	G	C	G	G	G	G	H	G	G	G	G	H	H	H
JAX00605383	6	26268560	0	A	C	A	A	A	A	A	C	C	A	A	A	H	A	A	A	H	A	A	A	A	A	C	H	A	C	A	A	A	A	H	A	A	C	A	A	A	A	H	A	A	A	A	H	H	H
JAX00605385	6	26270184	0	T	A	T	T	A	T	T	T	T	T	T	H	T	T	T	T	T	T	T	A	A	T	T	T	T	T	T	T	T	T	T	A	T	T	T	T	A	T	T	T	T	T	T	T	T	T
JAX00605389	6	26277509	0	C	G	C	C	G	C	C	G	C	C	C	H	H	C	C	C	C	C	C	G	G	C	G	C	C	G	C	C	C	C	C	G	C	G	C	C	G	C	C	C	C	C	C	N	C	C
JAX00605397	6	26296095	0	A	G	A	A	G	A	A	G	A	G	A	H	H	A	G	A	A	A	A	G	G	H	G	A	A	G	A	A	A	A	H	G	A	G	A	H	G	A	H	H	A	A	A	H	A	A
JAX00605401	6	26311877	0	T	C	T	T	C	T	T	C	C	C	T	H	H	T	C	T	H	T	T	C	C	H	C	H	T	C	T	T	T	T	H	C	T	C	T	H	C	T	C	H	T	T	T	H	H	H
JAX00605407	6	26356671	0	A	C	A	A	A	A	A	C	C	A	A	A	H	A	A	A	H	A	A	A	A	A	C	H	A	C	A	A	A	A	H	A	A	C	A	A	A	A	H	A	A	A	A	H	H	H
JAX00605410	6	26360542	0	A	G	A	A	A	A	A	A	G	A	A	A	A	A	A	A	H	A	A	A	A	A	N	N	A	A	A	A	A	A	A	A	A	A	A	A	A	A	H	A	A	A	A	A	A	H
JAX00605411	6	26361438	0	G	C	G	G	G	G	G	C	G	G	G	G	H	G	G	G	G	G	G	G	G	G	C	G	G	C	G	G	G	G	H	G	G	C	G	G	G	G	G	G	G	G	G	H	G	G
JAX00139045	6	26378312	0	T	A	T	T	T	T	T	T	A	T	T	T	T	T	T	T	H	T	T	T	T	T	T	H	T	T	T	T	T	T	T	T	T	T	T	T	T	T	H	T	T	T	T	T	H	H
JAX00139048	6	26402734	0	C	T	C	C	T	C	C	C	C	T	C	H	C	C	T	C	C	C	C	T	T	H	C	C	C	C	C	C	C	C	C	T	C	C	C	H	T	C	C	H	C	C	C	C	C	C
JAX00605417	6	26491101	0	G	T	G	G	G	G	G	T	G	G	G	G	H	G	G	G	G	G	G	G	G	G	T	G	G	T	G	G	G	G	H	G	G	T	G	G	G	G	G	G	G	G	G	H	G	G
JAX00605418	6	26491598	0	T	A	T	T	T	T	T	T	A	T	T	T	T	T	T	T	H	T	T	T	T	T	T	H	T	T	T	T	T	T	T	T	T	T	T	T	T	T	H	T	T	T	T	T	H	H
JAX00605421	6	26506682	0	A	G	A	A	A	A	A	A	G	A	A	A	A	A	A	A	N	A	A	A	A	A	A	H	A	A	A	A	A	A	A	A	A	A	A	A	A	A	H	A	A	A	A	A	H	H
JAX00139059	6	26536734	0	A	G	A	A	A	A	A	G	G	A	A	A	H	A	A	A	H	A	A	A	A	A	G	H	A	G	A	A	A	A	H	A	A	G	A	A	A	A	H	A	A	A	A	H	H	H
JAX00139061	6	26581860	0	A	G	A	A	A	A	A	A	G	A	A	A	A	A	A	A	H	A	A	A	A	A	A	H	A	A	A	A	A	A	A	A	A	A	A	A	A	A	H	A	A	A	A	A	H	N
JAX00605429	6	26600186	0	C	A	C	C	C	C	C	A	C	C	C	C	H	C	C	C	C	C	C	C	C	C	A	C	C	A	C	C	C	C	H	C	C	A	C	C	C	C	C	C	C	C	C	H	C	C
JAX00228881	6	26649220	0	T	A	T	T	T	T	T	A	A	T	T	T	H	T	T	T	H	T	T	T	T	T	A	H	T	A	T	T	T	T	H	T	T	A	T	T	T	T	H	T	T	T	T	N	H	H
JAX00139066	6	26654524	0	C	T	C	C	C	C	C	T	T	C	C	C	H	C	C	C	H	C	C	C	C	C	T	H	C	T	C	C	C	C	H	C	C	T	C	C	C	C	H	C	C	C	C	H	H	H
JAX00139073	6	26731719	0	G	C	G	G	G	G	G	G	C	G	G	G	G	G	G	G	H	G	G	G	G	G	G	H	G	G	G	G	G	G	G	G	G	G	G	G	G	G	H	G	G	G	G	G	H	H
JAX00139074	6	26731867	0	A	G	A	A	A	A	A	A	G	A	A	A	A	A	A	A	H	A	A	A	A	A	A	H	A	A	A	A	A	A	A	A	A	A	A	A	A	A	H	A	A	A	A	A	H	H
JAX00605437	6	26756703	0	G	A	G	G	G	G	G	G	A	G	G	G	G	G	G	G	H	G	G	G	G	G	G	H	G	G	G	G	G	G	G	G	G	G	G	G	G	G	H	G	G	G	G	G	H	H
JAX00228884	6	26760365	0	A	G	A	A	A	A	A	A	G	A	A	A	A	A	A	A	H	A	A	A	A	A	A	H	A	A	A	A	A	A	A	A	A	A	A	A	A	A	H	A	A	A	A	A	H	H
JAX00139075	6	26778188	0	C	A	C	C	C	C	C	A	A	C	C	C	C	C	C	C	C	C	C	C	C	C	A	C	C	A	C	C	C	C	C	C	C	A	C	C	C	C	C	C	C	C	C	C	C	C
JAX00605441	6	26780621	0	C	A	C	C	C	C	C	A	C	C	C	C	H	C	C	C	C	C	C	C	C	C	A	C	C	A	C	C	C	C	H	C	C	A	C	C	C	C	C	C	C	C	C	H	C	C
JAX00605443	6	26814475	0	T	A	T	T	T	T	T	A	A	T	T	T	H	T	T	T	H	T	T	T	T	T	A	H	T	A	T	T	T	T	H	T	T	A	T	T	T	T	H	T	T	T	T	T	H	H
JAX00139082	6	26861873	0	C	T	C	C	C	C	C	C	T	C	C	C	C	C	C	C	H	C	C	C	C	C	C	H	C	C	C	C	C	C	C	C	C	C	C	C	C	C	H	C	C	C	C	C	H	H
JAX00228889	6	26935337	0	C	T	C	C	C	C	C	C	T	C	C	C	C	C	C	C	H	C	C	C	C	C	C	H	C	C	C	C	C	C	C	C	C	C	C	C	C	C	H	C	C	C	C	C	H	H
JAX00139088	6	26950472	0	C	T	C	C	C	C	C	C	T	C	C	C	C	C	C	C	H	C	C	C	C	C	C	H	C	C	C	C	C	C	C	C	C	C	C	C	C	C	H	C	C	C	C	C	N	H
JAX00605456	6	26967371	0	C	T	C	C	C	C	C	C	T	C	C	C	C	C	C	C	C	C	C	C	C	C	C	C	C	C	C	C	C	C	C	C	C	C	C	C	C	C	N	C	C	C	C	C	H	H
JAX00139092	6	26980269	0	G	A	G	G	G	G	G	A	A	G	G	G	H	G	G	G	H	G	G	G	G	G	A	H	G	A	G	G	G	G	H	G	G	A	G	G	G	G	H	G	G	G	G	H	H	H
JAX00605461	6	27012699	0	T	C	T	T	T	T	T	C	C	C	T	T	H	T	C	T	H	T	T	T	T	H	C	H	T	C	T	T	T	T	H	T	T	C	T	H	T	T	C	H	T	T	T	N	H	H
JAX00605462	6	27013617	0	T	C	T	T	T	T	T	C	C	C	T	T	H	T	C	T	H	T	T	T	T	H	C	H	T	C	T	T	T	T	H	T	T	C	T	H	T	T	C	H	T	T	T	H	H	H
JAX00139094	6	27016388	0	C	T	C	C	C	C	C	T	T	C	C	C	H	C	C	C	H	C	C	C	C	C	T	H	C	T	C	C	C	C	H	C	C	T	C	C	C	C	H	C	C	C	C	H	H	H
JAX00139095	6	27018439	0	T	A	T	T	T	T	T	T	A	T	T	T	T	T	T	T	H	T	T	T	T	T	T	H	T	T	T	T	T	T	T	T	T	T	T	T	T	T	H	T	T	T	T	T	H	T
JAX00605463	6	27051862	0	C	G	C	C	C	C	C	C	G	C	C	C	C	C	C	C	N	C	C	C	C	C	C	H	C	C	C	C	C	C	C	C	C	C	C	C	C	C	H	C	C	C	C	C	H	H
JAX00139101	6	27099436	0	T	A	T	T	T	T	T	A	A	T	T	T	H	T	T	T	H	T	T	T	T	T	A	H	T	A	T	T	T	T	H	T	T	A	T	T	T	T	H	T	T	T	T	H	H	H
JAX00605468	6	27099899	0	A	G	A	A	A	A	A	G	G	A	A	A	H	A	A	A	H	A	A	A	A	A	G	H	A	G	A	A	A	A	H	A	A	G	A	A	A	A	H	A	A	A	A	H	H	H
JAX00605472	6	27180315	0	G	A	G	G	G	G	G	G	A	G	G	G	G	G	G	G	H	G	G	G	G	G	G	H	G	G	G	G	G	G	G	G	G	G	G	G	G	G	H	G	G	G	G	G	H	H
JAX00605473	6	27201152	0	C	A	C	C	C	C	C	C	A	C	C	C	C	C	C	C	H	C	C	C	C	C	C	H	C	C	C	C	C	C	C	C	C	C	C	C	C	C	H	C	C	C	C	C	H	H
JAX00605476	6	27215782	0	G	C	G	G	G	G	G	C	C	G	G	G	H	G	G	G	N	G	G	G	G	G	C	H	G	C	G	G	G	G	H	G	G	C	G	G	G	G	H	G	G	G	G	H	N	H
JAX00139110	6	27221012	0	T	C	T	T	T	T	T	T	C	T	T	T	H	T	T	T	H	T	T	T	T	H	T	H	T	T	T	T	T	T	T	T	T	T	T	T	T	T	T	T	T	T	T	T	H	H
JAX00605481	6	27238801	0	T	G	T	T	T	T	T	T	G	G	T	T	T	T	G	T	H	T	T	T	T	H	T	H	T	T	T	T	T	T	T	T	T	T	T	H	T	T	G	H	T	T	T	T	H	N
JAX00605483	6	27245588	0	T	C	T	T	T	T	T	C	T	T	T	T	H	T	T	T	T	T	T	T	T	T	C	T	T	C	T	T	T	T	H	T	T	C	T	T	T	T	T	T	T	T	T	H	T	T
JAX00605485	6	27247693	0	C	T	C	C	C	C	C	T	T	T	C	C	C	C	T	C	C	C	C	C	C	H	T	C	C	H	C	C	C	C	C	C	C	T	C	H	C	C	T	H	C	C	C	C	C	C
JAX00605486	6	27249034	0	C	T	C	C	C	C	C	T	T	C	C	C	H	C	C	C	H	C	C	C	C	C	T	H	C	T	C	C	C	C	H	C	C	T	C	C	C	C	H	C	C	C	C	H	H	H
JAX00605487	6	27249161	0	T	C	T	T	T	T	T	C	C	T	T	T	H	T	T	T	C	T	T	T	T	T	C	H	T	C	T	T	T	T	H	T	T	C	T	T	T	T	H	T	T	T	T	H	H	H
JAX00139113	6	27262349	0	A	G	A	A	A	A	A	G	G	A	A	A	H	A	A	A	H	A	A	A	A	A	G	H	A	H	A	A	A	A	H	A	A	G	A	A	A	A	H	A	A	A	A	H	H	H
JAX00605488	6	27274609	0	T	C	T	T	T	T	T	C	C	C	T	T	H	T	C	T	H	T	T	T	T	H	C	H	T	C	T	T	T	T	H	T	T	C	T	H	T	T	C	H	T	T	T	H	H	H
JAX00605491	6	27279653	0	T	C	T	T	T	T	T	T	T	C	T	T	T	T	C	T	T	T	T	T	T	C	T	T	T	T	T	T	T	T	T	T	T	T	T	C	T	T	H	H	T	T	T	T	T	T
JAX00605495	6	27309497	0	C	T	C	C	C	C	C	C	T	C	C	C	C	C	C	C	H	C	C	C	C	C	C	H	C	C	C	C	C	C	C	C	C	C	C	C	C	C	H	C	C	C	C	C	H	H
JAX00139119	6	27339503	0	A	C	A	A	A	A	A	C	C	A	A	A	H	A	A	A	C	A	A	A	A	A	C	H	A	C	A	A	A	A	H	A	A	C	A	A	A	A	C	A	A	A	A	N	H	H
JAX00605497	6	27362529	0	G	A	G	G	G	G	G	G	A	G	G	G	G	G	G	G	H	G	G	G	G	G	G	H	G	G	G	G	G	G	G	G	G	G	G	G	G	G	H	G	G	G	G	G	H	H
JAX00139121	6	27378278	0	G	T	G	G	G	G	G	T	G	G	G	G	H	G	G	G	G	G	G	G	G	G	T	G	G	T	N	G	G	G	N	G	G	T	G	G	G	G	G	G	G	G	G	H	G	G
JAX00605499	6	27378319	0	T	A	T	T	T	T	T	A	A	A	T	T	H	T	A	T	H	T	T	T	T	H	A	H	T	A	T	T	T	T	H	T	T	A	T	H	T	T	A	H	T	T	T	H	H	H
JAX00605503	6	27408178	0	T	G	T	T	T	T	T	T	T	G	T	T	T	T	G	T	T	T	T	T	T	H	T	T	T	T	T	T	T	T	T	T	T	T	T	H	T	T	H	H	T	T	T	T	T	T
JAX00139126	6	27461122	0	G	C	G	G	G	G	G	G	C	G	G	G	G	G	G	G	H	G	G	G	G	G	G	H	G	G	G	G	G	G	G	G	G	G	G	G	G	G	H	G	G	G	G	G	H	H
JAX00139127	6	27461142	0	A	G	A	A	A	A	A	A	G	A	A	A	A	A	A	A	N	A	A	A	A	A	A	N	A	A	A	A	A	A	A	A	A	A	A	A	A	A	N	A	A	A	A	A	N	N
JAX00139140	6	27621020	0	C	T	C	C	C	C	C	T	T	C	C	C	H	C	C	C	H	C	C	C	C	C	T	H	C	T	C	C	C	C	N	C	C	T	C	C	C	C	H	C	C	C	C	N	H	H
JAX00139143	6	27663867	0	G	T	G	G	G	G	G	G	T	G	G	G	G	G	G	G	H	G	G	G	G	G	G	H	G	G	G	G	G	G	G	G	G	G	G	G	G	G	H	G	G	G	G	G	H	H
JAX00605526	6	27674283	0	T	C	T	T	T	T	T	T	C	T	T	T	T	T	T	T	H	T	T	T	T	T	T	N	T	T	T	T	T	T	T	T	T	T	T	T	T	T	H	T	T	T	T	T	H	H
JAX00139144	6	27696207	0	T	C	T	T	T	T	T	C	C	T	T	T	H	T	T	T	H	T	T	T	T	T	C	H	T	C	T	T	T	T	H	T	T	C	T	T	T	T	H	T	T	T	T	H	H	H
JAX00605529	6	27699649	0	G	A	G	G	G	G	G	A	G	G	G	G	H	G	G	G	G	G	G	G	G	G	A	G	G	A	G	G	G	G	H	G	G	A	G	G	G	G	G	G	G	G	G	H	G	G
JAX00605532	6	27710486	0	C	G	C	C	C	C	C	C	G	C	C	C	C	C	C	C	H	C	C	C	C	C	C	H	C	C	C	C	C	C	C	C	C	C	C	C	C	C	H	C	C	C	C	C	H	H
JAX00605535	6	27728234	0	C	G	C	C	C	C	C	G	G	C	C	C	H	C	C	C	N	C	C	C	C	C	G	N	C	G	C	C	C	C	N	C	C	G	C	C	C	C	H	C	C	C	C	H	H	H
JAX00605542	6	27757728	0	G	A	G	G	G	G	G	G	A	G	G	G	G	G	G	G	H	G	G	G	G	G	G	H	G	G	G	G	G	G	G	G	G	G	G	G	G	G	H	G	G	G	G	G	H	H
JAX00605544	6	27767799	0	C	T	C	C	C	C	C	C	T	C	C	C	C	C	C	C	H	C	C	C	C	C	C	H	C	H	C	C	C	C	C	C	C	C	C	C	C	C	H	C	C	C	C	C	H	H
JAX00605549	6	27775797	0	T	C	T	T	T	T	T	T	C	T	T	T	T	T	T	T	H	T	T	T	T	T	T	H	T	T	T	T	T	T	T	T	T	T	T	T	T	T	H	T	T	T	T	T	H	H
JAX00605552	6	27809586	0	G	A	G	G	G	G	G	A	G	G	G	G	H	G	G	G	G	G	G	G	G	G	A	G	G	A	G	G	G	G	H	G	G	A	G	G	G	G	G	G	G	G	G	H	G	G
JAX00139153	6	27818453	0	A	C	A	A	A	A	A	C	C	A	A	A	H	A	A	A	H	A	A	A	A	A	C	H	A	C	N	A	N	A	H	A	A	C	A	A	A	A	N	A	A	H	A	H	H	H
JAX00139154	6	27818549	0	C	T	C	C	C	C	C	T	C	C	C	C	C	C	C	C	C	C	C	C	C	C	T	C	C	T	C	C	C	C	C	C	C	H	C	C	C	C	C	C	C	C	C	N	C	C
JAX00605559	6	27849773	0	A	C	A	A	A	A	A	C	A	A	A	A	H	A	A	A	A	A	A	A	A	A	C	A	A	C	A	A	A	A	H	A	A	C	A	A	A	A	A	A	A	A	A	H	A	A
JAX00605566	6	27874581	0	A	G	A	A	A	A	A	G	G	A	A	A	H	A	A	A	H	A	A	A	A	A	G	H	A	G	A	A	A	A	H	A	A	G	A	A	A	A	H	A	A	A	A	H	H	H
JAX00605567	6	27876153	0	A	G	A	A	A	A	A	G	G	G	A	A	H	A	G	A	H	A	A	A	A	H	G	H	A	G	A	A	A	A	H	A	A	G	A	H	A	A	G	N	A	A	A	H	H	H
JAX00139162	6	27933265	0	A	G	A	A	G	A	A	G	G	G	A	H	H	A	G	A	H	A	A	G	G	H	G	H	A	G	A	A	A	A	H	G	A	G	A	H	G	A	G	H	A	A	A	N	H	H
JAX00605578	6	27941710	0	G	A	G	G	G	G	G	A	G	G	G	G	N	G	G	G	G	G	G	G	G	G	A	G	G	A	G	G	G	G	H	G	G	A	G	G	G	G	G	G	G	G	G	H	G	G
JAX00605581	6	27942852	0	A	G	A	A	A	A	A	A	A	G	A	A	A	A	G	A	A	A	A	A	A	H	A	A	A	A	A	A	A	A	A	A	A	A	A	H	A	A	G	H	A	A	A	A	A	A
JAX00605584	6	27947237	0	A	G	A	A	A	A	A	G	G	G	A	A	N	A	G	A	H	A	A	A	A	H	G	H	A	G	A	A	A	A	H	A	A	G	A	H	A	A	G	H	A	A	A	H	H	H
JAX00605587	6	27971599	0	T	C	T	T	T	T	T	C	C	C	T	T	H	T	C	T	H	T	T	T	T	H	C	H	T	C	T	T	T	T	H	T	T	C	T	H	T	T	C	H	T	T	T	H	H	H
JAX00605588	6	27973535	0	G	A	G	G	G	G	G	G	G	A	G	G	G	G	A	G	G	G	G	G	G	H	G	G	G	G	G	G	G	G	G	G	G	G	G	H	G	G	H	H	G	G	G	G	G	G
JAX00139166	6	27980656	0	G	C	G	G	G	G	G	C	C	C	G	N	H	G	H	G	H	G	G	G	G	G	C	H	G	C	G	G	G	G	H	G	G	C	G	G	G	G	C	G	G	G	G	N	H	H
JAX00605592	6	27989790	0	G	T	G	G	G	G	G	T	G	G	G	G	H	G	G	G	G	G	G	G	G	G	T	G	G	T	G	G	G	G	N	G	G	T	G	G	G	G	G	G	G	G	G	H	G	G
JAX00605593	6	27990022	0	C	A	C	C	C	C	C	C	C	A	C	C	C	C	A	C	C	C	C	C	C	H	C	C	C	C	C	C	C	C	C	C	C	C	C	H	C	C	A	H	C	C	C	C	C	C
JAX00605594	6	27991106	0	T	C	T	T	T	T	T	C	C	T	T	T	H	T	T	T	H	T	T	T	T	T	C	H	T	C	T	T	T	T	H	T	T	C	T	T	T	T	H	T	T	T	T	H	H	H
JAX00605596	6	28004791	0	T	C	T	T	T	T	T	T	C	T	T	T	T	T	T	T	H	T	T	T	T	T	T	H	T	T	T	T	T	T	T	T	T	T	T	T	T	N	N	T	T	T	T	T	H	H
JAX00139170	6	28020946	0	A	G	A	A	A	A	A	A	G	A	A	A	A	A	A	A	A	A	A	A	A	A	H	A	A	A	A	A	A	A	A	A	A	N	A	A	A	A	A	A	A	A	A	A	A	A
JAX00605600	6	28026760	0	A	G	A	A	A	A	A	G	A	G	A	A	H	A	G	A	A	A	A	A	A	H	G	A	A	G	A	A	A	A	H	A	A	G	A	H	A	A	H	H	A	A	A	H	A	A
JAX00605604	6	28035377	0	A	G	A	A	A	A	A	G	G	A	A	A	H	A	A	A	H	A	A	A	A	A	G	H	A	G	A	A	A	A	H	A	A	G	A	A	A	A	H	A	A	A	A	H	G	H
JAX00605606	6	28038531	0	C	T	C	C	C	C	C	T	T	T	C	C	H	C	T	C	H	C	C	C	C	H	T	H	C	T	C	C	C	C	H	C	C	T	C	H	C	C	T	H	C	C	C	H	H	H
JAX00139171	6	28057986	0	G	T	G	G	G	G	G	T	T	G	G	G	H	G	H	G	H	G	G	G	G	G	T	H	G	T	G	G	G	G	H	G	G	T	G	G	G	G	T	G	G	G	G	H	H	H
JAX00605617	6	28096964	0	T	C	T	T	T	T	T	C	C	T	T	T	H	T	T	T	H	T	T	T	T	T	C	H	T	C	T	T	T	T	H	T	T	C	T	T	T	T	H	T	T	T	T	H	H	H
JAX00139175	6	28100746	0	A	G	A	A	A	A	A	G	G	A	A	A	H	A	A	A	H	A	A	A	A	A	G	H	A	G	A	A	A	A	H	A	A	G	A	A	A	A	H	A	A	A	A	H	H	H
JAX00605623	6	28137917	0	T	C	T	T	T	T	T	T	T	C	T	T	T	T	C	T	T	T	T	T	T	H	T	T	T	T	T	T	T	T	T	T	T	T	T	H	T	T	H	H	T	T	T	T	T	T
JAX00139177	6	28138110	0	A	G	A	A	A	A	A	G	G	G	A	A	H	A	G	A	H	A	A	A	A	H	G	H	A	G	A	A	A	A	H	A	A	G	A	H	A	A	G	H	A	A	A	H	H	H
JAX00139178	6	28153175	0	C	T	C	C	C	C	C	T	T	C	C	C	C	C	C	C	C	C	C	C	C	C	T	C	C	T	C	C	C	C	C	C	C	T	C	C	C	C	C	C	C	C	C	C	C	C
JAX00605628	6	28155814	0	A	G	A	A	A	A	A	G	G	G	A	A	H	A	G	A	H	A	A	A	A	H	G	H	A	G	A	A	A	A	H	A	A	G	A	H	A	A	G	H	A	A	A	H	H	H
JAX00139181	6	28189838	0	T	C	T	T	T	T	T	C	C	T	T	T	H	T	T	T	H	T	T	T	T	T	C	H	T	C	T	T	T	T	H	T	T	C	T	T	T	T	C	T	T	T	T	H	H	H
JAX00605631	6	28202522	0	C	G	C	C	C	C	C	G	C	C	C	C	H	C	C	C	C	C	C	C	C	C	G	C	C	G	C	C	C	C	H	C	C	G	C	C	C	C	C	C	C	C	C	H	C	C
JAX00605632	6	28231929	0	C	G	C	C	C	C	C	C	C	G	C	C	C	C	G	C	C	C	C	C	C	H	C	C	C	C	C	C	C	C	C	C	C	C	C	H	C	C	H	H	C	C	C	C	C	C
JAX00605634	6	28241208	0	G	C	G	G	G	G	G	C	G	C	G	G	H	G	C	G	G	G	G	G	G	H	C	G	G	C	G	G	G	G	H	G	G	C	G	H	G	G	H	H	G	G	G	H	G	G
JAX00605636	6	28243322	0	C	T	C	C	C	C	C	C	T	C	C	C	C	C	C	C	H	C	C	C	C	C	C	H	C	C	C	C	C	C	C	C	C	C	C	C	C	C	H	C	C	C	C	C	H	H
JAX00605637	6	28250395	0	A	G	A	A	A	A	A	G	G	G	A	A	N	A	G	A	H	A	A	A	A	H	G	H	A	G	A	A	A	A	H	A	A	G	A	H	A	A	G	H	A	A	A	H	H	H
JAX00605643	6	28274589	0	G	T	G	G	G	G	G	T	T	T	G	G	H	G	T	G	H	G	G	G	G	H	T	H	G	T	G	G	G	G	H	G	G	T	G	H	G	G	T	H	G	G	G	H	N	H
JAX00605647	6	28294917	0	T	C	T	T	T	T	T	T	C	C	T	T	T	T	C	T	H	T	T	T	T	H	T	H	T	T	T	T	T	T	T	T	T	T	T	H	T	T	C	H	T	T	T	T	H	H
JAX00605650	6	28296227	0	G	A	G	G	G	G	G	A	G	G	G	G	H	G	G	G	G	G	G	G	G	G	A	G	G	A	G	G	G	G	H	G	G	A	G	G	G	G	G	G	G	G	G	H	G	G
JAX00139189	6	28298041	0	G	A	G	G	G	G	G	A	G	G	G	G	H	G	G	G	G	G	G	G	G	G	A	G	G	A	G	G	G	G	H	G	G	A	G	G	G	G	G	G	G	G	G	H	G	G
JAX00139190	6	28301473	0	C	T	C	C	C	C	C	C	T	C	C	C	C	C	C	C	H	C	C	C	C	C	C	H	C	C	C	C	C	C	C	C	C	C	C	C	C	C	H	C	C	C	C	C	H	H
JAX00605653	6	28302442	0	T	C	T	T	T	T	T	C	T	C	T	T	H	T	C	T	T	T	T	T	T	H	C	T	T	C	T	T	T	T	H	T	T	C	T	H	T	T	H	H	T	T	T	H	T	T
JAX00605654	6	28302588	0	G	T	G	G	G	G	G	T	G	T	G	G	H	G	T	G	G	G	G	G	G	H	T	G	G	T	G	G	G	G	H	G	G	T	G	H	G	G	N	H	G	G	G	H	G	G
JAX00605655	6	28313099	0	C	T	C	C	C	C	C	T	T	C	C	C	H	C	C	C	H	C	C	C	C	C	T	H	C	T	C	C	C	C	H	C	C	T	C	C	C	C	H	C	C	C	C	H	H	H
JAX00605658	6	28336708	0	G	A	G	G	G	G	G	G	G	A	G	G	G	G	A	G	G	G	G	G	G	H	G	G	G	G	G	G	G	G	G	G	G	N	G	N	G	G	H	H	G	G	G	G	G	G
JAX00139196	6	28388149	0	G	A	G	G	A	G	G	G	A	A	G	N	G	G	A	G	H	G	G	A	A	H	G	H	G	G	G	G	G	G	G	A	G	G	G	H	A	G	A	N	G	G	G	G	H	H
JAX00605675	6	28408703	0	G	A	G	G	G	G	G	A	A	G	G	G	H	G	G	G	H	G	G	G	G	G	A	H	G	A	G	G	G	G	H	G	G	A	G	G	G	G	H	G	G	G	G	H	H	H
JAX00605678	6	28409902	0	G	A	G	G	G	G	G	G	A	G	G	G	G	G	G	G	G	G	G	G	G	G	G	G	G	G	G	G	G	G	G	G	G	G	G	G	G	G	G	G	G	G	G	G	G	G
JAX00605680	6	28412612	0	T	C	T	T	T	T	T	T	T	C	T	T	T	T	C	T	T	T	T	T	T	C	T	T	T	T	T	T	T	T	T	T	T	T	T	H	T	T	H	H	T	T	T	T	T	T
JAX00605684	6	28415277	0	T	G	T	T	G	T	T	G	G	G	T	H	N	T	N	T	H	T	T	G	G	H	G	H	T	G	T	T	T	T	H	G	T	G	T	H	G	T	G	G	T	N	T	N	H	N
JAX00605685	6	28415404	0	T	C	T	T	T	T	T	C	C	C	T	T	N	T	C	T	H	T	T	T	T	H	C	H	T	C	T	T	T	T	N	T	T	C	T	H	T	T	C	H	T	T	T	H	H	N
JAX00139201	6	28442460	0	A	T	A	A	T	A	A	T	A	A	A	H	H	A	A	A	A	A	A	T	T	A	T	A	A	T	A	A	A	A	H	T	A	T	A	A	T	A	A	A	A	A	A	H	A	A
JAX00139202	6	28442824	0	T	C	T	T	C	T	T	C	C	T	T	H	H	T	T	T	H	T	T	C	C	T	C	H	T	C	T	T	T	T	H	C	T	C	T	T	C	T	H	T	T	T	T	H	H	H
JAX00139203	6	28462678	0	A	G	A	A	G	A	A	G	G	A	A	H	H	A	A	A	H	A	A	G	G	A	G	H	A	G	A	A	A	A	H	G	A	G	A	A	G	A	N	A	A	A	A	H	N	H
JAX00605694	6	28463712	0	C	T	C	C	C	C	C	C	C	T	C	H	C	C	T	N	C	C	N	C	C	H	C	C	C	C	C	C	C	N	C	C	C	H	C	H	C	C	H	N	C	C	C	C	C	C
JAX00605702	6	28506636	0	C	T	C	C	T	C	C	C	T	C	C	H	C	C	C	C	H	C	C	T	T	C	C	H	C	C	C	C	C	C	C	T	C	C	C	C	T	C	H	C	C	C	C	C	H	H
JAX00605703	6	28511695	0	A	G	A	A	A	A	A	G	A	A	A	A	H	A	A	A	A	A	A	A	A	A	G	A	A	G	A	A	A	A	H	A	A	G	A	A	A	A	A	A	A	A	A	N	A	A
JAX00605704	6	28516352	0	G	C	G	G	G	G	G	C	C	G	G	G	H	G	G	G	H	G	G	G	G	G	C	H	G	C	G	G	G	G	H	G	G	C	G	G	G	G	H	G	G	G	G	H	H	H
JAX00605706	6	28522191	0	A	G	A	A	G	A	A	A	G	A	A	H	A	A	A	A	H	A	A	G	G	A	A	H	A	A	A	A	A	A	A	G	A	A	A	A	G	A	H	A	A	A	A	A	H	H
JAX00139207	6	28541307	0	T	C	T	T	C	T	T	C	C	T	T	H	H	T	T	T	H	T	T	C	C	T	C	H	T	C	T	T	T	T	H	C	T	C	T	T	C	T	H	T	T	T	T	H	H	H
JAX00605716	6	28561338	0	A	C	A	A	C	A	A	C	C	A	A	N	H	A	A	A	H	A	A	C	C	A	C	N	A	N	A	A	A	A	H	C	A	C	A	A	C	N	C	A	A	A	A	H	H	H
JAX00605717	6	28561539	0	A	G	A	A	G	A	A	A	A	A	A	H	A	A	A	A	A	A	A	G	G	A	A	A	A	A	A	A	A	A	A	G	A	A	A	A	G	A	A	A	A	A	A	A	A	A
JAX00605718	6	28566072	0	G	C	G	G	C	G	G	G	G	G	G	H	G	G	N	N	G	G	G	C	C	G	G	G	G	G	G	G	G	G	G	C	G	G	G	G	C	G	G	G	G	G	G	G	G	N
JAX00139211	6	28566559	0	C	G	C	C	G	C	C	C	C	C	C	H	C	C	C	C	C	C	C	G	G	C	C	C	C	C	C	C	C	C	C	G	C	C	C	C	G	C	C	C	C	C	C	C	C	C
JAX00605719	6	28574049	0	G	A	G	G	G	G	G	A	G	G	G	G	H	G	G	G	G	G	G	G	G	G	A	G	G	A	G	G	G	G	H	G	G	A	G	G	G	G	G	G	G	G	G	H	G	G
JAX00605721	6	28592211	0	C	A	C	C	C	C	C	C	C	A	C	C	C	C	A	C	C	C	C	C	C	H	C	C	C	C	C	C	C	C	C	C	C	C	C	H	C	C	H	H	C	C	C	C	C	C
JAX00605724	6	28609378	0	T	C	T	T	T	T	T	C	C	T	T	T	H	T	T	T	H	T	T	T	T	T	C	H	T	C	T	T	T	T	H	T	T	C	T	T	T	T	H	T	T	T	T	H	H	H
JAX00605725	6	28609478	0	T	A	T	T	T	T	T	T	A	T	T	T	T	T	T	T	H	T	T	T	T	T	T	H	T	T	T	T	T	T	T	T	T	T	T	T	T	T	H	T	T	T	T	T	H	H
JAX00139217	6	28665973	0	T	A	A	T	A	A	A	A	A	A	A	A	A	A	A	T	A	A	A	A	A	A	A	A	A	A	A	A	A	A	A	A	A	A	H	A	A	T	A	A	H	A	A	A	H	A
JAX00605743	6	28675737	0	C	A	C	C	C	C	C	C	A	C	C	C	C	C	C	C	H	C	C	C	C	C	C	H	C	C	C	C	C	C	C	C	C	C	C	C	C	C	N	C	C	C	C	C	H	H
JAX00605744	6	28675775	0	A	G	A	A	A	A	A	G	G	A	A	A	H	A	A	A	H	A	A	A	A	A	G	H	A	G	A	A	A	A	H	A	A	G	A	A	A	A	H	A	A	A	A	H	H	H
JAX00605755	6	28698096	0	A	G	A	A	A	A	A	A	G	A	A	A	A	A	A	A	H	A	A	A	A	A	A	H	A	A	A	A	A	A	A	A	A	A	A	A	A	A	G	A	A	A	A	A	H	H
JAX00605760	6	28730503	0	G	A	G	G	G	G	G	G	G	A	G	G	G	G	A	G	G	G	G	G	G	H	G	G	G	G	G	G	G	G	G	G	G	G	G	H	G	G	H	H	G	G	G	G	G	G
JAX00605761	6	28739175	0	C	G	C	C	G	C	C	C	C	G	C	H	C	C	G	C	C	C	C	G	G	H	C	C	C	C	C	C	C	C	C	G	C	C	C	H	G	C	H	H	C	C	C	C	C	C
JAX00605762	6	28749322	0	C	T	C	C	C	C	C	T	C	C	C	C	H	C	C	C	C	C	C	C	C	C	T	C	C	T	C	C	C	C	H	C	C	T	C	C	C	C	C	C	C	C	C	H	C	C
JAX00605764	6	28757118	0	A	G	A	A	A	A	A	G	G	G	A	A	H	A	G	A	H	A	A	A	A	H	G	H	A	G	A	A	A	A	H	A	A	G	A	H	A	A	G	H	A	A	A	H	H	H
JAX00605773	6	28839105	0	G	A	G	G	G	G	G	G	G	A	G	G	G	G	A	G	G	G	G	G	A	N	G	G	G	G	G	G	G	G	G	G	G	G	G	H	G	G	N	H	G	H	G	G	H	N
JAX00605774	6	28850107	0	C	A	C	C	C	C	C	C	A	C	C	C	C	C	C	C	H	C	C	C	C	C	C	H	C	C	C	C	C	C	C	C	C	C	C	C	C	C	H	C	C	C	C	C	H	H
JAX00605775	6	28853127	0	T	C	T	T	T	T	T	C	T	C	T	T	H	T	C	T	T	T	T	T	C	H	C	T	T	C	T	T	T	T	H	T	T	C	T	H	T	T	H	H	T	T	T	H	T	T
JAX00139231	6	28858414	0	A	G	A	A	A	A	A	G	G	G	A	A	H	A	G	A	H	A	A	A	G	H	G	H	A	G	A	A	A	A	H	A	A	G	A	H	A	A	G	H	A	A	A	H	H	H
JAX00228916	6	28859345	0	C	T	C	C	C	C	C	T	T	C	C	C	N	C	C	C	H	C	C	C	C	C	T	N	C	N	C	C	C	C	H	C	C	T	C	C	C	C	N	C	C	C	C	N	H	H
JAX00605778	6	28870117	0	C	T	C	C	C	C	C	T	T	C	C	C	H	C	C	C	H	C	C	C	C	C	T	H	C	T	C	C	C	C	H	C	C	T	C	C	C	C	H	C	C	C	C	N	H	H
JAX00605779	6	28883763	0	G	A	G	G	G	G	G	G	A	G	G	G	G	G	G	G	H	G	G	G	G	G	G	H	G	G	G	G	G	G	G	G	G	G	G	G	G	G	H	G	G	G	G	G	H	H
JAX00605786	6	28901035	0	G	A	G	G	G	G	G	G	G	A	G	G	G	G	A	G	G	G	G	G	A	H	G	G	G	G	G	G	G	G	G	G	G	G	G	H	G	G	H	H	G	G	G	G	G	G
JAX00605791	6	28921877	0	G	A	G	G	G	G	G	A	G	G	G	G	N	G	G	G	G	G	G	G	G	G	A	G	G	A	G	G	G	G	H	G	G	A	G	G	G	G	G	G	G	G	G	H	G	G
JAX00605803	6	28997587	0	C	T	C	C	C	C	C	T	C	C	C	C	H	C	C	C	C	C	C	C	C	C	T	C	C	T	C	C	C	C	H	C	C	T	C	C	C	C	C	C	C	C	C	H	C	C
JAX00139244	6	29017407	0	T	C	C	T	C	C	C	C	C	C	C	C	C	C	C	T	C	C	C	C	C	C	C	C	C	C	C	C	C	C	C	C	C	C	H	C	C	T	C	C	H	C	C	C	H	C
JAX00605810	6	29031950	0	C	T	T	C	T	T	T	C	C	T	T	T	H	T	T	C	N	T	T	T	T	T	C	H	T	C	T	T	T	T	C	T	T	C	N	T	T	C	T	T	N	T	T	C	C	H
JAX00605812	6	29033494	0	G	A	A	G	A	A	A	A	G	A	A	A	A	A	A	G	H	A	A	A	A	A	A	H	A	A	A	A	A	A	A	A	A	A	H	A	A	G	H	A	H	A	A	A	G	H
JAX00605814	6	29045026	0	C	G	G	C	G	G	G	G	G	G	G	G	G	G	G	C	G	G	G	G	G	G	G	G	G	G	G	G	G	G	G	G	G	G	H	G	G	C	G	G	H	G	G	G	H	G
JAX00605817	6	29046405	0	A	G	G	A	G	G	G	G	A	G	G	G	G	G	G	A	H	G	G	G	G	G	G	H	G	G	G	G	G	G	G	G	G	G	H	G	G	A	H	G	H	G	G	G	A	H
JAX00605819	6	29050506	0	G	A	G	G	G	G	G	A	G	G	G	G	H	G	G	G	G	G	G	G	G	G	A	G	G	A	G	G	G	G	H	G	G	A	G	G	G	G	G	G	G	G	G	N	G	G
JAX00605821	6	29053071	0	T	C	T	T	T	T	T	T	C	T	T	T	T	T	T	T	H	T	T	T	T	T	T	H	T	T	T	T	T	T	T	T	T	T	T	T	T	T	H	T	T	T	T	T	H	H
JAX00605823	6	29074051	0	T	C	T	T	T	T	T	C	C	T	T	T	H	T	T	T	N	T	T	T	T	T	C	N	T	C	T	T	T	T	N	T	T	C	T	T	T	T	C	T	T	T	T	C	H	C
JAX00605825	6	29074657	0	G	A	G	G	G	G	G	G	A	G	G	G	G	G	G	G	H	G	G	G	G	G	G	H	G	G	G	G	G	G	G	G	G	G	G	G	G	G	H	G	G	G	G	G	H	H
JAX00605826	6	29075100	0	T	C	C	T	C	C	C	C	T	C	C	C	C	C	C	T	N	C	C	C	C	C	C	H	C	C	C	C	C	C	C	C	C	C	H	C	C	T	H	C	H	C	C	C	N	N
JAX00605829	6	29081062	0	A	G	G	A	G	G	G	A	G	G	G	G	H	G	G	A	G	G	G	G	G	G	A	G	G	A	G	G	G	G	H	G	G	A	H	G	G	A	G	G	H	G	G	H	H	G
JAX00605830	6	29087269	0	A	G	G	A	G	G	G	A	A	G	G	G	H	G	G	A	H	G	G	G	G	G	A	H	G	A	G	G	G	G	H	G	G	A	H	G	G	A	H	G	H	G	G	H	A	H
JAX00605831	6	29098251	0	T	A	T	T	T	T	T	A	T	T	T	T	T	T	T	T	T	T	T	T	T	T	A	T	T	A	T	T	T	T	T	T	T	A	T	T	T	T	T	T	T	T	T	N	T	T
JAX00605832	6	29110171	0	A	C	A	A	A	A	A	C	C	A	A	A	H	A	A	A	H	A	A	A	A	A	C	H	A	C	A	A	A	A	H	A	A	C	A	A	A	A	H	A	A	A	A	H	H	H
JAX00605838	6	29118457	0	C	G	G	C	G	G	G	C	C	G	G	G	H	G	G	C	H	G	G	G	G	G	C	H	G	C	G	G	G	G	H	G	G	C	H	G	G	C	H	G	H	G	G	H	C	H
JAX00605839	6	29139518	0	G	T	G	G	G	G	G	T	T	G	G	N	H	N	G	G	N	G	G	G	G	G	T	H	G	T	G	G	G	G	H	G	G	T	G	G	G	G	H	G	G	G	G	H	H	G
JAX00605846	6	29196051	0	T	C	T	T	T	T	T	C	C	T	T	T	H	T	T	T	H	T	T	T	T	T	C	H	T	C	T	T	T	T	H	T	T	C	T	T	T	T	N	T	T	T	T	H	H	H
JAX00605847	6	29214662	0	C	T	C	C	C	C	C	C	T	C	C	C	C	C	C	C	H	C	C	C	C	C	C	H	C	C	C	C	C	C	C	C	C	C	C	C	C	C	H	C	C	C	C	C	H	H
JAX00139258	6	29217507	0	A	G	A	A	A	A	A	G	G	A	A	A	H	A	A	A	H	A	A	A	A	A	G	H	A	G	A	A	A	A	H	A	A	G	A	A	A	A	H	A	A	A	A	H	H	H
JAX00605848	6	29241749	0	G	A	G	G	G	G	G	G	A	G	G	G	G	G	G	G	N	G	G	G	G	G	G	H	G	G	G	G	G	G	G	G	G	G	G	G	G	G	H	G	G	G	G	G	H	H
JAX00139261	6	29261669	0	T	C	T	T	T	T	T	C	T	T	T	T	H	T	T	T	T	T	T	T	T	T	C	T	T	C	T	T	T	T	H	T	T	C	T	T	T	T	T	T	T	T	T	H	T	T
JAX00139263	6	29273681	0	C	G	C	C	C	C	C	G	G	C	C	C	H	C	C	C	H	C	C	C	C	C	G	H	C	G	C	C	C	C	H	C	C	G	C	C	C	C	H	C	C	C	C	H	H	H
JAX00605852	6	29275852	0	G	A	G	G	G	G	G	G	A	G	G	G	G	G	G	G	H	G	G	G	G	G	G	H	G	G	G	G	G	G	G	G	G	G	G	G	G	G	H	G	G	G	G	G	H	N
JAX00605857	6	29324297	0	G	A	G	G	G	G	G	A	A	G	G	G	G	G	G	G	G	G	G	G	G	G	H	G	G	H	G	G	G	G	G	G	G	A	G	G	G	G	G	G	G	G	G	N	N	N
JAX00139267	6	29331069	0	T	C	T	T	T	T	T	C	C	T	T	T	H	T	T	T	H	T	T	T	T	T	C	H	T	C	T	T	T	T	H	T	T	C	T	T	T	T	N	T	T	T	T	H	H	H
JAX00139269	6	29336194	0	T	C	T	T	T	T	T	C	C	T	T	T	H	T	T	T	H	T	T	T	T	T	C	H	T	C	T	T	T	T	H	T	T	C	T	T	T	T	H	T	T	T	T	H	H	H
JAX00139270	6	29360963	0	G	A	A	G	A	A	A	G	G	A	A	A	H	A	A	G	H	A	A	A	A	A	G	H	A	G	A	A	A	A	H	A	A	G	H	A	A	G	H	A	H	A	A	H	G	H
JAX00605868	6	29478585	0	T	C	T	T	T	T	T	C	C	T	T	T	N	T	T	T	T	T	T	T	T	T	C	H	T	C	T	T	T	T	N	T	T	C	T	T	T	T	N	T	T	T	T	N	H	N
JAX00605872	6	29493687	0	T	A	T	T	T	T	T	T	A	T	T	T	T	T	T	T	H	T	T	T	T	T	T	H	T	T	T	T	T	T	T	T	T	T	T	T	T	T	T	T	T	T	T	T	H	H
JAX00139279	6	29498050	0	C	T	C	C	C	C	C	T	T	C	C	C	H	C	C	C	H	C	C	C	C	C	T	H	C	T	C	C	C	C	H	C	C	T	C	C	C	C	H	C	C	C	C	H	H	H
JAX00605875	6	29537721	0	G	A	G	G	G	G	G	G	G	A	G	G	G	G	A	G	G	G	G	G	A	H	G	G	G	G	G	G	G	G	G	G	G	G	G	N	G	G	N	G	G	G	G	G	G	G
JAX00139282	6	29538026	0	G	T	G	G	G	G	G	T	T	G	G	G	H	G	G	G	H	G	G	G	G	G	T	N	G	T	G	G	G	G	N	G	G	T	G	G	G	G	N	G	G	G	G	H	H	N
JAX00139283	6	29538167	0	T	C	T	T	T	T	T	C	C	T	T	T	H	T	T	T	H	T	T	T	T	T	C	H	T	C	T	T	T	T	H	T	T	C	T	T	T	T	H	T	T	T	T	H	H	H
JAX00228933	6	29562304	0	T	C	T	T	T	T	T	C	C	T	T	T	H	T	T	T	N	T	T	T	T	T	C	H	T	C	T	T	T	T	H	T	T	C	T	T	T	T	H	T	T	T	T	H	H	H
JAX00605885	6	29624266	0	A	G	A	A	A	A	A	G	G	A	A	A	G	A	N	N	G	N	A	N	A	A	G	G	A	G	N	A	H	N	G	A	N	G	A	N	A	A	G	A	A	A	A	G	G	G
JAX00139289	6	29630351	0	A	G	A	A	A	A	A	G	G	A	A	A	H	A	A	A	H	A	A	A	A	A	G	H	A	G	A	A	A	A	H	A	A	G	A	A	A	A	H	A	A	A	A	H	H	H
JAX00139290	6	29639345	0	G	A	A	G	A	A	A	G	G	G	A	A	H	A	G	G	H	A	A	A	G	H	G	H	A	G	A	A	A	A	H	A	A	G	H	H	A	G	G	H	H	A	A	H	G	H
JAX00605886	6	29657206	0	T	G	T	T	T	T	T	G	T	T	T	T	H	T	T	T	T	T	T	T	T	T	G	T	T	G	T	T	T	T	H	T	T	G	T	T	T	T	T	T	T	T	T	H	T	T
JAX00605888	6	29659696	0	G	A	G	G	G	G	G	G	A	G	G	G	G	G	G	G	H	G	G	G	G	G	G	H	G	G	G	G	G	G	G	G	G	G	G	G	G	G	H	G	G	G	G	G	H	H
JAX00605891	6	29665866	0	T	C	C	T	C	C	C	T	T	T	C	C	H	C	T	T	H	C	C	C	T	H	T	H	C	T	C	C	C	C	H	C	C	T	H	H	C	T	T	H	H	C	C	H	T	H
JAX00139294	6	29703899	0	A	G	G	A	G	G	G	G	G	A	G	G	G	G	A	A	G	G	G	G	A	N	G	G	G	G	G	G	G	G	G	G	G	G	N	N	G	A	N	N	G	G	G	G	N	G
JAX00228938	6	29717708	0	A	G	A	A	A	A	A	G	G	A	A	A	H	A	A	A	H	A	A	A	A	A	G	H	A	G	A	A	A	A	H	A	A	G	A	A	A	A	H	A	A	A	A	H	H	H
JAX00139298	6	29739041	0	A	G	A	A	A	A	A	G	G	A	A	A	A	A	A	A	A	A	A	A	A	A	G	A	A	G	A	A	A	A	A	A	A	G	A	A	A	A	A	A	A	A	A	A	N	A
JAX00605898	6	29739110	0	A	G	A	A	A	A	A	A	G	A	A	A	A	A	A	A	H	A	A	A	A	A	A	H	A	A	A	A	A	A	A	A	A	A	A	A	A	A	H	A	A	A	A	A	H	H
JAX00139299	6	29755557	0	A	T	T	A	T	T	T	A	A	A	T	T	H	T	A	A	H	T	T	T	A	H	A	H	T	A	T	T	T	T	H	T	T	A	H	H	T	A	A	H	H	T	T	H	A	H
JAX00139301	6	29768470	0	C	T	C	C	C	C	C	C	T	C	C	C	C	C	C	C	T	C	C	C	C	C	C	T	C	C	C	C	C	C	C	C	C	C	C	C	C	C	T	C	C	C	C	C	T	T
JAX00605905	6	29771610	0	A	T	A	A	A	A	A	A	A	T	A	A	A	A	T	A	A	A	A	A	T	H	A	A	A	A	A	A	A	A	A	A	A	A	A	H	A	A	H	H	A	A	A	A	A	A
JAX00605907	6	29781449	0	G	A	G	G	G	G	G	G	A	G	G	G	G	G	G	G	H	G	G	G	G	G	G	H	G	G	G	G	G	G	G	G	G	G	G	G	G	G	H	G	G	G	G	G	H	H
JAX00605909	6	29801961	0	T	C	T	T	T	T	T	C	C	T	T	T	H	T	T	T	H	T	T	T	T	T	C	H	T	C	T	T	T	T	H	T	T	C	T	T	T	T	H	T	T	T	T	H	H	H
JAX00605912	6	29829376	0	T	G	T	T	T	T	T	G	G	T	T	T	T	T	T	T	T	T	T	T	T	T	G	T	T	G	T	T	T	T	T	T	T	G	T	T	T	T	T	T	T	T	T	T	T	T
JAX00605913	6	29833216	0	A	C	A	A	A	A	A	A	C	A	A	A	A	A	A	A	H	A	A	A	A	A	A	H	A	A	A	A	A	A	A	A	A	A	A	A	A	A	H	A	A	A	A	A	N	H
JAX00605917	6	29874898	0	A	G	A	A	A	A	A	G	G	A	A	A	H	A	A	A	H	A	A	A	A	A	G	H	A	G	A	A	A	A	H	A	A	G	A	A	A	A	H	A	A	A	A	H	N	H
JAX00605919	6	29879862	0	C	T	C	C	C	C	C	C	T	C	C	C	C	C	C	C	H	C	C	C	C	C	C	H	C	C	C	C	C	C	C	C	C	C	C	C	C	C	H	C	C	C	C	C	H	H
JAX00605925	6	29907685	0	A	G	G	A	G	G	G	G	G	G	G	G	G	G	G	A	G	G	G	G	G	G	G	G	G	G	G	G	G	G	G	G	G	G	H	G	G	A	G	G	N	G	G	G	H	G
JAX00605927	6	29908280	0	A	C	C	A	C	C	C	A	C	C	C	C	N	C	C	A	C	C	C	C	C	C	A	C	C	A	C	C	C	C	H	C	C	A	H	C	C	A	C	C	H	C	C	H	H	C
JAX00605935	6	29936569	0	T	A	A	T	A	A	A	A	T	A	A	A	A	A	A	T	H	A	A	A	A	A	A	H	A	A	A	A	A	A	A	A	A	A	H	A	A	T	H	A	H	A	A	A	T	H
JAX00139313	6	29940013	0	C	T	T	C	T	T	T	T	C	C	T	T	T	T	C	C	N	T	T	T	C	H	T	H	T	T	T	T	T	T	T	T	T	T	H	N	T	C	N	H	H	T	T	T	C	H
JAX00139314	6	29959948	0	G	A	A	G	A	A	A	G	A	A	A	A	H	A	A	G	A	A	A	A	A	A	G	A	A	G	A	A	A	A	H	A	A	G	H	A	A	G	A	A	H	A	A	H	H	A
JAX00605945	6	29990189	0	G	A	G	G	G	G	G	G	A	G	G	G	G	G	G	G	H	G	G	G	G	G	G	H	G	G	G	G	G	G	G	G	G	G	G	G	G	G	H	G	G	G	G	G	H	H
JAX00228943	6	30032848	0	T	C	T	T	T	T	T	T	C	T	T	T	T	T	T	T	C	T	T	T	T	T	T	C	T	T	T	T	T	T	T	T	T	T	T	T	T	T	H	T	T	T	T	T	H	N
JAX00605951	6	30043951	0	G	C	G	G	G	G	G	G	C	G	G	G	G	G	G	G	C	G	G	G	G	G	G	C	G	G	G	G	G	G	G	G	G	G	G	G	G	G	N	G	G	G	G	G	N	C
JAX00605954	6	30048360	0	G	C	C	G	C	C	C	C	C	G	C	C	C	C	G	G	C	C	C	C	G	H	C	C	C	C	C	C	C	C	C	C	C	C	H	H	C	G	H	H	H	C	C	C	H	C
JAX00605958	6	30066363	0	A	C	A	A	A	A	A	A	C	A	A	A	A	A	A	A	H	A	A	A	A	A	A	H	A	A	A	A	A	A	A	A	A	A	A	A	A	A	H	A	A	A	A	A	H	C
JAX00139322	6	30066537	0	G	A	A	G	A	A	A	G	G	G	A	A	H	A	G	G	H	A	A	A	G	H	G	H	A	G	A	A	A	A	H	A	A	G	H	H	A	G	G	H	H	A	A	H	G	H
JAX00139323	6	30068970	0	C	T	T	C	T	T	T	C	T	C	T	T	H	T	C	C	T	T	T	T	C	H	C	T	T	C	T	T	T	T	H	T	T	C	H	H	T	C	H	H	H	T	T	H	H	T
JAX00605966	6	30104028	0	C	T	T	C	T	T	T	C	T	C	T	T	H	T	C	C	T	T	T	T	C	H	C	T	T	C	T	T	T	T	H	T	T	C	H	H	T	C	H	H	H	T	T	N	H	T
JAX00139326	6	30104635	0	A	T	T	A	T	T	T	A	T	A	T	T	H	T	A	A	T	T	T	T	A	H	A	T	T	A	T	T	T	T	H	T	T	A	H	H	T	A	H	H	H	T	T	H	H	T
JAX00605969	6	30107049	0	T	C	C	T	C	C	C	C	C	T	C	C	C	C	T	T	C	C	C	C	T	H	C	C	C	C	C	C	C	C	C	C	C	C	H	H	C	T	H	H	H	C	C	C	H	C
JAX00605970	6	30107483	0	G	C	G	G	G	G	G	C	C	G	G	G	H	G	G	G	H	G	G	G	G	G	C	H	G	C	G	G	G	G	H	G	G	C	G	G	G	G	H	G	G	G	G	H	H	H
JAX00228944	6	30126985	0	G	A	G	G	G	G	G	A	A	G	G	G	H	G	G	G	H	G	G	G	G	G	A	H	G	A	G	G	G	G	H	G	G	A	G	G	G	G	N	G	G	G	G	H	H	H
JAX00139328	6	30145586	0	C	T	T	C	T	T	T	C	C	C	T	T	H	T	C	C	H	T	T	T	C	H	C	H	T	C	T	T	T	T	H	T	T	C	H	H	T	C	C	H	H	T	T	H	C	H
JAX00139330	6	30161536	0	A	G	A	A	A	A	A	G	G	A	A	A	H	A	A	A	H	A	A	A	A	A	G	H	A	G	A	A	A	A	H	A	A	G	A	A	A	A	H	A	A	A	A	H	H	H
JAX00139332	6	30191888	0	G	A	A	G	A	A	A	G	G	G	A	A	H	A	G	G	H	A	A	A	G	H	G	H	A	G	A	A	A	A	H	A	A	G	N	H	A	H	G	H	N	A	A	H	G	H
JAX00139333	6	30208635	0	G	A	A	G	A	A	A	G	G	G	A	A	H	A	G	G	H	A	A	A	G	H	G	H	A	G	A	A	A	A	H	A	A	G	H	H	A	G	G	H	H	A	A	H	G	H
JAX00139334	6	30209216	0	T	C	C	T	C	C	C	C	C	T	C	C	C	C	T	T	C	C	C	C	T	H	C	C	C	C	C	C	C	C	C	C	C	C	H	H	C	T	C	H	H	C	C	C	H	C
JAX00605984	6	30225380	0	C	T	T	C	T	T	T	T	C	C	T	T	T	T	C	C	H	T	T	T	C	H	T	H	T	T	T	T	T	T	T	T	T	T	H	N	T	C	C	H	H	T	T	T	C	H
JAX00605985	6	30227915	0	C	A	C	C	C	C	C	A	A	C	C	C	H	C	C	C	H	C	C	C	C	C	A	H	C	A	C	C	C	C	H	C	C	A	C	C	C	C	H	C	C	C	C	H	H	H
JAX00605986	6	30233732	0	A	T	T	A	T	T	T	T	T	A	T	T	T	T	A	A	T	T	T	T	A	H	T	T	T	T	T	T	T	T	T	T	T	T	H	H	T	A	H	H	H	T	T	T	H	T
JAX00605987	6	30248582	0	C	T	C	C	C	C	C	C	T	C	C	C	C	C	C	C	H	C	C	C	C	C	C	H	C	C	C	C	C	C	C	C	C	C	C	C	C	C	H	C	C	C	C	C	H	H
JAX00139336	6	30262385	0	T	C	T	T	T	T	T	T	C	T	T	T	T	T	T	T	H	T	T	T	T	T	T	H	T	T	T	T	T	T	T	T	T	T	T	T	T	T	H	T	T	T	T	T	H	H
JAX00605989	6	30268043	0	C	T	C	C	C	C	C	C	T	C	C	C	C	C	C	C	H	C	C	C	C	C	C	H	C	C	C	C	C	C	C	C	C	C	C	C	C	C	H	C	C	C	C	C	H	H
JAX00605991	6	30284159	0	T	C	T	T	T	T	T	C	C	T	T	T	H	T	T	T	H	T	T	T	T	T	C	N	T	C	T	T	N	T	H	T	T	C	T	T	T	T	C	T	T	T	T	H	C	H
JAX00605993	6	30290840	0	T	C	T	T	T	T	T	C	C	C	T	T	H	T	C	T	H	T	T	T	C	T	C	H	T	C	T	T	T	T	H	T	T	C	T	T	T	T	C	T	T	T	T	H	H	H
JAX00605995	6	30296318	0	G	A	G	G	G	G	G	A	G	G	G	G	H	G	G	G	G	G	G	G	G	G	A	G	G	A	G	G	G	G	G	G	G	A	G	G	G	G	G	G	G	G	G	H	G	G
JAX00139339	6	30301153	0	T	C	T	T	T	T	T	C	C	T	T	T	H	T	T	T	H	T	T	T	T	T	C	H	T	C	T	T	T	T	H	T	T	C	T	T	T	T	H	T	T	T	T	H	H	N
JAX00606008	6	30359796	0	T	C	T	T	T	T	T	C	T	T	T	T	H	T	T	T	T	T	T	T	T	T	C	T	T	C	T	T	T	T	H	T	T	C	T	T	T	T	T	T	T	T	T	H	T	T
JAX00606011	6	30382331	0	C	T	C	C	C	C	C	C	T	C	C	C	C	C	C	C	H	C	C	C	C	C	C	H	C	C	C	C	C	C	C	C	C	C	C	C	C	C	H	C	C	C	C	C	H	H
JAX00606015	6	30398300	0	C	G	C	C	C	C	C	G	C	C	C	N	H	C	C	C	C	C	C	C	C	C	G	C	C	G	C	C	C	C	H	C	C	G	C	C	C	C	C	C	C	C	C	H	C	C
JAX00606018	6	30409026	0	T	C	T	T	T	T	T	C	C	C	T	T	H	T	C	T	H	T	T	T	C	H	C	H	T	C	T	T	T	T	H	T	T	C	T	H	T	T	C	H	T	T	T	H	N	H
JAX00606019	6	30414520	0	C	T	C	C	C	C	C	C	C	T	C	C	C	C	T	C	C	C	C	C	T	H	C	C	C	C	C	C	C	C	C	C	C	C	C	H	C	C	H	H	C	C	C	C	C	C
JAX00606020	6	30425666	0	A	G	A	A	A	A	A	G	G	A	A	A	H	A	A	A	H	A	A	A	A	A	G	H	A	G	A	A	A	A	H	A	A	G	A	A	A	A	H	A	A	A	A	H	H	H
JAX00606027	6	30462118	0	G	A	G	G	G	G	G	A	A	A	G	G	H	G	A	G	H	G	G	G	A	H	A	H	G	A	G	G	G	G	H	G	G	A	G	H	G	G	A	H	G	G	G	H	H	H
JAX00606029	6	30471834	0	A	G	A	A	A	A	A	G	G	A	A	A	H	A	A	A	H	A	A	A	A	A	G	H	A	G	A	A	A	A	H	A	A	G	A	A	A	A	H	A	A	A	A	H	H	H
JAX00228951	6	30473324	0	T	C	T	T	T	T	T	T	C	T	T	T	T	T	T	T	H	T	T	T	T	T	T	H	T	T	T	T	T	T	T	T	T	T	T	T	T	T	H	T	T	T	T	T	H	H
JAX00139354	6	30498442	0	C	T	C	C	C	C	C	T	C	C	C	C	H	C	C	C	C	C	C	C	C	C	T	C	C	T	C	C	C	C	H	C	C	T	C	C	C	C	C	C	C	C	C	H	C	C
JAX00139355	6	30500334	0	A	T	A	A	A	A	A	A	A	T	A	A	A	A	T	A	A	A	A	A	T	H	A	A	A	A	A	A	A	A	A	A	A	A	A	H	A	A	H	H	A	A	A	A	A	A
JAX00606032	6	30514612	0	C	T	C	C	C	C	C	T	C	C	C	C	H	C	C	C	C	C	C	C	C	C	T	C	C	T	C	C	C	C	H	C	C	N	C	C	C	C	C	C	C	C	C	H	C	C
JAX00606033	6	30522000	0	T	C	T	T	T	T	T	C	C	T	T	T	H	T	T	T	H	T	T	T	T	T	C	H	T	C	T	T	T	T	H	T	T	C	T	T	T	T	H	T	T	T	T	H	H	H
JAX00606036	6	30540581	0	A	G	A	A	A	A	A	G	A	A	A	A	H	A	A	A	A	A	A	A	A	A	G	A	A	G	A	A	A	A	H	A	A	G	A	A	A	A	A	A	A	A	A	H	A	A
JAX00606037	6	30546045	0	A	G	A	A	A	A	A	A	G	A	A	A	A	A	A	A	H	A	A	A	A	A	A	H	A	A	A	A	A	A	A	A	A	A	A	A	A	A	H	A	A	A	A	A	H	H
JAX00606039	6	30548509	0	T	C	T	T	T	T	T	C	T	C	T	T	N	T	C	T	T	T	T	T	C	N	C	T	T	C	T	T	T	T	T	T	T	C	T	C	T	T	C	H	T	T	T	T	T	T
JAX00606040	6	30563787	0	T	C	T	T	T	T	T	C	C	C	T	T	H	T	C	T	H	T	T	T	C	H	C	H	T	C	T	T	T	T	H	T	T	C	T	H	T	T	C	H	T	T	T	H	H	H
JAX00606042	6	30574989	0	C	T	C	C	C	C	C	C	T	C	C	C	C	C	C	H	N	C	C	C	C	C	H	H	C	N	C	C	H	C	H	C	C	H	C	C	C	H	N	C	C	C	C	C	H	H
JAX00606043	6	30575031	0	A	G	A	A	A	A	A	G	A	A	A	A	H	A	A	A	A	A	A	A	A	A	G	A	A	G	A	A	A	A	A	A	A	G	A	A	A	A	A	A	A	A	A	H	A	A
JAX00228954	6	30575546	0	G	A	G	G	G	G	G	A	A	G	G	G	H	G	G	G	H	G	G	G	G	G	A	H	G	A	G	G	G	G	H	G	G	A	G	G	G	G	H	G	G	G	G	H	N	H
JAX00606048	6	30600004	0	C	G	C	C	C	C	C	C	G	C	C	C	C	C	C	G	H	C	C	C	C	C	C	H	C	C	C	C	C	C	C	C	C	C	C	C	C	C	H	C	C	C	C	C	H	H
JAX00606049	6	30601055	0	G	A	G	G	G	G	G	A	G	G	G	G	H	G	G	G	G	G	G	G	G	G	A	G	G	A	G	G	G	G	H	G	G	A	G	G	G	G	G	G	G	G	G	H	G	G
JAX00606053	6	30629744	0	C	T	C	C	C	C	C	C	C	T	C	C	C	C	T	C	C	C	C	C	T	H	C	C	C	C	C	C	C	C	C	C	C	C	C	H	C	C	C	N	C	C	C	C	C	C
JAX00606057	6	30670050	0	G	A	G	G	G	G	G	A	A	A	G	G	H	G	N	A	H	G	G	G	A	G	A	H	G	A	G	G	G	G	H	G	G	A	G	G	G	G	A	G	G	G	G	H	H	H
JAX00139375	6	30780324	0	T	C	T	T	T	T	T	C	T	T	T	T	H	T	T	T	T	T	T	T	T	T	C	T	T	C	T	T	T	T	H	T	T	C	T	T	T	T	T	T	T	T	T	C	T	T
JAX00606068	6	30804295	0	T	A	T	T	T	T	T	T	A	T	T	T	T	T	T	A	H	T	T	T	T	T	T	H	T	T	T	T	T	T	T	T	T	T	T	T	T	T	H	T	T	T	T	T	N	H
JAX00606073	6	30840095	0	T	C	T	T	T	T	T	C	C	C	T	T	H	T	C	C	H	T	T	T	C	H	C	H	T	C	T	T	T	T	H	T	T	C	T	H	T	T	C	H	T	T	T	H	H	H
JAX00139381	6	30852662	0	T	G	G	T	G	G	G	G	G	G	G	G	G	G	G	G	G	G	G	G	G	G	G	G	G	G	G	G	G	G	G	G	G	G	H	G	G	H	G	G	H	G	G	G	H	G
JAX00606074	6	30853472	0	G	T	G	G	G	G	G	G	T	G	G	G	G	G	G	T	H	G	G	G	G	G	G	H	G	G	G	G	G	G	G	G	G	G	G	G	G	G	H	G	G	G	G	G	H	H
JAX00606082	6	30900606	0	A	T	A	A	A	A	A	A	T	A	A	A	A	A	A	T	H	A	A	A	A	A	A	H	A	A	A	A	A	A	A	A	A	A	A	A	A	A	H	A	A	A	A	A	H	H
JAX00139385	6	30901555	0	A	T	A	A	A	A	A	T	T	A	A	A	H	A	A	T	H	A	A	A	H	A	T	H	A	T	A	A	A	A	H	A	A	H	A	A	A	A	H	A	A	A	A	H	H	N
JAX00606087	6	30980399	0	A	T	A	A	A	A	A	T	T	T	A	A	H	A	T	T	H	A	A	A	T	H	T	H	A	T	A	A	A	A	H	A	A	T	A	H	A	A	T	H	A	A	A	H	H	H
JAX00606090	6	31017948	0	A	C	A	A	A	A	A	C	C	A	A	A	H	A	A	C	H	A	A	A	A	A	C	H	A	C	A	A	A	A	H	A	A	C	A	A	A	A	H	A	A	A	A	H	H	H
JAX00139393	6	31018084	0	T	G	T	T	T	T	T	T	G	T	T	T	T	T	T	G	N	T	T	T	T	T	T	N	T	T	T	T	T	T	T	T	T	T	T	T	T	T	H	T	T	T	T	T	H	H
JAX00606098	6	31050999	0	T	C	T	T	T	T	T	T	C	T	T	T	T	T	T	C	T	T	T	T	T	T	T	T	T	T	T	T	T	T	T	T	T	T	T	T	T	T	T	T	T	T	T	T	T	T
JAX00139397	6	31059500	0	A	T	A	A	A	A	A	T	A	A	A	A	H	A	A	A	A	A	A	A	A	A	T	A	A	T	A	A	A	A	H	A	A	T	A	A	A	A	A	A	A	A	A	H	A	A
JAX00606104	6	31098949	0	C	T	C	C	C	C	C	T	C	C	C	C	C	C	C	C	C	C	C	C	C	C	T	C	C	T	C	C	C	C	N	C	C	T	C	C	C	C	C	C	C	C	C	H	C	C
JAX00139403	6	31137169	0	C	A	C	C	C	C	C	A	A	C	C	C	H	C	C	A	H	C	C	C	C	C	N	H	C	N	C	C	C	C	H	C	C	N	C	C	C	C	H	C	C	C	C	H	H	H
JAX00606113	6	31154175	0	T	C	T	T	T	T	T	C	C	T	T	T	N	T	T	C	H	T	T	T	T	T	C	H	T	C	T	T	T	T	H	T	T	C	T	T	T	T	H	T	T	T	T	H	N	H
JAX00606114	6	31154349	0	A	G	A	A	A	A	A	G	A	A	A	A	N	A	A	A	A	A	A	A	A	A	G	A	A	G	A	A	A	A	H	A	A	G	A	A	A	A	A	A	A	A	A	H	A	A
JAX00606118	6	31184655	0	A	G	A	A	A	A	A	G	A	A	A	A	H	A	A	A	A	A	A	A	A	A	G	A	A	G	A	A	A	A	H	A	A	G	A	A	A	A	A	A	A	A	A	H	A	A
JAX00606121	6	31197622	0	G	A	G	G	G	G	G	A	A	A	G	G	H	G	A	A	H	G	G	G	A	H	A	H	G	A	G	G	G	G	H	G	G	A	G	H	G	G	A	H	G	G	G	H	H	H
JAX00606123	6	31199411	0	A	G	A	A	A	A	A	G	A	G	A	A	H	A	G	A	A	A	A	A	G	H	G	A	A	G	A	A	A	A	H	A	A	G	A	H	A	A	H	H	A	A	A	H	A	A
JAX00139409	6	31216572	0	G	C	G	G	G	G	G	C	C	G	G	G	H	G	G	C	H	G	G	G	G	G	C	H	G	C	G	G	G	G	H	G	G	C	G	G	G	G	H	G	G	G	G	H	H	H
JAX00606128	6	31266372	0	G	T	G	G	G	G	G	T	G	G	G	G	H	G	G	G	G	G	G	G	G	G	T	G	G	T	G	G	G	G	H	G	G	T	G	G	G	G	G	G	G	G	G	H	G	G
JAX00606130	6	31272906	0	T	C	T	T	T	T	T	C	C	C	T	T	H	T	C	C	N	T	T	T	C	N	C	H	T	C	T	T	T	T	H	T	T	C	T	H	T	T	C	N	T	T	T	H	H	H
JAX00606132	6	31282201	0	T	G	T	T	T	T	T	T	G	T	T	T	T	T	T	G	H	T	T	T	T	T	T	H	T	T	T	T	T	T	T	T	T	T	T	T	T	T	H	T	T	T	T	T	H	H
JAX00139414	6	31282601	0	A	G	A	A	A	A	A	A	G	A	A	A	A	A	A	G	H	A	A	A	A	A	A	H	A	A	A	A	A	A	A	A	A	A	A	A	A	A	H	A	A	A	A	A	H	H
JAX00606134	6	31286622	0	C	T	C	C	C	C	C	T	C	T	C	C	H	C	T	C	C	C	C	C	T	H	T	C	C	T	C	C	C	C	H	C	C	T	C	H	C	C	H	H	C	C	C	H	C	C
JAX00606135	6	31287457	0	A	G	A	A	A	A	A	A	G	G	A	A	A	A	G	G	H	A	A	A	G	H	A	H	A	A	A	A	A	A	A	A	A	A	A	H	A	A	G	H	A	A	A	A	H	H
JAX00139416	6	31295295	0	C	A	C	C	C	C	C	C	A	C	C	C	C	C	C	A	H	C	C	C	C	C	C	H	C	C	C	C	C	C	C	C	C	C	C	C	C	C	H	C	C	C	C	C	H	H
JAX00606142	6	31315999	0	T	G	T	T	T	T	T	G	T	T	T	T	H	T	T	T	T	T	T	T	T	T	G	T	T	G	T	T	T	T	H	T	T	G	T	T	T	T	T	T	T	T	T	H	T	T
JAX00606143	6	31321538	0	G	T	G	G	G	G	G	T	G	G	G	G	H	G	G	G	G	G	G	G	G	G	T	G	G	T	G	G	G	G	H	G	G	T	G	G	G	G	G	G	G	G	G	H	G	G
JAX00139417	6	31340186	0	C	A	C	C	A	C	C	A	A	C	C	H	H	C	C	A	H	C	C	A	C	C	A	H	C	A	C	C	C	C	H	A	C	A	C	C	A	C	H	C	C	C	C	H	H	H
JAX00139419	6	31349941	0	A	G	A	A	G	A	A	G	G	A	A	H	A	A	A	G	A	A	A	G	A	A	G	A	A	G	A	A	A	A	A	G	A	G	A	A	G	A	A	A	A	A	A	A	A	A
JAX00606151	6	31394946	0	C	T	C	C	T	C	C	C	C	C	C	H	C	C	C	C	C	C	C	T	C	C	C	C	C	C	C	C	C	C	C	T	C	C	C	C	T	C	C	C	C	C	C	C	C	C
JAX00228974	6	31400916	0	T	C	T	T	T	T	T	C	C	T	T	T	H	T	T	C	H	T	T	T	T	T	C	H	T	C	T	T	T	T	H	T	T	C	T	T	T	T	H	T	T	T	T	H	H	H
JAX00606155	6	31422752	0	A	G	A	A	A	A	A	G	G	A	A	A	N	A	A	G	H	A	A	A	A	A	G	H	A	G	A	A	A	A	H	A	A	G	A	A	A	A	H	A	A	A	A	H	H	H
JAX00139428	6	31459195	0	A	G	A	A	A	A	A	G	G	A	A	A	H	A	A	G	H	A	A	A	A	A	G	H	A	G	A	A	A	A	H	A	A	G	A	A	A	A	H	A	A	A	A	H	H	H
JAX00606167	6	31502088	0	C	T	C	C	C	C	C	T	C	C	C	C	N	C	C	C	C	C	C	C	C	C	T	C	C	T	C	C	C	C	H	C	C	T	C	C	C	C	C	C	C	C	C	H	C	C
JAX00606168	6	31512518	0	G	A	G	G	G	G	G	G	A	G	G	G	G	G	G	A	N	G	G	G	G	G	G	G	G	G	G	G	G	G	G	G	G	G	G	G	G	G	N	G	G	G	G	G	N	N
JAX00139432	6	31522485	0	T	G	T	T	G	T	T	T	T	T	T	H	T	T	T	T	T	T	T	G	T	T	T	T	T	T	T	T	T	T	T	G	T	T	T	T	G	T	T	T	T	T	T	T	T	T
JAX00139434	6	31522889	0	A	G	A	A	G	A	A	G	G	A	A	H	H	A	A	G	H	A	A	G	A	A	G	H	A	G	A	A	A	A	H	G	A	G	A	A	G	A	H	A	A	A	A	H	H	H
JAX00606171	6	31526801	0	G	C	G	G	G	G	G	C	G	G	G	G	H	G	G	G	G	G	G	G	G	G	C	G	G	C	G	G	G	G	H	G	G	C	G	G	G	G	G	G	G	G	G	H	G	G
JAX00606172	6	31527797	0	C	T	C	C	T	C	C	C	T	C	C	H	C	C	C	T	H	C	C	T	C	C	C	H	C	C	C	C	C	C	C	T	C	C	C	C	T	C	H	C	C	C	C	C	H	H
JAX00606175	6	31531339	0	A	G	A	A	G	A	A	G	G	A	A	G	H	A	A	G	H	A	A	G	A	A	G	H	A	G	A	A	A	A	H	G	A	G	A	A	G	A	H	A	A	A	A	H	H	H
JAX00606177	6	31545162	0	T	C	T	T	T	T	T	C	C	T	T	T	H	T	T	C	C	T	T	T	T	T	C	C	T	C	T	T	T	T	H	T	T	C	T	T	T	T	C	T	T	T	T	N	C	C
JAX00139436	6	31578304	0	A	G	A	A	A	A	A	G	G	A	A	A	H	A	A	G	H	A	A	A	A	A	G	H	A	G	A	A	A	A	H	A	A	G	A	A	A	A	N	A	A	A	A	N	H	A
JAX00606185	6	31619892	0	T	C	T	T	C	T	T	C	C	C	T	H	H	T	C	C	H	T	T	C	C	H	C	H	T	C	T	T	T	T	H	C	T	C	T	H	C	T	C	H	T	T	T	H	H	H
JAX00139439	6	31624567	0	C	G	C	C	G	C	C	G	G	G	C	H	H	C	G	G	H	C	C	G	G	H	G	H	C	G	C	C	C	C	H	G	C	G	C	H	G	C	G	H	C	C	C	H	H	H
JAX00606194	6	31629846	0	T	C	T	T	C	T	T	T	T	C	T	H	T	T	C	T	T	T	T	C	C	H	T	T	T	T	T	T	T	T	T	C	T	T	T	H	C	T	H	N	T	T	T	T	T	T
JAX00606196	6	31635284	0	G	C	G	G	G	G	G	C	C	C	G	G	H	G	C	C	H	G	G	G	C	H	C	H	G	C	G	G	G	G	H	G	G	C	G	H	G	G	C	H	G	G	G	H	H	H
JAX00606197	6	31638088	0	C	T	C	C	C	C	C	C	T	C	C	C	C	C	C	T	H	C	C	C	C	C	C	H	C	C	C	C	C	C	C	C	C	C	C	C	C	C	H	C	C	C	C	C	H	H
JAX00606199	6	31648864	0	G	T	G	G	G	G	G	G	G	T	G	G	G	G	T	G	G	G	G	G	T	G	G	G	G	G	G	G	G	G	G	G	G	G	G	N	G	G	G	G	G	G	G	G	G	G
JAX00606204	6	31651663	0	G	A	G	G	G	G	G	A	A	G	G	G	H	G	G	A	H	G	G	G	G	G	A	H	G	A	G	G	G	G	H	G	G	A	G	G	G	G	H	G	G	G	G	H	H	H
JAX00606205	6	31652796	0	G	A	G	G	G	G	G	A	G	G	G	G	H	G	G	G	G	G	G	G	G	G	H	G	G	A	G	G	G	G	H	G	G	H	G	G	G	G	G	G	G	G	G	H	G	G
JAX00606209	6	31660383	0	C	T	C	C	C	C	C	T	T	C	C	C	H	C	C	T	H	C	C	C	C	C	T	H	C	T	C	C	C	C	H	C	C	T	C	C	C	C	H	C	C	C	C	H	H	H
JAX00606212	6	31716581	0	C	T	C	C	C	C	C	C	T	C	C	C	C	C	C	T	H	C	C	C	C	C	C	H	C	C	C	C	C	C	C	C	C	C	C	C	C	C	T	C	C	C	C	C	H	H
JAX00606216	6	31737895	0	A	G	A	A	A	A	A	A	G	A	A	A	A	A	A	G	H	A	A	A	A	A	A	H	A	A	A	A	A	A	A	A	A	A	A	A	A	A	H	A	A	A	A	A	H	H
JAX00139449	6	31749567	0	T	C	T	T	C	T	T	C	C	C	T	H	H	T	C	C	H	T	T	C	C	H	C	H	T	C	T	T	T	T	H	C	T	C	T	H	C	T	C	H	T	T	T	H	H	H
JAX00606220	6	31751619	0	C	A	C	C	C	C	C	A	C	C	C	C	H	C	C	C	C	C	C	C	C	C	A	C	C	A	C	C	C	C	H	C	C	A	C	C	C	C	C	C	C	C	C	H	C	C
JAX00139451	6	31790828	0	C	T	C	C	T	C	C	C	C	T	C	H	C	H	N	C	C	C	C	T	T	H	C	C	N	C	C	C	C	C	C	T	C	C	C	H	T	C	H	H	C	C	C	C	C	C
JAX00139454	6	31819777	0	G	A	G	G	A	G	G	A	A	A	G	H	H	G	A	A	H	G	G	A	A	H	A	H	G	A	G	G	G	G	H	A	G	A	G	H	A	G	A	H	G	G	G	H	H	H
JAX00139455	6	31821164	0	T	C	T	T	C	T	T	C	C	C	T	H	H	T	C	C	H	T	T	C	C	H	C	H	T	C	T	T	T	T	H	C	T	C	T	H	C	T	C	H	T	T	T	H	H	H
JAX00606229	6	31822675	0	G	T	G	G	T	G	G	T	G	T	G	H	H	G	T	G	G	G	G	T	T	H	T	G	G	T	G	G	G	G	H	T	G	T	G	H	T	G	H	H	G	G	G	H	G	G
JAX00606231	6	31826501	0	G	A	G	G	G	G	G	A	G	G	G	G	H	G	G	G	G	G	G	G	G	G	A	G	G	A	G	G	G	G	H	G	G	A	G	G	G	G	G	G	G	G	G	H	G	G
JAX00606232	6	31827099	0	T	C	T	T	C	T	T	T	C	C	T	H	T	T	C	C	H	T	T	C	C	H	T	H	T	T	T	T	T	T	T	C	T	T	T	H	C	T	C	H	T	T	T	T	H	N
JAX00606234	6	31831752	0	C	G	C	C	C	C	C	C	C	G	C	C	C	C	G	C	C	C	C	C	G	G	C	C	C	C	C	C	C	C	C	C	C	C	C	G	C	C	N	G	C	C	C	C	C	C
JAX00606237	6	31848915	0	G	C	G	G	C	G	G	G	C	C	G	H	G	G	C	C	H	G	G	C	C	H	G	H	G	G	G	G	G	G	G	C	G	G	G	H	C	G	C	H	G	G	G	G	H	H
JAX00606238	6	31850085	0	T	C	T	T	T	T	T	T	C	T	T	T	T	T	T	C	H	T	T	T	T	T	T	H	T	T	T	T	T	T	T	T	T	T	T	T	T	T	H	T	T	T	T	T	H	H
JAX00139457	6	31856948	0	A	G	A	A	G	A	A	G	G	A	A	H	H	A	A	G	N	A	A	G	A	A	G	H	A	G	A	A	A	A	H	G	A	G	A	A	G	A	H	A	A	A	A	H	N	H
JAX00228983	6	31862747	0	T	C	T	T	T	T	T	T	C	T	T	T	T	T	T	C	H	T	T	T	T	T	T	N	T	T	T	T	T	T	T	T	T	T	T	T	T	T	H	T	T	T	T	T	H	H
JAX00228984	6	31863027	0	C	T	C	C	C	C	C	C	T	C	C	C	C	C	C	T	H	C	C	C	C	C	C	H	C	C	C	C	C	C	C	C	C	C	C	C	C	C	H	C	C	C	C	C	H	H
JAX00606244	6	31873812	0	T	C	T	T	T	T	T	C	T	T	T	T	H	T	T	T	T	T	T	T	T	T	C	T	T	C	T	T	T	T	H	T	T	C	T	T	T	T	T	T	T	T	T	H	T	T
JAX00139460	6	31909396	0	A	C	A	A	C	A	A	A	A	A	A	H	A	A	A	A	A	A	A	C	A	A	A	A	A	A	A	A	A	A	A	C	A	A	A	A	C	A	A	A	A	A	A	A	A	A
JAX00606252	6	31930938	0	C	A	C	C	C	C	C	C	A	C	C	C	C	C	C	A	H	C	C	C	C	C	C	H	C	C	C	C	C	C	C	C	C	C	C	C	C	C	H	C	C	C	C	C	H	H
JAX00606253	6	31939258	0	A	C	A	A	A	A	A	A	C	A	A	A	A	A	A	C	H	A	A	A	A	A	A	H	A	A	A	A	A	A	A	A	A	A	A	A	A	A	H	A	A	A	A	A	H	H
JAX00606254	6	31941432	0	T	C	T	T	T	T	T	C	C	T	T	T	H	T	T	C	N	T	T	T	T	T	C	H	T	C	T	T	T	T	H	T	T	C	T	T	T	T	H	T	T	T	T	H	H	H
JAX00139463	6	31953268	0	T	C	T	T	T	T	T	T	C	T	T	T	T	T	T	C	H	T	T	T	T	T	T	H	T	T	T	T	T	T	T	T	T	T	T	T	T	T	T	T	T	H	T	T	N	H
JAX00606257	6	31957381	0	G	A	G	G	G	G	G	A	G	G	G	G	H	G	G	G	G	G	G	G	G	G	A	G	G	A	G	G	G	G	H	G	G	A	G	G	G	G	G	G	G	G	G	H	G	G
JAX00139465	6	31978505	0	C	A	C	C	C	C	C	A	C	C	C	C	H	C	C	C	C	C	C	C	C	C	A	C	C	A	C	C	C	C	H	C	C	A	C	C	C	C	C	C	C	C	C	H	C	C
JAX00139466	6	31978659	0	G	A	G	G	G	G	G	A	G	G	G	G	H	G	G	G	G	G	G	G	G	G	A	G	G	A	G	G	G	G	H	G	G	A	G	G	G	G	G	G	G	G	G	H	G	G
JAX00228988	6	32005842	0	G	A	G	G	G	G	G	A	A	G	G	G	G	G	G	A	N	G	G	G	G	G	N	G	G	A	G	G	G	G	G	G	G	H	G	G	G	G	H	G	G	G	G	H	H	N
JAX00606264	6	32006158	0	C	T	C	C	C	C	C	T	C	C	C	C	H	C	C	C	C	C	C	C	C	C	T	C	C	T	C	C	C	C	H	C	C	T	C	C	C	C	C	C	C	C	C	H	C	C
JAX00606265	6	32018218	0	T	C	T	T	T	T	T	C	T	T	T	T	H	T	T	T	T	T	T	T	T	T	C	T	T	C	T	T	T	T	H	T	T	C	T	T	T	T	T	T	T	T	T	H	T	T
JAX00228989	6	32054506	0	C	T	C	C	C	C	C	T	T	C	C	C	H	C	C	T	H	C	C	C	C	C	T	H	C	T	C	C	C	C	H	C	C	T	C	C	C	C	H	C	C	C	C	H	H	H
JAX00139472	6	32056229	0	A	T	A	A	A	A	A	T	T	A	A	A	H	A	A	T	H	A	A	A	A	A	T	H	A	T	A	A	A	A	H	A	A	T	A	A	A	A	N	A	A	A	A	H	H	H
JAX00606271	6	32071623	0	T	C	T	T	T	T	T	T	C	T	T	T	T	T	T	C	H	T	T	T	T	T	T	H	T	T	T	T	T	T	T	T	T	T	T	T	T	T	H	T	T	T	T	T	H	H
JAX00606273	6	32100794	0	A	G	A	A	A	A	A	G	G	A	A	A	H	A	A	G	H	A	A	A	A	A	G	H	A	G	A	A	A	A	H	A	A	G	A	A	A	A	H	A	A	A	A	H	H	H
JAX00606276	6	32115325	0	A	G	A	A	A	A	A	G	A	A	A	A	A	A	A	A	A	A	A	A	A	A	H	A	A	H	A	A	A	A	H	A	A	H	A	A	A	A	A	A	A	A	A	H	A	A
JAX00606277	6	32128769	0	A	T	A	A	A	A	A	T	A	A	A	A	H	A	A	A	A	A	A	A	A	A	T	A	A	T	A	A	A	A	H	A	A	T	A	A	A	A	A	A	A	A	A	H	A	A
JAX00139478	6	32139139	0	C	T	C	C	C	C	C	T	C	C	C	C	H	C	C	C	C	C	C	C	C	C	T	C	C	T	C	C	C	C	H	C	C	T	C	C	C	C	C	C	C	C	C	H	C	C
JAX00228991	6	32139846	0	T	C	T	T	T	T	T	C	C	T	T	T	H	T	T	C	H	T	T	T	T	T	C	H	T	C	T	T	T	T	H	T	T	C	T	T	T	T	N	T	T	T	T	H	H	H
JAX00606286	6	32220155	0	A	G	A	A	A	A	A	G	G	G	A	A	H	A	G	G	H	A	A	A	G	H	G	H	A	G	A	A	A	A	H	A	A	G	A	H	A	A	G	H	A	A	A	H	H	H
JAX00606287	6	32222445	0	G	A	G	G	G	G	G	A	G	G	G	G	H	G	G	G	G	G	G	G	G	G	A	G	G	A	G	G	G	G	H	G	G	A	G	G	G	G	G	G	G	G	G	H	G	G
JAX00606292	6	32234484	0	G	A	A	G	A	A	A	G	G	A	A	A	H	A	A	G	H	A	A	A	A	A	G	H	A	G	A	A	A	A	H	A	A	G	H	A	A	G	H	A	H	G	A	H	G	H
JAX00139485	6	32237081	0	G	A	A	G	A	A	A	G	G	G	A	A	N	A	G	G	H	A	A	A	G	N	G	H	A	G	A	A	A	A	H	A	A	G	H	H	A	G	G	H	H	G	A	H	G	H
JAX00606298	6	32239432	0	T	C	T	T	T	T	T	C	C	C	T	T	H	T	C	C	H	T	T	T	C	H	C	H	T	C	T	T	T	T	H	T	T	C	T	H	T	T	C	H	T	T	T	H	H	H
JAX00606305	6	32260946	0	C	T	C	C	C	C	C	T	C	T	C	C	H	C	T	C	C	C	C	C	T	H	T	C	C	T	C	C	C	C	H	C	C	T	C	H	C	C	H	H	C	C	C	H	C	C
JAX00139488	6	32261197	0	G	T	T	G	T	T	T	G	G	G	T	T	H	T	G	G	H	T	T	T	G	H	G	H	T	G	T	T	T	T	H	T	T	G	H	H	T	G	G	H	H	G	T	H	G	H
JAX00606312	6	32275078	0	G	A	A	G	A	A	A	G	A	G	A	A	H	A	G	A	A	A	A	A	G	H	G	A	A	G	A	A	A	A	H	A	A	G	H	H	A	G	H	H	H	G	A	H	H	A
JAX00606313	6	32276533	0	G	A	G	G	G	G	G	A	G	G	G	G	H	G	G	G	G	G	G	G	G	G	A	G	G	A	G	G	G	G	H	G	G	A	G	G	G	G	G	G	G	G	G	H	G	G
JAX00606315	6	32280423	0	T	A	T	T	T	T	T	T	A	A	T	T	T	T	A	A	H	T	T	T	A	H	T	H	T	T	T	T	T	T	T	T	T	T	T	H	T	T	A	H	T	T	T	T	H	H
JAX00606316	6	32280476	0	T	C	T	T	T	T	T	C	T	C	T	T	H	T	C	T	T	T	T	T	C	H	C	T	T	C	T	T	T	T	N	T	T	C	T	H	T	T	H	H	T	T	T	N	T	T
JAX00606318	6	32281142	0	A	G	G	A	G	G	G	G	G	A	G	G	G	G	A	G	G	G	G	G	A	H	G	G	G	G	G	G	G	G	G	G	G	G	H	H	G	A	H	H	H	A	G	G	H	G
JAX00139490	6	32293883	0	T	C	C	T	C	C	C	C	C	C	C	C	C	C	C	C	C	C	C	C	C	C	C	C	C	C	C	C	C	C	C	C	C	C	H	C	C	T	C	C	H	T	C	C	H	C
JAX00606325	6	32312558	0	G	A	A	G	A	A	A	G	G	G	A	A	H	A	G	G	H	A	A	A	G	H	G	H	A	G	A	A	A	A	H	A	A	G	H	H	A	G	G	H	H	G	A	H	G	H
JAX00606326	6	32313601	0	C	T	T	C	T	T	T	T	C	C	T	T	T	T	C	C	H	T	T	T	C	H	T	H	T	T	T	T	T	T	T	T	T	T	H	H	T	C	C	H	H	C	T	T	C	H
JAX00606328	6	32314059	0	A	G	A	A	A	A	A	A	G	A	A	A	A	A	A	G	N	A	A	A	A	A	A	H	A	A	A	A	A	A	A	A	A	A	A	A	A	A	H	A	A	A	A	A	H	H
JAX00606330	6	32324394	0	G	A	A	G	A	A	A	G	G	A	A	A	H	A	A	G	H	A	A	A	A	A	G	H	A	G	A	A	A	A	H	A	A	G	H	A	A	G	H	A	N	G	A	N	G	N
JAX00606331	6	32324473	0	A	G	G	A	G	G	G	G	A	G	G	G	G	G	G	A	H	G	G	G	G	G	G	H	G	G	G	G	G	G	G	G	G	G	H	G	G	A	H	G	H	A	G	G	A	H
JAX00606334	6	32332096	0	G	C	C	G	C	C	C	C	G	C	C	C	C	C	C	G	H	C	C	C	C	C	C	H	C	C	C	C	C	C	C	C	C	C	H	C	C	G	H	C	H	G	C	C	G	H
JAX00606336	6	32348938	0	C	T	C	C	C	C	C	C	C	T	C	C	C	C	T	C	C	C	C	C	T	H	C	C	C	C	C	C	C	C	C	C	C	C	C	H	C	C	H	T	C	C	C	C	C	C
JAX00606340	6	32359511	0	C	G	C	C	C	C	C	C	C	G	C	C	C	C	G	C	C	C	C	C	G	H	C	C	C	C	C	C	C	C	C	C	C	C	C	H	C	C	H	G	C	C	C	C	C	C
JAX00606345	6	32373960	0	T	C	T	T	T	T	T	C	T	T	T	T	C	T	T	T	T	T	T	T	T	T	C	T	T	C	T	T	T	T	C	T	T	C	T	T	T	T	T	T	T	T	T	C	T	T
JAX00606353	6	32384049	0	C	A	C	C	C	C	C	A	C	C	C	C	H	C	C	C	C	C	C	C	C	C	A	C	C	A	C	C	C	C	H	C	C	A	C	C	C	C	C	C	C	C	C	H	C	C
JAX00606354	6	32398447	0	A	G	A	A	A	A	A	G	G	A	A	A	H	A	A	G	H	A	A	A	A	A	G	H	A	G	A	A	A	A	H	A	A	G	A	A	A	A	H	A	A	A	A	H	H	H
JAX00606359	6	32414090	0	G	A	G	G	G	G	G	G	G	A	G	G	G	G	A	G	G	G	G	G	A	H	G	G	G	G	G	G	G	G	G	G	G	G	G	H	G	G	H	A	G	G	G	G	G	G
JAX00606362	6	32422921	0	T	G	T	T	T	T	T	G	G	T	T	T	H	T	T	G	H	T	T	T	T	T	G	H	T	G	T	T	T	T	H	T	T	G	T	T	T	T	H	T	T	T	T	H	H	H
JAX00606364	6	32425694	0	A	C	A	A	A	A	A	C	C	A	A	A	H	A	A	C	H	A	A	A	A	A	C	H	A	C	A	A	A	A	H	A	A	C	A	A	A	A	H	A	A	A	A	H	H	H
JAX00606366	6	32427516	0	A	G	A	A	A	A	A	A	G	G	A	A	A	A	G	G	H	A	A	A	G	H	A	H	A	A	A	A	A	A	A	A	A	A	A	H	A	A	G	G	A	A	A	A	H	H
JAX00606377	6	32454934	0	G	A	G	G	G	G	G	A	G	G	G	G	H	G	G	G	G	G	G	G	G	G	A	G	G	A	G	G	G	G	H	G	G	A	G	G	G	G	G	G	G	G	G	H	G	G
JAX00606383	6	32469042	0	C	A	C	C	C	C	C	A	C	A	C	C	H	C	A	C	C	C	C	C	A	H	A	C	C	A	C	C	C	C	H	C	C	A	C	H	C	C	H	A	C	C	C	H	C	C
JAX00606384	6	32470688	0	C	T	C	C	C	C	C	C	C	T	C	C	C	C	T	C	C	C	C	C	T	H	C	C	C	C	C	C	C	C	C	C	C	C	C	H	C	C	H	T	C	C	C	C	C	C
JAX00606385	6	32472517	0	G	T	G	G	G	G	G	G	G	T	G	G	G	G	T	G	H	G	G	N	T	T	G	G	G	G	G	G	G	N	G	G	G	N	G	T	G	G	H	T	G	G	G	G	G	G
JAX00606389	6	32479521	0	A	G	A	A	A	A	A	G	G	G	A	A	H	A	G	G	H	A	A	A	G	N	G	A	A	G	A	A	N	A	H	A	A	G	A	H	A	A	G	N	A	A	A	H	H	N
JAX00606395	6	32501494	0	T	C	T	T	T	T	T	C	C	C	T	T	H	T	C	C	H	T	T	T	C	H	C	T	T	C	T	T	T	T	H	T	T	C	T	H	T	T	C	C	T	T	T	H	N	N
JAX00139506	6	32507970	0	C	T	T	C	T	T	T	C	C	C	T	T	H	T	C	C	H	T	T	T	C	H	C	T	T	C	T	T	T	T	H	T	T	C	H	H	T	C	C	C	H	C	T	H	C	H
JAX00228998	6	32524266	0	G	A	G	G	G	G	G	G	A	G	G	G	G	G	G	A	H	G	G	G	G	G	G	G	G	G	G	G	G	G	G	G	G	G	G	G	G	G	H	G	G	G	G	G	H	H
JAX00139507	6	32541887	0	G	A	A	G	A	A	A	G	G	A	A	A	N	A	A	G	H	A	A	A	A	A	G	A	A	G	A	A	A	A	H	A	A	G	H	A	A	G	H	A	H	G	A	H	G	H
JAX00606401	6	32562803	0	C	T	C	C	C	C	C	T	C	C	C	C	H	C	C	C	C	C	C	C	C	C	T	C	C	T	C	C	C	C	H	C	C	T	C	C	C	C	C	C	C	C	C	H	C	C
JAX00139510	6	32580388	0	T	C	T	T	T	T	T	C	T	T	T	T	H	T	T	T	T	T	T	T	T	T	C	T	T	C	T	T	T	T	H	T	T	C	T	T	T	T	T	T	T	T	T	H	T	T
JAX00139511	6	32583446	0	A	C	A	A	A	A	A	C	C	A	A	A	H	A	A	C	H	A	A	A	A	A	C	A	A	C	A	A	A	A	H	A	A	C	A	A	A	A	H	A	A	A	A	H	H	H
JAX00139512	6	32583471	0	C	T	C	C	C	C	C	T	C	C	C	C	H	C	C	C	C	C	C	C	C	C	T	C	C	T	C	C	C	C	H	C	N	T	C	C	C	C	C	C	C	C	C	H	C	C
JAX00606408	6	32594582	0	G	A	A	G	A	A	A	G	G	G	A	A	H	A	G	G	H	A	A	A	G	H	G	A	A	G	A	A	A	A	H	A	A	G	H	H	A	G	G	G	H	G	A	H	G	H
JAX00606418	6	32630382	0	C	T	C	C	C	C	C	C	C	T	C	C	C	C	T	C	C	C	C	C	T	H	C	C	C	C	C	C	C	C	C	C	C	C	C	H	C	C	H	T	C	C	C	C	C	C
JAX00606423	6	32634004	0	T	C	C	T	C	C	C	C	T	T	C	C	C	C	T	T	H	C	C	C	T	H	C	C	C	C	C	C	C	C	C	C	C	C	H	H	C	T	T	T	H	T	C	C	T	H
JAX00606427	6	32638561	0	C	T	T	C	T	T	T	T	T	T	T	T	T	T	T	T	T	T	T	T	T	T	T	T	T	T	T	T	T	T	T	T	T	T	H	T	T	C	T	T	H	C	T	T	H	T
JAX00139518	6	32669873	0	A	G	G	A	G	G	G	A	A	A	G	G	H	G	A	A	H	G	G	G	A	H	A	G	G	A	G	G	G	G	H	G	G	A	H	H	G	A	A	A	H	A	G	H	A	H
JAX00139521	6	32701253	0	A	G	A	A	A	A	A	G	G	A	A	A	A	A	A	G	A	A	A	A	A	A	G	A	A	G	A	A	A	A	A	A	A	G	A	A	A	A	A	A	A	A	A	A	A	A
JAX00139523	6	32720739	0	A	G	G	A	G	G	G	A	G	G	G	G	H	G	G	G	G	G	G	G	G	G	A	G	G	A	G	G	G	G	H	G	G	A	H	G	G	A	G	G	H	A	G	H	H	G
JAX00606435	6	32733509	0	T	A	T	T	T	T	T	A	A	T	T	T	H	T	T	A	H	T	T	T	T	T	A	T	T	A	T	T	T	T	T	T	T	A	T	T	T	T	H	T	T	T	T	T	H	H
JAX00606437	6	32740172	0	G	A	G	G	G	G	G	A	A	G	G	G	N	G	G	A	H	G	G	G	G	G	A	G	G	A	G	G	G	G	H	G	G	A	G	G	G	G	H	G	G	G	G	H	H	H
JAX00606439	6	32744734	0	C	T	C	C	C	C	C	C	C	T	C	C	C	C	T	C	C	C	C	C	T	H	C	C	C	C	C	C	C	C	C	C	C	C	C	H	C	C	H	T	C	C	C	C	C	C
JAX00606442	6	32753147	0	T	C	T	T	T	T	T	C	T	T	T	T	H	T	T	T	T	T	T	T	T	T	C	T	T	C	T	T	T	T	H	T	T	C	T	T	T	T	T	T	T	T	T	H	T	T
JAX00606443	6	32753311	0	T	C	C	T	C	C	C	C	C	T	C	C	C	C	T	C	C	C	C	C	T	H	C	C	C	C	C	C	C	C	C	C	C	C	H	H	C	T	H	T	H	T	C	C	N	C
JAX00606444	6	32753503	0	C	A	C	C	C	C	C	C	A	C	C	C	C	C	C	A	H	C	C	C	C	C	C	C	C	C	C	C	C	C	C	C	C	C	C	C	C	C	H	C	C	C	C	C	H	H
JAX00139524	6	32755742	0	A	G	G	A	G	G	G	G	G	G	G	G	G	G	G	G	G	G	G	G	G	G	G	G	G	G	G	G	G	G	G	G	G	G	H	G	G	A	G	G	H	A	G	G	N	G
JAX00606448	6	32758536	0	G	A	G	G	G	G	G	A	G	G	G	G	H	G	G	G	G	G	G	G	G	G	A	G	G	A	G	G	G	G	H	G	G	A	G	G	G	G	G	G	G	G	G	H	G	G
JAX00606453	6	32799789	0	T	G	T	T	T	T	T	G	T	T	T	T	H	T	T	T	T	T	T	T	T	T	G	T	T	G	T	T	T	T	H	T	T	G	T	T	T	T	T	T	T	T	T	H	T	T
JAX00139529	6	32824361	0	A	G	A	A	A	A	A	A	G	A	A	A	A	A	A	G	H	A	A	A	A	A	A	A	A	A	A	A	A	A	A	A	A	A	A	A	A	A	H	A	A	A	A	A	H	H
JAX00139531	6	32851989	0	G	A	A	G	A	A	A	G	G	G	A	A	H	A	G	G	H	A	A	A	G	H	G	A	A	G	A	A	A	A	H	A	A	G	H	H	A	G	G	G	H	G	A	H	G	H
JAX00139532	6	32859098	0	G	A	A	G	A	A	A	G	G	G	A	A	H	A	G	G	H	A	A	A	G	H	G	A	A	G	A	A	A	A	H	A	A	G	H	H	A	G	G	G	H	G	A	H	G	H
JAX00606461	6	32867468	0	C	A	C	C	C	C	C	A	A	A	C	C	N	C	A	A	H	C	C	C	A	H	A	C	C	N	C	C	C	C	H	C	C	A	C	H	C	C	A	A	C	C	C	N	H	H
JAX00606464	6	32882000	0	G	C	G	G	G	G	G	G	G	C	G	G	G	G	C	G	G	G	G	G	C	H	G	G	G	G	G	G	G	G	G	G	G	G	G	H	G	G	H	C	G	G	G	G	G	G
JAX00139535	6	32891621	0	A	C	C	A	C	C	C	C	C	C	C	C	C	C	C	C	C	C	C	C	C	C	C	C	C	C	C	C	C	C	C	C	C	C	H	C	C	A	C	C	H	A	C	C	H	C
JAX00606484	6	32962160	0	A	C	A	A	A	A	A	C	A	A	A	A	H	A	A	A	A	A	A	A	A	A	C	A	A	C	A	A	A	A	H	A	A	C	A	A	A	A	A	A	A	A	A	H	A	A
JAX00139542	6	32978359	0	G	A	G	G	G	G	G	A	A	A	G	G	H	G	A	A	H	G	G	G	A	H	A	G	G	A	G	G	G	G	H	G	G	A	G	H	G	G	A	A	G	G	G	H	H	H
JAX00606488	6	32984532	0	C	T	C	C	C	C	C	T	C	C	C	C	H	C	C	C	C	C	C	C	C	C	T	C	C	T	C	C	C	C	H	C	C	T	C	C	C	C	C	C	C	C	C	H	C	C
JAX00606490	6	32991716	0	G	A	G	G	G	G	G	A	A	G	G	G	H	G	G	A	H	G	G	G	G	G	A	G	G	A	G	G	G	G	H	G	G	A	G	G	G	G	H	G	G	G	G	H	H	H
JAX00139545	6	33019110	0	C	T	C	C	C	C	C	T	T	C	C	C	H	C	C	T	H	C	C	C	C	C	T	C	C	T	C	C	C	C	H	C	C	T	C	C	C	C	H	C	C	C	C	H	H	H
JAX00606503	6	33052685	0	G	T	G	G	G	G	G	G	T	T	G	G	G	G	T	T	H	G	G	G	T	H	G	G	G	G	G	G	G	G	G	G	G	G	G	H	G	G	T	T	G	G	G	G	G	H
JAX00606506	6	33053024	0	G	A	G	G	G	G	G	A	G	A	G	G	H	G	A	G	G	G	G	G	A	H	A	G	G	A	G	G	G	G	H	G	G	A	G	H	G	G	H	A	G	G	G	H	H	G
JAX00606508	6	33060187	0	T	C	T	T	T	T	T	T	C	C	T	T	T	T	C	C	H	N	T	T	C	N	T	T	T	T	T	T	T	T	T	T	T	T	T	H	T	T	C	C	T	T	T	T	T	N
JAX00606510	6	33068942	0	C	G	C	C	C	C	C	G	G	G	C	C	H	C	G	G	H	C	C	C	G	H	G	C	C	G	C	C	C	C	H	C	C	G	C	H	C	C	G	G	C	C	C	N	H	H
JAX00606515	6	33088348	0	C	T	C	C	C	C	C	C	C	T	C	C	C	C	T	C	C	C	C	C	T	H	C	C	C	C	C	C	C	C	C	C	C	C	C	H	C	C	H	T	C	C	C	C	C	C
JAX00606526	6	33103683	0	G	A	G	G	G	G	G	A	G	G	G	G	H	G	G	G	G	G	G	G	G	G	A	G	G	A	G	G	G	G	H	G	G	A	G	G	G	G	G	G	G	G	G	H	H	G
JAX00606529	6	33126941	0	C	T	C	C	C	C	C	T	C	C	C	C	H	C	C	C	C	C	C	C	C	C	T	C	C	T	C	C	C	C	H	C	C	T	C	C	C	C	C	C	C	C	C	H	H	C
JAX00606531	6	33137428	0	T	C	T	T	T	T	T	C	C	T	T	T	H	T	T	C	H	T	T	T	T	T	C	T	T	C	T	T	T	T	H	T	T	C	T	T	T	T	H	T	T	T	T	H	H	H
JAX00139554	6	33142537	0	A	G	A	A	A	A	A	G	A	A	A	A	H	A	A	A	A	A	A	A	A	A	G	A	A	G	A	A	A	A	H	A	A	G	A	A	A	A	A	A	A	A	A	H	H	A
JAX00606535	6	33155710	0	A	C	A	A	A	A	A	A	C	C	A	A	A	A	C	C	A	A	A	A	C	H	A	A	A	A	A	A	A	A	A	A	A	A	A	H	A	A	C	C	A	A	A	A	A	A
JAX00606545	6	33219219	0	C	T	C	C	C	C	C	T	T	C	C	C	H	C	C	T	H	C	C	C	C	C	T	C	C	T	C	C	C	C	H	C	C	T	C	C	C	C	H	C	C	C	C	H	H	H
JAX00139560	6	33227680	0	C	A	C	C	A	C	C	C	C	C	C	H	C	C	C	C	C	C	C	A	C	C	C	H	C	C	C	C	C	C	C	A	C	C	C	C	A	C	C	C	C	C	C	C	C	C
JAX00229010	6	33243305	0	G	T	G	G	G	G	G	T	T	G	G	G	H	G	G	T	H	G	G	G	G	G	T	G	G	T	G	G	G	G	H	G	G	T	G	G	G	G	H	G	G	G	G	H	H	H
JAX00229011	6	33243717	0	G	A	G	G	G	G	G	A	A	G	G	N	H	G	G	A	H	G	G	G	G	G	A	G	G	A	G	G	G	G	N	G	G	A	G	G	G	G	H	G	G	G	G	H	H	H
JAX00139563	6	33263467	0	C	T	C	C	C	C	C	T	T	C	C	C	H	C	C	T	H	C	C	C	C	C	T	C	C	T	C	C	C	C	H	C	C	T	C	C	C	C	H	C	C	C	C	H	H	H
JAX00139568	6	33344977	0	C	T	C	C	C	C	C	T	T	C	C	C	H	C	C	N	H	C	C	C	C	C	T	C	C	T	C	C	C	C	H	C	C	N	C	C	C	C	H	C	C	C	C	H	H	H
JAX00139570	6	33378021	0	T	G	T	T	T	T	T	G	G	T	T	T	H	T	T	G	H	T	T	T	T	T	G	T	T	G	T	T	T	T	H	T	T	G	T	T	T	T	G	T	T	T	T	H	H	H
JAX00606560	6	33378312	0	G	A	G	G	G	G	G	A	G	G	G	G	H	G	G	G	G	G	G	G	G	G	A	G	G	A	G	G	G	G	H	G	G	A	G	G	G	G	G	G	G	G	G	H	H	G
JAX00606562	6	33397354	0	G	C	G	G	C	G	G	C	C	C	G	H	H	G	C	C	H	G	G	C	C	H	C	H	G	C	G	G	G	G	H	C	G	C	G	H	C	G	C	C	G	G	G	H	H	H
JAX00606563	6	33398604	0	C	T	C	C	T	C	C	C	T	T	C	H	C	C	T	T	H	C	C	T	T	H	C	H	C	C	C	C	C	C	C	T	C	C	C	H	T	C	T	T	C	C	C	C	C	N
JAX00606566	6	33400759	0	C	T	C	C	T	C	C	T	C	T	C	N	C	C	T	C	C	C	C	T	T	C	T	N	C	T	C	C	C	C	C	T	C	T	C	C	T	C	C	T	C	C	C	C	N	C
JAX00606569	6	33405304	0	T	C	T	T	T	T	T	C	T	T	T	T	H	T	T	T	T	T	T	T	T	T	C	T	T	C	T	T	T	T	H	T	T	C	T	T	T	T	T	T	T	T	T	H	H	T
JAX00139574	6	33414929	0	G	A	G	G	A	G	G	G	G	A	G	H	G	G	A	G	G	G	G	A	A	H	G	H	G	G	G	G	G	G	G	A	G	G	G	H	A	G	H	A	G	G	G	G	G	G
JAX00606570	6	33419054	0	A	T	A	A	T	A	A	T	T	T	A	H	H	A	T	T	H	A	A	T	T	H	T	H	A	T	A	A	A	A	H	T	A	T	A	H	T	A	T	T	A	A	A	H	H	H
JAX00606574	6	33426045	0	G	T	G	G	T	G	G	G	G	T	G	H	G	G	T	G	G	G	G	T	T	H	G	H	G	G	G	G	G	G	G	T	G	G	G	H	T	G	H	T	G	G	G	G	G	G
JAX00606577	6	33448811	0	T	G	T	T	T	T	T	T	T	G	T	T	T	T	G	T	T	T	T	T	G	H	T	T	T	T	T	T	T	T	T	T	T	T	T	H	T	T	H	G	T	T	T	T	T	T
JAX00606578	6	33449394	0	T	C	T	T	T	T	T	C	T	T	T	T	H	T	T	T	T	T	T	T	T	T	C	T	T	C	T	T	T	T	H	T	T	C	T	T	T	T	T	T	T	T	T	H	H	T
JAX00606580	6	33454330	0	A	C	A	A	A	A	A	C	A	C	A	A	H	A	C	A	A	A	A	A	C	H	C	A	A	C	A	A	A	A	H	A	A	C	A	H	A	A	A	C	A	A	A	H	H	A
JAX00139577	6	33468097	0	A	G	A	A	G	A	A	A	A	A	A	H	A	A	A	A	A	A	A	G	A	A	A	H	A	A	A	A	A	A	A	G	A	A	A	A	G	A	A	A	A	A	A	A	A	A
JAX00606586	6	33494393	0	T	C	T	T	C	T	T	C	C	C	T	H	H	T	C	C	H	T	T	C	C	H	C	H	T	C	T	T	T	T	H	C	T	C	T	H	C	T	C	C	T	T	T	H	H	H
JAX00606587	6	33500286	0	T	G	T	T	T	T	T	G	T	T	T	T	H	T	T	T	T	T	T	T	T	T	G	T	T	G	T	T	T	T	N	T	T	G	T	T	T	T	T	T	T	T	T	H	H	T
JAX00229019	6	33511439	0	T	C	T	T	T	T	T	C	T	T	T	T	H	T	N	T	T	T	T	T	T	T	C	T	T	C	T	T	T	T	C	T	T	C	T	T	T	T	T	T	T	T	T	H	H	T
JAX00606595	6	33522033	0	G	A	G	G	A	G	G	A	A	A	G	H	H	G	A	A	H	G	G	A	A	H	A	H	G	A	G	G	G	G	H	A	G	A	G	H	A	G	A	A	G	G	G	H	H	H
JAX00606600	6	33525022	0	G	A	G	G	A	G	G	A	G	G	G	H	H	G	G	G	G	G	G	A	G	G	A	H	G	A	G	G	G	G	H	A	G	A	G	G	A	G	G	G	G	G	G	H	H	G
JAX00139582	6	33527309	0	T	C	T	T	C	T	T	C	C	C	T	H	N	T	C	C	H	T	T	C	C	H	C	H	T	C	T	T	T	T	N	C	T	C	T	H	C	T	C	C	T	T	T	H	H	H
JAX00606603	6	33529892	0	C	T	C	C	C	C	C	C	T	C	C	C	C	C	C	T	H	C	C	C	C	C	C	C	C	C	C	C	C	C	C	C	C	C	C	C	C	C	H	C	C	C	C	C	C	H
JAX00606606	6	33542146	0	G	A	G	G	G	G	G	G	G	A	G	G	G	G	A	G	G	G	G	G	A	H	G	G	G	G	G	G	G	G	G	G	G	G	G	H	G	G	A	A	G	G	G	G	G	G
JAX00139583	6	33543221	0	T	C	T	T	C	T	T	C	C	T	T	H	H	T	T	C	H	T	T	C	T	T	C	H	T	C	T	T	T	T	H	C	T	C	T	T	C	T	H	T	T	T	T	H	H	H
JAX00606608	6	33547280	0	C	T	C	C	C	C	C	T	C	C	C	C	H	C	C	C	C	C	C	C	C	C	T	C	C	T	C	C	C	C	H	C	C	T	C	C	C	C	C	C	C	C	C	H	H	C
JAX00606614	6	33564613	0	C	T	C	C	C	C	C	C	C	T	C	C	C	C	T	C	C	C	C	C	T	H	C	C	C	C	C	C	C	C	C	C	C	C	C	H	C	C	H	T	C	C	C	C	C	C
JAX00606617	6	33572941	0	G	A	G	G	A	G	G	G	G	G	G	H	G	G	G	G	G	G	G	A	G	G	G	H	G	G	G	G	G	G	G	A	G	G	G	G	A	G	G	G	G	G	G	G	G	G
JAX00139585	6	33576783	0	A	C	A	A	C	A	A	A	C	A	A	H	A	A	A	C	H	A	A	C	A	A	A	H	A	A	A	A	A	A	A	C	A	A	A	A	C	A	H	A	A	A	A	A	A	H
JAX00606619	6	33577194	0	A	G	A	A	A	A	A	G	A	A	A	A	H	A	A	A	A	A	A	A	A	A	G	A	A	G	A	A	A	A	H	A	A	G	A	A	A	A	A	A	A	A	A	H	H	A
JAX00606624	6	33596760	0	C	G	C	C	C	C	C	G	G	G	C	C	H	C	G	G	H	C	C	C	G	H	G	C	C	G	C	C	C	C	H	C	C	G	C	H	C	C	G	G	C	C	C	H	H	H
JAX00606625	6	33598601	0	G	A	G	G	A	G	G	A	A	A	G	H	A	G	A	A	H	G	G	A	A	H	A	H	G	A	G	G	G	G	H	A	G	A	G	H	A	G	A	A	G	G	G	H	H	N
JAX00606630	6	33600499	0	G	A	G	G	G	G	G	G	A	A	G	G	G	G	A	A	H	G	G	G	A	H	G	G	G	G	G	G	G	G	G	G	G	G	G	H	G	G	A	A	G	G	G	G	G	H
JAX00606632	6	33607704	0	A	C	A	A	A	A	A	A	C	A	A	A	A	A	A	C	H	A	A	A	A	A	A	A	A	A	A	A	A	A	A	A	A	A	A	A	A	A	N	A	A	A	A	A	A	H
JAX00139590	6	33618258	0	G	A	G	G	A	G	G	G	G	G	G	H	G	G	G	G	G	G	G	A	G	G	G	H	G	G	G	G	G	G	G	A	G	G	G	G	A	G	G	G	G	G	G	G	G	G
JAX00606637	6	33630645	0	A	G	A	A	G	A	A	G	A	A	A	H	H	A	A	A	A	A	A	G	A	A	G	H	A	G	A	A	A	A	H	G	A	G	A	A	G	A	A	A	A	A	A	H	H	A
JAX00606648	6	33681960	0	A	T	A	A	A	A	A	T	T	A	A	A	A	A	A	T	H	A	A	A	A	A	H	A	A	T	A	A	A	A	A	A	A	H	A	A	A	A	H	A	A	A	A	A	A	H
JAX00229023	6	33683455	0	A	T	A	A	A	A	A	T	A	A	A	A	H	A	A	A	A	A	A	A	A	A	T	A	A	T	A	A	A	A	H	A	A	T	A	A	A	A	A	A	A	A	A	H	H	A
JAX00139595	6	33702393	0	A	C	A	A	C	A	A	A	A	A	A	H	A	A	A	A	A	A	A	C	A	A	A	H	A	A	A	A	A	A	A	C	A	A	A	A	C	A	A	A	A	A	A	A	A	A
JAX00606658	6	33725587	0	A	G	A	A	G	A	A	G	G	G	A	H	H	A	G	G	H	A	A	G	G	H	G	H	A	G	A	A	A	A	H	G	A	G	A	H	G	A	G	G	A	A	A	H	H	H
JAX00606659	6	33725923	0	A	G	A	A	G	A	A	G	A	A	A	H	H	A	A	A	A	A	A	G	A	A	G	H	A	G	A	A	A	A	H	G	A	G	A	A	G	A	A	A	A	A	A	H	H	A
JAX00606663	6	33734367	0	T	G	T	T	G	T	T	G	G	T	T	H	H	T	T	G	H	T	T	G	T	T	G	H	T	G	T	T	T	T	H	G	T	G	T	T	G	T	H	T	T	T	T	H	H	H
JAX00606667	6	33745288	0	C	T	C	C	C	C	C	T	C	T	C	C	H	C	T	C	C	C	C	C	T	H	T	C	C	T	C	C	C	C	H	C	C	T	C	H	C	C	H	T	C	C	C	H	H	C
JAX00139599	6	33753704	0	A	T	A	A	T	A	A	A	A	A	A	H	A	A	A	A	A	A	A	T	A	A	A	H	A	A	A	A	A	A	A	T	A	A	A	A	T	A	A	A	A	A	A	A	A	A
JAX00606673	6	33763064	0	C	T	C	C	C	C	C	T	C	C	C	C	H	C	C	C	C	C	C	C	C	C	T	C	C	T	C	C	C	C	H	C	C	T	C	C	C	C	C	C	C	C	C	H	H	C
JAX00139600	6	33768637	0	A	G	A	A	G	A	A	G	G	G	A	H	H	A	G	G	N	A	A	G	G	H	G	H	A	G	A	A	A	A	H	G	A	G	A	H	G	A	G	G	A	A	A	H	H	H
JAX00606674	6	33772034	0	C	T	C	C	C	C	C	T	C	C	C	C	H	C	C	C	C	C	C	C	C	C	T	C	C	T	C	C	C	C	H	C	C	T	C	C	C	C	C	C	C	C	C	H	H	C
JAX00606676	6	33777581	0	G	A	G	G	G	G	G	G	G	A	G	G	G	G	A	G	G	G	G	G	A	H	G	G	G	G	G	G	G	G	G	G	G	G	G	H	G	G	H	A	G	G	G	G	G	G
JAX00606677	6	33777846	0	G	A	G	G	G	G	G	G	G	A	G	G	G	G	A	G	G	G	G	G	A	H	G	G	G	G	G	G	G	G	G	G	G	G	G	H	G	G	H	A	G	G	G	G	G	G
JAX00606686	6	33819937	0	A	G	A	A	A	A	A	G	A	A	A	A	H	A	A	A	A	A	A	A	A	A	G	A	A	G	A	A	A	A	H	A	A	G	A	A	A	A	A	A	A	A	A	H	H	A
JAX00139604	6	33821939	0	A	G	A	A	A	A	A	G	A	A	A	A	N	A	A	A	A	A	A	A	A	A	G	A	A	G	A	A	A	A	H	A	A	G	A	A	A	A	A	A	A	A	A	A	A	A
JAX00606687	6	33822216	0	G	T	G	G	G	G	G	T	G	G	G	G	G	G	G	G	G	G	G	G	G	G	T	G	G	T	G	G	G	G	G	G	G	T	G	G	G	G	G	G	G	G	G	G	G	G
JAX00606688	6	33823511	0	G	A	G	G	G	G	G	G	A	G	G	G	G	G	G	A	H	G	G	G	G	G	G	G	G	G	G	G	G	G	G	G	G	G	G	G	G	G	H	G	G	G	G	G	G	H
JAX00606689	6	33826274	0	G	A	G	G	G	G	G	G	A	G	G	G	G	G	G	A	H	G	G	G	G	G	G	G	G	G	G	G	G	G	G	G	G	G	G	G	G	G	H	G	G	G	G	G	G	H
JAX00139606	6	33854794	0	A	G	A	A	G	A	A	G	G	G	A	N	H	A	G	G	H	A	A	G	G	H	G	H	A	G	A	A	A	A	H	G	A	G	A	H	G	A	G	G	A	A	A	H	H	G
JAX00139608	6	33854853	0	C	T	C	C	T	C	C	T	T	T	C	H	H	C	T	T	H	C	C	T	T	H	T	H	C	T	C	C	C	C	H	T	C	T	C	H	T	C	T	T	C	C	C	H	H	T
JAX00606698	6	33869185	0	T	C	T	T	C	T	T	C	C	C	T	H	H	T	C	C	H	T	T	C	C	N	C	N	T	C	T	T	T	T	H	C	T	C	T	N	C	T	C	C	T	T	T	H	H	C
JAX00229028	6	33923563	0	G	A	G	G	G	G	G	G	A	G	G	G	G	G	G	A	H	G	G	G	G	G	G	G	G	G	G	G	G	G	G	G	G	G	G	G	G	G	H	G	G	G	G	G	G	H
JAX00606705	6	33923946	0	A	G	A	A	A	A	A	G	A	A	A	A	H	A	A	A	A	A	A	A	A	A	G	A	A	N	A	A	A	A	H	A	A	G	A	A	A	A	A	A	A	A	A	H	H	A
JAX00606712	6	33976464	0	G	C	G	G	G	G	G	C	C	G	G	G	H	G	G	C	H	G	G	G	G	G	C	G	G	C	G	G	G	G	H	G	G	C	G	G	G	G	H	G	G	G	G	H	H	H
[truncated: 8,918 more rows]
[truncated: 119 more columns]
