# Supplementary material for: Modeling Host Genetic Regulation of Influenza Pathogenesis in the Collaborative Cross
Source: PLoS Pathog. 2013 Feb 28;9(2):e1003196. doi: 10.1371/journal.ppat.1003196 (PMC3585141; doi:10.1371/journal.ppat.1003196)
Supplement: Dataset S2 — Genotypes of Pre-CC animals. (ZIP) [file ppat.1003196.s002.zip › chr7.csv]

						A	B	C	D	E	F	G	H	GDACBHFE	DHGFEBCA	DFBHAECG	AEHGDCFB	BGAFDECH	FCEHGDAB	EBDGAFCH	CFEDHABG	GHBDCAFE	DHBGAFCE	AEDGBHFC	EDFCBHGA	EDAFGCBH	EBAFCGDH	CGDEFBHA	EDBGCHAF	CEBHDFAG	AEBGDFCH	BEHDFACG	HCDBAEFG	AEFGDBHC	BHCEAFDG	BGFEHDAC	EAFCDHGB	EBGAFDHC	CHAEDGBF	BFDGAECH	EAGBHCFD	ECBFAGDH	FCBHAEDG	CAFGEHDB	BHDFAGCE	GFEBCHAD	AFECDHGB	AFDGEBHC	EDFGABHC
id	chr	position	array	call0	call2	A/J	C57Bl/6J	129SvlmJ	NOD/LtJ	NZO/HlLtJ	CAST/EiJ	PWK/PhJ	WSB/EiJ	OR157f52	OR941f70	OR3467f46	OR4251f139	OR5415f124	OR2291f89	OR3087f42	OR739f146	OR867f169	OR3548f45	OR3007f48	OR3078f48	OR3291f40	OR3358f52	OR692f155	OR3207f45	OR3426f49	OR3168f55	OR780f63	OR3370f40	OR3154f39	OR3389f49	OR291f146	OR3181f47	OR3289f54	OR3076f38	OR3061f41	OR3067f39	OR3594f40	OR5019f133	OR5049f136	OR5118f134	OR4587f141	OR5091f130	OR5612f134	OR3584f50
JAX00631071	7	3124770	0	C	T	C	C	C	C	C	C	C	T	C	C	C	C	C	H	C	C	C	C	C	C	H	C	C	C	C	C	C	C	C	T	C	C	C	C	C	C	C	C	C	H	C	C	C	C
JAX00631073	7	3131436	0	G	A	G	G	G	G	G	G	A	G	G	G	H	H	G	G	G	G	G	G	G	G	G	G	G	G	G	G	G	G	G	G	G	G	A	G	G	A	G	G	G	G	G	G	G	G
JAX00148224	7	3187633	0	C	T	C	C	C	C	C	T	T	C	H	C	C	T	C	C	C	C	C	C	C	H	C	C	C	H	C	C	C	C	C	C	C	C	C	C	C	T	C	C	C	C	H	C	C	H
JAX00631080	7	3196053	0	T	C	T	T	T	T	T	T	C	T	T	T	H	C	T	T	T	T	T	T	T	T	T	T	T	T	T	T	T	T	T	T	T	T	H	T	T	C	T	T	T	T	T	T	T	T
JAX00148227	7	3222218	0	A	G	A	A	G	A	A	G	G	G	H	A	H	G	A	H	G	A	A	A	A	H	G	A	A	H	A	H	G	A	A	G	A	A	G	G	A	G	A	A	A	H	H	A	A	H
JAX00148228	7	3222492	0	T	G	T	T	G	T	T	T	T	G	T	T	T	T	T	G	G	T	T	T	T	T	G	T	T	T	T	H	G	T	N	G	T	T	N	G	T	T	T	T	T	N	T	T	T	T
JAX00631088	7	3228912	0	C	T	C	C	C	C	C	C	T	C	C	C	H	H	C	C	C	C	C	C	C	C	C	C	C	C	C	C	C	C	C	C	C	C	H	C	C	T	C	C	C	C	C	C	C	C
JAX00148231	7	3260190	0	A	G	A	A	G	A	G	A	A	G	A	G	A	A	A	H	G	G	A	G	A	A	G	A	G	N	A	H	G	H	G	G	A	G	H	G	A	A	A	H	H	G	A	A	A	A
JAX00631090	7	3262430	0	G	A	G	G	G	G	G	G	G	A	G	G	G	G	G	H	G	G	G	G	G	G	H	G	G	G	G	G	G	G	G	A	G	G	H	G	G	G	G	G	G	H	G	G	G	G
JAX00631097	7	3293436	0	A	G	A	A	A	A	A	G	A	A	H	A	A	H	A	A	A	A	A	A	A	H	A	A	A	H	A	A	A	A	A	A	A	A	A	A	A	A	A	A	A	A	H	A	A	H
JAX00148232	7	3300044	0	G	C	C	G	C	C	G	G	C	C	G	G	C	H	C	H	C	G	C	G	C	G	C	C	G	G	C	C	C	H	G	C	C	G	C	C	G	C	C	G	G	H	H	C	C	H
JAX00631112	7	3535402	0	C	T	C	C	C	C	C	T	T	C	H	C	H	T	C	C	C	C	C	C	C	H	C	C	C	H	C	C	C	C	C	C	C	C	H	C	C	T	C	C	C	C	H	C	C	H
JAX00148240	7	3541835	0	G	A	G	G	G	G	G	G	A	G	G	G	H	H	G	G	G	G	G	G	G	G	G	G	G	G	G	G	G	G	G	G	G	G	G	G	G	A	G	G	G	G	G	G	G	G
JAX00148241	7	3542402	0	A	G	G	A	G	G	G	G	G	A	H	G	G	G	G	A	G	G	G	G	G	H	H	G	G	G	G	G	G	G	G	A	G	G	H	G	A	G	G	H	H	H	G	G	G	G
JAX00631114	7	3542646	0	A	C	A	A	A	A	A	A	C	A	A	A	H	H	A	A	A	A	A	A	A	A	A	A	A	A	A	A	A	A	A	A	A	A	H	A	A	C	A	A	A	A	A	A	A	A
JAX00631115	7	3544342	0	G	A	G	G	G	G	G	G	A	G	G	G	H	G	G	G	G	G	G	G	G	G	G	G	G	G	G	G	G	G	G	G	G	G	H	G	G	A	G	G	G	G	G	G	G	G
JAX00631116	7	3544654	0	T	C	T	T	T	T	T	C	C	T	N	T	H	C	T	T	T	T	T	T	T	H	T	T	T	H	T	T	T	T	T	T	T	T	H	T	T	C	T	T	T	T	H	T	T	H
JAX00148244	7	3584152	0	A	G	A	A	A	A	A	G	G	A	H	A	N	G	A	A	A	A	A	A	A	H	A	A	A	H	A	A	A	A	A	A	A	A	H	A	A	G	A	A	A	A	H	A	A	H
JAX00631119	7	3587802	0	G	A	G	G	G	G	G	G	A	G	G	G	H	H	G	G	G	G	G	G	G	G	G	G	G	G	G	G	G	G	G	G	G	G	H	G	G	A	G	G	G	G	G	G	G	G
JAX00148247	7	3614567	0	G	T	G	G	G	G	G	T	T	G	H	G	H	T	G	G	G	G	G	G	G	H	G	G	G	H	G	G	G	G	G	G	G	G	H	G	G	T	G	G	G	G	H	G	G	H
JAX00631126	7	3666609	0	G	A	G	G	G	G	G	A	A	G	H	G	H	A	G	G	G	G	G	G	G	H	G	G	G	N	G	G	G	G	G	G	G	G	H	G	G	A	G	G	G	G	H	G	G	H
JAX00631128	7	3668899	0	G	A	G	G	G	G	G	A	A	G	H	G	H	N	G	G	G	G	G	G	G	H	G	G	G	H	G	G	G	G	G	G	G	G	H	G	G	A	G	G	G	G	H	G	G	H
JAX00148251	7	3699629	0	A	T	T	A	T	T	T	T	A	A	H	T	H	H	T	A	T	T	T	T	T	H	H	T	T	T	T	T	T	T	T	A	T	T	A	T	A	A	T	H	H	H	T	T	T	T
JAX00148252	7	3700429	0	G	C	C	G	C	C	C	C	G	G	H	C	H	H	C	G	C	C	C	C	C	H	H	C	C	C	C	C	C	C	C	G	C	C	G	C	G	G	C	H	H	H	C	C	C	C
JAX00148253	7	3701144	0	C	T	T	C	T	T	T	T	C	C	H	T	H	H	T	C	T	T	T	T	T	H	H	T	T	T	T	T	T	T	T	C	T	T	C	T	C	C	T	H	H	H	T	T	T	T
JAX00631133	7	3704338	0	A	G	A	A	A	A	A	G	A	A	N	A	A	N	A	A	A	A	A	A	A	N	A	A	A	H	A	A	A	A	A	A	A	A	A	A	A	A	A	A	A	A	G	A	A	N
JAX00631147	7	3814485	0	G	T	T	G	T	T	T	T	G	T	H	T	H	H	T	H	T	T	T	T	T	H	T	T	T	T	T	T	T	T	T	T	T	T	H	T	G	G	T	H	H	T	T	T	T	T
JAX00631155	7	3846061	0	C	T	C	C	C	C	C	T	C	C	H	C	C	H	C	C	C	C	C	C	C	H	C	C	C	H	C	C	C	C	C	C	C	C	C	C	C	C	C	C	C	C	H	C	C	H
JAX00148266	7	3902576	0	C	T	C	C	C	C	C	T	C	C	H	C	C	H	C	C	C	C	C	C	C	H	C	C	C	H	C	C	C	C	C	C	C	C	C	C	C	C	C	C	C	C	H	C	C	H
JAX00631164	7	3967863	0	A	C	C	A	C	C	C	A	A	C	A	C	H	A	C	H	C	C	C	C	C	A	C	C	C	N	C	C	C	C	C	C	C	C	H	C	A	A	C	H	H	C	H	C	C	H
JAX00631166	7	3968435	0	A	G	A	A	A	A	A	G	A	A	H	A	A	N	A	A	A	A	A	A	A	H	A	A	A	N	A	A	A	A	A	A	A	A	A	A	A	A	A	A	A	A	H	A	A	H
JAX00631167	7	3971674	0	C	T	C	C	C	C	C	T	T	C	H	C	H	T	C	C	C	C	C	C	C	H	C	C	C	H	C	C	C	C	C	C	C	C	T	C	C	T	C	C	C	C	H	C	N	H
JAX00631170	7	4008308	0	T	C	T	T	T	T	T	C	T	T	H	T	T	H	T	T	T	T	T	T	T	H	T	T	T	H	T	T	T	T	T	T	T	T	T	T	T	T	T	T	T	T	H	T	T	H
JAX00631171	7	4008923	0	A	G	A	A	A	A	A	G	G	A	H	A	H	G	A	A	A	A	A	A	A	H	A	A	A	H	A	A	A	A	A	A	A	A	H	A	A	G	A	A	A	A	H	A	A	H
JAX00631174	7	4034350	0	T	C	T	T	T	T	T	C	C	T	H	T	H	C	T	T	T	T	T	T	T	H	T	T	T	H	T	T	T	T	T	T	T	T	H	T	T	C	T	T	T	T	H	T	T	H
JAX00631176	7	4045541	0	C	A	C	C	C	C	C	C	A	C	C	C	H	N	C	C	C	C	C	C	C	C	C	C	C	C	C	C	C	C	C	C	C	C	H	C	C	A	C	C	C	C	C	C	C	C
JAX00631177	7	4047421	0	A	G	A	A	A	A	A	G	A	A	H	A	A	H	A	A	A	A	A	A	A	H	A	A	A	H	A	A	A	A	A	A	A	A	A	A	A	A	A	A	A	A	H	A	A	H
JAX00631181	7	4091074	0	T	C	T	T	T	T	T	C	T	T	N	T	T	H	T	T	T	T	T	T	T	H	T	T	T	N	T	T	T	T	T	T	T	T	T	T	T	T	T	T	T	T	H	T	T	N
JAX00631182	7	4094012	0	G	A	G	G	G	G	G	A	A	G	H	G	H	A	G	G	G	G	G	G	G	H	G	G	G	H	G	G	G	G	G	G	G	G	H	G	G	A	G	G	G	G	H	G	G	H
JAX00631183	7	4123794	0	C	T	T	C	C	T	T	C	C	C	C	T	H	C	T	C	C	T	T	T	T	C	C	T	T	H	T	H	C	T	T	C	T	T	C	C	C	C	T	H	H	H	H	T	T	H
JAX00148284	7	4130618	0	A	C	C	A	A	C	A	A	A	A	A	A	H	A	C	A	A	A	C	A	C	A	A	C	A	A	C	H	A	H	A	A	C	A	A	A	A	A	C	A	A	A	H	C	C	H
JAX00631185	7	4137586	0	G	A	G	G	G	G	G	G	A	G	G	G	H	H	G	G	G	G	G	G	G	G	G	G	G	G	G	G	G	G	G	G	G	G	H	G	G	A	G	G	G	G	G	G	G	G
JAX00631190	7	4159773	0	T	A	T	T	A	T	T	T	T	A	T	T	T	T	T	H	A	T	T	T	T	T	A	T	T	T	T	H	A	T	T	A	T	T	H	A	T	T	T	T	T	H	T	T	T	T
JAX00631195	7	4165187	0	G	A	G	G	G	G	G	G	G	A	G	G	G	G	G	H	G	G	G	G	G	G	H	G	G	G	G	G	G	G	G	A	G	G	H	G	G	G	G	G	G	H	G	G	G	G
JAX00631196	7	4165548	0	A	T	A	A	A	A	A	T	A	A	H	A	A	H	A	A	A	A	A	A	A	H	A	A	A	H	A	A	A	A	A	A	A	A	A	A	A	A	A	A	A	A	H	A	A	H
JAX00631197	7	4167056	0	G	A	G	G	G	G	G	A	A	G	H	G	H	A	G	G	G	G	G	G	G	H	G	G	G	H	G	G	G	G	G	G	G	G	H	G	G	A	G	G	G	G	H	G	G	H
JAX00631201	7	4201291	0	G	A	G	G	G	G	A	G	G	A	G	H	G	G	G	H	G	A	G	A	G	G	H	G	A	G	G	G	G	H	A	A	G	A	H	G	G	G	G	H	H	A	G	G	G	G
JAX00631210	7	4275009	0	A	T	A	A	A	A	A	A	T	A	A	A	H	H	A	A	A	A	A	A	A	A	A	A	A	A	A	A	A	A	A	A	A	A	H	A	A	T	A	A	A	A	A	A	A	A
JAX00148296	7	4298640	0	G	A	G	G	G	G	G	A	G	G	N	G	G	H	G	G	G	G	G	G	G	N	G	G	G	H	G	G	G	G	G	G	G	G	G	G	G	G	G	G	G	G	A	G	G	A
JAX00631216	7	4311685	0	T	C	C	T	C	C	C	C	C	T	H	C	C	C	C	T	C	C	C	C	C	H	H	C	C	C	C	C	C	C	C	T	C	C	H	C	T	C	C	H	H	H	C	C	C	C
JAX00631217	7	4312158	0	G	A	G	G	G	G	G	A	G	G	H	G	G	H	G	G	N	G	G	G	G	H	G	G	G	H	G	G	G	G	G	G	G	G	G	G	G	G	G	G	G	G	H	G	G	H
JAX00631222	7	4324320	0	T	C	T	T	T	T	T	C	C	C	T	T	H	C	T	H	T	T	T	T	T	H	H	T	T	H	T	T	T	T	T	C	T	T	C	T	T	C	T	T	T	N	H	T	T	N
JAX00631227	7	4346672	0	A	G	A	A	G	A	A	G	G	G	H	A	H	G	A	H	G	A	A	A	A	H	G	A	A	H	A	H	G	A	A	G	A	A	G	G	A	G	A	A	A	H	H	A	A	H
JAX00148306	7	4413000	0	C	A	A	C	C	A	C	A	A	C	H	C	A	A	A	C	C	C	A	C	A	H	C	A	C	H	A	H	C	N	C	C	A	C	H	C	C	A	A	C	C	C	A	A	A	A
JAX00631243	7	4430325	0	C	T	C	C	C	C	C	T	T	C	H	C	H	T	C	C	C	C	C	C	C	H	C	C	C	H	C	C	C	C	C	C	C	C	H	C	C	T	C	C	C	C	H	C	C	N
JAX00631253	7	4476120	0	A	G	G	A	G	G	G	G	G	A	H	G	G	G	G	A	G	G	G	G	G	N	H	G	G	G	G	G	G	G	G	A	G	G	G	G	A	G	N	N	H	H	G	N	G	G
JAX00631255	7	4476606	0	A	G	A	A	A	A	A	A	A	G	A	A	A	A	A	H	A	A	A	A	A	A	H	A	A	A	A	A	A	A	A	G	A	A	H	A	A	A	A	A	A	H	A	A	A	A
JAX00631266	7	4514489	0	A	G	A	A	A	A	G	G	G	G	H	G	H	G	A	H	A	G	A	G	A	H	H	A	G	G	A	A	A	H	G	G	H	G	G	A	A	G	A	H	H	G	H	A	A	H
JAX00148315	7	4538651	0	C	T	C	C	C	C	C	T	C	C	H	C	C	H	C	C	C	C	C	C	C	H	C	C	C	H	C	C	C	C	C	C	C	C	C	C	C	C	C	C	C	C	H	C	C	H
JAX00631268	7	4545655	0	T	G	T	T	T	T	T	G	T	G	N	T	T	T	T	H	T	T	T	T	T	H	H	T	T	N	T	T	T	T	T	G	T	T	H	T	T	T	T	T	T	H	N	T	T	H
JAX00631271	7	4551642	0	C	A	A	C	A	A	C	C	A	C	C	C	A	C	A	C	A	C	A	C	A	C	H	A	C	C	A	A	A	H	C	C	H	C	C	A	C	A	A	C	C	C	H	A	A	H
JAX00631272	7	4554867	0	G	C	G	G	G	G	G	G	G	C	G	G	G	G	G	H	G	G	G	G	G	G	H	G	G	G	G	G	G	G	G	C	G	G	H	G	G	G	G	G	G	H	G	G	G	G
JAX00631274	7	4555195	0	G	C	C	G	C	C	G	G	C	G	G	G	C	H	C	G	C	G	C	G	C	G	H	C	G	G	C	C	C	H	G	G	H	G	H	C	G	C	C	G	G	G	N	C	C	H
JAX00631275	7	4556248	0	C	T	C	C	C	C	C	T	C	C	H	C	C	H	C	C	C	C	C	C	C	H	C	C	C	H	C	C	C	C	C	C	C	C	C	C	C	C	C	C	C	C	H	C	C	H
JAX00631278	7	4558961	0	A	G	G	A	G	G	A	G	A	A	H	A	H	H	G	A	G	A	G	A	G	H	H	G	A	H	G	G	G	H	A	A	H	A	A	G	A	A	G	A	A	A	G	G	G	G
JAX00631279	7	4561161	0	A	C	C	A	C	C	A	C	C	A	H	A	C	C	C	A	C	A	C	A	C	H	H	C	A	N	C	C	C	H	A	A	H	A	H	C	A	C	C	A	A	A	C	C	C	C
JAX00631289	7	4583418	0	G	A	A	G	A	A	G	A	A	G	H	G	A	A	A	G	A	G	A	G	A	H	H	A	G	H	A	A	A	H	G	G	H	G	H	A	G	A	A	G	G	G	A	A	A	A
JAX00631290	7	4583560	0	G	C	G	G	G	G	G	C	C	C	H	G	H	C	G	H	G	G	G	G	G	H	H	G	G	H	G	G	G	G	G	C	G	G	C	G	G	C	G	G	G	H	H	G	G	H
JAX00631293	7	4589199	0	C	T	C	C	C	C	C	T	T	C	H	C	H	T	C	C	C	C	C	C	C	H	C	C	C	H	C	C	C	C	C	C	C	C	H	C	C	T	C	C	C	C	H	C	C	H
JAX00631295	7	4590963	0	G	A	G	G	G	G	G	A	A	A	H	G	H	A	G	H	G	G	G	G	G	H	H	G	G	H	G	G	G	G	G	A	G	G	A	G	G	A	G	G	G	H	H	G	G	H
JAX00631298	7	4592732	0	C	A	C	C	C	C	C	A	C	A	H	C	C	H	C	H	C	C	C	C	C	H	H	C	C	H	C	C	C	C	C	A	C	C	H	C	C	C	C	C	C	H	H	C	C	H
JAX00631302	7	4605282	0	C	G	C	C	C	C	C	G	G	C	H	C	H	G	C	C	C	C	C	C	C	H	C	C	C	H	C	C	C	C	C	C	C	C	H	C	C	G	C	C	C	C	H	C	C	H
JAX00631306	7	4625619	0	C	T	C	C	C	C	C	C	C	T	C	C	C	C	C	H	C	C	C	C	C	C	H	C	C	C	C	C	C	C	C	H	C	C	H	C	C	C	C	C	C	H	C	C	C	C
JAX00631307	7	4639210	0	C	A	A	C	A	A	A	C	C	C	C	A	N	C	A	C	A	A	A	A	A	C	H	A	A	H	A	A	A	A	A	H	A	A	C	A	C	C	A	H	H	H	H	A	A	H
JAX00631310	7	4645153	0	A	G	G	A	G	G	G	G	G	A	H	G	G	G	G	A	G	G	G	G	G	H	H	G	G	G	G	G	G	G	G	H	G	G	N	G	A	G	G	H	H	H	G	G	G	G
JAX00631311	7	4649483	0	C	T	C	C	C	C	T	T	T	T	H	T	H	T	C	H	C	T	C	T	C	H	H	C	T	T	C	C	C	H	T	H	H	T	T	C	C	T	C	H	H	T	H	C	C	H
JAX00148323	7	4666573	0	G	C	G	G	G	G	G	G	C	G	G	G	H	H	G	G	G	G	G	G	G	G	G	G	G	G	G	G	G	G	G	G	G	G	H	G	G	C	G	G	G	G	G	G	H	G
JAX00148324	7	4667582	0	T	C	T	T	T	T	C	C	C	C	H	C	H	C	T	H	T	C	T	C	T	H	N	T	C	C	T	T	T	N	C	H	H	C	C	T	T	C	T	T	N	C	H	T	T	N
JAX00631321	7	4707670	0	A	G	G	A	G	G	G	A	A	G	A	G	H	A	G	H	G	N	G	G	G	A	G	G	G	H	G	G	G	G	G	G	G	G	N	G	A	A	G	H	H	G	H	G	G	H
JAX00631331	7	4718740	0	G	T	G	G	G	G	T	T	T	T	H	T	N	T	G	H	G	T	G	T	G	N	N	G	T	T	N	G	G	G	T	H	H	T	T	G	G	T	G	G	H	T	N	G	G	H
JAX00231300	7	4725499	0	A	G	A	A	A	A	G	G	G	G	H	G	H	G	A	H	A	G	A	G	A	H	H	A	G	G	A	A	A	H	G	H	H	G	G	A	A	G	A	H	H	G	H	A	A	H
JAX00631336	7	4749521	0	G	A	G	G	G	G	G	A	G	G	H	G	G	H	G	G	G	G	G	G	G	H	G	G	G	H	G	G	G	G	G	G	G	G	G	G	G	G	G	G	G	G	H	G	G	H
JAX00148334	7	4798803	0	T	C	T	T	T	T	T	C	C	T	N	T	H	C	T	T	T	T	T	T	T	H	T	T	T	H	T	T	T	T	T	T	T	T	H	T	T	C	T	T	T	T	H	T	T	H
JAX00631338	7	4882141	0	T	C	T	T	T	T	T	T	C	T	T	T	T	C	T	T	T	T	T	T	T	T	T	T	T	T	T	T	T	T	T	T	T	T	C	T	T	C	T	T	T	T	T	T	T	T
JAX00148341	7	4900429	0	G	A	G	G	G	G	G	A	A	G	H	G	H	A	G	G	G	G	G	G	G	H	G	G	G	H	G	G	G	G	G	G	G	G	H	G	G	A	G	G	G	G	H	G	G	H
JAX00631341	7	4907280	0	C	A	C	C	C	C	A	C	C	A	C	A	C	C	C	H	C	A	C	A	C	C	H	C	A	N	C	C	C	N	A	N	H	A	A	C	C	C	C	H	H	A	C	C	C	C
JAX00631342	7	4907311	0	C	T	C	C	C	C	C	C	T	C	C	C	H	H	C	C	C	C	C	C	C	C	C	C	C	C	C	C	C	C	C	C	C	C	H	C	C	T	C	C	C	C	C	C	C	C
JAX00631344	7	4911335	0	T	G	T	T	T	T	T	G	G	T	H	T	H	G	T	T	T	T	T	T	T	H	T	T	T	H	T	T	T	T	T	T	T	T	H	T	T	G	T	T	T	T	H	T	T	H
JAX00631346	7	4925796	0	T	G	T	T	T	T	G	T	T	G	T	G	T	T	T	H	T	G	T	G	T	T	H	T	G	H	T	T	T	H	G	G	H	G	H	T	T	T	T	H	T	G	T	T	T	T
JAX00148343	7	4939101	0	T	C	T	T	T	T	T	C	T	T	H	T	T	H	T	T	T	T	T	T	T	H	T	T	T	H	T	T	T	T	T	T	T	T	T	T	T	T	T	T	T	T	H	T	T	H
JAX00631348	7	4939964	0	C	A	C	C	C	C	C	A	C	C	H	C	C	N	C	C	C	C	C	C	C	H	C	C	C	H	C	C	C	C	C	C	C	C	C	C	C	C	C	C	C	C	H	C	C	H
JAX00631361	7	5094356	0	C	T	C	C	C	C	C	C	T	C	C	C	H	N	C	C	C	C	C	C	C	C	C	C	C	C	C	C	C	C	C	C	C	C	N	C	C	T	C	C	C	C	C	C	C	C
JAX00631364	7	5147219	0	A	G	A	A	A	A	G	G	G	G	H	G	H	G	A	N	A	G	A	G	A	H	N	A	G	G	A	A	A	H	G	A	H	G	G	A	A	G	A	N	N	G	H	A	A	H
JAX00631376	7	5215263	0	A	G	A	A	A	A	A	G	A	A	H	A	A	H	A	A	A	A	A	A	A	H	A	A	A	H	A	A	A	A	A	A	A	A	A	A	A	A	A	A	A	A	H	A	A	H
JAX00148371	7	5299868	0	C	T	C	C	C	C	C	T	C	C	H	C	C	H	C	C	C	C	C	C	C	H	C	C	C	H	C	C	C	C	C	C	C	C	C	C	C	C	C	C	C	C	H	C	C	H
JAX00631380	7	5318763	0	T	A	T	T	T	T	T	T	A	T	T	T	H	N	T	T	T	T	T	T	T	T	T	T	T	T	T	T	T	T	T	T	T	T	N	T	T	A	T	T	T	T	T	T	T	T
JAX00231312	7	5405404	0	T	G	T	T	T	T	T	G	G	T	T	T	G	G	T	T	T	T	T	T	T	N	T	T	T	H	N	T	T	T	T	T	T	T	G	T	T	G	T	T	T	T	H	T	T	T
JAX00631388	7	5428775	0	G	A	G	G	G	G	G	G	A	G	G	G	H	H	G	G	G	G	G	G	G	G	G	G	G	G	G	G	G	G	G	G	G	G	H	G	G	A	G	G	G	G	G	G	G	G
JAX00631392	7	5429138	0	A	G	A	A	A	A	A	A	G	A	A	A	G	H	A	A	A	A	A	A	A	A	A	A	A	A	A	A	A	A	A	A	A	A	H	A	A	G	A	A	A	A	A	A	A	A
JAX00148383	7	5462130	0	A	G	A	A	A	A	A	A	G	A	A	A	H	H	A	A	A	A	A	A	A	A	A	A	A	A	A	A	A	A	A	A	A	A	H	A	A	N	N	A	A	A	A	A	A	A
JAX00631399	7	5510890	0	A	G	A	A	A	A	A	A	G	A	A	A	H	H	A	A	A	A	A	A	A	A	A	A	A	A	A	A	A	A	A	A	A	A	H	A	A	G	A	A	A	A	A	A	A	A
JAX00190007	7	5516777	0	C	A	A	C	A	A	C	C	C	C	C	C	H	C	A	C	A	C	A	C	N	C	H	A	C	C	A	N	A	H	C	H	N	C	C	N	C	C	A	C	C	C	H	A	H	H
JAX00631400	7	5518960	0	C	T	C	C	C	C	C	T	C	C	H	C	C	H	C	C	C	C	C	C	C	H	C	C	C	H	C	C	C	C	C	C	C	C	C	C	C	C	C	C	C	C	H	C	C	H
JAX00148388	7	5536454	0	T	C	T	T	T	T	T	C	C	T	H	T	H	C	T	T	T	T	T	T	T	H	T	T	T	H	T	T	T	T	T	T	T	T	H	T	T	C	T	T	T	T	H	T	T	H
JAX00148392	7	5614316	0	C	G	C	C	C	C	C	G	C	C	H	C	C	H	C	C	C	C	C	C	C	G	C	C	C	G	C	C	C	C	C	C	C	C	C	C	C	C	C	C	C	C	G	C	C	H
JAX00148393	7	5614577	0	G	A	A	G	A	A	G	G	G	G	G	G	H	G	A	G	A	G	A	G	A	G	H	A	G	G	A	A	A	H	G	H	H	G	G	A	G	G	A	G	G	G	H	A	A	H
JAX00148400	7	5698505	0	G	A	G	G	G	G	G	A	G	G	H	G	G	H	G	G	G	G	G	G	G	H	G	G	G	H	G	G	G	G	G	G	G	G	G	G	G	G	G	G	G	G	H	G	G	H
JAX00631412	7	5704772	0	T	A	T	T	T	T	T	A	A	T	H	T	H	A	T	T	T	T	T	T	T	H	T	T	T	H	T	T	T	T	T	T	T	T	H	T	T	H	T	T	T	T	H	T	T	H
JAX00631414	7	5718981	0	C	G	C	C	C	C	C	C	G	C	C	C	H	H	C	C	C	C	C	C	C	C	C	C	C	C	C	C	C	C	C	C	C	C	H	C	C	H	C	C	C	C	C	C	C	C
JAX00631418	7	5730663	0	A	T	A	A	A	A	A	T	A	A	H	A	A	H	A	A	A	A	A	A	A	H	A	A	A	H	A	A	A	A	A	A	A	A	A	A	A	A	A	A	A	A	H	A	A	H
JAX00148402	7	5741531	0	A	T	A	A	A	A	A	T	T	A	H	A	N	T	A	A	A	A	A	A	A	H	A	A	A	H	A	A	A	A	A	A	A	A	H	A	A	H	A	A	A	A	H	A	A	N
JAX00148403	7	5741973	0	T	C	T	T	T	T	T	C	C	T	H	T	H	C	T	T	T	T	T	T	T	H	T	T	T	C	T	T	T	T	T	T	T	T	H	T	T	H	T	T	T	T	H	T	T	H
JAX00631420	7	5743672	0	A	T	A	A	A	A	A	T	T	A	H	A	H	T	A	A	A	A	A	A	A	H	A	A	A	H	A	A	A	A	A	A	A	A	H	A	A	H	A	A	A	A	H	A	A	H
JAX00631425	7	5811511	0	G	C	G	G	G	G	G	C	G	G	H	G	G	H	G	G	G	G	G	G	G	H	G	G	G	H	G	G	G	G	G	G	G	G	G	G	G	G	G	G	G	G	H	G	G	H
JAX00631426	7	5811805	0	A	G	A	A	A	A	A	G	G	A	G	A	G	G	A	A	A	N	A	A	A	G	A	A	A	G	A	A	A	A	A	A	A	A	G	A	A	G	A	A	A	A	G	A	A	G
JAX00148407	7	5814030	0	A	G	A	A	A	A	A	G	A	A	H	A	A	H	A	A	A	A	A	A	A	H	A	A	A	H	A	A	A	A	A	A	A	A	A	A	A	A	A	A	A	A	H	A	A	H
JAX00231320	7	5818458	0	G	A	G	G	G	G	G	G	A	G	G	G	H	H	G	G	G	G	G	G	G	G	G	G	G	G	G	G	G	G	G	G	G	G	H	G	G	H	G	G	G	G	G	G	G	G
JAX00631428	7	5878784	0	T	A	T	T	T	T	T	A	A	A	H	T	H	A	T	H	T	T	T	T	T	H	H	T	T	H	T	T	T	T	T	H	T	T	A	T	T	H	T	T	T	H	H	T	T	H
JAX00631436	7	5917569	0	A	G	A	A	A	A	A	G	G	A	H	A	H	G	A	A	A	A	A	A	A	H	A	A	A	H	A	A	A	A	A	A	A	A	H	A	A	H	A	A	A	A	H	A	A	H
JAX00631438	7	5930062	0	T	A	T	T	T	T	T	A	T	T	H	T	T	H	T	T	T	T	T	T	T	H	T	T	T	H	T	T	T	T	T	T	T	T	T	T	T	T	T	T	T	T	H	T	T	H
JAX00631439	7	5931943	0	T	C	T	T	T	T	T	C	C	T	H	T	H	C	T	T	T	T	T	T	T	H	T	T	T	H	T	T	T	T	T	T	T	T	H	T	T	N	T	T	T	T	H	T	T	H
JAX00631444	7	5948636	0	G	C	G	G	G	G	G	G	C	C	G	G	N	N	G	H	G	G	G	G	G	G	H	G	G	G	G	G	G	G	G	H	G	G	C	G	G	N	G	G	G	H	G	G	G	G
JAX00631445	7	5949382	0	C	T	C	C	C	C	C	T	C	C	H	C	C	H	C	C	C	C	C	C	C	H	C	C	C	H	C	C	C	C	C	C	C	C	C	C	C	C	C	C	C	C	H	C	C	H
JAX00631451	7	5979965	0	T	C	T	T	T	T	T	C	C	T	H	T	H	C	T	T	T	T	T	T	T	H	T	T	T	H	T	T	T	T	T	T	T	T	H	T	T	H	T	T	T	T	H	T	T	H
JAX00631456	7	5989720	0	T	C	T	T	T	T	T	T	C	C	T	T	N	N	T	H	T	T	T	T	T	T	H	T	T	T	T	T	T	T	T	H	T	T	C	T	T	H	T	T	T	H	T	T	T	T
JAX00631458	7	5991227	0	C	T	C	C	C	C	C	C	T	T	C	C	H	H	C	H	C	C	C	C	C	C	H	C	C	C	C	C	C	C	C	H	C	C	T	C	C	H	C	C	C	H	C	C	C	C
JAX00631459	7	5991988	0	G	T	G	G	G	G	G	T	G	G	N	G	G	N	G	G	G	G	G	G	G	H	G	G	G	H	G	G	G	G	G	G	G	G	G	G	G	G	G	G	G	G	H	G	G	G
JAX00631460	7	5994812	0	T	C	T	T	T	T	T	T	C	T	T	T	H	H	T	T	T	T	T	T	T	T	T	T	T	T	T	T	T	T	T	T	T	T	H	T	T	H	T	T	T	T	T	T	T	T
JAX00148423	7	6018166	0	C	T	C	C	C	C	C	C	C	T	C	C	C	C	C	H	C	C	C	C	C	C	H	C	C	C	C	C	C	C	C	H	C	C	H	C	C	C	C	C	C	H	C	C	C	C
JAX00631468	7	6031988	0	T	A	T	T	T	T	T	A	T	T	H	T	T	H	T	T	T	T	T	T	T	H	T	T	T	H	T	T	T	T	T	T	T	T	T	T	T	T	T	T	T	T	H	T	T	H
JAX00631470	7	6039344	0	C	T	C	C	C	C	C	T	T	T	C	C	C	T	C	H	C	C	C	C	C	C	H	C	C	C	C	C	C	C	C	H	C	C	T	C	C	C	C	C	C	H	C	C	C	C
JAX00231326	7	6063557	0	G	C	G	G	G	G	G	G	C	G	G	G	H	H	G	G	G	G	G	G	G	G	G	G	G	G	G	G	G	G	G	G	G	G	H	G	G	H	G	G	G	G	G	G	G	G
JAX00631483	7	6075126	0	T	G	T	T	T	T	T	T	G	T	T	T	H	H	T	T	T	T	T	T	T	T	T	T	T	T	T	T	T	T	T	T	T	T	H	T	T	H	T	T	T	T	T	T	T	T
JAX00631484	7	6076072	0	C	T	C	C	C	C	C	T	T	C	H	C	H	T	C	C	C	C	C	C	C	N	C	C	C	H	C	C	C	C	C	C	C	C	H	C	C	H	C	C	C	C	H	C	C	H
JAX00631491	7	6130836	0	T	C	T	T	T	T	T	T	C	T	T	T	H	H	T	T	T	T	T	T	T	T	T	T	T	T	T	T	T	T	T	T	T	T	H	T	T	H	T	T	T	T	T	T	T	T
JAX00231329	7	6189724	0	G	A	G	G	G	G	G	G	A	G	G	G	H	H	G	G	G	G	G	G	G	G	G	G	G	G	G	G	G	G	G	G	G	G	H	G	G	H	G	G	G	G	G	G	G	G
JAX00231332	7	6278872	0	A	T	A	A	A	A	A	T	T	A	N	A	H	T	A	A	A	A	A	A	A	A	A	A	A	A	A	A	A	A	A	A	A	A	H	A	A	A	A	A	A	A	A	A	A	A
JAX00631505	7	6288635	0	A	C	A	A	A	A	A	C	A	A	H	A	A	H	A	A	A	A	A	A	A	H	A	A	A	H	A	A	A	A	A	A	A	A	A	A	A	A	A	A	A	A	H	A	A	H
JAX00148444	7	6301545	0	G	A	G	G	G	G	G	A	A	G	H	G	H	A	G	G	G	G	G	G	G	N	G	G	G	H	G	G	G	G	G	G	G	G	H	G	G	N	G	G	G	G	N	G	G	N
JAX00148445	7	6301620	0	G	T	G	G	G	G	G	T	T	G	H	G	H	T	G	G	G	G	G	G	G	H	G	G	G	H	G	G	G	G	G	G	G	G	H	G	G	H	G	G	G	G	H	G	G	H
JAX00631529	7	6388220	0	C	G	C	C	C	C	C	G	G	C	H	C	H	G	C	C	C	C	C	C	C	H	C	C	C	H	C	C	C	C	C	C	C	C	H	C	C	H	C	C	C	C	H	C	C	H
JAX00148450	7	6390287	0	A	C	C	A	C	C	C	A	A	C	A	A	H	A	C	H	C	C	C	C	C	A	C	C	C	H	C	C	C	C	C	C	C	C	H	C	A	H	C	H	H	C	H	C	C	H
JAX00631531	7	6405389	0	A	T	T	A	T	T	T	A	A	A	A	A	N	A	T	A	T	T	T	H	T	A	H	T	T	H	T	T	T	H	T	H	T	T	A	T	A	T	T	H	H	H	H	T	T	H
JAX00231334	7	6413610	0	T	C	T	T	T	T	T	T	C	T	T	T	H	H	T	T	T	T	T	T	T	T	T	T	T	T	T	T	T	T	T	T	T	T	H	T	T	H	T	T	T	T	T	T	T	T
JAX00231335	7	6413645	0	T	C	T	T	T	T	T	T	C	T	T	T	N	H	T	T	T	T	T	T	T	T	T	T	T	T	T	T	T	T	T	T	T	T	H	T	T	H	T	T	T	T	T	T	T	T
JAX00631534	7	6416528	0	G	A	G	G	G	G	G	G	A	G	G	G	H	H	G	G	G	G	G	G	G	G	G	G	G	G	G	G	G	G	G	G	G	G	H	G	G	H	G	G	G	G	G	G	G	G
JAX00148453	7	6416585	0	C	T	T	C	T	T	T	C	C	T	C	C	H	C	T	H	T	T	T	T	T	C	T	T	T	H	T	T	T	T	T	T	T	T	H	T	C	H	T	H	H	T	H	T	T	H
JAX00631539	7	6438730	0	G	A	G	G	G	G	G	A	G	G	H	G	G	H	G	G	G	G	G	G	G	H	G	G	G	H	G	G	G	G	G	G	G	G	G	G	G	G	G	G	G	G	H	G	G	H
JAX00148455	7	6446452	0	C	A	A	C	A	A	A	C	C	C	C	C	H	C	A	C	A	A	A	H	A	C	H	A	A	H	A	A	A	H	A	H	A	A	C	A	C	C	A	H	H	H	H	A	A	H
JAX00631548	7	6472850	0	C	A	C	C	C	C	C	C	A	C	C	C	H	H	C	C	C	C	C	C	C	C	C	C	C	C	C	C	C	C	C	C	C	C	H	C	C	H	C	C	C	C	C	C	C	C
JAX00631550	7	6482534	0	T	C	T	T	T	T	T	T	C	T	T	T	H	T	T	T	T	T	T	T	T	T	T	T	T	T	T	T	T	T	T	T	T	T	H	T	T	N	T	T	T	T	T	T	T	T
JAX00631552	7	6488794	0	G	T	T	G	T	T	T	T	G	T	H	G	H	H	T	H	T	T	T	T	T	H	T	T	T	T	T	T	T	T	T	T	T	T	N	T	G	H	T	H	H	T	T	T	T	T
JAX00631554	7	6490698	0	T	A	A	T	A	A	A	A	T	A	H	T	H	H	A	H	A	A	A	A	A	H	A	A	A	A	A	A	A	A	A	A	A	A	H	A	T	H	A	H	N	A	A	A	A	A
JAX00148458	7	6505055	0	C	T	T	C	T	T	T	C	C	C	C	C	H	C	T	C	T	T	T	H	T	C	H	T	T	H	T	T	T	H	T	H	T	T	C	T	C	H	T	H	H	H	H	T	T	H
JAX00631559	7	6539522	0	A	C	A	A	A	A	A	C	A	A	H	A	A	A	A	A	A	A	A	A	A	H	A	A	A	H	A	A	A	A	A	A	A	A	A	A	A	A	A	A	A	A	H	A	A	H
JAX00148466	7	6571255	0	A	G	G	A	G	G	G	G	G	A	H	A	G	G	G	A	G	G	G	H	G	H	H	G	G	G	G	G	G	H	G	H	G	G	G	G	A	G	G	H	H	H	G	G	G	G
JAX00631566	7	6571332	0	C	T	C	C	C	C	C	T	C	C	H	C	C	H	C	C	C	C	C	C	C	H	C	C	C	H	C	C	C	C	C	C	C	C	C	C	C	C	C	C	C	C	H	C	C	H
JAX00631572	7	6593570	0	T	G	T	T	T	T	T	T	G	T	T	T	H	H	T	T	T	T	T	T	T	T	T	T	T	T	T	T	T	T	T	T	T	T	G	T	T	H	T	T	T	T	T	T	T	T
JAX00631575	7	6629344	0	C	A	C	C	C	C	C	A	C	C	H	C	C	H	C	C	C	C	C	C	C	H	C	C	C	N	C	C	C	C	C	C	C	C	C	C	C	C	C	C	C	C	C	C	C	C
JAX00231338	7	6631863	0	C	T	C	C	C	C	C	T	C	C	H	C	C	H	C	C	C	C	C	C	C	H	C	C	C	H	C	C	C	C	C	C	C	C	C	C	C	C	C	C	C	C	H	C	C	H
JAX00148471	7	6646794	0	C	T	T	C	T	T	T	T	C	C	H	C	H	H	T	C	T	T	T	H	T	H	H	T	T	T	T	T	T	H	T	H	T	T	C	T	C	H	T	H	H	H	T	T	T	T
JAX00631577	7	6714402	0	T	C	T	T	T	T	T	T	C	T	T	T	H	H	T	T	T	T	T	T	T	T	T	T	T	T	T	T	T	T	T	T	T	T	C	T	T	H	T	T	T	T	T	T	T	T
JAX00631580	7	6721777	0	T	C	T	T	T	T	T	C	C	T	H	T	H	C	T	T	T	T	T	T	T	H	T	T	T	H	T	T	T	T	T	T	T	T	C	T	T	H	T	T	T	T	H	T	T	H
JAX00148476	7	6728598	0	T	C	C	T	C	C	C	T	T	T	T	T	H	T	C	T	C	C	C	H	C	T	H	C	C	N	C	C	C	H	C	H	C	C	T	C	T	H	C	H	H	H	H	C	C	T
JAX00631584	7	6728786	0	T	C	T	T	T	T	T	C	T	T	H	T	T	H	T	T	T	T	T	T	T	C	T	T	T	C	T	T	T	T	T	T	T	T	T	T	T	T	T	T	T	T	H	T	T	C
JAX00631585	7	6737894	0	A	G	A	A	A	A	A	G	G	A	H	A	H	G	A	A	A	A	A	A	A	G	A	A	A	N	A	A	A	A	A	A	A	A	G	A	A	H	A	A	A	A	H	A	A	G
JAX00631586	7	6737961	0	T	C	T	T	T	T	T	C	C	T	N	N	H	C	T	T	T	T	T	T	T	T	T	T	T	T	T	T	T	T	T	T	T	T	C	T	T	N	T	T	T	T	T	T	T	T
JAX00148478	7	6744455	0	T	C	C	T	C	C	C	C	C	C	N	T	C	C	C	H	C	C	C	C	C	C	C	C	C	C	C	C	C	C	C	C	C	C	C	C	T	C	C	N	H	C	C	C	C	C
JAX00631593	7	6747601	0	C	T	C	C	C	C	C	C	C	T	C	C	C	C	C	H	C	C	C	H	C	C	H	C	C	C	C	C	C	H	C	H	C	C	C	C	C	C	C	C	C	H	C	C	C	C
JAX00148480	7	6778290	0	A	G	G	A	G	G	G	G	G	G	H	A	G	G	G	H	G	G	G	G	G	H	G	G	G	G	G	G	G	G	G	G	G	G	G	G	A	G	G	N	H	G	G	G	G	G
JAX00631599	7	6779978	0	G	C	G	G	G	G	G	C	G	G	H	G	G	H	G	G	G	G	G	G	G	H	G	G	G	H	G	G	G	G	G	G	G	G	G	G	G	G	G	G	G	G	C	G	G	H
JAX00148481	7	6783109	0	G	A	A	G	A	A	A	G	A	G	G	G	A	H	A	G	A	A	A	H	A	G	H	A	A	H	A	A	A	H	A	H	A	A	A	A	G	A	A	H	H	H	H	A	A	H
JAX00631606	7	6787239	0	C	T	C	C	C	C	C	C	C	T	C	C	C	C	C	H	C	C	C	H	C	C	H	C	C	C	C	C	C	H	C	H	C	C	C	C	C	C	C	C	C	H	C	C	C	C
JAX00631618	7	6895926	0	A	G	G	A	G	G	G	G	A	G	H	A	H	H	G	H	G	G	G	G	G	H	G	G	G	G	G	G	G	G	G	G	G	G	A	G	A	H	G	H	H	G	G	G	G	G
JAX00148561	7	8975239	0	G	T	T	G	T	T	T	T	T	G	H	G	T	T	T	G	T	T	T	H	T	H	H	T	T	T	T	T	T	H	T	H	T	T	T	T	G	T	T	H	H	H	T	T	T	T
JAX00148565	7	9008102	0	T	C	C	T	C	C	C	C	C	T	C	T	C	C	C	T	C	C	C	C	C	C	C	C	C	C	C	C	C	C	C	C	C	C	C	C	T	C	C	C	C	C	C	C	C	C
JAX00148568	7	9050540	0	A	G	G	A	G	G	G	G	G	A	H	A	G	G	G	A	G	G	G	H	G	H	H	G	G	G	G	G	G	N	G	H	G	G	G	G	A	G	G	H	N	H	G	G	G	G
JAX00631682	7	9113045	0	C	T	T	C	T	T	T	T	T	C	H	C	T	T	T	C	T	T	T	H	T	H	H	T	T	T	T	T	T	H	T	H	T	T	T	T	C	T	T	H	H	H	T	T	T	T
JAX00148573	7	9152369	0	T	C	C	T	T	C	C	C	C	T	H	T	C	C	C	T	T	C	C	H	C	H	T	C	C	C	C	H	T	H	C	H	C	C	C	T	T	C	C	H	C	H	C	C	C	C
JAX00148574	7	9152396	0	G	C	C	G	G	C	C	G	C	G	G	G	C	H	C	G	G	C	C	H	C	G	G	C	C	H	C	H	G	H	C	H	C	C	C	G	G	C	C	H	H	H	H	C	C	H
JAX00631692	7	9169582	0	C	G	G	C	C	G	G	C	G	C	C	C	G	H	G	C	C	G	G	H	G	C	C	G	G	H	G	H	C	H	G	H	G	G	G	C	C	G	G	H	H	H	H	G	G	H
JAX00631693	7	9170543	0	G	C	C	G	G	C	C	C	C	G	H	G	C	C	C	G	G	C	C	H	C	H	G	C	C	C	C	H	G	H	C	H	C	C	C	G	G	C	C	N	H	H	C	C	C	C
JAX00148576	7	9174308	0	C	A	A	C	C	A	A	C	A	C	C	C	A	H	A	C	H	A	A	H	A	C	C	A	A	H	A	H	C	A	A	H	A	A	A	C	C	A	A	H	H	H	H	A	A	H
JAX00631694	7	9174895	0	G	A	G	G	G	G	G	A	G	G	N	G	G	H	G	G	G	G	G	G	G	H	G	G	G	N	G	G	G	G	G	G	G	G	G	G	G	G	G	G	G	G	H	G	G	H
JAX00631695	7	9175652	0	C	A	C	C	C	C	C	A	C	C	H	C	C	H	C	C	C	C	C	C	C	H	C	C	C	H	C	C	C	C	C	C	C	C	C	C	C	C	C	C	C	C	H	C	H	H
JAX00631698	7	9183408	0	C	T	T	C	C	T	T	C	C	C	C	C	H	C	T	C	C	T	T	H	T	C	C	T	T	H	T	H	C	H	T	H	T	T	C	C	C	H	T	H	H	H	H	T	T	H
JAX00631701	7	9204230	0	C	G	G	C	C	G	G	G	G	C	H	C	G	G	G	C	C	G	G	H	G	H	C	G	G	G	G	H	C	H	G	H	G	G	G	C	N	G	G	N	H	H	G	G	G	G
JAX00148579	7	9219901	0	A	T	T	A	A	T	T	T	T	A	H	A	T	T	T	A	A	T	T	H	T	H	A	T	T	T	T	H	A	H	T	H	T	T	T	A	A	T	T	H	H	H	T	T	T	T
JAX00190009	7	9225481	0	T	C	C	T	C	C	C	C	C	C	H	T	C	C	C	H	C	C	C	C	C	H	C	C	C	C	C	C	C	C	C	C	C	C	C	C	T	C	C	H	H	C	C	C	C	C
JAX00148581	7	9230839	0	G	C	C	G	G	C	C	C	C	G	H	G	C	C	C	G	G	C	C	H	C	H	G	C	C	C	N	H	G	H	C	H	C	C	C	G	G	C	C	H	H	H	C	C	C	C
JAX00148582	7	9248602	0	T	C	C	T	T	C	C	T	C	T	T	T	C	H	C	T	T	C	C	H	C	T	T	C	C	H	C	H	T	H	C	H	C	C	C	T	T	C	C	H	H	H	H	C	C	H
JAX00148583	7	9252143	0	T	A	A	T	T	A	A	A	A	T	H	T	A	A	A	T	T	A	A	H	A	H	T	A	A	A	A	H	T	H	A	N	A	A	A	T	T	A	A	H	H	H	A	A	A	A
JAX00631708	7	9286970	0	A	G	G	A	A	G	G	G	G	A	H	A	G	G	G	A	A	G	G	H	G	H	A	G	G	G	G	H	A	H	G	H	G	G	G	A	A	G	G	H	H	H	G	G	G	G
JAX00631710	7	9289566	0	C	T	T	C	C	T	T	T	T	C	H	C	T	T	T	C	C	T	T	H	T	H	C	T	T	T	T	H	C	H	T	H	T	T	T	C	C	T	T	H	H	H	T	T	T	T
JAX00148588	7	9331262	0	C	T	T	C	C	T	T	C	T	C	C	C	T	H	T	C	C	T	T	H	T	C	C	T	T	H	T	H	C	H	T	H	T	T	T	C	C	T	T	H	H	H	H	T	T	H
JAX00148590	7	9342932	0	C	T	T	C	C	T	T	C	T	C	C	C	N	H	T	C	C	T	T	H	T	C	C	T	T	H	T	H	C	H	T	H	T	T	T	C	C	T	T	H	H	H	H	T	T	H
JAX00631714	7	9366551	0	A	G	G	A	A	G	G	A	G	A	A	A	G	H	G	A	A	G	G	H	G	A	A	G	G	H	G	H	A	H	G	H	G	G	G	A	A	G	G	H	H	H	H	G	G	H
JAX00631715	7	9369016	0	G	A	G	G	G	G	G	A	G	G	H	G	G	H	G	G	G	G	G	G	G	H	G	G	G	H	G	G	G	G	G	G	G	G	G	G	G	G	G	G	G	G	H	G	G	H
JAX00231344	7	9376096	0	C	T	C	C	C	C	C	T	C	C	H	C	C	C	C	C	C	C	C	C	C	H	C	C	C	H	C	C	C	C	C	C	C	C	C	C	C	C	C	C	C	C	H	C	C	H
JAX00148592	7	9376350	0	G	A	A	G	G	A	A	G	A	G	G	G	A	H	A	G	G	A	A	H	A	G	G	A	A	H	A	H	G	H	A	H	A	A	A	G	G	A	A	H	N	H	H	A	A	H
JAX00631718	7	9384935	0	A	G	A	A	A	A	A	G	A	A	H	A	A	H	A	A	A	A	A	A	A	H	A	A	A	G	A	A	A	A	A	A	A	A	A	A	A	A	A	A	A	A	H	A	A	H
JAX00631719	7	9391652	0	G	A	A	G	G	A	A	G	G	G	G	G	H	G	A	G	G	A	A	H	A	G	G	A	A	H	A	H	G	H	A	H	A	A	G	G	G	H	A	H	H	H	H	A	A	H
JAX00631720	7	9392128	0	C	G	C	C	C	C	C	G	C	C	H	C	C	H	C	C	C	C	C	C	C	H	C	C	C	H	C	C	C	C	C	C	C	C	C	C	C	C	C	C	C	C	H	C	C	H
JAX00631724	7	9402658	0	G	T	T	G	G	T	T	G	G	G	G	G	H	G	T	G	G	T	T	H	T	G	G	T	T	H	T	H	G	H	T	H	T	T	G	G	G	H	T	H	H	H	H	T	T	H
JAX00148594	7	9411609	0	G	A	A	G	G	A	A	G	G	G	G	G	H	G	A	G	G	A	A	H	A	G	G	A	A	H	A	H	G	H	A	H	A	A	G	G	G	H	A	H	H	H	H	A	A	H
JAX00631731	7	9424182	0	C	T	C	C	C	C	C	T	C	C	H	C	C	H	C	C	C	C	C	C	C	H	C	C	C	H	C	C	C	C	C	C	C	C	C	C	C	C	C	C	C	C	H	C	C	H
JAX00631734	7	9427607	0	C	T	C	C	C	C	C	T	C	C	H	C	C	H	C	C	C	C	C	C	C	H	C	C	C	H	C	C	C	C	C	C	C	C	C	C	C	C	C	C	C	C	H	C	C	H
JAX00148599	7	9479804	0	A	G	G	A	A	G	G	G	G	A	N	A	G	G	G	A	A	G	G	N	G	H	A	G	G	G	G	H	A	N	G	H	G	G	G	A	A	G	G	H	H	N	G	G	G	G
JAX00148602	7	9505883	0	A	G	G	A	A	G	G	A	A	A	A	A	H	A	G	A	A	G	G	H	G	A	A	G	G	H	G	H	A	H	G	H	G	G	A	A	A	H	G	H	H	H	H	G	G	H
JAX00148604	7	9536770	0	C	T	T	C	C	T	T	C	C	C	C	C	H	C	T	C	C	T	T	H	T	C	C	T	T	H	T	H	C	H	T	H	T	T	C	C	C	H	T	H	H	H	H	T	T	H
JAX00631741	7	9537780	0	T	C	T	T	T	T	T	C	T	T	N	T	T	C	T	T	T	T	T	T	T	C	T	T	T	N	T	T	T	T	T	T	T	T	T	T	T	T	T	T	T	T	N	T	T	H
JAX00631744	7	9539133	0	T	G	T	T	T	T	T	G	T	T	H	T	T	H	T	T	T	T	T	T	T	H	T	T	T	N	T	T	T	T	T	T	T	T	T	T	T	T	T	T	T	T	H	T	T	H
JAX00148607	7	9565035	0	C	T	T	C	C	T	T	C	C	C	C	C	N	C	T	C	C	N	T	H	T	C	C	T	T	H	T	H	C	H	T	H	T	T	C	C	C	H	T	H	H	H	H	T	T	N
JAX00631747	7	9585240	0	C	T	C	C	C	C	C	T	T	C	H	C	H	T	C	C	C	C	C	C	C	H	C	C	C	H	C	C	C	C	C	C	C	C	T	C	C	H	C	C	C	C	H	C	C	H
JAX00631748	7	9585277	0	G	A	G	G	G	G	G	G	A	G	G	G	H	H	G	G	G	G	G	G	G	G	G	G	G	G	G	G	G	G	G	G	G	G	A	G	G	N	G	G	G	G	G	G	G	G
JAX00631754	7	9600847	0	A	G	A	A	A	A	A	G	A	A	H	A	A	H	A	A	A	A	A	A	A	H	A	A	A	H	A	A	A	A	A	A	A	A	A	A	A	A	A	A	A	A	H	A	A	H
JAX00631756	7	9602633	0	G	A	G	G	G	G	G	A	G	G	H	G	G	A	G	G	G	G	G	G	G	N	G	G	G	H	G	G	G	G	G	G	G	G	G	G	G	G	G	G	G	G	H	G	G	H
JAX00631760	7	9609130	0	G	C	C	G	G	C	C	G	G	G	G	N	H	G	C	G	G	C	C	H	C	G	G	C	C	H	C	H	G	H	C	H	C	C	G	G	G	H	C	H	H	H	H	C	C	H
JAX00631762	7	9609341	0	T	C	C	T	T	C	C	C	C	T	H	N	C	C	C	T	T	C	C	H	C	H	T	C	C	C	C	H	T	H	C	H	C	C	C	T	T	C	C	H	H	H	C	C	C	C
JAX00148609	7	9617531	0	C	A	A	C	C	A	A	C	C	A	C	C	H	C	A	H	C	A	A	A	A	C	N	A	A	H	A	H	C	A	A	A	A	A	C	C	C	H	A	N	N	A	H	A	A	H
JAX00148637	7	10037641	0	G	C	C	G	G	C	C	G	G	G	G	G	C	G	C	G	G	C	C	H	C	G	G	C	C	H	C	H	G	H	C	H	C	C	G	G	G	N	C	H	H	H	H	C	C	H
JAX00631795	7	10531588	0	T	C	T	T	T	T	T	C	C	T	C	T	H	C	T	T	T	T	T	T	T	H	T	T	T	H	T	T	T	T	T	T	T	T	C	T	T	H	T	T	T	T	H	T	T	H
JAX00148668	7	10558079	0	A	G	G	A	A	G	G	G	G	G	H	A	G	G	G	H	A	G	G	G	G	H	H	G	G	G	G	H	A	G	G	G	G	G	G	A	A	G	G	H	H	G	G	G	G	G
JAX00631800	7	10582214	0	A	T	A	A	A	A	A	A	T	A	A	A	H	T	A	A	A	A	A	A	A	A	A	A	A	A	A	A	A	A	A	A	A	A	T	A	A	H	A	A	A	A	A	A	A	A
JAX00631801	7	10582242	0	G	A	G	G	G	G	G	A	A	G	H	G	H	A	G	G	G	G	G	G	G	H	G	G	G	H	G	G	G	G	G	G	G	G	A	G	G	H	G	G	G	G	N	G	G	N
JAX00148672	7	10618613	0	T	C	C	T	T	C	C	T	T	T	T	T	H	T	C	T	T	C	C	H	C	T	T	C	C	H	C	H	T	H	C	H	C	C	T	T	T	H	C	H	H	H	H	C	C	H
JAX00631812	7	10638759	0	A	G	A	A	A	A	A	G	A	A	N	A	A	H	A	A	A	A	A	A	A	H	A	A	A	H	A	A	A	A	A	A	A	A	A	A	A	A	A	A	A	A	N	A	A	N
JAX00631814	7	10663875	0	C	T	C	C	C	C	C	C	C	T	C	C	C	C	C	H	C	C	C	H	C	C	H	C	C	C	C	C	C	H	C	H	C	C	C	C	C	C	C	C	C	H	C	C	C	C
JAX00631815	7	10664009	0	C	G	C	C	C	C	C	G	G	C	H	C	H	G	C	C	C	C	C	C	C	H	C	C	C	H	C	C	C	C	C	C	C	C	G	C	C	H	C	C	C	C	H	C	C	H
JAX00148677	7	10678979	0	C	T	C	C	C	T	C	C	C	C	C	C	C	C	T	C	C	C	C	C	C	C	C	H	T	C	C	C	C	C	C	H	H	C	C	C	C	H	T	C	C	C	C	C	C	C
JAX00631820	7	10681511	0	A	T	A	A	A	A	A	T	T	T	H	A	H	T	A	H	A	A	A	H	A	H	H	A	A	H	A	A	A	H	A	H	A	A	T	A	A	H	A	A	A	H	H	A	A	H
JAX00631822	7	10687401	0	T	G	T	T	T	T	T	G	G	T	H	T	H	G	T	T	T	T	T	T	T	H	T	T	T	H	T	T	T	T	T	T	T	T	G	T	T	T	T	T	T	T	H	T	T	H
JAX00631823	7	10691252	0	C	T	C	C	C	T	C	C	C	T	C	C	C	C	T	H	C	C	C	H	C	C	H	H	T	C	C	C	C	H	C	T	H	C	C	C	C	H	T	C	C	H	C	C	C	C
JAX00148680	7	10693210	0	C	T	C	C	C	T	C	T	T	T	H	C	H	T	T	H	C	C	C	H	C	H	H	H	T	H	C	C	C	H	C	T	H	C	T	C	C	T	T	C	C	H	H	C	C	H
JAX00631825	7	10694470	0	C	A	C	C	C	C	C	C	A	C	C	C	H	H	C	C	C	C	C	C	C	C	C	C	C	C	C	C	C	C	C	C	C	C	A	C	C	H	C	C	C	C	C	C	C	C
JAX00631826	7	10694685	0	A	C	A	A	A	A	A	C	A	A	H	A	A	H	A	A	A	A	A	A	A	H	A	A	A	H	A	A	A	A	A	A	A	A	A	A	A	A	A	A	A	A	H	A	A	H
JAX00148681	7	10739642	0	G	A	G	G	G	A	G	A	A	A	H	G	H	A	A	H	G	G	G	H	G	N	H	H	A	H	G	G	G	H	G	A	H	G	A	G	G	A	A	G	G	H	H	G	G	H
JAX00631828	7	10786431	0	G	A	G	G	G	A	G	G	G	A	G	G	G	G	A	H	G	G	G	H	G	G	H	H	A	G	G	G	G	H	G	A	H	G	G	G	G	H	A	G	G	H	G	G	G	G
JAX00631829	7	10786815	0	T	C	T	T	T	T	T	C	C	T	H	T	N	C	T	T	T	N	T	T	T	H	T	T	T	H	T	T	H	N	T	T	T	T	C	T	T	H	T	T	T	N	H	T	T	H
JAX00631831	7	10787267	0	A	G	A	A	A	A	A	G	G	A	N	A	H	G	A	A	A	A	A	A	A	N	A	A	A	N	A	A	A	A	A	A	A	A	G	A	A	H	A	A	A	A	H	A	A	N
JAX00631836	7	10796849	0	T	C	T	T	T	C	T	C	C	C	H	T	H	C	C	H	T	T	T	H	T	H	H	H	C	H	T	T	T	H	T	C	H	T	C	T	T	C	C	T	T	H	H	T	T	H
JAX00148689	7	10825300	0	T	A	T	T	T	A	T	T	T	T	T	T	T	T	A	T	T	T	T	T	T	T	T	H	A	T	T	T	T	T	T	H	H	T	T	T	T	H	A	T	T	T	T	T	T	T
JAX00631839	7	10839518	0	A	T	A	A	A	A	A	A	T	A	A	A	H	H	A	A	A	A	A	A	A	A	A	A	A	A	A	A	A	A	A	A	A	A	T	A	A	N	A	A	A	A	A	A	A	A
JAX00148691	7	10858299	0	G	A	G	G	G	A	G	G	G	G	G	G	G	G	A	G	G	G	G	G	G	G	G	H	A	G	G	G	G	G	G	H	H	G	G	G	G	A	A	G	G	G	G	G	G	G
JAX00148692	7	10858341	0	T	A	T	T	T	A	T	T	T	T	T	T	T	T	A	T	T	T	T	T	T	T	T	H	A	T	T	T	T	T	T	H	H	T	H	T	T	A	A	T	T	T	T	T	T	T
JAX00631842	7	10859132	0	T	C	T	T	T	C	T	C	C	C	H	T	H	C	C	H	T	T	T	H	T	H	H	H	C	H	T	T	T	H	T	C	H	T	C	T	T	C	C	T	T	H	H	T	T	H
JAX00148693	7	10888995	0	G	C	G	G	G	C	G	C	C	G	H	G	H	C	C	G	G	G	G	G	G	H	G	H	C	H	G	G	G	G	G	H	H	G	C	G	G	C	C	G	G	G	H	G	G	H
JAX00631855	7	10896924	0	C	T	C	C	C	T	C	C	C	C	C	C	C	C	H	C	C	C	C	C	C	C	C	H	H	C	C	C	C	C	C	H	C	C	C	C	C	H	T	C	C	C	C	C	C	C
JAX00148694	7	10897091	0	A	G	A	A	A	G	A	G	G	G	H	A	H	G	G	H	A	A	A	H	A	H	H	H	G	H	A	A	A	H	A	G	H	A	G	A	A	G	G	A	A	H	H	A	A	H
JAX00631859	7	10905393	0	G	A	G	G	G	G	G	G	A	G	G	G	H	H	G	G	G	G	G	G	G	G	G	G	G	G	G	G	G	G	G	G	G	G	A	G	G	N	G	G	G	G	G	G	G	G
JAX00631879	7	11008368	0	C	G	C	C	C	G	C	C	C	C	C	C	C	C	G	C	C	C	C	C	C	C	C	H	G	C	C	C	C	C	C	H	H	C	C	C	C	H	G	C	C	C	C	C	C	C
JAX00631881	7	11011821	0	G	T	G	G	G	T	G	T	G	T	H	G	G	H	T	H	G	G	G	H	G	H	H	H	T	H	G	G	G	H	G	T	H	G	G	G	G	H	T	G	G	H	H	G	G	H
JAX00148706	7	11050997	0	T	A	T	T	T	A	T	T	T	T	T	T	T	T	A	T	T	T	T	T	T	T	T	T	A	T	T	T	T	T	T	T	T	T	T	T	T	H	H	T	T	T	T	T	T	T
JAX00631898	7	11057433	0	G	A	G	G	G	G	G	G	A	G	G	G	H	H	G	G	G	G	G	G	G	G	G	G	G	G	G	G	G	G	G	G	G	G	A	G	G	H	G	G	G	G	G	G	G	G
JAX00148707	7	11059221	0	C	G	G	C	G	G	C	G	G	G	H	C	G	G	G	H	G	C	G	H	G	H	G	G	G	H	G	G	G	H	C	G	H	C	G	G	C	G	G	C	C	H	G	G	G	G
JAX00631904	7	11096284	0	A	G	A	A	A	G	A	G	G	A	H	A	H	G	G	A	A	A	A	A	A	H	A	H	G	H	A	A	A	A	A	H	H	A	G	A	A	G	G	A	A	A	N	A	A	H
JAX00631905	7	11096311	0	G	A	G	G	G	G	G	A	G	G	H	G	G	H	G	G	G	G	G	G	G	H	G	G	G	H	G	G	G	G	G	G	G	G	G	G	G	G	G	G	G	G	N	G	G	H
JAX00148710	7	11101270	0	C	T	T	C	T	C	C	C	C	C	C	C	C	C	C	C	H	C	H	C	T	C	H	N	C	C	H	H	N	C	C	C	C	C	C	N	C	C	C	C	C	C	H	T	T	H
JAX00631910	7	11108016	0	T	C	T	T	T	C	T	C	C	T	H	T	H	C	C	T	T	T	T	T	T	H	T	H	C	H	T	T	T	T	T	H	N	T	C	T	T	C	C	T	T	T	H	T	T	H
JAX00148714	7	11172829	0	A	G	A	A	A	A	A	A	G	A	A	A	N	H	A	N	A	A	A	A	A	N	A	A	N	A	A	A	A	A	A	A	A	A	G	A	A	N	A	A	A	A	A	A	H	A
JAX00148715	7	11174824	0	T	C	T	T	T	C	T	C	C	C	H	T	H	C	C	H	T	T	T	H	T	H	H	H	C	H	T	T	T	H	T	C	H	T	C	T	T	C	C	T	T	H	H	T	T	H
JAX00631922	7	11211169	0	C	T	C	C	C	T	C	C	T	T	C	C	H	H	T	H	C	C	C	H	C	C	H	H	T	C	C	C	C	H	C	T	H	C	T	C	C	T	T	C	C	H	C	C	C	C
JAX00631923	7	11212281	0	G	A	G	G	G	G	G	G	G	A	G	G	G	G	G	H	G	G	G	H	G	G	H	G	G	G	G	G	G	H	G	H	G	G	G	G	G	G	G	G	G	H	G	G	G	G
JAX00148718	7	11213324	0	A	G	A	A	A	A	A	G	A	A	H	A	A	N	A	A	A	A	A	A	A	H	A	A	A	H	A	A	A	A	A	A	A	A	A	A	A	A	A	A	A	A	H	A	A	H
JAX00631924	7	11226040	0	T	A	T	T	T	T	T	A	T	T	H	T	T	H	T	T	T	T	T	T	T	H	T	T	T	H	T	T	T	T	T	T	T	T	T	T	T	T	T	T	T	T	H	T	T	H
JAX00148721	7	11267089	0	G	C	G	G	G	C	G	G	C	G	G	G	H	H	C	G	G	G	G	G	G	G	G	H	C	G	G	G	G	G	G	N	H	G	C	G	G	C	C	G	G	G	G	G	G	G
JAX00631929	7	11268612	0	A	G	A	A	A	A	A	G	A	A	H	A	A	H	A	A	A	A	A	A	A	H	A	A	A	H	A	A	A	A	A	A	A	A	A	A	A	A	A	A	A	A	H	A	A	H
JAX00631939	7	11275541	0	C	T	C	C	C	C	C	C	C	T	C	C	C	C	C	H	C	C	C	H	C	C	H	C	C	C	C	C	C	H	C	H	C	C	C	C	C	C	C	C	C	H	C	C	C	C
JAX00231374	7	11330809	0	A	G	A	A	A	A	A	G	A	A	H	A	A	H	A	A	A	A	A	A	A	H	A	A	A	H	A	A	A	A	A	A	A	A	A	A	A	A	A	A	A	A	H	A	A	H
JAX00148726	7	11349731	0	C	G	C	C	C	C	C	G	C	G	H	C	C	H	C	H	C	C	C	H	C	H	H	C	C	H	C	C	C	H	C	H	C	C	C	C	C	C	C	C	C	H	H	C	C	H
JAX00631942	7	11351174	0	C	T	C	C	C	C	C	C	C	T	C	C	C	C	C	H	C	C	C	H	C	C	H	C	C	C	C	C	C	H	C	H	C	C	C	C	C	C	C	C	C	N	C	C	C	C
JAX00631944	7	11351563	0	C	T	C	C	C	C	C	T	C	T	H	C	C	H	C	H	C	C	C	H	C	H	H	C	C	H	C	C	C	H	C	H	C	C	C	C	C	C	C	C	C	H	H	C	C	H
JAX00631946	7	11352757	0	T	C	T	T	T	T	T	C	T	C	H	T	T	N	T	H	T	T	T	H	T	H	H	T	T	H	T	T	T	H	T	H	T	T	T	T	T	T	T	T	T	H	H	T	T	H
JAX00148731	7	11395888	0	A	C	A	A	A	C	A	A	A	A	A	A	A	A	C	A	A	A	A	A	A	A	A	H	C	A	A	A	A	A	A	H	H	A	A	A	A	H	C	A	A	A	A	A	A	A
JAX00631954	7	11404406	0	T	C	T	T	T	C	T	T	T	T	T	T	T	T	C	T	T	T	T	T	T	T	T	H	C	T	T	T	T	T	T	H	H	T	T	T	T	H	C	T	T	T	T	T	T	T
JAX00231375	7	11418022	0	A	G	A	A	A	A	A	G	A	G	H	A	A	H	A	A	A	A	A	A	A	H	A	A	A	H	A	A	A	A	A	A	A	A	A	A	A	A	A	A	A	A	H	A	A	H
JAX00148732	7	11418510	0	G	A	G	G	G	A	G	G	G	G	G	G	G	G	A	G	G	G	G	G	G	G	G	H	A	G	G	G	G	G	G	H	H	G	G	G	G	N	A	G	G	G	G	G	G	G
JAX00631955	7	11419049	0	T	G	T	T	T	T	T	G	T	T	H	T	T	H	T	T	T	T	T	T	T	H	T	T	T	H	T	T	T	T	T	T	T	T	T	T	T	T	T	T	T	T	H	T	T	H
JAX00631956	7	11419278	0	A	G	A	A	A	A	A	G	A	A	H	A	A	H	A	A	A	A	A	A	A	H	A	A	A	N	A	A	A	A	A	A	A	A	A	A	A	A	A	A	A	A	H	A	A	H
JAX00631958	7	11421349	0	G	A	G	G	G	G	G	G	G	A	G	G	G	G	G	N	G	G	G	H	G	G	H	G	G	G	G	G	G	H	G	H	G	G	G	G	G	G	G	G	G	H	G	G	G	G
JAX00631964	7	11466026	0	G	A	G	G	G	G	G	A	G	G	H	G	G	H	G	G	G	G	G	G	G	H	G	G	G	H	G	G	G	G	G	G	G	G	G	G	G	G	G	G	G	G	H	G	G	H
JAX00631966	7	11486595	0	G	A	G	G	G	G	G	A	G	A	H	G	G	H	G	H	G	G	G	H	G	H	H	G	G	H	G	G	G	H	G	H	G	G	G	G	G	G	G	G	G	H	H	G	G	H
JAX00148739	7	11503685	0	A	T	T	A	T	A	A	A	A	A	A	A	H	A	A	A	T	A	T	A	T	A	H	H	A	A	T	T	T	A	A	A	A	A	A	T	A	A	A	A	A	A	H	T	T	H
JAX00148747	7	11610389	0	C	T	C	C	C	T	C	C	C	C	C	C	C	C	T	C	C	C	C	C	C	C	C	H	T	C	C	C	C	C	C	H	H	C	C	C	C	H	T	C	C	C	C	C	C	C
JAX00631976	7	11612073	0	A	G	A	A	A	A	A	A	A	G	A	A	A	A	A	H	A	A	A	H	A	A	H	A	A	A	A	A	A	H	A	H	A	A	A	A	A	A	A	A	A	H	A	A	A	A
JAX00631978	7	11636700	0	T	C	T	T	T	T	T	C	T	T	H	T	T	H	T	T	T	T	T	T	T	H	T	T	T	H	T	T	T	T	T	T	T	T	T	T	T	T	T	T	T	T	H	T	T	H
JAX00631980	7	11649829	0	T	G	T	T	T	T	T	T	T	G	T	T	T	T	T	H	T	T	T	H	T	T	H	T	T	T	T	T	T	H	T	H	T	T	T	T	T	T	T	T	T	H	T	T	T	T
JAX00631983	7	11650594	0	C	T	C	C	C	C	C	C	C	T	C	C	C	C	C	H	C	C	C	H	C	C	N	C	C	C	C	C	C	N	C	H	C	C	C	C	C	C	C	C	C	H	C	C	C	C
JAX00148753	7	11693698	0	C	T	C	C	C	T	C	C	C	C	C	C	C	C	T	C	C	C	C	C	C	C	C	H	T	C	C	C	C	C	C	H	H	C	C	C	C	N	T	C	C	C	C	C	C	C
JAX00148755	7	11698786	0	G	C	G	G	G	G	G	C	G	G	H	G	G	H	G	G	G	G	G	G	G	H	G	G	G	H	G	G	G	G	G	G	G	G	G	G	G	G	G	G	G	G	H	G	G	H
JAX00231382	7	11706895	0	A	C	A	A	A	A	A	C	A	A	H	A	A	H	A	A	A	A	A	A	A	H	A	A	A	H	A	A	A	A	A	A	A	A	A	A	A	A	A	A	A	A	H	A	A	H
JAX00631989	7	11722949	0	T	C	T	T	T	T	T	T	T	C	T	T	T	T	T	H	T	T	T	H	T	T	C	T	T	T	T	T	T	H	T	C	T	T	T	T	T	T	T	T	T	N	T	T	T	T
JAX00631992	7	11731538	0	T	C	C	T	C	C	T	T	T	C	T	T	N	H	C	H	C	T	C	H	C	T	C	C	C	T	C	C	C	H	T	C	H	T	T	C	T	H	C	T	T	H	H	C	C	H
JAX00631997	7	11749491	0	C	T	C	C	C	C	C	C	T	C	C	C	H	H	C	C	C	C	C	C	C	C	C	C	C	C	C	C	C	C	C	C	C	C	T	C	C	H	C	C	C	C	C	C	C	C
JAX00148758	7	11754178	0	T	C	T	T	T	C	T	C	C	C	H	T	H	C	C	H	T	T	T	N	T	H	H	H	C	H	T	T	T	H	T	C	H	T	C	T	T	C	C	T	T	N	N	T	T	N
JAX00632001	7	11765896	0	C	T	C	C	C	C	C	C	T	C	C	C	H	H	C	C	C	C	C	C	C	C	C	C	C	C	C	C	C	C	C	C	C	C	T	C	C	H	C	C	C	C	C	C	C	C
JAX00148760	7	11781664	0	C	T	C	C	T	C	C	C	C	C	C	C	C	C	C	C	T	C	C	C	C	C	N	C	C	C	C	H	T	C	C	C	C	C	C	T	C	C	C	C	C	C	C	C	C	C
JAX00632018	7	11803557	0	G	A	G	G	G	A	G	A	A	A	H	G	H	A	A	H	G	G	G	H	G	H	H	H	A	H	G	G	G	H	G	A	H	G	A	G	G	A	A	G	G	H	H	G	G	H
JAX00632021	7	11805523	0	T	C	T	T	C	C	T	C	C	C	H	T	N	C	C	H	C	N	H	H	T	H	C	H	C	H	T	H	C	H	T	C	H	T	C	C	T	C	C	T	T	H	H	T	N	H
JAX00632023	7	11822207	0	G	C	G	G	C	C	G	C	C	C	H	G	H	C	C	H	C	G	G	H	G	H	C	H	C	H	G	H	C	H	G	C	H	G	C	C	G	C	C	G	G	H	H	G	G	H
JAX00632028	7	11826495	0	A	G	A	A	G	A	A	G	G	A	H	A	N	G	A	A	G	A	A	A	A	N	H	A	A	H	A	H	G	A	A	A	A	A	G	G	A	N	A	A	A	A	H	A	A	N
JAX00148764	7	11836440	0	C	A	C	C	A	C	C	C	C	A	C	C	C	C	C	H	A	C	C	H	C	C	A	C	C	C	C	H	A	H	C	H	C	C	C	A	C	C	C	C	C	H	C	C	C	C
JAX00148767	7	11858278	0	G	T	G	G	T	G	G	G	G	G	G	G	G	G	G	G	T	G	G	G	G	G	H	G	G	G	G	H	T	G	G	G	G	G	G	T	G	G	G	G	G	G	G	G	G	G
JAX00632044	7	11859031	0	C	T	T	C	C	T	C	C	C	T	C	C	T	C	T	H	C	C	T	H	T	C	H	T	T	C	T	H	C	H	C	T	H	C	H	C	C	T	T	C	C	H	H	T	T	H
JAX00632049	7	11859449	0	C	T	C	C	C	C	C	C	C	T	C	C	C	C	C	H	C	C	C	H	C	C	H	C	C	C	C	C	C	H	C	H	C	C	C	C	C	C	C	C	C	H	C	C	C	C
JAX00632055	7	11873975	0	A	G	G	A	A	A	A	A	A	G	A	A	H	A	A	H	A	A	G	H	G	A	H	H	A	A	G	H	A	H	A	H	A	A	A	A	A	A	A	A	A	H	H	G	G	H
JAX00632056	7	11881362	0	A	T	A	A	A	T	A	A	A	A	A	A	A	A	T	A	A	A	A	A	A	A	A	H	T	A	A	A	A	A	A	H	H	A	A	A	A	H	N	N	N	A	A	A	A	N
JAX00632057	7	11881569	0	G	A	A	G	G	G	G	G	G	A	G	G	H	G	G	H	G	G	A	H	A	G	H	H	G	G	A	H	G	H	G	H	G	G	G	G	G	G	G	G	G	H	H	A	A	H
JAX00632060	7	11883670	0	T	A	T	T	T	T	T	A	A	T	H	T	H	A	T	T	T	N	T	T	T	H	T	T	T	H	T	T	T	T	T	T	T	T	A	T	T	H	T	T	T	T	H	T	T	H
JAX00632062	7	11887756	0	C	T	C	C	T	C	C	C	C	C	C	C	C	C	C	C	T	C	C	C	C	C	H	C	C	C	C	H	T	C	C	C	C	C	C	T	C	C	C	C	C	C	C	C	C	C
JAX00632067	7	11892113	0	G	A	G	G	G	G	G	G	A	G	G	G	H	H	G	G	G	G	G	G	G	G	G	G	G	G	G	G	G	G	G	G	G	G	A	G	G	H	G	G	G	G	G	G	G	G
JAX00148770	7	11896704	0	G	A	A	G	G	G	G	G	G	G	G	G	H	G	G	G	G	G	A	G	A	G	G	H	G	G	A	H	G	G	G	G	G	G	G	G	G	G	G	G	G	G	H	A	A	H
JAX00148772	7	11923289	0	C	G	C	C	G	C	C	C	C	C	C	C	C	C	C	C	G	C	C	C	C	C	N	C	C	C	C	H	G	C	C	C	C	C	C	G	C	C	C	C	C	C	C	C	C	C
JAX00632082	7	11995321	0	G	T	G	G	G	G	G	G	T	G	G	G	H	H	G	G	G	G	G	G	G	G	G	G	G	G	G	G	G	G	G	G	G	G	T	G	G	H	G	G	G	G	G	G	G	G
JAX00632083	7	12031842	0	G	A	G	G	G	G	G	G	A	G	G	G	H	H	G	G	G	G	G	G	G	G	G	G	G	G	G	G	G	G	G	G	G	G	A	G	G	H	G	G	G	G	G	G	G	G
JAX00148779	7	12032741	0	G	A	A	G	G	G	A	A	A	G	H	G	A	A	G	G	G	A	A	H	A	H	G	H	G	A	A	H	G	H	A	G	H	A	A	G	G	H	G	H	H	H	A	A	A	A
JAX00632087	7	12038288	0	G	A	G	G	G	G	G	A	A	G	H	G	N	A	G	G	G	G	G	G	G	H	G	G	G	H	G	G	G	G	G	G	G	G	A	G	G	H	G	G	G	G	H	G	G	H
JAX00148782	7	12060731	0	T	A	T	T	T	T	T	T	A	T	T	T	H	H	T	T	T	T	T	T	T	T	T	T	T	T	T	T	T	T	T	T	T	T	A	T	T	H	T	T	T	T	T	T	T	T
JAX00632091	7	12101946	0	T	A	T	T	T	T	T	T	T	A	T	T	T	T	T	H	T	T	T	H	T	T	H	T	T	T	T	T	T	H	T	H	T	T	T	T	T	T	T	T	T	H	T	T	T	T
JAX00632092	7	12113254	0	G	A	A	A	A	A	A	G	G	A	N	A	H	G	A	A	A	A	A	A	A	N	A	A	A	N	A	A	A	A	A	A	A	A	G	A	A	N	A	A	A	A	N	A	A	N
JAX00632099	7	12175912	0	G	A	G	G	G	G	G	A	G	G	H	G	G	H	G	G	G	G	G	G	G	H	G	G	G	H	G	G	G	G	G	G	G	G	G	G	G	G	G	G	G	G	H	G	G	H
JAX00632100	7	12177099	0	A	T	A	A	A	T	A	A	A	A	A	A	A	A	T	A	A	A	A	A	A	A	A	H	T	A	A	A	A	A	A	H	H	A	A	A	A	H	T	A	A	A	A	A	A	A
JAX00148791	7	12190748	0	C	T	T	C	T	C	C	C	C	C	C	C	H	C	C	C	T	C	T	C	T	C	H	H	C	C	T	T	T	C	C	C	C	C	C	T	C	C	C	C	C	C	H	T	T	H
JAX00632111	7	12198627	0	G	A	G	G	G	G	G	A	A	A	H	G	H	A	G	H	G	G	G	H	G	H	H	G	G	H	G	G	G	H	G	H	G	G	A	G	G	H	G	G	G	H	H	G	G	H
JAX00632112	7	12199142	0	C	G	C	C	C	C	C	G	C	C	H	C	C	H	C	C	C	C	C	C	C	H	C	C	C	H	C	C	C	C	C	C	C	C	C	C	C	C	C	C	C	C	H	C	C	H
JAX00632117	7	12206569	0	A	C	A	A	A	A	A	C	A	A	H	A	A	H	A	A	A	A	A	A	A	H	A	A	A	H	A	A	A	A	A	A	A	A	A	A	A	A	A	A	A	A	H	A	A	H
JAX00632124	7	12208105	0	T	C	T	T	T	T	T	C	C	T	H	T	H	C	T	T	T	T	T	T	T	H	T	T	T	H	T	T	T	T	T	T	T	T	C	T	T	H	T	T	T	T	H	T	T	H
JAX00632125	7	12208452	0	C	T	C	C	C	C	C	T	T	C	H	C	H	T	C	C	C	C	C	C	C	H	C	C	C	H	C	C	C	C	C	C	C	C	T	C	C	H	C	C	C	C	H	C	C	H
JAX00148795	7	12243886	0	G	A	A	G	G	G	G	G	G	G	G	G	H	G	G	G	G	G	A	G	A	G	G	H	G	G	A	H	G	G	G	G	G	G	G	G	G	G	G	G	G	G	H	A	A	N
JAX00632127	7	12274016	0	C	A	C	C	C	C	C	A	A	C	C	C	H	A	C	C	C	C	C	C	C	H	C	C	C	N	C	C	C	C	C	C	C	C	A	C	C	H	C	C	C	C	C	C	C	N
JAX00148799	7	12299753	0	T	G	T	T	T	T	T	G	G	T	H	T	H	G	T	T	T	T	T	T	T	H	T	T	T	H	T	T	T	T	T	T	T	T	G	T	T	H	T	T	T	T	H	T	T	H
JAX00632130	7	12337535	0	G	T	G	G	G	G	G	T	T	G	H	G	H	T	G	G	G	G	G	G	G	H	G	G	G	H	G	G	G	G	G	G	G	G	T	G	G	H	G	G	G	G	H	G	G	H
JAX00632132	7	12371067	0	A	G	A	A	A	A	A	G	G	A	H	A	N	G	A	A	A	A	A	A	A	N	A	A	A	G	A	A	A	A	A	A	A	A	G	A	A	H	A	A	A	A	H	A	A	N
JAX00632143	7	12470710	0	C	T	C	C	C	C	C	T	C	C	N	C	C	H	C	C	C	C	C	C	C	H	C	C	C	H	C	C	C	C	C	C	C	C	C	C	C	C	C	C	C	C	H	C	C	H
JAX00632147	7	12523784	0	G	T	G	G	G	G	G	T	T	G	H	G	H	T	G	G	G	G	G	G	G	H	G	G	G	H	G	G	G	G	G	G	G	G	T	G	G	H	G	G	G	G	H	G	G	N
JAX00632151	7	12539914	0	C	T	C	C	C	C	C	C	T	C	C	C	H	H	C	C	C	C	C	C	C	C	C	C	C	C	C	C	C	C	C	C	C	C	T	C	C	H	C	C	C	C	C	C	C	C
JAX00148815	7	12541764	0	C	A	C	C	C	C	C	A	A	C	H	C	H	A	C	C	C	C	C	C	C	H	C	C	C	H	C	C	C	C	C	C	C	C	A	C	C	H	C	C	C	C	H	C	C	H
JAX00632163	7	12654645	0	C	T	C	C	C	C	C	C	T	C	C	C	T	H	C	C	C	C	C	C	C	C	C	C	C	C	C	C	C	C	C	C	C	C	T	C	C	H	C	C	C	C	C	C	C	C
JAX00148842	7	12946175	0	G	T	G	G	G	G	G	T	T	G	N	G	H	T	G	G	G	G	G	G	G	H	G	G	G	N	G	G	G	G	G	G	G	G	T	G	G	H	G	G	G	G	H	G	G	G
JAX00148844	7	12970519	0	G	A	G	G	G	G	G	A	A	G	H	G	H	A	G	G	G	G	G	G	G	H	G	G	G	H	G	G	G	G	G	G	G	G	A	G	G	H	G	G	G	G	H	G	G	N
JAX00231401	7	12982492	0	G	T	G	G	G	G	G	G	T	G	G	G	H	H	G	G	G	G	G	G	G	G	G	G	G	G	G	G	G	G	G	G	G	G	T	G	G	H	G	G	G	G	G	G	G	G
JAX00231402	7	12982685	0	A	T	A	A	A	A	A	A	T	A	A	A	N	H	A	A	A	A	A	A	A	A	A	A	A	A	A	A	A	A	A	A	A	A	T	A	A	N	A	A	A	A	A	A	A	A
JAX00231403	7	13001605	0	C	G	C	C	C	C	C	G	G	G	H	C	H	G	C	H	C	C	C	H	C	H	H	C	C	H	C	C	C	H	C	H	C	C	G	C	C	H	C	C	C	H	H	C	C	H
JAX00632200	7	13014694	0	A	T	A	A	A	A	A	T	T	A	H	A	H	T	A	A	A	A	A	A	A	H	A	A	A	H	A	A	A	A	A	A	A	A	T	A	A	H	A	A	A	A	H	A	A	N
JAX00148848	7	13023253	0	T	A	T	T	T	A	T	T	T	T	T	T	T	T	A	T	T	T	T	T	T	T	T	N	A	T	T	T	T	T	T	H	H	T	T	T	T	H	A	T	T	T	T	T	T	T
JAX00632203	7	13023395	0	A	T	A	A	A	T	A	T	T	A	H	A	H	T	T	A	A	A	A	A	A	H	A	H	T	H	A	A	A	A	A	H	H	A	T	A	A	T	T	A	A	A	H	A	A	H
JAX00632206	7	13072500	0	G	C	G	G	G	G	G	G	G	C	G	G	G	G	G	H	G	G	G	H	G	G	H	G	G	G	G	G	G	H	G	H	G	G	G	G	G	G	G	G	G	H	G	G	G	G
JAX00231408	7	13107530	0	A	G	A	A	A	A	A	A	G	A	A	A	N	H	A	A	A	A	A	A	A	A	A	A	A	A	A	A	A	A	A	A	A	A	G	A	A	H	A	A	A	A	A	A	A	A
JAX00632210	7	13123094	0	C	T	C	C	C	C	C	C	C	T	C	C	C	C	C	H	C	C	C	H	C	C	H	C	C	C	C	C	C	H	C	H	C	C	C	C	C	C	C	C	C	H	C	C	C	C
JAX00632214	7	13129674	0	T	C	T	T	T	C	T	C	C	C	H	T	H	C	C	H	T	T	T	H	T	H	H	H	C	H	T	T	T	H	T	C	H	T	C	T	T	C	C	T	T	H	H	T	T	H
JAX00632217	7	13136562	0	G	A	G	G	G	A	G	G	G	G	G	G	G	G	A	G	G	G	G	G	G	G	G	N	A	G	G	G	G	G	G	H	N	G	G	G	G	G	H	G	G	G	G	G	G	G
JAX00632218	7	13136985	0	C	A	C	C	C	C	C	C	A	C	C	C	H	H	C	C	C	C	C	C	C	C	C	C	C	C	C	C	C	C	C	C	C	C	A	C	C	H	C	C	C	C	C	C	C	C
JAX00148856	7	13138951	0	G	A	G	G	G	A	G	A	A	A	H	G	H	A	A	H	G	G	G	H	G	H	A	H	A	H	G	G	G	H	G	A	H	G	A	G	G	A	A	G	G	H	H	G	G	H
JAX00148857	7	13140045	0	C	T	C	C	C	T	C	C	C	C	C	C	C	C	T	C	C	C	C	C	C	C	C	H	T	C	C	C	C	C	C	H	H	C	C	C	C	H	T	C	C	C	C	C	C	C
JAX00148858	7	13189451	0	A	G	A	A	A	A	A	G	A	A	H	A	A	H	A	A	A	A	A	A	A	H	A	A	A	H	A	A	A	A	A	A	A	A	A	A	A	A	A	A	A	A	H	A	A	H
JAX00632224	7	13206662	0	T	C	T	T	T	T	T	C	T	C	H	T	T	H	T	H	T	T	T	H	T	H	H	T	T	H	T	T	T	H	T	H	T	T	T	T	T	T	T	T	T	H	H	T	T	H
JAX00632225	7	13207864	0	A	G	A	A	A	G	A	A	A	A	A	A	A	A	G	A	A	A	A	A	A	A	A	H	G	A	A	A	A	A	A	H	H	A	A	A	A	H	G	A	A	A	A	A	A	A
JAX00632230	7	13243492	0	C	G	C	C	C	C	C	G	G	C	H	C	H	G	C	C	C	C	C	C	C	H	C	C	C	H	C	C	C	C	C	C	C	C	G	C	C	H	C	C	C	C	H	C	C	H
JAX00632232	7	13248481	0	G	T	G	G	G	G	G	G	T	G	G	G	H	H	G	G	G	G	G	G	G	G	G	G	G	G	G	G	G	G	G	G	G	G	T	G	G	H	G	G	G	G	G	G	G	G
JAX00632235	7	13263241	0	C	T	C	C	C	C	C	C	T	C	C	C	H	H	C	C	C	C	C	C	C	C	C	C	C	C	C	C	C	C	C	C	C	C	T	C	C	H	C	C	C	C	C	C	C	C
JAX00632242	7	13324901	0	A	T	A	A	A	T	A	A	A	A	A	A	A	A	T	A	A	A	A	A	A	A	A	H	T	A	A	A	A	A	A	H	H	A	A	A	A	H	T	A	A	A	A	A	A	A
JAX00148872	7	13347400	0	A	G	A	A	A	G	A	G	G	A	H	A	H	G	G	A	A	A	A	A	A	H	A	H	G	H	A	A	A	A	A	H	H	A	G	A	A	G	G	A	A	A	H	A	A	H
JAX00632247	7	13348296	0	T	C	T	T	T	C	T	C	C	T	H	T	H	C	C	T	T	T	T	T	T	H	T	H	C	H	T	T	T	T	T	H	H	T	C	T	T	C	C	T	T	T	H	T	T	T
JAX00632251	7	13370463	0	A	C	A	A	A	A	A	A	C	A	A	A	H	H	A	A	A	A	A	A	A	A	A	A	A	A	A	A	A	A	A	A	A	A	C	A	A	H	A	A	A	A	A	A	A	A
JAX00148877	7	13415480	0	C	T	T	C	C	C	C	C	C	C	C	C	H	C	C	C	C	C	T	C	T	C	C	H	C	C	T	H	C	C	C	C	C	C	C	C	C	C	C	C	C	C	H	T	T	H
JAX00632257	7	13440718	0	C	T	C	C	C	C	C	T	C	C	H	C	C	H	C	C	C	C	C	C	C	H	C	C	C	H	C	C	C	C	C	C	C	C	C	C	C	C	C	C	C	C	T	C	C	H
JAX00632258	7	13440923	0	T	C	T	T	T	T	T	C	T	T	H	T	T	H	T	T	T	T	T	T	T	H	T	T	T	H	T	T	T	T	T	T	T	T	T	T	T	T	T	T	T	T	H	T	T	H
JAX00632259	7	13440940	0	G	C	G	G	G	G	G	G	C	G	G	G	H	H	G	G	G	G	G	G	G	G	G	G	G	G	G	G	G	G	G	G	G	G	C	G	G	H	G	G	G	G	G	G	G	G
JAX00632260	7	13441546	0	T	C	T	T	T	T	T	C	T	T	H	T	T	H	T	T	T	T	T	T	T	H	T	T	T	H	T	T	T	T	T	T	T	T	T	T	T	T	T	T	T	T	H	T	T	H
JAX00632263	7	13444340	0	T	G	G	T	G	G	G	G	G	T	N	T	G	G	G	T	G	G	G	H	G	T	H	G	G	G	G	G	G	H	G	H	G	G	G	G	T	G	G	H	H	H	G	G	G	G
JAX00632264	7	13448675	0	A	G	G	A	G	A	G	A	A	A	A	A	H	A	A	A	G	G	G	H	G	A	H	H	A	H	G	G	G	H	G	A	H	G	A	G	A	A	A	H	H	H	H	G	G	H
JAX00632268	7	13468590	0	G	T	G	G	G	T	G	G	G	G	G	G	G	G	T	G	G	G	G	G	G	G	G	H	T	G	G	G	G	G	G	H	H	G	G	G	G	G	T	G	G	G	G	G	G	G
JAX00632269	7	13468791	0	C	T	C	C	C	C	C	C	T	C	C	C	H	H	C	C	C	C	C	C	C	C	C	C	C	C	C	C	C	C	C	C	C	C	T	C	C	H	C	C	C	C	C	C	C	C
JAX00632272	7	13490263	0	A	G	A	A	A	A	A	G	G	A	H	A	N	G	A	A	A	A	A	A	A	H	A	A	A	H	A	A	A	A	A	A	A	A	G	A	A	N	A	A	A	A	H	A	A	H
JAX00632273	7	13492997	0	C	T	C	C	C	C	C	T	T	C	H	C	H	T	C	C	C	C	C	C	C	H	C	C	C	N	C	C	C	C	C	C	C	C	T	C	C	N	C	C	C	C	H	C	C	N
JAX00632275	7	13499371	0	T	G	T	T	T	G	T	T	T	T	T	T	T	T	G	T	T	T	T	T	T	T	T	H	G	T	T	T	T	T	T	H	H	T	T	T	T	H	G	T	T	T	T	T	T	T
JAX00632278	7	13506059	0	T	C	T	T	T	T	T	T	C	T	T	T	H	H	T	T	T	T	T	T	T	T	T	T	T	T	T	T	T	T	T	T	T	T	C	T	T	H	T	T	T	T	T	T	T	T
JAX00632279	7	13506321	0	T	C	T	T	T	T	T	T	C	T	T	T	H	H	T	T	T	T	T	T	T	T	T	T	T	T	T	T	T	T	T	T	T	T	C	T	T	H	T	T	T	T	T	T	T	T
JAX00632280	7	13507426	0	T	C	T	T	T	T	T	C	C	T	H	T	H	C	T	T	T	T	T	T	T	H	T	T	T	H	T	T	T	T	T	T	T	T	C	T	T	H	T	T	T	T	H	T	T	H
JAX00148883	7	13507809	0	A	C	C	A	A	A	A	A	A	C	A	A	H	A	A	H	A	A	C	H	C	A	H	H	A	A	C	H	A	H	A	H	A	A	A	A	A	A	A	A	A	H	H	C	C	H
JAX00632282	7	13509036	0	T	C	C	T	T	T	T	C	C	C	N	T	C	C	T	H	T	T	C	H	C	H	H	H	T	H	C	H	T	H	T	H	T	T	C	T	T	H	T	T	T	H	C	C	C	C
JAX00632285	7	13556191	0	A	C	A	A	A	A	A	C	C	A	H	A	H	H	A	A	A	A	A	A	A	H	A	A	A	H	A	A	A	A	A	A	A	A	C	A	A	H	A	A	A	A	H	A	A	N
JAX00632286	7	13556278	0	T	A	T	T	T	T	T	A	T	T	H	T	T	H	T	T	T	T	T	T	T	H	T	T	T	H	T	T	T	T	T	T	T	T	T	T	T	T	T	T	T	T	H	T	T	H
JAX00148930	7	14949651	0	A	G	A	A	A	A	A	G	G	A	H	A	H	G	A	A	A	A	A	A	A	H	A	A	A	H	A	A	A	A	A	A	A	A	G	A	A	H	A	A	A	A	H	A	A	H
JAX00632306	7	15023329	0	C	T	C	C	C	C	C	C	T	C	C	C	H	H	C	C	C	C	C	C	C	C	C	C	C	C	C	C	C	C	C	C	C	C	T	C	C	H	C	C	C	C	C	C	C	C
JAX00632310	7	15027847	0	G	A	G	G	G	G	G	A	G	G	H	G	G	H	G	G	G	G	G	G	G	H	G	G	G	H	G	G	G	G	G	G	G	G	G	G	G	G	G	G	G	G	H	G	G	H
JAX00632311	7	15028027	0	G	A	G	G	G	A	G	G	G	G	G	G	G	G	A	G	G	G	G	G	G	G	G	H	A	G	G	G	G	G	G	H	H	G	G	G	G	H	A	G	G	G	G	G	G	G
JAX00632313	7	15028220	0	A	G	A	A	A	G	A	G	G	A	H	A	H	G	G	A	A	A	A	A	A	H	A	H	G	H	A	A	A	A	A	N	H	A	G	A	A	G	G	A	A	A	A	A	A	A
JAX00632319	7	15060851	0	C	G	C	C	C	G	C	C	C	G	C	C	C	C	G	H	C	C	C	N	C	C	N	H	G	C	C	C	C	C	C	G	H	C	C	C	C	H	H	C	C	C	C	C	C	C
JAX00632323	7	15062586	0	A	G	A	A	A	A	A	G	G	A	N	A	H	G	A	A	A	A	A	A	A	G	A	A	A	H	A	A	A	A	A	A	A	A	G	A	A	H	A	A	A	A	N	A	A	N
JAX00148944	7	15141787	0	A	G	A	A	A	A	A	G	G	A	H	A	H	G	A	A	A	A	A	A	A	H	A	A	A	H	A	A	A	A	A	A	A	A	G	A	A	H	A	A	A	A	H	A	A	H
JAX00148945	7	15143656	0	C	T	C	C	C	T	T	T	T	T	C	C	H	T	T	H	C	T	C	T	C	C	H	H	T	T	C	C	C	T	T	T	T	T	T	C	C	T	T	H	H	T	C	C	C	C
JAX00632330	7	15148728	0	A	G	A	A	A	G	A	A	A	G	A	A	A	A	G	H	A	A	A	H	A	A	H	H	G	A	A	A	A	H	A	G	H	A	A	A	A	G	G	A	A	H	A	A	A	A
JAX00632336	7	15168401	0	A	G	A	A	A	A	A	G	G	A	H	A	H	G	A	A	A	A	A	A	A	H	A	A	A	H	A	A	A	A	A	A	A	A	G	A	A	H	A	A	A	A	H	A	A	H
JAX00632337	7	15189848	0	T	C	T	T	T	T	T	T	C	T	T	T	H	H	T	T	T	T	T	T	T	T	T	T	T	T	T	T	T	T	T	T	T	T	C	T	T	H	T	T	T	T	T	T	T	T
JAX00148948	7	15194695	0	C	T	T	C	T	C	C	C	C	C	C	C	H	C	C	C	T	C	T	C	T	C	H	H	C	C	T	T	T	C	C	C	C	C	C	T	C	C	C	C	C	C	H	T	T	H
JAX00632343	7	15201438	0	T	C	T	T	T	T	T	C	T	T	H	T	T	H	T	T	T	T	T	T	T	H	T	T	T	H	T	T	T	T	T	T	T	T	T	T	T	T	T	T	T	T	H	T	T	H
JAX00148951	7	15216807	0	C	A	C	C	C	C	C	A	A	C	H	C	H	A	C	C	C	C	C	C	C	H	C	C	C	H	C	C	C	C	C	C	C	C	A	C	C	H	C	C	C	C	H	C	C	H
JAX00632347	7	15248224	0	T	C	C	T	C	T	C	C	C	C	H	T	C	C	T	H	C	C	C	C	C	H	C	H	T	C	C	C	C	C	C	H	H	C	C	C	T	H	T	H	H	C	C	C	C	C
JAX00632348	7	15249163	0	G	A	G	G	G	G	G	G	A	G	G	G	H	H	G	G	G	G	G	G	G	G	G	G	G	G	G	G	G	G	G	G	G	G	A	G	G	H	G	G	G	G	G	G	G	G
JAX00632349	7	15253394	0	C	T	C	C	C	C	C	T	C	C	H	C	C	H	C	C	C	C	C	C	C	H	C	C	C	H	C	C	C	C	C	C	C	C	C	C	C	C	C	C	C	C	H	C	C	H
JAX00632358	7	15276599	0	C	T	C	C	C	C	C	C	T	C	C	C	H	H	C	C	C	C	C	C	C	C	C	C	C	C	C	C	C	C	C	C	C	C	T	C	C	H	C	C	C	C	C	C	C	C
JAX00632361	7	15284342	0	C	T	C	C	C	C	T	C	C	C	C	C	C	C	C	C	C	T	C	H	C	C	C	C	C	H	C	C	C	H	T	C	H	T	C	C	C	C	C	H	H	H	C	C	C	C
JAX00148955	7	15296697	0	T	C	C	T	C	T	C	T	T	C	T	T	H	T	T	H	C	C	C	C	C	T	C	H	T	H	C	C	C	C	C	H	H	C	T	C	T	T	T	H	H	C	H	C	C	H
JAX00148956	7	15296834	0	C	T	T	C	T	C	T	C	C	T	C	C	H	C	C	H	T	T	T	T	T	C	T	H	C	H	T	H	T	T	T	H	H	T	C	T	C	C	C	H	N	T	H	T	T	H
JAX00632368	7	15297046	0	G	A	A	G	A	G	A	G	A	A	G	G	A	A	G	H	A	A	A	A	A	G	A	H	G	H	A	A	A	A	A	H	H	A	A	A	G	H	G	H	H	A	A	A	A	N
JAX00148957	7	15311812	0	C	T	T	C	T	C	C	C	C	T	C	C	H	C	C	H	T	C	T	H	T	C	T	H	C	C	T	T	T	H	C	H	C	C	C	T	C	C	C	C	C	H	H	T	T	H
JAX00632378	7	15338144	0	G	A	A	G	A	A	G	G	G	A	G	G	H	G	A	H	A	G	A	H	A	G	A	A	A	G	A	A	A	H	G	A	H	G	G	A	G	H	A	G	G	H	H	A	A	H
JAX00632383	7	15346043	0	G	C	C	G	C	G	C	C	G	C	H	G	H	H	G	H	C	C	C	C	C	H	C	H	G	C	C	C	C	C	C	H	H	C	G	C	G	G	G	H	H	C	C	C	C	C
JAX00148959	7	15353549	0	T	C	C	T	C	C	C	C	T	C	H	T	H	H	C	H	C	C	C	C	C	H	C	C	C	C	C	C	C	C	C	C	C	C	T	C	T	H	C	H	H	C	C	C	C	C
JAX00632389	7	15360469	0	T	G	G	T	G	G	G	G	T	G	H	T	H	H	G	H	G	G	G	G	G	H	G	G	G	G	G	G	G	G	G	G	G	G	T	G	T	H	G	H	H	G	G	G	G	G
JAX00632390	7	15360695	0	C	T	C	C	C	T	C	C	C	C	C	C	C	C	H	C	C	C	C	C	C	C	C	H	T	C	C	C	C	C	C	H	H	C	C	C	C	H	T	C	C	C	C	C	C	C
JAX00632395	7	15369516	0	G	A	G	G	G	G	G	A	G	G	H	G	G	H	G	G	G	G	G	G	G	H	G	G	G	H	G	G	G	G	G	G	G	G	G	G	G	G	G	G	G	G	H	G	G	H
JAX00148961	7	15372836	0	C	T	T	C	T	T	T	C	T	T	C	C	T	H	T	H	T	T	T	T	T	C	T	T	T	H	T	T	T	T	T	T	T	T	T	T	C	T	T	H	H	T	H	T	T	H
JAX00148963	7	15377522	0	A	G	G	A	G	G	G	A	A	G	A	A	N	A	G	H	G	G	G	G	G	A	G	G	G	H	G	G	G	G	G	G	G	G	A	G	A	H	G	H	H	G	H	G	G	H
JAX00190022	7	15394616	0	G	A	A	G	A	G	A	G	A	A	G	G	A	H	G	H	A	A	A	A	A	G	A	H	G	H	A	A	A	A	A	N	H	A	A	A	G	H	G	H	H	A	H	A	A	N
JAX00190023	7	15395229	0	G	C	C	G	C	G	C	C	C	C	H	G	C	C	G	H	C	C	C	C	C	H	C	H	G	C	C	C	C	C	C	H	H	C	C	C	G	H	G	H	H	C	C	C	C	C
JAX00632397	7	15395304	0	G	C	C	G	C	G	C	C	C	C	H	G	C	C	G	H	C	C	C	C	C	H	C	H	G	C	C	C	C	C	C	H	H	C	C	C	G	H	G	H	H	C	C	C	C	C
JAX00632401	7	15417912	0	A	T	A	A	A	A	A	T	A	A	H	A	A	H	A	A	A	A	A	A	A	H	A	A	A	H	A	A	A	A	A	A	A	A	A	A	A	A	A	A	A	A	H	A	A	H
JAX00632402	7	15418034	0	C	T	T	C	T	T	T	C	C	T	C	C	H	C	T	H	T	T	T	T	T	C	T	T	T	H	T	T	T	T	T	T	T	T	C	T	C	H	T	H	H	T	H	T	T	H
JAX00632408	7	15421274	0	G	A	A	G	G	A	A	G	G	G	G	G	H	G	A	G	G	A	A	H	A	G	G	A	A	H	A	H	G	H	A	H	A	A	G	G	G	H	A	H	H	H	H	A	A	H
JAX00148968	7	15457889	0	T	G	T	T	G	T	T	G	G	T	H	T	H	G	T	T	G	T	T	T	T	H	H	T	T	H	T	H	G	T	T	T	T	T	G	G	T	H	T	T	T	T	H	T	T	H
JAX00632412	7	15481936	0	C	T	C	C	T	C	C	C	C	C	C	C	C	C	C	C	T	C	C	C	C	C	H	C	C	C	C	H	T	C	C	C	C	C	C	T	C	C	C	C	C	C	C	C	C	C
JAX00632414	7	15485583	0	G	C	G	G	C	G	G	C	C	G	H	G	N	C	G	G	C	G	G	G	G	H	H	G	G	H	G	H	C	G	G	G	G	G	C	C	G	N	H	G	G	G	H	G	G	H
JAX00148971	7	15499014	0	A	T	A	A	T	A	A	T	T	A	H	A	H	T	A	A	T	A	A	A	A	H	H	A	A	H	A	H	T	A	A	A	A	A	T	T	A	H	A	A	A	A	H	A	A	H
JAX00632417	7	15504392	0	G	A	G	G	G	G	G	G	G	A	G	G	G	G	G	H	G	G	G	H	G	G	H	G	G	G	G	G	G	A	G	H	G	G	G	G	G	G	G	G	G	G	G	G	G	G
JAX00632418	7	15504532	0	T	C	T	T	T	T	T	C	T	T	H	T	T	H	T	T	T	T	T	T	T	H	T	T	T	H	T	T	T	T	T	T	T	T	T	T	T	T	T	T	T	T	H	T	T	H
JAX00632424	7	15508595	0	A	G	A	A	G	A	A	G	G	A	H	A	H	G	A	A	G	A	A	A	A	H	H	A	A	H	A	H	G	A	A	A	A	A	G	G	A	H	A	A	A	A	H	A	A	H
JAX00632427	7	15520511	0	C	T	C	C	T	C	C	C	C	C	C	C	C	C	C	C	T	C	C	C	C	C	H	C	C	C	C	H	T	C	C	C	C	C	C	T	C	C	C	C	C	C	C	C	C	C
JAX00148974	7	15539365	0	T	C	T	T	C	T	T	C	C	C	N	T	N	C	T	H	C	T	T	H	T	H	C	T	T	N	T	H	C	C	T	H	T	T	C	C	T	H	T	T	T	T	N	T	T	H
JAX00632445	7	15591932	0	T	C	T	T	C	T	T	T	T	T	T	T	T	T	T	T	C	T	T	T	T	T	H	T	T	T	T	H	C	T	T	T	T	T	T	C	T	T	T	T	T	T	T	T	T	T
JAX00632451	7	15666325	0	G	A	G	G	G	G	G	A	G	G	H	G	G	H	G	G	G	G	G	G	G	H	G	G	G	H	G	G	G	G	G	G	G	G	G	G	G	G	G	G	G	G	H	G	G	H
JAX00632452	7	15673099	0	C	A	C	C	A	C	C	C	C	C	C	C	C	C	C	C	A	C	C	C	C	C	H	C	C	C	C	H	A	C	C	C	C	C	C	A	C	C	C	C	C	C	C	C	C	C
JAX00632453	7	15673228	0	T	C	T	T	T	T	C	T	T	C	T	T	T	T	T	H	T	C	T	C	T	T	H	T	T	H	T	T	T	C	C	H	H	C	T	T	T	T	T	H	H	C	T	T	T	T
JAX00148984	7	15678458	0	C	T	C	C	T	C	C	C	C	C	C	C	C	C	C	C	T	C	C	C	C	C	H	C	C	C	C	H	T	C	C	C	C	C	C	T	C	C	C	C	C	C	C	C	C	C
JAX00632454	7	15685161	0	C	T	C	C	T	C	C	C	T	C	C	C	H	T	C	C	T	C	C	C	C	C	H	C	C	C	C	H	T	C	C	C	C	C	T	T	C	H	C	C	C	C	C	C	C	C
JAX00632458	7	15686866	0	T	C	C	T	T	T	T	T	T	T	T	T	H	T	T	T	T	T	C	T	C	T	T	H	T	T	C	H	T	T	T	T	T	T	T	T	T	T	T	T	T	T	C	C	C	C
JAX00148985	7	15690256	0	C	T	C	C	T	C	C	C	C	C	C	C	C	C	C	C	T	C	C	C	C	C	H	C	C	C	C	H	T	C	C	C	C	C	C	T	C	C	C	C	C	C	C	C	C	C
JAX00148987	7	15705161	0	C	T	C	C	T	C	C	C	T	C	C	C	H	H	C	C	T	C	C	C	C	C	H	C	C	C	C	H	T	C	C	C	C	C	T	T	C	H	C	C	C	C	C	C	C	C
JAX00632465	7	15727667	0	A	G	A	A	G	A	A	A	G	A	A	A	H	H	A	A	G	A	A	A	A	A	H	A	A	A	A	H	G	A	A	A	A	A	G	G	A	N	A	A	A	A	A	A	A	A
JAX00148991	7	15764018	0	G	A	G	G	A	G	G	A	A	G	H	G	N	A	G	G	A	G	G	G	G	H	N	G	G	H	G	H	A	G	G	G	G	G	A	A	G	H	G	G	G	G	H	G	G	H
JAX00632475	7	15771112	0	A	C	A	A	C	A	A	C	C	A	H	A	H	C	A	A	C	A	A	A	A	H	H	A	A	H	A	H	C	A	A	A	A	A	C	C	A	H	A	A	A	A	H	A	A	H
JAX00632486	7	15828914	0	G	T	G	G	T	G	G	T	G	G	H	G	G	H	G	G	T	G	G	G	G	H	H	G	T	H	G	H	T	G	G	G	G	G	G	T	G	G	G	G	G	G	H	G	G	H
JAX00148996	7	15832682	0	A	G	A	A	G	A	A	A	A	A	A	A	A	A	A	A	G	A	A	A	A	A	N	A	G	A	A	H	G	A	A	A	A	A	A	G	A	A	A	A	A	A	A	A	A	A
JAX00632487	7	15850881	0	G	A	G	G	G	A	G	G	G	G	G	G	G	G	A	G	G	G	G	G	G	G	G	H	G	G	G	G	G	G	G	H	H	G	G	G	G	H	A	G	G	G	G	G	G	G
JAX00632489	7	15859803	0	T	C	T	T	T	T	T	C	T	T	H	T	T	H	T	T	T	T	T	T	T	H	T	T	T	H	T	T	T	T	T	T	T	T	T	T	T	T	T	T	T	T	H	T	T	H
JAX00632490	7	15864500	0	C	G	C	C	G	G	C	C	C	C	C	C	C	C	G	C	G	C	C	C	C	C	H	H	G	C	C	H	G	C	C	H	H	C	C	G	C	H	G	C	C	C	C	C	C	C
JAX00632492	7	15868640	0	G	A	G	G	A	G	G	G	A	G	G	G	G	H	G	G	A	G	G	G	G	G	H	G	A	G	G	N	A	G	G	G	G	G	A	A	G	H	G	G	G	G	G	G	G	G
JAX00632493	7	15868788	0	C	T	C	C	C	T	C	C	C	C	C	C	C	C	T	C	C	C	C	C	C	C	C	H	C	C	C	C	C	C	C	H	H	C	C	C	C	H	T	C	C	C	C	C	C	C
JAX00149000	7	15883851	0	T	C	T	T	C	T	T	C	T	T	H	T	T	H	T	T	C	T	T	T	T	H	H	T	C	H	T	H	C	T	T	T	T	T	T	C	T	T	T	T	T	T	H	T	T	H
JAX00632498	7	15897847	0	G	A	G	G	A	G	G	G	G	G	G	G	G	G	G	G	A	G	G	G	G	G	G	G	A	G	G	G	A	G	G	G	G	G	G	A	G	G	G	G	G	G	G	G	G	G
JAX00149001	7	15898064	0	A	G	A	A	G	A	A	G	A	A	N	A	A	H	A	A	G	A	A	A	A	H	N	A	G	H	A	A	G	A	A	A	A	A	A	G	A	A	A	A	A	A	A	A	A	A
JAX00149002	7	15899859	0	T	G	T	T	G	T	T	G	T	T	H	T	T	H	T	T	G	T	T	T	T	H	H	T	G	H	T	H	G	T	T	T	T	T	T	G	T	T	T	T	T	T	H	T	T	H
JAX00149003	7	15923024	0	C	T	C	C	T	C	C	T	C	C	H	C	C	H	C	C	T	C	C	C	C	H	H	C	T	H	C	H	T	C	C	C	C	C	C	T	C	C	C	C	C	C	H	C	C	H
JAX00149004	7	15923063	0	G	T	G	G	T	G	G	G	G	G	G	G	G	G	G	G	T	G	G	G	G	G	H	G	T	G	G	H	T	G	G	G	G	G	G	T	G	G	G	G	G	G	G	G	G	G
JAX00632507	7	15948415	0	C	T	C	C	C	T	C	T	T	C	H	C	C	T	T	C	C	C	C	C	C	H	C	H	C	H	C	C	C	C	C	H	H	C	T	C	C	T	T	C	C	C	H	C	C	H
JAX00632515	7	15956237	0	G	A	G	G	A	G	G	G	G	G	G	G	G	G	G	G	A	G	G	G	G	G	H	G	A	G	G	H	A	G	G	G	G	G	G	A	G	G	G	G	G	G	G	G	G	G
JAX00632516	7	15956298	0	C	T	C	C	C	T	C	C	T	C	C	C	C	H	T	C	C	C	C	C	C	C	C	H	C	C	C	C	C	C	C	H	H	C	T	C	C	T	T	C	C	C	C	C	C	C
JAX00149006	7	15978381	0	A	G	A	A	G	A	A	A	A	A	A	A	A	A	A	A	G	A	A	A	A	A	H	A	G	A	A	H	G	A	A	A	A	A	A	G	A	A	A	A	A	A	A	A	A	A
JAX00149007	7	15988535	0	C	T	C	C	T	C	C	C	C	C	C	H	C	C	C	C	T	C	C	C	C	C	H	C	T	C	C	H	T	C	C	C	C	C	C	T	C	C	C	C	C	C	C	C	C	C
JAX00149008	7	15988916	0	C	A	C	C	A	C	C	C	C	C	C	C	C	C	C	C	A	C	C	C	C	C	H	C	A	C	C	H	A	C	C	C	C	C	C	A	C	C	C	C	C	C	C	C	C	C
JAX00632524	7	16050121	0	T	C	T	T	T	T	T	C	T	T	H	T	T	H	T	T	T	T	T	T	T	H	T	T	T	H	T	T	T	T	T	T	T	T	T	T	T	T	T	T	T	T	H	T	T	H
JAX00190024	7	16078044	0	A	G	G	A	G	G	G	A	G	G	A	A	G	H	G	G	G	G	G	G	G	A	G	G	G	H	G	G	G	G	G	G	G	G	G	G	A	G	G	H	H	G	H	G	G	H
JAX00632530	7	16094908	0	A	T	A	A	A	T	A	A	A	T	A	A	A	A	T	T	A	A	A	H	A	A	H	H	A	A	A	A	A	T	A	T	H	A	A	A	A	H	T	A	A	A	A	A	A	A
JAX00632535	7	16122346	0	C	T	C	C	C	C	C	C	T	C	C	C	C	H	C	C	C	C	C	C	C	C	C	C	C	C	C	C	C	C	C	C	C	C	T	C	C	H	C	C	C	C	C	C	C	C
JAX00149020	7	16144356	0	A	T	A	A	T	A	A	T	A	A	H	A	A	H	A	A	T	A	A	A	A	H	H	A	T	H	A	H	T	A	A	A	A	A	A	T	A	A	A	A	A	A	H	A	A	H
JAX00632542	7	16157874	0	C	T	T	C	C	C	C	C	C	C	C	C	T	C	C	C	C	C	T	C	H	C	C	C	C	C	T	H	C	C	C	C	C	C	C	C	C	C	C	C	C	C	H	T	T	H
JAX00632543	7	16164341	0	A	G	G	A	G	A	A	G	A	A	H	A	G	H	A	A	G	A	G	A	G	N	H	H	G	H	G	G	G	A	A	A	A	A	A	G	A	A	A	A	A	A	G	G	G	G
JAX00632544	7	16167059	0	C	T	C	C	T	C	C	T	T	C	H	C	C	T	C	C	T	C	C	C	C	H	H	C	T	H	C	H	T	C	C	C	C	C	T	T	C	H	C	C	C	C	H	C	C	H
JAX00632547	7	16171876	0	G	T	T	G	T	G	G	T	G	G	H	G	T	H	G	G	T	G	T	G	T	H	H	H	T	H	T	T	T	G	G	G	G	G	G	T	G	G	G	G	G	G	T	T	T	T
JAX00632555	7	16180547	0	T	C	C	T	T	T	T	T	T	T	T	T	C	T	T	T	T	T	C	T	C	T	T	H	T	T	C	H	T	T	T	T	T	T	T	T	T	T	T	T	T	T	H	C	C	H
JAX00632556	7	16182340	0	T	A	T	T	A	T	T	A	A	T	H	T	T	A	T	T	A	T	T	T	T	H	H	T	A	H	T	H	A	T	T	T	T	T	A	A	T	H	T	T	T	T	H	T	T	H
JAX00149022	7	16185689	0	C	T	C	C	T	C	C	T	C	C	H	C	C	H	C	C	T	C	C	C	C	H	H	C	T	H	C	H	T	C	C	C	C	C	C	T	C	C	C	C	C	C	H	C	C	H
JAX00632558	7	16185753	0	C	G	C	C	C	C	C	C	G	C	C	C	C	H	C	C	C	C	C	C	C	C	C	C	C	C	C	C	C	C	C	C	C	C	G	C	C	H	C	C	C	C	C	C	C	C
JAX00149023	7	16188145	0	A	G	G	A	G	A	A	G	G	A	H	A	G	G	A	A	G	A	G	A	G	H	H	H	G	H	G	G	G	A	A	A	A	A	G	G	A	H	A	A	A	A	G	G	G	G
JAX00632560	7	16207370	0	T	C	T	T	T	C	T	T	T	T	T	T	T	T	C	T	T	T	T	T	T	T	T	H	T	T	T	T	T	T	T	H	H	T	T	T	T	H	C	T	T	T	T	T	T	T
JAX00149026	7	16234621	0	A	G	A	A	G	A	A	G	A	A	H	A	A	H	A	A	G	A	A	A	A	H	H	A	G	H	A	H	G	A	A	A	A	A	A	G	A	A	A	A	A	A	H	A	A	H
JAX00632564	7	16236689	0	G	A	G	G	A	G	G	G	G	G	G	G	G	G	G	G	A	G	G	G	G	G	H	G	A	G	G	H	A	G	G	G	G	G	G	A	G	G	G	G	G	G	G	G	G	G
JAX00632567	7	16243095	0	T	C	T	T	C	T	C	C	T	T	H	T	T	N	T	T	C	C	T	H	T	N	H	T	C	C	T	H	C	T	C	T	H	C	T	C	T	T	T	H	H	C	H	T	T	N
JAX00632571	7	16246838	0	A	G	G	A	G	A	G	G	G	G	H	A	G	G	A	G	G	G	G	G	G	N	G	H	G	G	G	G	G	G	G	H	H	G	G	G	A	N	A	H	H	G	G	G	G	G
JAX00632574	7	16252482	0	G	C	G	G	G	G	G	G	C	G	G	G	G	N	G	G	G	G	G	G	G	G	G	G	G	G	G	G	G	G	G	G	G	G	C	G	G	C	G	G	G	G	G	G	G	G
JAX00632580	7	16294203	0	C	T	C	C	C	C	C	C	C	T	C	C	C	C	C	T	C	C	C	N	C	C	H	C	C	C	C	C	C	T	C	N	C	C	C	C	C	C	C	C	C	C	C	C	C	C
JAX00632582	7	16305853	0	G	A	G	G	G	A	G	G	G	G	G	G	G	G	A	G	G	G	G	G	G	G	G	H	G	G	G	G	G	G	G	H	H	G	G	G	G	H	A	G	G	G	G	G	G	G
JAX00632584	7	16307776	0	T	C	T	T	T	T	C	T	T	T	T	T	T	T	T	T	T	C	T	H	T	T	T	T	T	H	T	T	T	T	C	T	H	C	T	T	T	T	T	H	H	C	T	T	T	T
JAX00149032	7	16310658	0	A	C	A	A	C	A	A	C	C	A	H	A	A	C	A	A	C	A	A	A	A	H	C	A	C	H	A	H	C	A	A	A	A	A	C	C	A	H	A	A	A	A	H	A	A	H
JAX00632586	7	16312896	0	G	A	G	G	G	A	A	G	G	G	G	G	G	G	A	G	G	A	G	H	G	G	G	H	G	H	G	G	G	G	A	H	A	A	G	G	G	H	A	H	H	A	G	G	G	G
JAX00632588	7	16313887	0	C	T	T	C	C	T	T	C	C	C	C	C	T	C	T	C	C	T	T	H	T	C	C	T	C	H	T	H	C	C	T	H	T	T	C	C	C	H	T	H	H	T	H	T	T	H
JAX00632589	7	16314769	0	G	A	G	G	G	G	G	G	A	G	G	G	G	H	G	G	G	G	G	G	G	G	G	G	G	G	G	G	G	G	G	G	G	G	A	G	G	H	G	G	G	G	G	G	G	G
JAX00632593	7	16315387	0	A	G	G	A	G	A	A	G	A	A	H	A	G	H	A	A	G	A	G	A	G	H	H	H	G	H	G	G	G	A	A	A	A	A	A	G	A	A	A	A	A	A	G	G	G	G
JAX00632595	7	16315557	0	G	A	A	G	G	G	G	G	G	A	G	G	A	G	G	A	G	G	A	H	A	G	H	H	G	G	A	H	G	A	G	H	G	G	G	G	G	G	G	G	G	G	H	A	A	H
JAX00632600	7	16316753	0	G	A	A	G	G	G	G	G	A	A	G	G	A	H	G	A	G	G	A	H	A	G	H	H	G	G	A	H	G	A	G	H	G	G	A	G	G	H	G	G	G	G	H	A	A	H
JAX00632601	7	16316803	0	G	A	G	G	A	G	G	A	G	G	H	G	G	H	G	G	A	G	G	G	G	H	H	G	A	H	G	H	A	G	G	G	G	G	G	A	G	G	G	G	G	G	H	G	G	H
JAX00632604	7	16319755	0	G	A	A	G	G	G	G	G	G	G	G	G	A	G	G	G	G	G	A	G	A	G	G	H	G	G	A	H	G	G	G	G	G	G	G	G	G	G	G	G	G	G	H	A	A	H
JAX00632606	7	16320221	0	A	G	A	A	G	A	A	A	G	A	A	A	A	H	A	A	G	A	A	A	A	A	H	A	G	A	A	H	G	A	A	A	A	A	G	G	A	H	A	A	A	A	A	A	A	A
JAX00632607	7	16320390	0	A	G	G	A	G	G	A	G	G	G	H	A	G	G	G	G	G	A	G	H	G	H	G	G	G	H	G	G	G	G	A	G	H	A	G	G	A	G	G	A	A	A	G	G	G	G
JAX00149033	7	16324332	0	C	T	C	C	T	C	C	C	T	C	C	C	C	H	C	C	T	C	C	C	C	C	N	C	T	C	C	N	T	C	C	C	C	C	T	T	C	H	C	C	C	C	C	C	C	C
JAX00149034	7	16324401	0	A	G	A	A	G	A	A	A	G	A	A	A	A	G	A	A	G	A	A	A	A	A	G	A	G	A	A	G	G	A	A	A	A	A	G	G	A	G	A	A	A	A	A	A	A	A
JAX00149035	7	16329589	0	G	T	G	G	T	G	G	G	T	G	G	G	G	H	G	G	T	G	G	G	G	G	H	G	T	G	G	H	T	G	G	G	G	G	T	T	G	H	G	G	G	G	G	G	G	G
JAX00632611	7	16364456	0	C	T	C	C	C	C	C	T	C	C	H	C	C	H	C	C	C	C	C	C	C	H	C	C	C	H	C	C	C	C	C	C	C	C	C	C	C	C	C	C	C	C	H	C	C	H
JAX00632612	7	16364968	0	C	T	C	C	T	C	C	C	T	C	C	C	C	N	C	C	T	C	C	C	C	C	H	C	T	C	C	H	T	C	C	C	C	C	T	T	C	N	C	C	C	C	C	C	N	C
JAX00632616	7	16369515	0	G	A	G	G	G	G	A	G	G	G	G	G	G	G	G	G	G	A	G	H	G	G	G	G	G	H	G	G	G	G	A	G	H	A	G	G	G	G	G	H	H	A	G	G	G	G
JAX00149038	7	16369661	0	G	A	G	G	A	A	A	A	A	G	H	G	G	A	A	G	A	A	G	H	G	H	H	H	A	A	G	H	A	G	A	H	A	A	A	A	G	A	A	H	H	A	H	G	G	H
JAX00632618	7	16370144	0	C	T	C	C	C	C	T	C	C	C	C	C	C	C	C	C	C	T	C	H	C	C	C	C	C	H	C	C	C	C	T	C	H	T	C	C	C	C	C	H	H	T	C	C	C	C
JAX00632619	7	16411248	0	A	G	A	A	G	A	A	A	G	A	A	A	A	H	A	A	G	A	A	A	A	A	H	A	G	A	A	H	G	A	A	A	A	A	G	G	A	H	A	A	A	A	A	A	A	A
JAX00149039	7	16411636	0	T	C	T	T	C	C	C	C	C	T	H	T	T	C	C	T	C	C	T	H	T	H	H	H	C	C	T	H	C	T	C	H	C	C	C	C	T	C	C	H	H	C	H	T	T	H
JAX00632628	7	16755169	0	C	T	C	C	C	T	C	C	C	C	C	C	C	C	T	C	C	C	C	C	C	C	C	H	C	C	C	C	C	C	C	H	H	C	C	C	C	N	T	C	C	C	C	C	C	C
JAX00632629	7	16760287	0	T	C	T	T	T	C	T	T	T	T	T	T	T	T	C	T	T	T	T	T	T	T	T	H	T	T	T	T	T	T	T	H	H	T	T	T	T	H	C	T	T	T	T	T	T	T
JAX00632632	7	16761219	0	G	C	G	G	C	G	G	G	C	G	G	G	G	H	G	G	C	G	G	G	G	G	H	G	C	G	G	H	C	G	G	G	G	G	C	C	G	H	G	G	G	G	G	G	G	G
JAX00149053	7	16794084	0	G	A	G	G	A	A	G	A	A	G	H	G	G	A	A	G	A	G	G	G	G	H	N	H	A	H	G	H	A	G	G	H	H	G	A	A	G	A	A	G	G	G	H	G	G	H
JAX00149054	7	16794107	0	G	A	G	G	A	A	G	A	A	G	H	G	G	A	A	G	A	G	G	G	G	H	H	H	A	H	G	H	A	G	G	H	H	G	A	A	G	A	A	G	G	G	H	G	G	H
JAX00632634	7	16796582	0	A	G	A	A	G	G	A	G	G	A	H	A	A	G	G	A	G	A	A	A	A	H	H	H	G	H	A	H	G	A	A	H	H	A	G	G	A	G	G	A	A	A	H	A	A	H
JAX00632636	7	16796670	0	G	A	G	G	A	G	G	G	G	G	G	G	G	G	G	G	A	G	G	G	G	G	H	G	A	G	G	H	A	G	G	G	G	G	G	A	G	G	G	G	G	G	G	G	G	G
JAX00632642	7	16797641	0	G	A	G	G	A	G	G	G	A	G	G	G	G	H	G	G	A	G	G	G	G	G	H	G	A	G	G	H	A	G	G	G	G	G	A	A	G	H	G	G	G	G	G	G	G	G
JAX00632643	7	16797755	0	T	C	T	T	T	C	T	T	T	T	T	T	T	T	C	T	T	T	T	T	T	T	T	H	T	T	T	T	T	T	T	H	H	T	T	T	T	H	C	T	T	T	T	T	T	T
JAX00632645	7	16797957	0	C	A	C	C	C	C	C	A	C	C	H	C	C	H	C	C	C	C	C	C	C	H	C	C	C	H	C	C	C	C	C	C	C	C	C	C	C	C	C	C	C	C	H	C	C	H
JAX00632646	7	16798018	0	T	C	T	T	T	T	T	C	T	T	H	T	T	H	T	T	T	T	T	T	T	H	T	T	T	H	T	T	T	T	T	T	T	T	T	T	T	T	T	T	T	T	H	T	T	H
JAX00149056	7	16816453	0	A	G	A	A	G	A	A	G	G	A	H	A	A	G	A	A	G	A	A	A	A	H	H	A	G	H	A	H	G	A	A	A	A	A	G	G	A	H	A	A	A	A	H	A	A	H
JAX00632654	7	16831161	0	A	G	A	A	G	A	A	G	G	A	H	A	A	G	A	A	G	A	A	A	A	H	H	A	G	H	A	H	G	A	A	A	A	A	G	G	A	H	A	A	A	A	H	A	A	H
JAX00632655	7	16831217	0	A	T	A	A	A	A	A	T	A	A	H	A	A	H	A	A	A	A	A	A	A	H	A	A	A	H	A	A	A	A	A	A	A	A	A	A	A	A	A	A	A	A	H	A	A	H
JAX00632658	7	16836468	0	C	T	C	C	T	C	C	C	T	C	C	C	C	H	C	C	T	C	C	C	C	C	H	C	T	C	C	H	T	C	C	C	C	C	T	T	C	H	C	C	C	C	C	C	C	C
JAX00149059	7	16845403	0	T	C	T	T	C	C	T	C	C	T	H	T	T	C	C	T	C	T	T	T	T	H	H	H	C	H	T	H	C	T	T	H	H	T	C	C	T	C	C	T	T	T	H	T	T	H
JAX00149060	7	16866321	0	T	C	T	T	C	C	T	C	C	T	H	T	T	C	N	T	C	T	T	T	T	H	H	T	C	H	T	H	C	T	T	N	H	T	C	C	T	C	C	T	T	T	H	T	T	H
JAX00149061	7	16891752	0	G	A	G	G	A	G	G	G	G	G	G	G	G	G	G	G	A	G	G	G	G	G	H	G	A	G	G	H	A	G	G	G	G	G	G	A	G	G	G	G	G	G	G	G	G	G
JAX00149062	7	16903755	0	A	G	A	A	G	A	A	G	G	A	H	A	A	G	A	A	G	A	A	A	A	H	H	A	G	H	A	H	G	A	A	A	A	A	G	G	A	H	A	A	A	A	H	A	A	H
JAX00632668	7	16916535	0	A	G	A	A	A	A	A	A	G	A	A	A	A	H	A	A	A	A	A	A	A	A	A	A	A	A	A	A	A	A	A	A	A	A	G	A	A	H	A	A	A	A	A	A	A	A
JAX00632676	7	16925798	0	A	T	A	A	T	A	A	A	T	A	A	A	A	H	A	A	T	A	A	A	A	A	H	A	T	A	A	H	T	A	A	A	A	A	T	T	A	H	A	A	A	A	A	A	A	A
JAX00149064	7	16925904	0	T	G	G	T	T	T	T	T	T	T	T	T	G	T	T	T	T	T	G	T	G	T	T	G	T	T	G	G	T	T	T	T	T	T	T	T	T	T	T	T	T	T	G	G	G	G
JAX00231470	7	16934491	0	A	G	A	A	G	A	A	G	G	A	H	A	A	G	A	A	G	A	A	A	A	H	H	A	G	H	A	H	G	A	A	A	A	A	G	G	A	H	A	A	A	A	H	A	A	H
JAX00231471	7	16934576	0	G	A	G	G	A	A	G	A	A	G	H	G	G	A	A	G	A	G	G	G	G	H	H	H	A	H	G	H	A	G	G	H	H	G	A	A	G	A	A	G	G	G	H	G	G	H
JAX00632684	7	16967318	0	A	G	A	A	G	A	A	G	G	A	H	N	A	G	A	A	G	A	A	A	A	H	H	A	G	H	A	H	G	A	A	A	A	A	G	G	A	H	A	A	A	A	H	A	A	H
JAX00632685	7	16969069	0	C	T	C	C	C	C	C	T	C	C	H	C	C	H	C	C	C	C	C	C	C	H	C	C	C	H	C	C	C	C	C	C	C	C	C	C	C	C	C	C	C	C	H	C	C	H
JAX00632687	7	16976430	0	C	T	C	C	T	C	C	C	C	C	C	C	C	C	C	C	H	C	C	C	C	C	C	C	H	C	C	C	H	C	C	C	C	C	C	H	C	C	C	C	C	C	C	C	C	C
JAX00149067	7	16978489	0	A	G	A	A	G	A	A	G	G	A	H	A	A	G	A	A	G	A	A	A	A	H	H	A	G	H	A	H	G	A	A	A	A	A	G	G	A	H	A	A	A	A	H	A	A	H
JAX00149069	7	16979227	0	A	G	A	A	G	A	A	G	G	A	H	A	A	G	A	A	G	A	A	A	A	H	H	A	G	H	A	H	G	A	A	A	A	A	G	G	A	H	A	A	A	A	H	A	A	H
JAX00632688	7	16979351	0	G	A	G	G	G	A	G	G	G	G	G	G	G	G	A	G	G	G	G	G	G	G	G	H	G	G	G	G	G	G	G	H	H	G	G	G	G	H	A	G	G	G	G	G	G	G
JAX00149072	7	17027866	0	G	T	G	G	T	T	G	T	T	G	H	G	G	T	T	G	T	G	G	G	G	H	H	H	T	H	G	H	T	G	G	H	H	G	T	T	G	T	T	G	G	G	N	G	G	H
JAX00632691	7	17029116	0	G	A	G	G	A	G	G	G	A	G	G	G	G	H	G	G	A	G	G	G	G	G	H	G	A	G	G	H	A	G	G	G	G	G	A	A	G	H	G	G	G	G	G	G	G	G
JAX00632692	7	17044097	0	G	A	G	G	A	G	G	G	A	G	G	G	G	H	G	G	A	G	G	G	G	G	H	G	A	G	G	H	A	G	G	G	G	G	A	A	G	H	G	G	G	G	G	G	G	G
JAX00632694	7	17045490	0	C	T	T	C	T	T	C	C	T	C	C	C	T	H	T	C	T	C	T	C	T	C	H	T	T	C	T	T	T	C	C	H	H	C	T	T	C	T	T	C	C	C	H	T	T	H
JAX00632697	7	17046345	0	A	G	A	A	A	G	A	A	A	A	A	A	A	A	G	A	A	A	A	A	A	A	A	G	A	A	A	A	A	A	A	H	H	A	A	A	A	H	G	A	A	A	A	A	A	A
JAX00632700	7	17046698	0	G	A	G	G	G	G	G	G	A	G	G	G	G	H	G	G	G	G	G	G	G	G	G	G	G	G	G	G	G	G	G	G	G	G	A	G	G	H	G	G	G	G	G	G	G	G
JAX00632702	7	17047071	0	A	G	G	A	G	G	A	A	G	A	A	A	G	H	G	A	G	A	G	A	G	A	A	G	G	A	G	G	G	A	A	H	H	A	G	N	A	G	G	A	A	A	H	G	G	H
JAX00149075	7	17068102	0	T	C	T	T	C	T	T	T	T	T	T	T	T	T	T	T	C	T	T	T	T	T	H	T	C	T	T	H	C	T	T	T	T	T	T	C	T	T	T	T	T	T	T	T	T	T
JAX00632705	7	17069340	0	C	T	T	C	C	C	C	C	C	C	C	C	T	C	C	C	C	C	T	C	T	C	C	H	C	C	T	H	C	C	C	C	C	C	C	C	C	C	C	C	C	C	H	T	T	H
JAX00632707	7	17086775	0	C	A	C	C	A	C	C	C	C	C	C	C	C	C	C	C	A	C	C	C	C	C	H	C	A	C	C	H	A	C	C	C	C	C	C	A	C	C	C	C	C	C	C	C	C	C
JAX00632709	7	17099381	0	C	T	C	C	T	C	C	T	T	C	H	C	C	T	C	C	T	C	C	C	C	H	H	C	T	H	C	H	T	C	C	C	C	C	T	T	C	H	C	C	C	C	H	C	C	H
JAX00632710	7	17099454	0	G	A	A	G	A	A	G	A	A	G	H	G	A	A	A	G	A	G	A	G	A	H	H	A	A	H	A	A	A	G	G	H	H	G	A	A	G	A	A	G	G	G	A	A	A	A
JAX00632712	7	17099571	0	T	A	T	T	A	T	T	A	A	T	H	T	T	A	T	T	A	T	T	T	T	H	H	T	A	H	T	H	A	T	T	T	T	T	A	A	T	H	T	T	T	T	H	T	T	H
JAX00632713	7	17101123	0	G	A	G	G	G	G	G	A	G	G	H	G	G	H	G	G	G	G	G	G	G	H	G	G	G	H	G	G	G	G	G	G	G	G	G	G	G	G	G	G	G	G	H	G	G	H
JAX00632717	7	17128241	0	C	A	C	C	A	C	C	C	A	C	C	C	C	C	C	C	A	C	C	C	C	C	C	C	A	C	C	C	A	C	C	C	C	C	A	A	C	C	C	C	C	C	C	C	C	C
JAX00632721	7	17134909	0	A	G	G	A	G	G	G	G	G	A	H	A	G	G	G	A	G	G	G	H	G	H	H	G	G	G	G	G	G	A	G	H	G	G	G	G	A	G	G	H	H	G	G	G	G	G
JAX00632725	7	17148556	0	A	G	A	A	G	A	A	A	G	A	A	A	A	H	A	A	G	A	A	A	A	A	H	A	G	A	A	H	G	A	A	A	A	A	G	G	A	H	A	A	A	A	A	A	A	A
JAX00632727	7	17148959	0	G	A	G	G	G	G	G	A	G	G	H	G	G	G	G	G	G	G	G	G	G	H	G	G	G	H	G	G	G	G	G	G	G	G	G	G	G	G	N	G	G	G	N	G	G	G
JAX00632732	7	17160973	0	T	C	C	T	T	C	C	C	T	T	H	T	C	H	C	T	T	C	C	H	C	H	T	C	T	C	C	H	T	T	C	H	C	C	T	T	T	H	C	H	H	C	C	C	C	C
JAX00632734	7	17161285	0	A	G	G	A	G	G	G	G	G	A	H	A	G	G	G	A	G	G	G	H	G	H	H	G	G	G	G	G	G	A	G	H	G	G	G	G	A	G	G	H	H	G	G	G	G	G
JAX00632736	7	17161882	0	T	A	A	T	T	A	A	T	T	T	T	T	A	T	A	T	T	A	A	H	A	T	T	A	T	H	A	H	T	T	A	H	A	A	T	T	T	H	A	H	H	A	H	A	A	H
JAX00632737	7	17162028	0	G	T	T	G	G	T	T	T	G	G	G	G	T	G	T	G	G	T	T	H	T	G	G	T	G	T	T	H	G	G	T	H	T	T	G	G	G	H	T	H	H	T	T	T	T	T
JAX00632738	7	17163573	0	A	G	A	A	A	A	A	A	G	A	A	A	A	H	A	A	A	A	A	A	A	A	A	A	A	A	A	A	A	A	A	A	A	A	G	A	A	H	A	A	A	A	A	A	A	A
JAX00632739	7	17164134	0	T	C	C	T	C	C	C	C	C	T	H	T	C	C	C	T	C	C	C	H	C	H	H	C	C	C	C	C	C	T	C	H	C	C	C	C	T	C	C	H	H	C	C	C	C	C
JAX00632742	7	17177821	0	C	T	C	C	C	C	C	C	T	C	C	C	C	H	C	C	C	C	C	C	C	C	C	C	C	C	C	C	C	C	C	C	C	C	T	C	C	H	C	C	C	C	C	C	C	C
JAX00149083	7	17178032	0	C	T	C	C	T	C	C	C	T	C	C	C	C	C	C	C	T	C	C	C	C	C	H	C	T	C	C	H	T	C	C	C	C	C	T	T	C	H	C	C	C	C	C	C	C	C
JAX00632745	7	17197473	0	T	C	T	T	T	T	T	T	C	T	T	T	T	H	T	T	T	T	T	T	T	T	T	T	T	T	T	T	T	T	T	T	T	T	C	T	T	H	T	T	T	T	T	T	T	T
JAX00632751	7	17222420	0	A	G	A	A	G	A	A	G	G	A	H	A	A	G	A	A	G	A	A	A	A	H	H	A	G	H	A	H	G	A	A	A	A	A	G	G	A	H	A	A	A	A	H	A	A	H
JAX00632752	7	17222508	0	T	C	T	T	C	T	T	C	C	T	H	T	T	C	T	T	C	T	T	T	T	H	H	T	C	H	T	H	C	T	T	T	T	T	C	C	T	H	T	T	T	T	H	T	T	H
JAX00149090	7	17260639	0	C	T	C	C	T	C	C	C	T	C	C	C	C	H	C	C	T	C	C	C	C	C	H	C	T	C	C	H	T	C	C	C	C	C	T	T	C	H	C	C	C	C	C	C	C	C
JAX00632757	7	17273169	0	T	C	T	T	T	T	T	C	T	T	H	T	T	H	T	T	T	T	T	T	T	H	T	T	T	H	T	T	T	T	T	T	T	T	T	T	T	T	T	T	T	T	H	T	T	H
JAX00149091	7	17285690	0	C	T	C	C	T	C	C	C	T	C	C	C	C	H	C	C	T	C	C	C	C	C	H	C	T	C	C	H	T	C	C	C	C	C	T	T	C	H	C	C	C	C	C	C	C	C
JAX00632758	7	17285856	0	C	T	C	C	C	C	C	C	T	C	C	C	C	H	C	C	C	C	C	C	C	C	C	C	C	C	C	C	C	C	C	C	C	C	T	C	C	H	C	C	C	C	C	C	C	C
JAX00149092	7	17289078	0	A	G	A	A	G	A	A	G	G	A	H	A	A	G	A	A	G	A	A	A	A	H	H	A	G	H	A	H	G	A	A	A	A	A	G	G	A	H	A	A	A	A	H	A	A	H
JAX00149093	7	17289171	0	T	C	T	T	C	T	T	T	C	T	T	T	T	H	T	T	C	T	T	T	T	T	N	T	C	T	T	H	C	T	T	T	T	T	C	C	T	H	T	T	T	T	T	T	T	T
JAX00632759	7	17289473	0	G	A	G	G	G	G	G	A	G	G	H	G	G	H	G	G	G	G	G	G	G	H	G	G	G	H	G	G	G	G	G	G	G	G	G	G	G	G	G	G	G	G	H	G	G	H
JAX00632760	7	17320422	0	A	G	A	A	G	A	A	G	G	A	H	A	A	G	A	A	G	A	A	A	A	H	H	A	G	H	A	H	G	A	A	A	A	A	G	G	A	H	A	A	A	A	H	A	A	H
JAX00632762	7	17321334	0	C	T	C	C	T	C	C	C	T	C	C	C	C	T	C	C	T	C	C	C	C	C	H	C	T	C	C	H	T	C	C	C	C	C	T	T	C	T	C	C	C	C	C	C	C	C
JAX00632763	7	17322189	0	G	T	G	G	G	G	G	G	G	T	G	G	G	G	G	T	G	G	G	H	G	G	H	G	G	G	G	G	G	T	G	H	G	G	G	G	G	G	G	G	G	G	G	G	G	G
JAX00632765	7	17323053	0	G	A	G	G	A	G	G	G	G	G	G	G	G	G	G	G	A	G	G	G	G	G	H	G	A	G	G	H	A	G	G	G	G	G	G	A	G	G	G	G	G	G	G	G	G	G
JAX00632766	7	17323799	0	G	T	G	G	T	G	G	G	G	G	G	G	G	G	G	G	T	G	G	G	G	G	H	G	T	G	G	H	T	G	G	G	G	G	G	T	G	G	G	G	G	G	G	G	G	G
JAX00149094	7	17324764	0	C	G	C	C	G	C	C	G	G	C	H	C	C	G	C	C	G	C	C	C	C	H	H	C	G	H	C	H	G	C	C	C	C	C	G	G	C	G	C	C	C	C	H	C	C	H
JAX00632771	7	17342259	0	A	T	A	A	T	A	A	T	T	A	H	A	A	T	A	A	T	A	A	A	A	H	H	A	T	H	A	H	T	A	A	A	A	A	T	T	A	H	A	A	A	A	H	A	A	H
JAX00632833	7	17654559	0	A	G	A	A	A	A	A	A	A	G	A	A	A	A	A	G	A	A	A	H	A	A	H	A	A	A	A	A	A	G	A	H	A	A	A	A	A	A	A	A	A	A	A	A	A	A
JAX00632834	7	17654792	0	T	C	T	T	C	T	T	T	C	T	T	T	T	H	T	T	C	T	T	T	T	T	H	T	C	T	T	H	C	T	T	T	T	T	C	C	T	H	T	T	T	T	T	T	T	T
JAX00632835	7	17677593	0	C	G	C	C	C	C	C	G	C	C	C	C	C	C	C	C	C	C	C	C	C	C	C	C	C	C	C	C	C	C	C	C	C	C	C	C	C	C	C	C	C	C	N	C	G	C
JAX00632842	7	17686179	0	C	T	C	C	C	C	C	C	T	C	C	C	C	H	C	C	C	C	C	C	C	C	C	C	C	C	C	C	C	C	C	C	C	C	H	C	C	H	C	C	C	C	C	C	C	C
JAX00632843	7	17686507	0	A	G	A	A	G	A	A	G	G	A	H	A	A	G	A	A	G	A	A	A	A	H	H	A	G	H	A	H	G	A	A	A	A	A	G	G	A	H	A	A	A	A	H	A	G	H
JAX00149121	7	17690582	0	C	A	C	C	A	C	C	C	C	C	C	C	C	C	C	C	A	C	C	C	C	C	H	C	A	C	C	H	A	C	C	C	C	C	C	A	C	C	C	C	C	C	C	C	C	C
JAX00149123	7	17696562	0	G	A	G	G	A	G	G	G	G	G	G	G	G	G	G	G	A	G	G	G	G	G	H	G	A	G	G	H	H	G	G	G	G	G	G	A	G	G	G	G	G	G	G	G	G	G
JAX00632851	7	17718403	0	C	T	C	C	C	C	C	T	C	C	H	C	C	H	C	C	C	C	C	C	C	H	C	C	C	H	C	C	C	C	C	C	C	C	C	C	C	C	C	C	C	C	H	C	T	H
JAX00632865	7	17811077	0	G	T	G	G	T	G	G	T	T	T	N	G	G	T	G	T	T	G	G	H	G	N	T	G	T	N	G	H	T	T	G	H	G	G	T	T	G	G	G	G	G	G	N	G	T	T
JAX00231485	7	17816376	0	G	A	G	G	A	G	G	A	A	A	H	G	G	A	G	A	A	G	G	H	G	H	A	G	A	H	G	H	N	A	G	H	G	G	A	N	G	N	G	G	G	G	H	G	A	H
JAX00231486	7	17816389	0	A	G	A	A	G	A	A	A	G	A	A	A	A	H	A	A	G	A	A	A	A	A	H	A	G	A	A	H	G	A	A	A	A	A	G	G	A	H	A	A	A	A	A	A	A	A
JAX00149130	7	17826068	0	T	G	T	T	G	T	T	G	G	T	H	T	T	G	T	T	G	T	T	T	T	H	H	T	G	H	T	H	G	T	T	T	T	T	G	G	T	H	T	T	T	T	H	T	G	H
JAX00149131	7	17826333	0	A	G	A	A	G	A	A	G	G	A	H	A	A	G	A	A	G	A	A	A	A	H	H	A	G	H	A	H	G	A	A	A	A	A	G	G	A	H	A	A	A	A	H	A	G	H
JAX00632867	7	17837997	0	G	A	G	G	G	G	G	G	G	A	G	G	G	G	G	A	G	G	G	H	G	G	H	G	G	G	G	G	G	A	G	H	G	G	G	G	G	G	G	G	G	G	G	G	G	G
JAX00632868	7	17843234	0	G	A	G	G	G	G	G	A	G	G	H	G	G	H	G	G	G	G	G	G	G	H	G	G	G	H	G	G	G	G	G	G	G	G	G	G	G	G	G	G	G	G	H	G	A	H
JAX00632871	7	17846861	0	A	G	A	A	G	A	A	A	G	G	A	A	A	N	A	G	G	A	A	H	A	A	G	A	G	A	A	H	G	G	A	H	A	A	G	G	A	H	A	A	A	A	A	A	A	A
JAX00632873	7	17872260	0	A	G	A	A	A	G	A	A	A	A	A	A	A	A	G	A	A	A	A	A	A	A	A	G	A	A	A	A	A	A	A	N	H	A	A	A	A	G	G	A	A	A	A	A	A	A
JAX00632874	7	17874953	0	A	C	A	A	C	C	A	A	C	A	A	A	A	H	C	A	C	A	A	A	A	A	H	C	C	A	A	C	C	A	A	H	H	A	C	C	A	C	C	A	A	A	A	A	A	A
JAX00632876	7	17875473	0	C	A	C	C	A	C	C	C	A	C	C	C	C	H	C	C	A	C	C	C	C	C	H	C	A	C	C	H	A	C	C	C	C	C	A	A	C	H	C	C	C	C	C	C	C	C
JAX00632885	7	17899810	0	G	A	G	G	G	G	G	A	G	G	A	G	G	A	G	G	G	G	G	G	G	A	G	G	G	A	G	G	G	G	G	G	G	G	G	G	G	G	G	G	G	G	N	G	A	A
JAX00632887	7	17908422	0	C	G	C	C	C	G	C	C	C	C	C	C	C	C	G	C	C	C	C	C	C	C	C	C	C	C	C	C	C	C	C	C	C	C	C	C	C	C	G	C	C	C	C	C	C	C
JAX00632890	7	17917582	0	C	T	C	C	C	C	C	C	C	T	C	C	C	C	C	T	C	C	C	H	C	C	H	C	C	C	C	C	C	T	C	H	C	C	C	C	C	C	C	C	C	C	C	C	C	C
JAX00632897	7	17957889	0	C	A	C	C	A	C	C	A	A	A	H	C	C	A	C	A	A	C	C	H	C	H	A	C	A	H	C	H	A	A	C	H	C	C	A	A	C	H	C	C	C	C	H	C	A	H
JAX00632902	7	17985326	0	G	T	G	G	T	G	G	G	G	G	G	G	G	G	G	G	T	G	G	G	G	G	H	G	T	G	G	H	T	G	G	G	G	G	G	T	G	G	G	G	G	G	G	G	G	G
JAX00632912	7	18016347	0	G	A	G	G	A	G	G	A	G	G	H	G	G	H	G	G	N	G	G	G	G	N	H	G	A	H	G	H	A	G	G	G	G	G	G	A	G	G	G	G	G	G	H	G	A	H
JAX00632913	7	18016400	0	T	A	T	T	T	A	T	T	T	A	T	T	T	T	A	A	T	T	T	H	T	T	H	H	T	T	T	T	T	A	T	A	H	T	T	T	T	H	A	T	T	T	T	T	T	T
JAX00632919	7	18027374	0	T	C	T	T	T	T	T	C	T	T	N	T	T	N	T	T	T	T	T	T	T	C	T	T	T	C	T	T	T	T	T	T	T	T	T	T	T	T	T	T	T	T	H	T	C	H
JAX00632924	7	18041061	0	A	C	A	A	A	A	A	C	C	A	H	A	A	C	A	A	A	A	A	A	A	N	A	A	A	H	A	A	A	A	A	A	A	A	C	A	A	H	A	A	A	A	H	A	C	H
JAX00149148	7	18056377	0	T	G	T	T	G	G	T	G	G	G	H	T	T	G	G	G	G	T	T	H	T	H	G	H	G	H	T	N	G	G	T	G	H	T	G	G	T	G	G	T	T	T	H	T	G	H
JAX00632932	7	18066247	0	T	C	T	T	C	T	T	C	C	T	H	T	T	C	T	T	C	T	T	T	T	T	H	T	C	T	T	H	C	T	T	T	T	T	C	C	T	H	T	T	T	T	T	T	C	T
JAX00632935	7	18086182	0	A	G	A	A	A	A	A	G	A	A	H	N	A	H	A	A	A	N	A	A	A	H	A	A	A	H	A	A	A	A	A	A	N	A	A	A	A	A	A	A	A	A	H	A	G	H
JAX00632942	7	18091386	0	T	C	T	T	T	T	T	C	T	T	H	T	T	H	T	T	T	T	T	T	T	H	T	T	T	H	T	T	T	T	T	T	T	T	T	T	T	T	T	T	T	T	H	T	C	H
JAX00149151	7	18092418	0	G	A	G	G	A	A	G	A	A	A	H	H	G	A	A	A	A	G	G	N	G	N	A	N	A	H	G	A	A	A	G	A	N	G	A	A	G	A	A	H	G	G	N	G	A	N
JAX00632946	7	18103599	0	A	G	A	A	A	A	A	G	A	A	H	A	A	H	A	A	A	A	A	A	A	H	A	A	A	H	A	A	A	A	A	A	A	A	A	A	A	A	A	A	A	A	H	A	G	H
JAX00149152	7	18103851	0	C	G	C	C	G	G	C	G	G	G	H	C	C	G	G	G	G	C	C	H	C	H	G	H	G	H	C	H	G	G	C	G	H	C	G	G	C	G	G	C	C	C	H	C	G	H
JAX00632949	7	18105119	0	C	T	C	C	T	C	C	C	T	C	C	C	C	T	C	C	T	C	C	C	C	C	T	C	T	C	C	T	T	C	C	C	C	C	T	T	C	T	C	C	C	C	C	C	C	C
JAX00149158	7	18185130	0	A	G	A	A	G	G	A	A	G	A	A	A	A	H	G	A	G	A	A	A	A	A	H	H	G	A	A	H	G	A	A	H	H	A	G	G	A	G	G	A	A	A	A	A	A	A
JAX00149159	7	18196774	0	G	A	A	G	G	G	A	G	G	A	G	G	A	G	G	A	G	A	A	A	A	G	H	H	G	H	A	H	G	A	A	H	H	A	G	G	G	G	G	H	H	A	H	A	G	H
JAX00632959	7	18203073	0	G	A	G	G	G	G	G	G	A	G	G	G	G	H	G	G	G	G	G	G	G	G	G	G	G	G	G	G	G	G	G	G	G	G	A	G	G	H	G	G	G	G	G	G	G	G
JAX00149161	7	18221278	0	A	G	A	A	G	G	A	A	G	A	A	A	A	H	G	A	G	A	A	A	A	A	H	H	G	A	A	H	G	A	A	H	H	A	G	G	A	G	G	A	A	A	A	A	A	A
JAX00149166	7	18294756	0	G	C	G	G	C	C	G	G	C	G	G	G	G	H	C	G	C	G	G	G	G	G	H	H	C	G	G	H	C	G	G	H	H	G	C	C	G	C	C	G	G	G	G	G	G	G
JAX00632969	7	18316386	0	C	G	C	C	C	C	C	G	C	C	H	C	C	H	C	C	C	C	C	C	C	H	C	C	C	H	C	C	C	C	C	C	C	C	C	C	C	C	C	C	C	C	H	C	G	H
JAX00149170	7	18330711	0	C	A	C	C	A	A	C	C	C	C	C	C	C	C	A	C	A	C	C	C	C	C	H	H	A	C	C	H	A	C	C	H	H	C	C	A	C	H	A	C	C	C	C	C	C	C
JAX00632980	7	18357430	0	A	G	A	A	G	G	A	A	G	A	A	A	A	H	G	A	G	A	A	A	A	A	H	H	G	A	A	H	G	A	A	H	H	A	G	G	A	G	G	A	A	A	A	A	A	A
JAX00149172	7	18379195	0	A	T	A	A	T	T	A	T	T	A	H	A	A	T	T	A	T	A	A	A	A	H	H	H	T	H	A	H	T	A	A	H	H	A	T	T	A	T	T	A	A	A	A	A	T	H
JAX00149173	7	18381231	0	G	A	A	G	G	G	G	G	G	A	G	G	A	G	G	A	G	G	A	H	H	G	H	H	G	G	A	H	G	A	G	H	G	G	G	G	G	G	G	G	G	G	A	A	G	H
JAX00149175	7	18408140	0	A	C	C	A	A	A	A	A	A	C	A	A	C	A	A	C	A	A	C	H	H	A	H	H	A	A	C	H	A	C	A	H	A	A	A	A	A	A	A	A	A	A	C	C	A	H
JAX00632993	7	18413519	0	C	T	C	C	T	T	C	C	C	C	C	C	C	C	T	C	T	C	C	C	C	C	H	H	T	C	C	H	T	C	C	H	H	C	C	T	C	H	T	C	C	C	C	C	C	C
JAX00149177	7	18427005	0	T	C	T	T	C	C	T	T	C	T	T	T	T	H	C	T	C	T	T	T	T	T	H	H	C	T	T	H	C	T	T	H	H	T	C	C	T	C	C	T	T	T	T	T	T	T
JAX00633001	7	18459168	0	G	A	G	G	A	A	G	G	A	G	G	G	G	N	A	G	A	G	G	G	G	G	H	H	A	G	G	H	A	G	G	H	H	G	A	A	G	A	A	G	G	G	G	G	G	G
JAX00633006	7	18461065	0	G	A	G	G	G	G	G	A	G	G	H	G	G	H	G	G	G	G	G	G	G	H	G	G	G	H	G	G	G	G	G	G	G	G	G	G	G	G	G	G	G	G	G	G	A	H
JAX00633007	7	18461216	0	A	G	A	A	G	G	A	G	G	A	H	A	A	G	G	A	G	A	A	A	A	H	H	H	G	H	A	H	G	A	A	H	H	A	G	G	A	G	G	A	A	A	A	A	G	H
JAX00149178	7	18461495	0	G	A	G	G	A	A	G	G	A	G	G	G	G	H	A	G	A	G	G	G	G	G	N	H	A	G	G	H	A	G	G	H	H	G	A	A	G	A	A	G	G	G	G	G	G	G
JAX00633017	7	18488782	0	G	A	G	G	G	G	G	G	A	G	G	G	G	H	G	G	G	G	G	G	G	G	G	G	G	G	G	G	G	G	G	G	G	G	A	G	G	H	G	G	G	G	G	G	G	G
JAX00633025	7	18522749	0	T	G	T	T	G	G	T	G	G	T	H	T	T	G	G	T	G	T	T	T	T	N	H	H	G	H	T	H	G	T	T	H	H	T	G	G	T	G	N	T	T	T	T	T	G	H
JAX00149184	7	18531963	0	A	G	A	A	G	G	A	G	G	A	H	A	A	N	G	A	G	A	A	A	A	H	H	N	G	H	A	H	G	A	A	H	H	A	G	G	A	G	G	A	A	A	A	A	G	H
JAX00149186	7	18548810	0	G	A	G	G	A	A	G	G	A	G	G	G	G	H	A	G	A	G	G	G	G	G	H	H	A	G	G	H	A	G	G	H	H	G	A	A	G	A	A	G	G	G	G	G	G	G
JAX00633031	7	18548865	0	C	T	C	C	C	C	C	C	T	T	C	C	C	H	C	T	C	C	C	H	C	C	H	C	C	C	C	C	C	T	C	H	C	C	T	C	C	H	C	C	C	C	C	C	C	C
JAX00633032	7	18549307	0	A	G	A	A	G	G	A	G	G	G	H	A	A	G	G	G	G	A	A	H	A	H	G	H	G	H	A	H	G	G	A	G	H	A	G	G	A	G	G	A	A	A	A	A	G	H
JAX00633044	7	18575338	0	G	C	G	G	G	G	C	C	G	C	H	G	G	H	G	C	G	C	G	C	G	H	H	G	G	C	G	G	G	C	C	H	H	C	G	G	G	G	G	C	H	C	G	G	C	H
JAX00149188	7	18585217	0	T	A	T	T	A	A	T	A	A	T	H	T	T	A	A	T	A	T	T	T	T	H	H	H	A	H	T	H	A	T	T	H	H	T	A	A	T	A	A	T	T	T	T	T	A	H
JAX00149189	7	18588479	0	G	A	G	G	G	G	A	G	G	A	G	G	G	G	G	A	G	A	G	A	G	G	H	G	G	H	G	G	G	A	A	H	H	A	G	G	G	G	G	A	H	A	G	G	G	G
JAX00633047	7	18598778	0	C	T	C	C	C	C	C	T	C	C	H	C	C	H	C	C	C	C	C	C	C	H	C	C	C	H	C	C	C	C	C	C	C	C	C	C	C	C	C	C	C	C	C	C	T	H
JAX00633051	7	18602077	0	C	T	C	C	C	C	C	C	T	C	C	C	C	H	C	C	C	C	C	C	C	C	C	C	C	C	C	C	C	C	C	C	C	C	T	C	C	H	C	C	C	C	C	C	C	C
JAX00633052	7	18667610	0	C	T	C	C	C	C	C	T	C	C	H	C	C	H	C	C	C	C	C	C	C	H	C	C	C	H	C	C	C	C	C	C	C	C	C	C	C	C	C	C	C	C	C	C	T	H
JAX00633057	7	18701275	0	T	C	T	T	C	C	T	T	C	T	T	T	T	H	C	T	C	T	T	T	T	T	H	H	C	T	T	H	C	T	T	H	H	T	C	C	T	C	C	T	T	T	T	T	T	T
JAX00633058	7	18701317	0	A	G	A	A	A	A	A	G	A	A	H	A	A	H	A	A	A	A	A	A	A	H	A	A	A	H	A	A	A	A	A	A	A	A	A	A	A	A	A	A	A	A	A	A	G	H
JAX00633067	7	18722623	0	T	G	T	T	G	G	T	G	G	G	H	T	T	G	G	G	G	T	T	H	T	H	G	H	G	H	T	H	G	G	T	G	H	T	G	G	T	G	G	T	T	T	T	T	G	H
JAX00149202	7	18776561	0	C	G	C	C	G	G	C	G	G	C	H	C	C	G	G	C	G	C	C	C	C	H	H	H	G	H	C	H	G	C	C	H	H	C	G	G	C	G	G	C	C	C	C	C	G	N
JAX00633078	7	18780336	0	T	G	T	T	T	T	T	T	G	T	T	T	T	H	T	T	T	T	T	T	T	T	T	T	T	T	T	T	T	T	T	T	T	T	G	T	T	H	T	T	T	T	T	T	T	T
JAX00231501	7	18789689	0	C	T	C	C	C	C	C	C	T	C	C	C	C	H	C	C	C	C	C	C	C	C	C	C	C	C	C	C	C	C	C	C	C	C	T	C	C	H	C	C	C	C	C	C	C	C
JAX00633079	7	18794794	0	T	C	T	T	C	C	T	C	T	T	H	T	T	H	C	T	C	T	T	T	T	H	H	H	C	H	T	H	C	T	T	H	H	T	T	C	T	H	C	T	T	T	T	T	C	H
JAX00633081	7	18801517	0	A	G	A	A	G	G	A	G	G	A	H	A	A	G	G	A	G	A	A	A	A	H	H	H	G	H	A	H	G	A	A	H	H	A	G	G	A	G	G	A	A	A	A	A	G	H
JAX00633084	7	18811227	0	G	A	G	G	A	A	G	A	A	G	G	G	G	A	A	G	A	G	G	G	G	H	H	H	A	H	G	H	A	G	G	H	G	G	A	A	G	A	A	G	G	G	G	G	A	H
JAX00633085	7	18833695	0	A	T	A	A	T	T	A	T	A	A	H	A	A	H	T	A	T	A	A	A	A	H	H	H	T	H	A	H	T	A	A	H	H	A	A	T	A	H	T	A	A	A	A	A	T	H
JAX00633086	7	18849618	0	C	A	C	C	C	C	C	C	A	C	C	C	C	H	C	C	C	C	C	C	C	C	C	C	C	C	C	C	C	C	C	C	C	C	A	C	C	H	C	C	C	C	C	C	C	C
JAX00633087	7	18849659	0	T	G	T	T	T	T	T	G	T	T	H	T	T	H	T	T	T	T	T	T	T	H	T	T	T	H	T	T	T	T	T	T	T	T	T	T	T	T	T	T	T	T	T	T	G	H
JAX00633090	7	18861326	0	T	G	T	T	G	G	G	G	G	G	H	T	T	G	G	G	G	G	T	G	T	H	G	H	G	G	T	H	G	G	G	G	G	G	G	G	T	G	G	G	H	G	T	T	G	H
JAX00633097	7	18891183	0	T	C	T	T	C	C	T	T	C	T	T	T	T	H	C	T	C	T	T	T	T	T	H	H	C	T	T	H	C	T	T	H	H	T	C	C	T	C	C	T	T	T	T	T	T	T
JAX00633109	7	18919085	0	T	G	T	T	G	G	T	G	G	T	H	T	T	G	G	T	G	T	T	T	T	H	H	H	G	H	T	H	G	T	T	H	H	T	G	G	T	G	G	T	T	T	T	T	G	H
JAX00633118	7	18929489	0	G	A	G	G	A	A	G	G	G	G	G	G	G	G	A	G	A	G	G	G	G	G	H	H	A	G	G	H	A	G	G	H	H	G	G	A	G	H	A	G	G	G	G	G	G	G
JAX00633121	7	18934156	0	A	G	A	A	A	A	G	A	A	A	A	A	A	A	A	A	A	G	A	H	A	A	A	A	A	H	A	A	A	A	G	A	H	G	A	A	A	A	A	G	H	G	A	A	A	A
JAX00633122	7	18934732	0	G	A	G	G	A	A	G	A	G	G	H	G	G	H	A	G	A	G	G	G	G	H	H	H	A	H	G	H	A	G	G	H	H	G	G	A	G	H	A	G	G	G	G	G	A	H
JAX00149215	7	18936290	0	C	T	C	C	T	T	T	T	T	T	H	C	C	T	T	T	T	T	C	T	C	H	T	H	T	T	C	H	T	T	T	T	T	T	T	T	C	T	T	T	H	T	C	C	T	H
JAX00633129	7	18940845	0	G	A	G	G	G	G	A	G	G	A	G	N	G	G	G	A	G	A	G	A	G	G	H	G	G	H	G	G	G	A	A	H	H	A	G	G	G	G	G	A	H	A	G	G	G	G
JAX00149217	7	18972928	0	C	A	C	C	A	A	C	C	C	C	C	C	C	C	A	C	A	C	C	C	C	C	H	H	A	C	C	N	A	C	C	H	H	C	C	A	C	H	A	C	C	C	C	C	C	C
JAX00633140	7	18989737	0	G	C	G	G	G	G	G	C	G	G	H	G	G	H	G	G	G	G	G	G	G	H	G	G	G	H	G	G	G	G	G	G	G	G	G	G	G	G	G	G	G	G	G	G	C	H
JAX00633151	7	19013912	0	C	T	C	C	T	T	T	T	T	T	H	C	C	T	T	T	T	T	C	T	C	H	T	H	T	T	C	H	T	T	T	T	T	T	T	T	C	T	T	T	H	T	C	C	T	H
JAX00633160	7	19087887	0	A	G	A	A	G	G	G	G	G	G	H	A	A	G	G	G	G	G	A	G	A	A	G	H	G	G	A	H	G	G	G	G	G	G	G	G	A	G	G	G	H	G	A	A	G	H
JAX00633162	7	19088938	0	C	T	C	C	C	C	T	C	C	C	C	C	C	C	C	C	C	T	C	H	C	C	C	C	C	H	C	C	C	C	T	C	H	T	C	C	C	C	C	T	H	T	C	C	C	C
JAX00633164	7	19090418	0	G	T	G	G	T	T	G	T	T	T	H	G	G	T	T	T	T	G	G	H	G	H	T	H	T	H	G	H	T	T	G	T	H	G	T	T	G	T	T	G	G	G	G	G	T	H
JAX00633166	7	19090848	0	A	G	A	A	G	G	G	A	G	G	A	A	A	H	G	G	G	G	A	G	A	A	G	H	G	H	A	N	G	G	G	G	G	G	G	G	A	G	G	G	H	G	A	A	A	A
JAX00633167	7	19090955	0	G	T	G	G	G	G	G	G	G	T	G	G	G	G	G	T	G	G	G	H	G	G	N	G	G	G	G	G	G	T	G	N	G	G	G	G	G	G	G	G	G	G	G	G	G	G
JAX00149226	7	19096255	0	C	A	C	C	A	A	C	C	A	C	C	C	C	H	A	C	A	C	C	C	C	C	H	H	A	C	C	H	A	C	C	H	H	C	A	A	C	A	A	C	C	C	C	C	C	C
JAX00149227	7	19096848	0	G	A	G	G	G	G	A	G	G	A	G	G	G	G	G	A	G	A	G	A	G	G	H	G	G	H	G	G	G	A	A	H	H	A	G	G	G	G	G	A	H	A	G	G	G	G
JAX00633171	7	19097604	0	T	G	T	T	T	T	G	T	T	G	T	T	T	T	T	G	T	G	T	G	T	T	H	T	T	H	T	T	T	G	G	H	H	G	T	T	T	T	T	G	N	G	T	T	N	T
JAX00149229	7	19130475	0	G	C	G	G	C	C	G	G	C	G	G	G	G	H	C	G	C	G	G	G	G	G	H	H	C	G	G	H	C	G	G	H	H	G	C	C	G	C	C	G	G	G	G	G	G	G
JAX00633176	7	19164217	0	T	A	T	T	T	T	A	T	T	T	T	T	T	T	T	T	T	A	T	H	T	T	T	T	T	H	T	T	T	T	A	T	H	A	T	T	T	T	T	A	H	A	T	T	T	T
JAX00149233	7	19169007	0	T	C	T	T	C	C	T	T	T	T	T	T	T	T	C	T	C	T	T	T	T	T	H	H	C	T	T	H	C	T	T	H	H	T	T	C	T	H	C	T	T	T	T	T	T	T
JAX00149234	7	19169080	0	G	A	G	G	A	A	G	G	G	G	G	G	G	G	A	G	A	G	G	G	G	G	H	H	A	G	G	H	A	G	G	H	H	G	G	A	G	H	A	G	G	G	G	G	G	G
JAX00633179	7	19179380	0	T	C	T	T	C	C	C	C	C	C	H	T	T	C	C	C	C	C	T	C	T	H	C	N	C	C	T	H	C	C	C	C	C	C	C	C	T	C	C	C	H	C	T	T	C	H
JAX00633181	7	19183194	0	T	C	T	T	C	C	C	C	C	C	H	T	T	C	C	C	C	C	T	C	T	H	C	H	C	C	T	H	C	C	C	C	C	C	C	C	T	C	C	C	H	C	T	T	C	H
JAX00633186	7	19201162	0	G	T	G	G	G	G	G	T	G	G	H	G	G	H	G	G	G	G	G	G	G	H	G	G	G	H	G	G	G	G	G	G	G	G	G	G	G	G	G	G	G	G	G	G	T	H
JAX00633190	7	19204165	0	C	G	C	C	G	G	C	C	C	C	C	C	C	C	G	C	G	C	C	C	C	C	H	H	G	C	C	H	G	C	C	H	H	C	C	G	C	H	G	C	C	C	C	C	C	C
JAX00633191	7	19207201	0	C	T	C	C	T	T	C	C	T	C	C	C	C	H	T	C	T	C	C	C	C	C	H	H	T	C	C	H	T	C	C	H	H	C	T	T	C	T	T	C	C	C	C	C	C	C
JAX00149235	7	19221210	0	G	A	G	G	A	A	G	A	A	G	H	G	G	A	A	G	A	G	G	G	G	H	H	H	A	H	G	H	A	G	G	H	H	G	A	A	G	A	A	G	G	G	G	G	A	H
JAX00149236	7	19221406	0	C	T	C	C	T	T	C	T	T	C	H	C	C	T	T	C	T	C	C	C	C	H	H	H	T	H	C	H	T	C	C	H	H	C	T	T	C	T	T	C	C	C	C	C	T	H
JAX00633217	7	23052185	0	G	A	G	G	A	A	G	G	G	G	G	G	G	G	A	G	A	G	G	G	G	G	H	N	A	G	G	N	A	G	G	H	H	G	G	A	G	H	A	G	G	G	G	G	G	G
JAX00633223	7	23095143	0	T	G	G	T	T	T	T	T	T	G	T	T	G	T	T	G	T	T	G	H	H	T	H	H	T	T	G	H	T	G	T	H	T	T	T	T	T	T	T	T	T	T	G	G	T	H
JAX00149275	7	23098143	0	C	T	C	C	T	T	C	C	T	C	C	C	C	H	T	C	T	C	C	C	C	C	H	H	T	C	C	H	T	C	C	H	H	C	T	T	C	T	T	C	C	C	C	C	C	C
JAX00633225	7	23107909	0	T	C	C	T	T	T	T	C	T	C	H	T	C	H	T	C	T	T	C	H	H	H	H	H	T	H	C	H	T	C	T	N	T	T	T	T	T	T	T	T	T	T	C	C	C	C
JAX00633228	7	23109221	0	A	G	A	A	A	A	A	G	A	A	H	A	A	H	A	A	A	A	A	A	A	H	A	A	A	H	A	A	A	A	A	A	A	A	A	A	A	A	A	A	A	A	A	A	G	H
JAX00633229	7	23109504	0	T	G	G	T	T	T	T	G	T	G	H	T	G	H	T	G	T	T	G	H	H	H	H	H	T	H	G	H	T	G	T	H	T	T	T	T	T	T	T	T	T	T	G	G	G	G
JAX00633232	7	23112030	0	T	C	C	T	C	C	C	C	C	C	H	T	C	C	C	C	C	C	C	C	N	T	C	C	C	C	C	C	C	C	C	C	C	C	C	C	T	C	C	C	T	C	C	C	C	C
JAX00633233	7	23114009	0	T	C	T	T	C	C	T	C	C	C	T	T	T	C	C	C	C	T	T	T	T	T	C	T	C	T	T	T	C	C	T	C	T	T	C	C	T	C	C	T	T	T	T	T	C	T
JAX00633235	7	23114238	0	G	T	G	G	T	T	G	T	T	T	N	G	G	T	T	H	T	G	G	G	G	H	T	H	T	H	G	H	T	N	G	T	H	G	T	T	G	T	T	G	G	G	G	G	T	N
JAX00633236	7	23119355	0	A	T	A	A	T	T	A	T	T	A	N	A	A	T	T	A	T	A	A	A	A	N	T	N	T	N	A	N	T	A	A	N	H	A	T	T	A	T	T	A	A	A	A	A	T	T
JAX00633237	7	23132537	0	G	A	A	A	A	A	A	G	G	A	H	A	H	G	A	A	A	A	A	A	A	A	A	A	A	H	A	A	A	A	A	A	A	A	G	A	A	N	A	A	A	A	H	A	A	N
JAX00231510	7	23135319	0	T	C	T	T	C	C	T	T	C	T	T	T	T	N	C	T	C	T	T	T	T	T	H	H	C	T	T	H	C	T	T	H	N	T	C	C	T	C	C	T	T	T	T	T	T	T
JAX00149276	7	23147408	0	A	G	G	A	G	G	A	G	G	A	H	A	G	G	G	A	G	A	G	A	H	H	H	G	G	H	G	G	G	A	A	H	H	A	G	G	A	G	G	A	A	A	G	G	G	G
JAX00149277	7	23149274	0	C	T	C	C	T	T	C	C	T	C	C	C	C	C	T	C	T	C	C	C	C	C	C	C	T	C	C	N	T	C	C	C	H	C	T	H	C	T	T	C	C	C	C	C	C	C
JAX00633241	7	23161930	0	C	T	T	C	T	T	C	T	T	C	H	C	T	T	T	C	T	C	T	C	H	H	H	T	T	H	T	T	T	C	C	H	N	C	T	T	C	T	T	C	C	C	T	T	T	T
JAX00149280	7	23176144	0	A	G	G	A	G	G	A	G	G	G	H	A	G	G	G	G	G	A	G	H	H	H	G	G	G	H	G	G	G	G	A	G	H	A	G	G	A	G	G	A	A	A	G	G	G	G
JAX00633244	7	23176719	0	T	C	T	T	C	C	T	C	C	T	H	T	T	C	C	T	C	T	T	T	T	H	H	H	C	H	T	H	C	T	T	H	H	T	C	C	T	C	C	T	T	T	T	T	C	H
JAX00633245	7	23176950	0	T	G	G	T	G	G	T	G	G	T	H	T	G	G	G	T	G	T	G	T	H	T	H	G	G	H	G	G	G	T	T	H	H	T	G	G	T	G	G	T	T	T	G	G	G	G
JAX00633246	7	23184433	0	G	A	G	G	G	G	G	G	A	G	G	G	G	H	G	G	G	G	G	G	G	G	G	G	G	G	G	G	G	G	G	G	G	G	A	G	G	H	G	G	G	G	G	G	G	G
JAX00633248	7	23185322	0	C	T	C	C	C	C	C	T	C	C	H	C	C	H	C	C	C	C	C	C	C	H	C	C	C	H	C	C	C	C	C	C	C	C	C	C	C	C	C	C	C	C	C	C	T	H
JAX00633250	7	23190502	0	T	G	G	T	T	T	T	T	T	T	T	T	G	T	T	T	T	T	G	T	H	T	T	H	T	T	G	H	T	T	T	T	T	T	T	T	T	T	T	T	T	T	G	G	T	H
JAX00633251	7	23340878	0	T	G	G	T	T	T	T	T	T	T	T	T	G	T	T	T	T	T	G	T	H	T	T	H	T	T	G	H	T	T	T	T	T	T	T	T	T	T	T	T	T	T	G	G	T	H
JAX00633252	7	23340943	0	G	A	G	G	G	G	G	A	G	G	H	G	G	H	G	G	G	G	G	G	G	H	G	G	G	H	G	G	G	G	G	G	G	G	G	G	G	G	G	G	G	G	G	G	A	H
JAX00633254	7	23343192	0	T	G	T	T	G	G	T	G	G	T	H	T	T	G	G	T	G	T	T	T	T	H	H	H	G	H	T	H	G	T	T	H	H	T	G	G	T	G	G	T	T	T	T	T	G	H
JAX00149292	7	23378292	0	A	T	A	A	T	T	A	T	T	A	H	A	A	T	T	A	T	A	A	N	A	H	H	H	T	H	A	H	T	A	A	H	H	A	T	T	A	T	N	A	N	A	A	A	T	H
JAX00633260	7	23378468	0	A	G	A	A	G	G	A	G	G	A	H	A	A	G	G	A	G	A	A	A	A	H	N	H	G	H	A	H	G	A	A	H	H	A	G	G	A	G	G	A	A	A	A	A	G	H
JAX00633277	7	23576350	0	C	A	A	C	C	C	C	C	C	C	C	C	A	C	C	C	C	C	A	C	H	C	C	N	C	C	A	N	C	C	C	C	C	C	C	C	C	C	C	C	C	C	A	A	C	H
JAX00633280	7	23580273	0	C	T	C	C	T	T	C	T	T	C	H	C	C	T	T	C	T	C	C	C	C	H	H	H	T	H	C	H	T	C	C	H	H	C	T	T	C	T	T	C	C	C	C	C	T	H
JAX00633282	7	23581747	0	C	T	T	C	C	C	C	C	C	C	C	C	H	C	C	C	C	N	H	C	H	C	C	N	C	C	T	H	C	C	C	C	C	C	C	C	C	C	C	C	C	C	H	H	C	N
JAX00633287	7	23675907	0	A	G	G	A	A	A	A	A	A	G	A	A	G	A	A	G	A	A	G	H	H	A	H	H	A	A	G	H	A	G	A	H	A	A	A	A	A	A	A	A	A	A	G	G	A	N
JAX00633289	7	23680211	0	G	A	A	G	G	G	G	G	G	A	G	G	A	G	G	A	G	G	A	H	H	G	H	H	G	G	A	H	G	A	G	H	G	G	G	G	G	G	G	G	G	G	A	A	G	H
JAX00633291	7	23681451	0	T	G	T	T	G	G	T	G	G	T	H	T	T	G	G	T	G	T	T	T	T	H	H	H	G	H	T	H	G	T	T	H	H	T	G	G	T	G	G	T	T	T	T	T	G	H
JAX00633295	7	23700950	0	T	C	C	T	T	T	C	C	T	C	H	T	C	H	T	C	T	C	C	C	H	H	H	H	T	C	C	H	T	C	C	H	H	C	T	T	T	T	T	C	T	C	C	C	C	C
JAX00633298	7	23702537	0	T	C	T	T	T	T	C	T	T	T	T	T	T	T	T	T	T	C	T	H	T	T	T	T	T	T	T	T	T	T	C	T	T	C	T	T	T	T	T	C	T	C	T	T	T	T
JAX00149314	7	23705828	0	A	G	G	A	G	G	G	G	G	G	H	A	G	G	G	G	G	G	G	G	H	H	G	G	G	G	G	G	G	G	G	G	G	G	G	G	A	G	G	G	A	G	G	G	G	G
JAX00149315	7	23706144	0	A	G	G	A	G	G	G	G	G	G	H	A	G	G	G	G	G	G	G	G	H	H	G	G	G	G	G	G	G	G	G	G	G	G	G	G	A	G	G	G	A	G	G	G	G	G
JAX00190037	7	23760942	0	A	G	G	A	G	G	G	G	A	G	H	A	G	H	G	G	G	G	G	G	H	H	G	G	G	G	G	G	G	G	G	G	G	G	A	G	A	H	G	G	A	G	G	G	G	G
JAX00633300	7	23778341	0	A	G	G	A	G	G	G	A	G	G	A	A	G	H	G	G	G	G	G	G	A	A	G	G	G	H	G	G	G	G	G	G	G	G	G	G	A	G	G	G	A	G	G	G	A	H
JAX00633307	7	23807418	0	G	C	G	G	C	C	G	C	C	G	H	G	G	C	C	G	C	G	G	G	G	H	H	H	C	H	G	H	C	G	G	H	H	G	C	C	G	C	C	G	G	G	G	G	C	H
JAX00633312	7	23812967	0	G	C	G	G	G	G	G	C	G	G	G	G	G	G	G	G	G	G	G	G	G	G	G	G	G	G	G	G	G	G	G	G	G	G	G	G	G	G	G	G	G	G	G	G	C	G
JAX00149322	7	23816311	0	C	A	C	C	A	A	C	C	A	C	C	C	C	H	A	C	A	C	C	C	C	C	H	H	A	C	C	H	A	C	C	H	H	C	A	A	C	A	A	C	C	C	C	C	C	C
JAX00149323	7	23816804	0	A	G	G	A	G	G	A	G	G	G	H	A	G	G	G	G	G	A	G	H	H	H	G	G	G	H	G	G	G	G	A	G	H	A	G	G	A	G	G	A	A	A	G	G	G	G
JAX00149325	7	23845435	0	A	G	G	A	G	G	A	G	G	G	H	A	G	G	G	G	G	A	G	H	H	H	G	G	G	H	G	G	G	G	A	G	H	A	G	G	A	G	G	A	A	A	G	G	G	G
JAX00633315	7	23886161	0	T	A	T	T	T	T	T	A	T	T	H	T	T	A	T	T	T	T	T	T	T	H	T	T	T	H	T	T	T	T	T	T	T	T	T	T	T	T	T	T	T	T	T	T	A	H
JAX00149328	7	23896512	0	C	G	C	C	G	G	C	G	G	C	H	C	C	G	G	C	G	C	C	C	C	H	H	H	G	H	C	H	G	C	C	H	H	C	G	G	C	G	G	C	C	C	C	C	G	H
JAX00149329	7	23896543	0	A	G	A	A	G	G	A	A	G	A	A	A	A	H	G	A	G	A	A	A	A	A	H	H	G	A	A	H	G	A	A	H	H	A	G	G	A	G	G	A	A	A	A	A	A	A
JAX00633319	7	23912860	0	T	G	T	T	T	T	T	G	T	T	H	T	T	H	T	T	T	T	T	T	T	H	T	T	T	H	T	T	T	T	T	T	T	T	T	T	T	T	T	T	T	T	T	T	G	H
JAX00633320	7	23914068	0	T	C	T	T	C	C	T	C	C	T	H	T	T	C	C	T	C	T	T	T	T	H	H	H	C	H	T	H	C	T	T	H	H	T	C	C	T	C	C	T	T	T	T	T	C	H
JAX00149332	7	23956868	0	T	C	T	T	C	C	C	C	C	C	H	T	T	C	C	C	C	C	T	C	T	H	C	H	C	C	T	H	C	C	C	C	C	C	C	C	T	C	C	C	T	C	T	T	C	H
JAX00149333	7	23956979	0	C	T	C	C	T	T	T	T	T	T	H	C	C	T	T	T	T	T	C	T	C	H	T	H	T	T	C	H	T	T	T	T	T	T	T	T	C	T	T	T	C	T	C	C	T	H
JAX00633326	7	23967171	0	A	C	A	A	C	C	C	A	C	C	A	A	A	H	C	C	C	C	A	C	A	A	C	H	C	H	A	H	C	C	C	C	C	C	C	C	A	C	C	C	A	C	A	A	A	A
JAX00633329	7	23968474	0	C	G	C	C	G	G	C	C	C	C	N	N	C	C	G	C	G	C	C	C	C	C	H	H	G	C	C	H	G	C	C	H	N	C	C	G	C	H	G	C	C	C	C	C	C	C
JAX00633331	7	23981455	0	C	T	C	C	C	C	T	C	C	T	C	C	C	C	C	T	C	T	C	T	C	C	H	C	C	H	N	C	C	T	T	H	H	T	C	C	C	C	C	T	C	T	C	C	C	C
JAX00633332	7	23981509	0	G	A	G	G	G	G	G	G	G	A	G	G	G	G	G	H	G	G	G	N	G	G	G	G	G	G	G	G	G	H	G	N	G	G	G	G	G	G	G	G	G	G	G	G	G	G
JAX00633337	7	24002181	0	G	A	G	G	G	G	A	G	G	A	G	G	G	G	G	A	G	A	G	A	G	G	H	G	G	H	G	G	G	A	A	H	H	A	G	G	G	G	G	A	G	A	G	G	G	G
JAX00633346	7	24020431	0	G	A	G	G	A	A	G	G	G	G	G	G	G	G	A	G	A	G	G	G	G	G	H	H	A	G	G	H	A	G	G	H	H	G	G	A	G	H	A	G	G	G	G	G	G	G
JAX00633349	7	24024417	0	T	C	T	T	C	C	T	C	C	C	H	T	T	C	C	C	C	T	T	H	T	H	C	H	C	H	T	H	C	C	T	C	H	T	C	C	T	C	C	T	T	T	T	T	C	H
JAX00633355	7	24031631	0	G	A	G	G	G	G	G	A	G	G	H	G	G	H	G	G	G	G	G	G	G	H	G	G	G	H	G	G	G	G	G	G	G	G	G	G	G	G	G	G	G	G	G	G	A	H
JAX00149341	7	24064019	0	C	T	C	C	C	C	T	C	C	T	C	C	C	C	C	T	C	T	C	T	C	C	H	C	C	N	C	C	C	T	T	N	H	T	C	C	C	C	C	T	C	T	C	C	N	C
JAX00633361	7	24065284	0	T	C	T	T	C	C	T	C	C	T	H	T	T	C	C	T	C	T	T	T	T	H	H	H	C	H	T	H	C	T	T	H	N	T	C	C	T	C	C	T	T	T	T	T	C	H
JAX00633362	7	24065299	0	A	G	A	A	G	G	G	G	G	G	H	A	A	G	G	G	G	G	A	G	A	N	G	H	G	G	A	H	G	G	G	G	G	G	G	G	A	G	G	G	A	G	A	A	G	H
JAX00149342	7	24067756	0	G	A	G	G	A	A	G	G	A	G	G	G	G	H	A	G	A	G	G	G	G	G	H	H	A	G	G	H	A	G	G	H	H	G	A	A	G	A	A	G	G	G	G	G	G	G
JAX00633366	7	24068287	0	G	A	G	G	A	A	G	G	A	G	G	G	G	H	A	G	A	G	G	G	G	G	H	H	A	G	G	H	A	G	G	H	H	G	A	A	G	A	A	G	G	G	G	G	G	G
JAX00149343	7	24096337	0	T	C	C	T	C	C	C	T	C	C	T	T	C	H	C	C	C	C	C	C	N	T	C	C	C	H	C	C	C	C	C	C	C	C	C	C	T	C	C	C	T	C	C	C	T	H
JAX00149345	7	24103789	0	A	G	A	A	G	G	A	A	A	A	A	A	A	A	G	A	G	A	A	A	A	A	H	H	G	A	A	H	G	A	A	H	H	A	A	G	A	H	G	A	A	A	A	A	A	A
JAX00633374	7	24116160	0	C	T	C	C	C	C	T	C	C	C	C	C	C	C	C	C	C	T	C	N	C	C	C	C	C	H	C	C	C	C	T	C	N	T	C	C	C	C	C	T	C	T	C	C	C	C
JAX00633378	7	24128678	0	G	A	A	G	G	G	G	G	G	G	G	G	A	G	G	G	G	G	A	G	H	G	G	H	G	G	A	H	G	G	G	G	G	G	G	G	G	G	G	G	G	G	A	A	G	H
JAX00633382	7	24136999	0	G	A	A	G	G	G	G	G	G	G	G	G	H	G	G	G	G	G	N	G	H	G	G	H	G	G	A	H	G	G	G	G	G	G	G	G	G	G	G	G	G	G	A	A	G	H
JAX00633385	7	24138781	0	T	C	C	T	C	C	T	C	C	C	N	T	C	C	C	C	C	T	C	H	H	N	C	C	C	H	C	C	C	C	T	C	H	T	C	C	T	C	C	T	T	T	C	C	C	C
JAX00633389	7	24164368	0	G	A	G	G	A	A	G	G	G	G	G	G	G	G	A	G	A	G	G	G	G	G	H	H	A	G	G	H	A	G	G	H	H	G	G	A	G	H	A	G	G	G	G	G	G	G
JAX00633390	7	24166342	0	C	A	A	C	C	C	C	A	C	C	H	C	A	H	C	C	C	C	A	C	H	H	C	H	C	H	A	H	C	C	C	C	C	C	C	C	C	C	C	C	C	C	A	A	A	A
JAX00633400	7	24178333	0	C	G	C	C	C	C	C	C	C	G	C	C	C	C	C	G	C	C	C	H	C	C	H	C	C	C	C	C	C	G	C	H	C	C	C	C	C	C	C	C	C	C	C	C	C	C
JAX00633416	7	24238514	0	A	C	A	A	A	C	A	A	C	A	A	A	A	H	C	A	A	A	A	A	A	A	A	H	A	A	A	H	A	A	A	H	H	A	C	A	A	C	C	A	A	A	A	A	A	A
JAX00633420	7	24275776	0	C	T	C	C	C	C	C	T	C	C	H	C	C	H	C	C	C	C	C	C	C	H	C	C	C	H	C	C	C	C	C	C	C	C	C	C	C	C	C	C	C	C	C	C	T	H
JAX00633423	7	24277487	0	T	C	T	T	T	C	T	C	C	T	H	T	T	C	C	T	T	T	T	T	T	H	T	H	T	H	T	H	T	T	T	H	H	T	C	T	T	C	C	T	T	T	T	T	C	H
JAX00633424	7	24279835	0	G	A	G	G	G	A	G	G	A	G	G	G	G	G	A	G	G	G	G	G	G	G	G	H	G	G	G	H	G	G	G	H	H	G	A	G	G	A	A	G	G	G	G	G	G	G
JAX00633428	7	24308243	0	C	T	C	C	C	T	C	C	C	C	C	C	C	C	T	C	C	C	C	C	C	C	C	H	C	C	C	H	C	C	C	H	H	C	C	C	C	H	T	C	C	C	C	C	C	C
JAX00633430	7	24318563	0	C	T	C	C	C	T	C	C	T	C	C	C	C	H	T	C	C	C	C	C	C	C	C	H	C	C	C	H	C	C	C	H	H	C	T	C	C	T	T	C	C	C	C	C	C	C
JAX00633437	7	24352650	0	T	C	T	T	T	T	T	T	C	C	T	T	T	H	T	C	T	T	T	H	T	T	H	T	T	T	T	T	T	C	T	H	T	T	C	T	T	H	T	T	T	T	T	T	T	T
JAX00633438	7	24354188	0	A	G	A	A	A	G	A	A	G	G	A	A	A	H	G	G	A	A	A	H	A	A	H	H	A	A	A	H	A	G	A	G	H	A	G	A	A	G	G	A	A	A	A	A	A	A
JAX00633439	7	24354271	0	T	C	T	T	T	C	T	C	C	T	H	T	T	C	C	T	T	T	T	T	T	H	T	H	T	H	T	H	T	T	T	H	H	T	C	T	T	C	C	T	T	T	T	T	C	H
JAX00633441	7	24361659	0	A	G	A	A	A	G	A	G	G	G	H	H	A	G	G	G	A	A	A	N	A	H	H	H	A	H	A	H	A	G	A	G	H	N	G	A	A	G	G	A	A	A	A	A	G	N
JAX00149364	7	24377151	0	C	A	C	C	C	A	C	A	A	C	H	C	C	A	A	C	C	C	C	C	C	H	C	H	C	H	C	H	C	C	C	H	H	C	A	C	C	A	A	C	C	C	C	C	A	H
JAX00633448	7	24377477	0	C	T	C	C	C	C	C	T	C	C	T	C	C	H	C	C	C	C	C	C	C	T	C	C	C	T	C	C	C	C	C	C	C	C	C	C	C	C	C	C	C	C	C	C	T	N
JAX00149365	7	24379427	0	C	T	C	C	C	C	C	T	C	C	H	C	C	H	C	C	C	C	C	C	C	H	C	C	C	H	C	C	C	C	C	C	C	C	C	C	C	C	C	C	C	C	C	C	T	H
JAX00633452	7	24425797	0	C	T	C	C	C	C	C	C	C	T	C	C	C	C	C	T	C	C	C	H	C	C	H	C	C	C	C	C	C	T	C	H	C	C	C	C	C	C	C	C	C	C	C	C	C	C
JAX00633455	7	24428488	0	G	T	G	G	G	T	G	T	T	G	H	G	G	T	T	G	G	G	G	G	G	H	G	H	G	H	G	N	G	G	G	H	H	G	T	G	G	T	T	G	G	G	G	G	T	H
JAX00633462	7	24465109	0	A	G	A	A	A	G	A	G	G	G	H	A	A	G	G	G	A	A	A	H	A	H	H	H	A	H	A	H	A	G	A	G	H	A	G	A	A	G	G	A	A	A	A	A	G	H
JAX00633463	7	24477825	0	G	A	G	G	G	A	G	G	A	G	G	G	G	H	A	G	G	G	G	G	G	G	G	H	G	G	G	H	G	G	G	H	H	G	A	G	G	A	A	G	G	G	G	G	G	G
JAX00633464	7	24480237	0	T	C	T	T	T	T	T	C	T	T	H	T	T	H	T	T	T	T	T	T	T	H	T	T	T	H	T	T	T	T	T	T	T	T	T	T	T	T	T	T	T	T	T	T	C	H
JAX00633465	7	24484734	0	T	A	T	T	T	A	T	T	A	A	T	T	T	H	A	A	T	T	T	H	T	T	H	H	T	T	T	H	T	A	T	A	H	T	A	T	T	A	A	T	T	T	T	T	T	T
JAX00633468	7	24490495	0	G	C	G	G	G	C	G	C	C	G	H	G	G	C	C	G	G	G	G	G	G	H	G	H	G	H	G	H	G	G	G	H	H	G	C	G	G	C	C	G	G	G	G	G	C	H
JAX00149373	7	24498775	0	C	T	C	C	C	C	C	C	C	T	C	C	C	C	C	T	C	C	C	H	C	C	H	C	C	C	C	C	C	T	C	H	C	C	C	C	C	C	C	C	C	C	C	C	C	C
JAX00149375	7	24499055	0	T	A	T	T	T	T	T	T	T	A	T	T	T	T	T	A	T	T	T	H	T	T	H	T	T	T	T	T	T	A	T	H	T	T	T	T	T	T	T	T	T	T	T	T	T	T
JAX00633476	7	24505382	0	A	C	A	A	A	A	A	C	C	C	H	A	A	C	A	C	A	A	A	H	A	H	H	A	A	H	A	A	A	C	A	H	A	A	C	A	A	H	A	A	A	A	A	A	C	H
JAX00149378	7	24539172	0	A	T	A	A	A	A	A	A	T	A	A	A	A	H	A	A	A	A	A	A	A	A	A	A	A	A	A	A	A	A	A	A	A	A	T	A	A	A	A	A	A	A	A	A	N	A
JAX00633484	7	24570180	0	G	A	G	G	G	G	G	G	A	G	G	G	G	H	G	G	G	G	G	G	G	G	G	G	G	G	G	G	G	G	G	G	G	G	A	G	G	H	G	G	G	G	G	G	G	G
JAX00149380	7	24582838	0	G	T	G	G	G	G	G	G	T	G	G	G	G	T	G	G	G	G	G	G	G	G	G	G	G	G	G	G	G	G	G	G	G	G	T	G	G	N	G	G	G	G	G	G	G	G
JAX00633488	7	24588939	0	G	T	G	G	G	G	G	T	G	G	H	G	G	G	G	G	G	G	G	G	G	H	G	G	G	N	G	G	G	G	G	G	G	G	G	G	G	G	G	G	G	G	G	G	T	N
JAX00633493	7	24621325	0	A	G	A	A	A	A	A	G	G	A	H	A	A	G	A	A	A	A	A	A	A	H	A	A	A	H	A	A	A	A	A	A	A	A	G	A	A	H	A	A	A	A	A	A	G	H
JAX00149384	7	24621511	0	C	G	C	C	C	G	C	C	C	C	C	C	C	C	G	C	C	C	C	C	C	C	C	H	C	C	C	H	C	C	C	H	N	C	C	C	C	H	G	C	C	C	C	C	C	C
JAX00633502	7	24683516	0	A	G	A	A	A	A	A	G	G	G	H	A	A	G	A	G	A	A	A	H	A	H	H	A	A	H	A	A	A	G	A	H	A	A	G	A	A	H	A	A	A	A	A	A	G	H
JAX00633504	7	24689703	0	T	C	T	T	T	T	T	C	C	T	H	T	T	C	T	T	T	T	T	T	T	H	T	T	T	H	T	T	T	T	T	T	T	T	C	T	T	H	T	T	T	T	T	T	C	H
JAX00633513	7	24730683	0	A	G	A	A	A	A	A	A	G	G	A	A	A	A	A	G	A	A	A	H	A	A	H	A	A	A	A	A	A	G	A	H	A	A	G	A	A	H	A	A	A	A	A	A	A	A
JAX00633514	7	24735028	0	G	A	G	G	G	A	G	G	G	G	G	G	G	G	A	G	G	G	G	G	G	G	G	H	G	G	G	H	G	G	G	H	H	G	G	G	G	H	A	G	G	G	G	G	G	G
JAX00149392	7	24740035	0	C	T	C	C	C	T	C	C	T	C	C	C	C	H	T	C	C	C	C	C	C	C	C	H	C	C	C	H	C	C	C	H	H	C	T	C	C	T	T	C	C	C	C	C	C	C
JAX00149393	7	24740154	0	T	C	T	T	T	C	T	C	C	C	H	T	T	C	C	C	T	T	T	H	T	H	H	H	T	H	T	H	T	C	T	C	H	T	C	T	T	C	C	T	T	T	T	T	C	H
JAX00633517	7	24741284	0	T	C	T	T	T	T	T	C	C	C	H	T	T	C	T	C	T	T	T	H	T	H	H	T	T	H	T	T	T	C	T	H	T	T	C	T	T	H	T	T	T	T	T	T	C	H
JAX00633520	7	24752359	0	G	A	G	G	G	G	G	G	A	G	G	G	G	H	G	G	G	G	G	G	G	G	G	G	G	G	G	G	G	G	G	G	G	G	A	G	G	H	G	G	G	G	G	G	G	G
JAX00633521	7	24759005	0	C	T	C	C	C	C	C	T	C	C	H	N	H	H	C	C	C	N	C	C	N	T	C	C	C	N	C	C	C	C	C	C	C	C	C	C	C	C	C	C	C	C	C	C	T	T
JAX00633525	7	24766466	0	G	A	G	G	G	G	G	A	G	G	H	G	G	G	G	G	G	G	G	G	G	H	G	G	G	H	G	G	G	G	G	G	G	G	G	G	G	G	G	G	G	G	G	G	A	H
JAX00149395	7	24778678	0	G	T	G	G	G	G	G	G	G	T	G	G	G	G	G	T	G	G	G	H	G	G	N	G	G	G	G	G	G	T	G	H	G	G	G	G	G	G	G	G	G	G	G	G	G	G
JAX00633528	7	24806358	0	G	A	G	G	G	G	G	G	G	A	G	G	G	G	G	A	G	G	G	H	G	G	H	G	G	G	G	G	G	A	G	H	G	G	G	G	G	G	G	G	G	G	G	G	G	G
JAX00633532	7	24809717	0	G	A	G	G	G	G	G	G	A	G	G	G	G	H	G	G	G	G	G	G	G	G	G	G	G	G	G	G	G	G	G	G	G	G	A	G	G	H	G	G	G	G	G	G	G	G
JAX00633542	7	24831176	0	G	A	G	G	G	G	G	A	G	G	H	G	G	H	G	G	G	G	G	G	G	H	G	G	G	H	G	G	G	G	G	G	G	G	G	G	G	G	G	G	G	G	G	G	A	H
JAX00633543	7	24840314	0	C	T	C	C	C	C	C	C	C	T	C	C	C	C	C	T	C	C	C	H	C	C	H	C	C	C	C	C	C	T	C	H	C	C	C	C	C	C	C	C	C	C	C	C	C	C
JAX00231538	7	24847343	0	C	T	C	C	C	C	C	C	T	C	C	C	C	H	C	C	C	C	C	C	C	C	C	C	C	C	C	C	C	C	C	C	C	C	T	C	C	H	C	C	C	C	C	C	C	C
JAX00633549	7	24855100	0	C	T	C	C	T	C	C	C	T	C	C	C	C	H	C	C	H	C	C	C	C	C	H	C	T	C	H	C	T	C	C	C	C	C	T	T	C	H	C	C	C	C	C	C	C	C
JAX00633554	7	24871180	0	G	A	G	G	G	G	G	A	G	G	H	G	G	H	G	G	G	G	G	G	G	H	G	G	G	H	G	G	G	G	G	G	G	G	G	G	G	G	G	G	G	G	G	G	A	H
JAX00633555	7	24873339	0	G	A	G	G	A	G	G	A	A	G	H	G	G	A	G	G	H	G	G	G	G	H	H	G	A	H	H	G	A	G	G	G	G	G	A	A	G	H	G	G	G	G	G	G	A	H
JAX00149402	7	24878156	0	T	C	T	T	C	T	T	C	C	T	H	T	T	C	T	T	H	T	T	T	T	H	H	T	C	H	H	T	C	T	T	T	T	T	C	C	T	H	T	T	T	T	T	T	C	H
JAX00633559	7	24910650	0	C	T	C	C	T	C	C	C	C	C	C	C	C	C	C	C	H	C	C	C	C	C	H	C	T	C	H	C	T	C	C	C	C	C	C	T	C	C	C	C	C	N	C	C	C	C
JAX00633562	7	24913570	0	C	T	C	C	C	C	C	C	C	T	C	C	C	C	C	T	C	C	C	H	C	C	H	C	C	C	C	C	C	T	C	H	C	C	C	C	C	C	C	C	C	C	C	C	C	C
JAX00633565	7	24915654	0	T	C	T	T	T	T	T	T	T	C	T	T	T	T	T	C	T	T	T	H	T	T	H	T	T	T	T	T	T	C	T	H	T	T	T	T	T	T	T	T	T	T	T	T	T	T
JAX00633575	7	24924168	0	A	G	A	A	G	A	A	G	G	A	H	A	A	G	A	A	H	A	A	A	A	H	H	A	G	H	H	A	G	A	A	A	A	A	G	G	A	H	A	A	A	A	A	A	G	H
JAX00633576	7	24924378	0	G	A	G	G	A	G	G	G	G	G	G	G	G	G	G	G	H	G	G	G	G	G	H	G	A	G	H	G	A	G	G	G	G	G	G	A	G	G	G	G	G	G	G	G	G	G
JAX00633577	7	24926092	0	C	A	C	C	C	C	C	C	A	C	C	C	C	H	C	C	C	C	C	C	C	C	C	C	C	C	C	C	C	C	C	C	C	C	A	C	C	H	C	C	C	C	C	C	C	C
JAX00149408	7	24948084	0	T	C	T	T	C	T	T	C	C	C	H	T	T	C	T	C	N	T	T	H	T	H	C	T	C	H	H	T	C	C	T	H	T	T	C	C	T	H	T	T	T	T	T	T	C	H
JAX00633588	7	25042764	0	C	T	C	C	C	C	C	C	T	C	C	C	C	H	C	C	C	C	C	C	C	C	C	C	C	C	C	C	C	C	C	C	C	C	T	C	C	H	C	C	C	C	C	C	C	C
JAX00633590	7	25045802	0	T	C	T	T	T	T	T	T	C	C	T	T	T	H	T	C	T	T	T	H	T	T	H	T	T	T	T	T	T	C	T	H	T	T	C	T	T	H	T	T	T	T	T	T	T	T
JAX00633591	7	25047472	0	C	T	C	C	C	C	C	T	C	C	H	C	C	H	C	C	C	C	C	C	C	H	C	C	C	H	C	C	C	C	C	C	C	C	C	C	C	C	C	C	C	C	C	C	T	H
JAX00633592	7	25050049	0	G	T	G	G	T	G	G	G	G	G	G	G	G	G	G	G	H	G	G	G	G	G	H	G	T	G	H	G	T	G	G	G	G	G	G	T	G	G	G	G	G	G	G	G	G	G
JAX00149415	7	25052971	0	A	G	A	A	G	G	A	G	G	G	H	N	A	G	G	G	H	A	A	H	A	H	G	H	G	H	H	H	G	G	A	G	H	A	G	G	A	G	G	A	A	A	A	A	G	H
JAX00633597	7	25063012	0	G	A	G	G	G	G	G	G	A	A	G	G	G	H	G	A	G	G	G	H	G	G	H	G	G	G	G	G	G	A	G	H	G	G	A	G	G	H	G	G	G	G	G	G	G	G
JAX00633609	7	25102652	0	C	T	C	C	C	C	C	T	T	C	N	C	C	T	C	C	C	C	C	C	C	H	C	C	C	H	C	C	C	C	C	C	C	C	T	C	C	H	C	C	C	C	C	C	T	H
JAX00149420	7	25103258	0	T	G	T	T	G	G	T	G	G	G	H	T	T	G	G	G	H	T	T	H	T	H	G	N	G	H	H	H	G	G	T	G	H	T	G	G	T	G	G	T	T	T	T	T	G	H
JAX00633610	7	25107108	0	G	A	G	G	G	G	G	A	A	G	H	G	G	A	G	G	G	G	G	G	G	H	G	G	G	H	G	G	G	G	G	G	G	G	A	G	G	N	G	G	G	G	G	G	A	H
JAX00633614	7	25109192	0	T	C	T	T	T	T	T	T	C	T	T	T	T	H	T	T	T	T	T	T	T	T	T	T	T	T	T	T	T	T	T	T	T	T	C	T	T	H	T	T	T	T	T	T	T	T
JAX00149423	7	25138335	0	A	G	A	A	A	A	A	A	G	A	A	A	A	H	A	A	A	A	A	A	A	A	A	A	A	A	A	A	A	A	A	A	A	A	G	A	A	H	A	A	A	A	A	A	A	A
JAX00633617	7	25168251	0	T	C	T	T	T	C	T	T	T	T	T	T	T	T	C	T	T	T	T	T	T	T	T	H	T	T	T	H	T	T	T	H	H	T	T	T	T	H	C	T	T	T	T	T	T	T
JAX00633619	7	25173855	0	C	T	C	C	C	T	C	C	C	C	C	C	C	C	T	C	C	C	C	C	C	C	C	H	C	C	C	H	C	C	C	H	H	C	C	C	C	H	T	C	C	C	C	C	C	C
JAX00633626	7	25196364	0	T	A	T	T	T	A	T	A	A	A	H	T	T	A	A	A	T	T	T	H	T	H	H	H	T	H	T	H	T	A	T	A	H	T	A	T	T	A	A	T	T	T	T	T	A	H
JAX00633628	7	25197522	0	G	A	G	G	G	A	G	A	G	G	H	G	G	H	A	G	G	G	G	G	G	H	G	H	G	H	G	H	G	G	G	H	H	G	G	G	G	H	A	G	G	G	G	G	A	H
JAX00633631	7	25200915	0	C	T	C	C	C	C	C	C	T	C	C	C	C	H	C	C	C	C	C	C	C	C	C	C	C	C	C	C	C	C	C	C	C	C	T	C	C	H	C	C	C	C	C	C	C	C
JAX00633638	7	25228656	0	T	C	T	T	C	T	T	C	C	T	H	T	T	C	T	T	H	T	T	T	T	H	H	T	C	H	H	T	C	T	T	T	T	T	C	C	T	H	T	T	T	T	T	T	C	H
JAX00633643	7	25246362	0	A	G	A	A	G	A	A	G	G	A	A	A	A	G	A	A	A	A	A	A	A	A	A	A	G	A	A	A	G	A	A	A	A	A	G	G	A	A	A	A	A	A	A	A	G	A
JAX00149431	7	25267975	0	T	C	T	T	T	T	T	T	C	T	T	T	T	T	T	T	T	T	T	T	T	T	T	T	T	T	T	T	T	T	T	T	T	T	C	T	T	H	T	T	T	T	T	T	T	T
JAX00633646	7	25276707	0	T	C	T	T	C	T	T	C	T	C	H	T	T	H	T	C	H	T	T	H	T	H	C	T	C	H	H	T	C	C	T	H	T	T	T	C	T	T	T	T	T	T	T	T	C	H
JAX00633647	7	25277689	0	G	A	G	G	G	G	G	G	A	G	G	G	G	H	G	G	G	G	G	G	G	G	G	G	G	G	G	G	G	G	G	G	G	G	A	G	G	N	G	G	G	G	G	G	G	G
JAX00633650	7	25286820	0	A	G	A	A	A	A	A	A	A	G	A	A	A	A	A	G	A	A	A	H	A	A	H	A	A	A	A	A	A	G	A	H	A	A	A	A	A	A	A	A	A	A	A	A	A	A
JAX00633652	7	25344089	0	C	T	C	C	C	T	C	T	T	C	H	C	C	T	T	C	C	C	C	C	C	C	C	H	C	H	C	H	C	C	C	H	H	C	T	C	C	T	T	C	C	C	C	C	T	H
JAX00633653	7	25344234	0	G	A	G	G	G	G	G	A	A	G	H	G	G	A	G	G	G	G	G	G	G	G	G	G	G	H	G	G	G	G	G	G	G	G	A	G	G	N	G	G	G	G	G	G	A	H
JAX00633659	7	25372249	0	A	C	A	A	A	C	A	C	C	C	H	A	A	C	C	C	A	A	A	H	A	A	N	H	A	H	A	H	A	C	A	C	H	A	C	A	A	C	C	A	A	A	A	A	C	H
JAX00149440	7	25381578	0	G	A	G	G	G	G	G	G	A	G	G	G	G	H	G	G	G	G	G	G	G	G	G	G	G	G	G	G	G	G	G	G	G	G	A	G	G	H	G	G	G	G	G	G	G	G
JAX00633663	7	25400686	0	A	G	A	A	A	A	A	G	A	A	H	A	A	H	A	A	A	A	A	A	A	A	A	A	A	H	A	A	A	A	A	A	A	A	A	A	A	A	A	H	A	N	A	A	G	N
JAX00633669	7	25474750	0	C	T	C	C	C	C	C	C	T	C	C	C	C	H	C	C	C	C	C	C	C	C	C	C	C	C	C	C	C	C	C	C	C	C	T	C	C	H	C	C	C	C	C	C	C	C
JAX00633672	7	25531268	0	A	G	A	A	A	A	A	G	G	A	N	A	A	G	A	A	A	A	A	A	A	A	A	A	A	H	A	A	A	A	A	A	A	A	G	A	A	H	A	A	A	A	A	A	G	A
JAX00149452	7	25540825	0	C	T	C	C	C	C	C	C	T	C	C	C	C	T	C	C	C	C	C	C	C	C	C	C	C	C	C	C	C	C	C	C	C	C	T	C	C	N	C	C	C	C	C	C	C	C
JAX00633681	7	25596148	0	A	G	A	A	G	A	A	G	G	G	H	A	A	G	A	G	N	A	A	H	A	H	G	A	G	H	H	A	G	G	A	H	A	A	G	G	A	H	A	A	A	A	A	A	G	H
JAX00633682	7	25596459	0	T	C	T	T	T	T	T	C	C	C	H	T	T	C	T	C	T	T	T	H	T	T	H	T	T	H	T	T	T	C	T	H	T	T	C	T	T	N	T	T	T	T	T	T	C	H
JAX00633683	7	25596645	0	T	C	T	T	C	T	T	C	C	C	H	T	T	C	T	C	H	T	T	H	T	H	C	T	C	H	H	T	C	C	T	H	T	T	C	C	T	H	T	T	T	T	T	T	C	H
JAX00633685	7	25630656	0	C	G	C	C	C	C	C	G	G	C	H	N	C	G	C	C	C	C	C	C	C	C	C	C	C	H	C	C	C	C	C	C	C	C	G	C	C	H	C	C	C	C	C	C	G	H
JAX00149461	7	25655099	0	G	A	G	G	A	G	G	A	A	A	H	G	G	A	G	A	H	G	G	H	G	H	A	G	A	H	H	G	A	A	G	H	G	G	A	A	G	A	G	G	G	G	G	G	A	H
JAX00633694	7	25691535	0	A	T	A	A	A	A	A	T	A	A	H	A	A	H	A	A	A	A	A	A	A	A	A	A	A	H	A	A	A	A	A	A	A	A	A	A	A	A	A	A	A	A	A	A	T	H
JAX00149480	7	25919228	0	G	A	G	G	A	G	G	G	G	G	G	G	G	G	G	G	H	G	G	G	G	H	H	G	A	G	H	G	A	G	G	G	G	G	G	A	G	G	G	G	G	G	G	G	G	G
JAX00149482	7	25953474	0	T	G	T	T	G	T	T	T	T	G	T	T	T	T	T	G	H	T	T	H	T	H	G	T	G	T	H	T	G	G	T	H	T	T	T	G	T	T	T	T	T	T	T	T	T	T
JAX00149483	7	25953537	0	G	A	G	G	A	G	G	G	G	A	G	G	G	G	G	A	H	G	G	H	G	H	A	G	A	G	H	G	A	A	G	H	G	G	G	A	G	G	G	G	G	G	G	G	G	G
JAX00633720	7	25968878	0	C	G	C	C	G	C	C	C	C	G	C	C	C	C	C	G	H	C	C	H	C	H	G	C	G	C	H	C	G	G	C	H	C	C	C	G	C	C	C	C	C	C	C	C	C	C
JAX00149484	7	25972875	0	G	A	G	G	G	G	G	A	G	G	H	G	G	H	G	G	G	G	G	G	G	G	G	G	G	H	G	G	G	G	G	G	G	G	G	G	G	G	G	G	G	G	G	G	N	H
JAX00149486	7	25976154	0	C	G	C	C	C	C	C	G	C	C	H	C	C	H	C	C	C	C	C	C	C	C	C	C	C	H	C	C	C	C	C	C	C	C	C	C	C	C	C	C	C	C	C	C	G	H
JAX00633731	7	26046274	0	A	G	A	A	A	A	A	G	A	A	H	A	A	A	A	A	A	A	A	A	A	A	A	A	A	H	A	A	A	A	A	A	A	A	A	A	A	A	A	A	A	A	A	A	G	H
JAX00633733	7	26073310	0	G	C	G	G	G	G	G	C	G	G	H	G	G	H	G	G	G	G	G	G	G	G	G	G	G	H	G	G	G	G	G	G	G	G	G	G	G	G	G	G	G	G	G	G	C	H
JAX00633736	7	26093593	0	G	A	A	G	G	A	G	A	G	G	H	G	A	H	A	G	G	G	A	G	G	G	G	A	G	H	H	A	G	G	G	H	H	G	G	G	G	H	A	G	G	G	A	A	A	A
JAX00633738	7	26100308	0	A	G	A	A	G	A	A	A	A	A	A	A	A	A	A	A	H	A	A	A	A	H	H	A	G	A	A	A	G	A	A	A	A	A	A	H	A	A	A	A	A	A	A	A	A	A
JAX00633742	7	26105930	0	C	G	C	C	C	C	C	G	C	C	H	C	C	H	C	C	C	C	C	C	C	C	C	C	C	H	C	C	C	C	C	C	C	C	C	C	C	C	C	C	C	C	C	C	G	H
JAX00633747	7	26160964	0	A	G	A	A	A	A	A	G	G	G	H	A	A	G	A	G	A	A	A	H	A	A	H	A	A	H	A	A	A	G	A	H	A	A	G	A	A	H	A	A	A	N	A	A	G	H
JAX00149500	7	26172500	0	G	A	A	G	G	G	G	A	A	A	H	G	A	A	G	A	G	G	A	H	G	G	H	H	G	H	H	H	G	A	G	H	G	G	A	G	G	H	G	G	G	G	A	A	A	A
JAX00633753	7	26183391	0	A	G	G	A	A	A	A	A	A	A	A	A	G	A	A	A	A	A	G	A	A	A	A	H	A	A	H	H	A	A	A	A	A	A	A	A	A	A	A	A	A	A	G	G	A	H
JAX00633755	7	26188138	0	C	A	C	C	C	C	C	A	A	C	H	C	C	A	C	C	C	C	C	C	C	C	C	C	C	H	C	C	C	C	C	C	C	C	A	C	C	H	C	C	C	C	C	C	A	H
JAX00149502	7	26223894	0	A	C	A	A	C	A	A	A	A	A	A	A	A	A	A	A	H	A	A	A	A	H	H	A	C	A	A	A	C	A	A	A	A	A	A	H	A	A	A	A	A	A	A	A	A	A
JAX00633759	7	26259483	0	G	A	G	G	G	G	G	A	G	G	H	G	G	H	G	G	G	G	G	G	G	G	G	G	G	H	G	G	G	G	G	G	G	G	G	G	G	G	G	G	G	G	G	G	A	H
JAX00633764	7	26269878	0	T	C	T	T	T	T	T	T	C	T	T	T	T	H	T	T	T	T	T	T	T	T	T	T	T	T	T	T	T	T	T	T	T	T	C	T	T	H	T	T	T	T	T	T	T	T
JAX00149511	7	26329602	0	A	G	A	A	G	A	A	A	A	A	A	A	A	A	A	A	H	A	A	A	A	H	H	A	G	A	A	A	G	A	A	A	A	A	A	H	A	A	A	A	A	A	A	A	A	A
JAX00633775	7	26351603	0	A	T	A	A	A	A	A	T	T	A	H	A	A	T	A	A	A	A	A	A	A	A	A	A	A	H	A	A	A	A	A	A	A	A	T	A	A	H	A	A	A	A	A	A	T	H
JAX00633778	7	26377684	0	A	G	A	A	A	A	A	G	A	A	H	A	A	H	A	A	A	A	A	A	A	A	A	A	A	H	A	A	A	A	A	A	A	A	A	A	A	A	A	A	A	A	A	A	G	H
JAX00149515	7	26391944	0	A	G	A	A	G	A	A	G	G	A	H	A	A	G	A	A	H	A	A	A	A	H	H	A	G	H	A	A	G	A	A	A	A	A	G	H	A	H	A	A	A	A	A	A	G	H
JAX00149516	7	26393010	0	T	C	T	T	C	T	T	C	C	T	H	T	T	C	T	T	H	T	T	T	T	H	H	T	C	H	T	T	C	T	T	T	T	T	C	H	T	H	T	T	T	T	T	T	C	H
JAX00149519	7	26422020	0	T	C	T	T	C	T	T	C	C	T	H	T	T	C	T	T	H	T	T	T	T	H	H	T	C	H	T	T	C	T	T	T	T	T	C	H	T	H	T	T	T	T	T	T	C	H
JAX00633790	7	26462227	0	C	G	C	C	C	C	C	G	C	C	H	C	C	H	C	C	C	C	C	C	C	C	C	C	C	C	C	C	C	C	C	C	C	C	C	C	C	C	C	C	C	C	C	C	G	H
JAX00149521	7	26465687	0	G	A	G	G	A	G	G	A	A	G	H	G	G	A	G	G	H	G	G	G	G	H	H	G	A	H	G	G	A	G	G	G	G	G	A	H	G	A	G	G	G	G	G	G	A	H
JAX00633793	7	26508945	0	T	G	T	T	T	T	T	G	G	T	H	T	T	G	T	T	T	T	T	T	T	T	T	T	T	N	T	T	T	T	T	T	T	T	G	T	T	H	T	T	T	T	T	T	G	H
JAX00149524	7	26510227	0	T	G	T	T	G	G	T	G	G	T	H	N	T	G	G	T	N	T	T	T	T	H	H	H	G	H	T	H	G	T	T	N	H	T	G	H	T	G	G	T	T	T	T	T	G	H
JAX00149526	7	26522709	0	G	A	G	G	A	A	G	G	G	G	G	G	G	G	A	G	H	G	G	G	G	H	H	H	A	G	G	H	A	G	G	H	H	G	G	H	G	H	A	G	G	G	G	G	G	G
JAX00633813	7	26611010	0	C	T	C	C	C	C	C	C	T	C	C	C	C	H	C	C	C	C	C	C	C	C	C	C	C	C	C	C	C	C	C	C	C	C	T	C	C	H	C	C	C	C	C	C	C	C
JAX00149529	7	26628453	0	A	G	A	A	G	A	A	G	G	A	H	A	A	G	A	A	H	A	A	A	A	H	N	A	G	H	A	A	G	A	A	A	A	A	G	H	A	A	A	A	A	A	A	A	G	H
JAX00149531	7	26628828	0	G	A	G	G	A	G	G	A	A	G	G	G	G	A	G	G	H	G	G	G	G	N	H	G	A	N	G	G	A	G	G	G	G	G	A	H	G	H	G	G	G	G	G	G	A	G
JAX00149535	7	26691730	0	A	G	G	A	A	A	A	G	G	G	H	A	G	G	A	G	A	A	G	H	A	A	H	H	A	H	H	H	A	G	A	H	A	A	G	A	A	H	A	A	A	A	G	G	G	G
JAX00633829	7	26741118	0	G	A	G	G	G	G	G	G	G	A	G	G	G	G	G	A	G	G	G	H	G	G	H	G	G	G	G	G	G	A	G	H	G	G	G	G	G	G	G	G	G	G	G	G	G	G
JAX00633832	7	26755218	0	G	T	G	G	T	G	G	G	G	T	G	G	G	G	G	T	H	G	G	H	G	H	T	G	T	G	G	G	T	T	G	H	G	G	G	H	G	G	G	G	G	G	G	G	G	G
JAX00633833	7	26755600	0	G	A	G	G	G	G	G	G	A	G	G	G	G	H	G	G	G	G	G	G	G	G	G	G	G	G	G	G	G	G	G	G	G	G	A	G	G	G	G	G	G	G	G	G	G	G
JAX00633835	7	26755852	0	G	A	G	G	G	G	G	G	A	A	G	G	G	H	G	A	G	G	G	H	G	G	H	G	G	G	G	G	G	A	G	H	G	G	A	G	G	H	G	G	G	G	G	G	G	G
JAX00633840	7	26783354	0	G	A	G	G	G	A	G	G	G	G	G	G	G	G	A	G	G	G	G	G	G	G	G	H	G	G	G	H	G	G	G	H	H	G	G	G	G	H	A	G	G	G	G	G	G	G
JAX00633841	7	26783509	0	A	G	A	A	G	A	A	G	G	G	H	A	A	G	A	G	H	A	A	H	A	H	G	A	G	H	A	A	G	G	A	H	A	A	G	H	A	H	A	A	A	A	A	A	G	H
JAX00149543	7	26798706	0	T	A	T	T	A	T	T	T	A	T	T	T	T	H	T	T	H	T	T	T	T	H	H	T	A	T	T	T	A	T	T	T	T	T	A	H	T	H	T	T	T	T	T	T	T	T
JAX00633844	7	26801710	0	A	C	A	A	A	C	A	C	A	A	A	A	A	N	C	A	A	A	A	A	A	A	A	H	A	H	A	H	A	A	A	H	H	A	A	A	A	H	C	A	A	A	A	A	C	H
JAX00633846	7	26837773	0	A	G	A	A	A	A	A	G	A	A	A	A	A	A	A	A	A	A	A	A	A	A	A	A	A	A	A	A	A	A	A	A	A	A	A	A	A	A	A	A	A	A	A	A	G	A
JAX00633848	7	26841278	0	G	C	G	G	G	C	G	C	C	G	H	G	G	C	C	G	G	G	G	G	G	G	G	H	G	H	G	H	G	G	G	H	H	G	C	G	G	C	C	G	G	G	G	G	C	H
JAX00633850	7	26842460	0	C	A	C	C	C	A	C	C	C	C	C	C	C	C	N	C	C	C	C	C	C	C	C	C	C	C	C	C	C	C	C	N	N	C	C	C	C	C	H	C	C	C	C	C	C	C
JAX00633852	7	26845662	0	G	A	G	G	G	A	G	G	A	G	G	G	G	H	A	G	G	G	N	G	G	G	G	N	G	G	G	G	G	G	G	N	H	G	A	G	G	A	A	G	G	G	G	G	G	G
JAX00633854	7	26853873	0	A	G	A	A	A	G	A	A	A	A	A	A	A	A	G	A	A	A	A	A	A	A	A	H	A	A	A	H	A	A	A	H	H	A	A	A	A	H	G	A	A	A	A	A	A	A
JAX00149548	7	26862170	0	T	C	T	T	T	T	T	C	C	T	H	T	T	C	T	T	T	T	T	T	T	T	T	T	T	H	T	T	T	T	T	T	T	T	C	T	T	H	T	T	T	T	T	T	C	H
JAX00149549	7	26862239	0	A	C	A	A	A	A	A	A	C	A	A	A	A	H	A	A	A	A	A	A	A	A	A	A	A	A	A	A	A	A	A	A	A	A	C	A	A	N	A	A	A	A	A	A	A	A
JAX00231583	7	26896906	0	A	G	A	A	A	A	A	A	G	A	A	A	A	H	A	A	A	A	A	A	A	A	A	A	A	A	A	A	A	A	A	A	A	A	G	A	A	H	A	A	A	A	A	A	A	A
JAX00633860	7	26917797	0	G	T	G	G	G	G	G	T	T	G	H	G	G	T	G	G	G	G	G	G	G	G	G	G	G	H	G	G	G	G	G	G	G	G	T	G	G	N	G	G	G	G	G	G	T	H
JAX00149557	7	26983645	0	T	G	T	T	G	T	T	G	G	G	H	T	T	G	T	G	H	T	T	H	T	H	G	T	G	H	T	T	G	G	T	H	T	T	G	H	T	H	T	T	T	T	T	T	G	H
JAX00633871	7	27014786	0	C	T	C	C	C	C	C	T	T	C	H	C	C	T	C	C	C	C	C	C	C	C	C	C	C	H	C	C	C	C	C	C	C	C	T	C	C	H	C	C	C	C	C	C	T	H
JAX00149560	7	27023160	0	T	C	T	T	C	T	T	C	C	T	H	T	T	C	T	T	H	T	T	T	T	H	H	T	C	H	T	T	C	T	T	T	T	T	C	H	T	H	T	T	T	T	T	T	C	H
JAX00633874	7	27025002	0	G	A	G	G	A	G	G	G	A	G	G	G	G	N	G	G	H	G	G	G	G	H	H	G	A	G	G	G	A	G	G	G	G	G	A	H	G	A	G	G	G	G	G	G	G	G
JAX00633875	7	27031546	0	G	A	G	G	A	G	G	G	G	G	G	G	G	G	G	G	H	G	G	G	G	H	H	G	A	G	G	G	A	G	G	G	G	G	G	H	G	G	G	G	G	G	G	G	G	G
JAX00149564	7	27061650	0	T	A	A	T	T	T	T	A	A	T	H	T	A	A	T	T	T	T	A	T	T	T	T	H	T	H	H	T	T	T	T	T	T	T	A	T	T	H	T	T	T	T	A	A	A	A
JAX00149565	7	27096965	0	A	G	G	A	A	A	A	G	G	A	H	A	G	G	A	A	A	A	G	A	A	A	A	H	A	H	H	A	A	A	A	A	A	A	G	A	A	H	A	A	A	A	G	G	G	G
JAX00633889	7	27100013	0	T	G	T	T	T	T	T	G	T	T	H	T	T	H	T	T	T	T	T	T	T	T	T	T	T	H	T	T	T	T	T	T	T	T	T	T	T	T	T	T	T	T	T	T	G	H
JAX00231588	7	27109613	0	C	T	C	C	C	C	C	C	T	C	C	C	C	H	C	C	C	C	C	C	C	C	C	C	C	C	C	C	C	C	C	C	C	C	T	C	C	H	C	C	C	C	C	C	C	C
JAX00633892	7	27131624	0	T	G	T	T	T	T	T	G	G	T	H	T	T	G	T	T	T	T	T	T	T	T	T	T	T	H	T	T	T	T	T	T	T	T	G	T	T	H	T	T	T	T	T	T	G	H
JAX00633894	7	27143618	0	A	G	G	A	A	A	A	G	G	A	A	A	G	G	A	A	A	A	G	A	A	A	A	H	A	A	H	A	A	A	A	A	A	A	G	A	A	H	A	A	A	A	G	G	N	G
JAX00633898	7	27158667	0	C	T	C	C	T	C	C	C	T	T	C	C	C	H	C	T	H	C	C	H	C	H	T	C	T	C	C	C	T	T	C	H	C	C	T	H	C	H	C	C	C	C	C	C	C	C
JAX00633900	7	27159582	0	G	A	G	G	A	G	G	G	G	A	G	G	G	G	G	A	H	G	G	H	G	N	A	G	A	G	G	G	A	A	G	H	G	G	G	N	G	G	G	G	G	G	G	G	G	G
JAX00633901	7	27159757	0	A	G	A	A	G	A	A	G	G	G	H	A	A	G	A	G	H	A	A	H	A	H	G	A	G	H	A	A	G	G	A	H	A	A	G	H	A	H	A	A	A	A	A	A	G	H
JAX00149573	7	27165284	0	C	G	G	C	G	C	C	G	G	G	H	C	G	G	C	G	H	C	G	H	C	H	G	H	G	H	H	C	G	G	C	H	C	C	G	H	C	H	C	C	C	C	G	G	G	G
JAX00633903	7	27165356	0	C	T	T	C	C	C	C	C	C	C	C	C	T	C	C	C	C	N	T	C	C	C	C	T	C	C	T	C	C	C	C	C	C	C	C	C	C	C	C	C	C	C	T	T	N	T
JAX00633907	7	27183756	0	G	A	G	G	G	G	G	G	A	G	G	G	G	G	G	G	G	G	G	G	G	G	G	G	G	G	G	G	G	G	G	G	G	G	A	G	G	H	G	G	G	G	G	G	G	G
JAX00633908	7	27184011	0	A	C	A	A	C	A	A	C	C	A	C	A	A	C	A	A	H	A	A	A	A	H	H	A	C	H	A	A	C	A	A	A	A	A	C	H	A	N	A	A	A	A	A	A	C	H
JAX00633909	7	27184055	0	A	G	A	A	G	A	A	G	G	A	G	A	A	G	A	A	H	A	A	A	A	H	H	A	G	H	A	A	G	A	A	A	A	A	G	H	A	H	A	A	A	A	A	A	G	H
JAX00149574	7	27213133	0	G	A	G	G	A	G	G	G	G	G	G	G	G	G	G	G	H	G	G	G	G	H	H	G	A	G	G	G	A	G	G	G	G	G	G	H	G	G	G	G	G	G	G	G	G	G
JAX00633934	7	27308650	0	G	A	G	G	A	G	G	G	G	G	G	G	G	G	G	G	H	G	G	G	G	H	H	G	A	G	G	G	A	G	G	G	G	G	G	H	G	G	G	G	G	G	G	G	G	G
JAX00633936	7	27309139	0	A	G	A	A	A	A	A	A	G	A	A	A	A	H	A	A	A	A	A	A	A	A	A	A	A	A	A	A	A	A	A	A	A	A	G	A	A	H	A	A	A	A	A	A	A	A
JAX00633937	7	27311688	0	A	G	G	A	A	A	A	G	G	A	N	H	G	N	A	A	A	H	G	A	A	A	A	H	A	H	H	A	A	A	A	A	H	A	G	A	A	H	A	A	A	A	G	G	G	G
JAX00633938	7	27314824	0	T	C	C	T	C	C	T	C	C	C	H	T	C	C	C	C	H	T	C	H	T	H	C	C	C	H	H	C	C	C	T	C	H	T	C	H	T	C	C	T	T	T	C	C	C	C
JAX00633943	7	27341333	0	G	A	G	G	A	G	G	G	G	G	G	G	G	G	G	G	H	G	G	G	G	H	H	G	A	G	G	G	A	G	G	G	G	G	G	H	G	G	G	G	G	G	G	G	G	G
JAX00633946	7	27346737	0	T	C	C	T	C	C	C	C	C	C	H	T	C	C	C	C	H	C	C	C	T	C	C	C	C	C	H	C	C	C	C	C	C	C	C	H	T	C	C	C	T	C	C	C	C	C
JAX00149586	7	27368238	0	T	G	G	T	G	T	G	G	G	G	T	T	G	G	T	G	H	G	G	G	T	H	G	H	G	G	H	T	G	G	G	H	H	G	G	H	T	H	T	G	T	G	G	G	G	G
JAX00149590	7	27414273	0	T	C	T	T	T	T	T	T	C	T	T	T	T	H	T	T	T	T	T	T	T	T	T	T	T	T	T	T	T	T	T	T	T	T	C	T	T	H	T	T	T	T	T	T	T	T
JAX00149591	7	27414358	0	G	C	G	G	G	G	G	C	C	G	H	G	G	C	G	G	G	G	G	G	G	G	G	G	G	H	G	G	G	G	G	G	G	G	C	G	G	H	G	G	G	G	G	G	C	H
JAX00633956	7	27438808	0	G	A	G	G	G	G	A	A	A	A	H	G	G	A	G	A	G	A	G	A	G	G	H	G	G	A	G	G	G	A	A	H	H	A	A	G	G	H	G	A	G	A	G	G	A	H
JAX00633957	7	27438934	0	T	C	T	T	T	T	C	T	C	C	T	T	T	H	T	C	T	C	T	C	T	T	H	T	T	H	T	T	T	C	C	H	H	C	C	T	T	H	T	C	T	C	T	T	T	T
JAX00633961	7	27443496	0	T	A	T	T	T	T	A	A	A	T	H	T	T	A	T	T	T	A	T	H	T	T	T	T	T	A	T	T	T	T	A	T	H	A	A	T	T	H	T	A	T	A	T	T	A	H
JAX00633965	7	27448537	0	G	A	A	G	A	G	G	A	A	G	H	G	A	A	G	G	H	G	A	G	G	H	H	H	A	H	H	G	A	G	G	G	G	G	A	H	G	H	G	G	G	G	A	A	A	A
JAX00149593	7	27450102	0	G	T	T	G	T	G	G	G	G	G	G	G	T	G	G	G	H	G	T	G	G	H	H	H	T	G	H	G	T	G	G	G	G	G	G	H	G	G	G	G	G	G	T	T	G	H
JAX00633970	7	27483510	0	G	A	G	G	G	G	G	G	A	G	G	G	G	H	G	G	G	G	G	G	G	G	G	G	G	G	G	G	G	G	G	G	G	G	A	G	G	H	G	G	G	G	G	G	G	G
JAX00633974	7	27502492	0	G	A	G	G	G	G	G	A	A	G	H	G	G	A	G	G	G	G	G	G	G	G	G	G	G	H	G	G	G	G	G	G	G	G	A	G	G	H	G	G	G	G	G	G	A	H
JAX00633981	7	27592708	0	G	A	G	G	G	G	A	A	A	G	N	G	G	A	G	G	G	A	G	G	G	G	G	G	G	A	G	G	G	G	A	G	G	G	A	G	G	N	G	H	G	H	G	G	A	G
JAX00231596	7	27612404	0	A	T	A	A	A	A	A	A	T	A	A	A	A	H	A	A	A	A	A	A	A	A	A	A	A	A	A	A	A	A	A	A	A	A	T	A	A	H	A	A	A	A	A	A	A	A
JAX00149605	7	27617661	0	T	A	A	T	A	T	A	A	A	A	H	T	A	A	T	A	H	A	A	A	T	H	A	H	A	A	H	T	A	A	A	H	H	H	A	H	T	H	T	A	T	A	A	A	A	A
JAX00633991	7	27641541	0	C	T	C	C	T	C	C	C	C	C	C	C	C	C	C	C	N	C	C	C	C	H	H	C	T	C	C	C	T	C	C	C	C	C	C	H	C	C	C	C	C	C	C	C	C	C
JAX00634005	7	27687954	0	T	C	T	T	T	T	T	C	C	T	H	T	T	C	T	T	T	T	T	T	T	T	T	T	T	H	T	T	T	T	T	T	T	T	C	T	T	H	T	T	T	T	T	T	C	H
JAX00634007	7	27691470	0	C	A	C	C	C	C	A	C	C	C	C	C	C	C	C	C	C	A	C	H	C	C	C	C	C	H	C	C	C	C	A	C	H	H	C	C	C	C	C	A	C	A	C	C	C	C
JAX00634008	7	27691722	0	C	T	C	C	C	C	C	C	T	C	C	C	C	H	C	C	C	C	C	C	C	C	C	C	C	C	C	C	C	C	C	C	C	C	T	C	C	H	C	C	C	C	C	C	C	C
JAX00149613	7	27743462	0	A	T	T	A	T	A	T	A	A	A	A	A	T	A	A	A	H	T	T	H	A	H	H	H	T	H	H	A	T	A	T	A	H	H	A	H	A	A	A	T	A	T	T	T	A	H
JAX00149614	7	27743485	0	G	A	A	G	A	G	A	G	G	G	G	G	A	G	G	G	H	A	A	H	G	H	H	H	A	H	H	G	A	G	A	G	H	H	G	H	G	G	G	A	G	A	A	A	G	H
JAX00149615	7	27743752	0	G	A	A	G	A	G	A	G	G	G	G	G	A	G	G	G	H	A	A	G	G	H	G	H	A	N	H	G	A	G	A	G	H	H	G	H	G	G	G	A	G	A	A	A	G	H
JAX00231600	7	27752047	0	A	T	A	A	A	A	A	A	T	A	A	A	A	H	A	A	A	A	A	A	A	A	A	A	A	A	A	A	A	A	A	A	A	A	T	A	A	T	A	A	A	A	A	A	A	A
JAX00634018	7	27768075	0	C	A	C	C	A	C	C	C	C	C	C	C	C	C	C	C	H	C	C	C	C	H	H	C	A	C	C	C	A	C	C	C	C	C	C	H	C	C	C	C	C	C	C	C	C	C
JAX00149618	7	27794286	0	G	A	A	G	A	G	G	G	G	A	G	G	A	G	G	A	H	G	A	H	G	H	A	H	N	G	H	G	A	A	G	H	G	G	G	H	G	G	G	G	G	G	A	H	G	H
JAX00634032	7	27811426	0	C	T	T	T	T	T	T	C	C	T	H	T	T	C	T	T	T	T	T	T	T	T	T	T	T	H	T	T	T	T	T	T	T	T	C	T	T	C	T	T	T	T	T	T	C	N
JAX00634034	7	27816130	0	T	C	T	T	C	T	T	C	C	T	H	T	T	C	T	T	H	T	T	T	T	H	H	T	C	H	T	T	C	T	T	T	T	T	C	H	T	C	T	T	T	T	T	T	C	H
JAX00634044	7	27846068	0	T	C	T	T	C	T	T	T	C	C	T	T	T	H	T	C	H	T	T	H	T	H	C	T	C	T	T	T	C	C	T	H	T	T	C	H	T	C	T	T	T	T	T	T	T	T
JAX00149622	7	27854947	0	G	T	G	G	T	G	G	G	G	G	G	G	G	G	G	G	H	G	G	G	G	H	H	G	T	G	G	G	T	G	G	G	G	G	G	H	G	G	G	G	G	G	G	G	G	G
JAX00634051	7	27855181	0	A	T	A	A	A	A	A	T	A	T	A	A	A	A	A	T	A	A	A	H	A	A	H	A	A	A	A	A	A	T	A	H	A	A	A	A	A	A	A	A	A	A	A	A	T	A
JAX00634054	7	27861081	0	A	G	A	A	A	A	A	A	G	A	A	A	A	H	A	A	A	A	A	A	A	A	A	A	A	A	A	A	A	A	A	A	A	A	G	A	A	G	A	A	A	A	A	A	A	A
JAX00149624	7	27865746	0	A	G	A	A	G	A	A	G	G	A	N	A	A	G	A	A	H	A	A	A	A	H	H	A	G	N	A	A	G	A	A	A	A	A	G	H	A	N	A	A	A	A	A	A	G	H
JAX00149627	7	27901537	0	G	A	G	G	G	G	G	G	A	G	G	G	G	H	G	G	G	G	G	G	G	G	G	G	G	G	G	G	G	G	G	G	G	G	A	G	G	A	G	G	G	G	G	G	G	G
JAX00634061	7	27909348	0	C	G	C	C	C	C	C	C	G	C	C	C	C	H	C	C	C	C	C	C	C	C	C	C	C	C	C	C	C	C	C	C	C	C	G	C	C	G	C	C	C	C	C	C	C	C
JAX00149629	7	27923194	0	A	T	A	A	A	A	A	T	T	A	H	A	A	T	A	A	A	A	A	A	A	A	A	A	A	H	A	A	A	A	A	A	A	A	T	A	A	T	A	A	A	A	A	A	T	H
JAX00634062	7	27923319	0	A	G	A	A	A	A	A	G	G	A	H	A	A	G	A	A	A	A	A	A	A	A	A	A	A	H	A	A	A	A	A	A	A	A	G	A	A	G	A	A	A	A	A	A	G	H
JAX00149631	7	27980981	0	T	C	T	T	T	T	T	C	C	T	H	T	T	C	T	T	T	T	T	T	T	T	T	T	T	H	T	T	T	T	T	T	T	T	C	T	T	C	T	T	T	T	T	T	C	H
JAX00634065	7	28010847	0	A	T	A	A	A	A	A	A	T	A	A	A	A	N	A	A	A	A	A	A	A	A	A	A	A	A	A	A	A	A	A	A	A	A	T	A	A	T	A	A	A	A	A	A	A	A
JAX00634071	7	28078738	0	G	A	G	G	G	G	G	A	G	G	H	G	G	H	G	G	G	G	G	G	G	G	G	G	G	H	G	G	G	G	G	G	G	G	G	G	G	G	G	G	G	G	G	G	A	H
JAX00149642	7	28114443	0	A	G	A	A	G	A	A	G	G	G	N	A	A	G	A	G	H	A	A	H	A	H	G	A	G	N	A	A	G	G	A	H	A	A	G	H	A	G	A	A	A	A	A	A	G	A
JAX00149646	7	28174318	0	T	C	C	T	C	T	T	C	C	C	C	T	C	C	T	C	H	T	C	H	T	H	C	H	C	N	H	T	C	C	T	H	T	T	C	H	T	C	T	T	T	T	C	C	C	C
JAX00634087	7	28200513	0	G	C	G	G	C	G	G	C	C	C	H	G	G	C	G	C	H	G	G	H	G	H	C	G	C	H	G	G	C	C	G	H	G	G	C	H	G	C	G	G	G	G	G	G	C	H
JAX00634088	7	28205552	0	G	C	G	G	G	G	G	C	C	G	H	G	G	C	G	G	G	G	G	G	G	G	G	G	G	H	G	G	G	G	G	G	G	G	C	G	G	C	G	G	G	G	G	G	C	H
JAX00149653	7	28265374	0	T	C	C	T	C	T	T	C	C	C	H	T	C	C	T	C	H	T	C	H	T	H	C	H	C	H	H	T	C	C	T	H	T	T	C	H	T	C	T	T	T	T	C	C	C	C
JAX00149654	7	28265789	0	G	A	A	G	A	G	G	G	G	G	G	G	A	G	G	G	H	G	A	G	G	N	H	H	A	G	H	G	A	G	G	G	G	G	G	H	G	G	G	G	G	G	A	A	G	N
JAX00231613	7	28287599	0	A	C	A	A	A	A	A	C	C	A	A	A	A	C	A	A	A	A	A	A	A	A	A	A	A	A	A	A	A	A	A	A	A	A	C	A	A	C	A	A	A	A	A	A	C	A
JAX00634103	7	28289848	0	A	C	A	A	A	A	A	C	C	C	H	A	A	C	A	C	A	A	A	C	A	A	C	A	A	C	A	A	A	C	A	C	A	A	C	A	A	C	A	A	A	A	A	A	C	N
JAX00634104	7	28297858	0	G	A	G	G	G	G	G	G	A	A	G	G	G	H	G	A	G	G	G	H	G	G	H	G	G	G	G	G	G	A	G	H	G	G	A	G	G	A	G	G	G	G	G	G	G	G
JAX00634105	7	28300910	0	G	A	G	G	G	G	G	G	A	G	G	G	G	H	G	G	G	G	G	G	G	G	G	G	G	G	G	G	G	G	G	G	G	G	A	G	G	A	G	G	G	G	G	G	G	G
JAX00634107	7	28301739	0	T	C	T	T	T	T	T	C	T	T	H	T	T	H	T	T	T	T	T	T	T	T	T	T	T	H	T	T	T	T	T	T	T	T	T	T	T	T	T	T	T	T	T	T	C	H
JAX00634109	7	28302851	0	T	C	T	T	T	T	T	C	T	T	H	T	T	H	T	T	T	T	T	T	T	T	T	T	T	H	T	T	T	T	T	T	T	T	T	T	T	T	T	T	T	T	T	T	C	H
JAX00634115	7	28321002	0	A	G	A	A	A	A	A	G	G	G	H	A	A	G	A	G	A	A	A	H	A	A	H	A	A	H	A	A	A	G	A	H	A	A	G	A	A	G	A	A	A	A	A	A	G	H
JAX00634120	7	28327041	0	T	C	T	T	T	T	T	C	C	C	H	T	T	C	T	C	T	T	T	H	T	T	H	T	T	H	T	T	T	C	T	H	T	T	C	T	T	C	T	T	T	T	T	T	C	H
JAX00149660	7	28336875	0	T	C	T	T	T	T	T	C	C	C	H	T	T	C	T	C	T	T	T	N	T	T	N	T	T	H	T	T	T	C	T	H	T	T	C	T	T	C	T	T	T	T	T	T	C	H
JAX00634130	7	28382875	0	G	A	A	G	A	G	G	G	G	G	G	G	A	G	G	G	H	G	A	G	G	H	H	H	A	G	H	G	A	G	G	G	G	G	G	H	G	G	G	G	G	G	A	A	G	N
JAX00149663	7	28386644	0	A	C	C	A	C	A	A	C	C	C	N	A	C	C	A	C	N	A	C	H	A	N	C	H	C	A	N	A	C	C	A	N	A	A	C	N	A	C	A	A	A	A	C	C	C	C
JAX00634139	7	28451124	0	A	T	A	A	A	A	A	A	T	A	A	A	A	H	A	A	A	A	A	A	A	A	A	A	A	A	A	A	A	A	A	A	A	A	T	A	A	T	A	A	A	A	A	A	A	A
JAX00149667	7	28454903	0	T	C	T	T	C	T	T	C	C	C	H	T	T	C	T	C	H	T	T	H	T	H	C	T	C	H	T	T	C	C	T	H	T	T	C	H	T	C	T	T	T	T	T	T	C	H
JAX00634141	7	28466572	0	G	A	G	G	G	G	G	A	G	G	H	G	G	H	G	G	G	G	G	G	G	G	G	G	G	H	G	G	G	G	G	G	G	G	G	G	G	G	G	G	G	G	G	G	A	H
JAX00149669	7	28467280	0	G	A	G	G	A	G	G	G	G	A	G	G	G	G	G	A	H	G	G	H	G	H	A	G	A	G	G	G	A	A	G	H	G	G	G	H	G	G	G	G	G	G	G	G	G	G
JAX00634143	7	28468997	0	G	A	G	G	G	G	G	G	A	G	G	G	G	H	G	G	G	G	G	G	G	G	G	G	G	G	G	G	G	G	G	G	G	G	A	G	G	A	G	G	G	G	G	G	G	G
JAX00634144	7	28469487	0	C	T	C	C	T	C	C	C	T	T	C	C	C	H	C	T	H	C	C	H	C	H	T	C	T	C	C	C	T	T	C	H	C	C	T	H	C	T	C	C	C	C	C	C	C	C
JAX00634148	7	28484390	0	G	A	G	G	G	G	G	G	A	G	G	G	G	H	G	G	G	G	G	G	G	G	G	G	G	G	G	G	G	G	G	G	G	G	A	G	G	A	G	G	G	G	G	G	G	G
JAX00231618	7	28495654	0	G	A	G	G	G	G	G	A	A	G	H	G	G	A	G	G	G	G	G	G	G	G	G	G	G	H	G	G	G	G	G	G	G	G	A	G	G	A	G	G	G	G	G	G	A	H
JAX00149671	7	28498646	0	G	A	G	G	G	G	G	A	G	A	H	G	G	H	G	A	G	G	G	H	G	G	H	G	G	H	G	G	G	A	G	H	G	G	G	G	G	G	G	G	G	G	G	G	A	H
JAX00149673	7	28528663	0	G	C	G	G	C	G	G	C	C	C	H	G	G	C	G	C	H	G	G	H	G	H	C	G	C	N	G	G	C	C	G	H	G	G	C	H	G	C	G	G	G	G	G	G	C	H
JAX00634151	7	28529923	0	T	G	T	T	T	T	T	G	G	T	H	T	T	G	T	T	T	T	T	T	T	T	T	T	T	H	T	T	T	T	T	T	T	T	G	T	T	G	T	T	T	T	T	T	G	H
JAX00149675	7	28540971	0	G	A	G	G	G	G	G	A	G	G	H	G	G	H	G	G	G	G	G	G	G	G	G	G	G	H	G	G	G	G	G	G	G	G	G	G	G	G	G	G	G	G	G	G	A	H
JAX00634157	7	28541120	0	A	G	A	A	A	A	A	G	A	A	H	A	A	H	A	A	A	A	A	A	A	A	A	A	A	H	A	A	A	A	A	A	A	A	A	A	A	A	A	A	A	A	A	A	G	H
JAX00149677	7	28569487	0	C	T	C	C	T	C	C	C	C	C	C	C	C	C	C	C	H	C	C	C	C	H	N	C	T	C	C	C	T	C	C	C	C	C	C	H	C	C	C	C	C	C	C	C	C	C
JAX00634175	7	28587994	0	T	C	T	T	T	T	T	C	C	T	H	T	T	C	T	T	T	T	T	T	T	T	T	T	T	H	T	T	T	T	T	T	T	T	C	T	T	C	T	T	T	T	T	T	C	H
JAX00634178	7	28588228	0	C	T	C	C	C	C	C	C	T	C	C	C	C	H	C	C	C	C	C	C	C	C	C	C	C	C	C	C	C	C	C	C	C	C	T	C	C	T	C	C	C	C	C	C	C	C
JAX00149679	7	28600154	0	G	A	G	G	A	G	G	G	G	A	G	G	G	G	G	N	N	G	G	H	G	H	A	G	A	G	G	G	A	A	G	H	G	G	G	H	G	G	G	G	G	G	G	G	G	G
JAX00634191	7	28600188	0	G	A	G	G	G	G	G	A	G	G	G	G	G	G	G	G	G	G	G	G	G	G	G	G	G	H	G	G	G	G	G	G	G	G	G	G	G	G	G	G	G	G	G	G	A	H
JAX00634196	7	28605574	0	T	C	T	T	T	T	T	C	C	T	H	T	T	C	T	T	T	T	T	T	T	T	T	T	T	H	T	T	T	T	T	T	T	T	C	T	T	C	T	T	T	T	T	T	C	H
JAX00634209	7	28626824	0	C	T	C	C	C	C	C	C	C	T	C	C	C	C	C	T	C	C	C	H	C	C	H	C	C	C	C	C	C	T	C	H	C	C	C	C	C	C	C	C	C	C	C	C	C	C
JAX00634219	7	28645069	0	G	A	G	G	G	G	G	G	A	G	G	G	G	H	G	G	G	G	G	G	G	G	G	G	G	G	G	G	G	G	G	G	G	G	A	G	G	A	G	G	G	G	G	G	G	G
JAX00149683	7	28658198	0	A	G	A	A	A	A	A	G	G	A	H	A	A	G	A	A	A	A	A	A	A	A	A	A	A	H	A	A	A	A	A	A	A	A	G	A	A	G	A	A	A	A	A	A	G	H
JAX00634224	7	28687797	0	T	G	T	T	T	T	T	G	T	T	H	T	T	H	T	T	T	T	T	T	T	T	T	T	T	H	T	T	T	T	T	T	T	T	T	T	T	T	T	T	T	T	T	T	G	H
JAX00634225	7	28687907	0	A	G	A	A	A	A	A	G	G	G	H	A	A	G	A	G	A	A	A	H	A	A	H	A	A	H	A	A	A	G	A	H	A	A	G	A	A	N	A	A	A	A	A	A	G	H
JAX00634227	7	28690743	0	A	T	A	A	A	A	A	A	T	A	A	A	A	H	A	A	A	A	A	A	A	A	A	A	A	A	A	A	A	A	A	A	A	A	T	A	A	T	A	A	A	A	A	A	A	A
JAX00231625	7	28694703	0	G	A	G	G	G	G	G	A	A	G	H	N	G	A	G	G	G	G	G	G	G	G	G	G	G	H	G	G	G	G	G	G	G	G	A	G	G	A	G	G	G	G	G	G	A	H
JAX00634236	7	28722372	0	G	A	G	G	G	G	G	A	G	G	H	G	G	H	G	G	G	G	G	G	G	G	G	G	G	H	G	G	G	G	G	G	G	G	G	G	G	G	G	G	G	G	G	G	A	H
JAX00634241	7	28734864	0	T	C	T	T	C	T	T	T	T	T	T	T	T	T	T	T	H	T	T	T	T	H	N	T	C	T	T	T	C	T	T	T	T	T	T	H	T	T	N	T	T	T	T	T	T	T
JAX00634245	7	28739686	0	A	C	C	A	A	A	A	C	A	C	H	A	C	H	A	C	A	A	C	H	A	A	H	H	A	H	H	A	A	C	A	H	A	A	A	A	A	A	A	A	A	A	C	C	C	C
JAX00634252	7	28744600	0	C	T	C	C	T	C	C	C	C	C	C	C	C	C	C	C	H	C	C	C	C	H	T	C	T	C	C	C	T	C	C	C	C	C	C	H	C	C	C	C	C	C	C	C	C	C
JAX00231627	7	28766356	0	A	G	A	A	A	A	A	A	G	A	A	A	A	N	A	A	A	A	A	A	A	A	A	A	A	A	A	A	A	A	A	A	A	A	G	A	A	G	A	A	A	A	A	A	A	A
JAX00231628	7	28766494	0	A	C	A	A	A	A	A	A	C	A	A	A	A	H	A	A	A	A	A	A	A	A	A	A	A	A	A	A	A	A	A	A	A	A	C	A	A	C	A	A	A	A	A	A	A	A
JAX00634256	7	28768611	0	A	G	G	A	G	A	A	G	G	G	H	A	G	G	A	G	H	A	G	H	A	H	G	H	G	H	H	A	G	G	A	H	A	A	G	H	A	G	A	A	A	A	G	G	G	G
JAX00634257	7	28770911	0	A	G	A	A	A	A	A	G	G	A	A	A	A	G	A	A	A	A	A	A	A	A	A	A	A	H	A	A	A	A	A	A	A	A	G	A	A	G	A	A	A	A	A	A	G	H
JAX00634258	7	28780452	0	A	C	C	A	A	A	A	C	C	C	H	A	C	C	A	C	A	A	C	H	A	A	H	H	A	H	H	A	A	C	A	H	A	A	C	A	A	C	A	A	A	A	C	C	C	C
JAX00634259	7	28781334	0	T	C	C	T	T	T	T	T	T	C	T	T	C	T	T	C	T	T	C	H	T	T	H	H	T	T	H	T	T	C	T	H	T	T	T	T	T	T	T	T	T	T	C	C	T	H
JAX00149695	7	28818956	0	T	C	C	T	C	T	T	C	T	C	H	T	C	H	T	C	H	T	C	H	T	H	C	H	C	H	H	T	C	C	T	H	T	T	T	H	T	T	T	T	T	T	C	C	C	C
JAX00634272	7	28825556	0	G	A	G	G	G	G	G	A	G	G	H	G	G	H	G	G	G	G	G	G	G	G	G	G	G	H	G	G	G	G	G	G	G	G	G	G	G	G	G	G	G	G	G	G	A	H
JAX00634275	7	28834080	0	T	A	A	T	T	T	T	T	T	T	T	T	A	T	T	T	T	T	A	T	T	T	T	H	T	T	H	T	T	T	T	T	T	T	T	T	T	T	T	T	T	T	A	A	T	N
JAX00634282	7	28856570	0	A	T	T	A	T	A	A	T	T	A	A	A	T	T	A	A	H	A	T	A	A	H	H	H	T	H	H	A	T	A	A	A	A	A	T	H	A	T	A	A	A	A	T	T	T	T
JAX00634288	7	28872620	0	T	C	T	T	T	T	T	T	C	T	T	T	T	H	T	T	T	T	T	T	T	T	T	T	T	T	T	T	T	T	T	T	T	T	C	T	T	C	T	T	T	T	T	T	T	T
JAX00634292	7	28885536	0	G	C	G	G	C	G	G	G	G	G	G	G	G	G	G	G	H	G	G	G	G	H	H	G	C	G	G	G	C	G	G	G	G	G	G	H	G	G	G	G	G	G	G	G	G	G
JAX00634295	7	28945453	0	A	G	A	A	A	A	A	A	G	G	A	A	A	H	A	G	A	A	A	H	A	A	H	A	A	A	A	A	A	G	A	H	A	A	G	A	A	G	A	A	A	A	A	A	A	A
JAX00634296	7	28948028	0	A	G	A	A	A	A	A	A	G	G	A	A	A	H	A	G	A	A	A	H	A	A	H	A	A	A	A	A	A	G	A	H	A	A	G	A	A	G	A	A	A	A	A	A	A	A
JAX00634297	7	28948532	0	C	G	C	C	C	C	C	C	C	G	C	C	C	C	C	G	C	C	C	H	C	C	N	C	C	C	C	C	C	G	C	H	C	C	C	C	C	C	C	C	C	C	C	C	C	C
JAX00634302	7	28961788	0	C	A	C	C	C	C	C	A	A	C	H	C	C	A	C	C	C	C	C	C	C	C	C	C	C	H	C	C	C	C	C	C	C	C	A	C	C	A	C	C	C	C	C	C	A	H
JAX00634303	7	28964884	0	T	A	T	T	T	T	T	A	A	T	H	T	T	A	T	T	T	T	T	T	T	T	T	T	T	H	T	T	T	T	T	T	T	T	A	T	T	A	T	T	T	T	T	T	A	H
JAX00634310	7	28974470	0	G	A	G	G	G	G	G	G	G	A	G	G	G	G	G	A	G	G	G	H	G	G	H	G	G	G	G	G	G	A	G	H	G	G	G	G	G	G	G	G	G	G	G	G	G	G
JAX00149708	7	28974519	0	A	C	C	A	A	A	A	A	A	A	A	A	C	A	A	A	A	A	C	A	A	A	A	H	A	A	H	A	A	A	A	A	A	A	A	A	A	A	A	A	A	A	C	C	A	H
JAX00149709	7	29017235	0	T	C	T	T	C	T	T	T	T	T	T	T	T	T	T	T	H	T	T	T	T	H	H	T	C	T	T	T	C	T	T	T	T	T	T	H	T	T	T	T	T	T	T	T	T	T
JAX00634313	7	29035481	0	A	G	A	A	G	A	A	A	A	A	A	A	A	A	A	A	H	A	A	A	A	H	H	A	G	A	A	A	G	A	A	A	A	A	A	H	A	A	A	A	A	A	A	A	A	A
JAX00634314	7	29036109	0	T	A	T	T	A	T	T	T	A	T	T	T	T	A	T	T	H	T	T	T	T	H	H	T	A	T	T	T	A	T	T	T	T	T	A	H	T	A	T	T	T	T	T	T	T	T
JAX00634319	7	29037636	0	C	A	C	C	C	C	C	C	A	C	C	C	C	N	C	C	C	C	C	C	C	C	C	C	C	C	C	C	C	C	C	C	C	C	A	C	C	A	C	C	C	C	C	C	C	C
JAX00634323	7	29038511	0	T	C	T	T	C	T	T	C	C	T	T	T	T	C	T	T	T	T	T	T	T	N	T	T	C	T	T	T	C	T	T	T	T	T	C	T	T	C	T	T	T	T	T	T	C	T
JAX00634325	7	29039769	0	C	A	C	C	A	C	C	C	C	A	C	C	C	C	C	A	H	C	C	H	C	H	A	C	A	C	C	C	A	A	C	H	C	C	C	H	C	C	C	C	C	C	C	C	C	C
JAX00149714	7	29059109	0	C	T	C	C	C	T	T	C	C	C	C	C	C	C	T	C	C	T	C	N	C	C	C	N	C	T	C	T	C	C	T	N	T	T	C	C	C	C	T	T	C	T	C	C	C	C
JAX00634333	7	29067666	0	A	G	A	A	G	A	A	G	G	G	H	A	A	G	A	G	H	A	A	H	A	H	G	A	G	A	A	A	G	G	A	H	A	A	G	H	A	G	A	A	A	A	A	A	G	N
JAX00634336	7	29076274	0	G	A	G	G	G	G	G	G	A	G	G	G	G	H	G	G	G	G	G	G	G	G	G	G	G	G	G	G	G	G	G	G	G	G	A	G	G	A	G	G	G	G	G	G	G	G
JAX00231633	7	29077063	0	A	G	A	A	A	A	A	A	G	A	A	A	A	H	A	A	A	A	A	A	A	A	A	A	A	A	A	A	A	A	A	A	A	A	G	A	A	G	A	A	A	A	A	A	A	A
JAX00231635	7	29077396	0	G	A	G	G	G	G	G	G	A	G	G	G	G	H	G	G	G	G	G	G	G	G	G	G	G	G	G	G	G	G	G	G	G	G	A	G	G	A	G	G	G	G	G	G	G	G
JAX00634339	7	29085351	0	G	T	G	G	G	G	G	T	G	G	G	G	G	G	G	G	G	G	G	G	G	G	G	G	G	G	G	G	G	G	G	G	G	G	G	G	G	G	G	G	G	G	G	G	T	G
JAX00634341	7	29106200	0	C	T	C	C	C	C	C	T	C	C	H	C	C	H	C	C	C	C	C	C	C	C	C	C	C	C	C	C	C	C	C	C	C	C	C	C	C	C	C	C	C	C	C	C	T	H
JAX00634343	7	29114558	0	T	C	T	T	T	T	T	C	T	T	H	T	T	H	T	T	T	T	T	T	T	T	T	T	T	T	T	T	T	T	T	T	T	T	T	T	T	T	T	T	T	T	T	T	C	H
JAX00634344	7	29115131	0	G	A	G	G	A	G	G	G	G	G	G	G	G	G	G	G	N	G	G	G	G	A	A	G	A	G	G	G	A	G	G	G	G	G	G	A	G	G	G	G	G	G	G	G	G	G
JAX00149717	7	29118028	0	A	G	A	A	G	A	A	G	G	G	A	A	A	G	A	G	A	A	A	A	A	A	G	A	G	A	A	A	G	G	A	A	A	A	G	A	A	G	A	A	A	A	A	A	G	A
JAX00634351	7	29121530	0	T	C	T	T	T	T	T	C	C	C	H	T	T	C	T	C	T	T	T	H	T	T	H	T	T	T	T	T	T	C	T	T	T	T	C	T	T	C	T	T	T	T	T	T	C	H
JAX00149719	7	29124919	0	G	A	G	G	G	A	A	G	G	G	G	G	G	G	A	G	G	A	G	H	G	G	G	H	G	A	G	A	G	G	A	A	A	A	G	G	G	G	A	A	G	A	G	G	G	G
JAX00634354	7	29162409	0	G	T	G	G	G	G	G	G	G	T	G	G	G	G	G	T	G	G	G	H	G	G	H	G	G	G	G	G	G	T	G	G	G	G	G	G	G	G	G	G	G	G	G	G	G	G
JAX00634355	7	29162425	0	C	T	C	C	C	C	C	T	C	C	H	C	C	N	C	C	C	C	C	C	C	C	C	C	C	C	C	C	C	C	C	C	C	C	C	C	C	C	C	C	C	C	C	C	T	C
JAX00634356	7	29162593	0	C	T	C	C	C	C	C	C	C	T	C	C	C	C	C	T	C	C	C	H	C	C	H	C	C	C	C	C	C	T	C	C	C	C	C	C	C	C	C	C	C	C	C	C	C	C
JAX00634358	7	29165833	0	G	A	G	G	A	G	G	A	A	A	H	G	G	A	G	A	H	G	G	H	G	H	A	G	A	G	G	G	A	A	G	G	G	G	A	H	G	A	G	G	G	G	G	G	A	H
JAX00634359	7	29167014	0	C	A	C	C	A	C	C	A	C	C	H	C	C	H	C	C	H	C	C	C	C	H	H	C	A	C	C	C	A	C	C	C	C	C	C	H	C	C	C	C	C	C	C	C	A	H
JAX00634361	7	29168102	0	A	G	A	A	G	A	A	G	G	A	H	A	A	G	A	A	H	A	A	A	A	H	H	A	G	A	A	A	G	A	A	A	A	A	G	H	A	G	A	A	A	A	A	A	G	H
JAX00634363	7	29169492	0	A	G	A	A	A	A	A	A	G	G	A	A	A	H	A	G	A	A	A	H	A	A	H	A	A	A	A	A	A	G	A	A	A	A	G	A	A	G	A	A	A	A	A	A	A	A
JAX00634365	7	29172798	0	C	A	C	C	C	C	C	C	A	C	C	C	C	H	C	C	C	C	C	C	C	C	C	C	C	C	C	C	C	C	C	C	C	C	A	C	C	A	C	C	C	C	C	C	C	C
JAX00149724	7	29216922	0	C	T	C	C	T	C	C	C	C	C	C	C	C	C	C	C	H	C	C	C	C	H	H	C	T	C	C	C	T	C	C	C	C	C	C	H	C	C	C	C	C	C	C	C	C	C
JAX00149725	7	29217682	0	T	C	T	T	C	T	T	C	C	T	H	T	T	C	T	T	H	T	T	T	T	H	H	T	C	T	T	T	C	T	T	T	T	T	C	H	T	C	T	T	T	T	T	T	C	H
JAX00149726	7	29219975	0	C	A	C	C	A	C	C	C	C	C	C	C	C	C	C	C	H	C	C	C	C	H	H	C	A	C	C	C	A	C	C	C	C	C	C	H	C	C	C	C	C	C	C	C	C	C
JAX00634383	7	29220119	0	G	A	G	G	G	G	G	G	A	G	G	G	G	H	G	G	G	G	G	G	G	G	G	G	G	G	G	G	G	G	G	G	G	G	A	G	G	A	G	G	G	G	G	G	G	G
JAX00634384	7	29221130	0	T	C	T	T	C	T	T	C	C	T	N	T	T	C	T	T	H	T	T	T	T	H	N	T	C	T	T	T	C	T	T	T	T	T	C	N	T	C	T	T	T	T	T	T	C	H
JAX00634387	7	29224018	0	C	T	C	C	C	C	C	C	T	C	C	C	C	H	C	C	C	C	C	C	C	C	C	C	C	C	C	C	C	C	C	C	C	C	T	C	C	T	C	C	C	C	C	C	C	C
JAX00634388	7	29224131	0	G	A	G	G	G	G	G	G	A	G	G	G	G	H	G	G	G	G	G	G	G	G	G	G	G	G	G	G	G	G	G	G	G	G	A	G	G	A	G	G	G	G	G	G	G	G
JAX00149728	7	29261300	0	T	C	C	T	T	T	T	T	T	C	T	T	C	T	T	H	T	T	C	T	T	T	T	T	T	T	T	T	T	C	T	T	T	T	T	T	T	T	T	T	T	T	C	C	T	T
JAX00634392	7	29279275	0	C	G	C	C	C	C	C	G	G	C	H	C	C	G	C	C	C	C	C	C	C	C	C	C	C	C	C	C	C	C	C	C	C	C	G	C	C	G	C	C	C	C	C	C	G	H
JAX00149738	7	29384322	0	A	G	A	A	A	G	G	A	A	A	A	A	A	A	G	A	A	G	A	H	A	A	A	N	A	G	A	G	A	A	G	G	G	G	A	A	A	A	G	G	A	G	A	A	A	A
JAX00634398	7	29414888	0	C	T	C	C	C	C	C	C	C	T	C	C	C	C	C	C	C	C	C	H	C	C	H	C	C	C	C	C	C	T	C	C	C	C	C	C	C	C	C	C	C	C	C	C	C	C
JAX00634403	7	29429666	0	G	C	G	G	G	G	G	C	G	G	H	G	G	H	G	G	G	G	G	G	G	G	G	G	G	G	G	G	G	G	G	G	G	G	G	G	G	G	G	G	G	G	G	G	C	H
JAX00634404	7	29430315	0	T	C	T	T	T	T	T	C	C	T	H	T	T	C	T	T	T	T	T	T	T	T	T	T	T	T	T	T	T	T	T	T	T	T	C	T	T	C	T	T	T	T	T	T	C	H
JAX00634405	7	29433903	0	C	T	C	C	C	C	C	C	T	C	C	C	C	H	C	C	C	C	C	C	C	C	C	C	C	C	C	C	C	C	H	C	C	C	T	C	C	T	C	C	C	C	C	C	C	C
JAX00634412	7	29477246	0	C	T	C	C	T	C	C	T	C	C	H	C	C	H	C	C	H	C	C	C	C	H	H	C	H	C	C	C	T	C	C	C	C	C	C	H	C	C	C	C	C	C	C	C	T	H
JAX00149744	7	29477347	0	T	C	C	T	T	C	C	T	T	T	T	T	C	T	C	C	T	C	C	H	T	T	T	C	H	C	H	C	T	T	H	C	C	C	T	T	H	T	C	C	T	C	C	C	T	H
JAX00634414	7	29483214	0	G	T	G	G	G	G	G	T	G	G	H	G	G	H	G	G	G	G	G	G	G	G	G	G	G	G	G	G	G	G	G	G	G	G	G	G	G	G	G	G	G	G	G	G	T	H
JAX00190048	7	29505924	0	C	A	A	C	A	A	A	C	C	C	C	C	A	C	A	A	H	A	A	H	C	H	H	A	A	A	H	A	A	C	A	A	A	A	C	H	H	C	A	A	C	A	A	A	C	H
JAX00634418	7	29527554	0	T	C	C	T	T	C	C	C	C	T	H	T	C	C	C	C	T	C	C	H	T	T	T	C	H	C	H	C	T	T	C	C	C	C	C	T	H	C	C	C	T	C	C	C	C	C
JAX00634420	7	29537251	0	A	G	G	A	A	A	G	A	G	A	A	A	G	H	A	G	A	G	G	H	A	A	A	G	A	G	H	A	A	A	G	A	G	G	G	A	A	G	A	G	A	G	G	G	A	H
JAX00634421	7	29538862	0	G	A	A	G	G	G	A	G	G	G	G	G	A	G	G	A	G	A	A	H	G	G	G	H	G	A	H	G	G	G	H	G	H	H	G	G	G	G	G	A	G	A	A	A	G	H
JAX00634427	7	29541971	0	T	G	G	T	T	T	G	T	G	T	T	T	G	H	T	G	T	G	G	H	T	T	T	H	T	G	H	T	T	T	G	T	H	H	G	T	T	G	T	G	T	G	G	G	T	H
JAX00634429	7	29542267	0	A	G	A	A	G	G	A	A	A	G	A	A	A	A	G	A	H	A	A	H	A	H	G	H	G	A	A	G	G	G	A	G	H	H	A	H	H	A	G	A	A	A	A	A	A	A
JAX00149749	7	29559332	0	T	C	C	T	T	T	C	C	C	T	H	T	C	C	T	C	T	C	C	H	T	T	T	H	T	C	H	T	T	T	C	T	H	H	C	T	T	C	T	C	T	C	C	C	C	C
JAX00149754	7	29615225	0	G	C	C	G	G	C	C	C	C	G	H	G	C	C	C	C	G	C	C	H	G	G	G	C	H	C	H	C	G	G	C	C	C	C	C	G	N	C	C	C	G	C	C	C	C	C
JAX00149756	7	29616041	0	G	A	A	G	G	G	A	G	G	G	G	G	A	G	G	A	G	A	A	H	G	G	G	H	G	A	H	G	G	G	H	G	H	H	G	G	G	G	G	A	G	A	A	A	G	H
JAX00634440	7	29617838	0	G	A	G	G	G	A	G	G	G	G	G	G	G	G	A	G	G	G	G	G	G	G	G	N	H	G	G	A	G	G	G	A	N	A	G	G	N	G	A	N	G	G	G	G	G	G
JAX00634441	7	29618478	0	A	G	G	A	A	A	G	A	G	A	A	A	G	H	A	G	A	G	G	H	A	A	A	H	A	G	H	A	A	A	G	A	H	H	G	A	A	G	A	G	A	G	G	G	A	H
JAX00634443	7	29619416	0	G	T	G	G	G	T	G	T	G	G	N	G	G	N	N	G	G	G	G	G	G	G	G	N	N	G	G	T	G	G	G	T	N	N	G	G	H	G	T	G	G	G	G	G	T	H
JAX00634445	7	29623365	0	C	T	C	C	T	T	C	C	C	T	C	C	C	C	T	C	H	C	C	H	C	H	T	H	T	C	C	T	T	T	C	T	H	H	C	H	H	C	T	C	C	C	C	C	C	C
JAX00149757	7	29648630	0	G	C	C	G	G	C	C	G	C	G	G	G	C	C	C	C	G	C	C	N	G	G	G	C	H	C	N	C	G	G	C	C	C	C	C	G	N	C	C	C	G	C	C	C	G	C
JAX00634454	7	29728894	0	G	A	A	G	G	G	A	G	G	G	G	G	A	G	G	A	G	A	A	H	G	G	G	H	G	A	H	G	G	G	H	G	H	H	G	G	G	G	G	A	G	A	A	A	G	H
JAX00634458	7	29734025	0	G	A	G	G	G	A	G	G	A	G	G	G	G	H	A	G	G	G	G	G	G	G	G	H	H	G	G	A	G	G	H	A	H	N	A	G	H	A	A	G	G	G	G	G	G	G
JAX00149765	7	29738158	0	G	T	T	G	G	G	T	G	G	G	G	G	T	G	G	T	G	T	T	H	G	G	G	N	G	T	H	G	G	G	H	G	H	H	G	G	G	G	G	T	G	T	T	T	G	H
JAX00634463	7	29745673	0	T	C	C	T	T	T	C	C	C	T	H	T	C	C	T	C	T	C	C	H	T	T	T	H	T	C	H	T	T	T	C	T	H	H	C	T	T	C	T	C	T	C	C	C	C	C
JAX00634465	7	29746037	0	C	T	T	C	C	C	T	C	T	C	C	C	T	H	C	T	C	T	T	H	C	C	C	H	C	T	H	C	C	C	T	C	H	H	T	C	C	T	C	T	C	T	T	T	C	H
JAX00634469	7	29755761	0	T	C	C	T	C	C	C	C	C	T	T	T	C	C	C	C	T	C	C	T	T	T	T	C	N	C	T	N	N	T	C	C	C	C	C	T	T	C	C	C	T	C	C	C	C	C
JAX00149766	7	29769572	0	T	C	C	T	C	C	C	C	C	C	H	T	C	C	C	C	H	C	C	C	T	H	C	C	C	C	T	C	C	C	C	C	C	C	C	H	H	C	C	C	T	C	C	C	C	C
JAX00634472	7	29808199	0	G	A	A	G	G	G	G	G	G	G	G	G	A	G	G	G	G	G	A	G	G	G	G	H	G	G	H	G	G	G	G	G	G	G	G	G	G	G	G	G	G	G	A	A	G	H
JAX00149770	7	29821454	0	G	A	A	G	G	G	G	A	G	G	H	G	A	H	G	G	G	G	A	G	G	G	G	G	G	G	N	G	G	G	G	G	G	G	G	G	G	G	G	G	G	G	A	A	A	A
JAX00149773	7	29858880	0	A	G	G	A	A	A	A	A	A	A	A	A	G	A	A	A	A	A	G	A	A	A	A	H	A	A	H	A	A	A	A	A	A	A	A	A	A	A	A	A	A	A	G	G	A	H
JAX00149774	7	29862669	0	T	C	C	T	T	T	T	C	C	T	H	T	C	C	T	T	T	T	C	T	T	T	T	H	T	T	H	T	T	T	C	T	T	T	C	T	T	C	T	T	T	T	C	C	C	C
JAX00231651	7	29884834	0	T	C	T	T	T	T	T	T	C	C	T	T	T	C	T	T	T	T	T	C	T	T	C	T	T	T	T	T	T	C	C	C	T	T	C	T	T	C	T	T	T	T	T	T	T	T
JAX00149777	7	29899490	0	A	G	G	A	A	A	A	G	G	G	A	A	G	G	A	A	A	A	G	H	A	A	H	H	A	A	H	A	A	G	H	H	A	A	G	A	A	G	A	A	A	A	G	G	G	G
JAX00634493	7	29947546	0	A	G	G	A	A	A	A	G	G	G	N	A	G	G	A	A	A	A	G	H	A	A	H	H	A	N	H	A	A	G	H	H	A	A	G	A	A	G	A	A	H	A	G	G	G	G
JAX00149779	7	29950499	0	G	A	A	G	G	G	G	A	G	G	H	G	A	H	G	G	G	G	A	G	G	G	G	H	G	G	H	G	G	G	G	G	G	G	G	G	G	G	G	G	G	G	A	A	A	A
JAX00634498	7	29958812	0	G	A	A	G	G	G	G	G	G	G	G	G	A	G	G	G	G	G	A	G	G	G	G	H	G	G	H	G	G	G	G	G	G	G	G	G	G	G	G	G	G	G	A	A	G	H
JAX00634508	7	29975909	0	C	T	C	C	C	C	C	T	C	C	H	C	C	H	C	C	C	C	C	C	C	C	C	C	C	C	C	C	C	C	C	C	C	C	C	C	C	C	C	C	C	C	C	C	T	H
JAX00149783	7	29979685	0	A	G	G	A	A	G	G	G	G	G	A	A	G	G	G	G	A	G	G	G	A	A	A	G	H	G	H	G	A	G	G	G	G	G	G	A	H	G	G	G	A	G	G	G	G	G
JAX00634516	7	30007456	0	A	G	G	A	A	A	A	G	A	A	H	A	G	H	A	A	A	A	G	A	A	A	A	A	A	A	A	A	A	A	A	A	A	A	A	A	A	A	A	A	A	A	G	G	G	G
JAX00149785	7	30016915	0	C	A	A	C	C	C	C	A	C	C	H	C	A	H	C	C	C	C	A	C	C	C	C	H	C	C	H	C	C	C	C	C	C	C	C	C	C	C	C	C	C	C	A	A	A	A
JAX00149787	7	30054666	0	A	G	G	A	A	A	A	A	A	A	A	A	G	A	A	A	A	A	G	A	A	A	A	H	A	A	H	A	A	A	A	A	A	A	A	A	A	A	A	A	A	A	G	G	A	H
JAX00149789	7	30065068	0	T	G	G	T	T	T	T	T	T	T	T	T	G	T	T	T	T	T	G	T	T	T	T	H	T	T	H	T	T	T	T	T	T	T	T	T	T	T	T	T	T	T	G	G	T	H
JAX00634525	7	30081467	0	A	G	G	A	A	A	A	A	G	A	A	A	G	H	A	A	A	A	G	A	A	A	A	H	A	A	N	A	A	A	H	A	A	A	G	A	A	G	A	A	A	A	G	G	A	N
JAX00634526	7	30081741	0	T	A	A	T	T	T	T	T	T	T	T	T	A	T	T	T	T	T	A	T	T	T	T	H	T	T	H	T	T	T	T	T	T	T	T	T	T	T	T	T	T	T	A	A	T	N
JAX00634527	7	30090610	0	C	T	C	C	C	T	T	C	C	T	C	C	C	C	T	T	C	T	C	T	C	C	H	T	H	T	C	T	C	T	H	T	T	T	C	C	H	C	T	T	C	T	C	C	C	C
JAX00634528	7	30092185	0	C	T	C	C	C	C	C	C	T	C	C	C	C	H	C	C	C	C	C	C	C	C	C	C	C	C	C	C	C	C	H	C	C	C	T	C	C	T	C	C	C	C	C	C	C	C
JAX00149791	7	30101841	0	T	G	G	T	T	T	T	T	G	T	T	T	G	H	T	T	T	T	G	T	T	T	T	H	T	T	H	T	T	T	H	T	T	T	G	T	T	G	T	T	T	T	G	G	T	H
JAX00634531	7	30103024	0	T	C	C	T	T	T	T	C	C	T	H	T	C	C	T	T	T	T	C	T	T	T	T	H	T	T	H	T	T	T	H	T	T	T	C	T	T	C	T	T	T	T	C	C	C	C
JAX00634534	7	30111379	0	C	T	T	C	C	C	C	C	T	C	C	C	T	H	C	C	C	C	T	C	C	C	C	N	C	C	H	C	C	C	N	C	C	C	T	C	C	T	C	C	C	C	T	T	C	H
JAX00634538	7	30122463	0	T	G	T	T	T	T	T	G	T	T	H	T	T	H	T	T	T	T	T	T	T	T	T	T	T	T	T	T	T	T	T	T	T	T	T	T	T	T	T	T	T	T	T	T	G	H
JAX00149794	7	30129090	0	T	C	C	T	T	T	T	T	T	T	T	T	C	T	T	T	T	T	C	T	T	T	T	H	T	T	H	T	T	T	T	T	T	T	T	T	T	T	T	T	T	T	C	C	T	H
JAX00634540	7	30171203	0	G	C	C	G	G	G	C	G	C	G	G	G	C	H	G	C	G	C	C	H	G	G	G	H	G	C	H	G	G	G	C	G	H	H	C	G	H	C	G	C	G	C	C	C	G	C
JAX00634541	7	30171348	0	T	C	C	T	T	T	T	T	T	T	T	T	C	T	T	T	T	T	C	T	T	T	T	H	T	T	H	T	T	T	T	T	T	T	T	T	T	T	T	T	T	T	C	C	T	C
JAX00634542	7	30171549	0	C	T	C	C	C	C	T	T	T	C	H	C	C	T	C	T	C	T	C	H	C	C	C	C	C	T	C	C	C	C	T	C	H	H	T	C	H	T	C	T	C	T	C	C	T	C
JAX00634544	7	30177979	0	G	A	A	G	A	G	G	A	G	G	H	G	A	H	G	G	H	G	A	G	G	H	H	H	H	G	H	G	A	G	G	G	G	G	G	H	G	G	G	G	G	G	A	A	A	A
JAX00149797	7	30178760	0	T	C	C	T	C	T	C	C	C	T	H	T	C	C	T	C	H	C	C	N	T	N	H	H	H	C	H	T	C	T	C	T	T	T	C	H	N	C	T	H	T	C	C	C	C	C
JAX00634550	7	30182947	0	A	G	G	A	A	A	A	A	G	A	A	A	G	H	A	A	A	A	G	A	A	A	A	H	A	A	H	A	A	A	H	A	A	A	G	A	H	G	A	A	A	A	G	G	A	G
JAX00634552	7	30183221	0	C	T	C	C	C	C	C	C	T	C	C	C	C	H	C	C	C	C	C	C	C	C	C	C	C	C	C	C	C	C	H	C	C	C	T	C	H	T	C	C	C	C	C	C	C	C
JAX00634554	7	30199305	0	T	C	T	T	C	T	T	T	T	T	T	T	T	T	T	T	H	T	T	T	T	H	H	T	H	T	T	T	C	T	T	T	T	T	T	H	T	T	T	T	T	T	T	T	T	T
JAX00634558	7	30200600	0	T	C	C	T	C	T	C	C	C	T	H	T	C	C	T	H	H	C	C	T	T	H	H	H	H	H	N	T	C	T	C	T	T	T	C	N	N	C	T	H	T	H	C	C	C	C
JAX00634564	7	30202124	0	T	G	G	T	T	T	G	G	T	T	H	T	G	H	T	G	T	G	G	H	T	T	T	H	T	G	H	T	T	T	H	T	H	H	T	T	T	T	T	G	T	G	G	G	G	G
JAX00634567	7	30222066	0	C	T	C	C	C	C	T	T	T	C	H	C	C	T	C	T	C	T	C	H	C	C	C	C	C	T	C	C	C	C	T	C	H	H	T	C	H	T	C	T	C	T	C	C	T	C
JAX00634577	7	30236538	0	T	C	T	T	T	T	T	C	T	T	N	T	T	H	T	T	T	T	T	T	T	T	T	T	T	T	T	T	T	T	T	T	T	T	T	T	T	T	T	T	T	T	T	T	C	T
JAX00634588	7	30240637	0	T	A	A	T	T	A	A	A	A	T	H	T	A	A	A	A	T	A	A	H	T	T	T	A	H	A	H	A	T	T	A	H	A	A	A	T	H	A	A	A	T	A	A	A	A	A
JAX00634593	7	30257811	0	T	C	T	T	T	T	C	C	C	T	H	T	T	C	T	C	T	C	T	H	T	T	T	T	T	C	T	T	T	T	C	T	H	H	C	T	H	C	T	C	T	C	T	T	C	T
JAX00149803	7	30258064	0	T	A	T	T	T	A	A	A	A	T	H	T	T	A	A	A	T	A	T	H	T	T	T	H	H	A	T	A	T	T	A	H	A	A	A	T	H	A	A	A	T	A	T	T	A	T
JAX00149804	7	30258148	0	T	C	T	T	T	T	C	C	C	T	H	T	T	C	T	C	T	C	T	H	T	T	T	T	T	C	T	T	T	T	C	T	H	H	C	T	H	C	T	C	T	C	T	T	C	T
JAX00634597	7	30268158	0	C	T	C	C	C	C	C	C	C	T	C	C	C	C	C	C	C	C	C	H	C	C	H	C	C	C	C	C	C	T	C	H	C	C	C	C	C	C	C	C	C	C	C	C	C	C
JAX00634598	7	30274769	0	T	C	C	T	T	T	T	C	T	T	H	T	C	H	T	T	T	T	C	T	T	T	T	H	T	T	H	T	T	T	T	T	T	T	T	T	T	T	T	T	T	T	C	C	C	C
JAX00149805	7	30290372	0	A	G	G	A	A	A	G	G	G	A	H	A	G	G	A	G	A	G	G	N	A	A	A	H	A	G	H	A	A	A	G	A	H	N	G	A	H	G	A	G	A	G	G	G	G	G
JAX00149806	7	30301662	0	G	A	A	G	G	G	G	G	G	G	G	G	A	G	G	G	G	G	A	G	G	G	G	N	G	G	H	G	G	G	G	G	G	G	G	G	G	G	G	G	G	G	A	A	G	A
JAX00634611	7	30301774	0	T	C	C	T	C	C	C	C	C	T	H	T	C	C	C	C	H	C	C	H	T	H	H	C	C	C	H	C	C	T	C	H	C	C	C	H	H	C	C	C	T	C	C	C	C	C
JAX00149807	7	30301849	0	C	T	T	C	C	C	C	C	C	C	C	C	T	C	C	C	C	C	T	C	C	C	C	H	C	C	H	C	C	C	C	C	C	C	C	C	C	C	C	C	C	C	T	T	C	T
JAX00634617	7	30312097	0	T	C	C	T	T	C	C	C	C	T	H	T	C	C	C	C	T	C	C	H	T	T	T	C	T	C	T	C	T	T	C	T	C	C	C	T	H	C	C	C	T	C	C	C	C	C
JAX00634622	7	30317965	0	G	T	G	G	G	G	G	T	G	G	H	G	G	H	G	G	G	G	G	G	G	G	G	G	G	G	G	G	G	G	G	G	G	G	G	G	G	G	G	G	G	G	G	G	T	G
JAX00634623	7	30318329	0	C	A	C	C	C	C	A	C	A	C	C	C	C	H	C	A	C	A	C	H	C	C	C	C	C	A	C	C	C	C	A	C	H	H	A	C	H	A	C	A	C	N	C	C	C	C
JAX00634625	7	30332474	0	G	A	A	G	G	A	G	G	G	G	G	G	A	G	A	G	G	G	A	G	G	G	G	A	H	G	H	A	G	G	G	H	H	H	G	G	G	G	A	G	G	G	A	A	G	A
JAX00149809	7	30334455	0	A	C	C	A	A	C	A	C	A	A	H	A	C	N	C	A	A	A	C	A	A	A	A	C	H	A	H	C	A	A	A	H	H	H	A	A	A	A	C	A	A	A	C	C	C	C
JAX00634633	7	30366105	0	G	A	G	G	G	G	A	G	G	G	G	G	G	G	G	A	G	A	G	N	G	G	G	G	G	A	G	G	G	G	N	G	G	H	G	G	G	G	G	A	G	A	G	G	G	N
JAX00634634	7	30366320	0	A	T	T	A	T	T	T	A	T	A	A	A	T	H	T	T	H	T	T	H	A	H	H	T	T	T	H	T	T	A	T	H	T	T	T	H	H	T	T	T	A	T	T	T	A	T
JAX00634635	7	30367940	0	G	C	C	G	C	C	C	G	C	G	G	G	C	H	C	C	H	C	C	H	G	H	H	C	C	C	H	C	C	G	C	H	C	C	C	H	H	C	C	C	G	C	C	C	G	C
JAX00634642	7	30379916	0	T	C	T	T	T	T	C	C	C	T	H	T	T	C	T	C	T	C	T	H	T	T	T	T	T	C	T	T	T	T	C	T	H	H	C	T	H	C	T	C	T	C	T	T	C	T
JAX00634644	7	30396801	0	G	A	G	G	G	G	G	A	G	G	H	G	G	H	G	G	G	G	G	G	G	G	G	G	G	G	G	G	G	G	G	G	G	G	G	G	G	G	G	G	G	G	G	G	A	G
JAX00634646	7	30396898	0	C	T	C	C	C	C	C	C	C	T	C	C	C	C	C	C	C	C	C	H	C	C	H	C	C	C	C	C	C	T	C	H	C	C	C	C	C	C	C	C	C	C	C	C	C	C
JAX00190050	7	30432017	0	G	A	A	G	A	A	A	G	A	G	G	G	A	H	A	A	H	A	A	H	G	H	H	A	A	A	H	A	A	G	A	H	A	A	A	H	H	A	A	A	G	A	A	A	G	A
JAX00149817	7	30443499	0	T	G	G	T	G	G	T	T	T	T	T	T	G	T	G	T	H	T	G	T	T	H	H	G	G	T	H	G	G	T	T	H	H	H	T	H	T	T	G	T	T	T	G	G	T	G
JAX00149818	7	30443531	0	T	C	T	T	T	T	C	C	C	T	T	T	T	C	T	C	T	C	T	T	T	T	T	T	T	C	T	T	T	T	C	T	T	T	C	T	T	C	T	C	T	H	T	T	H	T
JAX00634649	7	30455181	0	G	A	G	G	G	G	A	G	A	G	G	G	G	H	G	A	G	A	G	N	G	G	G	G	G	A	G	G	G	G	A	G	H	N	A	G	H	A	G	A	G	A	G	G	G	G
JAX00634664	7	30464772	0	T	C	C	T	C	C	C	C	C	T	H	T	C	C	C	C	H	C	C	H	T	H	H	C	C	C	H	C	C	T	C	H	C	C	C	H	H	C	C	C	T	C	C	C	C	C
JAX00634665	7	30464953	0	C	T	T	C	T	T	C	C	C	C	C	C	T	C	T	C	H	C	T	C	C	H	H	T	T	C	H	T	T	C	C	H	H	H	C	H	C	C	T	C	C	C	T	T	C	T
JAX00634666	7	30549041	0	G	A	G	G	G	G	A	G	A	G	G	G	G	H	G	A	G	A	G	H	G	G	G	G	G	A	G	G	G	G	A	G	H	H	A	G	H	A	G	A	G	A	G	G	G	G
JAX00634670	7	30552916	0	G	A	G	G	G	G	A	G	A	G	G	G	G	H	G	A	G	A	G	H	G	G	G	G	G	A	G	G	G	G	A	G	H	H	A	G	H	A	G	A	G	A	G	G	G	G
JAX00634671	7	30553207	0	G	A	A	G	G	A	G	G	G	A	G	G	A	G	A	G	G	G	A	H	G	G	H	A	H	G	H	A	G	A	G	A	H	H	G	G	G	G	A	G	G	G	A	A	G	A
JAX00634672	7	30553889	0	A	G	G	A	A	G	A	A	A	G	A	A	G	A	G	A	A	A	G	H	A	A	H	G	H	A	H	G	A	G	A	G	H	H	A	A	A	A	G	A	A	A	G	G	A	G
JAX00634673	7	30553970	0	T	C	C	T	C	C	C	C	C	C	H	T	C	C	C	C	H	C	C	C	T	H	C	C	C	C	H	C	C	C	C	C	C	C	C	H	H	C	C	C	T	C	C	C	C	C
JAX00149824	7	30559840	0	G	A	G	G	A	G	G	G	G	G	G	G	G	G	G	G	H	G	G	G	G	H	H	G	H	G	G	G	A	G	G	G	G	G	G	H	G	G	G	G	G	G	G	G	G	G
JAX00634680	7	30580350	0	G	C	C	G	G	C	G	G	G	G	G	G	C	G	C	G	G	G	C	G	G	G	G	C	H	G	H	C	G	G	G	H	H	H	G	G	G	G	C	G	G	G	C	C	G	C
JAX00634682	7	30582107	0	C	T	C	C	C	C	C	T	C	C	H	C	C	N	C	C	C	C	C	C	C	C	C	C	C	C	C	C	C	C	C	C	C	C	C	C	C	C	C	C	C	C	C	C	T	C
JAX00634685	7	30584569	0	A	G	A	A	A	A	A	A	A	G	A	A	A	A	A	A	A	A	A	H	A	A	H	A	A	A	A	A	A	G	A	H	A	A	A	A	A	A	A	A	A	A	A	A	A	A
JAX00634688	7	30585070	0	C	T	C	C	C	C	T	C	C	T	C	C	C	C	C	T	C	T	C	T	C	C	T	C	C	T	C	C	C	T	T	T	C	N	C	C	C	C	C	T	C	T	C	C	C	C
JAX00634693	7	30618942	0	G	A	G	G	G	G	A	G	A	G	G	G	G	H	G	A	G	A	G	A	G	G	G	G	G	A	G	G	G	G	A	G	H	H	A	G	H	A	G	A	G	A	G	G	G	G
JAX00634695	7	30621356	0	C	T	C	C	C	C	C	T	C	C	H	C	C	H	C	C	C	C	C	C	C	C	C	C	C	C	C	C	C	C	C	C	C	C	C	C	C	C	C	C	C	C	C	C	T	C
JAX00634697	7	30622501	0	T	C	T	T	T	T	C	C	C	T	H	T	T	C	T	C	T	C	T	H	T	T	T	T	T	C	T	T	T	T	C	T	H	H	C	T	H	C	T	C	T	C	T	T	C	T
JAX00634698	7	30622537	0	C	T	C	C	C	C	T	C	T	C	C	C	C	H	C	T	C	T	C	H	C	C	C	C	C	T	C	C	C	C	T	C	H	H	T	C	H	T	C	T	C	T	C	C	C	C
JAX00634701	7	30651270	0	G	T	G	G	G	G	T	G	G	G	G	G	G	G	G	T	G	T	G	H	G	G	G	G	G	T	G	G	G	G	H	G	G	H	G	G	G	G	G	T	G	T	G	G	G	G
JAX00149833	7	30660769	0	A	G	A	A	A	A	G	G	G	A	H	A	A	G	A	G	A	G	A	H	A	A	A	A	A	G	A	A	A	A	G	A	H	H	G	A	H	G	A	G	A	G	A	A	G	A
JAX00634705	7	30671890	0	A	G	A	A	A	A	G	G	G	G	H	A	A	G	A	G	A	G	A	G	A	A	N	A	A	G	A	A	A	G	G	A	H	H	G	A	H	G	A	G	A	G	A	A	G	A
JAX00634706	7	30679639	0	C	A	C	C	C	C	A	A	A	C	H	C	C	A	C	A	C	A	C	H	C	C	C	C	C	A	C	C	C	C	A	C	H	H	A	C	H	A	C	A	C	A	C	C	A	C
JAX00149836	7	30708613	0	T	C	T	T	T	T	C	C	C	T	H	T	T	C	T	C	T	C	T	H	T	T	T	T	T	C	T	T	T	T	C	T	H	H	C	T	H	C	T	C	T	C	T	T	C	T
JAX00149838	7	30733640	0	T	A	T	T	T	T	A	A	A	T	H	T	T	A	T	A	T	A	T	H	T	T	T	T	T	A	T	T	T	T	A	T	H	H	A	T	H	A	T	A	T	A	T	T	A	T
JAX00634720	7	30743586	0	T	G	G	T	G	G	G	G	G	T	H	T	G	G	G	G	H	G	G	H	T	H	H	G	G	G	H	G	G	T	G	H	G	G	G	H	H	G	G	G	T	G	G	G	G	G
JAX00634724	7	30743823	0	C	T	C	C	C	C	T	C	C	C	C	C	C	C	C	T	C	T	C	H	C	C	C	C	C	T	C	C	C	C	H	C	C	H	C	C	C	C	C	T	C	T	C	C	C	C
JAX00634728	7	30745670	0	C	G	C	C	C	C	C	C	C	G	C	C	C	C	C	C	C	C	C	H	C	C	H	C	C	C	C	C	C	G	C	H	C	C	C	C	C	C	C	C	C	C	C	C	C	C
JAX00634731	7	30753042	0	T	C	T	T	T	T	T	T	T	C	T	T	T	T	T	T	T	T	T	N	T	T	H	T	T	T	T	T	T	C	T	H	T	T	T	T	T	T	T	T	T	T	T	T	T	T
JAX00634734	7	30754254	0	C	T	C	C	C	C	T	C	T	C	C	C	C	H	C	T	C	T	C	H	C	C	C	C	C	T	C	C	C	C	T	C	H	H	T	C	H	T	C	T	C	T	C	C	C	C
JAX00634737	7	30770519	0	G	T	G	G	G	G	G	G	G	T	G	G	G	G	G	G	G	G	G	H	G	G	H	G	G	G	G	G	G	T	G	H	G	G	G	G	G	G	G	G	G	G	G	G	G	G
JAX00634739	7	30775750	0	T	C	C	T	T	C	C	C	C	C	H	T	C	C	C	C	T	C	C	C	T	T	H	C	N	C	H	C	T	C	C	C	C	C	C	T	H	C	C	C	T	C	C	C	C	C
JAX00634744	7	30779676	0	G	A	G	G	G	G	G	G	G	A	G	G	G	G	G	G	G	G	G	H	G	G	H	G	G	G	G	G	G	A	G	H	G	G	G	G	G	G	G	G	G	G	G	G	G	G
JAX00634746	7	30780848	0	A	G	G	A	G	G	G	G	G	G	H	A	G	G	G	G	H	G	G	G	A	H	G	G	G	G	N	G	G	G	G	G	G	G	G	H	H	G	G	G	A	G	G	G	G	G
JAX00634751	7	30783742	0	G	T	T	G	T	T	T	G	T	T	G	G	T	H	T	T	H	T	T	T	G	H	T	T	T	T	H	T	T	T	T	T	T	T	T	H	H	T	T	T	G	T	T	T	G	T
JAX00149843	7	30795039	0	G	A	G	G	G	G	A	A	A	G	H	G	G	A	G	A	G	A	G	H	G	G	G	G	G	A	G	G	G	G	A	G	H	H	A	G	H	A	G	A	G	A	G	G	A	G
JAX00634761	7	30797317	0	C	T	C	C	T	C	C	C	C	C	C	C	C	C	C	C	H	C	C	C	C	H	H	C	H	C	C	C	T	C	C	C	C	C	C	H	C	C	C	C	C	C	C	C	C	C
JAX00634768	7	30800968	0	A	G	G	A	A	G	G	A	G	A	A	A	N	H	G	G	A	G	G	H	A	A	A	G	H	G	N	G	N	A	G	H	G	G	G	A	H	G	G	G	A	G	G	G	A	G
JAX00634776	7	30841357	0	C	T	T	C	C	T	C	C	C	C	C	C	T	C	T	C	C	C	T	C	C	C	C	T	H	C	H	T	C	C	C	H	H	H	C	C	C	C	T	C	C	C	T	T	C	T
JAX00634782	7	30847175	0	G	A	G	G	G	G	G	A	G	G	H	G	G	H	G	G	G	G	G	G	G	G	G	G	G	G	G	G	G	G	G	G	G	G	G	G	G	G	G	G	G	G	G	G	A	G
JAX00634784	7	30847543	0	C	T	T	C	T	T	C	C	C	C	C	C	T	C	T	C	H	C	T	C	C	H	H	T	T	C	H	T	T	C	C	H	H	H	C	H	C	C	T	C	C	C	T	T	C	T
JAX00634785	7	30847784	0	C	T	C	C	C	C	C	C	C	T	C	C	C	C	C	C	C	C	C	H	C	C	H	C	C	C	C	C	C	T	C	H	C	C	C	C	C	C	C	C	C	C	C	C	C	C
JAX00634788	7	30848742	0	C	G	G	C	C	G	C	C	C	C	C	C	G	C	G	C	C	C	G	C	C	C	C	G	H	C	H	G	C	C	C	N	H	N	C	C	C	C	G	C	C	C	G	G	C	G
JAX00634789	7	30852093	0	T	C	C	T	C	C	C	C	C	T	T	T	N	C	C	C	N	C	C	H	T	T	T	C	C	C	H	C	C	T	C	N	C	C	C	T	T	C	N	C	N	C	C	C	C	C
JAX00634795	7	30857582	0	C	T	C	C	C	C	C	T	C	C	H	C	C	H	C	C	C	C	C	C	C	C	C	C	C	C	C	C	C	C	C	C	C	C	C	C	C	C	C	C	C	C	C	C	T	C
JAX00634796	7	30857775	0	T	G	G	T	T	G	T	T	T	T	T	T	G	T	G	T	T	T	G	T	T	T	T	G	H	T	H	G	T	T	T	H	H	H	T	T	T	T	G	T	T	T	G	G	T	G
JAX00634798	7	30858148	0	C	A	C	C	C	C	A	A	A	C	H	C	C	A	C	A	C	A	C	H	C	C	C	C	C	A	C	C	C	C	A	C	H	H	A	C	H	A	C	A	C	A	C	C	A	C
JAX00634799	7	30858370	0	G	A	G	G	G	G	G	A	G	G	H	G	G	H	G	G	G	G	G	G	G	G	G	G	G	G	G	G	G	G	G	G	G	G	G	G	G	G	G	G	G	G	G	G	A	G
JAX00149848	7	30867423	0	T	A	T	T	T	T	A	A	A	T	H	T	T	A	T	A	T	A	T	H	T	T	T	T	T	A	T	T	T	T	A	T	T	H	A	T	T	A	T	A	T	A	T	T	A	T
JAX00634803	7	30902867	0	C	T	C	C	C	C	C	T	C	C	H	C	C	H	C	C	C	C	C	C	C	C	C	C	C	C	C	C	C	C	C	C	C	C	C	C	C	C	C	C	C	C	C	C	T	C
JAX00634804	7	30912583	0	A	G	A	A	A	A	G	A	G	A	A	A	A	H	A	G	A	G	A	H	A	A	A	A	A	G	A	A	A	A	G	A	H	H	G	A	H	G	A	G	A	G	A	A	A	A
JAX00634805	7	30912663	0	T	C	T	T	T	T	C	T	C	T	T	T	T	H	T	C	T	C	T	H	T	T	T	T	T	C	T	T	T	T	C	T	H	H	C	T	H	C	T	C	T	C	T	T	T	T
JAX00149854	7	30921730	0	A	G	A	A	A	A	G	G	G	A	H	A	A	G	A	G	A	G	A	H	A	A	A	A	A	G	A	A	A	A	G	A	H	H	G	A	H	G	A	G	A	G	A	A	G	A
JAX00149856	7	30971144	0	G	A	G	G	G	G	A	G	A	G	G	G	G	H	G	A	G	A	G	H	G	G	G	G	G	A	G	G	G	G	A	G	H	H	A	G	H	A	G	A	G	A	G	G	G	G
JAX00634813	7	30997906	0	A	C	A	A	A	A	C	C	C	A	H	A	A	C	A	C	A	C	A	H	A	A	A	A	A	C	A	A	A	A	C	A	H	N	C	A	H	C	A	C	A	C	A	A	C	A
JAX00634821	7	31017776	0	A	G	G	A	G	G	G	G	G	G	H	A	G	G	G	G	H	G	G	G	A	H	G	G	G	G	H	G	G	G	G	G	G	G	G	H	H	G	G	G	A	G	G	G	G	G
JAX00149861	7	31021217	0	C	T	T	C	T	T	T	T	T	T	H	C	T	T	T	T	H	T	T	T	C	H	T	T	T	T	H	T	T	T	T	T	T	T	T	H	H	T	T	T	C	T	T	T	T	T
JAX00634827	7	31061948	0	C	G	C	C	C	C	G	G	G	G	H	C	C	G	C	G	C	G	C	G	C	C	H	C	C	G	C	C	C	G	G	H	H	H	G	C	H	G	C	G	C	G	C	C	G	C
JAX00634828	7	31063170	0	G	T	G	G	G	G	T	G	G	G	G	G	G	G	G	T	G	T	G	H	G	G	G	G	G	G	G	G	G	G	H	G	G	H	G	G	G	G	G	T	G	T	G	G	G	G
JAX00149864	7	31068927	0	T	C	C	T	C	C	C	C	C	T	H	T	C	C	C	C	H	C	C	H	T	H	H	C	C	C	H	C	C	T	C	H	C	C	C	H	H	C	C	C	T	C	C	C	C	C
JAX00634833	7	31073819	0	A	T	A	A	A	A	A	A	T	A	A	A	A	N	A	A	A	A	A	A	A	A	A	A	A	H	A	A	A	A	A	A	A	A	T	A	A	T	A	A	A	A	A	A	A	A
JAX00634861	7	31253153	0	G	A	G	G	G	G	A	G	A	G	G	G	G	H	G	A	G	A	G	H	G	G	G	G	G	A	G	G	G	G	A	G	H	H	A	G	H	A	G	A	G	A	G	G	G	G
JAX00634940	7	33101536	0	T	C	T	T	T	T	C	C	C	T	N	T	T	C	T	C	T	C	T	H	T	T	T	T	T	C	T	T	T	T	C	T	H	H	C	T	H	C	T	C	T	C	T	T	C	T
JAX00634942	7	33111532	0	C	G	C	C	C	C	G	G	G	C	H	C	C	G	C	G	C	G	C	H	C	C	C	C	C	G	C	C	C	C	G	C	N	H	G	C	H	G	C	G	C	G	C	C	G	C
JAX00149960	7	33111762	0	T	G	G	T	G	G	G	G	G	T	H	T	G	G	G	G	H	G	G	H	T	H	H	G	G	G	H	G	G	T	G	H	G	G	G	H	H	G	G	G	T	G	G	G	G	G
JAX00634944	7	33119325	0	C	T	C	C	C	C	T	C	T	C	C	C	C	H	C	T	C	T	C	H	C	C	C	C	C	T	C	C	C	C	T	C	H	H	T	C	H	T	C	T	C	T	C	C	C	C
JAX00634956	7	33216837	0	C	T	C	C	C	C	T	C	T	C	C	N	H	H	H	T	C	T	C	N	C	C	C	C	C	T	C	C	C	C	N	C	H	H	T	C	N	T	H	T	C	T	H	C	C	C
JAX00634957	7	33216949	0	C	T	C	C	C	C	T	C	T	C	C	C	C	H	C	T	C	T	C	H	C	C	C	C	C	T	C	C	C	C	T	C	H	H	T	C	H	T	C	T	C	T	C	C	C	C
JAX00634963	7	33294076	0	A	G	A	A	A	A	G	G	G	A	H	A	A	G	A	G	A	G	A	H	A	A	A	A	A	G	A	A	A	A	G	A	H	H	G	A	H	G	A	G	A	G	A	A	G	A
JAX00634968	7	33311269	0	C	T	C	C	C	C	T	C	T	C	C	C	C	H	C	T	C	T	C	H	C	C	C	C	C	T	C	C	C	C	T	C	H	H	T	C	H	T	C	T	C	T	C	C	C	C
JAX00149975	7	33313840	0	T	A	A	T	A	A	A	A	A	T	H	T	A	A	A	A	H	A	A	H	T	H	H	A	A	A	H	A	A	T	A	H	A	A	A	H	H	A	A	A	T	A	A	A	A	A
JAX00634971	7	33318380	0	C	T	C	C	C	C	C	C	T	C	C	C	C	H	C	C	C	C	C	C	C	C	C	C	C	T	C	C	C	C	H	C	H	C	T	C	H	T	C	C	C	C	C	C	C	C
JAX00634972	7	33319482	0	T	C	T	T	T	T	C	C	C	T	T	T	T	C	T	C	T	C	T	T	T	T	T	T	T	C	T	T	T	T	C	T	N	T	C	T	T	C	T	C	T	C	T	T	C	T
JAX00149976	7	33334759	0	A	T	T	A	T	T	A	A	A	T	A	A	T	A	T	A	H	A	T	H	A	H	T	T	T	A	H	T	T	T	A	T	H	N	A	H	A	A	T	A	A	A	T	T	A	T
JAX00634979	7	33335393	0	C	G	G	C	G	G	G	G	G	G	H	C	G	G	G	G	H	G	G	G	C	H	G	G	G	G	H	G	G	G	G	G	G	G	G	H	H	G	G	G	C	G	G	G	G	G
JAX00634984	7	33380074	0	C	T	C	C	C	C	T	C	T	C	C	C	C	H	C	T	C	T	C	H	C	C	C	C	C	T	C	C	C	C	T	C	H	H	T	C	H	T	C	T	C	T	C	C	C	C
JAX00149979	7	33384331	0	G	A	A	G	A	A	G	G	G	A	G	G	A	G	A	G	H	G	A	H	G	H	A	A	A	G	H	A	A	A	G	A	H	H	G	H	G	G	A	G	G	G	A	A	G	A
JAX00634987	7	33396535	0	T	C	T	T	T	T	C	T	C	T	T	T	T	H	T	C	T	C	T	H	T	T	T	T	T	C	T	T	T	T	C	T	H	H	C	T	H	C	T	C	T	C	T	T	T	T
JAX00634992	7	33404204	0	G	A	G	G	G	G	A	A	A	G	H	G	G	A	G	A	G	A	G	H	G	G	G	G	G	A	G	G	G	G	A	G	H	H	A	G	H	A	G	A	G	A	G	G	A	G
JAX00634994	7	33404950	0	G	A	G	G	G	G	G	G	A	G	G	G	G	H	G	G	G	G	G	G	G	G	G	G	G	A	G	G	G	G	H	G	H	G	A	G	H	A	G	G	G	G	G	G	G	G
JAX00634995	7	33410892	0	T	C	T	T	T	T	C	T	C	T	T	T	T	H	T	C	T	C	T	H	T	T	T	T	T	C	T	T	T	T	C	T	H	H	C	T	H	C	T	C	T	C	T	T	T	T
JAX00149982	7	33412020	0	G	T	T	G	T	T	T	T	T	T	H	G	T	T	T	T	H	T	T	T	G	H	T	T	T	T	H	T	T	T	T	T	T	T	T	H	H	T	T	T	G	T	T	T	T	T
JAX00634998	7	33452671	0	A	C	C	A	C	C	C	C	C	C	A	A	C	C	C	C	A	C	C	C	A	A	C	C	C	C	A	C	C	C	C	C	C	C	C	A	A	C	C	C	A	C	C	C	C	C
JAX00635001	7	33453152	0	T	C	T	T	T	T	C	C	C	T	H	T	T	C	T	C	T	C	T	H	T	T	T	T	T	C	T	T	T	T	C	T	H	H	C	T	H	C	N	C	T	C	T	T	C	T
JAX00635005	7	33454332	0	C	T	C	C	C	C	T	T	T	C	H	C	C	T	C	T	C	T	C	H	C	C	C	C	C	T	C	C	C	C	T	C	H	H	T	C	H	T	C	T	C	T	C	C	T	C
JAX00635009	7	33488912	0	A	C	C	A	C	C	A	A	A	A	A	A	C	A	C	A	H	A	C	A	A	N	H	C	C	A	H	C	C	A	A	H	H	N	A	H	A	A	C	A	A	A	C	C	A	C
JAX00635010	7	33490168	0	A	G	A	A	A	A	A	A	G	A	A	A	A	H	A	A	A	A	A	A	A	A	A	A	A	G	A	A	A	A	H	A	H	A	G	A	H	G	A	A	A	A	A	A	H	A
JAX00635011	7	33491312	0	A	G	G	A	G	G	A	A	A	A	A	A	G	A	G	A	G	A	G	A	A	G	G	G	G	A	G	G	G	A	A	G	G	G	A	G	A	A	G	A	A	A	G	G	A	G
JAX00635012	7	33493035	0	C	T	T	C	T	T	T	T	T	C	H	C	T	T	T	T	H	T	T	H	C	H	H	T	T	T	H	T	T	C	T	H	T	T	T	H	H	T	T	T	C	T	T	T	T	T
JAX00635017	7	33504802	0	C	T	C	C	C	C	C	T	C	C	H	C	C	H	C	C	C	C	C	C	C	C	C	C	C	C	C	C	C	C	C	C	C	C	C	C	C	C	C	C	C	C	C	C	T	C
JAX00149991	7	33552621	0	C	T	T	C	T	T	C	C	C	C	C	C	T	C	T	C	H	C	T	C	C	H	H	T	T	C	H	T	T	C	C	H	H	H	C	H	C	C	T	C	C	C	T	T	C	T
JAX00149992	7	33556110	0	G	A	A	G	A	A	G	G	G	G	G	G	A	G	A	G	N	G	A	G	G	N	N	A	A	G	N	A	A	G	G	G	H	H	G	G	G	G	A	G	G	G	A	A	G	A
JAX00149993	7	33559376	0	T	C	C	T	C	C	C	C	C	T	N	T	C	C	C	C	H	C	C	H	T	H	H	C	C	C	H	C	C	T	C	H	C	C	C	H	N	C	C	C	T	C	C	C	C	C
JAX00635027	7	33578429	0	G	T	G	G	G	G	G	T	G	G	H	G	G	H	G	G	G	G	G	G	G	G	G	G	G	G	G	G	G	G	G	G	G	G	G	G	G	G	G	G	G	G	G	G	T	G
JAX00149996	7	33593479	0	A	T	A	A	A	A	T	T	T	A	H	A	A	T	A	T	A	N	A	H	A	A	A	A	A	T	A	A	A	A	T	A	H	H	T	A	H	N	H	T	A	T	A	A	T	A
JAX00149997	7	33600976	0	C	T	T	C	T	T	C	C	C	C	C	C	T	C	T	C	H	C	T	C	C	H	H	T	T	C	H	T	T	C	C	H	H	H	C	H	C	C	T	C	C	C	T	T	C	T
JAX00635033	7	33609178	0	G	A	G	G	G	G	G	G	A	G	G	G	G	G	G	G	G	G	G	G	G	G	G	G	G	A	G	G	G	G	H	G	H	G	A	G	H	H	G	G	G	G	G	G	G	G
JAX00149998	7	33610007	0	G	A	G	G	G	G	G	A	G	G	H	G	G	H	G	G	G	G	G	G	G	G	G	G	G	G	G	G	G	G	G	G	G	G	G	G	G	G	G	G	G	G	G	G	A	G
JAX00149999	7	33610387	0	T	C	T	T	T	T	T	T	T	C	T	T	T	T	T	T	T	T	T	H	T	T	H	T	T	T	T	T	T	C	T	H	T	T	T	T	T	T	T	T	T	T	T	T	T	T
JAX00231682	7	33669319	0	G	A	G	G	G	G	G	G	A	G	G	G	G	H	G	G	G	G	G	G	G	G	G	G	G	A	G	G	G	G	H	G	H	G	A	G	H	A	G	G	G	G	G	G	G	G
JAX00635039	7	33685655	0	A	G	A	A	A	A	G	G	G	A	H	A	A	G	A	G	A	G	A	H	A	A	A	A	A	G	A	A	A	A	G	A	H	H	G	A	H	G	A	G	A	G	A	A	G	A
JAX00635048	7	33727956	0	A	G	A	A	A	A	G	A	G	A	A	A	A	H	A	G	A	G	A	H	A	A	A	A	A	G	A	A	A	A	G	A	H	H	G	A	H	G	A	G	A	G	A	A	A	A
JAX00635053	7	33760825	0	C	A	C	C	C	C	A	A	A	C	H	C	C	A	C	A	C	A	C	H	C	C	C	C	C	A	C	C	C	C	A	C	H	H	A	C	H	A	C	A	C	A	C	C	A	C
JAX00635062	7	33827688	0	G	A	G	G	G	G	G	A	G	G	H	G	G	H	G	G	G	G	G	G	G	G	G	G	G	G	G	G	G	G	G	G	G	G	G	G	G	G	G	G	G	G	G	G	A	G
JAX00635063	7	33828201	0	G	A	G	G	G	G	A	A	A	G	H	G	G	A	G	A	G	A	G	H	G	G	G	G	G	A	G	G	G	G	A	G	H	H	A	G	H	A	G	A	G	A	G	G	A	G
JAX00635068	7	33874209	0	T	G	T	T	T	T	G	T	T	T	T	T	T	T	T	G	T	G	T	H	T	T	T	T	T	T	T	T	T	T	H	T	T	H	T	T	T	T	T	G	T	G	T	T	T	T
JAX00635069	7	33892092	0	T	A	T	T	T	T	T	T	A	T	T	T	T	H	T	T	T	T	T	T	T	T	T	T	T	A	T	T	T	T	H	T	N	T	A	T	N	A	T	T	T	T	T	T	T	T
JAX00635071	7	33893564	0	G	A	G	G	G	G	G	A	G	G	H	G	G	H	G	G	G	G	G	G	G	G	G	G	G	G	G	G	G	G	G	G	G	G	G	G	G	G	G	G	G	G	G	G	A	G
JAX00635074	7	33902962	0	G	A	G	G	G	G	A	G	A	G	G	G	G	H	G	A	G	A	G	H	G	G	G	G	G	A	G	G	G	G	A	G	H	H	A	G	H	A	G	A	G	A	G	G	G	G
JAX00635077	7	33906315	0	G	T	G	G	G	G	T	G	T	G	G	G	G	H	G	T	G	T	G	H	G	G	G	G	G	T	G	G	G	G	T	G	H	H	T	G	H	T	G	T	G	T	G	G	N	G
JAX00635081	7	33919819	0	T	G	T	T	T	T	T	G	T	T	T	T	T	N	T	T	T	T	T	T	T	T	T	T	T	T	T	T	T	T	T	T	T	T	T	T	T	T	T	T	T	T	T	T	N	T
JAX00635084	7	33920699	0	T	C	C	T	C	C	C	C	C	C	H	T	C	C	C	C	H	C	C	C	T	H	C	C	C	C	H	C	C	C	C	C	C	C	C	H	H	C	C	C	T	C	C	C	C	C
JAX00635088	7	33923387	0	G	A	G	G	G	G	A	A	A	G	H	G	G	A	G	A	G	A	G	H	G	G	G	G	G	A	G	G	G	G	A	G	H	N	A	G	N	A	G	A	G	A	G	G	A	G
JAX00635093	7	33933138	0	A	C	C	A	C	C	C	C	C	C	H	A	C	C	C	C	H	C	C	C	A	H	C	C	C	C	H	C	C	C	C	C	C	C	C	H	H	C	C	C	A	C	C	C	C	C
JAX00635095	7	33936610	0	A	G	G	A	G	G	G	G	G	G	H	A	G	G	G	G	H	G	G	G	A	H	G	G	G	G	H	G	G	G	G	G	G	G	G	H	H	G	G	G	A	G	G	G	G	G
JAX00231687	7	33940292	0	G	A	G	G	G	G	A	G	A	G	G	N	G	N	G	A	G	A	G	H	G	G	G	G	G	A	G	G	G	G	A	G	H	H	A	G	H	A	G	A	G	A	G	G	G	G
JAX00635098	7	33950811	0	G	A	G	G	G	G	G	A	G	G	H	G	G	H	G	G	G	G	G	G	G	G	G	G	G	G	G	G	G	G	G	G	G	G	G	G	G	G	G	G	G	G	G	G	A	G
JAX00150023	7	33953228	0	A	G	A	A	A	A	G	A	G	A	A	A	A	H	A	G	A	G	A	H	A	A	A	A	A	G	A	A	A	A	G	A	H	H	G	A	H	G	A	G	A	G	A	A	A	A
JAX00635101	7	33954594	0	C	T	C	C	C	C	T	C	T	C	C	C	C	H	C	T	C	T	C	H	C	C	C	C	C	T	C	C	C	C	T	C	H	H	T	C	H	T	C	T	C	T	C	C	C	C
JAX00635107	7	33965298	0	G	A	G	G	G	G	A	A	A	G	H	G	G	A	G	A	G	A	G	H	G	G	G	G	G	A	G	G	G	G	A	G	H	H	A	G	H	A	G	A	G	A	G	G	A	G
JAX00150024	7	33967894	0	T	C	C	T	C	C	C	C	C	C	T	T	C	C	C	C	H	C	C	C	T	H	C	C	C	C	H	C	C	C	C	C	C	C	C	H	H	C	C	C	T	C	C	C	C	C
JAX00150025	7	33967965	0	G	A	G	G	G	G	A	G	A	G	G	G	G	H	G	A	G	A	G	H	G	G	G	G	G	A	G	G	G	G	A	G	H	H	A	G	H	A	G	A	G	A	G	G	G	G
JAX00635109	7	33968060	0	G	A	G	G	G	G	A	G	G	G	G	G	G	G	G	A	G	A	G	H	G	G	G	G	G	G	G	G	G	G	H	G	G	H	G	G	G	G	G	A	G	A	G	G	G	G
JAX00635110	7	33970039	0	A	G	G	A	G	G	G	G	G	A	H	A	G	G	G	G	H	G	G	H	A	H	H	G	G	G	H	G	G	A	G	H	G	G	G	H	H	G	G	G	A	G	G	G	G	G
JAX00635118	7	33996841	0	C	T	C	C	C	C	C	T	C	C	H	C	C	T	C	C	C	C	C	C	C	C	C	C	C	C	C	C	C	C	C	C	C	C	C	C	C	C	C	C	C	C	C	C	T	C
JAX00150027	7	34008444	0	C	T	C	C	C	C	T	C	C	C	C	C	C	C	C	T	C	T	C	H	C	C	C	C	C	C	C	C	C	C	H	C	C	H	C	C	C	C	C	T	C	T	C	C	C	C
JAX00635121	7	34008875	0	T	A	T	T	T	T	A	A	A	T	N	T	T	A	T	A	T	A	T	A	T	T	T	T	T	A	T	T	T	T	A	T	N	A	A	T	A	A	T	A	T	A	T	T	A	T
JAX00635123	7	34014151	0	C	T	C	C	C	C	T	C	T	C	C	C	C	H	C	T	C	T	C	H	C	C	C	C	C	T	C	C	C	C	T	C	C	H	T	C	H	T	C	T	C	T	N	C	C	C
JAX00635125	7	34025160	0	T	C	T	T	T	T	C	T	C	T	T	T	T	H	T	C	T	C	T	H	T	T	T	T	T	C	T	T	T	T	C	T	H	H	C	T	H	C	T	C	T	C	T	T	T	T
JAX00635126	7	34026651	0	G	C	G	G	G	G	C	C	C	G	H	G	G	C	G	C	G	C	G	H	G	G	G	G	G	C	G	G	G	G	C	G	H	H	C	G	H	C	G	C	G	C	G	G	C	G
JAX00635128	7	34029614	0	T	C	T	T	T	T	T	C	T	T	H	T	T	H	T	T	T	T	T	T	T	T	T	T	T	T	T	T	T	T	T	T	T	T	T	T	T	T	T	T	T	T	T	T	C	T
JAX00150030	7	34050709	0	T	C	T	T	C	T	C	C	C	T	H	T	T	C	T	C	H	C	T	H	T	H	H	T	H	C	T	T	C	T	C	T	H	H	C	H	H	C	T	C	T	C	T	T	C	T
JAX00635131	7	34050774	0	G	T	G	G	T	G	G	G	G	G	G	G	G	G	G	G	H	G	G	G	G	N	H	G	H	G	G	G	T	G	G	G	G	G	G	H	G	G	G	G	G	G	G	G	G	G
JAX00150033	7	34097431	0	G	C	G	G	C	G	C	C	C	G	N	G	G	C	G	C	H	C	G	H	G	H	H	G	H	C	G	G	C	G	C	G	N	H	C	H	N	C	G	C	G	C	G	G	C	G
JAX00150034	7	34101639	0	G	A	G	G	A	G	G	G	G	G	G	G	G	G	G	G	H	G	G	G	G	H	H	G	H	G	G	G	A	G	G	G	G	G	G	H	G	G	G	G	G	G	G	G	G	G
JAX00150035	7	34101810	0	T	C	T	T	T	T	C	C	C	T	H	T	T	C	T	C	T	C	T	H	T	T	T	T	T	C	T	T	T	T	C	T	H	H	C	T	H	C	T	C	T	C	T	T	C	T
JAX00635145	7	34124577	0	T	C	T	T	T	T	T	C	C	T	H	T	T	C	T	T	T	T	T	T	T	T	T	T	T	C	T	T	T	T	H	T	H	T	C	T	H	C	T	T	T	T	T	T	C	T
JAX00635149	7	34142774	0	C	T	C	C	C	C	T	C	T	C	C	C	C	H	C	T	C	T	C	H	C	C	C	C	C	T	C	C	C	C	T	C	H	H	T	C	H	T	C	T	C	T	C	C	C	C
JAX00635155	7	34150423	0	G	A	A	G	A	G	G	G	G	G	G	G	A	G	G	G	N	G	A	G	G	H	H	N	H	G	H	G	A	G	G	G	G	G	G	H	G	G	G	G	G	G	A	A	G	A
JAX00635156	7	34152705	0	C	T	C	C	C	C	C	T	C	C	H	C	C	H	C	C	C	C	C	C	C	C	C	C	C	C	C	C	C	C	C	C	C	C	C	C	C	C	C	C	C	C	C	C	T	C
JAX00635158	7	34160868	0	G	A	G	G	G	G	A	G	G	G	G	G	G	G	G	A	G	A	G	H	G	G	G	G	G	G	G	G	G	G	H	G	G	N	G	G	G	G	G	N	G	A	G	G	G	G
JAX00150039	7	34172164	0	C	G	G	C	C	C	G	G	C	C	C	C	G	N	C	G	C	G	G	H	C	C	C	H	C	C	H	C	C	C	H	C	C	H	C	C	C	C	C	G	H	G	G	G	G	G
JAX00635161	7	34184813	0	T	A	T	T	T	T	A	A	T	T	H	T	T	H	T	A	T	A	T	H	T	T	T	T	T	T	T	T	T	T	H	T	T	H	T	T	T	T	T	A	T	A	T	T	A	T
JAX00635165	7	34190408	0	T	C	C	T	C	T	C	C	C	C	H	T	C	C	T	C	H	C	C	C	T	H	C	H	H	C	H	T	C	C	C	H	H	H	C	H	H	C	T	C	H	C	C	C	C	C
JAX00150042	7	34208882	0	G	C	C	G	G	G	C	C	C	C	N	G	C	C	G	C	G	C	C	C	G	G	H	N	G	C	H	G	G	C	C	H	N	H	C	G	G	C	G	C	G	C	C	C	C	C
JAX00635170	7	34209269	0	C	T	C	C	C	C	T	C	C	C	C	C	C	C	C	T	C	T	C	H	C	C	C	C	C	C	C	C	C	C	N	C	C	H	C	C	C	C	C	T	C	T	C	C	C	C
JAX00635180	7	34245888	0	C	T	C	C	C	C	T	C	T	C	C	C	C	H	C	T	C	T	C	H	C	C	C	C	C	T	C	C	C	C	T	C	N	H	T	C	H	T	C	T	C	T	C	C	C	C
JAX00635184	7	34249361	0	C	T	C	C	C	T	T	C	T	C	C	C	C	H	N	T	C	T	C	H	C	C	C	H	H	T	C	T	C	C	T	H	T	T	T	C	H	T	T	T	C	T	C	C	C	C
JAX00635187	7	34255917	0	G	A	G	G	A	G	G	G	G	G	G	G	G	G	G	G	H	G	G	G	G	H	H	G	H	G	G	G	A	G	G	G	G	G	G	H	G	G	G	G	G	G	G	G	G	G
JAX00635189	7	34262247	0	T	C	T	T	T	C	C	C	C	T	H	T	T	C	C	C	T	C	T	H	T	T	T	H	H	C	T	C	T	T	C	H	C	C	C	T	H	C	C	C	T	C	T	T	C	T
JAX00150046	7	34265992	0	A	G	A	A	A	G	G	G	G	A	H	A	A	G	G	G	A	G	A	N	A	A	A	H	H	G	A	G	A	A	G	N	G	G	G	A	H	G	G	G	A	G	A	A	G	A
JAX00150048	7	34288965	0	G	A	G	G	A	A	A	G	A	G	G	G	G	H	A	A	H	A	G	H	G	H	H	H	A	A	G	A	A	G	A	N	A	A	A	H	H	A	A	A	G	A	G	G	G	G
JAX00635194	7	34292439	0	C	T	C	C	T	C	C	C	C	C	C	C	C	C	C	C	H	C	C	C	C	H	H	C	H	C	C	C	T	C	C	C	C	C	C	H	C	C	C	C	C	C	C	C	C	C
JAX00150049	7	34302616	0	G	A	G	G	A	A	G	G	A	G	G	G	G	A	A	G	H	G	G	G	G	N	N	G	A	A	G	H	A	G	G	G	A	G	A	N	H	A	A	G	G	G	G	G	H	G
JAX00635202	7	34322618	0	G	A	G	G	G	A	A	G	A	G	G	G	G	H	A	A	G	A	G	H	G	G	G	H	H	A	G	A	G	G	A	H	A	A	A	G	H	A	A	A	G	A	G	G	G	G
JAX00635209	7	34341259	0	T	G	T	T	G	G	G	G	G	T	H	T	T	G	G	G	H	G	T	H	T	H	H	H	G	G	T	G	G	T	G	H	G	G	G	H	H	G	G	G	T	G	T	T	G	T
JAX00635210	7	34341340	0	A	G	G	A	A	A	A	A	A	A	A	A	G	A	A	A	A	A	G	A	A	A	A	H	A	A	H	A	A	A	A	A	A	A	A	A	A	A	A	A	H	A	G	G	A	G
JAX00635216	7	34386385	0	G	A	G	G	A	G	G	G	G	A	G	G	G	G	G	G	N	G	G	H	G	H	A	G	H	G	G	G	A	A	G	H	G	G	G	H	G	G	G	G	G	G	G	G	G	G
JAX00635217	7	34386995	0	G	A	G	G	A	G	G	G	G	A	G	G	G	G	G	G	H	G	G	H	G	H	A	G	H	G	G	G	A	A	G	H	G	G	G	H	G	G	G	G	G	G	G	G	G	G
JAX00635219	7	34389720	0	C	T	C	C	C	C	C	C	C	T	C	C	C	C	C	C	C	C	C	H	C	C	H	C	C	C	C	C	C	T	C	H	C	C	C	C	C	C	C	C	C	C	C	C	C	C
JAX00635224	7	34393975	0	T	C	C	T	T	T	T	T	T	C	T	T	C	T	T	T	T	T	C	H	T	T	H	H	T	T	H	T	T	C	T	H	T	T	T	T	T	T	T	T	N	T	C	C	T	C
JAX00635225	7	34394391	0	A	C	A	A	C	C	C	C	C	C	H	A	A	C	C	C	H	C	A	C	A	H	C	H	C	C	A	C	C	C	C	C	C	C	C	H	H	C	C	C	A	C	A	A	C	A
JAX00635233	7	34399727	0	G	A	G	G	G	G	G	A	G	G	H	G	G	H	G	G	G	G	G	G	G	G	G	G	G	G	G	G	G	G	G	G	G	G	G	G	G	G	G	G	G	G	G	G	A	G
JAX00635242	7	34447074	0	G	A	G	G	G	G	G	A	A	G	H	G	G	A	G	G	G	G	G	G	G	G	G	G	G	A	G	G	G	G	H	G	H	G	A	G	H	A	G	G	G	G	G	G	A	G
JAX00635243	7	34447190	0	T	C	T	T	T	T	T	C	T	T	H	T	T	H	T	T	T	T	T	T	T	T	T	T	T	T	T	T	T	T	T	T	T	T	T	T	T	T	T	T	T	T	T	T	C	T
JAX00635244	7	34447259	0	C	G	C	C	C	C	C	C	G	C	C	C	C	H	C	C	C	C	C	C	C	C	C	C	C	G	C	C	C	C	H	C	N	C	G	C	H	G	C	C	C	C	C	C	C	C
JAX00635246	7	34447457	0	G	C	G	G	G	C	C	G	G	G	G	G	G	G	C	C	G	C	G	H	G	G	G	H	H	G	G	C	G	G	H	H	H	C	G	G	G	G	C	C	G	C	G	G	G	G
JAX00635255	7	34463562	0	T	C	C	T	T	C	C	C	C	T	H	T	C	C	C	C	T	C	C	H	T	T	T	C	H	C	N	C	T	T	C	H	C	C	C	T	H	C	C	C	T	C	C	C	C	N
JAX00635256	7	34464162	0	C	T	C	C	C	C	C	T	C	T	H	C	C	H	C	C	C	C	C	H	C	C	H	C	C	C	C	C	C	T	C	H	C	C	C	C	C	C	C	C	C	C	C	C	T	C
JAX00635257	7	34466656	0	C	A	C	C	C	C	C	C	C	A	C	C	C	C	C	C	C	C	C	A	C	C	N	C	C	C	C	C	C	A	C	H	C	C	C	C	C	C	C	C	C	C	C	C	C	C
JAX00635258	7	34466857	0	T	C	T	T	T	T	T	T	T	C	T	T	T	T	T	T	T	T	T	H	T	T	H	T	T	T	T	T	T	C	T	H	T	T	T	T	T	T	T	T	T	T	T	T	T	T
JAX00635263	7	34471201	0	C	T	C	C	C	C	C	T	C	C	N	C	C	N	C	C	C	C	C	C	C	C	C	C	C	C	C	C	C	C	C	C	C	C	C	C	C	C	C	C	C	C	C	C	T	C
JAX00635264	7	34473022	0	A	T	A	A	A	T	T	A	T	A	A	A	A	H	T	T	A	T	A	H	A	A	A	H	H	T	A	T	A	A	T	H	T	T	T	A	N	T	T	T	A	T	A	A	A	A
JAX00635265	7	34473092	0	T	A	T	T	A	T	T	A	T	A	H	T	T	H	T	T	H	T	T	H	T	H	A	T	H	T	T	T	A	A	T	H	T	T	T	H	T	T	T	T	T	T	T	T	A	T
JAX00635266	7	34473164	0	G	C	G	G	C	G	G	G	G	C	G	G	G	G	G	G	H	G	G	H	G	H	C	G	H	G	G	G	C	C	G	H	G	G	G	H	G	G	G	G	G	G	G	G	G	G
JAX00635271	7	34475748	0	T	C	C	T	C	C	C	C	C	T	H	T	C	C	C	C	H	C	C	N	T	H	H	C	C	C	H	C	C	T	C	N	C	C	C	H	T	C	C	C	H	C	C	C	C	C
JAX00150062	7	34478302	0	C	T	C	C	C	T	T	T	T	C	H	C	C	T	T	T	C	T	C	H	C	C	C	H	H	T	C	T	C	C	T	H	T	T	T	C	H	T	T	T	C	T	C	C	T	C
JAX00635278	7	34484872	0	T	C	C	T	C	C	C	C	C	C	H	T	C	C	C	C	H	C	C	C	T	H	C	C	C	C	H	C	C	C	C	C	C	C	C	H	H	C	C	C	H	C	C	C	C	C
JAX00635282	7	34490402	0	A	G	A	A	A	A	A	G	A	A	H	A	A	H	A	A	A	A	A	A	A	A	A	A	A	A	A	A	A	A	A	A	A	A	A	A	A	A	A	A	A	A	A	A	G	A
JAX00635285	7	34493463	0	A	C	C	A	A	C	C	C	C	C	H	A	C	C	C	C	A	C	C	C	A	A	H	C	H	C	H	C	A	C	C	C	C	C	C	A	H	C	C	C	H	C	C	C	C	C
JAX00635289	7	34504590	0	G	A	G	G	A	G	G	G	G	G	G	G	G	G	G	G	H	G	G	G	G	H	H	G	H	G	G	G	A	G	G	G	G	G	G	H	G	G	G	G	G	G	G	G	G	G
JAX00150064	7	34509400	0	T	G	G	T	T	T	T	T	T	T	T	T	G	T	T	T	T	T	G	T	T	T	T	H	T	T	H	T	T	T	T	T	T	T	T	T	T	T	T	T	H	T	G	G	T	G
JAX00635291	7	34509543	0	T	A	T	T	T	T	A	T	A	T	T	T	T	H	T	A	T	A	T	H	T	T	T	T	T	A	T	T	T	T	A	T	H	H	A	T	H	A	T	A	T	A	T	T	T	T
JAX00635294	7	34511074	0	G	A	G	G	G	A	G	A	G	G	H	G	G	H	A	G	G	G	G	G	G	G	G	H	H	G	G	A	G	G	G	H	H	H	G	G	G	G	A	G	G	G	G	G	A	G
JAX00635295	7	34512133	0	G	A	A	G	A	G	G	G	G	A	G	G	A	G	H	G	N	G	A	H	N	N	A	H	H	G	H	H	A	A	G	H	G	G	G	H	G	G	G	G	H	G	A	A	G	N
JAX00635298	7	34513893	0	A	G	G	A	G	G	A	G	A	G	H	A	G	H	G	A	H	A	G	H	A	H	G	G	G	A	A	G	G	G	A	G	H	H	A	H	A	A	G	A	H	A	G	G	G	G
JAX00231699	7	34517429	0	G	A	G	G	G	G	A	G	A	G	G	G	G	H	N	A	G	A	G	H	G	G	G	G	G	A	G	G	G	G	A	G	N	H	A	G	H	A	G	A	G	A	G	G	G	G
JAX00231701	7	34517469	0	G	A	G	G	G	G	A	G	A	G	G	G	G	H	G	A	G	A	G	H	G	G	G	G	G	A	G	G	G	G	A	G	H	H	A	G	H	A	G	A	G	A	G	G	G	G
JAX00635299	7	34517530	0	C	T	C	C	C	T	C	C	C	C	C	C	C	C	T	C	C	C	C	C	C	C	C	H	H	C	C	T	C	C	C	H	H	H	C	C	C	C	T	C	C	C	C	C	C	C
JAX00635303	7	34532505	0	A	G	A	A	G	A	A	A	A	G	A	A	A	A	A	A	H	A	A	H	A	H	G	A	H	A	A	A	G	G	A	H	A	A	A	H	A	A	A	A	A	A	A	A	A	A
JAX00150066	7	34536208	0	T	A	A	T	T	A	A	A	A	T	H	T	A	A	A	A	T	A	A	H	T	T	T	A	H	A	H	A	T	T	A	H	A	A	A	T	H	A	A	A	N	A	A	A	A	A
JAX00635309	7	34539326	0	G	A	A	G	A	G	G	A	G	A	N	G	A	H	G	G	H	G	A	H	G	H	A	H	G	G	H	G	A	A	G	N	G	G	G	H	G	G	G	G	H	G	A	A	A	A
JAX00635310	7	34543843	0	T	A	A	T	T	A	A	T	A	A	T	T	A	H	A	A	T	A	A	A	T	T	H	A	N	A	H	A	N	A	A	A	A	A	A	T	H	A	A	A	H	A	A	A	T	H
JAX00635311	7	34543991	0	G	A	G	G	A	G	G	A	G	G	H	G	G	H	G	G	H	G	G	G	G	H	H	G	H	G	G	G	A	G	G	G	G	G	G	H	G	G	G	G	G	G	G	G	A	G
JAX00150068	7	34544846	0	G	A	A	G	G	A	A	G	A	A	G	G	A	H	A	A	G	A	A	A	G	G	G	A	N	A	G	A	G	A	A	A	A	A	A	G	G	A	A	A	N	A	A	A	G	A
JAX00635312	7	34547899	0	G	A	G	G	G	G	A	G	A	G	G	G	G	H	G	A	G	A	G	H	G	G	G	G	G	A	G	G	G	G	A	G	H	H	A	G	H	A	G	A	G	A	G	G	G	G
JAX00635316	7	34562797	0	T	C	C	T	C	C	C	C	C	C	H	T	C	C	C	C	H	C	C	C	T	H	C	C	C	C	H	C	C	C	C	C	C	C	C	H	H	C	C	C	H	C	C	C	C	C
JAX00635318	7	34569455	0	A	C	A	A	A	A	A	A	C	A	A	A	A	H	A	A	A	A	A	A	A	A	A	A	A	C	A	A	A	A	H	A	H	A	C	A	H	C	A	A	A	A	A	A	A	A
JAX00635323	7	34578636	0	G	A	A	G	A	G	G	A	G	A	N	G	A	H	G	G	H	G	A	H	G	H	A	H	H	G	H	G	A	A	G	H	G	G	G	H	G	G	G	G	N	G	A	A	A	A
JAX00635326	7	34586087	0	C	T	C	C	T	T	T	T	T	C	H	C	C	T	T	T	N	T	C	N	C	H	H	H	T	T	C	T	T	C	T	H	T	T	T	N	H	T	T	T	C	T	C	C	T	C
JAX00635328	7	34587943	0	T	C	T	T	C	C	T	C	T	T	H	T	T	H	C	T	H	T	T	T	T	H	H	H	C	T	T	C	C	T	T	H	H	H	T	H	T	T	C	T	T	T	T	T	C	T
JAX00635331	7	34589318	0	A	C	A	A	C	C	C	A	C	A	A	A	A	C	C	C	C	C	A	C	A	C	C	N	C	C	A	C	C	A	C	C	C	C	C	C	C	C	C	C	H	C	A	A	H	H
JAX00635332	7	34589471	0	T	G	T	T	G	T	G	T	G	T	T	T	T	H	T	G	H	G	T	H	T	H	H	T	H	G	T	T	G	T	G	T	H	H	G	H	H	G	T	G	T	G	T	T	T	T
JAX00635335	7	34597461	0	G	T	G	G	G	T	T	G	T	G	G	G	G	H	T	T	G	T	G	H	G	G	G	H	H	T	G	T	G	G	T	H	T	T	T	G	H	T	T	T	G	T	G	G	G	G
JAX00635337	7	34605706	0	G	A	G	G	G	A	A	G	G	G	G	G	G	G	A	A	G	A	G	H	G	G	G	H	H	G	G	A	G	G	H	H	H	A	G	G	G	G	A	A	G	A	G	G	G	G
JAX00635350	7	34619078	0	G	A	G	G	G	G	G	G	A	G	G	G	G	H	G	G	G	G	G	G	G	G	G	G	G	A	G	G	G	G	H	G	H	G	A	G	H	A	G	G	G	G	G	G	G	G
JAX00635352	7	34622773	0	C	A	C	C	C	A	A	C	C	C	C	C	C	C	A	A	C	A	C	H	C	C	C	H	H	C	C	A	C	C	H	H	H	A	C	C	C	C	A	A	C	A	C	C	C	C
JAX00635353	7	34623375	0	C	T	C	C	C	T	T	C	C	C	C	C	C	C	T	T	C	T	C	T	C	C	C	H	H	C	C	T	C	C	H	N	N	T	C	C	C	C	T	T	C	T	C	C	C	C
JAX00150074	7	34626887	0	C	T	C	C	T	C	C	T	C	C	H	C	C	H	C	C	H	C	C	C	C	H	H	C	H	C	C	C	T	C	C	C	C	C	C	H	C	C	C	C	C	C	C	C	T	C
JAX00635358	7	34627318	0	G	C	G	G	C	G	G	C	G	G	H	G	G	H	G	G	H	G	G	G	G	H	H	G	H	G	G	G	C	G	G	G	G	G	G	H	G	G	G	G	G	G	G	G	C	G
JAX00635361	7	34628641	0	T	G	T	T	T	T	T	T	G	T	T	T	T	H	T	T	T	T	T	T	T	T	T	T	T	G	T	T	T	T	G	T	G	T	G	T	H	G	T	T	T	T	T	T	T	T
JAX00635367	7	34635322	0	T	C	T	T	T	C	C	T	C	T	T	T	T	H	C	C	T	C	T	H	T	T	T	H	H	C	T	C	T	T	C	H	C	C	C	T	C	C	C	C	T	C	T	T	T	T
JAX00150075	7	34649847	0	C	T	C	C	T	T	T	C	T	C	C	C	C	H	T	T	H	T	C	H	C	H	H	H	T	T	C	T	T	C	T	H	T	T	T	H	N	T	T	T	C	T	C	C	C	C
JAX00635376	7	34658658	0	G	A	G	G	G	G	G	A	A	G	H	G	G	A	G	G	G	G	G	G	G	G	G	G	G	A	G	G	G	G	H	G	H	G	A	G	H	A	G	G	G	G	G	G	A	G
JAX00635377	7	34659804	0	G	A	A	G	A	A	A	A	A	A	H	G	A	A	A	A	N	A	A	A	G	H	A	A	A	A	H	A	A	A	A	A	A	A	A	H	H	A	A	A	H	A	A	A	A	A
JAX00635382	7	34667516	0	C	T	C	C	C	C	C	C	T	C	C	C	C	H	C	C	C	C	C	C	C	C	C	C	C	T	C	C	C	C	H	C	H	C	T	C	H	T	C	C	C	C	C	C	C	C
JAX00635383	7	34667709	0	T	C	T	T	T	C	C	T	C	T	T	T	T	H	C	C	T	C	T	H	T	T	T	H	H	C	T	C	T	T	C	H	C	C	C	T	H	C	C	C	T	C	T	T	T	T
JAX00635389	7	34682339	0	C	T	T	C	C	C	C	C	C	C	C	C	T	C	C	C	C	C	T	C	C	C	C	H	C	C	H	C	C	C	C	C	C	C	C	C	C	C	C	C	H	C	T	T	C	T
JAX00635394	7	34689947	0	A	G	A	A	A	G	G	A	G	A	A	A	A	H	G	G	A	G	A	H	A	A	A	H	H	G	A	G	A	A	G	H	G	G	G	A	H	G	G	G	A	G	A	A	A	A
JAX00635395	7	34697631	0	A	C	A	A	A	A	A	A	A	C	A	A	A	A	A	A	A	A	A	H	A	A	H	A	A	A	A	A	A	C	A	H	A	A	A	A	A	A	A	A	A	A	A	A	A	A
JAX00635396	7	34698138	0	T	G	T	T	T	T	T	G	T	T	H	T	T	H	T	T	T	T	T	T	T	T	T	T	T	T	T	T	T	T	T	T	T	T	T	T	T	T	T	T	T	T	T	T	G	T
JAX00635397	7	34698163	0	A	C	A	A	A	C	C	A	C	C	A	A	A	N	C	C	A	C	A	C	A	A	H	H	H	C	A	C	A	C	C	C	C	C	C	A	H	C	C	C	A	C	A	A	A	A
JAX00635404	7	34712907	0	T	C	T	T	T	T	T	T	C	T	T	T	T	H	T	T	T	T	T	T	T	T	T	T	T	C	T	T	T	T	H	T	H	T	C	T	H	C	T	T	T	T	T	T	T	T
JAX00635407	7	34716605	0	G	A	G	G	G	G	G	G	G	A	G	G	G	G	G	G	G	G	G	H	G	G	H	G	G	G	G	G	G	A	G	H	G	G	G	G	G	G	G	G	G	G	G	G	G	G
JAX00635413	7	34727533	0	C	T	C	C	C	C	C	C	T	C	C	C	C	H	C	C	C	C	C	C	C	C	C	C	C	T	C	C	C	C	H	C	H	C	T	C	T	T	C	C	C	C	C	C	C	C
JAX00635420	7	34740755	0	C	T	C	C	C	C	C	T	C	C	H	C	C	H	C	C	C	C	C	C	C	C	C	C	C	C	C	C	C	C	C	C	C	C	C	C	C	C	C	C	C	C	C	C	T	C
JAX00635435	7	34774710	0	T	C	T	T	C	T	T	T	T	T	T	T	T	T	T	T	N	T	T	T	T	N	C	T	H	T	T	T	C	T	T	T	T	T	T	N	T	T	T	T	T	T	T	T	T	T
JAX00635439	7	34776086	0	A	G	A	A	A	A	G	A	A	A	A	A	A	A	A	H	A	H	A	H	A	A	A	A	A	A	A	A	A	A	H	A	A	N	A	A	A	A	A	G	A	G	A	A	A	A
JAX00150085	7	34778700	0	A	G	A	A	G	A	G	G	G	A	H	A	A	G	A	G	H	G	A	H	A	H	H	A	H	G	A	A	G	A	G	A	H	H	G	H	H	G	A	G	A	G	A	A	G	A
JAX00635444	7	34791301	0	G	A	G	G	G	G	A	G	G	G	G	G	G	G	G	A	G	A	G	H	G	G	G	G	G	G	G	G	G	G	H	G	G	H	G	G	G	G	G	A	G	A	G	G	G	G
JAX00635445	7	34791384	0	A	G	A	A	A	A	G	G	G	A	H	A	A	G	A	G	A	G	A	H	A	A	A	A	A	G	A	A	A	A	G	A	H	H	G	A	H	G	A	G	A	G	A	A	G	A
JAX00635448	7	34794895	0	C	A	C	C	C	C	C	A	C	C	H	C	C	H	C	C	C	C	C	C	C	C	C	C	C	C	C	C	C	C	C	C	C	C	C	C	C	C	C	C	C	C	C	C	A	C
JAX00231705	7	34817392	0	A	C	A	A	A	A	C	A	C	A	A	A	A	H	A	C	A	C	A	H	A	A	A	A	A	C	A	A	A	A	C	A	H	H	C	A	H	C	A	C	A	C	A	A	A	A
JAX00150088	7	34822612	0	C	T	T	C	C	T	C	C	C	C	C	C	T	C	T	C	C	C	T	C	C	C	C	T	H	C	H	T	C	C	C	H	H	H	C	C	C	C	T	C	H	C	T	T	C	T
JAX00150089	7	34825347	0	T	C	C	T	T	C	C	C	C	T	H	T	C	C	C	C	T	C	C	H	T	T	T	C	H	C	H	C	T	T	C	H	C	C	C	T	H	C	C	C	H	C	C	C	C	C
JAX00635451	7	34841707	0	A	C	A	A	C	A	A	A	A	C	A	A	A	A	A	A	H	A	A	H	A	H	C	A	H	A	A	A	C	C	A	H	A	A	A	H	A	A	A	A	A	A	A	A	A	A
JAX00635455	7	34844574	0	T	A	T	T	T	T	T	A	T	T	H	T	T	H	T	T	T	T	T	T	T	T	T	T	T	T	T	T	T	T	T	T	T	T	T	T	T	T	T	T	T	T	T	T	A	T
JAX00635456	7	34846095	0	T	C	T	T	T	T	C	C	C	T	H	T	T	C	T	C	T	C	T	H	T	T	T	T	T	C	T	T	T	T	C	T	H	H	C	T	H	C	T	C	T	C	T	T	C	T
JAX00150091	7	34861659	0	T	C	C	T	C	C	T	C	T	T	H	T	C	H	C	T	H	T	C	T	T	H	H	C	C	T	H	C	C	T	T	H	H	H	T	H	T	T	C	T	H	T	C	C	C	C
JAX00635465	7	34864195	0	T	C	T	T	T	T	T	T	C	T	T	T	T	H	T	T	T	T	T	T	T	T	T	T	T	C	T	T	T	T	H	T	H	T	C	T	H	C	T	T	T	T	T	T	T	T
JAX00635472	7	34878372	0	G	A	G	G	G	A	G	G	G	G	G	G	G	G	A	G	G	G	G	G	G	G	G	H	H	G	G	A	G	G	G	H	N	H	G	G	G	G	A	G	G	G	G	G	G	G
JAX00635474	7	34879708	0	T	C	T	T	T	T	C	T	C	T	T	T	T	H	T	N	T	C	T	T	T	T	T	T	T	H	T	T	T	T	C	T	T	T	N	T	T	N	T	H	T	N	T	T	T	T
JAX00635475	7	34882237	0	G	A	A	G	A	A	G	G	G	A	G	G	A	G	A	G	H	G	A	H	G	H	A	A	A	G	H	A	A	A	G	A	H	H	G	H	G	G	A	G	H	G	A	A	G	A
JAX00635476	7	34882710	0	T	G	G	T	G	G	G	G	G	G	H	T	G	G	G	G	H	G	G	G	T	H	G	G	G	G	H	G	G	G	G	G	G	G	G	H	H	G	G	G	H	G	G	G	G	G
JAX00150093	7	34898425	0	A	G	G	A	G	G	G	G	G	G	H	A	G	G	G	G	H	G	G	G	A	H	G	G	G	G	H	G	G	G	G	G	G	G	G	H	H	G	G	G	H	G	G	G	G	G
JAX00635480	7	34899703	0	C	T	C	C	C	C	T	T	T	C	H	C	C	T	C	T	C	T	C	H	C	C	C	C	C	T	C	C	C	C	T	C	H	H	T	C	H	T	C	T	C	T	C	C	T	C
JAX00635491	7	34908854	0	G	A	G	G	G	G	G	G	A	G	G	G	G	H	G	G	G	G	G	G	G	G	G	G	G	A	G	G	G	G	H	G	H	G	A	G	H	A	G	G	G	G	G	G	G	G
JAX00150095	7	34915022	0	A	T	T	A	T	A	A	A	A	A	A	A	T	A	A	A	H	A	T	A	A	H	H	H	H	A	H	A	T	A	A	A	A	A	A	H	A	A	A	A	H	A	T	T	A	T
JAX00635496	7	34915146	0	T	C	C	T	C	T	T	T	T	T	T	T	C	T	T	T	H	T	C	T	T	H	H	H	H	T	H	T	C	T	T	T	T	T	T	H	T	T	T	T	H	T	C	C	T	C
JAX00635497	7	34915243	0	G	A	G	G	G	G	A	G	A	G	G	G	G	H	G	A	G	A	G	A	G	G	G	G	G	A	G	G	G	G	A	G	H	H	A	G	H	A	G	A	G	A	G	G	G	G
JAX00150096	7	34920787	0	C	T	T	C	T	C	C	C	C	C	C	C	T	C	C	C	C	C	T	C	C	C	H	N	N	C	C	C	T	C	C	C	C	C	C	C	C	C	C	C	C	C	T	T	C	T
JAX00231709	7	34933863	0	C	T	C	C	C	C	C	T	C	C	H	C	C	H	C	C	C	C	C	C	C	C	C	C	C	C	C	C	C	C	C	C	C	C	C	C	C	C	C	C	C	C	C	C	T	C
JAX00150097	7	34941652	0	G	C	C	G	G	C	C	C	C	C	H	G	C	C	C	C	G	C	C	C	G	G	H	C	H	C	H	C	G	C	C	C	C	C	C	G	H	C	C	C	H	C	C	C	C	C
JAX00635504	7	34945342	0	G	A	G	G	G	G	G	G	A	G	G	G	G	H	G	G	G	G	G	G	G	G	G	G	G	A	G	G	G	G	H	G	H	G	A	G	H	A	G	G	G	G	G	G	G	G
JAX00635505	7	34947430	0	A	G	G	A	A	A	A	A	A	G	A	A	G	A	A	A	A	A	G	H	A	A	H	H	A	A	H	A	A	G	A	H	A	A	A	A	A	A	A	A	H	A	G	G	A	G
JAX00635506	7	34947518	0	C	A	C	C	A	C	C	C	C	C	C	C	C	C	C	C	H	C	C	C	C	H	H	C	H	C	C	C	A	C	C	C	C	C	C	H	C	C	C	C	C	C	C	C	C	C
JAX00635508	7	34949425	0	G	T	T	G	G	G	G	G	G	T	G	G	T	G	G	G	G	G	T	H	G	G	H	H	G	G	H	G	G	T	G	H	G	G	G	G	G	G	G	G	H	G	T	T	G	T
JAX00635511	7	34981782	0	T	C	C	T	C	C	C	C	C	C	H	T	C	C	C	C	H	C	C	C	H	H	C	C	C	C	C	C	C	C	C	C	C	C	C	H	H	C	C	C	C	C	C	C	C	C
JAX00635512	7	34983131	0	G	A	G	G	A	G	G	G	G	G	G	G	G	G	G	G	N	G	G	G	G	N	N	G	H	G	G	G	A	G	G	G	G	G	G	N	G	G	G	G	G	G	G	G	G	G
JAX00635514	7	35000453	0	G	A	G	G	G	G	G	A	G	G	H	G	G	H	G	G	G	G	G	G	G	G	G	G	G	G	G	G	G	G	G	G	G	G	G	G	G	G	G	G	G	G	G	G	A	G
JAX00150103	7	35018232	0	T	C	C	T	C	C	C	C	C	C	C	T	C	C	C	C	N	C	C	C	T	N	C	C	C	C	H	C	C	C	C	C	C	C	C	N	N	C	C	C	H	C	C	C	C	C
JAX00150107	7	35071049	0	C	T	T	C	T	T	C	C	C	T	C	C	T	C	T	C	H	C	T	H	C	H	T	T	T	C	H	T	T	T	C	T	H	H	C	H	C	C	T	C	H	C	T	T	C	T
JAX00635531	7	35074195	0	G	A	G	G	A	G	G	G	G	G	G	G	G	G	G	G	H	G	G	G	G	H	H	G	H	G	G	G	A	G	G	G	G	G	G	H	G	G	G	G	G	G	G	G	G	G
JAX00635532	7	35074457	0	G	T	G	G	G	T	G	G	G	G	G	G	G	G	T	G	G	G	G	G	G	G	G	H	H	G	G	T	G	G	G	H	H	H	G	G	G	G	T	G	G	G	G	G	G	G
JAX00635542	7	35095135	0	C	T	C	C	C	C	C	C	T	C	C	C	C	H	C	C	C	C	C	C	C	C	C	C	C	T	C	C	C	C	H	C	H	C	T	C	H	T	C	C	C	C	C	C	C	C
JAX00635545	7	35097209	0	G	A	G	G	G	G	A	A	A	A	N	G	G	A	G	A	G	A	G	A	G	G	H	G	G	A	G	G	G	A	A	H	H	H	A	G	H	A	G	A	G	A	G	G	A	G
JAX00635547	7	35099296	0	C	G	C	C	C	C	C	G	C	C	H	C	C	H	C	C	C	C	C	C	C	C	C	C	C	C	C	C	C	C	C	C	C	C	C	C	C	C	C	C	C	C	C	C	G	C
JAX00150109	7	35103117	0	G	A	A	G	G	A	G	G	G	G	G	G	A	G	A	G	G	G	A	G	G	G	G	A	H	G	H	A	G	G	G	H	H	H	G	G	G	G	A	G	H	G	A	A	G	A
JAX00150110	7	35118349	0	A	G	G	A	A	G	G	G	G	G	H	A	G	G	G	G	A	G	G	G	A	A	H	G	H	G	H	G	A	G	G	G	G	G	G	A	H	G	G	G	H	G	G	G	G	G
JAX00150111	7	35123314	0	T	C	C	T	T	C	C	C	C	C	H	T	C	C	C	C	T	C	C	C	T	T	H	C	H	C	H	C	T	C	C	C	C	C	C	T	H	C	C	C	H	C	C	C	C	C
JAX00231711	7	35124514	0	C	T	C	C	C	C	T	C	T	C	C	C	C	H	C	T	C	T	C	N	C	C	C	C	C	T	C	C	C	C	T	C	H	C	T	C	C	T	C	T	C	T	C	C	C	C
JAX00635551	7	35133056	0	C	T	C	C	C	C	T	C	T	C	C	C	C	H	C	T	C	T	C	H	C	C	C	C	C	T	C	C	C	C	T	C	H	H	T	C	H	T	C	T	C	T	C	C	C	C
JAX00635554	7	35138657	0	T	C	C	T	T	C	C	C	C	C	H	T	C	C	C	C	T	C	C	C	T	T	H	C	H	C	H	C	T	C	C	C	C	C	C	T	H	C	C	C	H	C	C	C	C	C
JAX00635556	7	35149281	0	A	G	A	A	A	A	A	G	A	A	H	A	A	H	A	A	A	A	A	A	A	A	A	A	A	A	A	A	A	A	A	A	A	A	A	A	A	A	A	A	A	A	A	A	G	A
JAX00635562	7	35166487	0	T	C	T	T	T	T	T	T	C	T	T	T	T	N	T	T	T	T	T	T	T	T	T	T	T	C	T	T	T	T	H	T	H	T	C	T	H	C	T	T	T	T	T	T	T	T
JAX00150115	7	35175721	0	T	C	C	T	T	C	T	C	T	C	H	T	C	T	C	T	T	T	C	H	T	T	H	C	H	T	H	C	T	C	T	C	H	H	T	T	T	T	C	T	H	T	C	C	C	C
JAX00635568	7	35184588	0	G	A	A	G	G	A	G	G	G	A	G	G	A	G	A	G	G	G	A	H	G	G	H	A	H	G	H	A	G	A	G	A	H	H	G	G	G	G	A	G	H	G	A	A	G	A
JAX00150116	7	35189699	0	C	A	A	C	C	C	C	A	C	A	H	C	A	H	C	C	C	C	A	H	C	C	H	H	C	C	H	C	C	A	C	H	C	C	C	C	C	C	C	C	H	C	A	A	A	A
JAX00635575	7	35200625	0	G	A	G	G	G	A	A	A	A	G	H	G	G	A	A	A	G	A	G	H	G	G	G	H	H	A	G	A	G	G	A	H	A	A	A	G	H	A	A	A	G	A	G	G	A	G
JAX00150117	7	35214782	0	A	G	A	A	A	G	G	G	G	G	H	A	A	G	G	G	A	G	A	G	A	A	H	H	H	G	A	G	A	G	G	G	G	G	G	A	H	G	G	G	A	G	A	A	H	A
JAX00150118	7	35216040	0	T	C	T	T	T	C	C	C	C	C	H	T	T	C	C	C	T	C	T	C	T	T	N	H	H	C	T	C	T	C	C	C	C	C	C	T	N	C	C	C	T	C	T	T	C	T
JAX00635581	7	35217081	0	C	T	C	C	C	C	C	C	T	C	C	C	C	H	N	C	C	C	C	C	C	C	C	C	C	T	H	C	C	C	H	C	N	C	T	C	N	T	C	C	C	C	C	C	C	C
JAX00150120	7	35244274	0	A	G	A	A	A	G	G	G	G	G	H	A	A	G	G	G	A	G	A	G	A	A	H	H	H	G	A	G	A	G	G	G	G	G	G	A	H	G	G	G	A	G	A	A	G	A
JAX00635583	7	35248283	0	G	A	A	G	G	G	A	A	A	A	H	G	A	A	G	A	G	A	A	A	G	G	H	H	G	A	H	G	G	A	A	H	H	H	A	G	H	A	H	A	H	A	A	A	A	A
JAX00635587	7	35269339	0	C	T	T	C	C	C	C	C	C	C	C	C	T	C	C	C	C	C	T	C	C	C	C	H	C	C	H	C	C	C	C	C	C	C	C	C	C	C	C	C	H	C	T	T	H	T
JAX00635598	7	35317984	0	C	T	C	C	C	C	C	C	T	C	C	C	C	H	C	C	C	C	C	C	C	C	C	C	C	T	C	C	C	C	H	C	H	C	T	C	H	T	C	C	C	C	C	C	C	C
JAX00635604	7	35354087	0	A	G	A	A	A	A	G	A	G	A	A	A	A	H	A	G	A	G	A	H	A	A	A	A	A	G	A	A	A	A	G	N	H	H	G	A	H	G	A	G	A	G	A	A	H	A
JAX00150131	7	35374219	0	G	A	G	G	G	A	G	G	G	G	G	G	G	G	A	G	G	G	G	G	G	G	G	H	H	G	G	A	G	G	G	H	H	H	G	G	G	G	A	G	G	G	G	G	G	G
JAX00635615	7	35407112	0	G	T	T	G	G	T	T	T	T	G	H	G	T	T	T	T	G	T	T	H	G	G	G	T	T	T	H	T	G	G	T	H	T	T	T	G	H	T	T	T	H	T	T	T	T	T
JAX00635620	7	35412392	0	A	G	A	A	A	A	G	A	G	A	A	A	A	H	A	G	A	G	A	H	A	A	A	A	A	G	A	A	A	A	G	A	H	H	G	A	H	G	A	G	A	G	A	A	A	A
JAX00635621	7	35416345	0	C	T	T	C	C	T	C	C	C	C	C	C	T	C	T	C	C	C	T	C	C	C	C	T	H	C	H	T	C	C	C	H	H	H	C	C	C	C	T	C	H	C	T	T	C	T
JAX00635622	7	35416617	0	G	A	G	G	G	G	A	G	A	G	G	G	G	H	G	A	G	A	G	H	G	G	G	G	G	A	G	G	G	G	A	G	N	H	A	G	H	A	G	A	G	A	G	G	G	G
JAX00150136	7	35450417	0	C	T	C	C	C	T	C	C	C	C	C	C	C	C	T	C	C	C	C	C	C	C	C	H	H	C	C	T	C	C	C	H	H	H	C	C	C	C	T	C	C	C	C	C	C	C
JAX00635625	7	35463899	0	C	T	C	C	C	C	T	T	C	C	H	C	C	H	C	T	C	T	C	H	C	C	C	C	C	C	C	C	C	C	H	C	C	H	C	C	C	C	C	T	C	T	C	C	T	C
JAX00635628	7	35477072	0	G	A	A	G	G	A	G	G	G	A	G	G	A	G	A	G	G	G	A	H	G	G	H	A	H	G	H	A	G	A	G	A	H	H	G	G	G	G	A	G	H	G	A	A	G	A
JAX00635629	7	35479574	0	G	T	G	G	G	G	T	G	G	G	G	G	G	G	G	T	G	T	G	H	G	G	G	G	G	G	G	G	G	G	H	G	G	H	G	G	G	G	G	T	G	T	G	G	G	G
JAX00635631	7	35490368	0	G	A	G	G	G	A	G	G	G	G	G	G	G	G	A	G	G	G	G	G	G	G	G	H	H	G	G	A	G	G	G	H	H	H	G	G	G	G	A	G	G	G	G	G	G	G
JAX00150140	7	35492381	0	C	T	T	C	C	T	T	T	T	T	N	C	T	T	T	T	C	T	T	T	C	C	H	T	N	T	N	T	C	T	T	T	T	T	T	C	N	T	T	T	C	T	T	T	T	T
JAX00635637	7	35553945	0	A	T	A	A	A	A	T	T	T	A	N	A	A	T	A	T	A	T	A	A	A	A	A	A	A	T	A	A	A	A	T	A	A	A	T	A	A	T	A	H	A	T	A	A	T	A
JAX00635639	7	35559166	0	T	C	T	T	T	T	T	C	T	T	H	T	T	N	T	T	T	T	T	T	T	T	T	T	T	T	T	T	T	T	T	T	T	T	T	T	T	T	T	T	T	T	T	T	C	T
JAX00635640	7	35559878	0	G	A	A	G	G	A	G	G	G	G	G	G	A	G	A	G	G	G	A	G	G	G	G	A	H	G	N	A	G	G	G	H	H	H	G	G	G	G	A	G	H	G	H	A	G	A
JAX00635642	7	35560130	0	G	A	G	G	G	A	G	G	G	G	G	G	G	G	A	G	G	G	G	G	G	G	G	N	N	G	G	A	G	G	G	H	H	H	G	G	G	G	A	G	G	G	G	G	G	G
JAX00635649	7	35571187	0	C	T	C	C	C	C	C	C	C	T	C	C	C	C	C	C	C	C	C	H	C	C	H	C	C	C	C	C	C	T	C	H	C	C	C	C	C	C	C	C	C	C	C	C	C	C
JAX00635650	7	35573802	0	A	G	A	A	A	A	G	G	G	A	H	A	A	G	A	G	A	G	A	H	A	A	A	A	A	G	A	A	A	A	G	A	H	H	G	A	H	G	A	G	A	G	A	A	G	A
JAX00150144	7	35579359	0	C	G	G	C	C	G	G	G	G	G	H	C	G	G	G	G	C	G	G	G	C	C	H	G	H	G	H	G	C	G	G	G	G	G	G	C	H	G	G	G	H	G	G	G	G	G
JAX00635652	7	35599535	0	G	A	A	G	G	G	G	G	G	G	G	G	A	G	G	G	G	G	A	G	G	G	G	H	G	G	H	G	G	G	G	G	G	G	G	G	G	G	G	G	H	G	A	A	G	A
JAX00635655	7	35600336	0	C	T	T	C	C	C	C	C	C	C	C	C	T	C	C	C	C	C	T	C	C	C	C	H	C	C	H	C	C	C	C	C	C	C	C	C	C	C	C	C	N	C	T	T	C	T
JAX00635657	7	35600839	0	T	G	G	T	T	G	G	T	G	G	T	T	G	H	G	G	T	G	G	G	T	T	H	G	H	G	H	G	T	G	G	G	G	G	G	T	H	G	G	G	H	G	G	G	T	G
JAX00635668	7	35619691	0	T	C	C	T	T	T	T	C	T	C	H	T	C	H	T	T	T	T	C	H	T	T	H	H	T	T	H	T	T	C	T	H	T	T	T	T	T	T	T	T	H	T	C	C	C	C
JAX00231722	7	35620823	0	A	C	A	A	A	C	C	A	C	A	A	A	A	H	C	C	A	C	A	H	A	A	A	H	H	C	A	C	A	A	C	N	C	C	C	A	H	C	C	C	A	C	A	A	A	A
JAX00635673	7	35628816	0	G	T	G	G	G	T	T	T	T	G	H	G	G	T	T	T	G	T	G	H	G	G	G	H	H	T	G	T	G	G	T	H	T	T	T	G	H	T	T	T	G	T	G	G	T	G
JAX00150151	7	35662012	0	T	C	T	T	T	C	C	C	C	T	T	T	T	C	C	C	T	C	T	T	T	T	T	T	T	C	T	C	T	T	C	T	C	C	C	T	T	C	C	C	T	C	T	T	C	T
JAX00635680	7	35710237	0	A	G	A	A	A	G	G	G	G	A	H	A	A	G	G	G	A	G	A	H	A	A	A	H	H	G	A	G	A	A	G	H	G	G	G	A	N	G	G	G	A	G	A	A	G	A
JAX00635687	7	35734792	0	G	C	G	G	G	C	C	G	C	G	G	G	G	G	C	C	G	C	G	G	G	G	G	G	G	C	G	C	G	G	C	G	C	C	C	G	G	C	C	C	G	C	G	G	G	G
JAX00635688	7	35734852	0	C	T	T	C	C	C	C	C	C	C	C	C	T	C	C	C	C	C	T	C	C	C	C	N	C	C	N	C	C	C	C	C	C	C	C	C	C	N	C	C	H	C	T	N	C	T
JAX00635695	7	35743142	0	C	T	C	C	C	T	C	C	C	C	C	C	C	C	T	C	C	C	C	C	C	C	C	H	H	C	C	T	C	C	C	H	H	C	C	C	C	C	T	C	C	C	C	H	C	C
JAX00635697	7	35745524	0	A	G	A	A	A	A	A	G	A	A	H	A	A	G	A	A	A	A	A	A	A	A	A	A	A	A	A	A	A	A	A	A	A	A	A	A	A	A	A	A	A	A	A	A	G	A
JAX00635698	7	35781143	0	A	G	A	A	A	A	G	A	G	A	A	A	A	H	A	G	A	G	A	H	A	A	A	A	A	G	A	A	A	A	G	A	H	G	G	A	H	G	A	G	A	G	A	A	A	A
JAX00150160	7	35781779	0	T	C	T	T	T	T	C	C	C	T	H	T	T	C	T	C	T	C	T	H	T	T	T	T	T	C	T	T	T	T	C	T	H	C	C	T	H	C	T	C	T	C	T	T	C	T
JAX00635699	7	35786103	0	A	G	A	A	A	A	G	A	G	A	A	A	A	H	A	G	A	G	A	H	A	A	A	A	A	G	A	A	A	A	G	A	H	G	G	A	H	G	A	G	A	G	A	A	A	A
JAX00150161	7	35799289	0	T	C	T	T	T	T	C	C	C	T	H	T	T	C	T	C	T	C	T	H	T	T	T	T	T	C	T	T	T	T	C	T	H	C	C	T	H	C	T	C	T	C	T	T	C	T
JAX00635703	7	35800128	0	G	A	G	G	G	G	G	A	G	G	A	G	N	A	G	G	G	G	G	G	G	G	G	G	G	G	G	G	G	G	G	G	G	G	G	G	G	G	G	G	G	G	G	G	A	G
JAX00635705	7	35814705	0	C	T	C	C	C	C	C	C	T	C	C	C	C	T	C	C	C	C	C	C	C	C	C	C	C	T	C	C	C	C	H	C	H	C	T	C	H	T	C	C	C	C	C	C	C	C
JAX00635706	7	35815699	0	T	A	T	T	T	T	T	A	A	T	H	T	T	A	T	T	T	T	T	T	T	T	T	T	T	A	T	T	T	T	H	T	H	T	A	T	H	A	T	T	T	T	T	T	A	T
JAX00150162	7	35819926	0	T	C	T	T	T	T	C	T	T	T	T	T	T	T	T	C	T	C	T	H	T	T	T	T	T	T	T	T	T	T	H	T	T	C	T	T	T	T	T	C	T	C	T	T	T	T
JAX00635712	7	35834925	0	A	G	A	A	A	A	G	G	G	A	H	A	A	G	A	G	A	G	A	H	A	A	A	A	A	G	A	A	A	A	G	A	H	G	G	A	H	G	A	G	A	G	A	A	G	A
JAX00150164	7	35836882	0	C	A	C	C	C	A	A	A	A	A	H	C	C	A	A	A	C	A	C	A	C	C	H	H	H	A	C	A	C	A	A	A	A	A	A	C	H	A	A	A	C	A	C	H	A	C
JAX00150165	7	35840566	0	C	T	C	C	C	C	C	C	T	C	C	C	C	H	C	C	C	C	C	C	C	C	C	C	C	T	C	C	C	C	C	C	H	C	T	C	H	T	C	C	C	C	C	C	C	C
JAX00635714	7	35846869	0	G	A	G	G	G	G	A	A	G	G	H	G	G	H	G	A	G	A	G	H	G	G	G	G	G	G	G	G	G	G	H	G	G	A	G	G	G	G	G	A	G	A	G	G	A	G
JAX00635716	7	35873708	0	C	G	C	C	C	C	C	C	G	C	C	C	C	H	C	C	C	C	C	C	C	C	C	C	C	G	C	C	C	C	H	C	H	C	G	C	H	G	C	C	C	C	C	C	C	C
JAX00635717	7	35889528	0	A	G	A	A	A	A	G	G	G	G	H	A	A	G	A	G	A	G	A	G	A	A	H	A	A	G	A	A	A	G	G	H	H	G	G	A	H	G	A	G	A	G	A	A	G	A
JAX00635725	7	35904547	0	T	C	T	T	T	C	C	C	C	T	H	T	N	N	C	C	T	N	T	H	T	T	T	H	H	C	T	C	T	T	C	H	C	C	C	T	H	C	C	C	T	C	T	H	C	T
JAX00635726	7	35904792	0	A	G	G	A	A	A	G	G	G	G	H	A	G	G	A	G	A	G	G	G	A	A	H	H	A	G	H	A	A	G	G	H	H	G	G	A	H	G	A	G	H	G	G	A	G	G
JAX00635727	7	35913512	0	T	C	C	T	T	C	T	T	T	T	T	T	C	T	C	T	T	T	C	T	T	T	T	C	H	T	H	C	T	T	T	H	H	T	T	T	T	T	C	T	H	T	C	H	T	C
JAX00635729	7	35915739	0	T	A	A	T	T	A	T	T	T	T	T	T	A	T	A	T	T	T	A	T	T	T	T	A	H	T	H	A	T	T	T	H	H	T	T	T	T	T	A	T	H	T	A	H	T	A
JAX00635730	7	35916194	0	T	A	T	T	T	T	T	T	T	A	T	T	T	T	T	T	T	T	T	H	T	T	H	T	T	T	T	T	T	A	T	H	T	T	T	T	T	T	T	T	T	T	T	T	T	T
JAX00150172	7	35947518	0	T	C	T	T	T	T	C	C	C	T	H	T	T	C	T	C	T	C	T	H	T	T	T	T	T	C	T	T	T	T	C	T	H	C	C	T	H	C	T	C	T	C	T	T	C	T
JAX00635743	7	35967933	0	T	C	T	T	T	C	T	T	T	C	T	T	T	T	C	T	T	T	T	H	T	T	H	H	H	T	T	C	T	C	T	C	H	T	T	T	T	T	C	T	T	T	T	H	T	T
JAX00635748	7	35981656	0	A	G	A	A	A	G	G	G	G	G	H	A	A	G	G	G	A	G	A	G	N	A	H	H	H	G	A	G	A	G	G	G	G	G	G	A	H	G	G	G	A	G	A	H	G	A
JAX00150176	7	35992876	0	G	A	G	G	G	G	G	G	A	G	G	G	G	A	G	G	G	G	G	G	G	G	G	G	G	A	G	G	G	G	H	G	H	G	A	G	H	A	G	G	G	G	G	G	H	G
JAX00635751	7	36008754	0	G	A	G	G	G	G	G	A	G	G	H	G	G	H	G	G	G	G	G	G	G	G	G	G	G	G	G	G	G	G	G	G	G	G	G	G	G	G	G	G	G	G	G	G	A	G
JAX00150177	7	36023022	0	C	T	C	C	C	C	T	C	T	C	C	N	C	H	C	T	C	T	C	T	C	C	C	C	C	T	C	C	C	C	T	C	H	T	T	C	H	T	C	T	C	T	C	C	C	C
JAX00635760	7	36030172	0	G	A	G	G	G	G	G	G	A	G	G	G	G	H	G	G	G	G	G	G	G	G	G	G	G	A	G	G	G	G	H	G	H	G	A	G	H	A	G	G	G	G	G	G	G	G
JAX00231730	7	36030562	0	A	C	A	A	A	A	A	A	C	A	A	A	A	H	A	A	A	A	A	A	A	A	A	A	A	C	A	A	A	A	H	A	H	A	C	A	H	C	A	A	A	A	A	A	A	A
JAX00150178	7	36035441	0	G	A	A	G	G	A	A	A	A	G	H	G	A	A	A	A	G	A	A	H	G	G	G	A	H	A	H	A	G	G	A	H	A	A	A	G	H	A	A	A	H	A	A	H	A	A
JAX00635766	7	36043178	0	A	G	G	A	A	A	A	A	A	A	A	A	G	A	A	A	A	A	G	A	A	A	A	H	A	A	H	A	A	A	A	A	A	A	A	A	A	A	A	A	H	A	H	A	A	G
JAX00635767	7	36044187	0	C	T	C	C	C	C	C	C	T	C	C	C	C	H	C	C	C	C	C	C	C	C	C	C	C	T	C	C	C	C	H	C	H	C	T	C	H	T	C	C	C	C	C	C	C	C
JAX00635768	7	36056960	0	T	C	C	T	T	T	C	C	T	T	H	T	C	H	T	C	T	C	C	H	T	T	T	T	T	T	T	T	T	T	N	T	T	C	T	T	T	T	T	C	T	C	C	T	C	C
JAX00150181	7	36057755	0	T	G	T	T	T	T	G	G	T	T	H	T	T	H	T	G	T	G	T	H	T	T	T	T	T	T	T	T	T	T	H	T	T	G	T	T	T	T	T	G	T	G	H	T	G	T
JAX00635771	7	36058767	0	A	T	T	A	A	A	T	T	T	A	N	A	T	T	A	T	A	T	T	H	A	A	A	H	A	T	H	A	A	A	T	A	H	T	T	A	H	T	A	T	H	T	T	A	T	T
JAX00635774	7	36062308	0	T	C	C	T	T	T	C	C	C	C	H	T	C	C	T	C	T	C	C	C	T	T	H	H	T	C	H	T	T	C	C	H	H	C	C	T	H	C	T	C	H	C	C	T	C	C
JAX00635782	7	36071648	0	C	T	T	C	C	C	C	C	C	C	C	C	T	C	C	C	C	C	T	C	C	C	C	H	C	C	H	C	C	C	C	C	C	C	C	C	C	C	C	C	H	C	H	C	C	T
JAX00635788	7	36076897	0	A	G	A	A	A	A	G	A	G	A	A	A	A	H	A	G	A	G	A	H	A	A	A	A	A	G	A	A	A	A	G	A	H	G	G	A	H	G	A	G	A	G	A	A	A	A
JAX00635789	7	36078109	0	G	A	G	G	G	G	A	G	G	G	G	G	G	G	G	A	G	A	G	H	G	G	G	G	G	G	G	G	G	G	H	G	G	A	G	G	G	G	G	A	G	A	G	G	G	G
JAX00635795	7	36095609	0	C	G	G	C	G	G	C	C	C	G	C	C	G	C	G	C	H	C	G	H	C	H	G	G	G	C	H	G	G	G	C	G	H	C	C	H	C	C	G	C	H	C	H	G	C	G
JAX00635796	7	36095689	0	G	A	A	G	A	G	G	G	G	G	G	G	A	G	G	G	G	G	A	G	G	G	N	H	H	G	G	G	A	G	G	G	N	G	G	G	G	G	G	G	N	G	H	H	G	A
JAX00635797	7	36095842	0	G	A	A	G	A	A	G	A	G	A	H	N	A	H	A	G	H	G	A	H	G	H	A	A	A	G	H	A	A	A	G	A	H	G	G	H	G	G	A	G	H	G	A	A	A	A
JAX00635803	7	36107545	0	C	T	T	C	T	T	C	C	C	T	C	C	T	C	T	C	H	C	T	H	C	H	T	T	T	C	H	T	T	T	C	T	H	C	C	H	C	C	T	C	H	C	H	T	C	T
JAX00635807	7	36113661	0	C	A	C	C	C	C	C	A	C	C	H	C	C	H	C	C	C	C	C	C	C	C	C	C	C	C	C	C	C	C	C	C	C	C	C	C	C	C	C	C	C	C	H	C	A	C
JAX00150185	7	36119443	0	G	T	T	G	T	T	G	G	G	T	G	G	T	G	T	G	H	G	T	H	G	H	T	T	T	G	H	T	T	T	G	T	H	G	G	N	G	G	T	G	H	G	H	T	G	T
JAX00635811	7	36126007	0	G	T	T	G	T	T	G	G	T	T	G	G	T	H	T	G	H	G	T	H	G	H	T	T	T	T	H	T	T	T	H	T	T	G	T	H	H	T	T	G	H	G	N	T	G	T
JAX00635821	7	36137997	0	G	A	A	G	A	A	G	A	G	A	H	G	A	H	A	G	H	G	A	H	G	H	A	A	A	G	H	A	A	A	G	A	H	G	G	H	G	G	A	G	H	G	A	A	A	A
JAX00635822	7	36138065	0	T	G	G	T	G	G	T	G	T	G	H	T	G	H	G	T	H	T	G	H	T	H	G	G	G	T	H	G	G	G	T	G	H	T	T	H	T	T	G	T	H	T	G	G	G	G
JAX00635824	7	36139201	0	C	T	T	C	T	T	C	C	C	T	C	C	T	C	T	C	H	C	T	H	C	H	T	T	T	C	H	T	T	T	C	T	H	C	C	H	C	C	T	C	H	C	H	T	C	T
JAX00635825	7	36141660	0	A	C	C	A	C	C	A	A	A	C	A	A	C	A	C	A	H	A	C	H	A	H	C	C	C	A	H	C	C	C	A	C	H	A	A	H	A	A	C	A	H	A	H	C	A	C
JAX00635826	7	36144006	0	A	C	C	A	C	C	A	C	A	C	H	A	C	H	C	A	H	A	C	H	A	H	C	C	C	A	H	C	C	C	A	C	H	A	A	H	A	A	C	A	H	A	C	C	C	C
JAX00635828	7	36147294	0	G	T	G	G	G	G	G	T	G	G	H	G	G	H	G	G	G	G	G	G	G	G	G	G	G	G	G	G	G	G	G	G	G	G	G	G	G	G	G	G	G	G	H	G	T	G
JAX00150187	7	36152913	0	T	C	C	T	C	C	T	C	T	C	H	T	C	H	C	T	H	T	C	H	T	H	C	C	C	T	H	C	C	C	T	C	H	T	T	H	T	T	C	T	H	T	C	C	C	C
JAX00231733	7	36163084	0	T	C	T	T	T	T	T	T	C	T	T	T	T	N	T	T	T	T	T	T	T	T	T	T	T	C	T	T	T	T	H	T	N	T	C	T	H	C	T	T	T	T	T	T	T	T
JAX00635832	7	36176876	0	A	G	G	A	G	G	A	A	G	G	A	A	G	H	G	A	H	A	G	H	A	H	G	G	G	G	H	G	G	G	H	G	G	A	G	H	H	G	G	A	H	A	H	G	A	G
JAX00635833	7	36176973	0	C	T	T	C	T	T	C	C	C	T	C	C	T	C	T	C	H	C	T	H	C	H	T	T	T	C	H	T	T	T	C	T	H	C	C	H	C	C	T	C	H	C	H	T	C	T
JAX00635834	7	36177303	0	G	T	G	G	G	G	G	T	G	G	H	G	G	H	G	G	G	G	G	G	G	G	G	G	G	G	G	G	G	G	G	G	G	G	G	G	G	G	G	G	G	G	H	G	T	G
JAX00635835	7	36179123	0	C	T	C	C	C	C	C	T	T	C	H	C	C	T	C	C	C	C	C	C	C	C	C	C	C	T	C	C	C	C	H	C	H	C	T	C	H	T	C	C	C	C	H	C	T	C
JAX00150190	7	36183356	0	T	G	G	T	G	G	T	T	G	G	T	T	G	H	G	T	H	T	G	H	T	H	G	G	G	G	H	G	G	G	H	G	G	T	G	H	H	G	G	T	H	T	H	G	T	G
JAX00150191	7	36183418	0	T	C	C	T	C	C	T	T	C	C	T	T	C	H	C	T	H	T	C	T	T	H	C	C	C	C	H	C	C	C	H	C	C	T	C	H	H	C	C	T	H	T	H	C	T	C
JAX00635837	7	36203327	0	G	A	G	G	G	G	G	G	A	G	G	G	G	H	G	G	G	G	G	G	G	G	G	G	G	A	G	G	G	G	H	G	H	G	A	G	A	A	G	G	G	G	G	G	G	G
JAX00635840	7	36206565	0	C	T	C	C	C	C	T	T	T	C	H	C	C	T	C	T	C	T	C	H	C	C	C	C	C	T	C	C	C	C	T	C	H	T	T	C	T	T	C	T	C	T	H	C	T	C
JAX00635842	7	36210209	0	A	G	G	A	G	G	G	G	G	G	H	A	G	G	G	G	H	G	G	G	A	H	G	G	G	G	H	G	G	G	G	G	G	G	G	H	H	G	G	G	H	G	G	G	G	G
JAX00635843	7	36213596	0	C	T	T	C	T	T	T	T	T	T	H	C	T	T	T	T	H	T	T	T	C	H	T	T	T	T	H	T	T	T	T	T	T	T	T	H	H	T	T	T	H	T	T	T	T	T
JAX00635849	7	36219747	0	A	G	A	A	A	A	A	A	A	G	A	A	A	A	A	A	A	A	A	H	A	A	H	A	A	A	A	A	A	G	A	H	A	A	A	A	A	A	A	A	A	A	A	A	A	A
JAX00635863	7	36245095	0	A	C	A	A	A	A	A	C	A	A	H	A	A	N	A	A	A	A	A	A	A	A	A	A	A	A	A	A	A	A	A	A	A	A	A	A	A	A	A	A	A	A	H	A	C	A
JAX00635881	7	36268543	0	C	A	A	C	A	A	C	C	A	A	C	C	A	H	A	C	H	C	A	H	C	H	A	A	A	A	H	A	A	A	H	A	A	C	A	H	H	A	A	C	H	C	H	A	C	A
JAX00635883	7	36273672	0	A	T	T	A	T	T	A	A	T	T	A	A	T	H	T	A	H	A	T	H	A	H	T	T	T	T	H	T	T	T	H	T	T	A	T	H	H	T	T	A	H	A	H	T	A	T
JAX00635890	7	36290923	0	G	A	A	G	A	G	G	G	G	A	G	G	A	G	G	G	H	G	A	H	G	H	A	H	H	G	H	G	A	A	G	H	G	G	G	H	G	G	G	G	H	G	H	H	G	A
JAX00635894	7	36306486	0	T	C	T	T	T	T	C	T	T	T	T	T	T	T	T	C	T	C	T	H	T	T	T	T	T	T	T	T	T	T	H	T	T	C	T	T	T	T	T	C	T	C	T	T	T	T
JAX00635897	7	36309364	0	G	A	G	G	G	G	G	G	G	A	G	G	G	G	G	G	G	G	G	H	G	G	H	G	G	G	G	G	G	A	G	H	G	G	G	G	G	G	G	G	G	G	G	G	G	G
JAX00635902	7	36337252	0	G	A	G	G	G	G	A	A	G	G	H	G	G	H	G	A	G	A	G	H	G	G	G	G	G	G	G	G	G	G	N	G	G	A	G	G	G	N	G	A	G	A	H	G	A	G
JAX00635914	7	36348204	0	T	A	T	T	A	T	A	A	T	T	H	T	T	N	T	A	H	A	T	A	T	H	H	T	H	T	T	T	A	T	H	T	T	A	T	N	T	T	T	A	T	A	H	H	A	T
JAX00635930	7	36369196	0	G	T	G	G	G	G	T	T	G	G	N	G	G	H	G	T	G	T	G	H	G	G	G	G	G	G	G	G	G	G	H	G	G	T	G	G	G	G	G	T	G	T	H	G	T	G
JAX00635931	7	36370492	0	G	C	C	G	C	C	C	C	G	G	H	G	C	H	C	C	H	C	C	H	G	H	H	C	C	G	H	C	C	G	N	H	H	C	G	H	G	G	C	C	H	C	C	C	C	C
JAX00635932	7	36371211	0	G	A	G	G	G	G	G	G	A	G	G	G	G	H	G	G	G	G	G	G	G	G	G	G	G	A	G	G	G	G	H	G	N	G	A	G	H	A	G	G	G	G	G	G	G	G
JAX00635934	7	36372119	0	C	A	A	C	A	A	A	A	A	A	H	C	A	A	A	A	H	A	A	A	C	H	A	A	A	A	H	A	A	A	A	A	A	A	A	H	H	A	A	A	H	A	A	A	A	A
JAX00635954	7	36433857	0	C	T	T	C	T	T	C	C	C	T	C	C	T	C	T	C	H	C	T	H	C	H	T	T	T	C	H	T	T	T	C	T	H	C	C	H	C	C	T	C	H	C	H	T	C	T
JAX00150211	7	36467330	0	A	G	G	A	G	G	G	A	G	G	A	A	G	H	G	G	H	G	G	G	A	H	G	G	G	G	H	G	G	G	G	G	G	G	G	H	H	G	G	H	H	H	H	G	A	G
JAX00150212	7	36467364	0	C	T	T	C	T	T	C	C	C	T	C	C	T	C	T	C	H	C	T	H	C	H	T	T	T	C	H	T	T	T	C	T	H	C	C	H	C	C	T	C	H	C	H	T	C	T
JAX00635968	7	36469351	0	G	A	G	G	G	G	A	G	G	G	G	G	G	G	G	A	G	A	G	H	G	G	G	G	G	G	G	G	G	G	H	G	G	A	G	G	G	G	G	H	G	H	G	G	G	G
JAX00635980	7	36501427	0	A	G	G	A	G	G	G	A	G	G	A	A	G	H	G	G	H	G	G	G	A	H	G	G	G	G	N	G	G	G	G	G	G	G	G	H	H	G	G	H	H	H	N	G	A	G
JAX00635983	7	36506560	0	C	G	C	C	C	C	G	C	G	C	C	C	C	H	C	G	C	G	C	H	C	C	C	C	C	G	C	C	C	C	G	C	H	G	G	C	H	G	C	H	C	H	C	C	C	C
JAX00635986	7	36513349	0	C	T	C	C	C	C	C	C	C	T	C	C	C	C	C	C	C	C	C	H	C	C	H	C	C	C	C	C	C	T	C	H	C	C	C	C	C	C	C	C	C	C	C	C	C	C
JAX00635987	7	36517089	0	A	G	G	A	G	G	A	G	A	A	H	A	G	H	G	A	H	A	G	A	A	H	H	G	G	A	H	G	G	A	A	H	H	A	A	H	A	A	G	H	H	H	G	G	G	G
JAX00635988	7	36520547	0	A	G	G	A	G	G	A	G	G	G	H	A	G	G	G	A	H	A	G	H	A	H	G	G	G	G	H	G	G	G	H	G	G	A	G	H	H	G	G	H	H	H	G	G	G	G
JAX00635990	7	36523814	0	T	A	T	T	T	T	T	T	A	T	T	T	T	H	T	T	T	T	T	T	T	T	T	T	T	A	T	T	T	T	H	T	H	T	A	T	H	H	T	T	T	T	T	T	T	T
JAX00150216	7	36538226	0	C	T	T	C	T	T	C	C	C	C	C	C	T	C	T	C	H	C	T	C	C	H	H	T	T	C	H	T	T	C	C	H	H	C	C	H	C	C	T	C	H	C	H	T	C	T
JAX00635992	7	36538257	0	C	T	C	C	C	C	C	C	T	C	C	C	C	H	C	C	C	C	C	C	C	C	C	C	C	T	C	C	C	C	H	C	H	C	T	C	H	T	C	C	C	C	C	C	C	C
JAX00150217	7	36542019	0	A	G	G	A	G	G	A	A	A	A	A	A	G	A	G	A	H	A	G	A	A	N	H	G	G	A	N	G	G	A	A	H	N	A	A	H	A	A	G	A	H	A	N	G	A	G
JAX00635997	7	36553036	0	A	T	T	A	T	T	A	T	T	T	H	A	T	T	T	A	H	A	T	H	A	H	T	T	T	T	H	T	T	T	H	T	T	A	T	H	H	T	T	H	H	H	T	T	T	T
JAX00636004	7	36589943	0	C	A	C	C	C	C	C	C	A	C	C	C	C	H	C	C	C	C	C	C	C	C	C	C	C	A	C	C	C	C	N	C	H	C	A	C	H	A	C	C	C	C	C	C	C	C
JAX00636008	7	36609027	0	T	C	T	T	T	T	T	C	T	C	H	T	T	H	T	T	T	T	T	H	T	T	H	T	T	T	T	T	T	C	T	H	T	T	T	T	T	T	T	H	T	H	H	T	C	T
JAX00636010	7	36616111	0	G	A	G	G	G	G	A	G	G	G	G	G	G	G	G	A	G	A	G	H	G	G	G	G	G	G	G	G	G	G	H	G	G	A	G	G	G	G	G	H	G	H	G	G	G	G
JAX00150223	7	36626161	0	A	G	G	A	G	G	A	A	A	G	A	A	G	A	G	A	H	A	G	H	A	H	G	G	G	A	H	G	G	G	A	G	H	A	A	H	A	A	G	A	H	A	G	G	H	G
JAX00150226	7	36664579	0	T	C	C	T	C	C	C	C	C	C	H	T	C	C	C	C	H	C	C	C	T	H	C	C	C	C	H	C	C	C	C	C	C	C	C	H	H	C	C	C	H	C	C	C	C	C
JAX00636022	7	36670085	0	C	T	T	C	T	T	T	C	C	T	C	C	T	C	T	T	H	T	T	T	C	H	T	T	T	C	H	T	T	T	H	T	H	T	C	H	C	C	T	H	H	H	H	T	C	T
JAX00636026	7	36671974	0	G	C	C	G	C	C	G	G	G	G	G	G	C	G	C	G	H	G	C	G	G	H	H	C	C	G	N	C	C	G	G	H	N	G	G	H	G	G	C	G	H	G	H	C	G	C
JAX00636031	7	36675490	0	T	C	C	T	C	C	C	C	T	T	H	T	C	H	C	C	H	C	C	H	T	H	H	C	C	T	H	C	C	T	H	H	H	C	T	H	T	T	C	C	H	C	C	C	C	C
JAX00636032	7	36680363	0	T	A	T	T	T	T	T	T	T	A	T	T	T	T	T	T	T	T	T	H	T	T	H	T	T	T	T	T	T	A	T	H	T	T	T	T	T	T	T	T	T	T	T	T	T	T
JAX00636040	7	36702359	0	A	G	A	A	A	A	A	G	A	G	H	A	A	H	A	A	A	A	A	H	A	A	H	A	A	A	A	A	A	G	A	H	A	A	A	A	A	A	A	H	A	H	H	A	G	A
JAX00636041	7	36702411	0	T	C	C	T	C	C	T	T	C	T	T	T	C	H	C	T	H	T	C	T	T	H	H	C	C	C	H	C	C	T	H	H	C	T	C	H	H	C	C	T	H	T	H	C	T	C
JAX00150231	7	36729367	0	C	T	T	C	T	T	C	C	C	T	C	C	T	C	T	C	H	C	T	H	C	H	T	T	T	C	H	T	T	T	C	T	H	C	C	H	C	C	T	C	H	C	H	T	C	T
JAX00636047	7	36734426	0	G	A	A	G	A	A	G	G	G	A	G	G	A	G	A	N	H	G	A	H	G	H	A	A	A	G	H	A	A	A	G	A	H	G	G	H	G	G	A	G	H	G	G	A	G	A
JAX00636049	7	36738827	0	C	T	C	C	C	C	C	T	C	C	H	C	C	H	C	C	C	C	C	C	C	C	C	C	C	C	C	C	C	C	C	C	C	C	C	C	C	C	C	N	C	H	H	C	T	C
JAX00636051	7	36744297	0	C	T	T	C	T	T	C	T	C	C	H	C	T	H	T	C	H	C	T	C	C	H	H	T	T	C	H	T	T	C	C	H	H	C	C	H	C	C	T	N	H	H	T	T	T	T
JAX00150233	7	36744540	0	A	G	A	A	G	A	A	A	A	A	A	A	A	A	A	A	H	A	A	A	A	H	H	A	H	A	A	A	G	A	A	A	A	A	A	H	A	A	A	A	A	A	A	H	A	A
JAX00636052	7	36752923	0	C	A	A	C	A	A	C	C	C	C	C	C	A	C	A	C	H	C	A	C	C	H	H	A	A	C	H	A	A	C	C	H	H	C	C	H	C	C	A	C	H	C	H	A	C	A
JAX00150235	7	36785874	0	A	G	G	A	G	G	A	G	A	G	H	A	G	H	G	A	H	A	G	H	A	H	G	G	G	A	H	G	G	G	A	G	H	A	A	H	A	A	G	H	H	H	G	G	G	G
JAX00636063	7	36800343	0	C	T	T	C	C	T	C	C	C	C	C	C	T	C	T	C	C	C	T	C	C	C	C	T	H	C	H	T	C	C	C	H	H	C	C	C	C	C	T	C	H	C	N	H	N	T
JAX00636073	7	36819317	0	T	C	T	T	T	T	T	C	T	T	H	T	T	H	T	T	T	T	T	T	T	T	T	T	T	T	T	T	T	T	T	T	T	T	T	T	T	T	T	H	T	H	H	T	C	T
JAX00636075	7	36824233	0	T	C	C	T	C	C	T	T	T	C	T	T	C	T	C	T	H	T	C	H	T	H	C	C	C	T	H	C	C	C	T	C	H	T	T	H	T	T	C	T	H	T	H	C	T	C
JAX00636076	7	36824445	0	T	C	C	T	C	C	T	C	T	C	H	T	C	H	C	T	H	T	C	H	T	H	C	C	C	T	H	C	C	C	T	C	H	T	T	H	T	T	C	N	H	H	C	C	C	C
JAX00636079	7	36839315	0	G	A	A	G	G	A	G	G	G	A	G	G	A	G	A	G	G	G	A	H	G	G	H	A	H	G	H	A	G	A	G	A	H	G	G	G	G	G	A	G	H	G	H	H	G	A
JAX00636082	7	36842394	0	A	C	C	A	C	C	A	C	A	A	H	A	C	H	C	A	H	A	C	A	A	H	H	C	C	A	H	C	C	A	A	H	H	A	A	H	A	A	C	H	H	H	C	C	C	C
JAX00636085	7	36843457	0	C	T	C	C	C	C	C	C	T	T	C	C	C	H	C	C	C	C	C	H	C	C	H	C	C	T	C	C	C	T	H	H	H	C	T	C	H	T	C	C	C	C	C	C	C	C
JAX00636089	7	36847976	0	C	T	C	C	T	C	C	T	T	C	T	C	C	T	C	C	T	C	C	C	C	T	T	C	T	T	C	C	T	C	T	C	T	C	T	T	T	T	C	T	C	T	T	T	T	C
JAX00636092	7	36849090	0	C	T	C	C	C	C	C	T	T	C	H	C	C	T	C	C	C	C	C	C	C	C	C	C	C	T	C	C	C	C	H	C	H	C	T	C	H	T	C	H	C	H	H	C	T	C
JAX00636093	7	36851579	0	C	T	C	C	C	C	C	T	C	T	H	C	C	H	C	C	C	C	C	H	C	C	H	C	C	C	C	C	C	T	C	H	C	C	C	C	C	C	C	H	C	H	H	C	T	C
JAX00636096	7	36855927	0	C	T	T	C	C	T	C	C	C	C	C	C	T	C	T	C	C	C	T	C	C	C	C	T	H	C	N	T	C	C	C	H	H	C	C	C	C	C	T	C	N	C	H	H	C	T
JAX00636097	7	36856423	0	C	T	C	C	C	C	C	C	C	T	C	C	C	C	C	C	C	C	C	H	C	C	H	C	C	C	C	C	C	T	C	H	C	C	C	C	C	C	C	C	C	C	C	C	C	C
JAX00636106	7	36876994	0	A	C	A	A	C	A	A	A	A	A	A	A	A	A	A	A	A	A	A	A	A	A	N	A	A	A	A	A	C	A	A	A	A	A	A	A	A	A	A	A	A	A	A	A	A	A
JAX00636107	7	36878209	0	A	T	T	A	A	T	A	T	A	T	H	A	T	H	T	A	A	A	T	H	A	A	H	T	H	A	H	T	A	T	A	T	H	A	A	A	A	A	T	H	H	H	T	H	T	T
JAX00636119	7	36905073	0	G	C	G	G	C	G	G	G	G	C	G	G	G	G	G	G	H	G	G	H	G	H	C	G	H	G	G	G	C	C	G	H	G	G	G	H	G	G	G	G	G	G	G	H	G	G
JAX00636127	7	36949070	0	C	T	T	C	T	T	C	T	C	T	H	C	T	H	T	C	H	C	T	H	C	H	T	T	T	C	H	T	T	T	C	T	H	C	C	H	C	C	T	H	H	H	T	T	T	T
JAX00636128	7	36949848	0	G	A	G	G	G	G	G	A	G	G	H	G	G	H	G	G	G	G	G	G	G	G	G	G	G	G	G	G	G	G	G	G	G	G	G	G	G	G	G	H	G	H	H	G	A	G
JAX00636131	7	36953456	0	C	T	T	C	T	T	C	T	C	T	H	C	T	H	T	C	H	C	T	H	C	N	T	T	T	C	H	T	T	T	C	T	H	C	C	H	C	C	T	H	H	H	T	T	T	T
JAX00636134	7	36962213	0	G	A	G	G	G	G	G	A	G	G	G	G	G	G	G	G	G	G	G	G	G	G	G	G	G	G	G	G	G	G	G	G	G	G	G	G	G	G	G	G	G	G	G	G	A	G
JAX00636135	7	36962850	0	A	G	A	A	A	A	A	G	G	A	H	A	A	G	A	A	A	A	A	A	A	A	A	A	A	G	A	A	A	A	H	A	H	A	G	A	H	G	A	H	A	H	H	A	G	A
JAX00636136	7	36962930	0	A	G	A	A	A	A	A	G	G	A	H	A	A	G	A	A	A	A	A	A	A	A	A	A	A	G	A	A	A	A	H	A	H	A	G	A	H	G	A	H	A	H	H	A	G	A
JAX00636138	7	36963059	0	C	T	T	C	T	T	C	T	T	T	H	C	T	T	T	C	H	C	T	N	C	H	T	T	T	T	H	T	T	T	H	T	T	C	T	H	H	T	T	H	H	H	T	T	T	T
JAX00636141	7	36966198	0	G	A	G	G	G	G	G	A	G	G	H	G	G	H	G	G	G	G	G	G	G	G	G	G	G	G	G	G	G	G	G	G	G	G	G	G	G	G	G	H	G	H	H	G	A	G
JAX00636144	7	36968615	0	A	T	A	A	T	A	A	A	A	A	A	A	A	A	A	A	H	A	A	A	A	H	H	A	H	A	A	A	T	A	A	A	A	A	A	H	A	A	A	A	A	A	A	H	A	A
JAX00636145	7	36970586	0	G	A	A	G	A	A	G	A	G	A	H	G	A	H	A	G	H	G	A	H	G	N	A	A	A	G	H	A	A	A	G	A	H	G	G	H	G	G	A	H	N	H	A	A	A	A
JAX00150250	7	36984416	0	T	C	C	T	C	C	T	T	T	C	T	T	C	T	C	T	H	T	C	H	T	H	C	C	C	T	H	C	C	C	T	C	H	T	T	H	T	T	C	T	C	T	H	C	T	C
JAX00150252	7	37012558	0	C	T	C	C	T	C	C	C	C	C	C	C	C	C	C	C	H	C	C	C	C	H	H	C	H	C	C	C	T	C	C	C	C	C	C	H	C	C	C	C	C	C	C	H	C	C
JAX00636151	7	37015710	0	T	C	T	T	T	T	T	C	T	T	N	T	T	C	T	T	T	T	T	T	T	T	T	T	T	T	T	T	T	T	T	T	T	T	T	T	T	T	T	H	T	N	H	T	C	T
JAX00636155	7	37020824	0	A	G	G	A	G	G	A	G	A	G	H	A	G	H	G	A	H	A	G	H	A	H	G	G	G	A	H	G	G	G	A	G	H	A	A	H	A	A	G	H	H	H	G	G	G	G
JAX00636157	7	37031738	0	C	T	C	C	C	C	C	C	T	C	C	C	C	H	C	H	C	C	C	C	C	C	C	C	C	H	C	C	C	C	H	C	N	C	T	C	H	H	C	C	C	C	C	C	C	C
JAX00636161	7	37041315	0	G	A	G	G	G	G	G	G	A	G	G	G	G	H	G	G	G	G	G	G	G	G	G	G	G	A	G	G	G	G	H	G	H	G	A	G	H	A	G	G	G	G	G	G	G	G
JAX00636162	7	37042409	0	C	T	C	C	C	C	C	T	C	C	H	C	C	H	C	C	C	C	C	C	C	C	C	C	C	C	C	C	C	C	C	C	C	C	C	C	C	C	C	H	C	H	H	C	T	C
JAX00150255	7	37042665	0	C	A	A	C	A	A	C	C	A	A	C	C	A	H	A	C	H	C	A	H	C	H	A	A	A	A	H	A	A	A	H	A	A	C	A	H	H	A	A	C	H	C	H	A	C	A
JAX00150257	7	37054844	0	A	T	T	A	T	T	A	T	A	T	H	A	T	H	T	A	H	A	T	H	A	H	T	T	T	A	H	T	T	T	A	T	H	A	A	H	A	A	T	H	H	H	T	T	T	T
JAX00636170	7	37083323	0	A	G	G	A	A	G	A	A	A	A	A	A	G	A	G	A	A	A	G	A	A	A	A	G	H	A	H	G	A	A	A	H	H	A	A	A	A	A	G	A	H	A	H	H	A	G
JAX00636174	7	37090656	0	G	A	G	G	A	G	G	G	G	G	G	G	G	N	G	G	H	G	G	G	G	H	N	G	H	G	G	G	A	G	G	G	G	G	G	H	G	G	G	G	G	G	G	H	G	G
JAX00636176	7	37096147	0	C	T	T	C	T	T	C	C	C	T	C	C	T	C	T	C	H	C	T	H	C	H	T	T	T	C	H	T	T	T	C	T	H	C	C	H	C	C	T	C	H	C	H	T	C	T
JAX00636179	7	37100585	0	A	G	A	A	A	A	A	G	G	A	H	A	A	G	A	A	A	A	A	A	A	A	A	A	A	G	A	A	A	A	H	A	H	A	G	A	H	G	A	H	A	H	H	A	G	A
JAX00150260	7	37109440	0	A	G	G	A	A	G	A	G	A	G	H	A	G	H	G	A	A	A	G	H	A	A	H	G	H	A	H	G	A	G	A	G	H	A	A	A	A	A	G	H	H	H	G	H	G	G
JAX00636189	7	37111021	0	C	G	C	C	G	C	C	C	C	C	C	C	C	C	C	C	H	C	C	C	C	H	H	C	H	C	C	C	G	C	C	C	C	C	C	H	C	C	C	C	C	C	C	H	C	C
JAX00150261	7	37135476	0	A	C	C	A	A	C	A	A	A	A	A	A	C	A	C	A	A	A	C	A	A	A	A	C	N	A	N	C	A	A	A	H	H	A	A	A	A	A	C	A	A	A	N	H	A	C
JAX00150263	7	37136581	0	T	G	G	T	G	G	T	G	T	G	H	T	G	H	G	T	H	T	G	H	T	H	G	G	G	T	H	G	G	G	T	G	H	T	T	H	T	T	G	H	N	H	G	G	G	G
JAX00636197	7	37138674	0	A	G	A	A	A	A	A	G	A	A	H	A	A	H	A	A	A	A	A	A	A	A	A	A	A	A	A	A	A	A	A	A	A	A	A	A	A	A	A	H	A	H	H	A	G	A
JAX00636198	7	37139086	0	G	A	G	G	G	G	G	G	G	A	G	G	G	G	G	G	G	G	G	H	G	G	H	G	G	G	G	G	G	A	G	H	G	G	G	G	G	G	G	G	G	G	G	G	G	G
JAX00190061	7	37140698	0	A	C	C	A	C	C	C	C	C	C	H	A	C	C	C	C	H	C	C	C	A	H	C	C	C	C	H	C	C	C	C	C	C	C	C	H	C	C	C	C	H	C	C	C	C	C
JAX00636208	7	37168095	0	G	A	A	G	A	A	G	G	G	G	G	G	A	G	A	G	A	G	A	G	G	A	H	A	A	G	A	A	A	G	G	H	H	G	G	A	G	G	A	G	A	G	N	A	G	A
JAX00636217	7	37176369	0	C	T	C	C	C	T	C	C	C	T	C	C	C	C	T	C	C	C	C	H	C	C	H	H	H	C	C	T	C	T	C	T	H	C	C	C	C	C	T	C	C	C	C	C	C	C
JAX00636219	7	37177424	0	A	G	G	A	G	G	A	G	A	G	H	A	G	H	G	A	H	A	G	H	A	H	G	G	G	A	H	G	H	G	A	G	H	A	A	H	A	A	G	H	H	H	G	G	G	G
JAX00636221	7	37181854	0	G	A	A	G	G	G	G	G	G	G	G	G	A	G	G	G	G	G	A	G	G	G	G	H	G	G	N	G	G	G	G	G	G	G	G	G	G	G	G	G	H	G	H	H	G	A
JAX00150266	7	37189741	0	A	G	G	A	G	G	A	G	G	G	H	A	G	G	G	A	H	A	G	H	A	H	G	G	G	G	H	G	H	G	H	G	G	A	G	H	H	G	G	G	G	G	G	G	G	G
JAX00636224	7	37196139	0	G	T	T	G	T	G	G	G	G	G	G	G	T	G	G	G	G	G	T	G	G	G	G	G	G	G	G	G	G	G	G	G	G	G	G	G	G	G	G	G	G	G	G	T	G	T
JAX00636226	7	37205024	0	G	A	G	G	G	G	G	A	G	G	H	G	G	N	G	G	G	G	G	G	G	G	G	G	G	G	G	G	G	G	G	G	G	G	G	G	G	G	G	H	G	H	H	G	A	G
JAX00150268	7	37205918	0	A	G	G	A	G	A	A	A	A	G	A	A	G	A	A	A	H	A	G	H	A	H	G	H	H	A	H	A	H	G	A	H	A	A	A	H	A	A	A	A	H	A	H	G	A	G
JAX00636229	7	37207280	0	G	T	T	G	T	T	G	T	T	T	H	G	T	T	T	G	H	G	T	H	G	H	T	T	T	T	H	T	H	T	H	T	T	G	T	H	H	T	T	H	N	H	T	T	T	T
JAX00636236	7	37213456	0	G	T	T	G	T	G	G	G	G	T	G	G	T	G	G	G	H	G	T	H	G	H	T	H	H	G	H	G	H	T	G	H	G	G	G	H	G	G	G	G	H	G	H	T	G	T
JAX00636239	7	37216780	0	C	T	C	C	C	T	C	C	C	C	C	C	C	C	T	C	C	C	C	C	C	C	C	H	H	C	C	T	C	C	C	H	H	C	C	C	C	C	T	C	C	C	C	C	C	C
JAX00636241	7	37217803	0	A	G	G	A	A	A	A	A	A	A	A	A	G	A	A	A	A	A	G	A	A	A	A	H	A	A	H	A	A	A	A	A	A	A	A	A	A	A	A	A	H	A	H	H	A	G
JAX00636242	7	37220520	0	A	G	G	A	G	G	G	G	A	G	H	A	G	H	G	G	H	G	G	G	A	H	G	G	G	A	H	G	H	G	H	G	H	G	A	H	H	A	G	G	H	G	G	G	G	G
JAX00636245	7	37222058	0	A	C	C	A	C	C	A	C	A	C	H	A	C	H	C	A	H	A	C	H	A	H	C	C	C	A	H	C	H	C	A	C	H	A	A	H	A	A	C	H	H	N	C	C	C	C
JAX00636252	7	37239560	0	A	C	A	A	A	A	A	A	A	C	A	A	A	A	A	A	A	A	A	H	A	A	A	A	A	A	A	A	A	C	A	H	A	A	A	A	A	A	A	A	A	A	A	A	A	A
JAX00636254	7	37242690	0	C	T	C	C	C	C	C	C	C	T	C	C	C	C	C	C	C	C	C	H	C	C	C	C	C	C	C	C	C	T	C	H	C	C	C	C	C	C	C	C	C	C	C	C	C	C
JAX00150271	7	37253309	0	G	A	A	G	A	A	G	G	G	G	G	G	A	G	A	G	G	G	A	G	G	G	G	A	A	G	G	A	G	G	G	H	G	G	G	G	G	G	A	G	G	G	G	A	G	A
JAX00150272	7	37258839	0	T	A	A	T	A	A	T	T	A	A	T	T	A	H	A	T	H	T	A	H	T	H	H	A	A	A	H	A	H	A	H	A	A	T	A	H	H	A	A	T	H	T	H	A	T	A
JAX00636260	7	37259657	0	C	A	C	C	C	C	C	A	A	C	H	C	C	A	C	C	C	C	C	C	C	C	H	C	C	A	C	C	C	C	H	C	H	C	A	C	H	A	C	H	C	H	H	C	A	C
JAX00636263	7	37261869	0	C	G	C	C	C	C	C	C	G	C	C	C	C	H	C	C	C	C	C	C	C	C	C	C	C	G	C	C	C	C	H	C	N	C	G	C	H	G	C	C	C	C	C	C	C	C
JAX00636266	7	37271206	0	G	A	A	G	A	A	G	G	G	A	G	G	A	G	A	G	H	G	A	H	G	N	H	A	A	G	H	A	H	A	G	A	H	G	G	H	G	G	A	G	H	G	H	A	G	A
JAX00636269	7	37276791	0	G	A	G	G	G	G	G	A	G	G	H	G	G	H	G	G	G	G	G	G	G	G	H	G	G	G	G	G	G	G	G	G	G	G	G	G	G	G	G	H	G	H	H	G	A	G
JAX00636270	7	37289094	0	C	T	C	C	C	C	C	C	T	C	C	C	C	H	C	C	C	C	C	C	C	C	C	C	C	T	C	C	C	C	H	C	N	C	T	C	H	T	C	C	C	C	C	C	C	C
JAX00636272	7	37322631	0	A	G	G	A	G	G	A	G	G	A	N	A	G	G	G	A	H	A	G	A	A	H	G	G	G	G	H	G	H	A	H	H	G	A	G	H	H	G	G	H	H	H	G	G	G	G
JAX00636275	7	37325174	0	G	A	G	G	G	G	G	G	G	A	G	G	G	G	G	G	G	G	G	H	G	G	G	G	G	G	G	G	G	A	G	H	G	G	G	G	G	G	G	G	G	G	G	G	G	G
JAX00150276	7	37327949	0	A	G	G	A	G	G	A	A	G	G	A	A	G	H	G	A	H	A	G	H	A	H	H	G	G	G	H	G	H	G	H	G	G	A	G	H	H	G	G	A	H	A	H	G	A	G
JAX00150277	7	37328698	0	C	T	T	C	T	T	C	C	T	T	C	C	T	H	T	C	H	C	T	H	C	H	H	T	T	T	H	T	H	T	H	T	T	C	T	H	H	T	T	C	H	C	H	T	C	T
JAX00636283	7	37362581	0	G	C	G	G	G	G	G	G	G	C	G	G	G	G	G	G	G	G	G	H	G	G	G	G	G	G	G	G	G	C	G	H	G	G	G	G	G	G	G	G	G	G	G	G	G	G
JAX00636285	7	37370882	0	C	A	A	C	A	A	C	A	A	A	H	C	A	A	A	C	H	C	A	H	C	H	A	A	A	A	H	A	H	A	H	A	A	C	A	H	H	A	A	N	H	H	A	A	A	A
JAX00150281	7	37377755	0	A	C	C	A	C	C	A	A	A	C	A	A	C	A	C	A	H	A	C	H	A	H	H	C	C	A	H	C	H	C	A	C	H	A	A	H	A	A	C	A	H	A	H	C	A	C
JAX00636294	7	37391779	0	C	T	C	C	C	C	C	C	T	T	C	C	C	H	C	C	C	C	C	H	C	C	C	C	C	T	C	C	C	T	H	H	H	C	T	C	H	T	C	C	C	C	C	C	C	C
JAX00636303	7	37405395	0	C	T	T	C	T	T	C	C	C	T	C	C	T	C	T	C	H	C	T	H	C	H	H	T	T	C	H	T	H	T	C	T	H	C	C	H	C	C	T	C	H	C	H	T	C	T
JAX00636310	7	37412271	0	C	A	C	C	C	C	C	A	C	C	H	C	C	H	C	C	C	C	C	C	C	C	H	C	C	C	C	C	C	C	C	C	C	C	C	C	C	C	C	H	C	H	H	C	A	C
JAX00636312	7	37412484	0	C	T	C	C	C	C	C	T	T	C	H	C	C	T	C	C	C	C	C	C	C	C	H	C	C	T	C	C	C	C	H	C	H	C	T	C	H	T	C	H	C	H	H	C	T	C
JAX00636313	7	37434410	0	G	A	G	G	G	G	G	A	G	G	H	G	G	H	G	G	G	G	G	G	G	G	H	G	G	G	G	G	G	G	G	G	G	G	G	G	G	G	G	H	G	H	H	G	A	G
JAX00150285	7	37464136	0	G	A	A	G	A	A	G	A	A	A	H	G	A	A	A	G	H	G	A	H	G	H	A	A	A	A	H	A	H	A	H	A	A	G	A	H	H	A	A	H	H	H	A	A	A	A
JAX00150286	7	37468368	0	G	A	A	G	A	A	G	G	G	A	G	G	A	G	A	G	H	G	A	H	G	H	H	A	A	G	H	A	H	A	G	A	H	G	G	H	G	G	A	G	H	G	H	A	G	A
JAX00150287	7	37474003	0	C	T	T	C	T	T	C	C	C	T	C	C	T	C	T	C	H	C	T	H	C	H	H	T	T	C	H	T	H	T	C	T	H	C	C	H	C	C	T	C	H	C	H	T	C	T
JAX00636327	7	37501915	0	G	C	G	G	G	G	G	C	G	G	H	G	G	H	G	G	G	G	G	G	G	G	H	G	G	G	G	G	G	G	G	G	G	G	G	G	G	G	G	H	G	H	G	G	C	G
JAX00150289	7	37502490	0	T	A	A	T	A	A	T	A	T	A	H	T	A	H	A	T	H	T	A	H	T	H	A	A	A	T	H	A	H	A	T	A	H	T	T	H	T	T	A	H	H	H	H	A	A	A
JAX00150290	7	37518756	0	A	G	G	A	A	G	A	A	A	G	A	A	G	A	G	A	A	A	G	H	A	A	A	G	H	A	H	G	A	G	A	G	G	A	A	A	A	A	G	A	H	A	H	H	A	G
JAX00636328	7	37525751	0	C	T	C	C	C	C	C	C	T	C	C	C	C	H	C	C	C	C	C	C	C	C	C	C	C	T	C	C	C	C	H	C	H	C	T	C	H	T	C	C	C	C	C	C	C	C
JAX00636331	7	37534564	0	T	C	C	T	C	C	T	C	C	C	H	T	C	C	C	T	H	T	C	H	T	H	C	C	C	C	H	C	H	C	H	C	C	T	C	H	H	C	C	H	H	H	H	C	C	C
JAX00636342	7	37545267	0	T	C	C	T	C	C	T	T	T	C	T	T	C	T	C	T	H	T	C	H	T	H	H	C	C	T	H	C	H	C	T	C	H	T	T	H	T	T	C	T	H	T	H	C	T	C
JAX00636344	7	37547963	0	C	A	C	C	A	C	C	C	C	A	C	C	C	C	C	C	H	C	C	H	C	H	H	C	H	C	C	C	H	A	C	H	C	C	C	H	C	C	C	C	C	C	C	N	C	C
JAX00636347	7	37550015	0	C	A	C	C	A	C	C	C	C	C	C	C	C	C	C	C	H	C	C	C	C	H	H	C	H	C	C	C	H	C	C	C	C	C	C	H	C	C	C	C	C	C	C	H	C	C
JAX00636348	7	37552987	0	T	G	G	T	G	G	T	G	G	G	H	T	G	G	G	T	H	T	G	H	T	H	G	G	G	G	H	G	H	G	H	G	G	T	G	H	H	G	G	H	H	H	H	G	G	G
JAX00636349	7	37553550	0	T	C	C	T	C	C	T	C	C	C	H	T	C	C	C	T	H	T	C	H	T	H	C	C	C	C	H	C	H	C	H	C	C	T	C	H	H	C	C	H	H	H	H	C	C	C
JAX00636357	7	37562742	0	G	A	A	G	A	A	G	A	A	A	H	G	A	A	A	G	H	G	A	H	G	H	A	A	A	A	H	A	H	A	H	A	A	G	A	H	H	A	A	H	H	H	H	A	A	A
JAX00636367	7	37603351	0	A	G	A	A	A	A	A	G	G	A	H	A	A	G	A	A	A	A	A	A	A	A	H	A	A	G	A	A	A	A	H	A	H	A	G	A	H	G	A	H	A	H	A	A	G	A
JAX00636373	7	37629458	0	A	G	G	A	G	G	A	G	A	G	H	A	G	H	G	A	H	A	G	H	A	H	G	G	G	A	H	G	H	G	A	G	H	A	A	H	A	A	G	H	H	H	H	G	G	G
JAX00636374	7	37632672	0	T	C	T	T	T	T	C	C	C	T	H	T	T	C	T	C	T	C	T	H	T	T	N	T	T	C	T	T	T	T	C	T	H	C	C	T	C	C	T	C	T	C	H	T	C	T
JAX00150300	7	37650557	0	C	A	A	C	A	A	C	C	C	A	C	C	A	C	A	C	H	C	A	H	C	H	H	A	A	C	H	A	H	A	C	A	H	C	C	H	C	C	A	C	H	C	H	A	C	A
JAX00636382	7	37665023	0	C	G	G	C	G	G	C	G	C	G	H	C	G	H	G	C	H	C	G	H	C	H	G	G	G	C	H	G	H	G	C	G	H	C	C	H	C	C	G	H	H	H	H	G	G	G
JAX00150301	7	37666443	0	G	A	A	G	A	A	G	G	G	A	G	G	A	G	A	G	H	G	A	H	G	H	H	A	A	G	H	A	H	A	G	A	H	G	G	H	G	G	A	G	H	G	H	A	G	A
JAX00150302	7	37667133	0	T	A	A	T	A	A	T	T	T	A	T	T	A	T	A	T	H	T	A	H	T	H	H	A	A	T	H	A	H	A	T	A	H	T	T	H	T	T	A	T	H	T	H	A	T	A
JAX00636383	7	37667279	0	A	G	G	A	G	G	A	A	A	G	A	A	G	A	G	A	H	A	G	H	A	H	H	G	G	A	H	G	H	G	A	G	N	A	A	H	A	A	G	A	H	A	H	G	A	G
JAX00636384	7	37667907	0	G	A	G	G	G	G	G	G	A	G	G	G	G	H	G	G	G	G	G	G	G	G	G	G	G	A	G	G	G	G	H	G	H	G	A	G	H	A	G	G	G	G	G	G	G	G
JAX00636385	7	37669054	0	T	C	C	T	C	C	T	T	T	C	T	T	C	T	C	T	H	T	C	H	T	H	H	C	C	T	H	C	H	C	T	C	H	T	T	H	T	T	C	T	H	T	H	C	T	C
JAX00150303	7	37685543	0	T	C	C	T	C	C	T	C	C	C	H	T	C	C	C	T	H	T	C	H	T	H	C	C	C	C	H	C	H	C	H	C	C	T	C	H	H	C	C	H	H	H	H	C	C	C
JAX00150304	7	37685577	0	G	T	T	G	T	T	G	G	G	T	G	G	T	G	T	G	H	G	T	H	G	H	T	T	T	G	H	T	H	T	G	T	N	G	G	H	G	G	T	G	H	G	H	T	N	T
JAX00150308	7	37752572	0	G	A	A	G	A	A	G	G	A	A	G	G	A	H	A	G	H	G	A	H	G	H	H	A	A	A	H	A	H	A	H	A	A	G	A	H	H	A	A	G	H	G	H	A	G	A
JAX00150311	7	37780783	0	A	T	T	A	T	T	A	T	T	T	H	A	T	T	T	A	H	A	T	H	A	H	T	T	T	T	H	T	H	T	H	T	T	A	T	H	H	T	T	H	H	H	H	T	T	T
JAX00636397	7	37790634	0	C	T	T	C	T	T	C	C	T	T	C	C	T	H	T	C	H	C	T	H	C	H	H	T	T	T	H	T	H	T	H	T	T	C	T	H	H	T	T	C	H	C	H	T	C	T
JAX00636398	7	37804793	0	C	T	C	C	C	C	C	T	C	C	H	C	C	H	C	C	C	C	C	C	C	C	H	C	C	C	C	C	C	C	C	C	C	C	C	C	C	C	C	H	C	H	C	C	T	C
JAX00150312	7	37813412	0	A	C	C	A	C	C	A	A	A	C	A	A	C	A	C	A	H	A	C	H	A	H	C	C	C	A	H	C	H	C	A	C	H	A	A	H	A	A	C	A	C	A	C	C	H	C
JAX00636402	7	37852269	0	A	G	A	A	A	A	A	A	G	A	A	A	A	H	A	A	A	A	A	A	A	A	A	A	A	G	A	A	A	A	H	A	H	A	G	A	H	G	A	A	A	A	A	A	A	A
JAX00150317	7	37861010	0	G	C	C	G	C	C	G	C	G	C	H	G	C	H	C	G	H	G	C	H	G	H	C	C	C	G	H	C	H	C	G	C	H	G	G	H	G	G	C	H	H	H	H	C	C	C
JAX00636410	7	37907007	0	T	C	C	T	C	C	T	C	C	C	H	T	C	C	C	T	H	N	C	H	T	H	C	C	C	C	H	C	H	C	H	C	C	T	C	H	H	C	C	T	H	T	N	C	N	C
JAX00150320	7	37917951	0	A	G	G	A	G	G	A	A	A	G	A	A	G	A	G	A	H	A	G	H	A	H	H	G	G	A	H	G	H	G	A	G	H	A	A	H	A	A	G	A	H	A	H	G	A	G
JAX00636416	7	37941781	0	C	T	C	C	C	C	C	T	C	C	H	C	C	H	C	C	C	C	C	C	C	C	H	C	C	C	C	C	C	C	C	C	C	C	C	C	C	C	C	H	C	H	C	C	T	C
JAX00150323	7	37958296	0	C	T	T	C	T	T	C	C	C	T	C	C	T	C	T	C	H	C	T	H	C	H	H	T	T	C	H	T	H	T	C	T	H	C	C	H	C	C	T	C	H	C	H	T	C	T
JAX00636417	7	37972068	0	A	G	A	A	A	A	A	A	G	A	A	A	A	H	A	A	A	A	A	A	A	A	A	A	A	G	A	A	A	A	H	A	H	A	G	A	H	G	A	A	A	A	A	A	A	A
JAX00150326	7	37985107	0	C	G	G	C	C	G	C	C	C	C	C	C	G	C	G	C	C	C	G	C	C	C	C	G	H	C	N	G	C	C	C	N	H	C	C	C	C	C	G	C	H	C	H	H	C	G
JAX00636473	7	39219714	0	C	G	C	C	G	C	C	C	C	C	C	C	C	C	C	C	H	C	C	C	C	H	H	C	H	C	C	C	H	C	C	C	C	C	C	H	C	C	C	C	C	C	C	H	C	C
JAX00636474	7	39219816	0	C	T	C	C	C	C	C	C	C	T	C	C	C	C	C	C	C	C	C	T	C	C	C	C	C	C	C	C	C	T	C	T	C	C	C	C	C	C	C	C	C	C	C	C	C	C
JAX00150369	7	39260151	0	T	C	C	T	C	C	T	T	T	C	T	T	C	T	C	T	H	T	C	H	T	H	H	C	C	T	H	C	H	C	T	C	H	T	T	H	T	T	C	T	H	T	H	C	T	C
JAX00150371	7	39260398	0	T	A	A	T	T	A	T	T	T	T	T	T	A	T	A	T	T	T	A	T	T	T	T	A	H	T	N	A	T	T	T	H	T	T	T	T	T	T	A	T	T	T	H	H	T	A
JAX00636478	7	39306920	0	C	T	T	C	C	T	C	C	C	C	C	C	T	C	T	C	C	C	T	C	C	C	C	T	H	C	H	T	C	C	C	H	H	C	C	C	C	C	T	C	H	C	H	H	C	T
JAX00150374	7	39307261	0	A	G	G	A	A	G	A	A	A	A	A	A	G	A	G	A	A	A	G	A	A	A	A	G	H	A	N	G	A	A	A	N	N	A	A	A	A	A	G	A	G	A	G	G	A	G
JAX00636483	7	39322763	0	T	G	G	T	G	G	T	T	T	G	T	T	G	T	G	T	H	T	G	H	T	H	H	G	G	T	H	G	H	G	T	G	H	T	T	H	T	T	G	T	N	T	H	G	T	G
JAX00636484	7	39326735	0	C	G	G	C	G	G	C	C	C	G	C	N	G	C	G	C	N	N	G	H	C	H	N	G	G	C	N	G	H	G	C	G	H	C	C	H	C	C	G	C	H	C	H	G	C	G
JAX00150376	7	39339584	0	G	C	C	G	C	C	G	C	G	C	H	G	C	H	C	G	H	G	C	H	G	H	C	C	C	G	H	C	H	C	G	C	H	G	G	H	G	G	C	H	H	H	H	C	C	C
JAX00636489	7	39389536	0	T	A	T	T	T	T	T	A	T	T	H	T	T	H	T	T	T	T	T	T	T	T	H	T	T	H	T	T	T	T	T	T	T	T	T	T	T	T	T	H	T	H	T	T	A	T
JAX00636492	7	39394320	0	A	C	A	A	A	A	A	C	A	A	H	A	A	H	A	A	A	A	A	A	A	A	H	A	A	H	A	A	A	A	A	A	A	A	A	A	A	A	A	H	A	H	A	A	C	A
JAX00150380	7	39394405	0	C	T	T	C	T	T	C	C	C	T	C	C	T	C	T	C	H	C	T	H	C	H	H	T	T	C	H	T	H	T	C	T	H	C	C	H	C	C	T	C	H	C	H	T	C	T
JAX00636494	7	39397641	0	C	A	A	C	A	A	C	A	A	A	H	C	A	A	A	C	H	C	A	H	C	H	A	A	A	A	H	A	H	A	H	A	A	C	A	H	A	A	A	H	H	H	H	A	A	A
JAX00636500	7	39456768	0	T	G	G	T	G	G	T	T	T	G	T	T	G	T	G	T	H	T	G	H	T	H	H	G	G	T	H	G	H	G	T	G	H	T	T	H	T	T	G	T	H	T	H	G	T	G
JAX00150386	7	39465952	0	T	G	T	T	G	T	T	T	T	G	T	T	T	T	T	T	N	T	T	H	T	H	H	T	H	T	T	T	H	G	T	H	T	T	T	H	T	T	T	T	T	T	T	H	T	T
JAX00150387	7	39512217	0	T	C	C	T	C	C	T	C	C	C	H	T	C	C	C	T	H	T	C	H	T	H	C	C	C	C	H	C	H	C	H	C	C	T	C	H	C	C	C	H	H	H	H	C	C	C
JAX00150388	7	39512365	0	G	A	A	G	A	A	G	G	G	A	G	G	A	G	A	G	H	G	A	H	G	H	H	A	A	G	H	A	H	A	G	A	H	G	G	H	G	G	A	G	H	G	H	A	G	A
JAX00150389	7	39517063	0	T	C	C	T	T	C	T	T	T	T	T	T	C	T	C	T	T	T	C	T	T	T	T	C	H	T	H	C	T	T	T	H	N	T	T	T	T	T	C	T	N	T	H	H	T	C
JAX00636505	7	39526145	0	A	G	G	A	G	G	A	A	A	G	A	A	G	A	G	A	H	A	G	H	A	H	H	G	G	A	H	G	H	G	A	G	H	A	A	H	A	A	G	A	H	A	H	G	A	G
JAX00636510	7	39546138	0	G	A	G	G	G	G	G	G	G	A	G	G	G	G	G	G	G	G	G	H	G	G	G	G	G	G	G	G	G	A	G	H	G	G	G	G	G	G	G	G	G	G	G	G	G	G
JAX00636512	7	39548271	0	G	A	A	G	A	A	G	G	G	G	G	G	A	G	A	G	H	G	A	G	G	H	H	A	A	G	H	A	H	G	G	H	H	G	G	H	G	G	A	G	H	G	H	A	G	A
JAX00636513	7	39550389	0	T	G	G	T	G	G	T	T	T	G	T	T	G	T	G	T	H	T	G	H	T	H	H	G	G	T	H	G	H	G	T	G	H	T	T	H	T	T	G	T	H	T	H	G	T	G
JAX00150392	7	39558570	0	G	A	A	G	A	A	G	G	G	G	G	G	A	G	A	G	H	G	A	G	G	H	H	A	A	G	H	A	H	G	G	H	H	G	G	H	G	G	A	G	H	G	H	A	G	A
JAX00636518	7	39569072	0	T	C	C	T	C	C	T	C	C	C	H	T	C	C	C	T	H	H	C	H	T	H	C	C	C	C	H	C	H	C	H	C	C	T	C	H	C	C	C	H	H	H	H	C	C	C
JAX00636520	7	39569592	0	T	A	A	T	A	A	T	T	T	T	T	T	A	T	A	T	H	T	A	T	T	H	H	A	A	T	H	A	H	T	T	H	H	T	T	H	T	T	A	T	H	T	H	A	T	A
JAX00636521	7	39597805	0	A	G	A	A	A	A	A	A	A	G	A	A	A	A	A	A	A	A	A	H	A	A	A	A	A	A	A	A	A	G	A	H	A	A	A	A	A	A	A	A	A	A	A	A	A	A
JAX00636522	7	39598047	0	G	A	G	G	G	G	G	G	G	A	G	G	G	G	G	G	G	G	G	H	G	G	G	G	G	G	G	G	G	A	G	H	G	G	G	G	G	G	G	G	G	G	G	G	G	G
JAX00636526	7	39604028	0	C	T	C	C	C	C	C	C	C	T	C	C	C	C	C	C	C	C	C	H	C	C	C	C	C	C	C	C	C	T	C	H	C	C	C	C	C	C	C	C	C	C	C	C	C	C
JAX00636527	7	39641078	0	C	T	T	C	T	T	C	T	C	C	H	C	N	H	T	C	H	C	T	C	C	H	T	T	T	H	H	T	H	C	C	H	H	C	C	H	C	C	T	N	H	H	H	T	T	T
JAX00636528	7	39641266	0	C	T	C	C	C	C	C	C	T	C	C	C	C	H	C	C	C	H	C	C	C	C	C	C	C	H	C	C	C	C	H	C	H	C	T	C	T	T	C	C	C	C	C	C	C	C
JAX00636542	7	39656227	0	A	G	A	A	A	A	A	A	A	G	A	A	A	A	A	A	A	A	A	H	A	A	A	A	A	A	A	A	A	G	A	H	A	A	A	A	A	A	A	A	A	A	A	A	A	A
JAX00150399	7	39661540	0	A	C	C	A	C	C	A	C	A	C	H	A	C	H	C	A	H	A	C	H	A	H	C	C	C	H	H	C	H	C	A	C	H	A	A	H	A	A	C	H	H	H	H	C	C	C
JAX00636544	7	39668600	0	T	A	A	T	A	A	T	A	T	A	H	T	A	H	A	T	H	T	A	H	T	H	A	A	A	H	H	A	H	A	T	A	H	T	T	H	T	T	A	H	H	H	H	A	A	A
JAX00636545	7	39668788	0	A	T	T	A	T	T	A	T	A	T	H	A	T	H	T	A	H	A	T	H	A	H	T	T	T	H	H	T	H	T	A	T	H	A	A	H	A	A	T	H	H	H	H	T	T	T
JAX00636546	7	39670710	0	C	T	C	C	C	C	C	T	C	C	H	C	C	H	C	C	C	C	C	C	C	C	H	C	C	H	C	C	C	C	C	C	C	C	C	C	C	C	C	H	C	H	C	C	T	C
JAX00636549	7	39679023	0	C	T	C	C	C	C	C	C	T	C	C	C	C	H	C	C	C	H	C	C	C	C	C	C	C	H	C	C	C	C	H	C	H	C	T	C	T	T	C	C	C	C	C	C	C	C
JAX00636552	7	39691999	0	C	T	T	C	T	T	C	T	T	T	T	C	T	T	T	C	H	H	T	H	C	H	T	T	T	T	H	T	H	T	H	T	T	C	T	H	T	T	T	H	N	H	H	T	T	T
JAX00150402	7	39693612	0	C	T	T	C	T	T	C	C	C	T	C	C	T	C	T	C	C	C	T	C	C	N	H	T	T	C	N	T	C	T	C	T	H	C	C	C	C	C	T	C	N	C	C	T	C	T
JAX00150403	7	39703283	0	G	A	A	G	A	A	G	G	G	A	G	G	A	G	A	G	H	G	A	H	G	H	H	A	A	G	H	A	H	A	G	A	H	G	G	H	G	G	A	G	H	G	H	A	G	A
JAX00150404	7	39714892	0	C	T	T	C	T	T	C	C	C	T	C	C	T	C	T	C	H	C	T	H	C	H	H	T	T	C	H	T	H	T	C	T	H	C	C	H	C	C	T	C	H	C	H	T	C	T
JAX00636556	7	39725908	0	G	A	G	G	G	G	G	G	G	A	G	G	G	G	G	G	G	G	G	H	G	G	G	G	G	G	G	G	G	A	G	H	G	G	G	G	G	G	G	G	G	G	G	G	G	G
JAX00150407	7	39755709	0	A	G	G	A	G	G	A	A	A	G	A	A	G	A	G	A	H	A	G	H	A	H	H	G	G	A	H	G	H	G	A	G	N	A	A	H	A	A	G	A	H	A	H	G	A	G
JAX00150409	7	39784010	0	C	G	G	C	G	G	C	C	C	G	C	C	G	C	G	C	H	C	G	H	C	H	H	G	G	C	H	G	N	G	C	G	H	C	C	H	C	C	G	C	H	C	H	G	C	G
JAX00150413	7	39825384	0	T	A	T	T	A	T	T	T	T	T	T	T	T	T	T	T	H	T	T	T	T	H	H	T	H	T	T	T	H	T	T	T	T	T	T	H	T	T	T	T	T	T	T	H	T	T
JAX00636566	7	39828584	0	T	C	T	T	T	T	T	C	T	T	H	T	T	H	T	T	T	T	T	T	T	T	H	T	T	H	T	T	T	T	T	T	T	T	T	T	T	T	T	H	T	H	T	T	C	T
JAX00636571	7	39862788	0	T	C	C	T	C	C	T	C	T	C	H	T	C	H	C	T	H	T	C	H	T	H	C	C	C	H	H	C	H	C	T	C	H	T	T	H	T	T	C	H	H	H	H	C	C	C
JAX00150415	7	39871001	0	T	G	G	T	G	G	T	T	T	G	T	T	G	T	G	T	H	T	G	H	T	H	H	G	G	T	H	G	H	G	T	G	H	T	T	H	T	T	G	T	H	T	H	G	T	G
JAX00150417	7	39898107	0	A	G	G	A	G	G	A	A	A	G	A	A	G	A	G	A	H	A	G	H	A	H	H	G	G	A	H	G	H	G	A	G	H	A	A	H	A	A	G	A	H	A	H	G	A	G
JAX00150419	7	39898693	0	A	T	T	A	T	T	A	T	A	T	H	A	T	H	T	A	H	A	T	H	A	H	T	T	T	H	H	T	H	T	A	T	N	A	A	H	A	A	T	H	H	H	H	T	T	T
JAX00636579	7	39918417	0	C	T	C	C	C	C	C	T	T	C	C	C	C	H	C	C	C	N	C	C	C	C	H	C	C	T	C	C	C	C	H	C	H	C	T	C	T	T	C	H	C	H	C	C	T	C
JAX00636581	7	39919618	0	G	A	G	G	G	G	G	G	A	G	G	G	G	H	G	G	G	H	G	G	G	G	G	G	G	H	G	G	G	G	H	G	H	G	A	G	A	A	G	G	G	G	G	G	G	G
JAX00636582	7	39920386	0	T	A	A	T	A	A	T	A	A	A	H	T	A	A	A	T	H	H	A	H	T	H	A	A	A	A	H	A	H	A	H	A	A	T	A	H	A	A	A	H	H	H	N	A	A	A
JAX00636583	7	39921052	0	A	G	G	A	G	G	A	A	G	G	A	A	G	H	G	A	H	H	G	H	A	H	H	G	G	H	H	G	H	G	H	G	G	A	G	H	G	G	G	A	H	A	H	G	A	G
JAX00636588	7	39933133	0	T	C	C	T	C	C	T	T	C	C	T	T	C	H	C	T	H	H	N	H	T	H	H	C	N	H	H	C	N	C	H	C	C	T	C	H	C	C	C	T	H	T	H	C	T	C
JAX00150420	7	39938044	0	C	G	G	C	G	G	C	C	C	G	C	C	G	C	G	C	N	C	G	H	C	H	H	G	G	C	H	G	H	G	C	G	H	C	C	H	C	C	G	C	H	C	N	G	C	G
JAX00636595	7	39938299	0	A	C	C	A	C	C	A	C	A	C	H	A	C	H	C	A	H	A	C	H	A	H	C	C	C	H	H	C	H	C	A	C	H	A	A	H	A	A	C	H	H	H	H	C	C	C
JAX00636600	7	39951380	0	T	G	T	T	T	T	T	G	T	T	G	T	T	H	T	T	T	T	T	T	T	T	H	T	T	H	T	T	T	T	T	T	T	T	T	T	T	T	T	H	T	H	T	T	G	T
JAX00150422	7	39957338	0	T	C	C	T	C	C	T	T	T	C	T	N	C	T	C	T	H	T	C	H	T	H	H	C	C	T	H	C	H	C	T	C	H	T	T	H	T	T	C	T	H	T	H	C	T	C
JAX00636603	7	39969818	0	A	G	A	A	A	A	A	A	G	A	A	A	A	H	A	A	A	H	A	A	A	A	A	A	A	H	A	A	A	A	H	A	H	A	G	A	G	G	A	A	A	A	A	A	A	A
JAX00636604	7	39969888	0	A	G	G	A	G	G	A	A	A	G	A	A	G	A	G	A	H	A	G	H	A	H	H	G	G	A	H	G	H	G	A	G	H	A	A	H	A	A	G	A	H	A	H	G	A	G
JAX00636605	7	39970020	0	G	A	G	G	G	G	G	G	A	G	G	G	G	H	G	G	G	H	G	G	G	G	G	G	G	H	G	G	G	G	H	G	H	G	A	G	A	A	G	G	G	G	G	G	G	G
JAX00150423	7	39983835	0	C	T	T	C	T	T	C	C	C	C	C	C	T	C	T	C	H	C	T	C	C	H	H	T	T	C	H	T	H	C	C	H	H	C	C	H	C	C	T	C	H	C	H	T	C	T
JAX00636609	7	40011737	0	C	T	C	C	T	C	C	T	T	C	H	C	C	T	C	C	H	H	C	C	C	H	T	C	N	T	C	C	H	C	H	C	N	C	T	H	T	T	C	H	C	H	C	H	T	C
JAX00636610	7	40015751	0	C	T	C	C	C	C	C	T	C	C	H	C	C	H	C	C	C	C	C	C	C	C	H	C	C	H	C	C	C	C	C	C	C	C	C	C	C	C	C	N	C	H	C	C	T	C
JAX00636612	7	40015893	0	G	C	C	G	C	C	G	C	C	C	H	G	C	C	C	G	H	H	C	H	G	H	C	C	C	C	H	C	H	C	H	C	C	G	C	H	C	C	C	H	H	H	H	C	C	C
JAX00636614	7	40018717	0	T	C	T	T	T	T	T	C	T	T	C	T	T	C	T	T	T	T	T	T	T	T	C	T	T	C	T	T	T	T	T	T	T	T	T	T	T	T	T	C	T	C	T	T	C	T
JAX00150427	7	40019671	0	C	T	T	C	C	T	C	C	C	T	C	C	T	C	T	C	C	C	T	H	C	C	C	T	H	C	H	T	C	T	C	T	H	C	C	C	C	C	T	C	H	C	H	H	C	T
JAX00636615	7	40019711	0	A	G	G	A	G	G	A	A	A	G	A	A	G	H	G	A	H	A	G	H	A	H	H	G	G	A	H	G	H	G	A	G	H	A	A	H	A	A	G	A	H	A	H	G	A	G
JAX00636617	7	40026874	0	G	C	G	G	C	G	G	G	C	G	G	G	G	H	G	G	H	H	G	G	G	H	H	G	H	H	G	G	H	G	H	G	H	G	C	H	C	C	G	G	G	G	G	H	G	G
JAX00636618	7	40027117	0	G	T	T	G	G	T	G	G	T	T	G	G	T	G	T	G	G	G	T	G	G	G	G	T	G	G	G	T	G	T	G	T	T	G	T	G	T	T	T	G	G	G	G	G	G	T
JAX00636624	7	40035690	0	T	A	A	T	T	A	T	T	T	A	T	T	A	T	A	T	T	T	A	H	T	T	T	A	H	T	H	A	T	A	T	A	H	T	T	T	T	T	A	T	H	T	H	H	T	A
JAX00636625	7	40062102	0	A	G	A	A	G	A	A	A	A	A	A	H	A	A	A	A	H	A	A	A	A	H	H	A	H	A	A	A	H	A	A	A	A	A	A	H	A	H	A	A	A	A	A	H	A	A
JAX00636628	7	40070231	0	T	G	T	T	T	T	T	G	T	T	H	T	T	H	T	T	T	T	T	T	T	T	H	T	T	H	T	T	T	T	T	T	T	T	G	T	T	T	T	H	T	H	T	T	G	T
JAX00636631	7	40080487	0	C	T	C	C	T	C	C	C	C	C	C	H	C	C	C	C	H	C	C	C	C	H	H	C	H	C	C	C	H	C	C	C	C	C	C	H	C	C	C	C	C	C	C	H	C	C
JAX00636632	7	40080503	0	T	C	T	T	T	T	T	C	T	T	H	T	T	T	T	T	T	T	T	T	T	T	T	T	T	T	T	T	T	T	T	T	T	T	C	T	T	T	T	T	T	T	T	T	C	T
JAX00636633	7	40080913	0	A	G	A	A	G	A	A	A	A	A	A	H	A	A	A	A	H	A	A	A	A	H	H	A	H	A	A	A	H	A	A	A	A	A	A	H	A	A	A	A	A	A	A	H	A	A
JAX00636641	7	40100948	0	C	T	C	C	C	C	C	T	C	C	H	C	C	H	C	C	C	C	C	C	C	C	H	C	C	H	C	C	C	C	C	C	C	C	T	C	C	C	C	H	C	H	C	C	T	C
JAX00150433	7	40103459	0	C	T	C	C	T	C	C	T	T	C	H	H	C	T	C	C	H	H	C	C	C	H	T	C	H	T	C	C	H	C	H	C	H	C	T	H	T	T	C	H	C	H	C	H	T	C
JAX00636643	7	40104358	0	C	T	C	C	T	C	C	C	T	C	C	H	C	H	C	C	H	H	C	C	C	H	H	C	H	H	C	C	H	C	H	C	H	C	C	H	T	T	C	C	C	C	C	H	C	C
JAX00636644	7	40104394	0	A	T	A	A	T	A	A	A	T	A	A	H	A	H	A	A	H	H	A	A	A	H	H	A	H	H	A	A	H	A	H	A	H	A	A	H	T	T	A	A	A	A	A	H	A	A
JAX00636646	7	40107890	0	G	A	G	G	G	G	G	A	G	G	N	G	G	N	G	G	G	G	G	G	G	G	N	G	G	N	G	G	G	G	G	G	G	G	A	G	G	G	G	G	G	N	G	G	A	G
JAX00636653	7	40109152	0	G	T	G	G	G	G	G	T	G	G	H	G	G	H	G	G	G	G	G	G	G	G	H	G	G	H	G	G	G	G	G	G	G	G	T	G	G	G	G	H	G	H	G	G	T	G
JAX00636654	7	40129501	0	C	G	C	C	C	C	C	G	C	C	H	C	C	H	C	C	C	C	C	C	C	C	H	C	C	H	C	C	C	C	C	C	C	C	G	C	C	C	N	N	C	H	C	C	G	C
JAX00636657	7	40134364	0	T	C	C	T	T	C	T	T	T	T	T	T	C	T	C	T	T	T	C	T	T	T	T	C	H	T	H	C	T	T	T	H	H	T	T	T	T	T	C	T	N	T	H	H	T	C
JAX00150435	7	40137034	0	A	G	G	A	A	G	A	A	G	A	A	A	G	H	G	A	A	H	G	A	A	A	A	G	H	H	H	G	A	A	H	H	G	A	A	A	G	G	G	A	H	A	H	H	A	G
JAX00150436	7	40137561	0	G	A	A	G	G	A	G	G	A	G	G	G	A	H	A	G	G	H	A	G	G	G	G	A	H	H	H	A	G	G	H	H	A	G	G	G	A	A	A	G	H	G	H	H	G	A
JAX00150437	7	40137837	0	C	A	A	C	C	A	C	A	A	C	H	C	A	A	A	C	C	H	A	C	C	C	H	A	H	A	H	A	C	C	H	H	A	C	A	C	A	A	A	H	H	H	H	H	A	A
JAX00636660	7	40137881	0	T	C	C	T	T	C	T	C	C	T	H	T	C	C	C	T	T	N	C	T	T	T	H	C	H	C	H	C	T	T	H	H	C	T	C	T	C	C	C	N	H	H	H	H	C	C
JAX00636661	7	40139437	0	A	G	G	A	A	G	A	G	G	G	H	A	G	G	G	A	A	H	G	H	A	A	H	G	H	G	H	G	A	G	H	G	G	A	G	A	G	G	G	H	H	H	H	H	G	G
JAX00636663	7	40139809	0	G	A	G	G	G	G	G	G	A	G	G	G	G	H	G	G	G	H	G	G	G	G	G	G	G	H	G	G	G	G	H	G	H	G	G	G	A	A	G	G	G	G	G	G	G	G
JAX00636666	7	40141386	0	G	A	G	G	G	G	G	G	A	G	G	G	G	H	G	G	G	H	G	G	G	G	G	G	G	H	G	G	G	G	H	G	H	G	G	G	A	A	G	G	G	G	G	G	G	G
JAX00636671	7	40150476	0	C	T	C	C	C	C	C	C	T	C	C	C	C	T	C	C	C	H	C	C	C	C	C	C	C	T	C	C	C	C	H	C	H	C	C	C	T	T	C	C	C	C	C	C	N	C
JAX00636672	7	40151048	0	T	G	T	T	T	T	T	G	T	T	H	T	T	H	T	T	T	T	T	T	T	T	H	T	T	H	T	T	T	T	T	T	T	T	G	T	T	T	T	H	T	H	T	T	G	T
JAX00636676	7	40165722	0	C	T	C	C	C	C	C	T	C	T	H	C	C	H	C	C	C	C	C	H	C	C	H	C	C	H	C	C	C	T	C	H	C	C	T	C	C	C	C	H	C	H	C	C	T	C
JAX00150439	7	40177322	0	C	A	C	C	A	C	C	C	C	C	C	H	C	C	C	C	H	C	C	C	C	H	H	C	H	C	C	C	H	C	C	C	C	C	C	H	C	C	C	C	C	C	C	H	C	C
JAX00150440	7	40182664	0	A	G	A	A	G	G	A	G	G	G	H	H	A	G	G	A	H	H	A	H	A	N	G	H	G	G	A	G	H	G	H	G	G	A	G	H	G	G	G	H	A	H	A	H	G	A
JAX00636682	7	40195761	0	A	G	A	A	A	A	A	G	G	G	H	A	A	G	A	A	A	H	A	H	A	A	H	A	A	G	A	A	A	G	H	H	H	A	G	A	G	G	A	H	A	H	A	A	G	A
JAX00150441	7	40211034	0	C	A	C	C	A	A	C	C	C	C	C	C	C	C	A	C	N	C	C	C	C	C	N	N	A	C	C	A	C	C	C	N	C	C	C	N	C	C	H	C	C	C	C	C	C	C
JAX00150442	7	40211155	0	G	C	G	G	C	C	G	G	G	G	G	N	G	G	C	G	H	G	G	G	G	H	H	H	C	G	N	C	N	G	G	H	N	G	G	H	G	G	N	G	G	G	G	H	G	G
JAX00636686	7	40218086	0	C	G	C	C	C	C	C	G	G	C	H	C	C	G	C	C	C	H	C	C	C	C	H	C	C	G	C	C	C	C	H	C	H	C	G	C	G	G	C	H	C	N	C	C	G	C
JAX00636691	7	40227575	0	G	A	G	G	G	G	G	A	A	G	H	G	G	A	G	G	G	H	G	G	G	G	H	G	G	A	G	G	G	G	H	G	H	G	A	G	A	A	G	H	G	H	G	G	A	G
JAX00636694	7	40243036	0	T	A	T	T	A	A	T	T	T	A	T	H	T	T	A	T	H	T	T	H	T	H	H	H	A	T	T	A	H	A	T	A	N	T	T	H	T	T	A	T	T	T	T	H	T	T
JAX00636696	7	40248901	0	G	A	G	G	A	A	G	G	G	A	G	H	G	G	A	G	H	G	G	N	G	H	H	H	A	G	G	A	N	A	G	A	H	G	G	N	G	G	A	G	G	G	G	H	G	G
JAX00636697	7	40249023	0	C	A	C	C	A	A	C	A	A	A	H	H	C	A	A	C	H	H	C	H	C	H	A	H	A	A	C	A	H	A	H	A	A	C	A	H	A	A	A	H	C	H	C	H	A	C
JAX00150444	7	40252222	0	T	C	T	T	C	C	T	C	C	T	H	H	T	C	C	T	H	H	T	T	T	H	C	H	C	C	T	C	H	T	H	H	C	T	C	H	C	C	C	H	T	H	T	H	C	T
JAX00636701	7	40257402	0	C	T	C	C	C	C	C	C	T	C	C	C	C	H	C	C	C	H	C	C	C	C	C	C	C	H	C	C	C	C	H	C	H	C	C	C	T	T	C	C	C	C	C	C	C	C
JAX00150445	7	40261363	0	G	A	G	G	A	A	G	A	A	G	H	H	G	A	A	G	H	H	G	G	G	H	A	H	A	A	G	A	H	G	H	H	A	G	A	H	A	A	A	H	G	H	G	H	N	G
JAX00636704	7	40269465	0	T	C	T	T	C	C	T	C	C	T	H	H	T	C	C	T	H	H	T	T	T	H	C	H	C	C	T	C	H	T	H	H	C	T	C	H	C	C	C	N	T	H	T	N	C	T
JAX00636717	7	40309860	0	T	C	T	T	T	T	T	C	T	T	T	T	T	T	T	T	T	T	T	T	T	T	T	T	T	T	T	T	T	T	T	T	T	T	N	T	T	T	T	N	T	T	T	T	C	T
JAX00636724	7	40317430	0	A	G	A	A	A	A	A	G	A	A	H	A	A	H	A	A	A	A	A	A	A	A	H	A	A	H	A	A	A	A	A	A	A	A	G	A	A	A	A	H	A	H	A	A	G	A
JAX00636725	7	40317581	0	A	G	A	A	A	A	A	G	A	A	H	A	A	H	A	A	A	A	A	A	A	A	H	A	A	H	A	A	A	A	A	A	A	A	G	A	A	A	A	H	A	H	A	A	G	A
JAX00636730	7	40327127	0	A	G	A	A	A	A	A	G	A	A	H	A	A	H	A	A	A	A	A	A	A	A	H	A	A	H	A	A	A	A	A	A	A	A	G	A	A	A	A	H	A	H	A	A	G	A
JAX00636731	7	40327307	0	T	C	T	T	T	T	C	C	C	C	H	T	T	C	T	T	T	C	T	C	T	T	H	T	T	C	T	T	T	C	C	H	H	C	C	T	C	C	T	C	T	C	H	T	C	T
JAX00636734	7	40340527	0	T	C	T	T	T	T	T	C	C	T	H	T	T	C	T	T	T	H	T	T	T	T	H	T	T	C	T	T	T	T	H	T	H	T	C	T	C	C	T	H	T	H	T	T	C	T
JAX00636735	7	40340891	0	C	T	C	C	C	C	C	C	T	C	C	C	C	H	C	C	C	H	C	C	C	C	C	C	C	H	C	C	C	C	H	C	H	C	C	C	T	T	C	C	C	C	C	C	C	C
JAX00636736	7	40342204	0	A	G	A	A	A	A	A	G	A	G	H	A	A	H	A	A	A	A	A	H	A	A	H	A	A	H	A	A	A	G	A	H	A	A	G	A	A	A	A	H	A	H	A	A	G	A
JAX00636738	7	40355609	0	T	C	T	T	T	T	T	T	T	C	T	T	T	T	T	T	T	T	T	H	T	T	T	T	T	T	T	T	T	C	T	H	T	T	T	T	T	T	T	T	T	T	T	T	T	T
JAX00231759	7	40361061	0	G	A	G	G	G	G	G	A	A	G	H	G	G	A	G	G	G	H	G	G	G	G	H	H	G	A	G	G	G	G	H	G	H	G	A	G	A	A	G	A	G	A	G	G	A	H
JAX00636741	7	40371916	0	C	T	C	C	C	C	C	T	T	C	H	C	C	T	C	C	C	H	C	C	C	C	H	C	C	T	C	C	C	C	H	C	H	C	T	C	T	T	C	H	C	H	C	C	T	C
JAX00150453	7	40378937	0	T	G	G	T	T	G	T	G	G	G	H	T	G	G	G	H	T	H	G	N	H	T	G	G	H	G	G	G	T	G	H	G	G	T	G	T	G	G	G	H	G	H	H	H	G	G
JAX00636752	7	40410277	0	T	G	G	T	T	G	T	T	T	T	T	T	G	T	G	T	T	T	G	T	T	T	T	G	H	T	H	G	T	T	T	H	H	T	T	T	T	T	G	T	H	T	H	H	T	G
JAX00636753	7	40410731	0	T	A	T	T	T	T	T	A	A	T	H	T	T	A	T	T	T	H	T	T	T	T	H	T	T	A	T	T	T	T	H	T	H	T	A	T	A	A	T	H	T	H	T	T	A	T
JAX00150458	7	40429494	0	G	C	C	G	G	C	G	G	G	G	G	G	C	G	C	G	G	G	C	G	G	G	G	C	H	G	H	C	G	G	G	H	H	G	G	G	G	G	C	G	H	G	H	H	G	C
JAX00636766	7	40460567	0	C	T	C	C	C	C	C	C	C	T	C	C	C	C	C	C	C	C	C	H	C	C	C	C	C	C	C	C	C	T	C	H	C	C	C	C	C	C	C	C	C	C	C	C	C	C
JAX00636767	7	40461564	0	C	T	T	C	C	T	C	C	C	C	C	C	H	C	T	C	C	C	T	C	C	C	C	H	H	C	H	T	C	C	C	N	H	C	C	C	C	C	T	C	H	C	H	H	C	T
JAX00636773	7	40482301	0	G	A	G	G	G	G	G	G	A	G	G	G	G	N	G	G	G	N	G	G	G	G	G	G	G	H	G	G	G	G	H	G	N	G	G	G	A	A	G	G	G	G	G	G	G	G
JAX00636779	7	40492687	0	A	G	A	A	A	A	A	A	G	A	A	A	A	H	A	A	A	H	A	A	A	A	A	A	A	H	A	A	A	A	H	A	H	A	A	A	G	G	A	A	A	A	A	A	A	A
JAX00636780	7	40494598	0	T	C	T	T	T	T	T	C	T	T	H	T	T	H	T	T	T	T	T	T	T	T	H	T	T	H	T	T	T	T	T	T	T	T	C	T	T	T	T	H	T	H	T	T	C	T
JAX00636782	7	40495673	0	G	T	G	G	G	G	G	T	G	G	G	G	G	G	G	G	G	G	G	G	G	G	G	G	G	G	G	G	G	G	G	G	G	G	H	G	G	G	G	G	G	G	G	G	H	G
JAX00150463	7	40502711	0	A	T	T	A	A	T	T	T	T	T	H	A	T	T	T	A	A	T	T	T	A	A	H	T	H	T	H	T	A	T	T	T	T	T	T	A	T	T	T	T	H	T	T	H	T	T
JAX00636786	7	40502879	0	A	G	G	A	A	G	G	A	A	G	A	A	G	A	G	A	A	H	G	G	A	A	A	G	H	A	H	G	A	G	H	G	H	G	A	A	A	A	G	H	H	H	G	H	A	G
JAX00636787	7	40503522	0	C	T	C	C	C	C	C	T	C	C	H	C	C	H	C	C	C	C	C	C	C	C	H	C	C	H	C	C	C	C	C	C	C	C	T	C	C	C	C	H	C	H	C	C	T	C
JAX00636790	7	40525144	0	G	C	G	G	G	G	C	G	C	G	G	G	G	H	G	G	G	C	G	H	G	G	G	G	G	H	G	G	G	G	C	G	H	C	G	G	C	C	G	H	G	H	H	G	G	G
JAX00636799	7	40547822	0	A	C	A	A	A	A	A	C	C	A	H	A	A	C	A	A	A	H	A	A	A	A	H	A	A	C	A	A	A	A	H	A	H	A	C	A	C	C	A	H	A	H	A	A	C	A
JAX00150469	7	40575255	0	C	T	T	C	C	T	C	T	T	T	H	C	T	T	T	C	C	H	T	H	C	C	H	T	H	T	H	T	C	T	H	T	T	C	T	C	T	T	T	H	H	H	H	H	T	T
JAX00636803	7	40575459	0	A	G	A	A	A	A	A	G	A	A	H	A	A	N	A	A	A	A	A	A	A	A	H	A	A	H	A	A	A	A	A	A	A	A	G	A	A	A	A	H	A	G	A	A	G	A
JAX00150471	7	40610099	0	T	C	C	T	T	C	T	T	C	C	T	T	C	C	C	T	T	H	C	H	T	T	C	C	H	C	H	C	T	C	H	C	C	T	T	T	C	C	C	T	H	T	H	H	T	C
JAX00150473	7	40616110	0	G	T	T	G	G	T	G	G	G	T	G	G	T	G	T	G	G	G	T	H	G	G	H	T	H	G	H	T	G	T	G	T	N	N	G	G	G	G	T	G	H	G	H	H	G	T
JAX00636827	7	40628913	0	C	T	T	C	C	T	C	T	C	T	H	C	T	H	T	C	C	C	T	H	C	C	T	T	H	H	H	T	C	T	C	T	H	C	T	C	C	C	T	H	H	H	H	H	T	T
JAX00636829	7	40629764	0	C	T	T	C	C	T	C	C	C	T	C	C	T	C	T	C	C	C	T	H	C	C	H	T	H	C	H	T	C	T	C	T	H	C	C	C	C	C	T	C	H	C	H	H	C	T
JAX00636845	7	40663253	0	G	A	G	G	G	G	G	G	A	G	G	G	G	H	G	G	G	H	G	G	G	G	G	G	G	H	G	G	G	G	H	G	H	G	G	G	A	A	G	G	G	G	G	G	G	G
JAX00150477	7	40688348	0	T	G	G	T	T	G	T	G	G	G	H	T	G	G	G	T	T	N	G	H	T	T	G	G	H	G	H	G	T	G	H	G	G	T	G	T	G	G	G	H	H	H	H	H	G	G
JAX00636846	7	40690000	0	T	C	T	T	T	T	C	C	C	T	H	T	T	C	T	T	T	C	T	H	T	T	H	T	T	C	T	T	T	T	C	T	H	C	C	T	C	C	T	C	T	C	H	T	C	T
JAX00150480	7	40726858	0	A	G	G	A	A	G	A	A	A	G	A	A	G	A	G	A	A	A	G	H	A	A	H	G	A	A	N	G	A	G	A	G	H	A	A	A	A	A	G	A	A	A	H	A	A	G
JAX00150481	7	40728481	0	C	G	G	C	C	G	C	C	C	G	C	C	G	C	G	C	C	C	G	H	C	C	H	G	H	C	H	G	C	G	C	G	H	C	C	C	C	C	G	C	H	C	H	H	C	G
JAX00636850	7	40740546	0	T	C	T	T	T	T	C	C	C	T	H	T	T	C	T	T	T	C	T	C	T	T	H	T	T	C	T	T	T	T	C	T	N	C	C	T	C	C	T	C	T	C	C	T	C	T
JAX00636858	7	40831013	0	T	G	T	T	T	T	T	G	G	T	N	T	T	G	T	T	T	H	T	T	T	T	H	T	T	G	T	T	T	T	H	T	H	T	G	T	G	G	T	H	T	G	T	T	G	T
JAX00636859	7	40832814	0	C	T	C	C	C	C	C	C	T	C	C	C	C	T	C	C	C	H	C	C	C	C	C	C	H	H	C	C	N	C	H	C	H	N	C	C	T	T	H	C	C	C	C	C	H	C
JAX00636865	7	40841181	0	G	T	G	G	G	G	G	T	T	G	H	G	G	T	G	G	G	H	G	G	G	G	H	G	G	T	G	G	G	G	H	G	H	G	T	G	T	T	G	H	G	H	G	G	T	G
JAX00636888	7	41093942	0	G	C	G	G	G	G	G	C	C	G	H	G	G	C	G	G	G	C	G	G	G	G	N	G	G	C	G	G	G	G	H	G	H	G	C	G	C	C	G	H	G	H	G	G	C	G
JAX00150508	7	41099523	0	T	C	T	T	T	T	C	C	C	T	H	T	T	C	T	T	T	C	T	H	T	T	H	T	T	C	T	T	T	T	C	T	H	C	C	T	C	C	T	C	T	C	H	T	C	T
JAX00150509	7	41110901	0	C	T	C	C	C	C	T	T	T	C	H	C	C	T	C	C	C	T	C	H	C	C	H	C	C	T	C	C	C	C	T	C	H	T	T	C	T	N	C	T	C	T	H	C	T	C
JAX00636893	7	41111161	0	A	C	A	A	A	C	C	C	C	A	H	A	A	C	C	A	A	C	A	H	A	A	C	H	H	C	A	C	A	A	C	H	C	C	C	A	C	C	C	C	A	C	H	A	C	A
JAX00150513	7	41162164	0	T	C	T	T	T	T	C	C	C	T	H	T	T	C	T	T	T	H	T	H	T	T	H	T	T	C	T	T	T	T	C	T	H	C	C	T	C	C	T	C	T	C	H	T	C	T
JAX00636905	7	41243821	0	A	G	A	A	A	G	A	A	A	G	A	A	A	A	G	A	A	A	A	H	A	A	H	H	N	A	A	G	A	G	A	G	H	A	A	A	A	A	G	A	A	A	A	A	A	A
JAX00636907	7	41273505	0	A	G	A	A	A	A	A	G	G	A	H	A	A	G	A	A	A	H	A	A	A	A	G	A	A	G	A	A	A	A	H	A	H	A	G	A	G	G	A	G	A	G	A	A	G	A
JAX00150523	7	41286044	0	C	T	C	C	C	C	C	T	T	C	H	C	C	T	C	C	C	N	C	C	C	C	H	C	C	T	C	C	C	C	H	C	H	C	T	C	T	T	C	H	C	H	C	C	T	C
JAX00636923	7	41742481	0	G	T	G	G	G	G	G	T	G	G	H	G	G	H	G	G	G	G	G	G	G	G	H	G	G	H	G	G	G	G	G	G	G	G	T	G	G	G	G	H	G	H	G	G	T	G
JAX00636927	7	41754817	0	T	C	T	T	T	T	T	C	C	T	H	T	T	C	T	T	T	H	T	T	T	T	H	T	T	C	T	T	T	T	H	T	H	T	C	T	C	C	T	H	T	H	T	T	C	T
JAX00150549	7	41825874	0	A	G	A	A	A	G	A	G	G	A	H	A	A	G	G	A	A	H	A	A	A	A	G	H	H	G	A	G	A	A	H	H	G	A	G	A	G	G	G	H	A	H	A	A	G	A
JAX00636945	7	41897710	0	A	T	A	A	A	A	A	T	A	A	N	A	A	A	A	A	A	A	A	A	A	A	N	A	A	N	A	A	A	A	A	A	A	A	H	A	A	N	A	H	A	H	A	A	H	A
JAX00636946	7	41897767	0	C	T	C	C	C	C	C	C	T	C	C	C	C	H	C	C	C	H	C	C	C	C	C	C	C	H	C	C	C	C	H	C	H	C	C	C	T	T	C	C	C	C	C	C	C	C
JAX00150556	7	41903397	0	G	A	G	G	G	G	G	G	A	G	G	G	G	N	G	G	G	N	G	G	G	G	G	G	G	N	G	G	G	G	N	G	H	G	G	G	A	A	G	G	G	G	G	G	G	G
JAX00636950	7	41932752	0	G	T	G	G	G	G	G	T	T	G	G	G	G	T	G	G	G	H	G	G	G	G	G	G	G	T	G	G	G	G	G	G	N	G	T	G	T	T	G	G	G	G	G	G	T	G
JAX00636952	7	41953343	0	T	A	T	T	T	T	T	T	A	T	T	T	T	T	T	T	T	H	T	T	T	T	T	T	T	T	T	T	T	T	H	T	N	T	T	T	A	A	T	T	T	T	T	T	T	T
JAX00150562	7	41989651	0	T	G	T	T	T	T	T	G	T	T	H	T	T	H	T	T	T	T	T	T	T	T	H	T	T	H	T	T	T	T	T	T	T	T	G	T	T	T	T	H	T	H	T	T	G	T
JAX00636955	7	42029087	0	T	G	T	T	T	T	T	G	G	T	H	T	T	G	T	T	T	H	T	T	T	T	H	T	T	G	T	T	T	T	N	T	H	T	G	T	G	G	T	H	T	H	T	T	G	T
JAX00636958	7	42031946	0	A	G	A	A	A	A	A	G	G	A	H	A	A	G	A	A	A	A	A	A	A	A	H	A	A	G	A	A	A	A	A	A	A	A	G	A	G	G	A	N	A	N	A	A	G	A
JAX00150565	7	42039483	0	G	T	G	G	G	G	G	G	T	G	G	G	G	H	G	G	G	H	G	G	G	G	G	G	G	H	G	G	G	G	H	G	H	G	G	G	T	T	G	G	G	G	G	G	G	G
JAX00150568	7	42060181	0	G	A	G	G	G	G	G	G	A	G	G	G	G	G	G	G	G	G	G	G	G	G	G	G	G	G	G	G	G	G	G	G	G	G	G	G	A	A	G	G	G	G	G	G	G	G
JAX00636961	7	42067679	0	C	T	C	C	C	C	C	C	T	C	C	C	C	H	C	C	C	H	C	C	C	C	C	C	C	H	C	C	C	C	H	C	H	C	C	C	T	T	N	C	C	C	C	C	C	C
JAX00636967	7	42073952	0	G	A	G	G	G	G	G	A	G	G	H	G	G	H	G	G	G	G	G	G	G	G	H	G	G	N	G	G	G	G	G	G	G	G	A	G	G	G	G	A	G	A	G	G	A	G
JAX00150571	7	42112272	0	G	C	G	G	G	G	G	C	C	G	G	G	G	C	G	G	G	H	G	G	G	G	G	G	G	C	G	G	G	G	H	G	H	G	C	G	C	C	G	G	G	G	G	G	C	G
JAX00636970	7	42216679	0	C	T	C	C	C	C	C	T	C	C	H	C	C	H	C	C	C	C	C	C	C	C	H	C	C	H	C	C	C	C	C	C	C	C	T	C	C	C	C	H	C	H	C	C	T	C
JAX00636974	7	42245665	0	G	A	G	G	G	G	G	A	G	A	H	G	G	N	G	G	G	G	G	H	G	G	H	G	G	H	G	G	G	A	G	N	G	G	A	G	G	G	G	N	G	N	G	G	A	G
JAX00636977	7	42271829	0	T	C	T	T	T	T	C	C	C	T	H	T	T	C	T	T	T	C	T	H	T	T	H	T	T	C	T	T	T	T	C	T	H	C	C	T	C	C	T	C	T	C	H	T	C	T
JAX00150581	7	42271887	0	T	C	T	T	T	T	C	C	C	T	H	T	T	C	T	T	T	C	T	H	T	T	H	T	T	C	T	T	T	T	C	T	H	C	C	T	C	C	T	C	T	C	H	T	C	T
JAX00636980	7	42274477	0	C	T	C	C	C	C	C	T	T	C	H	C	C	T	C	C	C	H	C	C	C	C	H	C	C	T	C	C	C	C	H	C	H	C	T	C	T	T	C	H	C	H	C	C	T	C
JAX00150583	7	42287911	0	A	G	A	A	A	A	A	G	G	A	H	A	A	G	A	A	A	H	A	A	A	A	H	A	A	G	A	A	A	A	H	A	N	A	G	A	G	G	A	N	A	H	A	A	G	A
JAX00636987	7	42382007	0	T	C	T	T	T	T	T	C	T	T	H	T	T	H	T	T	T	T	T	T	T	T	C	T	T	H	T	T	T	T	T	T	T	T	C	T	T	T	T	H	T	N	T	T	C	T
JAX00636988	7	42382169	0	T	C	T	T	T	T	T	C	T	T	C	T	T	C	T	T	T	T	T	T	T	T	C	T	T	C	T	T	T	T	T	T	T	T	C	T	T	T	T	C	T	C	T	T	C	T
JAX00636989	7	42431591	0	C	A	C	C	C	C	C	C	A	C	C	C	C	H	C	C	C	C	C	C	C	C	C	C	C	C	C	C	C	C	C	C	H	C	C	C	A	H	C	C	C	C	C	C	C	C
JAX00637004	7	42626216	0	T	G	T	T	T	T	T	G	G	T	H	T	T	G	T	T	T	H	T	T	T	T	H	T	T	G	T	T	T	T	H	T	H	T	G	T	H	G	T	H	T	N	T	T	H	T
JAX00150611	7	42681833	0	G	A	G	G	G	G	G	A	A	G	H	G	G	A	G	G	G	H	G	G	G	G	H	G	G	A	G	G	G	G	H	G	H	G	A	G	A	A	G	H	G	H	G	G	A	G
JAX00637020	7	42725104	0	A	G	A	A	A	A	G	G	G	A	H	A	A	G	A	A	A	G	A	H	A	A	H	A	A	G	A	A	A	A	G	A	H	G	G	A	G	G	A	G	A	G	H	A	G	A
JAX00637024	7	42740056	0	G	T	G	G	G	G	G	T	G	G	H	G	G	H	G	G	G	G	G	G	G	G	H	G	G	H	G	G	G	G	G	G	G	G	T	G	G	G	G	H	G	H	G	G	T	G
JAX00150614	7	42745650	0	A	G	A	A	A	A	A	G	G	A	H	A	A	G	A	A	A	H	A	A	A	A	H	A	A	G	A	A	A	A	H	A	H	A	G	A	G	G	A	H	A	N	A	A	G	A
JAX00150615	7	42752765	0	G	C	G	G	G	G	C	C	C	G	H	G	G	C	G	G	G	C	G	H	G	G	H	G	G	C	G	G	G	G	C	G	H	C	C	G	C	C	G	C	G	C	H	G	C	G
JAX00150616	7	42758251	0	C	T	C	C	C	C	C	T	T	C	H	C	C	T	C	C	C	H	C	C	C	C	H	C	C	T	C	C	C	C	H	C	H	C	T	C	T	T	C	H	C	H	C	C	T	C
JAX00637026	7	42767713	0	T	A	T	T	T	T	T	A	A	T	N	T	T	A	T	T	T	H	T	T	T	T	H	T	T	A	T	T	T	T	H	T	H	T	A	T	A	A	T	H	T	H	T	T	A	T
JAX00637028	7	42769218	0	A	G	A	A	A	A	A	G	A	A	H	A	A	H	A	A	A	A	A	A	A	A	H	A	A	H	A	A	A	A	A	A	A	A	G	A	A	A	A	H	A	H	A	A	G	A
JAX00150623	7	42856604	0	A	G	A	A	A	A	A	G	G	A	H	A	A	G	A	A	A	H	A	A	A	A	H	A	A	G	A	A	A	A	H	A	H	A	G	A	G	G	A	H	A	H	A	A	G	A
JAX00637047	7	43160325	0	A	G	A	A	A	A	A	G	G	A	H	A	A	G	A	A	A	H	A	A	A	A	H	A	A	G	A	A	A	A	H	A	H	A	G	A	G	G	A	H	A	H	A	A	G	A
JAX00150638	7	43161381	0	T	C	T	T	T	T	T	T	C	T	T	T	T	C	T	T	T	C	T	T	T	T	T	T	T	C	T	T	T	T	H	T	C	T	T	T	C	C	T	T	T	T	T	T	T	T
JAX00637053	7	43164243	0	C	G	C	C	C	C	C	G	G	C	H	C	C	G	C	C	C	H	C	C	C	C	H	C	C	G	C	C	C	C	H	C	H	C	G	C	G	G	C	H	C	H	C	C	G	C
JAX00637054	7	43164384	0	A	G	A	A	A	A	A	G	A	A	H	A	A	H	A	A	A	A	A	A	A	A	H	A	A	H	A	A	A	A	A	A	A	A	G	A	A	A	A	H	A	H	A	A	G	A
JAX00150642	7	43221810	0	G	A	G	G	G	G	G	A	G	G	H	G	G	H	G	G	G	G	G	G	G	G	H	G	G	H	G	G	G	G	G	G	G	G	A	G	N	G	G	H	G	H	G	G	A	G
JAX00637056	7	43239369	0	T	C	T	T	T	T	C	C	C	T	H	T	T	C	T	T	T	C	T	H	T	T	H	T	T	C	T	T	T	T	C	T	H	C	C	T	C	C	T	C	T	C	H	T	C	T
JAX00150645	7	43256409	0	T	A	T	T	T	T	T	T	A	T	T	T	T	N	T	T	T	H	T	T	T	T	T	T	T	H	T	T	T	T	H	T	H	T	T	T	A	A	T	T	T	T	T	T	T	T
JAX00637064	7	43272877	0	C	T	C	C	C	C	C	T	C	C	N	C	C	N	C	C	C	C	C	C	C	C	H	C	C	H	C	C	C	C	C	C	C	C	T	C	C	C	C	C	C	N	C	C	T	C
JAX00150647	7	43283199	0	A	G	A	A	A	A	A	G	G	A	H	A	A	G	A	A	A	A	A	A	A	A	H	A	A	G	A	A	A	A	A	A	A	A	G	A	G	G	A	H	A	H	A	A	G	A
JAX00637065	7	43283516	0	G	A	G	G	G	G	G	A	A	G	N	G	G	A	G	G	G	H	G	G	G	G	N	G	G	A	G	G	G	G	H	G	H	G	A	G	A	A	G	G	G	N	G	G	A	G
JAX00637068	7	43286050	0	C	T	C	C	C	C	C	T	C	C	H	C	C	H	C	C	C	C	C	C	C	C	H	C	C	H	C	C	C	C	C	C	C	C	T	C	C	C	C	H	C	H	C	C	T	C
JAX00637069	7	43286584	0	G	A	G	G	G	G	G	A	G	G	H	G	G	N	G	G	G	G	G	G	G	G	H	G	G	H	G	G	G	G	G	G	G	G	A	G	G	G	G	H	G	H	G	G	A	G
JAX00637070	7	43289825	0	A	T	A	A	A	A	A	T	T	A	H	A	A	T	A	A	A	H	A	A	A	A	H	A	A	T	A	A	A	A	H	A	H	A	T	A	T	T	A	H	A	H	A	A	T	A
JAX00637071	7	43294284	0	A	C	A	A	A	A	C	C	C	C	H	A	A	C	A	A	A	C	A	C	A	A	H	A	A	C	A	A	A	C	C	H	H	C	C	A	C	C	A	C	A	C	H	A	C	A
JAX00637072	7	43295674	0	A	C	A	A	A	A	A	C	A	A	H	A	A	A	A	A	A	A	A	A	A	A	H	A	A	N	A	A	A	A	A	A	A	A	C	A	A	A	A	N	A	H	A	A	C	A
JAX00637074	7	43307694	0	G	A	A	G	G	G	G	G	G	G	G	G	A	G	G	G	G	G	A	G	G	G	G	N	G	G	H	G	H	G	G	G	G	G	G	G	G	G	G	G	H	G	H	H	G	A
JAX00637078	7	43315277	0	C	G	C	C	C	C	C	C	G	C	C	C	C	H	C	C	C	H	C	C	C	C	C	C	C	H	C	C	C	C	H	C	H	C	C	C	G	G	C	C	C	C	C	C	C	C
JAX00637081	7	43320371	0	A	G	A	A	A	A	A	G	A	G	H	A	A	H	A	A	A	A	A	H	A	A	H	A	A	H	A	A	A	G	A	H	A	A	G	A	A	A	A	H	A	H	A	A	G	A
JAX00150650	7	43324963	0	C	T	C	C	C	C	C	C	T	C	C	C	C	H	C	C	C	H	C	C	C	C	C	C	C	H	C	C	C	C	H	C	H	C	C	C	T	T	C	C	C	C	C	C	C	C
JAX00637092	7	43339581	0	G	A	G	G	G	G	G	G	A	G	G	G	G	H	G	G	G	H	G	G	G	G	G	G	G	H	G	G	G	G	H	G	H	G	G	G	A	A	G	G	G	G	G	G	G	G
JAX00150652	7	43342727	0	A	G	A	A	A	A	A	G	A	A	H	A	A	H	A	A	A	A	A	A	A	A	H	A	A	H	A	A	A	A	A	A	A	A	G	A	A	A	A	H	A	H	A	A	G	A
JAX00150653	7	43360279	0	A	G	A	A	A	A	A	G	G	G	N	A	A	G	A	A	A	H	A	H	A	A	H	A	A	G	A	A	A	G	H	H	H	A	G	A	G	G	A	H	A	H	A	A	G	A
JAX00637094	7	43370578	0	C	T	C	C	C	C	C	C	C	T	C	C	C	C	C	C	C	C	C	H	C	C	C	C	C	C	C	C	C	T	C	H	C	C	C	C	C	C	C	C	C	C	C	C	C	C
JAX00150654	7	43372300	0	A	G	A	A	A	A	G	G	G	G	H	A	A	G	A	A	A	G	A	G	A	A	H	A	A	G	A	A	A	G	G	H	H	G	G	A	G	G	A	G	A	G	H	A	G	A
JAX00150655	7	43384775	0	A	G	A	A	A	A	A	G	G	A	H	A	A	G	A	A	A	H	A	A	A	A	H	A	A	G	A	A	A	A	H	A	H	A	G	A	G	G	A	N	A	H	A	A	G	A
JAX00637096	7	43397402	0	G	A	G	G	G	G	G	A	A	G	H	G	G	A	G	G	G	H	G	G	G	G	H	G	G	A	G	G	G	G	H	G	H	G	A	G	A	A	G	H	G	H	G	G	A	G
JAX00637097	7	43399777	0	G	A	G	G	G	G	G	G	A	G	G	G	G	H	G	G	G	H	G	G	G	G	G	G	G	H	G	G	G	G	H	G	H	G	G	G	A	A	G	G	G	G	G	G	G	G
JAX00150656	7	43422207	0	C	T	C	C	C	C	C	C	T	C	C	C	C	H	C	C	C	C	C	C	C	C	C	C	C	H	C	C	C	C	C	C	H	C	C	C	T	T	C	C	C	C	C	C	C	C
JAX00637101	7	43427473	0	A	G	A	A	A	A	A	A	G	A	A	N	A	H	A	A	A	H	A	A	A	A	A	A	A	H	A	A	A	A	H	A	H	A	A	A	G	G	A	A	A	A	A	A	A	A
JAX00150660	7	43447800	0	T	C	T	T	T	T	T	C	C	T	H	T	T	C	T	T	T	N	T	T	T	T	H	T	T	C	T	T	T	T	C	T	H	T	C	T	C	C	T	H	T	H	T	T	C	T
JAX00150662	7	43485744	0	A	G	A	A	A	A	A	A	G	G	A	A	A	H	A	A	A	H	A	H	A	A	A	A	A	H	A	A	A	G	H	H	H	A	A	A	G	G	A	A	A	A	A	A	A	A
JAX00637115	7	43488073	0	T	C	T	T	T	T	T	C	T	T	H	T	T	H	T	T	T	T	T	T	T	T	H	T	T	H	T	T	T	T	T	T	T	T	C	T	T	T	T	H	T	H	T	T	C	T
JAX00231785	7	43498835	0	G	T	G	G	G	G	G	G	T	G	G	G	G	N	G	G	G	H	G	G	G	G	G	G	G	H	G	G	G	G	H	G	H	G	G	G	T	T	G	G	G	G	G	G	G	G
JAX00231786	7	43498886	0	C	T	C	C	C	C	C	C	T	C	C	C	C	N	C	C	C	N	C	C	C	C	C	C	C	H	C	C	C	C	H	C	H	C	C	C	T	T	C	C	C	C	C	C	C	C
JAX00637116	7	43501701	0	C	T	C	C	C	C	C	C	T	C	C	C	C	H	C	C	C	H	C	C	C	C	C	C	C	H	C	C	C	C	H	C	H	C	C	C	T	T	C	C	C	C	C	C	C	C
JAX00637118	7	43502683	0	G	A	G	G	G	G	G	G	A	G	G	G	G	H	G	G	G	H	G	G	G	G	G	G	G	H	G	G	G	G	H	G	H	G	G	G	A	A	G	G	G	G	G	G	G	G
JAX00150664	7	43510951	0	T	G	T	T	T	T	T	T	G	G	T	T	T	N	T	T	T	N	T	H	T	T	T	T	T	H	T	T	T	G	H	H	H	T	T	T	G	G	T	T	T	T	T	T	T	T
JAX00637126	7	43527900	0	T	C	T	T	T	T	C	C	T	C	H	T	T	H	T	T	T	T	T	H	T	T	H	T	T	H	T	T	T	C	T	T	T	C	C	T	T	T	T	C	T	C	T	T	C	T
JAX00637130	7	43532375	0	C	T	C	C	C	C	C	T	C	C	H	C	C	H	C	C	C	C	C	C	C	C	H	C	C	H	C	C	C	C	C	C	C	C	T	C	C	C	C	N	C	H	C	C	T	C
JAX00150666	7	43538067	0	A	G	A	A	A	A	A	G	G	A	H	A	A	G	A	A	A	H	A	A	A	A	H	A	A	G	A	A	A	A	H	A	H	A	G	A	G	G	A	H	A	H	A	A	G	A
JAX00637133	7	43560883	0	C	A	C	C	C	C	C	A	C	C	A	C	C	A	C	C	C	C	C	C	C	C	A	C	C	A	C	C	C	C	C	C	C	C	A	C	C	C	C	H	C	N	C	C	A	C
JAX00637135	7	43562150	0	G	A	G	G	G	G	G	A	G	G	H	G	G	H	G	G	G	G	G	G	G	G	H	G	G	H	G	G	G	G	G	G	G	G	A	G	G	G	G	N	G	H	G	G	A	G
JAX00637138	7	43582763	0	A	G	A	A	A	A	A	G	A	A	H	A	A	H	A	A	A	A	A	A	A	A	H	A	A	H	A	A	A	A	A	A	A	A	G	A	A	A	A	H	A	H	A	A	G	A
JAX00637151	7	43676071	0	C	T	T	C	C	C	C	C	C	C	C	C	T	C	C	C	C	C	T	C	C	C	C	H	C	C	H	C	H	C	C	C	C	C	C	C	C	C	C	C	H	C	H	H	C	T
JAX00637152	7	43677677	0	A	G	A	A	A	A	A	G	A	A	H	A	A	H	A	A	A	A	A	A	A	A	H	A	A	H	A	A	A	A	A	A	A	A	G	A	A	A	A	H	A	H	A	A	G	A
JAX00637153	7	43689392	0	A	G	A	A	A	A	A	G	A	A	G	A	A	G	A	A	A	A	A	A	A	A	G	A	A	G	A	A	A	A	A	A	A	A	G	A	A	A	A	H	A	N	A	A	G	A
JAX00150677	7	43691404	0	A	G	G	A	A	A	A	G	G	G	H	A	G	G	A	A	A	H	G	H	A	A	H	H	A	G	H	A	H	G	H	H	H	A	G	A	G	G	A	H	H	H	H	H	G	G
JAX00637159	7	43703136	0	A	C	A	A	A	A	A	C	A	A	H	A	A	N	A	A	A	A	A	A	A	A	H	A	A	H	A	A	A	A	A	A	A	A	C	A	A	A	A	H	A	H	A	A	C	A
JAX00637174	7	43840277	0	G	A	G	G	G	G	G	A	G	G	H	G	G	H	G	G	G	G	G	G	G	G	H	G	G	H	G	G	G	G	G	G	G	G	A	G	G	G	G	H	G	H	G	G	A	G
JAX00637181	7	43858003	0	T	C	T	T	T	T	T	T	C	T	T	N	T	H	T	T	T	H	T	T	T	T	T	T	T	N	T	T	T	T	H	T	H	T	T	T	C	C	T	T	T	T	T	T	T	T
JAX00637182	7	43858288	0	A	G	A	A	A	A	A	A	A	G	A	A	A	A	A	A	A	A	A	H	A	A	A	A	A	A	A	A	A	G	A	H	A	A	A	A	A	A	A	A	A	A	A	A	A	A
JAX00150693	7	43896228	0	T	C	C	T	T	T	C	C	C	C	H	T	C	C	T	T	T	C	C	C	T	T	H	H	T	C	H	T	H	C	C	H	H	C	C	T	C	C	T	C	H	C	C	H	C	C
JAX00637205	7	43940522	0	A	G	A	A	A	A	A	A	G	A	A	A	A	H	A	A	A	H	A	A	A	A	A	A	A	H	A	A	A	A	H	A	H	A	A	A	G	G	A	A	A	A	A	A	A	A
JAX00637206	7	43942656	0	G	A	G	G	G	G	G	G	A	G	G	G	G	H	G	G	G	H	G	G	G	G	G	G	G	H	G	G	G	G	H	G	H	G	G	G	A	A	G	G	G	G	G	G	G	G
JAX00637211	7	43965983	0	G	T	G	G	G	G	G	G	T	G	G	G	G	H	G	G	G	H	G	G	G	G	G	G	G	H	G	G	G	G	H	G	H	G	G	G	T	T	G	G	G	G	G	G	G	G
JAX00637212	7	43966505	0	A	T	A	A	A	A	A	A	A	T	A	A	A	A	A	A	A	A	A	N	A	A	A	A	A	A	A	A	A	T	A	H	A	A	A	A	A	A	A	A	A	A	A	A	A	A
JAX00637224	7	43984157	0	G	A	G	G	G	G	G	A	G	A	H	G	G	H	G	G	G	G	G	H	G	G	H	G	G	H	G	G	G	A	G	H	G	G	A	G	G	G	G	H	G	N	G	G	A	G
JAX00637226	7	43985960	0	T	C	T	T	T	T	T	C	T	C	H	T	T	H	T	T	T	T	T	N	T	T	H	T	T	H	T	T	T	C	T	H	T	T	C	T	T	T	T	N	T	H	T	T	C	T
JAX00637227	7	43985978	0	A	G	A	A	A	A	A	A	A	G	A	A	A	A	A	A	A	A	A	A	A	A	A	A	A	A	A	A	A	G	A	A	A	A	A	A	A	A	A	A	A	A	A	A	A	A
JAX00637234	7	44004522	0	C	T	C	C	C	C	C	C	T	C	C	C	N	H	C	C	C	C	C	C	C	C	C	C	C	H	C	C	C	H	H	C	H	C	C	C	T	T	C	C	C	C	C	C	C	C
JAX00637239	7	44008972	0	C	T	C	C	C	C	C	T	C	C	H	C	C	N	C	C	C	C	C	C	C	C	H	C	C	H	C	C	C	C	C	C	C	C	T	C	C	C	C	H	C	H	C	C	T	C
JAX00637242	7	44009734	0	T	A	T	T	T	T	T	T	T	A	T	T	T	T	T	T	T	T	T	H	T	T	T	T	T	T	T	T	T	A	T	H	T	T	T	T	T	T	T	T	T	T	T	T	T	T
JAX00637247	7	44065312	0	T	C	T	T	T	T	T	C	C	T	H	T	T	C	T	T	T	H	N	T	T	T	H	T	T	C	T	T	T	T	H	T	H	T	C	T	C	C	T	H	T	H	T	T	C	T
JAX00637262	7	44107468	0	T	A	T	T	T	T	T	A	A	T	H	T	T	A	T	T	T	H	T	T	T	T	H	T	T	A	T	T	T	T	H	T	H	T	A	T	A	A	T	H	T	H	T	T	A	T
JAX00231806	7	44125512	0	G	A	G	G	G	G	G	G	A	G	G	G	G	H	G	G	G	H	G	G	G	G	G	G	G	H	G	G	G	G	H	G	H	G	G	G	A	A	G	G	G	G	G	G	G	G
JAX00637282	7	44172232	0	T	C	T	T	T	T	T	T	C	T	T	T	T	H	T	T	T	H	T	T	T	T	T	T	T	H	T	T	T	T	H	T	H	T	T	T	C	C	T	T	T	T	T	T	T	T
JAX00150714	7	44183446	0	T	A	T	T	T	T	T	A	T	T	H	T	T	H	T	T	T	T	T	T	T	T	H	T	T	H	T	T	T	T	T	T	T	T	A	T	T	T	T	H	T	H	T	T	A	T
JAX00150720	7	44259626	0	C	T	C	C	C	C	C	C	T	C	C	C	C	H	C	C	C	H	C	C	C	C	C	C	C	H	C	C	C	C	H	C	H	C	C	C	T	T	C	C	C	C	C	C	C	C
JAX00637295	7	44286019	0	G	A	G	G	G	G	G	A	A	G	H	G	G	A	G	G	G	H	G	G	G	G	H	G	G	A	G	G	G	G	H	G	H	G	A	G	A	A	G	H	G	H	G	G	A	G
JAX00637296	7	44288862	0	C	T	C	C	T	T	C	T	C	T	H	H	C	H	T	C	N	C	C	H	C	C	T	C	T	H	C	T	H	T	C	T	H	C	T	H	C	C	T	N	N	H	C	H	T	C
JAX00637299	7	44294297	0	A	G	A	A	A	A	A	G	G	A	H	A	A	G	A	A	A	H	A	A	A	A	H	A	A	G	A	A	A	A	H	A	H	A	G	A	G	G	A	H	A	H	A	A	G	A
JAX00637305	7	44315605	0	T	C	T	T	C	C	T	C	C	T	H	H	T	C	C	T	H	H	T	T	T	T	C	H	C	C	T	C	H	T	H	H	C	T	C	H	C	C	C	H	H	H	T	H	C	T
JAX00150726	7	44353168	0	C	A	C	C	A	A	C	C	C	C	C	H	C	C	A	C	H	C	C	C	C	C	H	H	A	C	C	A	H	C	C	H	H	C	C	H	C	C	A	C	H	C	C	H	C	C
JAX00637308	7	44354407	0	A	T	A	A	A	A	A	T	A	A	H	A	A	H	A	A	A	A	A	A	A	A	H	A	A	H	A	A	A	A	A	A	A	A	T	A	A	A	A	H	A	H	A	A	T	A
JAX00150729	7	44367049	0	A	G	A	A	G	G	A	G	G	A	H	A	A	G	G	A	H	H	A	A	A	A	G	H	G	G	A	G	H	A	H	H	G	A	G	H	G	G	G	H	H	H	A	H	G	A
JAX00637313	7	44399626	0	G	A	G	G	G	G	G	A	A	G	H	G	G	A	G	G	G	H	G	G	G	G	A	G	G	A	G	G	G	G	H	G	H	G	A	G	A	A	G	H	G	H	G	G	A	G
JAX00637318	7	44406932	0	T	G	T	T	T	T	T	G	T	T	H	T	T	H	T	T	T	T	T	T	T	T	H	T	T	H	T	T	T	T	T	T	T	T	G	T	T	T	T	H	T	H	T	T	G	T
JAX00637322	7	44413307	0	A	G	A	A	A	A	A	G	G	A	A	A	A	G	A	A	A	H	A	A	A	A	A	A	A	G	A	A	A	A	A	A	H	A	G	A	G	G	A	A	A	H	A	A	G	A
JAX00150731	7	44419180	0	C	T	C	C	C	C	C	C	T	C	C	C	C	H	C	C	C	H	C	C	C	C	C	C	C	H	C	C	C	C	H	C	H	C	C	C	T	T	C	C	C	C	C	C	C	C
JAX00150732	7	44419197	0	G	A	G	G	G	G	G	G	A	G	G	G	G	H	G	G	G	H	G	G	G	G	G	G	G	H	G	G	G	G	N	G	H	G	G	G	A	A	G	G	G	G	G	G	G	G
JAX00637324	7	44419380	0	G	A	G	G	G	G	G	G	A	G	G	G	G	N	G	G	G	H	G	G	G	G	G	G	G	H	G	G	G	G	H	G	H	G	G	G	A	A	G	G	G	G	G	G	G	G
JAX00150733	7	44428392	0	C	A	C	C	A	A	C	C	C	C	C	H	C	C	A	C	H	C	C	C	C	C	H	H	A	C	C	A	H	C	C	H	H	C	C	H	C	C	A	C	H	C	C	H	C	C
JAX00637325	7	44429105	0	G	A	G	G	G	G	G	A	G	G	A	G	G	H	G	G	G	G	G	G	G	G	A	G	G	H	G	G	G	G	G	G	G	G	A	G	G	G	G	H	G	H	G	G	A	G
JAX00231812	7	44475825	0	C	T	C	C	C	C	C	T	C	C	H	C	C	H	C	C	C	C	C	C	C	C	H	C	C	H	C	C	C	C	C	C	C	C	T	C	C	C	C	H	C	H	C	C	T	C
JAX00150739	7	44513820	0	G	T	T	G	G	G	G	G	G	G	G	G	T	G	G	G	G	G	T	G	G	G	G	H	G	G	H	G	H	G	G	G	G	G	G	G	G	G	G	G	H	G	N	H	G	T
JAX00637337	7	44513986	0	A	T	A	A	A	A	A	A	T	A	A	A	A	H	A	A	A	H	A	A	A	A	A	A	A	H	A	A	A	A	H	A	H	A	N	A	T	T	A	A	A	A	A	A	A	A
JAX00637338	7	44516290	0	T	A	T	T	T	T	T	T	A	T	T	T	T	H	T	T	T	H	T	T	T	T	T	T	T	H	T	T	T	T	H	T	H	T	T	T	A	A	T	T	T	T	T	T	T	T
JAX00637342	7	44518077	0	T	C	T	T	T	T	T	C	C	T	H	T	T	C	T	T	T	H	T	T	T	T	H	T	T	C	T	T	T	T	H	T	H	T	C	T	C	C	T	H	T	H	T	T	C	T
JAX00150742	7	44541263	0	C	G	G	C	C	C	C	G	G	C	H	C	G	G	C	C	C	H	G	C	C	C	H	H	C	G	H	C	H	C	H	C	H	C	G	C	G	G	C	H	H	H	H	H	G	G
JAX00637345	7	44551613	0	G	A	G	G	G	G	G	G	A	G	G	G	G	H	G	G	G	H	G	G	G	G	G	G	G	H	G	G	G	G	H	G	H	G	G	G	A	A	G	G	G	G	G	G	G	G
JAX00637346	7	44551753	0	C	T	C	C	C	C	C	T	T	C	H	C	C	N	C	C	C	H	C	C	C	C	H	C	C	T	C	C	C	C	H	C	N	C	T	C	T	T	C	H	C	H	C	C	T	C
JAX00231813	7	44570042	0	T	G	T	T	T	T	G	T	G	T	T	T	T	H	T	T	T	G	T	H	T	T	T	T	T	H	T	T	T	T	G	T	H	G	T	T	G	G	T	H	T	H	H	T	T	T
JAX00150743	7	44577866	0	G	A	A	G	G	G	G	G	A	G	G	N	A	A	G	G	G	H	A	G	G	G	G	N	G	A	H	G	H	G	H	G	H	G	G	G	A	A	G	G	H	G	N	H	G	A
JAX00150744	7	44577939	0	G	A	A	G	G	G	G	G	A	G	G	H	A	H	G	G	G	H	A	G	G	G	G	H	G	H	H	G	H	G	N	G	H	G	G	G	A	A	G	G	H	G	H	H	G	A
JAX00231815	7	44587961	0	T	A	T	T	T	T	T	A	A	T	H	T	T	A	T	T	T	H	T	T	T	T	H	T	T	A	T	T	T	T	H	T	H	T	A	T	A	A	T	H	T	H	T	T	A	T
JAX00637352	7	44601139	0	A	G	A	A	A	A	G	A	G	A	A	A	A	H	A	A	A	G	A	H	A	A	A	A	A	H	A	A	A	A	G	A	H	G	A	A	G	G	A	H	A	H	H	A	A	A
JAX00637356	7	44624000	0	C	T	C	C	C	C	C	C	C	T	C	C	C	C	C	C	C	C	C	H	C	C	C	C	C	C	C	C	C	T	C	H	C	C	C	C	C	C	C	C	C	C	C	C	C	C
JAX00150748	7	44624462	0	T	C	T	T	T	T	C	C	C	T	H	T	T	C	T	T	T	N	T	N	T	T	H	T	T	C	T	T	T	T	C	T	H	C	C	T	C	C	T	C	T	C	H	T	C	T
JAX00231817	7	44637999	0	G	T	G	G	G	G	G	G	T	G	G	G	G	N	G	G	G	H	G	G	G	G	G	G	G	H	G	G	G	N	N	G	H	G	G	G	T	T	G	G	G	G	G	G	G	G
JAX00637365	7	44657042	0	G	A	G	G	G	G	G	G	A	G	G	G	G	H	G	G	G	H	G	G	G	G	G	G	G	H	G	G	G	G	H	G	H	G	G	G	A	A	G	G	G	G	G	G	G	G
JAX00150749	7	44660656	0	T	C	T	T	T	T	T	C	C	T	H	T	T	C	T	T	T	H	T	T	T	T	H	T	T	C	T	T	T	T	H	T	H	T	C	T	C	C	T	H	T	H	T	T	C	T
JAX00637366	7	44671288	0	A	G	A	A	A	A	A	G	G	A	H	A	A	G	A	A	A	H	A	A	A	A	H	A	A	G	A	A	A	A	H	A	H	A	G	A	G	G	A	H	A	H	A	A	G	A
JAX00150750	7	44671553	0	T	C	T	T	T	T	T	C	C	T	H	T	T	C	T	T	T	H	T	T	T	T	H	T	T	C	T	T	T	T	H	T	H	T	C	T	C	C	T	N	T	H	T	T	C	T
JAX00637367	7	44672449	0	G	A	G	G	G	G	G	A	G	G	N	G	G	H	G	G	G	G	G	G	G	G	H	G	G	H	G	G	G	G	G	G	G	G	A	G	G	G	G	H	G	H	G	G	A	G
JAX00150753	7	44699842	0	G	A	G	G	G	G	A	G	A	G	G	G	G	H	G	G	G	A	G	H	G	G	G	G	G	H	G	G	G	G	A	G	H	A	G	G	A	A	G	H	G	H	H	G	G	G
JAX00637375	7	44719443	0	C	G	G	C	G	C	C	C	C	G	C	H	G	C	C	C	H	C	G	H	C	C	C	H	H	C	H	C	G	G	C	H	C	C	C	H	C	C	C	C	H	C	H	G	C	G
JAX00637376	7	44721188	0	A	G	G	A	G	A	G	G	G	G	H	H	G	G	A	A	N	G	G	G	A	A	H	H	H	G	N	A	G	G	G	N	H	G	G	H	G	G	A	G	H	G	G	G	G	G
JAX00150755	7	44730410	0	T	C	C	T	C	T	C	C	C	C	H	N	C	C	T	T	T	C	C	C	T	T	H	T	T	C	T	T	C	C	C	T	H	C	C	T	C	C	T	C	T	C	C	C	C	C
JAX00637385	7	44778114	0	G	A	G	G	G	G	G	G	A	G	G	G	G	H	G	G	G	H	G	G	G	G	G	G	G	H	G	G	G	G	H	G	H	G	G	G	A	A	G	G	G	G	G	G	G	G
JAX00637386	7	44783589	0	G	A	G	G	G	G	G	A	G	G	H	G	G	H	G	G	G	G	G	G	G	G	H	G	G	H	G	G	G	G	G	G	G	G	A	G	G	G	G	H	G	A	G	G	A	G
JAX00150759	7	44787543	0	G	A	A	G	A	G	G	G	G	A	G	H	A	G	G	G	H	G	A	H	G	G	G	H	H	G	H	G	A	A	G	H	G	G	G	H	G	G	G	G	H	G	H	A	G	A
JAX00637391	7	44787647	0	G	T	G	G	G	G	G	T	T	G	H	G	G	T	G	G	G	H	G	G	G	G	N	G	G	T	G	G	G	G	H	G	H	G	T	G	T	T	G	H	G	T	G	G	T	G
JAX00637401	7	44834863	0	C	A	C	C	C	C	C	A	C	C	H	C	C	H	C	C	C	C	C	C	C	C	N	C	C	H	C	C	C	C	C	C	C	C	A	C	C	C	C	H	C	A	C	C	A	C
[truncated: 7,777 more rows]
[truncated: 119 more columns]
