# Supplementary material for: Modeling Host Genetic Regulation of Influenza Pathogenesis in the Collaborative Cross
Source: PLoS Pathog. 2013 Feb 28;9(2):e1003196. doi: 10.1371/journal.ppat.1003196 (PMC3585141; doi:10.1371/journal.ppat.1003196)
Supplement: Dataset S2 — Genotypes of Pre-CC animals. (ZIP) [file ppat.1003196.s002.zip › chr8.csv]

						A	B	C	D	E	F	G	H	GDACBHFE	DHGFEBCA	DFBHAECG	AEHGDCFB	BGAFDECH	FCEHGDAB	EBDGAFCH	CFEDHABG	GHBDCAFE	DHBGAFCE	AEDGBHFC	EDFCBHGA	EDAFGCBH	EBAFCGDH	CGDEFBHA	EDBGCHAF	CEBHDFAG	AEBGDFCH	BEHDFACG	HCDBAEFG	AEFGDBHC	BHCEAFDG	BGFEHDAC	EAFCDHGB	EBGAFDHC	CHAEDGBF	BFDGAECH	EAGBHCFD	ECBFAGDH	FCBHAEDG	CAFGEHDB	BHDFAGCE	GFEBCHAD	AFECDHGB	AFDGEBHC	EDFGABHC
id	chr	position	array	call0	call2	A/J	C57Bl/6J	129SvlmJ	NOD/LtJ	NZO/HlLtJ	CAST/EiJ	PWK/PhJ	WSB/EiJ	OR157f52	OR941f70	OR3467f46	OR4251f139	OR5415f124	OR2291f89	OR3087f42	OR739f146	OR867f169	OR3548f45	OR3007f48	OR3078f48	OR3291f40	OR3358f52	OR692f155	OR3207f45	OR3426f49	OR3168f55	OR780f63	OR3370f40	OR3154f39	OR3389f49	OR291f146	OR3181f47	OR3289f54	OR3076f38	OR3061f41	OR3067f39	OR3594f40	OR5019f133	OR5049f136	OR5118f134	OR4587f141	OR5091f130	OR5612f134	OR3584f50
JAX00659231	8	3083611	0	A	G	A	A	G	A	A	G	G	A	A	H	N	A	G	G	A	A	A	A	G	H	N	A	G	G	A	A	G	H	H	A	A	A	G	H	G	H	N	N	A	H	A	H	A	G
JAX00158231	8	3089134	0	G	A	G	G	A	G	A	A	A	A	G	A	A	G	A	A	H	G	G	A	A	H	H	A	A	A	G	G	A	H	H	A	A	A	A	H	A	H	H	A	G	H	A	H	H	A
JAX00158234	8	3130848	0	C	G	C	C	G	C	C	G	G	C	C	C	H	C	G	G	C	C	C	C	G	H	H	C	G	G	C	C	G	H	H	C	C	C	G	H	G	H	H	H	C	H	C	H	C	G
JAX00659241	8	3158528	0	C	T	C	C	T	C	C	C	C	C	C	C	C	C	H	C	C	C	C	C	T	C	C	C	C	C	C	C	T	C	H	C	C	C	C	H	T	C	C	H	C	H	C	C	C	C
JAX00659242	8	3158600	0	G	A	G	G	A	G	G	A	A	G	G	G	H	G	A	A	G	G	G	G	A	H	H	G	A	A	G	G	A	H	H	G	G	G	A	H	A	H	H	H	G	H	G	H	G	A
JAX00659244	8	3160572	0	C	A	C	C	C	C	A	C	C	A	C	A	H	C	C	C	H	C	C	A	C	C	C	A	C	C	C	C	C	C	C	A	A	A	C	C	C	C	C	N	C	C	A	C	H	C
JAX00158239	8	3190102	0	C	T	C	C	T	C	C	T	T	C	C	C	H	C	T	T	C	C	C	C	T	H	H	C	T	T	C	C	T	H	H	C	C	C	T	H	T	H	H	H	C	H	C	H	C	T
JAX00158240	8	3205541	0	A	G	A	A	G	A	A	G	G	A	A	A	H	A	G	G	A	A	A	A	G	H	H	A	G	G	A	A	G	H	H	A	A	A	G	H	G	H	H	H	A	H	A	H	A	G
JAX00659259	8	3219649	0	A	G	A	A	G	A	A	G	G	A	A	A	H	A	G	G	A	A	A	A	G	H	H	A	G	G	A	A	G	H	H	A	A	A	G	H	G	H	H	H	A	H	A	H	A	G
JAX00659264	8	3251109	0	A	G	A	A	A	A	A	G	A	A	A	A	A	A	H	A	A	A	A	A	A	H	A	A	G	G	A	A	A	H	A	A	A	A	A	A	A	H	H	A	A	A	A	H	A	G
JAX00659265	8	3269498	0	G	A	G	G	A	G	G	G	A	G	G	G	H	G	H	A	G	G	G	G	A	G	H	G	G	G	G	G	A	G	H	G	G	G	A	H	A	G	G	H	G	H	G	G	G	G
JAX00659266	8	3274708	0	A	G	A	A	G	A	A	G	G	A	A	A	H	A	G	G	A	A	A	A	G	H	H	A	G	G	A	A	G	H	H	A	A	A	G	H	G	H	H	H	A	H	A	H	A	G
JAX00158246	8	3299881	0	T	C	T	T	C	T	C	C	C	C	T	C	C	T	C	C	H	T	T	C	C	H	H	C	C	C	T	T	C	H	H	C	C	C	C	H	C	H	H	C	T	H	C	H	H	C
JAX00659275	8	3312607	0	C	G	C	C	G	C	C	G	G	C	C	C	H	C	G	G	C	C	C	C	G	H	H	C	G	G	C	C	G	H	H	C	C	C	G	H	G	H	H	H	C	H	C	H	C	G
JAX00158249	8	3325759	0	C	A	C	C	A	C	C	C	A	C	C	C	A	C	H	A	C	C	C	C	A	C	H	C	C	C	C	C	A	C	H	C	C	C	A	H	A	C	C	H	C	H	C	C	C	C
JAX00158250	8	3332524	0	G	T	G	G	T	G	G	T	T	G	G	G	T	G	T	T	G	G	G	G	T	H	H	G	T	T	G	G	T	H	H	G	G	G	T	H	T	H	H	H	G	H	G	H	G	T
JAX00158251	8	3356577	0	T	C	T	T	C	T	T	C	C	T	T	T	C	T	C	C	T	T	T	T	C	H	H	T	C	C	T	T	C	H	H	T	T	T	C	H	C	H	H	H	T	H	T	H	T	C
JAX00158252	8	3373219	0	T	C	T	T	C	T	C	C	C	T	T	T	C	T	C	C	H	T	T	C	C	N	H	C	C	C	T	T	C	H	H	C	T	C	C	H	C	H	H	C	T	H	T	H	T	C
JAX00158253	8	3380019	0	A	G	A	A	G	A	A	A	G	A	A	A	G	A	H	G	A	A	A	A	G	A	H	A	A	A	A	A	G	A	H	A	A	A	G	H	G	A	A	H	A	H	A	A	A	A
JAX00158254	8	3390956	0	G	A	G	G	A	G	G	G	A	G	G	G	A	G	H	A	G	G	G	G	A	G	H	G	G	G	G	G	A	G	H	G	G	G	A	H	A	G	G	H	G	H	G	G	G	G
JAX00659291	8	3419226	0	T	C	T	T	T	T	C	T	T	T	T	T	T	T	T	T	H	T	T	C	T	T	T	C	T	T	T	T	T	T	T	C	T	C	T	T	T	T	T	C	T	T	T	T	T	T
JAX00659297	8	3424513	0	A	C	A	A	C	A	C	C	C	A	A	A	C	A	C	C	H	A	A	C	C	H	A	C	C	C	A	A	C	H	H	C	A	C	C	H	C	H	H	C	A	H	A	H	A	C
JAX00158256	8	3431993	0	G	T	G	G	T	G	G	T	T	G	G	G	T	G	T	T	G	G	G	G	T	H	H	G	T	T	G	G	T	H	H	G	G	G	T	H	T	H	H	H	G	H	G	H	G	T
JAX00158257	8	3435084	0	G	A	G	G	A	G	G	A	A	G	G	G	A	G	A	A	G	G	G	G	A	H	H	G	A	A	G	G	A	H	H	G	G	G	A	H	A	H	H	H	G	H	G	H	G	A
JAX00659303	8	3449114	0	C	A	C	C	A	C	C	C	A	C	C	C	A	C	H	A	C	C	C	C	A	C	H	C	C	C	C	C	A	C	H	C	C	C	A	H	A	C	C	H	C	H	C	C	C	C
JAX00158259	8	3455204	0	G	A	G	G	A	G	G	G	A	G	G	G	A	G	H	A	G	G	G	G	A	G	H	G	G	G	G	G	A	G	H	G	G	G	A	H	A	G	G	H	G	H	G	G	G	G
JAX00659309	8	3478347	0	G	A	G	G	G	G	G	G	G	A	G	A	G	G	G	G	G	G	G	G	G	G	G	G	G	G	G	G	G	G	G	G	A	G	G	G	G	G	G	G	G	G	A	G	H	G
JAX00659313	8	3512953	0	G	A	G	G	G	G	G	A	G	G	G	G	G	G	H	G	G	G	G	G	G	H	G	G	A	A	G	G	G	H	G	G	G	G	G	G	G	H	H	G	G	G	G	H	G	A
JAX00659317	8	3535392	0	A	T	A	A	A	A	T	A	A	T	A	T	A	A	A	A	H	A	A	T	A	A	A	T	A	A	A	A	A	A	A	T	T	T	A	A	A	A	A	H	A	A	T	A	H	A
JAX00158264	8	3539354	0	C	T	C	C	T	C	C	C	T	C	C	C	T	C	N	N	C	C	C	C	T	C	C	C	C	C	C	C	H	C	N	C	C	C	T	C	T	C	C	N	C	N	C	C	C	C
JAX00158265	8	3539968	0	C	G	C	C	G	C	C	G	G	C	C	C	G	C	G	G	C	C	C	C	G	H	H	C	G	G	C	C	G	H	H	C	C	C	G	H	G	H	H	H	C	H	C	H	C	G
JAX00659319	8	3545069	0	C	T	C	C	C	C	C	C	T	C	C	C	T	C	C	T	C	C	C	C	C	C	H	C	C	C	C	C	C	C	C	C	C	C	T	C	C	C	C	C	C	C	C	C	C	C
JAX00659320	8	3567694	0	G	A	G	G	A	G	G	G	G	G	G	G	G	G	H	G	N	G	G	N	A	G	G	G	G	G	G	G	A	G	H	G	G	G	G	H	A	G	G	H	G	H	G	G	G	G
JAX00158268	8	3592404	0	A	G	A	A	G	A	A	G	G	A	A	A	G	A	G	G	A	A	A	A	G	H	H	A	G	G	A	A	G	H	H	A	A	A	G	H	G	H	H	H	A	H	A	H	A	G
JAX00659322	8	3599762	0	C	T	C	C	C	C	T	C	C	T	C	T	C	C	C	C	H	C	C	T	C	C	C	T	C	C	C	C	C	C	C	T	T	T	C	C	C	C	C	H	C	C	T	C	H	C
JAX00659323	8	3599791	0	G	T	G	G	T	G	G	G	T	G	G	G	T	G	H	T	G	G	G	G	T	G	H	G	G	G	G	G	T	G	H	G	G	G	T	H	T	G	G	H	G	H	G	G	G	G
JAX00659332	8	3631628	0	C	T	C	C	T	C	C	C	C	C	C	C	C	C	H	C	C	C	C	C	T	C	C	C	C	C	C	C	T	C	H	C	C	C	C	H	T	C	C	H	C	H	C	C	C	H
JAX00659333	8	3638831	0	A	T	A	A	T	A	T	T	T	T	A	T	T	A	T	T	H	A	A	T	T	H	H	T	T	T	A	A	T	H	H	T	T	T	T	H	T	H	H	T	A	H	T	H	H	T
JAX00233722	8	3641714	0	C	T	C	C	T	C	C	T	T	C	C	C	T	C	T	T	C	C	C	C	T	T	N	C	T	T	C	C	T	T	N	C	C	C	T	N	T	N	T	T	C	T	C	T	C	T
JAX00659334	8	3652537	0	T	C	T	T	T	T	T	C	T	T	T	T	T	T	N	T	T	T	T	T	T	T	T	T	H	C	T	T	T	T	T	T	T	T	T	T	T	H	H	T	T	T	T	T	T	H
JAX00659335	8	3653987	0	C	T	C	C	T	C	T	C	T	T	C	T	T	C	H	T	H	C	C	T	T	C	H	T	C	C	C	C	T	C	H	T	T	T	T	H	T	C	C	T	C	H	T	C	H	C
JAX00158275	8	3668371	0	A	G	A	A	G	A	A	G	G	A	A	A	G	A	G	G	A	A	A	A	G	H	H	A	G	G	A	A	G	H	H	A	A	A	G	H	G	H	H	H	A	H	A	H	A	G
JAX00659336	8	3681352	0	C	T	C	C	T	C	C	C	C	C	C	C	C	C	H	C	C	C	C	C	T	C	C	C	C	C	C	C	T	C	H	C	C	C	C	H	T	C	C	H	C	H	C	C	C	C
JAX00659337	8	3681569	0	G	A	G	G	A	G	G	A	A	G	G	G	A	G	A	A	G	G	G	G	A	H	H	G	A	A	G	G	A	H	H	G	G	G	A	H	A	H	H	H	G	H	G	H	G	A
JAX00659340	8	3684153	0	C	T	C	C	C	C	T	C	C	T	C	T	C	C	C	C	H	C	C	T	C	C	C	T	C	C	C	C	C	C	C	T	T	T	C	C	C	C	C	H	C	C	T	C	H	C
JAX00659342	8	3701108	0	C	A	C	C	C	C	A	C	C	A	C	A	C	C	C	C	H	C	C	A	C	C	C	A	C	C	C	C	C	C	C	A	A	A	C	C	C	C	C	H	C	C	A	C	H	C
JAX00158277	8	3703689	0	C	T	C	C	T	C	C	C	T	C	C	C	T	C	H	T	C	C	C	C	T	C	H	C	C	C	C	C	T	C	H	C	C	C	T	H	T	C	C	H	C	H	C	C	C	C
JAX00659343	8	3708416	0	C	T	C	C	C	C	T	C	C	T	C	T	C	C	C	C	H	C	C	T	C	C	C	T	C	C	C	C	C	C	C	T	T	T	C	C	C	C	C	H	C	C	T	C	H	C
JAX00659344	8	3711933	0	G	C	G	G	C	G	C	C	C	C	G	C	C	G	C	C	H	G	G	C	C	H	H	C	C	C	G	G	C	H	H	C	C	C	C	H	C	H	H	C	G	H	C	H	H	C
JAX00659345	8	3714418	0	T	C	T	T	T	T	T	T	C	T	T	T	C	T	T	C	T	T	T	T	T	T	H	T	T	T	T	T	T	T	T	T	T	T	C	T	T	T	T	T	T	T	T	T	T	T
JAX00158280	8	3738912	0	T	G	T	T	G	T	T	G	G	T	T	T	G	T	G	G	T	T	T	T	G	H	H	T	G	G	T	T	G	H	H	T	T	T	G	H	G	H	H	H	T	H	T	H	T	G
JAX00659351	8	3748463	0	T	C	T	T	T	T	T	C	T	T	T	T	T	T	N	T	T	T	T	T	T	N	T	T	N	H	T	T	T	N	T	T	T	T	T	T	T	H	H	T	T	T	T	N	T	N
JAX00158282	8	3768090	0	T	C	T	T	C	T	C	C	C	C	T	C	C	T	C	C	H	T	T	C	C	H	H	C	C	C	T	T	C	H	H	C	C	C	C	H	C	H	H	C	T	H	C	H	H	C
JAX00659357	8	3841592	0	A	G	A	A	A	A	A	G	A	A	A	A	A	A	H	A	A	A	A	A	A	H	A	A	G	G	A	A	A	H	A	A	A	A	A	A	A	H	H	A	A	A	A	H	A	G
JAX00158288	8	3848794	0	A	G	A	A	G	A	A	A	A	A	A	A	A	A	N	A	A	H	A	A	G	A	A	N	A	A	N	A	G	A	H	N	A	A	A	H	G	N	A	H	A	H	A	A	A	A
JAX00158289	8	3849087	0	C	T	C	C	T	C	T	T	T	T	C	T	T	C	T	T	H	C	C	T	T	H	H	T	T	T	C	C	T	H	H	T	T	T	T	H	T	H	H	T	C	H	T	H	H	T
JAX00659364	8	3873961	0	G	A	G	G	G	G	G	G	A	G	G	G	A	G	G	A	G	G	G	G	G	G	H	G	G	G	G	G	G	G	G	G	G	G	A	G	G	G	G	G	G	G	G	G	G	G
JAX00659366	8	3877328	0	T	G	T	T	G	T	T	G	G	T	T	T	G	T	G	G	T	T	T	T	G	H	H	T	G	G	T	T	G	H	H	T	T	T	G	H	G	H	H	H	T	H	T	H	T	G
JAX00158291	8	3915812	0	A	G	A	A	G	A	G	G	G	G	A	G	G	A	G	G	H	A	A	G	G	H	H	G	G	G	A	A	G	H	N	G	G	G	G	H	G	A	H	G	A	H	G	H	N	G
JAX00158293	8	3917999	0	T	C	T	T	C	T	C	C	C	C	T	C	C	T	C	C	N	T	T	C	C	H	H	C	C	C	T	T	C	N	N	C	C	C	C	N	C	H	N	C	T	H	C	H	H	C
JAX00659378	8	3962743	0	C	G	C	C	C	C	G	C	C	G	C	G	C	C	C	C	H	C	C	G	C	C	C	G	C	C	C	C	C	C	C	G	G	G	C	C	C	C	C	H	C	C	G	C	H	C
JAX00659380	8	3964084	0	C	T	C	C	T	C	C	C	C	C	C	C	C	C	H	C	C	C	C	C	T	C	C	C	C	C	C	C	T	C	H	C	C	C	C	H	T	C	C	H	C	H	C	C	C	C
JAX00659382	8	3968903	0	G	A	G	G	G	G	G	G	A	G	G	G	A	G	G	A	G	G	G	G	G	G	H	G	G	G	G	G	G	G	G	G	G	G	A	G	G	G	G	G	G	G	G	G	G	G
JAX00158303	8	4040137	0	G	A	G	G	A	G	A	A	A	A	G	A	A	G	A	A	H	G	G	A	A	G	H	A	A	A	G	G	A	G	H	A	A	A	A	H	A	G	G	A	G	H	A	G	H	A
JAX00659389	8	4045696	0	G	A	G	G	A	G	A	A	A	A	G	A	A	G	A	A	H	G	G	A	A	G	N	A	A	A	G	G	A	G	N	A	A	A	A	H	A	G	G	A	G	N	A	G	H	N
JAX00659390	8	4046679	0	T	A	T	T	T	T	A	T	T	A	T	A	T	T	T	T	H	T	T	A	T	T	T	A	T	T	T	T	T	T	T	A	A	A	T	T	T	T	T	H	T	T	A	T	H	T
JAX00158308	8	4114693	0	G	A	G	G	A	G	G	G	A	G	G	G	A	G	H	A	G	G	G	G	A	G	N	G	G	G	G	G	A	G	N	G	G	G	A	G	A	G	G	H	G	H	G	G	G	G
JAX00659397	8	4133377	0	T	G	T	T	G	T	T	G	G	T	T	T	G	T	G	G	T	T	T	T	G	H	H	T	G	G	T	T	G	H	N	T	T	T	G	H	G	H	G	H	T	N	T	N	T	G
JAX00158310	8	4138487	0	G	A	G	G	G	G	G	A	G	G	G	G	G	G	G	G	G	G	G	G	G	G	G	G	A	A	G	G	G	G	G	G	G	G	G	G	G	G	G	G	G	G	G	G	G	H
JAX00659398	8	4169830	0	G	A	G	G	A	G	G	A	A	G	G	G	A	G	A	A	G	G	G	G	A	H	H	G	A	A	G	G	A	H	H	G	G	G	A	H	A	H	H	H	G	H	G	H	G	A
JAX00158313	8	4182358	0	A	C	A	A	C	A	C	C	C	C	A	C	C	A	C	C	H	A	A	C	C	H	H	C	C	C	A	A	C	N	H	C	C	C	C	H	C	H	H	C	A	H	C	H	H	C
JAX00158314	8	4182903	0	G	A	G	G	A	G	A	A	A	A	G	A	A	G	A	A	H	G	G	A	A	H	H	A	A	A	G	G	A	H	H	A	A	A	A	N	A	H	H	A	G	H	A	N	H	A
JAX00659402	8	4182916	0	T	C	T	T	T	T	C	T	T	C	T	C	T	T	T	T	H	T	T	C	T	T	T	C	T	T	T	T	T	T	T	C	C	C	T	T	T	T	T	H	T	T	C	T	H	T
JAX00659406	8	4193918	0	C	T	C	C	C	C	T	C	C	T	C	T	C	C	C	C	H	C	C	T	C	C	C	T	C	C	C	C	C	C	C	T	T	T	C	C	C	C	C	H	C	C	T	C	H	C
JAX00659408	8	4194661	0	G	A	G	G	G	G	G	A	G	G	G	G	G	G	H	G	G	G	G	G	G	H	G	G	A	A	G	G	G	N	G	G	G	G	G	G	G	H	N	G	G	G	G	H	G	A
JAX00659410	8	4199348	0	T	C	T	T	C	T	T	C	C	T	T	T	C	T	C	C	T	T	T	T	C	H	H	T	C	C	T	T	C	H	H	T	T	T	C	H	C	H	H	H	T	H	T	H	T	C
JAX00659414	8	4235627	0	G	A	G	G	G	G	G	G	A	G	G	G	A	G	G	A	G	G	G	G	G	G	H	G	G	G	G	G	G	G	G	G	G	G	A	G	G	G	G	G	G	G	G	G	G	G
JAX00659417	8	4238250	0	A	G	A	A	G	A	A	G	G	A	A	A	G	A	G	G	A	A	A	A	G	H	H	A	G	G	A	A	G	H	H	A	A	A	G	H	G	H	H	H	A	H	A	H	A	G
JAX00158318	8	4263335	0	T	C	T	T	C	T	C	C	C	C	T	C	C	T	C	C	H	T	T	C	C	H	H	C	C	C	T	T	C	H	H	C	C	C	C	H	C	H	H	C	T	H	C	H	H	C
JAX00158320	8	4264015	0	G	A	G	G	A	G	G	G	G	G	G	G	G	G	N	G	G	G	G	G	A	G	G	G	G	G	G	G	A	G	H	G	G	G	G	H	A	G	G	H	G	H	G	G	G	G
JAX00659422	8	4266131	0	C	G	C	C	G	C	C	C	C	C	C	C	C	C	H	C	C	C	C	C	G	C	C	C	C	C	C	C	G	C	H	C	C	C	C	H	G	C	C	N	C	H	C	C	C	C
JAX00659423	8	4268939	0	C	T	C	C	T	C	C	C	T	C	C	C	T	C	H	T	C	C	C	C	T	C	H	C	C	C	C	C	T	C	H	C	C	C	T	H	T	C	C	H	C	H	C	C	C	C
JAX00659427	8	4289073	0	C	A	C	C	A	C	C	A	A	C	C	C	A	H	A	A	C	C	H	C	A	H	H	C	A	A	N	C	A	H	H	C	C	C	A	H	A	H	H	H	C	H	C	H	C	A
JAX00659428	8	4297090	0	T	C	T	T	T	T	T	C	T	T	T	T	T	T	H	T	T	T	T	T	T	H	T	T	C	C	T	T	T	H	T	T	T	T	T	T	T	H	H	T	T	T	T	H	T	C
JAX00158322	8	4306006	0	G	A	G	G	A	G	G	A	A	G	G	G	A	G	A	A	G	G	G	G	A	H	H	G	A	A	G	G	A	H	H	G	G	G	A	H	A	H	H	H	G	H	G	H	G	A
JAX00158324	8	4323723	0	C	A	C	C	A	C	A	A	A	A	C	A	A	C	A	A	H	C	C	A	A	H	H	A	A	A	C	C	A	N	H	A	A	A	A	H	A	N	H	A	C	H	A	H	H	A
JAX00158326	8	4351335	0	T	G	T	T	G	T	T	G	G	T	T	T	G	T	G	G	T	T	T	T	G	H	H	T	G	G	T	T	G	H	H	T	T	T	G	H	G	H	N	H	T	H	T	H	T	G
JAX00659443	8	4384864	0	G	A	G	G	A	G	G	G	A	G	G	G	A	G	H	A	G	G	G	G	A	G	H	G	G	G	G	G	A	G	H	G	G	G	A	H	A	G	G	H	G	H	G	G	G	G
JAX00659444	8	4401627	0	C	G	C	C	G	C	C	C	C	C	C	C	C	C	H	C	C	C	C	C	G	C	C	C	C	C	C	C	G	C	H	C	C	C	C	H	G	C	C	H	C	H	C	C	C	C
JAX00659445	8	4401652	0	A	T	A	A	T	A	A	T	T	A	A	A	T	A	T	T	A	A	A	A	T	H	H	A	T	T	A	A	T	N	H	A	A	A	T	H	T	H	H	H	A	H	A	H	A	T
JAX00659446	8	4402388	0	A	G	A	A	A	A	A	A	A	G	A	G	A	A	A	A	A	A	A	A	A	A	A	A	A	A	A	A	A	A	A	A	G	A	A	A	A	A	A	A	A	A	G	A	G	A
JAX00659448	8	4403218	0	G	A	G	G	G	G	G	A	G	G	G	G	G	G	H	G	G	G	G	G	G	H	G	G	A	A	G	G	G	H	G	G	G	G	G	G	G	H	H	G	G	G	G	H	G	A
JAX00659451	8	4428455	0	C	T	C	C	C	C	C	C	T	C	C	C	T	C	C	T	C	C	C	C	C	C	H	C	C	C	C	C	C	C	C	C	C	C	T	C	C	C	C	C	C	C	C	C	C	C
JAX00659454	8	4471064	0	T	C	T	T	C	T	C	C	C	T	T	T	C	T	C	C	C	T	T	C	C	C	C	C	C	C	T	T	C	C	C	C	T	C	C	C	C	C	C	C	T	C	T	C	T	C
JAX00158334	8	4475443	0	G	A	G	G	A	G	G	A	A	G	G	G	A	G	A	A	G	G	G	G	A	N	H	G	A	A	G	G	A	H	H	G	G	G	A	N	A	H	H	H	G	N	G	H	G	A
JAX00158336	8	4481606	0	G	A	G	G	A	G	G	A	A	G	G	G	A	G	A	A	G	G	G	G	A	H	H	G	A	A	G	G	A	H	H	G	G	G	A	H	A	H	H	H	G	H	G	H	G	A
JAX00158337	8	4496156	0	A	G	A	A	G	A	A	A	G	A	A	A	G	A	A	G	A	A	A	A	G	A	A	A	A	A	A	A	G	A	A	A	A	A	G	A	G	A	A	A	A	A	A	A	A	A
JAX00659456	8	4514875	0	G	A	G	G	G	G	G	A	G	G	G	G	G	G	H	G	G	G	G	G	G	G	G	G	A	A	G	G	G	H	G	G	G	G	G	G	G	H	H	G	G	G	G	H	G	A
JAX00659457	8	4517047	0	G	A	G	G	G	G	G	A	G	G	G	G	G	G	H	G	G	G	G	G	G	H	G	G	A	A	G	G	G	H	G	G	G	G	G	G	G	H	H	G	N	G	G	H	G	A
JAX00659458	8	4523608	0	C	G	C	C	G	C	C	G	G	C	C	C	G	C	G	G	C	C	C	C	G	H	H	C	G	G	C	C	G	H	H	C	C	C	G	H	G	H	H	H	C	H	C	H	C	G
JAX00158340	8	4523710	0	T	C	T	T	C	T	T	C	C	T	T	T	C	T	C	C	T	T	T	T	C	N	H	T	C	C	T	T	C	H	H	T	T	T	C	H	C	H	H	H	T	H	T	H	T	C
JAX00659459	8	4538547	0	G	T	G	G	T	G	G	T	T	G	G	G	T	G	T	T	G	G	G	G	T	H	H	G	T	T	G	G	T	H	H	G	G	G	T	H	T	H	H	H	G	H	G	H	G	T
JAX00659460	8	4539083	0	G	A	G	G	G	G	G	A	G	G	G	G	G	G	H	G	G	G	G	G	G	H	G	G	A	A	G	G	G	H	G	G	G	G	G	G	G	H	H	G	G	G	G	H	G	A
JAX00659462	8	4539365	0	G	A	G	G	A	G	G	G	A	G	G	G	A	G	H	A	G	G	G	G	A	G	H	G	G	G	G	G	A	G	H	G	G	G	A	H	A	G	G	H	G	H	G	G	G	G
JAX00158342	8	4565739	0	A	G	A	A	G	A	A	G	G	A	A	A	G	A	G	G	A	A	A	A	G	H	H	A	G	G	A	A	G	H	H	A	A	A	G	H	G	H	H	H	A	H	A	H	A	G
JAX00659465	8	4578763	0	A	T	A	A	T	A	A	T	T	A	A	A	T	A	T	T	A	A	A	A	T	H	N	A	T	T	A	A	T	H	N	A	A	A	T	H	T	H	N	N	A	H	A	H	A	T
JAX00659469	8	4591439	0	G	A	G	G	A	G	G	G	A	G	G	N	A	G	H	A	G	G	G	G	A	G	H	G	G	G	G	G	A	G	H	G	G	G	A	H	A	G	G	H	G	H	G	G	G	G
JAX00158345	8	4630135	0	T	C	T	T	C	T	T	C	C	T	T	T	C	T	C	C	T	T	T	T	C	H	H	T	C	C	T	T	C	H	H	T	T	T	C	H	C	H	H	H	T	H	T	H	T	C
JAX00158346	8	4638632	0	C	T	C	C	T	C	C	T	T	C	C	C	T	C	T	T	C	C	C	C	T	H	H	C	T	T	C	C	T	H	H	C	C	C	T	H	T	H	H	H	C	H	C	H	C	T
JAX00659474	8	4677732	0	A	G	A	A	G	A	A	G	G	A	A	A	G	A	G	G	A	A	A	A	G	H	H	A	G	G	A	A	G	H	H	A	A	A	G	H	G	H	H	H	A	H	A	H	A	G
JAX00158351	8	4703595	0	G	A	G	G	A	G	G	G	A	G	G	G	A	G	H	A	G	G	G	G	A	G	H	G	G	G	G	G	A	G	H	G	G	G	A	H	A	G	G	H	G	H	G	G	G	G
JAX00158352	8	4703620	0	T	C	T	T	C	T	T	C	C	T	T	T	C	T	C	C	T	T	T	T	C	H	H	T	C	C	T	T	C	H	H	T	T	T	C	H	C	H	H	H	T	H	T	H	T	C
JAX00659476	8	4727856	0	T	C	T	T	C	T	T	C	C	T	T	T	C	T	C	C	T	T	T	T	C	H	H	T	C	C	T	T	C	H	H	T	T	T	C	H	C	H	H	H	T	H	T	H	T	C
JAX00158354	8	4736609	0	C	T	C	C	T	C	C	C	T	C	C	C	T	C	H	T	C	C	C	C	T	C	H	C	C	C	C	C	T	C	H	C	C	C	T	N	T	C	C	H	C	H	C	C	C	C
JAX00659482	8	4784672	0	T	A	T	T	A	T	T	T	T	T	T	T	T	T	H	T	T	T	T	T	A	T	T	T	T	T	T	T	A	T	T	T	T	T	T	H	A	T	T	H	T	H	T	T	T	T
JAX00659483	8	4785442	0	A	G	A	A	G	A	A	A	A	A	A	A	A	A	H	A	A	A	A	A	G	A	A	A	A	A	A	A	G	A	H	A	A	A	A	H	G	A	A	H	A	H	A	A	A	A
JAX00659486	8	4809815	0	C	T	C	C	T	C	C	C	T	C	C	C	T	C	H	T	C	C	C	C	T	C	H	C	C	C	C	C	T	C	H	C	C	C	T	H	T	C	C	H	C	H	C	C	C	C
JAX00158364	8	4879279	0	G	A	G	G	A	G	G	G	A	G	G	G	A	G	H	A	G	G	G	G	A	G	H	G	G	G	G	G	A	G	H	G	G	G	A	H	A	G	G	N	G	H	G	G	G	G
JAX00659493	8	4885855	0	G	A	G	G	G	G	G	G	A	G	G	G	A	G	G	A	G	G	G	G	G	G	H	G	G	G	G	G	G	G	G	G	G	G	A	G	G	G	G	G	G	G	G	G	G	G
JAX00158366	8	4895914	0	T	C	T	T	C	T	T	C	C	T	T	T	C	T	C	C	T	T	T	T	C	N	H	T	C	C	T	T	C	H	H	T	T	T	C	H	C	H	H	H	T	H	T	H	T	C
JAX00158367	8	4912409	0	T	C	T	T	C	T	C	C	C	C	T	C	C	T	C	C	H	T	T	C	C	H	H	C	C	C	T	T	C	H	H	C	C	C	C	H	C	H	H	C	T	H	C	H	H	C
JAX00158371	8	4979120	0	G	A	G	G	A	G	G	A	A	G	G	G	A	G	A	A	G	G	G	G	A	G	H	G	A	A	G	G	A	G	H	G	G	G	A	H	A	G	G	H	G	H	G	G	G	A
JAX00158372	8	4979411	0	T	C	T	T	C	T	T	T	C	T	T	T	C	T	H	C	T	T	T	T	C	T	H	T	T	T	T	T	C	T	H	T	T	T	C	H	C	T	T	H	T	H	T	T	T	T
JAX00659504	8	4993583	0	G	C	G	G	G	G	G	G	G	C	G	C	G	G	G	G	G	G	G	G	G	G	G	G	G	G	G	G	G	G	G	G	C	G	G	G	G	G	G	G	G	G	C	G	N	G
JAX00659505	8	5001508	0	C	A	C	C	A	C	C	A	A	C	C	C	A	C	A	A	C	C	C	C	A	H	H	C	A	A	C	C	A	H	H	C	C	C	A	H	A	H	H	H	C	H	C	H	C	A
JAX00659512	8	5082068	0	C	T	C	C	C	C	C	T	C	C	C	C	C	C	H	C	C	C	C	C	C	H	C	C	T	T	C	C	C	H	C	C	C	C	C	C	C	N	H	C	C	C	C	H	C	T
JAX00158380	8	5091243	0	C	T	C	C	T	C	C	T	T	C	C	C	T	C	T	T	C	C	C	C	T	H	H	C	T	T	C	C	T	H	H	C	C	C	T	H	T	N	N	H	C	H	C	H	C	T
JAX00233735	8	5149283	0	T	C	T	T	C	T	T	T	T	T	T	T	T	T	H	T	T	T	T	T	C	T	T	T	T	T	T	T	C	T	H	T	T	T	T	H	C	T	T	H	T	H	T	T	T	T
JAX00659518	8	5154664	0	A	T	A	A	T	A	A	T	T	A	A	A	T	A	T	T	A	A	A	A	T	H	H	A	T	T	A	A	T	H	H	A	A	A	T	H	T	H	H	H	A	H	A	H	A	T
JAX00158386	8	5170773	0	C	A	C	C	A	C	C	C	C	C	C	C	C	C	H	C	C	C	C	C	A	C	C	C	C	C	C	C	A	C	H	C	C	C	C	H	A	C	C	H	C	H	C	C	C	H
JAX00158388	8	5185668	0	G	A	G	G	A	G	G	G	A	G	G	G	A	G	A	A	G	G	G	G	A	G	H	G	G	G	G	G	A	G	H	G	G	G	A	H	A	G	G	H	G	N	G	G	G	G
JAX00659525	8	5208875	0	A	G	A	A	G	A	A	G	G	A	A	A	G	A	G	G	A	A	A	A	G	H	H	A	G	G	A	A	G	H	H	A	A	A	G	H	G	H	H	H	A	H	A	H	A	G
JAX00659526	8	5239462	0	C	A	C	C	C	C	C	C	A	C	C	C	A	C	C	A	C	C	C	C	C	C	N	C	C	C	C	C	C	C	C	C	C	C	A	C	C	C	C	C	C	C	C	C	C	C
JAX00158392	8	5253786	0	A	G	A	A	G	A	A	G	G	A	A	A	G	A	G	G	A	A	A	A	G	H	H	A	G	G	A	A	G	H	N	A	A	A	G	H	G	H	H	N	A	H	A	H	A	G
JAX00158393	8	5254538	0	T	A	T	T	A	T	T	T	A	T	T	T	A	T	H	A	T	T	T	T	A	T	T	T	T	T	T	T	A	T	N	T	T	T	A	H	A	T	T	N	T	H	T	T	T	T
JAX00659531	8	5276875	0	C	T	C	C	T	C	C	C	T	C	C	C	T	C	H	T	C	C	C	C	T	C	T	C	C	C	C	C	T	C	T	C	C	C	T	H	T	C	C	H	C	N	C	C	C	C
JAX00659539	8	5293635	0	G	T	G	G	G	G	G	G	G	T	G	T	G	G	G	G	G	G	G	G	G	G	G	G	G	G	G	G	G	G	G	G	T	G	G	G	G	G	G	G	G	G	T	G	G	G
JAX00158397	8	5299633	0	T	G	T	T	G	T	T	G	G	G	T	G	G	T	G	G	T	T	T	T	G	H	H	T	G	G	T	T	G	H	H	T	G	T	G	H	G	H	H	H	T	H	G	H	T	G
JAX00659546	8	5368333	0	C	T	C	C	T	C	C	T	T	T	C	T	T	C	T	T	C	C	C	C	T	H	H	C	T	T	C	C	T	H	H	C	T	C	T	H	T	H	H	H	C	H	T	H	C	T
JAX00659547	8	5368524	0	A	G	A	A	G	A	A	G	G	A	A	A	G	A	G	G	A	A	A	A	G	H	H	A	G	G	A	A	G	H	H	A	A	A	G	H	G	H	H	H	A	H	A	H	A	G
JAX00158406	8	5429315	0	A	G	A	A	G	A	G	G	G	G	A	G	G	A	G	G	H	A	A	G	G	H	H	G	G	G	A	A	G	H	H	G	G	G	G	H	G	H	H	G	A	H	G	H	A	G
JAX00158408	8	5466448	0	G	T	G	G	T	G	G	T	T	G	G	G	T	G	T	T	G	G	G	G	T	H	H	G	T	T	G	G	T	H	H	G	G	G	T	H	T	H	H	H	G	H	G	H	G	T
JAX00158409	8	5479619	0	T	G	T	T	G	T	T	G	G	T	T	T	G	T	H	G	T	T	T	T	G	H	H	T	G	G	T	T	G	H	H	T	T	T	G	H	G	H	H	H	T	H	T	H	T	G
JAX00158412	8	5513843	0	T	C	T	T	C	T	T	C	C	T	T	T	C	T	C	C	T	T	T	T	C	H	H	T	C	C	T	T	C	H	H	T	T	T	C	N	C	H	H	H	T	H	T	H	T	C
JAX00659557	8	5523545	0	C	T	C	C	T	C	C	T	T	C	C	C	T	C	T	T	C	N	C	C	T	N	H	C	T	T	C	C	T	H	N	C	C	C	T	N	T	N	N	H	C	H	C	H	C	T
JAX00158418	8	5580329	0	C	A	C	C	A	C	C	C	C	C	C	C	C	C	H	C	C	C	C	C	A	C	C	C	C	C	C	C	A	C	H	C	C	C	C	H	A	C	C	H	C	H	C	C	C	C
JAX00659571	8	5591512	0	T	C	T	T	C	T	T	C	C	T	T	T	C	T	C	C	T	T	T	T	C	H	H	T	C	C	T	T	C	H	H	T	T	T	C	H	C	H	H	H	T	H	T	H	T	C
JAX00158419	8	5621368	0	C	A	C	C	A	C	C	C	C	C	C	C	C	C	H	C	C	C	C	C	A	C	C	C	C	C	C	C	A	C	H	C	C	C	C	H	A	C	C	H	C	H	C	C	C	C
JAX00659574	8	5623882	0	T	C	T	T	C	T	T	C	C	T	T	T	C	T	C	C	T	T	T	T	C	H	H	T	C	C	T	T	C	H	H	T	T	T	C	H	C	H	H	N	T	N	T	N	T	C
JAX00659579	8	5660521	0	G	T	G	G	G	G	G	T	G	G	G	G	G	G	H	G	G	G	G	G	G	H	G	G	T	T	G	G	G	H	G	G	G	G	G	G	G	H	H	G	G	G	G	H	G	T
JAX00659580	8	5660612	0	G	A	G	G	A	G	G	A	A	G	G	G	A	G	A	A	G	G	G	G	A	H	H	G	A	A	G	G	A	H	H	G	G	G	A	H	A	H	H	H	G	H	G	H	G	A
JAX00158423	8	5661589	0	C	T	C	C	T	C	C	C	T	C	C	C	T	C	N	T	C	C	C	C	T	C	H	C	C	C	C	C	N	C	N	C	C	C	T	N	T	C	C	N	C	H	C	C	C	C
JAX00158424	8	5661713	0	T	C	T	T	C	T	T	T	C	T	T	T	C	T	H	C	T	T	T	T	C	T	H	T	T	T	T	T	C	T	H	T	T	T	C	H	C	T	T	H	T	H	T	T	T	T
JAX00659592	8	5718157	0	C	A	C	C	C	C	C	A	C	C	C	C	C	C	A	C	C	C	C	C	C	A	C	C	A	A	C	C	C	A	C	C	C	C	C	C	C	A	N	C	C	C	C	A	C	A
JAX00659593	8	5746840	0	T	G	T	T	G	T	T	T	G	T	T	T	G	T	H	G	T	T	T	T	G	T	H	T	T	T	T	T	G	T	H	T	T	T	G	H	G	T	T	H	T	H	T	T	T	T
JAX00659595	8	5750805	0	C	T	C	C	C	C	C	C	T	C	C	C	T	C	C	T	C	C	C	C	C	C	H	C	C	C	C	C	C	C	C	C	C	C	T	C	C	C	C	C	C	C	C	C	C	C
JAX00659596	8	5753933	0	A	T	A	A	T	A	A	T	T	T	A	T	T	A	T	T	A	A	A	A	T	H	H	A	T	T	A	A	T	H	H	A	T	A	T	H	T	H	H	N	A	H	T	H	A	T
JAX00659597	8	5767803	0	A	T	A	A	A	A	A	T	A	A	A	A	A	A	H	A	A	A	A	A	A	H	A	A	T	T	A	A	A	H	A	A	A	A	A	A	A	H	H	A	A	A	A	H	A	T
JAX00659598	8	5776821	0	T	C	T	T	T	T	T	C	C	T	T	T	C	T	N	C	T	T	T	T	T	H	H	T	C	C	T	T	T	N	T	T	T	T	C	T	T	H	H	T	T	T	T	H	T	C
JAX00659599	8	5779355	0	G	C	G	G	G	G	G	C	C	G	G	G	C	G	H	C	G	G	G	G	G	H	H	G	C	C	G	G	G	H	G	G	G	G	C	G	G	H	H	G	G	G	G	H	G	C
JAX00659602	8	5781361	0	A	C	A	A	C	A	A	C	C	C	A	C	C	A	C	C	A	A	A	A	C	H	H	A	C	C	A	A	C	H	H	A	C	A	C	H	C	H	H	H	A	H	C	H	A	C
JAX00659603	8	5781450	0	A	G	A	A	A	A	A	A	A	G	A	G	A	A	N	A	H	A	A	A	A	A	A	A	A	A	H	A	A	A	A	A	G	A	A	H	A	A	A	A	A	A	G	A	A	A
JAX00659607	8	5846266	0	G	T	G	G	T	G	G	T	T	T	G	T	T	G	T	T	G	G	G	G	T	H	H	G	T	T	G	G	T	H	H	G	T	G	T	N	T	H	H	H	G	H	T	H	G	T
JAX00659617	8	5891063	0	C	T	C	C	C	C	C	T	C	C	C	C	C	C	T	C	C	C	C	C	C	H	C	C	T	T	C	C	C	H	C	C	C	C	C	C	C	N	N	C	C	C	C	H	C	T
JAX00158441	8	5894309	0	C	T	C	C	T	C	C	C	T	C	C	C	T	C	H	T	C	C	C	C	T	C	H	C	C	C	C	C	T	C	N	C	C	C	T	H	T	C	C	H	C	H	C	C	C	C
JAX00158442	8	5894954	0	A	T	A	A	T	A	A	A	T	A	A	A	T	A	H	T	A	A	A	A	T	A	H	A	A	A	A	A	T	A	H	A	A	A	T	H	T	A	A	H	A	H	A	A	A	A
JAX00659620	8	5913878	0	C	G	C	C	G	C	C	C	G	C	C	C	G	C	G	G	C	C	C	C	G	C	G	C	C	C	C	C	G	C	G	C	C	C	G	G	G	C	C	G	C	G	C	C	C	C
JAX00158444	8	5932276	0	A	G	A	A	G	A	A	G	G	G	A	G	G	A	G	G	A	A	A	A	G	H	H	A	G	G	A	A	G	H	H	A	G	A	G	H	G	H	A	H	A	H	G	A	A	G
JAX00158446	8	5964527	0	C	G	C	C	G	C	C	G	G	C	C	C	G	C	G	G	C	C	C	C	G	H	H	C	G	G	C	C	G	H	H	C	C	C	G	H	G	H	H	H	C	H	C	H	C	G
JAX00233740	8	5998764	0	G	A	G	G	A	G	G	G	A	G	G	G	A	G	H	A	G	G	G	G	A	G	H	G	G	N	G	G	A	G	H	G	G	G	A	H	A	G	G	H	G	H	G	G	G	N
JAX00233741	8	5998854	0	G	T	G	G	T	G	G	G	T	G	G	G	T	G	H	T	G	G	G	G	T	G	H	G	G	G	G	G	T	G	H	G	G	G	T	H	T	G	N	H	G	H	G	G	G	G
JAX00659629	8	6009698	0	A	G	A	A	G	A	A	A	G	A	A	A	G	A	G	G	A	A	A	A	G	A	H	A	A	A	A	A	G	A	H	A	A	A	G	H	G	A	A	H	A	H	A	A	A	A
JAX00233743	8	6065797	0	T	G	T	T	G	T	T	T	G	T	T	T	G	T	H	G	T	T	T	T	G	T	H	T	T	T	T	T	G	T	H	T	T	T	G	H	G	T	T	H	T	H	T	T	T	T
JAX00158455	8	6085796	0	T	A	T	T	A	T	A	A	A	A	T	A	A	T	A	A	N	T	T	A	A	H	H	A	A	A	T	T	A	H	H	A	A	A	A	H	A	H	H	A	T	H	A	H	T	A
JAX00659635	8	6087871	0	T	C	T	T	C	T	T	C	C	T	T	T	C	T	C	C	T	T	T	T	C	H	H	T	C	C	T	T	C	H	H	T	T	T	C	N	C	H	H	H	T	H	T	H	T	C
JAX00659636	8	6088051	0	T	A	T	T	A	T	T	T	A	T	T	T	A	T	H	A	T	T	T	T	A	T	H	T	T	T	T	T	A	T	H	T	T	T	A	H	A	T	T	H	T	H	T	T	T	T
JAX00158457	8	6102690	0	G	A	G	G	A	G	G	G	G	G	G	G	G	G	H	G	G	G	G	G	A	G	G	G	G	G	G	G	A	G	H	G	G	G	G	H	A	G	G	H	G	H	G	G	G	G
JAX00659640	8	6111702	0	A	G	A	A	G	A	G	G	G	G	A	G	G	A	G	G	H	A	A	G	G	H	H	G	G	G	A	A	G	H	A	G	G	G	G	A	G	H	H	G	A	A	G	H	A	G
JAX00659641	8	6113084	0	G	A	G	G	A	G	G	G	A	G	G	G	A	G	H	A	G	G	G	G	A	G	H	G	G	G	G	G	A	G	H	G	G	G	A	H	A	G	G	H	G	H	G	G	G	G
JAX00158458	8	6121356	0	G	A	G	G	A	G	A	A	A	G	G	G	A	G	A	A	H	G	G	A	A	N	H	A	A	A	G	G	A	H	H	A	G	A	A	H	A	H	H	A	G	H	G	N	G	A
JAX00158459	8	6121846	0	G	A	G	G	A	G	G	A	A	G	G	G	A	G	A	A	G	G	G	G	A	H	H	G	A	A	G	G	A	H	H	G	G	G	A	H	A	H	H	H	G	H	G	H	G	A
JAX00659645	8	6133249	0	G	A	G	G	G	G	G	G	G	A	G	A	G	G	G	G	G	G	G	G	G	G	G	G	G	G	G	G	G	G	G	G	A	G	G	G	G	G	G	G	G	G	A	G	G	G
JAX00659649	8	6139636	0	A	C	A	A	C	A	A	C	C	A	A	A	C	A	C	C	A	A	A	A	C	H	H	A	C	C	A	A	C	H	H	A	A	A	C	H	C	H	H	H	A	H	A	N	A	C
JAX00659655	8	6166226	0	G	A	G	G	G	G	G	A	G	G	G	G	G	G	H	G	G	G	G	G	G	H	G	G	A	A	G	G	G	H	G	G	G	G	G	G	G	H	H	G	G	G	G	H	G	A
JAX00233745	8	6166905	0	C	A	C	C	A	C	C	C	C	C	C	C	C	C	N	C	C	C	C	C	A	C	C	C	C	C	C	C	A	C	N	C	C	C	C	H	A	C	C	H	C	H	C	C	C	C
JAX00659656	8	6172273	0	G	A	G	G	G	G	G	A	G	G	G	G	G	G	H	G	G	G	G	G	G	H	G	G	A	A	G	G	G	H	G	G	G	G	G	G	G	H	H	G	G	G	G	N	G	A
JAX00158462	8	6172586	0	A	G	A	A	G	A	A	A	A	A	A	A	A	A	H	A	A	A	A	A	G	A	A	A	A	A	A	A	G	A	H	A	A	A	A	N	G	A	A	A	A	A	A	A	A	A
JAX00659658	8	6193291	0	G	A	G	G	A	G	G	G	A	G	G	G	A	G	H	A	G	G	G	G	A	G	N	G	G	G	G	G	A	G	H	G	G	G	A	G	A	G	G	G	G	G	G	G	G	G
JAX00158464	8	6216643	0	T	C	T	T	C	T	C	C	C	C	T	C	C	T	C	C	H	T	T	C	C	H	H	C	C	C	T	T	C	H	H	C	C	C	C	H	C	H	H	C	T	H	C	H	T	C
JAX00659662	8	6230493	0	A	C	A	A	C	A	A	A	A	A	A	A	A	A	H	A	A	A	A	A	C	A	A	A	A	A	A	A	C	A	H	A	A	A	A	H	C	A	A	H	A	H	A	A	A	A
JAX00158469	8	6269688	0	A	T	A	A	T	A	A	T	T	A	A	A	T	A	T	T	A	A	A	A	T	H	H	A	T	T	A	A	T	H	H	A	A	A	T	H	T	H	H	H	A	H	A	H	A	T
JAX00659670	8	6288692	0	T	C	T	T	C	T	T	T	T	T	T	T	T	T	H	T	T	T	T	T	C	N	T	T	T	T	T	T	C	T	H	T	T	T	T	H	C	H	T	H	T	N	T	T	T	T
JAX00659671	8	6288867	0	A	G	A	A	G	A	A	G	G	G	A	G	G	A	G	G	A	A	A	A	G	H	H	A	G	G	A	A	G	H	H	A	G	A	G	H	G	H	H	H	A	H	G	H	A	G
JAX00659673	8	6326489	0	T	C	T	T	C	T	T	C	C	T	T	T	C	T	C	C	T	T	T	T	C	H	H	T	C	C	T	T	C	H	H	T	T	T	C	H	C	H	H	H	T	H	T	H	T	C
JAX00659676	8	6333476	0	T	C	T	T	C	T	T	C	C	T	T	T	C	T	C	C	T	T	T	T	C	H	H	T	C	C	T	T	C	H	H	T	T	T	C	H	C	H	H	H	T	H	T	H	T	C
JAX00158473	8	6338083	0	C	G	C	C	G	C	C	C	G	C	C	C	G	C	H	G	C	C	C	C	G	C	H	C	C	C	C	C	G	C	H	C	C	C	G	H	G	C	C	C	C	H	C	C	C	C
JAX00158475	8	6338418	0	T	C	T	T	C	T	T	T	C	T	T	T	C	T	H	C	T	T	T	T	C	T	H	T	T	T	T	T	C	T	N	T	T	T	C	N	C	T	T	N	T	H	T	T	T	T
JAX00659680	8	6369332	0	C	T	C	C	C	C	C	T	C	C	C	C	C	C	H	C	C	C	C	C	C	H	C	C	T	T	C	C	C	H	C	C	C	C	C	C	C	H	H	C	C	C	C	H	C	T
JAX00659681	8	6370747	0	C	T	C	C	C	C	C	C	C	T	C	T	C	C	C	C	C	C	C	C	C	C	C	C	C	C	C	C	C	C	C	C	T	C	C	C	C	C	C	C	C	C	T	C	C	C
JAX00158476	8	6376844	0	A	G	A	A	G	A	A	G	G	A	A	A	G	A	G	G	A	A	A	A	G	H	H	A	G	G	A	A	G	H	H	A	A	A	G	H	G	H	H	H	A	H	A	H	A	G
JAX00659686	8	6384876	0	T	A	T	T	A	T	A	A	A	A	T	A	A	T	A	A	H	T	T	A	A	H	H	A	A	A	T	T	A	H	H	A	A	A	A	H	A	H	H	A	T	H	A	H	T	A
JAX00659687	8	6385837	0	T	C	T	T	T	T	C	T	T	T	T	T	T	T	T	T	C	T	T	C	T	T	T	C	T	T	T	T	N	T	T	C	T	C	T	T	T	T	T	H	T	T	T	T	T	T
JAX00659690	8	6390967	0	T	G	T	T	T	T	T	T	G	T	T	T	G	T	T	G	T	T	T	T	T	T	H	T	T	T	T	T	T	T	T	T	T	T	G	T	T	T	T	T	T	T	T	T	T	T
JAX00233748	8	6394783	0	G	T	G	G	T	G	T	T	T	T	G	T	T	G	T	T	H	G	G	T	T	H	H	T	T	T	G	G	T	H	H	T	T	T	T	H	T	H	H	T	G	H	T	H	G	T
JAX00158479	8	6422677	0	C	T	C	C	T	C	C	C	T	C	C	C	T	C	H	T	C	C	C	C	T	C	H	C	C	C	C	C	T	C	H	C	C	C	T	H	T	C	C	H	C	N	C	C	C	C
JAX00659697	8	6457067	0	C	T	C	C	C	C	C	T	C	C	C	C	C	C	H	C	C	C	C	C	C	H	C	C	T	T	C	C	C	H	C	C	C	C	C	C	C	H	H	C	C	C	C	H	C	T
JAX00659699	8	6461214	0	T	C	T	T	T	T	T	T	C	T	T	T	C	T	T	C	T	T	T	T	T	T	H	T	T	T	T	T	T	T	T	T	T	T	C	T	T	T	T	T	T	T	T	T	T	T
JAX00659707	8	6524904	0	A	G	A	A	A	A	A	A	G	A	A	A	G	A	A	G	A	A	A	A	A	A	H	A	A	A	A	A	A	A	A	A	A	A	G	A	A	A	A	A	A	A	A	A	A	A
JAX00659713	8	6553504	0	C	T	C	C	C	C	C	T	T	C	C	C	T	C	C	T	C	C	C	C	C	H	H	C	T	T	C	C	C	H	C	C	C	C	T	C	C	H	H	C	C	C	C	H	C	T
JAX00659720	8	6575325	0	G	A	G	G	A	G	G	A	A	G	G	G	A	G	A	A	G	G	G	G	A	H	H	G	A	A	G	G	A	H	H	G	G	G	A	N	A	H	H	H	G	H	G	H	G	A
JAX00659721	8	6575381	0	A	T	A	A	T	A	A	A	T	A	A	A	T	A	H	T	A	A	A	A	T	A	H	A	A	A	A	A	T	A	H	A	A	A	T	H	T	A	A	H	A	H	A	A	A	A
JAX00659722	8	6575474	0	G	A	G	G	G	G	A	G	G	G	G	G	G	G	G	G	H	G	G	A	G	G	G	A	G	G	G	G	G	G	G	A	G	A	G	G	G	G	G	H	G	G	G	G	G	G
JAX00659723	8	6575521	0	C	T	C	C	C	C	T	C	C	C	C	C	C	C	C	C	H	C	C	T	C	C	C	T	C	C	C	C	C	C	C	T	C	T	C	C	C	C	C	H	C	C	C	C	C	C
JAX00659724	8	6575684	0	A	G	A	A	G	A	A	G	G	G	A	G	G	A	G	G	A	A	A	A	G	H	H	A	G	G	A	A	G	H	H	A	G	A	G	H	G	H	H	H	A	H	G	H	A	G
JAX00659725	8	6576162	0	T	C	T	T	C	T	T	C	C	T	T	T	C	T	C	C	T	T	T	T	C	H	H	T	C	C	T	T	C	H	H	T	T	T	C	H	C	H	H	H	T	H	T	H	T	C
JAX00233749	8	6578279	0	C	T	C	C	T	C	C	T	T	T	C	T	T	C	T	T	C	C	C	C	T	H	N	C	T	T	C	C	T	H	C	C	T	C	T	N	T	H	H	N	C	H	T	H	C	T
JAX00659733	8	6594330	0	A	G	A	A	A	A	A	G	A	A	A	A	A	A	H	A	A	A	A	A	A	H	A	A	G	G	A	A	A	H	A	A	A	A	A	A	A	H	H	A	A	A	A	H	A	G
JAX00659736	8	6602059	0	T	C	T	T	T	T	T	C	T	T	T	T	T	T	H	T	T	T	T	T	T	H	T	T	C	C	T	T	T	H	T	T	T	T	T	T	T	H	H	T	T	T	T	H	T	C
JAX00659737	8	6602091	0	A	G	A	A	A	A	A	G	A	A	A	A	A	A	H	A	A	A	A	A	A	H	A	A	G	G	A	A	A	H	A	A	A	A	A	A	A	H	H	A	A	A	A	H	A	G
JAX00659740	8	6603779	0	G	C	G	G	C	G	G	G	C	G	G	G	C	G	H	C	G	G	G	G	C	G	H	G	G	G	G	G	C	G	H	G	G	G	C	H	C	G	G	H	G	H	G	G	G	G
JAX00659742	8	6605084	0	C	T	C	C	C	C	C	C	T	C	C	C	H	C	C	T	C	C	C	C	C	C	H	C	C	C	C	C	C	C	C	C	C	C	T	C	C	C	C	C	C	C	C	C	C	C
JAX00659744	8	6611939	0	G	A	G	G	A	G	A	G	A	A	G	A	A	G	H	A	H	G	G	A	A	G	H	A	G	G	G	G	A	G	H	A	A	A	A	H	A	G	G	A	G	H	A	G	G	G
JAX00158494	8	6614099	0	G	C	G	G	C	G	C	C	C	C	G	C	C	G	C	C	H	G	G	C	C	H	H	C	C	C	G	G	C	H	H	C	C	C	C	H	C	H	H	C	G	H	C	H	G	C
JAX00659747	8	6617487	0	A	T	A	A	T	A	A	A	T	A	A	A	T	A	H	T	A	A	A	A	T	A	N	A	A	A	A	A	T	A	H	A	A	A	T	H	T	A	A	H	A	H	A	A	A	A
JAX00158497	8	6645678	0	T	C	T	T	C	T	C	C	C	C	T	C	C	T	C	C	H	T	T	C	C	H	H	C	C	C	T	T	C	H	H	C	C	C	C	H	C	N	H	C	T	H	C	T	T	C
JAX00659753	8	6657564	0	C	T	C	C	C	C	C	T	C	C	C	C	C	C	H	C	C	C	C	C	C	H	C	C	T	T	C	C	C	H	C	C	C	C	C	C	C	H	H	C	C	C	C	H	C	T
JAX00659754	8	6657837	0	C	T	C	C	T	C	T	C	T	T	C	T	T	C	H	T	H	C	C	T	T	C	H	T	C	C	C	C	T	C	H	T	T	T	T	H	T	C	C	T	C	H	T	C	C	C
JAX00659755	8	6658077	0	T	C	T	T	T	T	C	C	T	C	T	C	T	T	H	T	H	T	T	C	T	H	T	C	C	C	T	T	T	H	T	C	C	C	T	T	T	H	H	H	T	T	C	H	T	C
JAX00659756	8	6659307	0	T	C	T	T	C	T	T	C	C	T	T	T	C	T	C	C	T	T	T	T	C	H	H	T	C	C	T	T	C	H	H	T	T	T	C	H	C	N	H	H	T	H	T	H	T	C
JAX00659766	8	6688720	0	C	T	C	C	T	C	C	C	T	C	C	C	T	C	H	T	C	C	C	C	T	C	H	C	C	C	C	C	T	C	H	C	C	C	T	H	T	C	C	H	C	H	C	C	C	C
JAX00659768	8	6689809	0	G	T	G	G	T	G	G	T	T	G	G	G	T	G	T	T	G	G	G	G	T	H	H	G	T	T	G	G	T	H	H	G	G	G	T	H	T	H	H	H	G	H	G	H	G	T
JAX00158501	8	6698980	0	A	G	A	A	G	A	G	G	G	G	A	G	G	A	G	G	H	A	A	G	G	H	H	G	G	G	A	A	G	H	H	G	G	G	G	H	G	H	H	G	A	H	G	H	A	G
JAX00158502	8	6699001	0	C	A	A	C	C	C	C	C	C	C	C	C	C	C	C	C	H	C	C	C	C	H	H	C	C	C	C	C	C	C	C	C	C	C	C	C	C	C	H	C	C	C	C	C	C	C
JAX00659771	8	6726183	0	G	A	G	G	A	G	G	G	A	G	G	G	A	G	H	A	G	G	G	G	A	G	H	G	G	G	G	G	A	G	H	G	G	G	A	H	A	G	G	H	G	H	G	G	G	G
JAX00659774	8	6727708	0	C	T	C	C	C	C	C	C	T	C	C	C	T	C	C	T	C	C	C	C	C	C	H	C	C	C	C	C	C	C	C	C	C	C	T	C	C	C	C	C	C	C	C	C	C	C
JAX00659775	8	6729134	0	G	A	G	G	G	G	G	G	A	G	G	G	A	G	G	A	G	G	G	G	G	G	H	G	G	G	G	G	G	G	G	G	G	G	A	G	G	G	G	G	G	G	G	G	G	G
JAX00659778	8	6740018	0	C	T	C	C	T	C	C	C	C	C	C	C	C	C	H	C	C	C	C	C	T	C	C	C	C	C	C	C	T	C	H	C	C	C	C	H	T	C	C	H	C	H	C	C	C	C
JAX00158503	8	6740277	0	C	T	C	C	T	C	T	C	T	T	C	T	T	C	H	T	H	C	C	T	T	C	H	T	C	C	C	C	T	C	H	T	T	T	T	H	T	C	C	T	C	H	T	C	C	C
JAX00158505	8	6740799	0	G	C	G	G	C	G	C	C	C	C	G	C	C	G	C	C	H	G	G	C	C	H	H	C	C	C	G	G	C	H	H	C	C	C	C	H	C	H	H	C	G	H	C	H	G	C
JAX00659780	8	6745820	0	A	T	A	A	A	A	T	A	A	T	A	T	A	A	A	A	H	A	A	T	A	A	A	T	A	A	A	A	A	A	A	T	T	T	A	A	A	A	A	H	A	A	T	A	A	A
JAX00659793	8	6812738	0	A	G	A	A	G	A	A	A	G	A	A	A	G	A	H	G	A	A	A	A	G	A	H	A	A	A	A	A	G	A	H	A	A	A	G	H	G	A	A	H	A	H	A	A	A	A
JAX00659809	8	6835067	0	A	T	A	A	T	A	A	A	A	A	A	A	A	A	H	A	A	A	A	A	T	A	A	A	A	A	A	A	T	A	H	A	A	A	A	H	T	A	A	H	A	H	A	A	A	A
JAX00659815	8	6837149	0	C	T	C	C	T	C	C	C	C	C	C	C	C	C	H	C	C	C	C	C	T	C	C	C	C	C	C	C	T	C	N	C	C	C	C	H	T	C	C	H	C	H	C	C	C	C
JAX00158512	8	6854595	0	C	T	C	C	C	C	C	T	C	C	C	C	C	C	H	C	C	C	C	C	C	H	C	C	T	T	C	C	C	H	C	C	C	C	C	C	C	H	H	C	C	C	C	H	C	T
JAX00659819	8	6884371	0	A	G	A	A	G	A	A	G	A	G	A	G	A	A	G	A	A	A	A	A	G	H	A	A	G	G	A	A	G	H	H	A	G	A	A	H	G	H	H	H	A	H	G	H	A	G
JAX00659820	8	6885718	0	A	G	A	A	G	A	A	G	G	G	A	G	G	A	G	G	A	A	A	A	G	N	H	A	G	G	A	A	G	N	H	A	G	A	G	H	G	N	N	A	A	H	G	N	A	G
JAX00659822	8	6891783	0	G	T	G	G	G	G	G	G	T	G	G	G	T	G	G	T	G	G	G	G	G	G	H	G	G	G	G	G	G	G	G	G	G	G	T	G	G	G	G	G	G	G	G	G	G	G
JAX00659824	8	6893922	0	C	T	C	C	C	C	C	T	C	C	C	C	C	C	N	C	C	C	C	C	C	H	C	C	T	T	C	C	C	H	C	C	C	C	C	C	C	H	H	C	C	C	C	H	C	T
JAX00659830	8	6917231	0	T	C	T	T	T	T	C	T	T	T	T	T	T	T	T	T	N	T	T	C	T	T	T	C	T	T	T	T	T	T	T	C	T	C	T	T	T	T	T	H	T	T	T	T	T	T
JAX00659839	8	6951994	0	C	A	C	C	A	C	C	A	A	C	C	C	A	C	A	A	C	C	C	C	A	H	H	C	A	A	C	C	A	H	H	C	C	C	A	H	A	H	H	H	C	H	C	H	C	A
JAX00659841	8	6953445	0	T	A	T	T	A	T	A	A	A	T	T	T	A	T	A	A	H	T	T	A	A	H	H	A	A	A	T	T	A	H	H	A	T	A	A	H	A	H	H	A	T	H	T	H	T	A
JAX00158522	8	6973600	0	C	A	C	C	A	C	C	C	A	C	C	C	A	C	H	A	C	C	C	C	A	C	H	C	C	C	C	C	A	C	H	C	C	C	A	H	A	C	C	H	C	H	C	C	C	C
JAX00158526	8	7024966	0	G	C	G	G	C	G	G	C	C	G	G	G	C	G	C	C	G	G	G	G	C	H	H	G	C	C	G	G	C	H	H	G	G	G	C	H	C	H	N	N	G	H	G	H	G	C
JAX00659849	8	7049417	0	T	C	T	T	T	T	T	C	T	T	T	T	T	T	N	T	T	T	T	T	T	H	T	T	C	C	T	T	T	H	T	T	T	T	T	T	T	H	H	T	T	T	T	H	T	C
JAX00158527	8	7058077	0	C	A	C	C	A	C	C	A	A	C	C	C	A	C	A	A	C	C	C	C	A	H	C	C	A	A	C	C	A	H	C	C	C	C	A	C	A	H	H	C	C	C	C	H	C	A
JAX00158529	8	7069277	0	A	G	A	A	G	A	A	G	G	A	A	A	G	A	G	G	A	A	A	A	G	H	H	A	G	G	A	A	G	H	H	A	A	A	G	H	G	H	H	H	A	H	A	H	A	G
JAX00659854	8	7083512	0	A	C	A	A	C	A	A	C	C	A	A	A	C	A	C	C	A	A	A	A	C	H	H	A	C	C	A	A	C	H	H	A	A	A	C	H	C	H	H	H	A	H	A	H	A	C
JAX00158532	8	7098272	0	T	C	T	T	C	T	C	C	C	C	T	C	C	T	C	C	H	T	T	C	C	H	H	C	C	C	T	T	C	H	H	C	C	C	C	H	C	N	H	C	T	H	C	H	T	C
JAX00659858	8	7099546	0	C	A	C	C	C	C	C	A	C	C	C	C	C	C	H	C	C	C	C	C	C	H	C	C	A	A	C	C	C	H	C	C	C	C	C	C	C	H	H	C	C	C	C	H	C	A
JAX00659861	8	7161113	0	C	A	C	C	A	C	C	A	A	C	C	C	A	C	A	A	C	C	C	C	A	H	H	C	A	A	C	C	A	H	H	C	C	C	A	H	A	H	H	H	C	H	C	H	C	A
JAX00659862	8	7161205	0	G	A	G	G	G	G	G	G	A	G	G	G	A	G	G	A	G	G	G	G	G	G	H	G	G	G	G	G	G	G	G	G	G	G	A	G	G	G	G	G	G	G	G	G	G	G
JAX00659865	8	7185218	0	A	G	A	A	A	A	G	G	A	G	A	G	A	A	H	A	H	A	A	G	A	H	A	G	G	G	A	A	A	H	A	G	G	G	A	A	A	H	H	H	A	A	G	H	A	G
JAX00659871	8	7202023	0	T	C	T	T	T	T	T	C	T	T	T	T	T	T	H	T	T	T	T	T	T	H	T	T	C	C	T	T	T	H	T	T	T	T	T	T	T	H	N	T	T	T	T	N	T	C
JAX00158540	8	7205572	0	C	T	C	C	T	C	T	T	T	T	C	T	T	C	T	T	H	C	C	T	T	H	H	T	T	T	C	C	T	H	H	T	T	T	T	H	T	H	H	T	C	H	T	H	C	T
JAX00659875	8	7223846	0	A	C	A	A	C	A	A	A	C	A	A	A	C	A	H	C	A	A	A	A	C	A	H	A	A	A	A	A	C	A	H	A	A	A	C	H	C	A	A	H	A	H	A	A	A	A
JAX00659876	8	7223960	0	T	C	T	T	C	T	T	T	C	T	T	T	C	T	H	C	T	T	T	T	C	T	H	T	T	T	T	T	C	T	H	T	T	T	C	H	C	T	T	H	T	H	T	T	T	T
JAX00158542	8	7258967	0	G	A	G	G	A	G	G	G	G	G	G	G	G	G	N	G	G	G	G	G	H	G	G	G	G	G	G	G	A	G	H	G	G	G	G	H	A	G	G	H	G	H	G	G	G	G
JAX00158543	8	7259274	0	A	G	A	A	G	A	A	A	G	A	A	A	G	A	H	G	A	A	A	A	G	A	H	A	A	A	A	A	G	A	H	A	A	A	G	H	G	A	A	H	A	H	A	A	A	A
JAX00659885	8	7267860	0	C	A	C	C	A	C	C	A	A	C	C	C	A	C	A	A	C	C	C	C	A	H	H	C	A	A	C	C	A	H	H	C	C	C	A	H	A	H	N	H	C	H	C	C	C	A
JAX00659891	8	7294306	0	G	A	G	G	G	G	G	G	A	G	G	G	A	G	G	A	G	G	G	G	G	G	H	G	G	G	G	G	G	G	G	G	G	G	A	G	G	G	G	G	G	G	G	G	G	G
JAX00659893	8	7300668	0	T	A	T	T	A	T	T	A	A	T	T	T	A	T	A	A	T	T	T	T	A	H	H	T	A	A	T	T	A	H	H	T	T	T	A	H	A	H	H	H	T	H	T	H	T	A
JAX00659894	8	7300705	0	A	T	A	A	A	A	A	T	A	A	A	A	A	A	H	A	A	A	A	A	A	H	A	A	T	T	A	A	A	H	A	A	A	A	A	A	A	H	N	A	A	A	A	H	A	T
JAX00659903	8	7330908	0	G	T	G	G	G	G	T	T	G	G	G	G	G	G	N	G	H	G	G	T	G	N	G	T	T	T	G	G	G	N	G	T	G	T	G	G	G	H	H	H	G	G	G	H	G	T
JAX00158550	8	7339227	0	G	A	G	G	G	G	A	G	G	G	G	G	G	G	G	G	G	G	G	A	G	G	G	A	G	G	G	G	G	G	G	A	G	A	G	G	G	G	G	G	G	G	G	G	G	G
JAX00659905	8	7340415	0	A	T	A	A	T	A	T	T	T	A	A	A	T	A	T	T	H	A	A	T	T	H	H	T	T	T	A	A	T	H	H	T	A	T	T	H	T	H	H	T	A	H	A	H	A	T
JAX00659906	8	7345404	0	C	A	C	C	A	C	A	A	A	A	C	A	A	C	A	A	H	C	C	A	A	H	H	A	A	A	C	C	A	H	H	A	A	A	A	N	A	N	N	A	C	H	A	H	C	A
JAX00659907	8	7345854	0	C	T	C	C	C	C	C	T	C	C	C	C	C	C	H	C	C	C	C	C	C	H	C	C	T	T	C	C	C	H	C	C	C	C	C	C	C	H	H	C	C	C	C	H	C	T
JAX00659912	8	7360460	0	G	T	G	G	T	G	G	G	G	G	G	G	G	G	H	G	G	G	G	G	T	G	G	G	G	G	G	G	T	G	H	G	G	G	G	H	T	G	G	H	G	H	G	G	G	G
JAX00659913	8	7360560	0	C	T	C	C	C	C	C	T	C	C	C	C	C	C	H	C	C	C	C	C	C	H	C	C	T	T	C	C	C	H	C	C	C	C	C	C	C	H	H	C	C	C	C	H	C	T
JAX00659919	8	7366281	0	G	A	G	G	G	G	G	G	A	G	G	G	A	G	G	A	G	G	G	G	G	G	H	G	G	G	G	G	G	G	G	G	G	G	A	G	G	G	G	G	G	G	G	G	G	G
JAX00158552	8	7395200	0	A	C	A	A	C	A	C	C	C	C	A	C	C	A	C	C	H	A	A	C	C	H	H	C	C	C	A	A	C	H	H	C	C	C	C	H	C	H	H	C	A	H	C	N	A	C
JAX00659925	8	7395587	0	T	A	T	T	A	T	T	T	A	T	T	T	A	T	H	A	T	T	T	T	A	T	H	T	T	T	T	T	A	T	H	T	T	T	A	H	A	T	T	H	T	H	T	T	T	T
JAX00659927	8	7400634	0	G	A	G	G	G	G	G	A	G	G	G	G	G	G	H	G	G	G	G	G	G	H	G	G	A	A	G	G	G	N	G	G	G	G	G	G	G	H	H	G	G	G	G	G	G	A
JAX00659928	8	7401052	0	G	A	G	G	A	G	G	G	G	G	G	G	G	G	H	G	G	G	G	G	A	G	G	G	G	G	G	G	A	G	H	G	G	G	G	H	A	G	G	H	G	H	G	G	G	G
JAX00659932	8	7407996	0	T	G	T	T	T	T	T	T	T	G	T	G	T	T	T	T	T	T	T	T	T	T	T	T	T	T	T	T	T	T	T	T	G	T	T	T	T	T	T	T	T	T	G	T	T	T
JAX00659937	8	7411211	0	T	C	T	T	C	T	T	C	C	T	T	T	C	T	C	C	T	T	T	T	C	H	H	T	C	C	T	T	C	H	H	T	T	T	C	H	C	H	H	H	T	H	T	H	T	C
JAX00158555	8	7421528	0	G	C	G	G	C	G	G	G	C	G	G	G	C	G	H	C	G	G	G	G	C	G	H	G	G	G	G	G	C	G	H	G	G	G	C	H	C	G	G	H	G	H	G	G	G	G
JAX00659946	8	7463223	0	G	A	G	G	A	G	G	G	A	G	G	G	A	G	H	A	G	G	G	G	A	G	H	G	G	G	G	G	A	G	H	G	G	G	A	H	A	G	G	H	G	H	G	G	G	G
JAX00233762	8	7466210	0	G	A	G	G	A	G	A	A	A	G	G	G	A	G	A	A	H	G	G	A	A	H	H	A	A	A	G	G	A	H	H	A	G	A	A	H	A	H	H	A	G	H	G	H	G	A
JAX00659954	8	7467223	0	A	G	A	A	G	A	A	G	G	A	A	A	G	A	G	G	A	N	A	A	G	G	H	A	G	G	A	A	G	H	H	A	A	A	G	N	G	H	N	H	A	H	A	H	A	G
JAX00659955	8	7467277	0	T	G	T	T	T	T	T	T	T	G	T	G	T	T	T	T	T	T	T	T	T	T	T	T	T	N	T	T	T	T	T	T	G	T	T	T	T	T	T	T	T	T	G	T	N	T
JAX00659958	8	7469929	0	G	T	G	G	G	G	G	G	T	G	G	G	T	G	G	T	G	G	G	G	G	G	H	G	G	G	G	G	G	G	G	G	G	G	T	G	G	G	G	G	G	G	G	G	G	G
JAX00659960	8	7470873	0	A	G	A	A	A	A	A	A	G	A	A	A	G	A	A	G	A	A	A	A	A	A	H	A	A	A	A	A	A	A	A	A	A	A	G	A	A	A	A	A	A	A	A	A	A	A
JAX00659969	8	7487675	0	C	A	C	C	C	C	C	A	C	C	C	C	C	C	H	C	C	C	C	C	C	H	C	C	A	A	C	C	C	H	C	C	C	C	C	C	C	H	H	C	C	C	C	H	C	A
JAX00659970	8	7488789	0	G	C	G	G	C	G	C	C	C	C	G	C	C	G	C	C	H	G	G	C	C	H	H	C	C	C	G	G	C	H	H	C	C	C	C	N	C	N	H	C	G	H	C	H	G	C
JAX00659976	8	7508299	0	C	G	C	C	G	C	G	G	G	G	C	G	G	C	G	G	H	C	C	G	G	N	N	G	G	G	C	C	G	N	H	G	G	G	G	H	G	C	H	G	C	H	G	H	C	G
JAX00659977	8	7508679	0	C	T	C	C	C	C	C	T	C	C	C	C	C	C	H	C	C	C	C	C	C	H	C	C	T	N	C	C	C	H	C	C	C	C	C	C	C	C	N	C	C	C	C	H	N	T
JAX00158562	8	7519793	0	T	C	T	T	C	T	C	C	C	T	T	T	C	T	C	N	H	T	T	C	C	H	H	C	C	C	T	T	C	H	H	C	T	H	C	H	C	H	H	C	T	H	T	H	T	C
JAX00659982	8	7562156	0	A	G	A	A	G	A	A	G	G	A	A	A	G	A	G	G	A	A	A	A	G	H	N	A	G	G	A	A	G	H	H	A	A	A	G	H	G	H	H	H	A	H	A	H	A	G
JAX00158566	8	7577056	0	A	G	A	A	G	A	A	G	G	A	A	A	G	A	G	G	A	A	A	A	G	A	H	A	G	H	A	A	G	A	H	A	A	A	G	H	G	A	A	H	A	N	A	A	A	G
JAX00659990	8	7583787	0	G	C	G	G	C	G	G	C	C	G	G	G	C	G	C	C	G	G	G	G	C	H	N	G	C	C	G	G	C	H	H	G	G	G	C	H	C	H	H	H	G	H	G	H	G	C
JAX00659993	8	7588710	0	A	C	A	A	C	A	A	A	C	A	A	A	C	A	H	C	A	A	A	A	C	A	H	A	A	A	A	A	C	A	H	A	A	A	C	H	C	A	N	H	A	H	A	A	N	A
JAX00659995	8	7605043	0	T	C	T	T	C	T	T	T	T	T	T	T	T	T	C	T	T	T	T	T	C	T	T	T	T	T	T	T	C	T	H	T	T	T	T	H	C	T	T	H	T	H	T	T	T	T
JAX00659996	8	7614409	0	C	G	C	C	G	C	C	G	G	C	C	C	G	C	G	G	C	C	C	C	G	C	H	C	G	G	C	C	G	C	H	C	C	C	G	H	G	C	C	H	C	N	C	N	C	G
JAX00158569	8	7619279	0	A	T	A	A	T	A	A	A	T	A	A	A	T	A	N	T	A	A	A	A	T	A	H	A	A	A	A	A	T	A	A	A	A	A	T	A	T	A	A	A	A	A	A	A	A	A
JAX00158570	8	7619768	0	C	T	C	C	T	C	C	C	T	C	C	C	T	C	H	T	C	C	C	C	T	C	H	C	C	C	C	C	T	C	H	C	C	C	T	H	T	C	C	H	C	H	C	C	C	C
JAX00659998	8	7627280	0	G	A	G	G	A	G	G	G	A	G	G	G	A	G	H	A	G	G	G	G	A	G	H	G	G	G	G	G	A	G	H	G	G	G	A	H	A	G	G	H	G	H	G	G	G	G
JAX00659999	8	7627308	0	T	C	T	T	T	T	T	T	C	T	T	T	C	T	T	C	T	T	T	T	T	T	H	T	T	T	T	T	T	T	T	T	T	T	C	T	T	T	T	T	T	T	T	T	T	T
JAX00660000	8	7628043	0	G	A	G	G	A	G	G	A	A	G	G	G	A	G	A	A	G	G	G	G	A	H	H	G	A	A	G	G	A	H	H	G	G	G	A	H	A	H	H	H	G	H	G	H	G	A
JAX00158571	8	7634299	0	C	A	C	C	A	C	C	A	A	C	C	C	A	C	A	A	C	C	C	C	A	H	H	C	A	A	C	C	A	H	H	C	C	C	A	H	A	N	H	H	C	H	C	H	C	A
JAX00660001	8	7638813	0	C	T	C	C	T	C	C	C	C	C	C	C	C	C	H	C	C	C	C	C	T	C	C	C	C	C	C	C	T	C	H	C	C	C	C	H	T	C	C	H	C	H	C	C	C	C
JAX00158572	8	7643949	0	A	T	A	A	T	A	A	T	T	A	A	A	T	A	T	T	A	A	A	A	T	H	H	A	T	T	A	A	T	H	H	A	A	A	T	H	T	H	H	H	A	H	A	H	A	T
JAX00158573	8	7649953	0	C	G	C	C	G	C	C	C	C	C	C	C	C	C	H	C	C	C	C	C	G	C	C	C	C	C	C	C	G	C	H	C	C	C	C	H	N	C	C	H	C	H	C	C	C	C
JAX00158575	8	7689522	0	A	G	A	A	G	A	A	G	G	A	A	A	G	A	G	G	A	A	A	A	G	H	H	A	G	G	A	A	G	H	H	A	A	A	G	H	G	H	H	H	A	H	A	H	A	G
JAX00158576	8	7689558	0	G	A	G	G	A	G	G	A	A	G	G	G	A	G	A	A	G	G	G	G	A	H	H	G	A	A	G	G	A	H	H	G	G	G	A	H	A	H	H	H	G	N	G	H	G	A
JAX00158577	8	7710391	0	A	G	A	A	G	G	A	G	G	A	G	A	G	A	G	G	A	G	A	A	G	H	H	A	G	G	H	A	G	G	G	A	A	A	G	H	G	H	H	H	G	G	A	G	G	G
JAX00660008	8	7710476	0	A	C	A	A	C	A	A	C	C	A	A	A	C	A	C	C	A	A	A	A	C	H	H	A	C	C	A	A	C	H	H	A	A	A	C	H	C	H	H	H	A	H	A	H	A	C
JAX00660009	8	7710780	0	G	A	G	G	A	G	G	G	G	G	G	G	G	G	H	G	G	G	G	G	A	G	G	G	G	G	G	G	A	G	H	G	G	G	G	H	A	G	G	H	G	H	G	G	G	G
JAX00660011	8	7719858	0	G	A	G	G	G	G	G	G	A	G	G	G	A	G	G	A	G	G	G	G	G	G	N	G	G	G	G	G	G	G	G	G	G	G	A	G	G	G	G	G	G	G	G	G	G	G
JAX00660014	8	7729216	0	G	A	G	G	G	G	G	G	A	G	G	G	A	G	G	A	G	G	G	G	G	G	H	G	G	G	G	G	G	G	G	G	G	G	A	G	G	G	G	G	G	G	G	G	G	G
JAX00660016	8	7729788	0	A	G	A	A	G	A	A	G	G	A	A	A	G	A	G	G	A	A	A	A	G	H	H	A	G	G	A	A	G	H	H	A	A	A	G	H	G	H	H	H	A	H	A	H	A	G
JAX00660020	8	7759891	0	T	C	T	T	C	T	T	C	C	T	T	T	C	T	C	C	T	T	T	T	C	H	H	T	C	C	T	T	C	H	H	T	T	T	C	H	C	H	H	H	T	H	T	H	T	C
JAX00660023	8	7794288	0	T	G	T	T	T	T	G	G	T	T	T	T	T	T	N	T	T	T	T	G	T	N	T	G	G	G	T	T	T	H	T	G	T	G	T	T	T	N	T	T	T	T	T	H	T	G
JAX00660024	8	7794318	0	G	A	G	G	G	G	A	A	G	G	G	G	G	G	H	G	H	G	G	A	G	H	G	A	A	A	G	G	G	H	G	A	G	A	G	G	G	H	H	H	G	G	G	H	G	A
JAX00660028	8	7805086	0	C	A	C	C	C	C	C	C	A	C	C	C	A	C	C	A	C	C	C	C	C	C	H	C	C	C	C	C	C	C	C	C	C	C	A	C	C	C	C	C	C	C	C	C	C	C
JAX00660029	8	7811472	0	C	T	C	C	T	C	C	C	T	C	C	C	T	C	H	T	C	C	C	C	T	C	H	C	C	C	C	C	T	C	H	C	C	C	T	H	T	C	C	H	C	H	C	C	C	C
JAX00660030	8	7814327	0	G	A	G	G	A	G	G	G	G	G	G	G	G	G	H	G	G	G	G	G	A	G	G	G	G	G	G	G	A	G	H	G	G	G	G	H	A	G	G	H	G	H	G	G	G	G
JAX00660038	8	7843377	0	C	T	C	C	T	C	C	T	T	C	C	C	T	C	T	T	C	C	C	C	T	N	H	C	T	T	C	C	T	H	H	C	C	C	T	H	T	N	N	N	C	N	C	N	C	T
JAX00660040	8	7852423	0	T	C	T	T	C	T	C	C	C	T	T	T	C	T	C	C	H	T	T	C	C	H	H	C	C	C	T	T	C	N	H	C	T	C	C	H	C	N	T	C	T	H	T	T	T	C
JAX00660041	8	7854682	0	T	C	T	T	T	T	T	C	T	T	T	T	T	T	H	T	T	T	T	T	T	H	T	T	C	C	T	T	T	H	T	T	T	T	T	T	T	H	H	T	T	T	T	H	T	C
JAX00660043	8	7857145	0	C	T	C	C	T	C	C	C	C	C	C	C	C	C	H	C	C	C	C	C	T	C	C	C	C	C	C	C	T	C	H	C	C	C	C	H	T	C	C	H	C	H	C	C	C	C
JAX00660045	8	7858812	0	C	A	C	C	A	C	C	C	C	C	C	C	C	C	H	C	C	C	C	C	A	C	C	C	C	C	C	C	A	C	H	C	C	C	C	H	A	C	C	H	C	H	C	C	C	C
JAX00660047	8	7861179	0	C	T	C	C	T	C	C	T	T	T	C	T	T	C	T	T	C	C	C	C	T	H	H	C	T	T	C	C	T	H	H	C	T	C	T	H	T	H	H	H	C	H	T	H	C	T
JAX00158589	8	7876808	0	C	G	C	C	G	G	G	G	G	G	G	G	G	C	G	G	H	G	C	G	G	H	H	G	G	G	H	C	G	G	G	G	G	G	G	H	G	H	H	G	G	G	G	G	G	G
JAX00158590	8	7883263	0	C	A	C	C	A	A	A	A	C	A	A	A	C	C	A	C	H	A	C	A	A	H	C	A	A	A	H	C	A	A	A	A	A	A	C	H	A	H	H	A	A	A	A	A	A	A
JAX00660050	8	7883440	0	C	T	C	C	C	C	C	C	T	C	C	C	T	C	C	T	C	C	C	C	C	C	H	C	C	C	C	C	C	C	C	C	C	C	T	C	C	C	C	C	C	C	C	C	C	C
JAX00660052	8	7887852	0	T	C	T	T	C	T	T	T	C	T	T	T	C	T	H	C	T	T	T	T	C	T	H	T	T	T	T	T	C	T	H	T	T	T	C	H	C	T	T	H	T	N	T	T	T	T
JAX00660053	8	7888543	0	A	G	A	A	A	G	G	A	A	G	G	G	A	A	A	A	H	G	A	G	A	A	A	G	A	A	H	A	A	H	H	G	G	G	A	A	A	A	A	H	G	H	G	H	G	A
JAX00660055	8	7901773	0	C	T	C	C	C	C	C	T	C	C	C	C	C	C	H	C	C	C	C	C	C	H	C	C	T	T	C	C	C	H	C	C	C	C	C	C	C	H	H	C	C	C	C	H	C	T
JAX00660056	8	7913692	0	T	C	T	T	C	T	T	T	T	T	T	T	N	T	H	T	T	T	T	T	C	T	T	T	T	T	T	T	C	T	H	T	T	T	T	H	C	T	T	H	T	H	T	T	T	T
JAX00660059	8	7919695	0	G	A	G	G	A	G	G	A	A	G	G	G	A	G	A	A	G	G	G	G	A	H	H	G	A	A	G	G	A	H	H	G	G	G	A	H	A	H	H	H	G	H	G	H	G	A
JAX00660060	8	7920847	0	C	T	C	C	C	C	C	C	T	C	C	C	T	C	C	T	C	C	C	C	C	C	H	C	C	C	C	C	C	C	C	C	C	C	T	C	C	C	C	C	C	C	C	C	C	C
JAX00660061	8	7921876	0	A	T	A	A	T	A	A	T	T	A	A	A	T	A	T	T	A	A	A	A	T	H	H	A	T	T	A	A	T	H	H	A	A	A	T	H	T	H	H	H	A	H	A	H	A	T
JAX00158595	8	7948954	0	G	T	G	G	G	T	T	T	G	T	T	T	G	G	H	G	H	T	G	T	G	H	G	T	T	T	H	G	G	T	H	T	T	T	G	G	G	H	H	H	T	H	T	T	T	T
JAX00660066	8	7957787	0	G	T	G	G	G	T	T	G	G	G	T	G	G	G	G	G	N	T	G	T	G	G	G	T	G	G	H	G	G	H	G	T	G	T	G	G	G	G	G	H	T	H	G	H	T	G
JAX00158596	8	7962434	0	T	G	T	T	G	G	G	G	G	G	G	G	G	T	G	G	H	G	T	G	G	H	H	G	G	G	H	T	G	G	G	G	G	G	G	H	G	H	H	G	G	G	G	G	G	G
JAX00660070	8	7982925	0	C	T	C	C	C	C	C	C	C	T	C	T	C	C	C	C	C	C	C	C	C	C	C	C	C	C	C	C	C	C	C	C	T	C	C	C	C	C	C	C	C	C	T	C	C	C
JAX00660074	8	7985008	0	G	A	G	G	G	G	G	A	A	G	G	G	A	G	H	A	G	G	G	G	G	H	H	G	A	A	G	G	G	H	G	G	G	G	A	G	G	N	H	G	G	G	G	H	G	A
JAX00660077	8	8025185	0	T	C	T	T	C	T	T	C	C	T	T	T	C	T	C	C	T	T	T	T	C	H	H	T	C	C	T	T	C	H	H	T	T	T	C	H	C	H	H	H	T	H	T	H	T	C
JAX00660081	8	8083603	0	T	C	T	T	C	T	T	C	T	T	T	T	T	T	C	T	T	T	T	T	C	H	T	T	C	C	T	T	C	H	H	T	T	T	T	H	C	H	H	N	T	H	T	H	T	C
JAX00660083	8	8096813	0	A	G	A	A	A	A	A	A	G	A	A	A	G	A	A	G	A	A	A	A	A	A	H	A	A	A	A	A	A	A	A	A	A	A	G	A	A	A	A	A	A	A	A	A	A	A
JAX00660085	8	8114612	0	C	T	C	C	T	C	C	T	T	C	C	C	T	C	T	T	C	C	C	C	T	H	H	C	T	T	C	C	T	H	H	C	C	C	T	H	T	H	H	H	C	H	C	H	C	T
JAX00660090	8	8149352	0	A	G	A	A	A	A	A	A	G	A	A	A	G	A	A	G	A	A	A	A	A	A	G	A	A	A	A	A	A	A	A	A	A	A	G	A	A	A	A	A	A	A	A	A	A	A
JAX00660092	8	8152224	0	C	T	C	C	C	C	C	C	T	C	C	C	T	C	C	T	C	C	C	C	C	C	N	C	C	C	C	C	C	C	C	C	C	C	T	C	C	C	C	C	C	C	C	C	C	C
JAX00158612	8	8182587	0	G	T	G	G	T	G	G	T	T	G	G	G	T	G	T	T	G	G	G	G	T	H	H	G	T	T	G	G	T	H	H	G	G	G	T	H	T	H	H	H	G	H	G	H	G	T
JAX00233771	8	8208633	0	C	A	C	C	A	C	C	C	A	C	C	C	A	C	H	A	C	C	C	C	A	C	H	C	C	C	C	C	A	C	H	C	C	C	A	N	A	C	C	H	C	H	C	C	C	C
JAX00660104	8	8214241	0	C	T	C	C	T	C	C	C	C	C	C	C	C	C	H	C	C	C	C	C	T	C	C	C	C	C	C	C	T	C	H	C	C	C	C	H	T	C	C	H	C	H	C	C	C	C
JAX00660105	8	8214328	0	C	T	C	C	C	C	C	T	T	C	C	C	T	C	H	T	C	C	C	C	C	H	H	C	T	T	C	C	C	H	C	C	C	C	T	C	C	H	H	C	C	C	C	H	C	T
JAX00660108	8	8220756	0	G	A	G	G	A	G	G	A	G	G	G	G	G	G	A	G	G	G	G	G	A	H	G	G	A	A	G	G	A	H	H	G	G	G	G	H	A	H	H	N	G	H	G	H	G	A
JAX00660112	8	8227402	0	G	A	G	G	A	G	G	G	A	G	G	G	A	G	H	A	G	G	G	G	A	G	H	G	G	G	G	G	A	G	H	G	G	G	A	H	A	G	G	H	G	H	G	G	G	G
JAX00660119	8	8244902	0	G	A	G	G	G	G	A	G	G	A	G	A	G	G	G	G	H	G	G	A	G	G	G	A	G	G	G	G	G	G	G	A	A	A	G	G	G	G	G	H	G	G	A	G	G	G
JAX00158619	8	8261068	0	A	T	A	A	A	A	T	A	A	T	A	T	A	A	A	A	H	A	A	N	A	A	A	T	A	A	A	A	A	A	A	T	T	T	A	A	A	A	A	H	A	A	T	A	A	A
JAX00660129	8	8270385	0	T	C	T	T	T	T	C	C	T	C	T	C	T	T	H	T	N	T	T	C	T	H	T	C	C	C	T	T	T	N	T	C	C	C	T	T	T	H	H	H	T	T	C	H	T	C
JAX00660134	8	8274100	0	C	T	C	C	C	C	C	C	T	C	C	C	T	C	C	T	C	C	C	C	C	C	H	C	C	C	C	C	C	C	C	C	C	C	T	C	C	C	C	C	C	C	C	C	C	C
JAX00660135	8	8294357	0	C	T	C	C	T	C	C	C	T	C	C	C	T	C	H	T	C	C	C	C	T	C	H	C	C	C	C	C	T	C	H	C	C	C	T	N	T	C	C	N	C	H	C	C	C	C
JAX00158620	8	8299940	0	A	G	A	A	G	A	G	G	G	G	A	G	G	A	G	G	H	A	A	G	G	H	H	G	G	G	A	A	G	H	H	G	G	G	G	H	G	H	H	G	A	N	G	H	A	G
JAX00660140	8	8306041	0	C	T	C	C	T	C	C	C	T	C	C	C	T	C	H	T	C	C	C	C	T	C	H	C	C	C	C	C	T	C	H	C	C	C	T	H	T	C	C	H	C	H	C	C	C	C
JAX00660143	8	8329211	0	C	T	C	C	T	C	C	C	T	C	C	C	T	C	H	T	C	C	C	C	T	C	H	C	C	C	C	C	T	C	H	C	C	C	T	H	T	C	C	H	C	H	C	C	C	C
JAX00660147	8	8335109	0	C	T	C	C	T	C	C	C	T	C	C	C	T	C	H	T	C	C	C	C	T	C	H	C	C	C	C	C	T	C	H	C	C	C	T	H	T	C	C	H	C	H	C	C	C	C
JAX00660150	8	8341036	0	T	C	T	T	C	T	T	C	T	T	T	T	T	T	C	T	T	T	T	T	C	H	T	T	C	C	T	T	C	H	H	T	T	T	T	H	C	H	H	H	T	H	T	H	T	C
JAX00660153	8	8341526	0	A	C	A	A	C	A	A	A	C	A	A	A	C	A	A	C	A	A	A	A	C	A	N	A	A	A	A	A	C	A	A	A	A	A	C	A	C	A	A	A	A	A	A	A	A	A
JAX00660157	8	8343701	0	T	G	T	T	G	T	T	G	G	T	T	T	G	T	G	G	T	T	T	T	G	N	H	T	G	G	T	T	G	N	H	N	T	T	G	N	G	H	G	G	T	G	T	H	T	G
JAX00158625	8	8343717	0	C	T	C	C	C	C	T	T	C	T	C	T	C	C	H	C	H	C	C	T	C	H	C	T	T	T	C	C	C	H	C	T	T	T	C	C	C	N	H	H	C	C	T	N	C	T
JAX00660163	8	8354581	0	A	G	A	A	A	A	A	A	A	G	A	G	A	A	A	A	A	A	A	A	A	A	A	A	A	A	A	A	A	A	A	A	G	A	A	A	A	A	A	A	A	A	G	A	A	A
JAX00660165	8	8358283	0	G	A	G	G	G	G	G	A	A	G	G	G	A	G	H	A	G	G	G	G	G	H	H	G	A	A	G	G	G	H	G	G	G	G	A	G	G	G	H	G	G	G	G	H	G	A
JAX00660166	8	8358348	0	T	C	T	T	T	T	T	T	T	C	T	C	T	T	T	T	T	T	T	T	T	T	T	T	T	T	T	T	T	T	T	T	C	T	T	T	T	T	T	T	T	T	C	T	T	T
JAX00660171	8	8361493	0	C	T	C	C	C	C	C	T	C	C	C	C	C	C	C	C	C	C	C	C	C	N	C	C	T	T	C	C	C	N	C	C	C	C	C	C	C	C	N	C	C	C	C	N	C	T
JAX00660176	8	8363690	0	G	A	G	G	G	G	A	G	G	A	G	A	G	G	G	G	H	G	G	A	G	G	G	A	G	G	G	G	G	G	G	A	A	A	G	G	G	G	G	H	G	G	A	G	G	G
JAX00660186	8	8378944	0	G	A	G	G	A	G	A	A	A	G	G	G	A	G	A	A	H	G	G	A	A	H	H	A	A	A	N	G	A	H	H	A	G	A	A	H	A	H	H	A	G	H	G	H	G	A
JAX00660199	8	8394696	0	C	T	C	C	C	C	T	C	C	T	C	T	C	C	C	C	H	C	C	T	C	C	C	T	C	C	C	C	C	C	C	T	T	T	C	C	C	C	C	H	C	C	T	C	C	C
JAX00660207	8	8411812	0	G	A	G	G	A	G	G	A	A	G	G	G	A	G	A	A	G	G	G	G	A	H	H	G	A	A	G	G	A	H	H	G	G	G	A	H	A	H	H	H	G	H	G	H	G	A
JAX00660212	8	8416717	0	A	G	A	A	A	A	A	G	A	A	A	A	A	A	H	A	A	A	A	A	A	H	A	A	G	G	A	A	A	H	A	A	A	A	A	A	A	H	H	A	A	A	A	H	A	G
JAX00158632	8	8453655	0	A	G	A	A	G	A	G	A	G	G	A	G	G	A	H	G	H	A	A	G	G	A	H	G	A	A	A	A	G	A	H	G	G	G	G	H	G	A	A	G	A	H	G	A	A	A
JAX00660216	8	8454936	0	G	T	G	G	T	G	T	T	T	T	G	T	T	G	T	T	H	G	G	T	T	H	H	T	T	T	G	G	T	H	H	T	T	T	T	H	T	H	H	T	G	H	T	H	G	T
JAX00660217	8	8455467	0	C	T	C	C	T	C	T	T	C	T	C	T	C	C	T	C	H	C	C	T	T	H	C	T	T	T	C	C	T	H	H	T	T	T	C	H	T	H	H	T	C	H	T	H	C	T
JAX00660218	8	8455486	0	G	A	G	G	G	G	G	G	A	G	G	G	A	G	G	A	G	G	G	G	G	G	H	G	G	G	G	G	G	G	G	G	G	G	A	G	G	G	G	G	G	G	G	G	G	G
JAX00660221	8	8456677	0	C	T	C	C	C	C	C	T	C	C	C	C	C	C	H	C	C	C	C	C	C	H	C	C	T	T	C	C	C	H	C	C	C	C	C	C	C	H	H	C	C	C	C	H	C	T
JAX00660222	8	8456690	0	C	T	C	C	T	C	T	C	T	T	C	T	T	C	H	T	H	C	C	T	T	C	H	T	C	C	C	C	T	C	H	T	T	T	T	H	T	C	C	T	C	H	T	C	C	C
JAX00660223	8	8456786	0	G	A	G	G	G	G	G	G	G	A	G	H	G	G	G	G	G	G	G	G	G	G	G	G	G	G	G	G	G	G	G	G	A	G	G	G	G	G	G	G	G	G	A	G	G	G
JAX00660233	8	8485553	0	A	G	A	A	A	A	A	G	G	G	A	G	G	A	H	G	A	A	A	A	A	H	H	A	G	G	A	A	A	H	A	A	G	A	G	A	A	H	H	A	A	A	G	H	A	G
JAX00660241	8	8510824	0	A	C	A	A	A	A	A	C	C	A	A	A	C	A	H	C	A	A	A	A	A	H	H	A	C	C	A	A	A	H	A	A	A	A	C	A	A	H	H	A	A	A	A	H	A	C
JAX00660245	8	8550788	0	T	C	T	T	T	T	T	C	T	T	T	T	T	T	H	T	T	T	T	T	T	H	T	T	C	C	T	T	T	H	T	T	T	T	T	T	T	H	T	T	T	T	T	H	T	C
JAX00660247	8	8557083	0	C	A	C	C	C	C	C	C	A	C	C	C	A	C	C	A	C	C	C	C	C	C	H	C	C	C	C	C	C	C	C	C	C	C	A	C	C	C	C	C	C	C	C	C	C	C
JAX00158643	8	8579912	0	T	G	T	T	T	T	T	G	T	T	T	T	T	T	H	T	T	T	T	T	T	H	T	T	G	G	T	T	T	H	T	T	T	T	T	T	T	H	H	T	T	T	T	H	T	G
JAX00660259	8	8637532	0	C	T	C	C	C	C	T	C	C	C	C	C	C	C	C	C	H	C	C	T	C	C	C	T	C	C	C	C	C	C	C	T	C	T	C	C	C	C	C	H	C	C	C	C	C	C
JAX00660260	8	8643578	0	G	A	G	G	G	G	G	G	A	G	G	G	A	G	G	A	G	G	G	G	G	G	H	G	G	G	G	G	G	G	G	G	G	G	A	G	G	G	G	G	G	G	G	G	G	G
JAX00660262	8	8644903	0	C	G	C	C	C	C	G	C	C	C	C	C	C	C	C	C	H	C	C	G	C	C	C	G	C	C	C	C	C	C	C	G	C	G	C	C	C	C	C	H	C	C	C	C	C	C
JAX00158647	8	8647360	0	C	T	C	C	T	C	T	T	T	T	C	T	T	C	T	T	H	C	C	T	T	N	N	T	T	T	C	C	T	C	H	T	T	T	T	N	T	C	C	T	C	H	T	C	C	T
JAX00660265	8	8672365	0	G	C	G	G	G	G	G	G	C	G	G	G	C	G	G	C	G	G	G	G	G	G	H	G	G	G	G	G	G	G	G	G	G	G	C	G	G	G	G	G	G	G	G	G	G	G
JAX00660266	8	8672883	0	T	C	T	T	T	T	C	C	C	T	T	T	C	T	H	C	H	T	T	C	T	H	H	C	C	C	T	T	T	H	T	C	T	C	C	T	T	H	H	H	T	T	T	H	T	C
JAX00233780	8	8687059	0	T	G	T	T	T	T	T	G	G	T	T	T	G	T	H	G	T	T	T	T	T	H	H	T	G	G	T	T	T	H	T	T	T	T	G	T	T	H	H	T	T	T	T	H	T	G
JAX00233781	8	8687130	0	C	T	C	C	C	C	C	C	T	C	C	C	T	C	C	T	C	C	C	C	C	C	H	C	C	C	C	C	C	C	C	C	C	C	T	C	C	C	C	C	C	C	C	C	C	C
JAX00660272	8	8725741	0	G	T	G	G	G	G	G	T	T	G	G	G	T	G	H	T	G	G	G	G	G	H	H	G	T	T	G	G	G	H	G	G	G	G	T	G	G	H	H	G	G	G	G	H	G	T
JAX00660274	8	8729985	0	G	A	G	G	G	G	G	G	A	G	G	G	A	G	G	A	G	G	G	G	G	G	H	G	G	G	G	G	G	G	G	G	G	G	A	G	G	G	G	G	G	G	G	G	G	G
JAX00660276	8	8732910	0	T	C	T	T	C	T	C	C	C	T	T	T	C	T	C	C	H	T	T	C	C	H	H	C	C	C	T	T	C	H	H	C	T	C	C	H	C	H	H	C	T	H	T	H	T	C
JAX00660278	8	8734143	0	C	T	C	C	T	C	T	C	C	C	C	C	C	C	H	C	H	C	C	T	T	C	C	T	C	C	C	C	T	C	H	T	C	T	C	H	T	C	C	T	C	H	C	C	C	C
JAX00158655	8	8735117	0	A	G	A	A	G	A	G	G	G	A	A	A	G	A	G	G	A	A	A	G	G	H	A	G	G	G	A	A	G	N	A	G	A	G	G	A	G	H	N	G	A	A	A	H	A	G
JAX00660280	8	8740001	0	T	C	T	T	T	T	T	C	C	C	T	C	C	T	H	C	T	T	T	T	T	H	H	T	C	C	T	T	T	H	T	T	C	T	C	T	T	N	H	T	T	T	C	H	T	C
JAX00660281	8	8741283	0	A	G	A	A	A	A	A	G	G	G	A	G	G	A	H	G	A	A	A	A	A	H	H	A	G	G	A	A	A	H	A	A	G	A	G	A	A	H	H	A	A	A	G	H	A	G
JAX00660283	8	8755826	0	G	A	G	G	G	G	G	A	G	G	G	G	G	G	H	G	G	G	G	G	G	H	G	G	A	A	G	G	G	H	G	G	G	G	G	G	G	H	H	G	G	G	G	H	G	A
JAX00660285	8	8758318	0	C	T	C	C	T	C	T	C	C	C	C	C	C	C	C	C	C	C	C	T	T	C	C	T	C	C	C	C	T	C	C	T	C	T	C	C	T	C	C	N	C	C	C	C	C	C
JAX00660287	8	8759477	0	T	C	T	T	T	T	T	T	C	C	T	C	C	T	T	C	T	T	T	T	T	T	H	T	T	T	T	T	T	T	T	T	C	T	C	T	T	T	T	T	T	T	C	T	T	T
JAX00660292	8	8773986	0	T	C	T	T	T	T	T	T	C	T	T	T	H	T	T	C	T	T	T	T	T	T	H	T	T	T	T	T	T	T	T	T	T	T	C	T	T	T	T	T	T	T	T	T	T	T
JAX00158657	8	8780900	0	G	C	G	G	G	G	G	C	C	G	G	G	C	G	G	C	G	G	G	G	G	G	G	G	C	C	G	G	G	G	G	G	G	G	C	G	G	G	G	G	G	G	G	G	G	C
JAX00158659	8	8818947	0	A	G	A	A	A	A	A	G	G	A	A	A	G	A	H	G	A	A	A	A	A	H	A	A	G	G	A	A	A	H	A	A	A	A	G	A	A	H	H	A	A	A	A	H	A	G
JAX00660306	8	8914283	0	G	A	G	G	G	G	G	G	A	G	G	G	A	G	G	A	G	G	G	G	G	G	H	G	G	G	G	G	G	G	G	G	G	G	A	G	G	G	G	G	G	G	G	G	G	G
JAX00660307	8	8914446	0	T	A	T	T	T	T	T	T	T	A	T	A	T	T	T	T	T	T	T	T	T	T	T	T	T	T	T	T	T	T	T	T	A	T	T	T	T	T	T	T	T	T	A	T	T	T
JAX00158668	8	8938192	0	T	G	T	T	T	T	T	T	G	T	T	T	G	T	T	G	T	T	T	T	T	T	G	T	T	T	T	T	T	T	T	T	T	T	G	T	T	T	T	T	T	T	T	T	T	T
JAX00158670	8	8940412	0	C	T	C	C	C	C	C	T	C	C	C	C	C	C	C	C	C	C	C	C	C	N	C	C	T	T	C	C	C	N	C	C	C	C	C	C	C	N	H	C	C	C	C	H	C	T
JAX00660310	8	8947159	0	G	A	G	G	G	G	G	G	A	G	G	G	A	G	G	A	G	G	G	G	G	G	H	G	G	G	G	G	G	G	G	G	G	G	A	G	G	G	G	G	G	G	G	G	G	G
JAX00660318	8	9043643	0	C	A	C	C	C	C	C	C	A	C	C	C	A	C	C	A	C	C	C	C	C	C	H	C	C	C	C	C	C	C	C	C	C	C	A	C	C	C	C	C	C	C	C	C	C	C
JAX00158678	8	9055861	0	T	C	T	T	C	T	C	T	T	C	T	C	T	T	N	T	H	T	T	C	C	T	T	C	T	T	T	T	C	T	H	C	C	C	T	H	C	T	T	C	T	N	C	T	T	T
JAX00660320	8	9070013	0	C	T	C	C	C	C	C	C	T	C	C	C	T	C	C	T	C	C	C	C	C	C	H	C	C	C	C	C	C	C	C	C	C	C	T	C	C	C	C	C	C	C	C	C	C	C
JAX00660321	8	9070079	0	T	C	T	T	T	T	T	C	C	T	T	T	C	T	H	C	T	T	T	T	T	H	H	T	C	C	T	T	T	H	T	T	T	T	C	T	T	H	H	T	T	T	T	H	T	C
JAX00660326	8	9073001	0	T	C	T	T	C	T	C	T	C	C	T	C	C	T	N	C	H	T	T	C	C	T	H	C	T	T	T	T	C	T	H	C	C	C	C	H	C	T	T	C	T	H	C	T	T	T
JAX00660327	8	9073100	0	T	A	T	T	A	T	A	T	A	A	T	A	A	T	H	A	H	T	T	A	A	T	H	A	T	T	T	T	A	T	H	A	A	A	A	H	A	T	T	A	T	N	A	T	T	T
JAX00660330	8	9088772	0	C	G	C	C	G	C	G	C	C	G	C	G	C	C	N	C	H	C	C	G	G	C	C	G	C	C	C	C	G	C	H	G	G	G	C	H	G	C	C	G	C	H	G	C	C	C
JAX00660331	8	9088975	0	G	T	G	G	T	G	T	G	G	T	G	T	G	G	N	G	H	G	G	T	T	G	G	T	G	G	G	G	T	G	H	T	T	T	G	H	T	G	G	T	G	H	T	G	G	G
JAX00660334	8	9104164	0	T	C	T	T	T	T	T	C	T	T	T	T	T	T	H	T	T	T	T	T	T	H	T	T	C	C	T	T	T	N	T	T	T	T	T	T	T	H	H	T	T	T	T	H	T	C
JAX00660337	8	9135317	0	C	T	C	C	C	C	C	T	T	C	C	C	T	C	N	T	C	C	C	C	C	C	N	C	N	H	C	C	C	N	C	C	C	C	T	C	C	N	H	C	C	C	C	C	C	H
JAX00660339	8	9144617	0	G	C	G	G	G	G	G	C	G	G	G	G	G	G	H	G	G	G	G	G	G	H	G	G	C	C	G	G	G	H	G	G	G	G	G	G	G	H	H	G	G	G	G	H	G	C
JAX00660343	8	9159991	0	T	C	T	T	C	T	C	T	T	C	T	C	T	T	N	T	N	T	T	C	C	T	T	C	T	T	T	T	N	T	N	C	C	C	T	N	C	T	T	C	T	H	C	T	T	T
JAX00660348	8	9169598	0	G	C	G	G	C	G	C	G	C	C	G	C	C	G	H	C	H	G	G	C	C	G	H	C	G	G	G	G	C	G	H	C	C	C	C	H	C	G	G	C	G	H	C	G	G	G
JAX00660351	8	9171379	0	T	C	T	T	C	T	C	C	C	C	T	C	C	T	C	C	H	T	T	C	C	H	H	C	C	C	T	T	C	H	H	C	C	C	C	H	C	H	H	C	T	N	C	H	T	C
JAX00660352	8	9171787	0	T	A	T	T	T	T	T	T	A	T	T	T	A	T	T	A	T	T	T	T	T	T	H	T	T	T	T	T	T	T	T	T	T	T	A	T	T	T	T	T	T	T	T	T	T	T
JAX00660354	8	9178205	0	G	A	G	G	G	G	G	A	A	G	G	G	A	G	H	A	G	G	G	G	G	H	H	G	A	A	G	G	G	H	G	G	G	G	A	G	G	H	H	G	G	G	G	H	G	A
JAX00660356	8	9200938	0	T	C	T	T	T	T	T	T	C	T	T	T	C	T	T	C	T	T	T	T	T	T	H	T	T	T	T	T	T	T	T	T	T	T	C	T	T	T	T	T	T	T	T	T	T	T
JAX00158693	8	9260212	0	A	T	A	A	A	A	A	T	T	T	A	T	T	A	H	T	A	A	A	A	A	H	H	A	T	T	A	A	A	H	A	A	T	A	T	A	A	H	H	A	A	A	T	H	A	T
JAX00158694	8	9260419	0	T	C	T	T	T	T	T	C	C	C	T	C	C	T	H	C	T	T	T	T	T	H	H	T	C	C	T	T	T	H	T	T	C	T	C	T	T	H	H	T	T	T	C	H	T	C
JAX00660368	8	9260566	0	T	A	T	T	T	T	T	T	T	A	T	A	H	T	T	T	T	T	T	T	T	T	T	T	T	T	T	T	T	T	T	T	A	T	T	T	T	T	T	T	T	N	H	T	T	T
JAX00660373	8	9332145	0	A	G	A	A	A	A	A	G	G	A	A	A	G	A	H	G	A	A	A	A	A	H	H	A	G	G	A	A	A	H	A	A	A	A	G	A	A	H	H	A	A	A	A	H	A	G
JAX00158699	8	9339632	0	C	A	C	C	C	C	C	A	C	C	C	C	C	C	H	C	C	C	C	C	C	H	C	C	A	A	C	C	C	H	C	C	C	C	C	C	C	H	H	C	C	C	C	H	C	A
JAX00660381	8	9359022	0	T	G	T	T	T	T	T	T	T	G	T	G	T	T	T	T	T	T	T	T	T	T	T	T	T	T	T	T	T	T	T	T	G	T	T	T	T	T	T	T	T	T	G	T	T	T
JAX00660383	8	9363172	0	G	A	G	G	G	G	G	A	A	G	G	G	A	G	H	A	G	G	G	G	G	H	H	G	A	A	G	G	G	H	G	G	H	G	A	G	G	H	H	G	G	G	G	H	G	A
JAX00660385	8	9372500	0	T	C	T	T	T	T	T	T	C	C	T	C	C	T	T	C	T	T	T	T	T	T	H	T	T	T	T	T	T	T	T	T	C	T	C	T	T	T	T	T	T	T	C	T	T	T
JAX00660388	8	9375862	0	A	T	A	A	A	A	A	A	T	T	A	T	T	A	A	T	A	A	A	A	A	A	H	A	A	A	A	A	A	A	A	A	T	A	T	A	A	A	A	A	A	A	T	A	A	A
JAX00233800	8	9378671	0	T	A	T	T	T	T	T	A	T	T	T	T	T	T	N	T	T	T	T	T	T	H	T	T	H	N	T	T	T	N	T	T	T	T	T	N	T	H	T	T	T	T	T	T	T	H
JAX00660390	8	9380947	0	G	A	G	G	G	G	G	A	G	G	G	G	G	G	G	G	G	G	G	G	G	G	G	G	N	A	G	G	G	G	G	G	G	G	G	G	G	G	G	G	G	G	G	G	G	A
JAX00660392	8	9386940	0	T	C	T	T	T	T	T	C	T	T	T	T	T	T	H	T	T	T	T	T	T	H	T	T	C	C	T	T	T	H	T	T	T	T	T	T	T	H	H	T	T	T	T	H	T	C
JAX00660393	8	9399732	0	G	A	G	G	G	G	G	G	G	A	G	A	G	G	G	G	G	G	G	G	G	G	G	G	G	G	G	G	G	G	G	G	A	G	G	G	G	G	G	G	G	G	A	G	G	N
JAX00660399	8	9431881	0	A	G	A	A	A	A	A	G	G	A	A	A	G	A	G	G	A	A	A	A	A	G	G	A	G	G	N	A	A	G	A	A	A	A	G	A	A	G	N	A	A	A	A	N	A	G
JAX00660400	8	9432013	0	T	C	T	T	T	T	T	T	T	C	T	C	T	T	T	T	T	T	T	T	T	T	T	T	T	T	T	T	T	T	T	T	C	T	T	T	T	T	T	T	T	T	C	T	T	T
JAX00660401	8	9432890	0	C	T	C	C	C	C	C	C	T	C	C	C	T	C	C	T	C	C	C	C	C	C	H	C	C	C	C	C	C	C	C	C	C	C	T	C	C	C	C	C	C	C	C	C	C	C
JAX00660402	8	9434210	0	G	T	G	G	G	G	G	G	T	G	G	G	T	G	G	T	G	G	G	G	G	G	H	G	G	G	G	G	G	G	G	G	G	G	T	G	G	G	G	G	G	G	G	G	G	G
JAX00660404	8	9442466	0	G	A	G	G	G	G	G	A	A	G	G	G	A	G	H	A	G	G	G	G	G	H	H	G	A	A	G	G	G	H	G	G	G	G	A	G	G	H	H	G	G	G	G	H	G	A
JAX00660405	8	9445448	0	C	T	C	C	C	C	C	C	C	T	C	T	C	C	C	C	C	C	C	C	C	C	C	C	C	C	C	C	C	C	C	C	T	C	C	C	C	C	C	C	C	C	T	C	C	C
JAX00660406	8	9445547	0	T	G	T	T	T	T	T	T	G	G	T	G	G	T	T	G	T	T	T	T	T	T	H	T	T	T	T	T	T	T	T	T	G	T	G	T	T	T	T	T	T	T	G	T	T	T
JAX00660416	8	9475234	0	C	T	C	C	C	C	C	C	T	T	C	T	T	C	C	T	C	C	C	C	C	C	H	C	C	C	C	C	C	C	C	C	T	C	T	C	C	C	C	C	C	C	T	C	C	C
JAX00660417	8	9476379	0	T	G	T	T	T	T	T	T	G	T	T	T	G	T	T	G	T	T	T	T	T	T	G	T	H	N	T	T	T	T	T	T	T	T	G	T	T	T	T	T	T	T	T	T	T	H
JAX00660419	8	9492095	0	G	T	G	G	G	G	G	T	T	G	G	G	T	G	H	T	G	G	G	G	G	H	H	G	T	T	G	G	G	H	G	G	G	G	T	G	G	H	H	G	G	G	G	H	G	T
JAX00158715	8	9538297	0	A	C	A	A	A	A	A	C	A	A	A	A	A	A	H	A	A	A	A	A	A	H	A	A	C	C	A	A	A	H	A	A	A	A	A	A	A	H	H	A	A	A	A	N	A	C
JAX00660428	8	9540006	0	C	T	C	C	C	C	C	C	T	C	C	C	T	C	C	T	C	C	C	C	C	C	H	C	C	C	C	C	C	C	C	C	C	C	T	C	C	C	C	C	C	C	C	C	C	C
JAX00660429	8	9547451	0	A	G	A	A	A	A	A	A	A	G	A	G	A	A	A	A	A	A	A	A	A	A	A	A	A	A	A	A	A	A	A	A	G	A	A	A	A	A	A	A	A	A	G	A	A	A
JAX00660430	8	9548846	0	C	T	C	C	C	C	C	C	C	T	C	T	C	C	C	C	C	C	C	C	C	C	C	C	C	C	C	C	C	C	C	C	T	C	C	C	C	C	C	C	C	C	T	C	C	C
JAX00660433	8	9562930	0	G	C	G	G	G	G	G	C	C	C	G	C	C	G	G	N	G	G	G	G	G	G	G	G	H	C	G	G	G	H	G	G	C	G	C	G	G	G	G	G	G	G	C	G	G	N
JAX00660435	8	9570359	0	A	G	A	A	A	A	A	G	A	G	A	G	A	A	H	A	A	A	A	A	A	H	A	A	G	G	A	A	A	H	A	A	G	A	A	A	A	H	H	A	A	A	G	H	A	G
JAX00660439	8	9571594	0	C	T	C	C	C	C	C	T	C	T	C	T	C	C	H	C	C	C	C	C	C	H	C	C	T	T	C	C	C	H	C	C	T	C	C	C	C	H	H	C	C	C	T	H	C	T
JAX00158716	8	9580121	0	T	C	T	T	T	T	T	C	T	T	T	T	T	T	T	T	T	T	T	T	T	N	T	T	C	C	T	T	T	H	T	T	T	T	T	T	T	H	H	T	T	T	T	T	T	C
JAX00158717	8	9581810	0	C	A	C	C	C	C	C	C	A	C	C	C	A	C	C	A	C	C	C	C	C	C	H	C	C	C	C	C	C	C	C	C	C	C	A	C	C	C	C	C	C	C	C	C	C	C
JAX00660441	8	9587988	0	G	C	G	G	G	G	G	G	G	C	G	C	G	G	G	G	G	G	G	G	G	G	G	G	G	G	G	G	G	G	G	G	C	G	G	G	G	G	G	G	G	G	C	G	G	G
JAX00660442	8	9588209	0	A	G	A	A	A	A	A	G	G	G	A	G	G	A	H	G	A	A	A	A	A	H	H	A	G	G	A	A	A	H	A	A	G	A	G	A	A	H	H	A	A	A	G	H	A	G
JAX00660443	8	9595175	0	G	A	G	G	G	G	G	G	A	G	G	G	A	G	G	A	G	G	G	G	G	G	H	G	G	G	G	G	G	G	G	G	G	G	A	G	G	G	G	G	G	G	G	G	G	G
JAX00660445	8	9611652	0	T	C	T	T	T	T	T	C	C	T	T	T	C	T	H	C	T	T	T	T	T	H	H	T	C	C	T	T	T	H	T	T	T	T	C	T	T	H	H	T	T	T	T	H	T	C
JAX00158719	8	9618229	0	T	C	T	T	T	T	T	C	C	T	T	T	C	T	H	C	T	T	T	T	T	H	H	T	C	C	T	T	T	H	T	T	T	T	C	T	T	H	H	T	T	T	T	H	T	C
JAX00660453	8	9663791	0	A	G	A	A	A	A	A	G	G	A	A	A	G	A	H	G	A	A	A	A	A	H	H	A	G	G	A	A	A	H	A	A	A	A	G	A	A	H	H	A	A	A	A	H	A	G
JAX00660454	8	9663826	0	T	C	T	T	T	T	T	C	C	T	T	T	C	T	H	C	T	T	T	T	T	H	H	T	C	C	T	T	T	H	T	T	T	T	C	T	T	H	H	T	T	T	T	H	T	C
JAX00660459	8	9697591	0	C	T	C	C	C	C	C	T	C	C	C	C	C	C	H	C	C	C	C	C	C	H	C	C	T	T	C	C	C	N	C	C	C	C	C	C	C	H	C	C	C	C	C	C	C	T
JAX00158725	8	9699823	0	T	A	T	T	T	T	T	A	A	T	T	T	A	T	H	A	T	T	T	T	T	H	H	T	A	A	T	T	T	H	T	T	T	T	A	T	T	H	H	T	T	T	T	H	T	A
JAX00158727	8	9700125	0	T	A	T	T	T	T	T	A	T	T	T	T	T	T	H	T	T	T	T	T	T	H	T	T	A	A	T	T	T	H	T	T	T	T	T	T	T	H	H	T	T	T	T	H	T	A
JAX00660460	8	9716756	0	T	C	T	T	T	T	T	T	C	T	T	T	C	T	T	C	T	T	T	T	T	T	H	T	T	T	T	T	T	T	T	T	T	T	C	T	T	T	T	T	T	T	T	T	T	T
JAX00660465	8	9741276	0	T	C	T	T	T	T	T	C	C	C	T	C	C	T	H	C	T	T	T	T	T	H	N	T	C	C	T	T	T	H	T	T	C	T	C	T	T	H	H	T	T	T	C	H	T	C
JAX00660467	8	9750204	0	T	C	T	T	T	T	T	C	T	T	T	T	T	T	T	T	T	T	T	T	T	H	T	T	C	H	T	T	T	T	T	T	T	T	T	T	T	N	H	T	T	T	T	H	T	C
JAX00660470	8	9759719	0	A	G	A	A	A	A	A	A	G	A	A	A	G	A	A	G	A	A	A	A	A	A	H	A	A	A	A	A	A	A	A	A	A	A	G	A	A	A	A	A	A	A	A	A	A	A
JAX00158731	8	9779560	0	T	A	T	T	T	T	T	T	A	T	T	T	A	T	T	A	T	T	T	T	T	T	H	T	T	T	T	T	T	T	T	T	T	T	A	T	T	T	T	T	T	T	T	T	T	T
JAX00660477	8	9813433	0	T	A	T	T	T	T	T	A	A	A	T	A	A	T	H	A	T	T	T	T	T	H	H	T	A	A	T	T	T	H	T	T	A	T	A	T	T	H	H	T	T	T	A	H	T	A
JAX00660480	8	9818095	0	T	C	T	T	T	T	T	C	C	C	T	C	C	T	H	C	T	T	T	T	T	H	H	T	C	C	T	T	T	H	T	T	C	T	C	T	T	H	H	T	T	T	C	H	T	C
JAX00158734	8	9818434	0	A	T	A	A	A	A	A	T	T	T	A	T	T	A	H	T	A	A	A	A	A	H	H	A	T	T	A	A	A	H	A	A	T	A	T	A	A	H	H	A	A	A	T	H	A	T
JAX00660481	8	9820112	0	A	C	A	A	A	A	A	A	A	C	A	C	A	A	A	A	A	A	A	A	A	A	A	A	A	A	A	A	A	A	A	A	C	A	A	A	A	A	A	A	A	A	C	A	A	A
JAX00660486	8	9829163	0	G	A	G	G	G	G	G	G	A	G	G	G	A	G	G	A	G	G	G	G	G	G	G	G	G	G	G	G	G	G	G	G	G	G	A	G	G	G	G	G	G	G	G	G	G	G
JAX00660491	8	9848778	0	C	T	C	C	C	C	C	T	C	C	C	C	C	C	H	C	C	C	C	C	C	H	C	C	T	T	C	C	C	H	C	C	C	C	C	C	C	H	H	C	C	C	C	H	C	T
JAX00660492	8	9848931	0	C	G	C	C	C	C	C	G	C	C	C	C	C	C	H	C	C	C	C	C	C	H	C	C	G	G	C	C	C	H	C	C	C	C	C	C	C	H	H	C	C	C	C	H	C	G
JAX00660493	8	9848968	0	G	T	G	G	G	G	G	T	G	G	G	G	G	G	H	G	G	G	G	G	G	H	G	G	T	T	G	G	G	H	G	G	G	G	G	G	G	H	H	G	G	G	G	H	G	T
JAX00158739	8	9860424	0	C	T	C	C	C	C	C	T	C	C	C	C	C	C	H	C	C	C	C	C	C	H	C	C	T	T	C	C	C	H	C	C	C	C	C	C	C	H	H	C	C	C	C	H	C	T
JAX00660499	8	9924295	0	A	G	A	A	A	A	A	G	G	A	A	A	G	A	N	G	A	A	A	A	A	A	H	A	H	G	A	A	A	A	A	A	A	A	G	A	A	A	N	A	A	A	A	A	A	G
JAX00660503	8	9927449	0	G	A	G	G	G	G	G	A	A	G	G	G	A	G	A	A	G	G	G	G	G	H	N	G	A	A	G	G	G	H	G	G	G	G	A	G	G	H	N	G	G	G	G	H	G	A
JAX00660504	8	9927578	0	A	T	A	A	A	A	A	T	A	A	A	A	A	A	H	A	A	A	A	A	A	H	A	A	T	T	A	A	A	H	A	A	A	A	A	A	A	H	H	A	A	A	A	H	A	T
JAX00158745	8	9941797	0	A	T	A	A	A	A	A	T	A	A	A	A	A	A	N	A	A	A	A	A	A	H	A	A	T	T	A	A	A	N	A	A	A	A	A	A	A	N	T	A	A	A	A	N	A	T
JAX00660511	8	9943560	0	T	C	T	T	T	T	T	C	T	C	T	C	T	T	H	T	T	T	T	T	T	H	T	T	C	C	T	T	T	H	T	T	C	T	T	T	T	H	H	T	T	T	C	H	T	C
JAX00660512	8	9945293	0	G	A	G	G	G	G	G	A	G	A	G	A	G	G	H	G	G	G	G	G	G	H	G	G	A	A	G	G	G	H	G	G	A	G	G	G	G	H	H	G	G	G	A	H	G	A
JAX00660513	8	9948597	0	T	A	T	T	T	T	T	T	A	A	T	A	A	T	T	A	T	T	T	T	T	T	H	T	T	T	T	T	T	T	T	T	A	T	A	T	T	T	T	T	T	T	A	T	T	T
JAX00158746	8	9983430	0	C	T	C	C	C	C	C	C	C	T	C	T	C	C	C	C	C	C	C	C	C	C	C	C	C	C	C	C	C	C	C	C	T	C	C	C	C	C	C	C	C	C	T	C	C	C
JAX00158748	8	9983670	0	A	T	A	A	A	A	A	T	T	A	A	A	T	A	H	T	A	A	A	A	A	H	H	A	T	T	A	A	A	H	A	A	A	A	T	A	A	H	H	A	A	A	A	H	A	T
JAX00660517	8	9992617	0	C	T	C	C	C	C	C	C	C	T	C	T	C	C	C	C	C	C	C	C	C	C	C	C	C	C	C	C	C	C	C	C	T	C	C	C	C	C	C	C	C	C	T	C	C	C
JAX00660518	8	9992798	0	T	A	T	T	T	T	T	A	A	T	T	T	A	T	H	A	T	T	T	T	T	H	H	T	A	A	T	T	T	H	T	T	T	T	A	T	T	H	H	T	T	T	T	H	T	A
JAX00660520	8	9993916	0	A	G	A	A	A	A	A	G	G	A	A	A	G	A	H	G	A	A	A	A	A	H	H	A	G	G	A	A	A	H	A	A	A	A	G	A	A	H	H	A	A	A	A	H	A	G
JAX00660521	8	10012522	0	C	G	C	C	C	C	C	G	C	G	C	G	C	C	H	C	C	C	C	C	C	H	C	C	G	G	C	C	C	H	C	C	G	C	C	C	C	H	H	C	C	C	G	H	C	G
JAX00660524	8	10022803	0	A	G	A	A	A	A	A	G	G	A	A	A	G	A	H	G	A	A	A	A	A	H	H	A	G	G	A	A	A	N	A	A	A	A	G	A	A	H	H	A	A	A	A	H	A	G
JAX00158750	8	10027724	0	G	T	G	G	G	G	G	G	T	G	G	G	T	G	G	T	G	G	G	G	G	G	H	G	G	G	G	G	G	G	G	G	G	G	T	G	G	G	G	G	G	G	G	G	G	G
JAX00233812	8	10047901	0	C	T	C	C	C	C	C	T	T	C	C	C	H	C	H	T	C	C	C	C	C	H	N	C	T	T	C	C	C	H	C	C	C	C	H	C	C	H	H	C	C	C	C	H	C	H
JAX00158754	8	10059488	0	T	C	T	T	T	T	T	C	T	T	T	T	T	T	H	T	T	T	T	T	T	H	T	T	C	C	T	T	T	H	T	T	T	T	T	T	T	H	H	T	T	T	T	H	T	C
JAX00660530	8	10079764	0	G	A	G	G	G	G	G	G	G	A	G	A	G	G	G	G	G	G	G	G	G	G	G	G	N	N	G	G	G	G	G	G	A	G	G	G	G	G	G	G	G	G	A	G	G	N
JAX00158757	8	10101658	0	A	T	A	A	A	A	A	T	A	A	A	A	A	A	H	A	A	A	A	A	A	H	A	A	T	T	A	A	A	H	A	A	A	A	A	A	A	H	H	A	A	A	A	H	A	T
JAX00660532	8	10116166	0	G	A	G	G	G	G	G	A	G	G	G	G	G	G	H	G	G	G	G	G	G	H	G	G	A	A	G	G	G	H	G	G	G	G	G	G	G	H	H	G	G	G	G	H	G	A
JAX00660535	8	10123268	0	C	T	C	C	C	C	C	C	T	C	C	C	T	C	C	T	C	C	C	C	C	C	H	C	C	C	C	C	C	C	C	C	C	C	T	C	C	C	C	C	C	C	C	C	C	C
JAX00660544	8	10157015	0	T	C	T	T	T	T	T	C	C	T	T	T	C	T	H	C	T	T	T	T	T	H	T	T	C	C	T	T	T	H	T	T	T	T	C	T	T	H	H	T	T	T	T	H	T	C
JAX00660545	8	10158781	0	A	G	A	A	A	A	A	G	A	G	A	G	A	A	H	A	A	A	A	A	A	H	A	A	G	G	A	A	A	H	A	A	G	A	A	A	A	H	H	A	A	A	G	H	A	G
JAX00660548	8	10164928	0	G	C	G	G	G	G	G	C	C	C	G	C	C	G	H	C	G	G	G	G	G	H	H	G	C	C	G	G	G	H	G	G	C	G	C	G	G	H	H	G	G	G	C	H	G	C
JAX00660552	8	10180919	0	T	A	T	T	T	T	T	T	A	T	T	T	A	T	T	A	T	T	T	T	T	T	H	T	T	T	T	T	T	T	T	T	T	T	A	T	T	T	T	T	T	T	T	T	T	T
JAX00660555	8	10187671	0	A	G	A	A	A	A	A	G	A	A	A	A	A	A	H	A	A	A	A	A	A	H	A	A	G	G	A	A	A	H	A	A	A	A	A	A	A	H	H	A	A	A	A	H	A	G
JAX00660556	8	10187855	0	C	T	C	C	C	C	C	C	T	T	C	T	T	C	C	T	C	C	C	C	C	C	H	C	C	C	C	C	C	C	C	C	T	C	T	C	C	C	C	C	C	C	T	C	C	C
JAX00660559	8	10192123	0	A	G	A	A	A	A	A	A	A	G	A	G	A	A	A	A	A	A	A	A	A	A	A	A	A	A	A	A	A	A	A	A	G	A	A	A	A	A	A	A	A	A	G	A	A	A
JAX00660560	8	10199003	0	C	T	C	C	C	C	C	T	T	C	C	C	T	C	H	T	C	C	C	C	C	H	H	C	T	T	C	C	C	H	C	C	C	C	T	C	C	H	H	C	C	C	C	H	C	T
JAX00158762	8	10199181	0	G	A	G	G	G	G	G	A	A	A	G	A	A	G	H	A	G	G	G	G	G	H	H	G	A	A	G	G	G	H	G	G	A	G	A	G	N	H	H	G	G	G	A	H	N	A
JAX00660561	8	10199251	0	G	A	G	G	G	G	G	A	G	G	G	G	G	G	H	G	G	G	G	G	G	H	G	G	A	A	N	G	G	H	G	G	G	G	G	G	G	H	H	G	G	G	G	H	G	A
JAX00660568	8	10242244	0	A	G	A	A	A	A	A	A	G	A	A	A	G	A	A	G	A	A	A	A	A	A	H	A	A	A	A	A	A	A	A	A	A	A	G	A	A	A	A	A	A	A	A	A	A	A
JAX00660569	8	10243750	0	A	G	A	A	A	A	A	A	A	G	A	G	A	A	A	A	A	A	A	A	A	A	A	A	A	A	A	A	A	A	A	A	G	A	A	A	A	A	A	A	A	A	G	A	A	A
JAX00660571	8	10251203	0	T	A	T	T	T	T	T	A	A	A	T	A	A	T	H	N	T	T	T	T	T	H	T	T	A	A	T	T	T	N	T	T	A	T	A	T	T	N	H	T	T	T	A	H	T	A
JAX00660584	8	10341243	0	A	G	A	A	A	A	A	G	G	G	A	G	G	A	N	G	A	A	A	A	A	H	H	A	G	G	A	A	A	H	A	A	G	A	G	A	A	H	H	A	A	A	G	H	A	G
JAX00660585	8	10343881	0	G	A	G	G	G	G	G	G	A	G	G	G	A	G	G	A	G	G	G	G	G	G	H	G	G	G	G	G	G	G	G	G	G	G	A	G	G	G	G	G	G	G	G	G	G	G
JAX00158775	8	10354417	0	T	C	T	T	T	T	T	C	C	T	T	T	C	T	H	C	T	T	T	T	T	H	H	T	C	C	T	T	T	H	T	T	T	T	C	T	T	H	H	T	T	T	T	H	T	C
JAX00660590	8	10365706	0	A	G	A	A	A	A	A	G	A	A	A	A	A	A	H	A	A	A	A	A	A	N	A	A	G	G	A	A	A	H	A	A	A	A	A	A	A	H	A	A	A	A	A	A	A	G
JAX00660591	8	10366141	0	T	A	T	T	T	T	T	T	A	A	T	A	A	T	T	A	T	T	T	T	T	T	H	T	T	T	T	T	T	T	T	T	A	T	A	T	T	T	T	T	T	T	A	T	T	T
JAX00660598	8	10399326	0	G	A	G	G	G	G	G	A	G	G	G	G	G	G	H	G	G	G	G	G	G	G	G	G	H	A	G	G	G	G	G	G	G	G	G	G	G	N	G	G	G	G	G	H	G	G
JAX00660599	8	10401473	0	A	C	A	A	A	A	A	C	C	A	A	A	C	A	H	C	A	A	A	A	A	H	H	A	C	C	A	A	A	H	A	A	A	A	C	A	A	H	H	A	A	A	A	H	A	C
JAX00660605	8	10412289	0	C	G	C	C	C	C	C	C	G	G	C	G	G	C	C	G	C	C	C	C	C	C	H	C	C	C	C	C	C	C	C	C	G	C	G	C	C	C	C	C	C	C	G	C	C	C
JAX00158783	8	10459174	0	G	T	G	G	G	G	G	G	T	G	G	G	T	G	G	T	G	G	G	G	G	G	H	G	G	G	G	G	G	G	G	G	G	G	T	G	G	G	G	G	G	G	G	G	G	G
JAX00660610	8	10461683	0	G	A	G	G	G	G	G	A	A	A	G	A	A	G	N	A	G	G	G	G	G	G	N	G	A	A	G	G	G	H	G	G	A	G	A	G	G	N	G	G	G	G	A	G	G	A
JAX00660616	8	10476260	0	C	T	C	C	C	C	C	C	C	T	C	T	C	C	C	C	C	C	C	C	C	C	C	C	C	C	C	C	C	C	C	C	T	C	C	C	C	C	C	C	C	C	T	C	C	C
JAX00660623	8	10501679	0	A	G	A	A	A	A	A	G	G	G	A	G	G	A	H	G	A	A	A	A	A	H	H	A	G	G	A	A	A	H	A	A	G	A	G	A	A	H	H	A	A	A	G	N	A	G
JAX00660626	8	10515001	0	C	T	C	C	C	C	C	C	T	C	C	C	T	C	C	T	C	C	C	C	C	C	H	C	C	C	C	C	C	C	C	C	C	C	T	C	C	C	C	C	C	C	C	C	C	C
JAX00660632	8	10534226	0	C	A	C	C	C	C	C	A	A	C	C	C	A	C	H	A	C	C	C	C	C	H	H	C	A	A	C	C	C	H	C	C	C	C	A	C	C	H	H	C	C	C	C	H	C	A
JAX00158788	8	10538171	0	T	A	T	T	T	T	T	T	A	T	T	T	A	T	T	A	T	T	T	T	T	T	H	T	T	T	T	T	T	T	T	T	T	T	A	T	T	T	T	T	T	T	T	T	T	T
JAX00660633	8	10544685	0	C	T	C	C	C	C	C	C	C	T	C	T	C	C	C	C	C	C	C	C	C	C	C	C	C	C	C	C	C	C	C	C	T	C	C	C	C	C	C	C	C	C	T	C	C	C
JAX00660640	8	10554029	0	G	T	G	G	G	G	G	T	G	G	G	G	G	G	H	G	G	G	G	G	G	H	G	G	T	T	G	G	G	H	G	G	G	G	G	G	G	H	H	G	G	G	G	T	G	T
JAX00158791	8	10581578	0	A	G	A	A	A	A	A	G	G	A	A	A	G	A	G	G	A	A	A	A	A	G	G	A	G	G	A	A	A	G	A	A	A	A	G	A	A	G	G	A	A	A	A	G	A	G
JAX00233823	8	10591820	0	T	G	T	T	T	T	T	T	G	T	T	T	G	T	T	G	T	T	T	T	T	T	H	T	T	T	T	T	T	T	T	T	T	T	G	T	T	T	T	T	T	T	T	T	T	T
JAX00660654	8	10599265	0	G	A	G	G	G	G	G	A	G	G	G	G	G	G	H	G	G	G	G	G	G	H	G	G	A	A	G	G	G	H	G	G	G	G	G	G	G	H	H	G	G	G	G	H	G	A
JAX00660656	8	10607660	0	T	C	T	T	T	T	T	T	C	T	T	T	C	T	T	C	T	T	T	T	T	T	T	T	T	T	T	T	T	T	T	T	T	T	C	T	T	T	T	T	T	T	T	T	T	T
JAX00660657	8	10607707	0	G	A	G	G	G	G	G	G	A	G	G	G	A	G	G	A	G	G	G	G	G	G	H	G	G	G	G	G	G	G	G	G	G	G	A	G	G	G	G	G	G	G	G	G	G	G
JAX00158795	8	10621838	0	T	C	T	T	T	T	T	C	C	T	T	T	C	T	H	C	T	T	T	T	T	H	H	T	C	C	T	T	T	H	T	T	T	T	C	T	T	H	H	T	T	T	T	H	T	C
JAX00660659	8	10623540	0	A	C	A	A	A	A	A	C	C	C	A	C	C	A	H	C	A	A	A	A	A	H	H	A	C	C	A	A	A	H	A	A	C	A	C	A	A	H	H	A	A	A	C	H	A	C
JAX00660676	8	10663105	0	C	T	C	C	C	C	C	T	C	T	C	T	C	C	H	C	C	C	C	C	C	N	C	C	T	T	C	C	C	H	C	C	T	C	C	C	C	N	H	C	C	C	T	H	C	T
JAX00660677	8	10675568	0	T	C	T	T	T	T	T	C	C	T	T	T	C	T	N	C	T	T	T	T	T	H	H	T	C	C	T	T	T	H	T	T	T	T	C	T	T	H	H	T	T	T	T	H	T	C
JAX00660680	8	10681060	0	C	T	C	C	C	C	C	C	T	C	C	C	T	C	C	T	C	C	C	C	C	C	H	C	C	C	C	C	C	C	C	C	C	C	T	C	C	C	C	C	C	C	C	C	C	C
JAX00660683	8	10694194	0	T	A	T	T	T	T	T	A	A	T	T	T	A	T	H	A	T	T	T	T	T	N	H	T	A	A	T	T	T	H	T	T	T	T	A	T	T	H	H	T	T	T	T	N	T	A
JAX00660685	8	10700101	0	T	G	T	T	T	T	T	G	G	T	T	T	G	T	H	G	T	T	T	T	T	H	H	T	G	G	T	T	T	H	T	T	T	T	G	T	T	H	H	T	T	T	T	H	T	G
JAX00660686	8	10700444	0	C	T	C	C	C	C	C	T	T	C	C	C	T	C	H	T	C	C	C	C	C	H	H	C	N	T	C	C	C	H	C	C	C	C	T	C	C	H	H	C	C	C	C	H	C	T
JAX00660689	8	10719371	0	T	C	T	T	T	T	T	T	C	T	T	T	C	T	T	C	T	T	T	T	T	T	H	T	T	T	T	T	T	T	T	T	T	T	C	T	T	T	T	T	T	T	T	T	T	T
JAX00158805	8	10737765	0	A	C	A	A	A	A	A	C	C	A	A	A	C	A	H	C	A	A	A	A	A	H	H	A	C	C	A	A	A	H	A	A	A	A	C	A	A	H	H	A	A	A	A	H	A	C
JAX00660693	8	10766980	0	A	G	A	A	A	A	A	G	G	A	A	A	G	A	H	G	A	A	A	A	A	H	H	A	G	G	A	A	A	H	A	A	A	A	G	A	A	H	H	A	A	A	A	H	A	G
JAX00158808	8	10789713	0	T	C	T	T	T	T	T	T	C	T	T	T	C	T	T	C	T	T	T	T	T	T	N	T	T	T	T	T	T	T	T	T	T	T	C	T	T	T	T	T	T	T	T	T	T	T
JAX00660696	8	10815423	0	C	G	C	C	C	C	C	C	G	C	C	C	H	C	C	G	C	C	C	C	C	C	C	C	C	C	C	C	C	C	C	C	C	C	G	C	C	C	C	C	C	C	C	C	C	C
JAX00158810	8	10820725	0	C	T	C	C	C	C	C	T	T	C	C	C	T	C	N	T	C	C	C	C	C	H	H	C	T	T	C	C	C	H	C	C	C	C	T	C	C	H	H	C	C	C	C	H	C	T
JAX00660703	8	10866272	0	A	G	A	A	A	A	A	G	G	G	A	G	G	A	H	G	A	A	A	A	A	H	H	A	G	G	A	A	G	H	A	A	G	A	G	A	A	G	H	A	A	A	G	H	A	G
JAX00660708	8	10872089	0	A	T	A	A	A	A	A	T	T	A	A	A	T	A	H	T	A	A	A	A	A	H	H	A	T	T	A	A	A	H	A	A	A	A	T	A	A	T	H	A	A	A	A	H	A	T
JAX00233829	8	10883921	0	A	G	A	A	A	A	A	G	G	A	A	A	G	A	N	G	A	A	A	A	A	A	A	A	G	G	A	N	A	A	A	A	A	A	G	A	A	G	N	A	A	A	A	A	A	G
JAX00233831	8	10884544	0	A	G	A	A	A	A	A	A	G	A	A	A	G	A	A	G	A	A	A	A	A	A	H	A	A	A	A	A	A	A	A	A	A	A	G	A	A	A	A	A	A	A	A	A	A	A
JAX00660713	8	10892669	0	C	T	C	C	C	C	C	T	C	C	C	C	C	C	H	C	C	C	C	C	C	H	C	C	T	T	C	C	C	H	C	C	C	C	C	C	C	T	H	C	C	C	C	H	C	T
JAX00660714	8	10893027	0	A	T	A	A	A	A	A	A	A	T	A	T	A	A	A	A	A	A	A	A	A	A	A	A	A	A	A	A	T	A	A	A	T	A	A	A	A	A	A	A	A	A	T	A	A	A
JAX00158817	8	10903648	0	C	T	C	C	C	C	C	C	T	C	C	C	T	C	C	T	C	C	C	C	C	C	H	C	C	C	C	C	C	C	C	C	C	C	T	C	C	C	C	C	C	C	C	C	C	C
JAX00660722	8	10932973	0	A	T	A	A	A	A	A	A	A	T	A	T	A	A	A	A	A	A	A	A	A	A	A	A	A	A	A	A	T	A	A	A	T	A	A	A	A	A	A	A	A	A	T	A	A	A
JAX00158818	8	10940729	0	T	C	T	T	T	T	T	C	C	T	T	T	C	T	T	C	T	T	T	T	T	T	T	T	C	C	T	T	T	T	T	T	T	T	C	T	T	C	T	T	T	T	T	T	T	C
JAX00158819	8	10941888	0	G	A	G	G	G	G	G	A	A	G	G	G	A	G	H	A	G	G	G	G	G	H	H	G	A	A	G	G	G	H	G	G	G	G	A	G	G	A	H	G	G	G	G	H	G	A
JAX00660726	8	10948531	0	G	C	G	G	G	G	G	C	G	G	G	G	G	G	G	G	G	G	G	G	G	G	G	G	H	C	G	G	G	G	G	G	G	G	G	G	G	H	G	G	G	G	G	G	G	N
JAX00233834	8	10957924	0	G	A	G	G	G	G	G	G	A	G	G	G	A	G	G	A	G	G	G	G	G	G	N	G	G	G	G	G	G	G	G	G	G	G	A	G	G	G	G	G	G	G	G	G	G	G
JAX00660729	8	10987961	0	C	T	C	C	C	C	C	T	T	C	C	C	T	C	H	T	C	C	C	C	C	H	H	C	T	T	C	C	C	H	C	C	C	C	T	C	C	T	H	C	C	C	C	H	C	T
JAX00158823	8	10994500	0	T	G	T	T	T	T	T	G	G	T	T	T	G	T	H	G	T	T	T	T	T	H	H	T	G	G	T	T	T	H	T	T	T	T	G	T	T	G	H	T	T	T	T	H	T	G
JAX00660730	8	11028052	0	G	A	G	G	G	G	G	A	G	G	G	G	G	G	H	G	G	G	G	G	G	H	G	G	A	A	G	G	G	H	G	G	G	G	G	G	G	A	H	G	G	G	G	H	G	A
JAX00660731	8	11029252	0	T	C	T	T	T	T	T	T	C	T	T	T	C	T	T	C	T	T	T	T	T	T	H	T	T	T	T	T	T	T	T	T	T	T	C	T	T	T	T	T	T	T	T	T	T	T
JAX00660736	8	11070050	0	A	T	A	A	A	A	A	T	T	A	A	A	T	A	H	T	A	A	A	A	A	H	H	A	T	T	A	A	A	H	A	A	A	A	T	A	A	T	H	A	A	A	A	H	A	T
JAX00660742	8	11085633	0	C	G	C	C	C	C	C	C	G	C	C	C	G	C	C	G	C	C	C	C	C	C	H	C	C	C	C	C	C	C	C	C	C	C	G	C	C	C	C	C	C	C	C	C	C	C
JAX00158831	8	11098685	0	G	A	G	G	A	G	A	G	G	G	G	G	G	G	H	G	H	G	G	A	A	G	G	A	G	G	G	G	G	G	H	A	G	A	G	H	A	G	G	A	G	H	G	G	G	G
JAX00660747	8	11105049	0	C	T	C	C	C	C	C	T	T	C	C	C	T	C	H	T	C	C	C	C	C	C	H	C	T	T	C	C	C	H	C	C	C	C	T	C	C	T	H	C	C	C	C	H	C	T
JAX00660751	8	11128349	0	A	G	A	A	G	A	G	G	G	A	A	A	G	A	G	G	H	A	A	G	G	H	H	G	G	G	A	A	A	H	H	G	A	G	G	H	G	G	N	G	A	N	A	H	A	G
JAX00660753	8	11130988	0	G	A	G	G	G	G	G	A	G	G	G	G	G	G	H	G	G	G	G	G	G	H	G	G	A	A	G	G	G	N	G	G	G	G	G	G	G	A	H	G	G	G	G	H	G	A
JAX00158834	8	11139006	0	A	G	A	A	G	A	G	G	G	A	A	A	G	A	G	G	H	A	A	G	G	H	H	G	G	G	A	A	A	H	H	G	A	G	G	H	G	G	H	G	A	H	A	N	A	G
JAX00158836	8	11178607	0	A	G	A	A	G	A	G	G	G	A	A	A	G	A	G	G	H	A	A	G	G	A	H	G	G	G	A	A	A	A	H	G	A	G	G	H	G	G	A	G	A	H	A	A	A	G
JAX00158838	8	11180601	0	T	C	T	T	T	T	T	T	C	T	T	T	C	T	T	C	T	T	T	T	T	T	H	T	T	T	T	T	T	T	T	T	T	T	C	T	T	T	T	T	T	T	T	T	T	T
JAX00660763	8	11209739	0	G	A	G	G	G	G	G	G	A	G	G	G	A	G	G	A	G	G	G	G	G	G	H	G	G	G	G	G	G	G	G	G	G	G	A	G	G	G	G	G	G	G	G	G	G	G
JAX00660765	8	11211371	0	G	A	G	G	A	G	A	A	G	G	G	G	G	G	A	G	H	G	G	A	A	H	G	A	A	A	G	G	G	H	H	A	G	A	G	H	A	A	H	A	G	H	G	H	G	A
JAX00660767	8	11213887	0	G	A	G	G	A	G	A	A	G	G	G	G	G	G	A	G	H	G	G	A	A	H	G	A	A	A	G	G	G	H	H	A	G	A	G	H	A	A	H	A	G	H	G	H	G	A
JAX00660771	8	11238051	0	T	C	T	T	T	T	T	C	C	T	T	T	C	T	H	C	T	T	T	T	T	H	H	T	C	C	T	T	T	H	T	T	T	T	C	T	T	C	H	T	T	T	T	H	T	C
JAX00660772	8	11238288	0	A	G	A	A	A	A	A	G	G	A	A	A	G	A	H	G	A	A	A	A	A	H	H	A	G	G	A	A	A	H	A	A	A	A	G	A	A	G	H	A	A	A	A	H	A	G
JAX00660774	8	11238803	0	T	A	T	T	A	T	A	T	T	T	T	T	T	T	A	T	H	T	T	A	A	T	T	A	T	T	T	T	T	T	H	A	T	A	T	H	A	T	T	A	T	H	T	T	T	N
JAX00660776	8	11241018	0	A	G	A	A	A	A	A	G	A	A	A	A	A	A	H	A	A	A	A	A	A	H	A	A	G	G	A	A	A	H	A	A	A	A	A	A	A	G	H	A	A	A	A	H	A	G
JAX00158842	8	11252798	0	T	C	T	T	C	T	C	C	C	T	T	T	C	T	C	C	H	T	T	C	C	H	H	C	C	C	T	T	T	H	H	C	T	C	C	H	C	C	H	C	T	H	T	H	T	C
JAX00660786	8	11287753	0	T	C	T	T	T	T	T	C	C	T	T	T	C	T	H	C	T	T	T	T	T	H	H	T	C	C	T	T	T	H	T	T	T	T	C	T	T	C	H	T	T	T	T	H	T	C
JAX00158845	8	11295212	0	T	C	T	T	C	T	C	T	T	C	T	C	T	T	N	T	H	T	T	C	C	T	T	C	T	T	T	T	C	T	H	C	C	C	T	H	C	T	T	C	T	H	C	T	T	T
JAX00660789	8	11301620	0	T	G	T	T	G	T	G	T	T	G	T	G	T	T	H	T	H	T	T	G	G	T	T	G	T	T	T	T	G	T	H	G	G	G	T	H	G	T	T	G	T	H	G	T	T	T
JAX00158846	8	11303521	0	C	A	C	C	A	C	A	A	A	A	C	A	A	C	A	A	H	C	C	A	A	H	H	A	A	A	C	C	A	H	H	A	A	A	A	H	A	A	H	A	C	H	A	H	C	A
JAX00660793	8	11320975	0	C	T	C	C	C	C	C	C	T	C	C	C	T	C	C	T	C	C	C	C	C	C	T	C	C	C	C	C	C	C	C	C	C	C	T	C	C	C	C	C	C	C	C	C	C	C
JAX00233843	8	11342818	0	G	A	G	G	G	G	G	A	A	G	G	G	A	G	G	A	G	G	G	G	G	G	H	G	A	A	G	G	G	N	G	G	G	G	A	G	G	A	H	G	G	G	G	G	G	A
JAX00158850	8	11348402	0	A	G	A	A	G	A	G	G	G	G	A	G	G	A	G	G	H	A	A	G	G	H	H	G	G	G	A	A	G	H	H	G	G	G	G	H	G	G	H	G	A	H	G	H	A	G
JAX00660802	8	11354352	0	A	T	A	A	A	A	A	T	T	A	A	A	T	A	H	T	A	A	A	A	A	H	H	A	T	T	A	A	A	H	A	A	A	A	T	A	A	T	H	A	A	A	A	H	A	T
JAX00660804	8	11356313	0	A	C	A	A	C	A	C	C	C	C	A	C	C	A	C	C	H	A	A	C	C	H	H	C	C	C	A	A	C	H	H	C	C	C	C	H	C	C	H	C	A	H	C	H	A	C
JAX00660805	8	11359346	0	G	A	G	G	A	G	A	G	G	A	G	A	G	G	H	G	H	G	G	A	A	G	G	A	G	G	G	G	A	G	H	A	A	A	G	H	A	G	G	A	G	H	A	G	G	G
JAX00660806	8	11359869	0	G	A	G	G	G	G	G	G	A	G	G	N	A	G	G	A	G	G	G	G	G	G	H	G	G	G	G	G	G	G	G	G	G	G	A	G	G	G	G	G	G	G	G	G	G	G
JAX00660807	8	11361526	0	C	T	T	C	C	C	C	C	C	C	T	C	C	C	C	C	H	C	C	C	C	H	H	C	C	C	C	C	C	C	C	C	C	C	C	C	C	C	H	C	C	C	C	C	T	C
JAX00660817	8	11380092	0	T	C	T	T	C	T	C	C	C	T	T	T	C	T	C	C	H	C	T	C	C	H	H	C	C	C	T	T	T	H	H	C	T	C	C	H	C	C	H	C	T	H	T	H	T	C
JAX00660819	8	11381872	0	C	T	C	C	T	C	T	T	T	C	C	C	T	C	T	T	N	T	C	T	T	H	H	T	T	T	C	C	C	H	H	T	C	T	T	H	T	T	N	T	C	N	C	H	C	T
JAX00660820	8	11384052	0	G	T	G	G	T	G	T	G	T	G	G	G	T	G	H	T	H	G	G	T	T	G	H	T	G	G	G	G	G	G	H	T	G	T	T	H	T	G	G	T	G	H	G	G	G	G
JAX00660821	8	11384631	0	G	T	G	G	G	G	G	T	G	G	G	G	G	G	N	G	G	T	G	G	G	H	G	G	T	T	G	G	G	N	G	G	G	G	G	G	G	T	N	G	G	G	G	N	G	T
JAX00660822	8	11385400	0	T	G	T	T	T	T	T	T	G	T	T	T	G	T	T	G	T	T	T	T	T	T	H	T	T	T	T	T	T	T	T	T	T	T	G	T	T	T	T	T	T	T	T	T	T	T
JAX00660823	8	11386404	0	T	C	T	T	C	T	C	C	T	T	T	T	T	T	C	T	H	C	T	C	C	H	T	C	C	C	T	T	T	H	H	C	T	C	T	H	C	C	H	C	T	H	T	H	T	C
JAX00158854	8	11405974	0	G	A	G	G	A	G	A	G	A	G	G	G	A	G	H	A	H	G	G	A	A	G	H	A	G	G	G	G	G	G	H	A	G	A	A	H	A	G	G	A	G	H	G	G	G	G
JAX00660832	8	11407965	0	A	T	A	A	T	A	T	T	T	A	A	A	T	A	T	T	N	T	A	T	T	H	H	T	T	T	A	A	A	H	N	T	A	T	T	H	T	T	A	T	A	N	A	H	A	T
JAX00660835	8	11414650	0	T	C	T	T	C	T	C	C	T	C	T	C	T	T	C	T	H	C	T	C	C	H	T	C	C	C	T	T	C	H	H	C	C	C	T	H	C	C	H	C	T	H	C	H	T	C
JAX00158856	8	11414927	0	T	C	T	T	C	T	C	C	T	C	T	C	T	T	C	T	H	C	T	C	C	H	T	C	C	C	T	T	C	H	H	C	C	C	T	H	C	C	H	C	T	H	C	H	T	C
JAX00660837	8	11415006	0	T	C	T	T	C	T	C	C	T	C	T	C	T	T	C	T	H	C	T	C	C	H	T	C	C	C	T	T	C	H	H	C	C	C	T	H	C	C	H	C	T	H	C	H	T	C
JAX00660838	8	11415046	0	A	G	A	A	G	A	G	A	A	G	A	G	A	A	H	A	H	A	A	G	G	A	A	G	A	A	A	A	G	A	H	G	G	G	A	H	G	A	A	G	A	N	G	A	A	A
JAX00660840	8	11415436	0	C	T	C	C	C	C	C	C	T	C	C	C	T	C	C	T	C	C	C	C	C	C	H	C	C	C	C	C	C	C	C	C	C	C	T	C	C	C	C	C	C	C	C	C	C	C
JAX00660842	8	11430086	0	G	A	G	G	G	G	G	G	G	A	G	A	G	G	G	G	G	G	G	G	G	G	G	G	G	G	G	G	A	G	G	G	A	G	G	G	G	G	G	G	G	G	A	G	G	G
JAX00660846	8	11434249	0	A	G	A	A	A	A	A	G	G	A	A	A	G	A	H	G	A	G	A	A	A	H	H	A	G	G	A	A	A	H	A	A	A	A	G	A	A	G	H	A	A	A	A	H	A	G
JAX00660847	8	11437043	0	G	T	G	G	G	G	G	G	T	G	G	G	T	G	G	T	G	G	G	G	G	G	H	G	G	G	G	G	G	G	G	G	G	G	T	G	G	G	G	G	G	G	G	G	G	G
JAX00660852	8	11464877	0	C	T	C	C	C	C	C	C	T	C	C	C	T	C	C	T	C	C	C	C	C	C	H	C	C	C	C	C	C	C	C	C	C	C	T	C	C	C	C	C	C	C	C	C	C	C
JAX00660856	8	11501704	0	T	G	T	T	T	T	T	G	T	T	T	T	T	T	H	T	T	H	T	T	T	N	T	T	G	H	T	T	T	N	T	T	T	T	T	T	T	H	T	T	T	T	T	T	T	H
JAX00158864	8	11552111	0	A	G	A	A	G	A	G	G	G	A	A	A	G	A	G	G	H	G	A	G	G	H	H	G	G	G	A	A	A	H	H	G	A	G	G	H	G	G	H	G	A	H	A	H	A	G
JAX00158866	8	11570067	0	C	A	C	C	A	C	A	A	A	C	C	C	A	C	A	A	H	A	C	A	A	H	H	A	A	A	C	C	C	H	N	A	C	A	A	H	A	A	H	A	C	H	C	H	C	A
JAX00158867	8	11570114	0	C	T	C	C	T	C	T	T	T	C	C	C	T	C	T	T	H	T	C	T	T	H	H	T	T	T	C	C	C	H	H	T	C	T	T	H	T	T	H	T	C	H	C	H	C	T
JAX00158868	8	11583208	0	T	C	T	T	T	T	T	C	C	T	T	T	C	T	H	C	T	C	T	T	T	H	H	T	C	C	T	T	T	H	T	T	T	T	C	T	T	C	H	T	T	T	T	H	T	C
JAX00158870	8	11621619	0	G	T	G	G	G	G	G	T	T	G	G	G	T	G	H	T	G	T	G	G	G	H	H	G	T	T	G	G	G	H	G	G	G	G	T	G	G	T	H	G	G	G	G	H	G	T
JAX00660874	8	11624464	0	G	C	G	G	G	G	G	C	G	G	G	G	G	G	H	G	G	C	G	G	G	H	G	G	C	C	G	G	G	H	G	G	G	G	G	G	G	C	H	G	G	G	G	H	G	C
JAX00660886	8	11693838	0	C	T	C	C	C	C	C	C	T	C	C	C	T	C	C	T	C	C	C	C	C	C	H	C	C	C	C	C	C	C	C	C	C	C	T	C	C	C	C	C	C	C	C	C	C	C
JAX00233851	8	11699223	0	G	T	G	G	G	G	G	T	T	G	G	G	T	G	H	T	G	H	G	G	G	H	H	G	T	T	G	G	G	H	G	G	G	G	T	G	G	T	H	G	G	G	G	H	G	T
JAX00158877	8	11702782	0	T	C	T	T	T	T	T	T	C	T	T	T	N	T	T	C	T	T	T	T	T	T	H	T	T	T	T	T	T	T	T	T	T	T	C	T	T	T	T	T	T	T	T	T	T	T
JAX00660891	8	11707571	0	T	G	T	T	T	T	T	T	G	T	T	T	G	T	T	G	T	T	T	T	T	T	H	T	T	T	T	T	T	T	T	T	T	T	G	T	T	T	T	T	T	T	T	T	T	T
JAX00660895	8	11743704	0	T	C	T	T	T	T	T	C	C	T	T	T	C	T	H	C	T	C	T	T	T	H	H	T	C	C	T	T	T	H	T	T	T	T	C	T	T	C	H	T	T	T	T	H	T	C
JAX00660899	8	11747417	0	A	G	A	A	A	A	A	G	G	A	A	A	G	A	H	G	A	G	A	A	A	H	H	A	G	G	A	A	A	H	A	A	A	A	G	A	A	G	H	A	A	A	A	H	A	G
JAX00660900	8	11748228	0	G	A	G	G	G	G	G	G	A	G	G	G	A	G	G	A	G	G	G	G	G	G	H	G	G	G	G	G	G	G	G	G	G	G	A	G	G	G	G	G	G	G	G	G	G	G
JAX00660901	8	11749863	0	A	G	A	A	A	A	A	G	A	A	A	A	A	A	H	A	A	G	A	A	A	H	A	A	G	G	A	A	A	H	A	A	A	A	A	A	A	G	H	A	A	A	A	H	A	G
JAX00660902	8	11753477	0	T	C	T	T	T	T	T	T	C	T	T	T	C	T	T	C	T	T	T	T	T	T	H	T	T	T	T	T	T	T	T	T	T	T	C	T	T	T	T	T	T	T	T	T	T	T
JAX00660904	8	11756854	0	T	C	T	T	T	T	T	T	C	T	T	T	C	T	T	C	T	T	T	T	T	T	H	T	T	T	T	T	T	T	T	T	T	T	C	T	T	T	T	T	T	T	T	T	T	T
JAX00660906	8	11757385	0	G	A	G	G	G	G	G	A	A	A	G	A	A	G	H	A	G	A	G	G	G	H	H	G	A	A	G	G	A	H	G	G	A	G	A	G	G	A	H	G	G	G	A	H	G	A
JAX00660907	8	11791781	0	T	C	T	T	T	T	T	C	C	C	T	C	C	T	H	C	T	C	T	T	T	H	H	T	C	C	T	T	C	H	T	T	C	T	C	T	T	C	H	T	T	T	C	H	T	C
JAX00660914	8	11821707	0	T	G	T	T	T	T	T	T	G	T	T	T	G	T	T	G	T	T	T	T	T	T	H	T	T	T	T	T	T	T	T	T	T	T	G	T	T	T	T	T	T	T	T	T	T	T
JAX00660915	8	11822953	0	A	G	A	A	A	A	A	G	A	G	A	G	A	A	H	A	A	G	A	A	A	H	A	A	G	G	A	A	G	H	A	A	G	A	A	A	A	G	H	N	A	A	G	H	A	G
JAX00660919	8	11830038	0	A	G	A	A	A	A	A	G	A	A	A	A	A	A	H	A	A	G	A	A	A	H	A	A	G	G	A	A	A	H	A	A	A	A	A	A	A	G	H	A	A	A	A	H	A	G
JAX00158887	8	11860176	0	C	A	C	C	C	C	C	A	C	C	C	H	H	C	H	C	C	A	C	C	C	H	C	C	A	A	C	C	C	H	C	C	C	C	C	C	C	A	H	C	C	C	C	H	C	A
JAX00158888	8	11860236	0	G	A	G	G	G	G	G	A	A	A	N	A	A	G	H	A	G	A	G	G	G	N	H	G	A	A	G	G	A	H	G	G	A	G	A	G	G	A	H	G	G	G	A	H	G	A
JAX00158889	8	11860521	0	C	A	C	C	C	C	C	A	A	C	C	N	A	C	H	A	C	A	C	C	C	H	H	C	A	A	C	C	C	H	C	C	C	C	A	C	C	A	H	C	C	C	C	H	C	A
JAX00660922	8	11871917	0	A	G	A	A	A	A	A	G	G	A	A	A	G	A	H	G	A	G	A	A	A	H	H	A	G	G	A	A	A	H	A	A	A	A	G	A	A	G	H	A	A	A	A	H	A	G
JAX00660923	8	11875350	0	G	A	G	G	G	G	G	G	A	G	G	G	A	G	G	A	G	G	G	G	G	G	H	G	G	G	G	G	G	G	G	G	G	G	A	G	G	G	G	G	G	G	G	G	G	G
JAX00660924	8	11884107	0	G	A	G	G	G	G	G	G	A	G	G	G	A	G	G	A	G	G	G	G	G	G	N	G	G	G	G	G	G	G	G	G	G	G	A	G	G	G	G	G	G	G	G	G	G	N
JAX00660933	8	11922423	0	T	C	T	T	T	T	T	C	T	T	T	T	T	T	H	T	T	C	T	T	T	H	T	T	C	C	T	T	T	H	T	T	T	T	T	T	T	C	H	T	T	T	T	H	T	C
JAX00660934	8	11923891	0	C	T	C	C	T	C	T	C	T	T	C	T	T	C	H	T	H	C	C	T	T	C	H	T	C	C	C	C	T	C	H	T	T	T	T	H	T	C	C	T	C	H	T	C	C	C
JAX00660935	8	11925012	0	T	C	T	T	T	T	T	T	C	T	T	T	C	T	T	C	T	T	T	T	T	T	H	T	T	T	T	T	T	T	T	T	T	T	C	T	T	T	T	T	T	T	T	T	T	T
JAX00158893	8	11925625	0	T	A	T	T	A	T	A	T	T	A	T	A	T	T	H	T	N	T	T	A	A	T	T	A	T	T	T	T	A	T	N	A	A	A	T	H	A	T	T	A	T	H	A	T	T	T
JAX00660937	8	11925655	0	A	C	A	A	C	A	C	C	A	C	A	C	A	A	C	A	H	C	A	C	C	H	A	C	C	C	A	A	C	H	N	C	C	C	A	N	C	C	H	C	A	H	C	H	A	C
JAX00660943	8	11943588	0	A	G	A	A	A	A	A	G	G	A	A	A	G	A	H	G	A	G	A	A	A	H	H	A	G	G	A	A	A	H	A	A	A	A	G	A	A	G	H	A	A	A	A	H	A	G
JAX00660946	8	11971689	0	A	G	A	A	G	A	G	G	G	A	A	A	G	A	G	G	N	G	A	G	G	H	N	G	G	G	A	A	A	H	H	G	A	G	G	H	G	G	H	G	A	H	A	H	A	G
JAX00660951	8	11989592	0	G	A	G	G	G	G	G	G	G	A	G	A	G	G	G	G	G	G	G	G	G	G	G	G	G	G	G	G	A	G	G	G	A	G	G	G	G	G	G	G	G	G	A	G	G	G
JAX00660955	8	12005947	0	T	A	T	T	A	T	A	A	A	T	T	T	A	T	A	A	H	A	T	A	A	H	H	A	A	A	T	T	T	H	H	A	T	A	A	H	A	A	H	A	T	H	T	H	T	A
JAX00233860	8	12008216	0	T	C	T	T	T	T	T	C	C	T	T	T	C	T	H	C	T	C	T	T	T	H	T	T	C	C	T	T	T	H	T	T	T	T	C	T	T	C	H	T	T	T	T	H	T	C
JAX00660964	8	12063475	0	T	G	T	T	G	T	G	T	G	G	T	G	G	T	H	G	H	T	T	G	G	T	H	G	T	T	T	T	G	T	H	G	G	G	G	H	G	T	T	G	T	H	G	T	T	T
JAX00660965	8	12064154	0	G	A	G	G	A	G	A	G	A	A	G	A	A	G	H	A	H	G	G	A	A	G	H	A	G	G	G	G	A	G	H	A	A	A	A	H	A	G	G	A	G	H	A	G	G	G
JAX00158903	8	12074699	0	A	G	A	A	G	A	G	G	G	G	A	G	G	A	G	G	H	G	A	G	G	H	H	G	G	G	A	A	G	N	H	G	G	N	G	H	G	G	N	G	A	H	N	H	A	G
JAX00660969	8	12083560	0	C	T	C	C	T	C	T	C	C	T	C	T	C	C	H	C	H	C	C	T	T	C	C	T	C	C	C	C	T	C	H	T	T	T	C	H	T	C	C	T	C	H	T	C	C	C
JAX00158906	8	12093115	0	A	C	A	A	C	A	C	C	C	C	A	C	C	A	C	C	H	C	A	C	C	H	H	C	C	C	A	A	C	H	H	C	C	C	C	H	C	C	N	C	A	N	C	H	A	C
JAX00660971	8	12102155	0	C	T	C	C	C	C	C	T	C	C	C	C	C	C	N	C	C	T	C	C	C	H	C	C	T	T	C	C	C	H	C	C	C	C	C	C	C	T	H	C	C	C	C	H	C	T
JAX00660972	8	12107240	0	A	G	A	A	A	A	A	A	G	A	A	A	G	A	A	G	A	A	A	A	A	A	H	A	A	A	A	A	A	A	A	A	A	A	G	A	A	A	A	A	A	A	A	A	A	A
JAX00660974	8	12120742	0	A	G	A	A	G	A	G	G	G	G	A	G	G	A	G	G	H	G	A	G	G	H	H	G	G	G	A	A	G	H	H	G	G	G	G	H	G	G	H	G	A	H	G	H	A	G
JAX00660978	8	12135526	0	C	T	C	C	T	C	T	C	C	T	C	T	C	C	H	C	H	C	C	T	T	C	C	T	C	C	C	C	T	C	H	T	T	T	C	H	T	C	C	T	C	H	T	C	C	C
JAX00660980	8	12148478	0	T	C	T	T	T	T	T	C	T	T	T	T	T	T	H	T	T	H	T	T	T	H	T	T	C	H	T	T	T	H	T	T	T	T	T	T	T	H	H	T	T	T	T	T	T	C
JAX00660984	8	12152736	0	G	A	G	G	G	G	G	G	A	G	G	G	A	G	G	A	G	G	G	G	G	G	H	G	G	G	G	G	G	G	G	G	G	G	A	G	G	G	G	G	G	G	G	G	G	G
JAX00660989	8	12155998	0	T	C	T	T	C	T	C	C	T	T	T	T	T	T	C	T	H	C	T	C	C	H	T	C	C	C	T	T	T	H	H	C	T	C	T	H	C	C	H	C	T	H	T	H	T	C
JAX00660994	8	12162663	0	G	A	G	G	G	G	G	G	A	G	G	G	A	G	G	A	G	G	G	G	G	G	A	G	G	G	G	G	G	G	G	G	G	G	A	G	G	G	G	G	G	G	G	G	G	G
JAX00660995	8	12164813	0	G	T	G	G	T	G	T	G	G	G	G	G	G	G	H	G	H	G	G	T	T	G	G	T	G	G	G	G	G	G	H	T	G	T	G	H	T	G	G	T	G	H	G	G	G	G
JAX00660996	8	12167030	0	C	T	C	C	C	C	C	T	T	C	C	C	T	C	H	T	C	T	C	C	C	H	H	C	T	T	C	C	C	H	C	C	C	C	T	C	C	T	H	C	C	C	C	H	C	T
JAX00158911	8	12179872	0	T	C	T	T	C	T	C	C	C	C	T	C	C	T	C	C	H	C	T	C	C	H	H	C	C	C	T	T	C	H	H	C	C	C	C	H	C	C	H	C	T	N	C	H	T	C
JAX00158912	8	12180775	0	A	G	A	A	G	A	G	G	G	G	A	G	G	A	G	G	H	G	A	G	G	H	H	G	G	G	A	A	G	H	H	G	G	G	G	H	G	G	H	G	A	H	G	H	A	G
JAX00660999	8	12196981	0	C	A	C	C	C	C	C	C	C	A	C	A	C	C	C	C	C	C	C	C	C	C	C	C	C	C	C	C	A	C	C	C	A	C	C	C	C	C	C	C	C	C	A	C	C	C
JAX00661001	8	12199926	0	T	C	T	T	C	T	C	C	C	C	T	C	C	T	C	C	H	C	T	C	C	H	H	C	C	C	T	T	C	H	H	C	C	C	C	H	C	C	H	C	T	H	C	H	T	C
JAX00158915	8	12230243	0	A	T	A	A	T	A	T	T	T	A	A	A	T	A	T	T	H	T	A	T	T	H	H	T	T	T	A	A	A	H	H	T	A	T	T	H	T	T	H	T	A	H	A	H	A	T
JAX00661010	8	12232268	0	G	A	G	G	G	G	G	A	G	G	G	G	G	G	H	G	G	A	G	G	G	H	G	G	A	A	G	G	G	H	G	G	G	G	G	G	G	A	A	G	G	G	G	H	G	A
JAX00158916	8	12234905	0	G	A	G	G	A	G	A	G	G	G	G	G	G	G	A	G	A	G	G	A	A	G	G	A	G	G	G	G	G	G	A	A	G	A	G	A	A	G	G	A	G	A	G	G	G	G
JAX00661018	8	12235181	0	G	A	G	G	G	G	G	G	A	G	G	G	A	G	G	A	G	G	G	G	G	G	H	G	G	G	G	G	G	G	G	G	G	G	A	G	G	G	G	G	G	G	G	G	G	G
JAX00661021	8	12238184	0	C	T	C	C	C	C	C	C	T	C	C	C	T	C	C	T	C	C	C	C	C	C	H	C	C	C	C	C	C	C	C	C	C	C	T	C	C	C	C	C	C	C	C	C	C	C
JAX00158917	8	12244225	0	T	C	T	T	T	T	T	C	C	T	T	T	C	T	H	C	T	C	T	T	T	H	H	T	C	C	T	T	T	H	T	T	T	T	C	T	T	C	H	T	T	T	T	H	T	C
JAX00661028	8	12257759	0	T	C	T	T	T	T	T	C	C	C	T	C	C	T	H	C	T	C	T	T	T	H	H	T	C	C	T	T	C	H	T	T	C	T	C	T	T	C	H	T	T	T	C	H	T	C
JAX00661032	8	12277079	0	T	C	T	T	T	T	T	C	C	T	T	T	C	T	H	C	T	C	T	T	T	H	H	T	C	C	T	T	T	H	T	T	T	T	C	T	T	C	H	T	T	T	T	H	T	C
JAX00661033	8	12277968	0	C	T	C	C	C	C	C	T	T	C	C	C	T	C	C	T	C	T	C	C	C	C	C	C	T	T	C	C	C	C	C	C	C	C	T	C	C	T	C	C	C	C	C	C	C	T
JAX00661034	8	12278350	0	A	C	A	A	A	A	A	A	C	A	A	A	C	A	A	C	A	A	A	A	A	A	H	A	A	A	A	A	A	A	A	A	A	A	C	A	A	A	A	A	A	A	A	A	A	A
JAX00661035	8	12279801	0	G	C	G	G	G	G	G	C	C	G	G	G	C	G	H	C	G	C	G	G	G	H	H	G	C	C	G	G	G	H	G	G	G	G	C	G	G	C	H	G	G	G	G	H	G	C
JAX00661036	8	12281169	0	A	G	A	A	A	A	A	A	G	A	A	A	G	A	A	G	A	A	A	A	N	A	G	A	N	A	A	A	H	A	A	A	H	A	G	A	A	A	A	A	A	A	A	A	A	A
JAX00661039	8	12287955	0	A	G	A	A	A	A	A	G	G	A	A	A	G	A	H	G	A	G	A	A	A	H	H	A	G	G	A	A	A	H	A	A	A	A	G	A	A	G	H	A	A	A	A	H	A	G
JAX00661041	8	12299062	0	T	C	T	T	T	T	T	C	T	T	T	T	T	T	H	T	T	C	T	T	T	H	T	T	C	C	T	T	T	H	T	T	T	T	T	T	T	C	H	T	T	T	T	H	T	C
JAX00158921	8	12301565	0	G	A	G	G	A	G	A	G	G	G	G	G	G	G	H	G	H	G	G	A	A	G	G	A	G	G	G	G	G	G	H	A	G	A	G	H	A	G	G	A	G	H	G	G	G	G
JAX00661046	8	12302677	0	T	C	T	T	C	T	C	C	T	T	T	T	T	T	C	T	H	C	T	C	C	H	T	C	C	C	T	T	T	H	H	C	T	C	T	H	C	C	H	C	T	H	T	H	T	C
JAX00661051	8	12317002	0	C	T	C	C	C	C	C	T	C	C	C	C	C	C	H	C	C	T	C	C	C	H	C	C	T	T	C	C	C	H	C	C	C	C	C	C	C	T	H	C	C	C	C	H	C	T
JAX00661052	8	12319426	0	C	T	C	C	C	C	C	C	T	C	C	C	T	C	C	T	C	C	C	C	C	C	H	C	C	C	C	C	C	C	C	C	C	C	T	C	C	C	C	C	C	C	C	C	C	C
JAX00661054	8	12328465	0	G	A	G	G	A	G	A	G	G	A	G	A	G	G	H	G	H	G	G	A	A	G	G	A	G	G	G	G	A	G	H	A	A	A	G	N	A	G	G	A	G	G	A	G	G	G
JAX00158923	8	12336349	0	G	A	G	G	A	G	A	G	G	G	G	G	G	G	H	G	N	G	G	A	A	G	G	A	G	G	G	G	G	G	H	A	G	H	G	N	A	G	G	H	G	G	G	G	G	G
JAX00233871	8	12361468	0	C	A	C	C	A	C	A	A	A	C	C	C	A	C	A	A	H	A	C	A	A	H	H	A	A	A	C	C	C	H	H	A	C	A	A	H	A	A	H	A	C	H	C	H	C	A
JAX00661062	8	12364456	0	G	A	G	G	A	G	A	G	G	G	G	G	G	G	G	G	G	G	G	A	A	G	G	A	G	G	G	G	G	G	G	A	G	A	G	G	A	G	G	A	G	G	G	G	G	G
JAX00661064	8	12367110	0	T	C	T	T	C	T	C	C	C	T	T	T	C	T	C	C	T	C	T	C	C	T	T	C	C	C	T	T	T	T	T	C	T	C	N	T	C	C	T	N	T	T	T	T	T	C
JAX00158926	8	12368173	0	G	A	G	G	A	G	A	G	G	G	G	G	G	G	H	G	H	G	G	A	A	G	G	A	G	G	G	G	G	G	H	A	G	A	G	H	A	G	G	A	G	H	G	G	G	G
JAX00661069	8	12404212	0	C	T	C	C	C	C	C	T	C	C	C	C	C	C	H	C	C	T	C	C	C	H	C	C	T	T	C	C	C	H	C	C	C	C	C	C	C	T	H	C	C	C	C	H	C	T
JAX00158929	8	12409047	0	C	T	C	C	T	C	T	T	T	C	C	C	T	C	T	T	H	T	C	T	T	H	H	T	T	T	C	C	C	H	H	T	C	T	T	H	T	T	H	T	C	H	C	H	C	T
JAX00233872	8	12433967	0	T	C	T	T	T	T	T	C	C	T	T	T	C	T	H	C	T	C	T	T	T	H	H	T	C	C	T	T	T	H	T	T	T	T	C	T	T	C	H	T	T	T	T	H	T	C
JAX00661077	8	12461923	0	C	T	C	C	C	C	C	C	T	C	C	C	T	C	C	T	C	C	C	C	C	C	H	C	C	C	C	C	C	C	C	C	C	C	T	C	C	C	C	C	C	C	C	C	C	C
JAX00661079	8	12469221	0	G	T	G	G	G	G	G	G	G	T	G	T	G	G	G	G	G	G	G	G	G	G	G	G	G	G	N	G	T	G	G	G	T	G	G	G	G	G	G	G	G	G	T	G	G	G
JAX00661085	8	12495914	0	G	A	G	G	A	G	A	G	G	G	G	G	G	G	H	G	H	G	G	A	A	G	G	A	G	G	G	G	G	G	H	A	G	A	G	H	A	G	G	A	G	H	G	G	G	G
JAX00661089	8	12507623	0	G	A	G	G	G	G	G	G	A	G	G	G	A	G	G	A	G	G	G	G	G	G	H	G	G	G	G	G	G	G	G	G	G	G	A	G	G	G	G	G	G	G	G	G	G	G
JAX00661090	8	12530149	0	G	A	G	G	G	G	G	A	A	G	G	G	A	G	H	A	G	A	G	G	G	H	H	G	A	A	G	G	G	N	G	G	G	G	A	G	G	A	H	G	G	G	G	H	G	A
JAX00158940	8	12541852	0	G	A	G	G	G	G	G	A	A	G	G	G	A	G	H	A	G	A	G	G	G	H	H	G	A	A	G	G	G	H	G	G	G	G	A	G	G	A	H	G	G	G	G	H	G	A
JAX00661094	8	12544474	0	C	T	C	C	C	C	C	T	T	T	C	T	T	C	H	T	C	T	C	C	C	H	H	C	T	T	C	C	T	H	C	C	T	C	T	C	C	T	H	C	C	C	T	H	C	T
JAX00661095	8	12544628	0	G	A	G	G	G	G	G	A	G	G	G	G	G	G	H	G	G	A	G	G	G	H	G	G	A	A	G	G	G	H	G	G	G	G	G	G	G	A	H	G	G	G	G	H	G	A
JAX00661097	8	12556645	0	A	G	A	A	A	A	A	G	G	A	A	A	G	A	N	G	A	G	A	A	A	N	H	A	G	G	A	A	A	N	A	A	A	A	G	A	A	G	H	A	A	A	A	H	A	G
JAX00661099	8	12558834	0	A	G	A	A	A	A	A	G	A	A	A	A	A	A	N	A	A	G	A	A	A	H	A	A	G	G	A	A	A	H	A	A	A	A	A	A	A	G	N	A	A	A	A	H	A	G
JAX00661109	8	12578973	0	A	G	A	A	G	A	G	G	A	G	A	G	A	A	G	A	H	G	A	G	G	H	A	G	G	G	A	A	G	H	H	G	G	G	A	H	G	G	H	G	A	H	G	H	A	G
JAX00661111	8	12581312	0	A	G	A	A	G	A	G	G	G	G	A	G	G	A	G	G	H	G	A	G	G	H	H	G	G	G	A	A	G	H	H	G	G	G	G	H	G	G	H	G	A	H	G	H	A	G
JAX00158943	8	12590952	0	T	C	T	T	C	T	C	C	C	T	T	T	C	T	C	C	H	C	T	C	C	H	H	C	C	C	T	T	T	H	H	C	T	C	C	H	C	C	H	C	T	H	T	H	T	C
JAX00661118	8	12608738	0	C	T	C	C	C	C	C	T	T	T	C	T	T	C	H	T	C	T	C	C	C	H	C	C	T	T	C	C	T	H	C	C	T	C	T	C	C	T	N	C	C	C	T	N	C	T
JAX00158944	8	12609884	0	C	T	C	C	T	C	T	T	C	T	C	T	C	C	T	C	H	T	C	T	T	H	C	T	T	T	C	C	T	H	H	T	T	T	C	H	T	T	H	T	C	H	T	H	C	T
JAX00661121	8	12616517	0	G	A	G	G	G	G	G	G	G	A	G	A	G	G	G	G	G	G	G	G	G	G	G	G	G	G	G	G	A	G	G	G	A	G	G	G	G	G	G	G	G	G	A	G	G	G
JAX00233880	8	12616676	0	A	G	A	A	G	A	G	G	G	G	A	G	G	A	G	G	A	G	A	G	G	A	A	G	G	G	A	A	G	A	A	G	G	G	G	N	G	G	A	G	A	A	G	A	A	G
JAX00158945	8	12618077	0	C	T	C	C	T	C	T	T	C	T	C	T	C	C	T	C	H	T	C	T	T	H	C	T	T	T	C	C	T	H	N	T	T	T	C	H	T	T	N	T	C	N	T	H	C	T
JAX00661122	8	12621751	0	G	A	G	G	G	G	G	A	A	G	G	G	N	G	H	A	G	A	G	G	G	H	N	G	A	A	G	G	G	H	G	G	G	G	A	G	G	A	N	G	G	G	G	H	G	A
JAX00661127	8	12649051	0	T	C	T	T	T	T	T	T	C	T	T	T	C	T	T	C	T	T	T	T	T	T	H	T	T	T	T	T	T	T	T	T	T	T	C	T	T	T	T	T	T	T	T	T	T	T
JAX00661128	8	12649246	0	G	A	A	G	G	G	G	G	G	G	A	G	G	G	G	G	H	N	G	G	G	H	H	G	G	G	G	G	G	G	G	G	G	G	G	G	G	G	N	G	G	G	G	G	A	G
JAX00661129	8	12650089	0	C	G	C	C	C	C	C	G	C	C	C	C	C	C	H	C	C	G	C	C	C	N	C	C	G	G	C	C	C	H	C	C	C	C	C	C	C	G	H	C	C	C	C	H	C	G
JAX00661130	8	12651964	0	G	A	G	G	G	G	G	G	A	G	G	G	A	G	G	A	G	G	G	G	G	G	H	G	G	G	G	G	G	G	G	G	G	G	A	G	G	G	G	G	G	G	G	G	G	G
JAX00661131	8	12660594	0	G	A	G	G	G	G	G	G	A	G	G	G	H	G	G	A	G	G	G	G	G	G	H	G	G	G	G	G	G	G	G	G	G	G	A	G	G	G	G	G	G	G	G	G	G	G
JAX00661135	8	12679372	0	A	G	A	A	G	A	G	G	G	G	A	G	G	A	G	G	H	G	A	G	G	H	H	G	G	G	A	A	G	H	H	G	G	G	G	H	G	G	N	G	A	H	G	N	A	G
JAX00661146	8	12715908	0	T	C	T	T	T	T	T	C	T	C	T	C	T	T	H	T	T	C	T	T	T	H	T	T	C	C	T	T	C	H	T	T	C	T	T	T	T	C	T	T	T	T	C	H	T	C
JAX00661151	8	12728704	0	T	C	T	T	T	T	T	C	C	T	T	T	C	T	H	C	T	C	T	T	T	H	H	T	C	C	T	T	T	H	T	T	T	T	C	T	T	C	H	T	T	T	T	H	T	C
JAX00661152	8	12730984	0	G	A	G	G	G	G	G	G	G	A	G	A	G	G	G	G	G	G	G	G	G	G	G	G	G	G	G	G	A	G	G	G	A	G	G	G	G	G	G	G	G	G	A	G	G	G
JAX00158958	8	12780643	0	G	T	G	G	G	G	G	G	T	G	G	G	T	G	G	T	G	G	G	G	G	G	H	G	G	G	G	G	G	G	G	G	G	G	T	G	G	G	G	G	G	G	G	G	G	G
JAX00661163	8	12791277	0	G	C	G	G	G	G	G	G	G	C	G	C	G	G	G	G	G	G	G	G	G	G	G	G	G	G	G	G	C	G	G	G	C	G	G	G	G	G	G	G	G	G	C	G	G	G
JAX00661169	8	12807571	0	G	A	G	G	G	G	G	A	G	G	G	G	G	G	H	G	G	A	G	G	G	H	G	G	A	A	G	G	G	H	G	G	G	G	G	G	G	A	N	G	G	G	G	N	G	A
JAX00661170	8	12816965	0	G	A	G	G	G	G	G	G	A	G	G	G	A	G	G	A	G	G	G	G	G	G	H	G	G	G	G	G	G	G	G	G	G	G	A	G	G	G	G	G	G	G	G	G	G	G
JAX00661171	8	12817077	0	A	C	A	A	A	A	A	C	C	A	A	A	C	A	H	C	A	C	A	A	A	H	H	A	C	C	A	A	A	H	A	A	A	A	C	A	A	C	H	A	A	A	A	H	A	C
JAX00158961	8	12820911	0	T	C	T	T	T	T	T	T	C	T	T	T	C	T	T	C	T	T	T	T	T	T	C	T	H	T	T	T	T	T	T	T	T	T	C	T	T	T	T	T	T	T	T	T	N	N
JAX00661174	8	12829277	0	T	C	T	T	T	T	T	C	C	T	T	T	C	T	H	C	T	C	T	T	T	H	H	T	C	C	T	T	T	H	T	T	T	T	C	T	T	C	H	T	T	T	T	H	T	C
JAX00661180	8	12851424	0	G	C	G	G	G	G	G	C	G	G	G	G	G	G	H	G	G	C	G	G	G	H	G	G	C	C	G	G	G	H	G	G	G	G	G	G	G	C	H	G	G	G	G	H	G	C
JAX00661186	8	12861194	0	A	G	A	A	G	A	G	G	G	G	A	G	G	A	G	G	H	G	A	G	G	H	H	G	G	G	A	A	G	H	H	G	G	G	G	H	G	G	H	G	A	H	G	H	A	G
JAX00661194	8	12894082	0	G	A	G	G	A	G	A	G	G	A	G	A	G	G	H	G	H	G	G	A	A	G	G	A	G	G	G	G	A	G	H	A	A	A	G	H	A	G	G	A	G	H	A	G	G	G
JAX00661195	8	12894805	0	C	T	C	C	C	C	C	T	C	C	C	C	C	C	H	C	C	T	C	C	C	H	C	C	T	T	C	C	C	H	C	C	C	C	C	C	C	T	H	C	C	C	C	H	C	T
JAX00661201	8	12920538	0	G	A	G	G	G	G	G	A	A	G	G	G	A	G	H	A	G	A	G	G	G	H	H	G	A	A	G	G	G	H	G	G	G	G	A	G	G	A	H	G	G	G	G	H	G	A
JAX00661208	8	12939340	0	G	A	G	G	G	G	G	G	A	G	G	G	A	G	G	A	G	G	G	G	G	G	H	G	G	G	G	G	G	G	G	G	G	G	A	G	G	G	G	G	G	G	G	G	G	G
JAX00661212	8	12951601	0	G	A	G	G	G	G	G	A	G	G	G	G	G	G	H	G	G	A	G	G	G	H	G	G	A	A	G	G	G	H	G	G	G	G	G	G	G	A	H	G	G	G	G	H	G	A
JAX00233887	8	12951800	0	C	T	C	C	C	C	C	C	T	C	C	C	T	C	C	T	C	C	C	C	C	C	H	C	C	C	C	C	C	C	C	C	C	C	T	C	C	C	C	C	C	C	C	C	C	C
JAX00661213	8	12952356	0	C	G	C	C	C	C	C	C	G	C	C	C	G	C	C	G	C	C	C	C	C	C	C	C	C	C	C	C	C	C	C	C	C	C	G	C	C	C	C	C	C	C	C	C	C	C
JAX00158973	8	12964192	0	A	G	A	A	A	A	A	G	G	A	A	A	G	A	H	G	A	G	A	A	A	H	H	A	G	G	A	A	A	N	A	A	A	A	G	A	A	G	H	A	A	A	A	H	A	G
JAX00661223	8	12984519	0	G	A	G	G	G	G	G	G	A	G	G	G	A	G	G	A	G	G	G	G	G	G	H	G	G	G	G	G	G	G	G	G	G	G	A	G	G	G	G	G	G	G	G	G	G	G
JAX00661226	8	12994041	0	A	G	A	A	G	A	G	G	G	G	A	G	G	A	G	G	H	G	A	G	G	N	H	G	G	G	A	A	G	G	H	G	G	G	G	H	G	G	N	G	A	H	G	H	A	G
JAX00661227	8	13001225	0	G	A	G	G	G	G	G	A	G	G	G	G	G	G	H	G	G	A	G	G	G	H	G	G	A	A	G	G	G	H	G	G	G	G	G	G	G	A	H	G	G	G	G	H	G	A
JAX00661234	8	13017216	0	T	A	T	T	A	T	A	T	A	A	T	A	A	T	H	A	H	T	T	A	A	T	H	A	T	T	T	T	A	T	H	A	A	A	A	H	A	T	T	A	T	H	A	T	T	T
JAX00661238	8	13025079	0	C	T	C	C	C	C	C	T	T	C	C	C	T	C	H	T	C	T	C	C	C	H	N	H	T	T	C	C	C	H	C	C	C	C	T	C	C	T	T	C	C	C	C	T	C	T
JAX00158975	8	13033475	0	G	A	G	G	G	G	G	G	A	G	G	G	A	G	G	A	G	G	G	G	G	G	H	G	G	G	G	G	G	G	G	G	G	G	A	G	G	G	G	G	G	G	G	G	G	G
JAX00158976	8	13033622	0	C	T	C	C	C	C	C	T	T	C	C	C	T	C	H	T	C	T	C	C	C	H	N	H	T	T	C	C	C	H	C	C	C	C	T	C	C	T	H	C	C	C	C	N	C	T
JAX00661247	8	13043221	0	T	C	T	T	T	T	T	C	T	C	T	C	T	T	H	T	T	C	T	T	T	H	T	H	C	C	T	T	C	H	T	T	C	T	T	T	T	C	H	T	T	T	C	H	T	C
JAX00661248	8	13047435	0	G	A	G	G	A	G	A	G	A	A	G	A	A	G	H	A	H	G	G	A	A	G	H	H	G	G	G	G	A	G	H	A	A	A	A	H	A	G	G	A	G	H	A	G	G	G
JAX00661249	8	13048023	0	C	T	C	C	C	C	C	T	C	C	C	C	C	C	H	C	C	T	C	C	C	H	C	H	T	T	C	C	C	H	C	C	C	C	C	C	C	T	H	C	C	C	C	N	C	T
JAX00158979	8	13079864	0	G	A	G	G	A	G	A	G	G	A	G	A	G	G	H	G	H	G	G	A	A	G	G	H	G	G	G	G	A	G	H	A	A	A	G	H	A	G	G	A	G	H	A	G	G	G
JAX00661259	8	13090500	0	G	A	G	G	G	G	G	A	A	A	G	A	A	G	H	A	G	A	G	G	G	H	H	H	A	A	G	G	A	H	G	G	A	G	A	G	G	A	N	G	G	G	A	H	G	A
JAX00158980	8	13099202	0	T	C	T	T	C	T	C	C	C	T	T	T	C	T	C	C	H	C	T	C	C	H	H	C	C	C	T	T	T	H	H	C	T	C	C	H	C	C	H	C	T	H	T	H	T	C
JAX00158982	8	13119213	0	G	T	G	G	T	G	T	T	T	T	G	T	T	G	T	T	H	T	G	T	T	H	H	T	T	T	G	G	T	H	H	T	T	T	T	H	T	T	H	T	G	H	T	H	G	T
JAX00661267	8	13120850	0	A	G	A	A	G	A	G	G	G	G	A	G	G	A	G	G	H	G	A	G	G	H	H	G	G	G	A	A	G	H	H	G	G	G	G	H	G	G	H	G	A	H	G	H	A	G
JAX00661268	8	13122121	0	T	C	T	T	T	T	T	C	T	T	T	T	T	T	H	T	T	C	T	T	T	H	T	H	C	C	T	T	T	H	T	T	T	T	T	T	T	C	H	T	T	T	T	H	T	C
JAX00233892	8	13122180	0	A	G	A	A	A	A	A	G	G	A	A	A	G	A	H	G	A	G	A	A	A	H	H	H	G	G	A	A	A	H	A	A	A	A	G	A	A	G	H	A	A	A	A	H	A	G
JAX00661273	8	13128856	0	G	A	G	G	G	G	G	G	A	G	G	G	A	G	G	A	G	G	G	G	G	G	H	G	G	G	G	G	G	G	G	G	G	G	A	G	G	G	G	G	G	G	G	G	G	G
JAX00158983	8	13137293	0	T	C	T	T	C	T	C	C	C	T	T	T	C	T	C	C	H	C	T	C	C	H	H	C	C	C	T	T	T	H	H	C	T	C	C	H	C	C	H	C	T	H	T	H	T	C
JAX00661276	8	13137692	0	C	T	C	C	T	C	T	T	C	C	C	C	C	C	T	C	H	T	C	T	T	H	C	T	T	T	C	C	C	H	H	T	C	T	C	H	T	T	H	T	C	H	C	H	C	T
JAX00661281	8	13141372	0	C	T	C	C	T	C	T	C	C	C	C	C	C	C	H	C	H	C	C	T	T	C	C	H	C	C	C	C	C	C	H	T	C	T	C	H	T	C	C	T	C	H	C	C	C	C
JAX00158986	8	13173788	0	G	A	G	G	G	G	G	A	A	G	G	G	A	G	H	A	G	A	G	G	G	H	A	H	A	A	G	G	G	H	G	G	G	G	A	G	G	A	H	G	G	G	G	H	G	A
JAX00661291	8	13180346	0	A	G	A	A	A	A	A	G	A	A	A	A	A	A	H	A	A	G	A	A	A	H	A	H	G	G	A	A	A	H	A	A	A	A	A	A	A	G	H	A	A	A	A	H	A	G
JAX00233895	8	13222092	0	G	C	G	G	G	G	G	G	C	G	G	G	C	G	G	C	G	G	G	G	G	G	H	G	G	G	G	G	G	G	G	G	G	G	C	G	G	G	G	G	G	G	G	G	G	G
JAX00158990	8	13223799	0	G	T	G	G	G	G	G	G	T	G	G	G	T	G	G	T	G	G	G	G	G	G	H	G	G	G	G	G	G	G	G	G	G	G	T	G	G	G	G	G	G	G	G	G	G	G
JAX00661301	8	13255312	0	T	G	T	T	T	T	T	G	T	T	T	T	T	T	H	T	T	G	T	T	T	H	T	H	G	G	T	T	T	H	T	T	T	T	T	T	T	G	H	T	T	T	T	H	T	G
JAX00158993	8	13259200	0	A	G	A	A	A	A	A	G	G	A	A	A	G	A	H	G	A	G	A	A	A	H	H	H	G	G	A	A	A	H	A	A	A	A	G	A	A	G	H	A	A	A	A	H	A	G
JAX00661304	8	13262814	0	T	G	T	T	T	T	T	T	G	T	T	T	G	T	T	G	T	T	T	T	T	T	H	T	T	T	T	T	T	T	T	T	T	T	G	T	T	T	T	T	T	T	T	T	T	T
JAX00661305	8	13280838	0	G	A	G	G	G	G	G	A	G	G	G	N	G	G	H	G	G	A	G	G	G	H	G	H	A	A	G	G	G	H	G	G	G	G	G	G	G	A	H	G	G	G	G	H	G	A
JAX00661308	8	13290485	0	A	G	A	A	A	A	A	G	A	A	A	A	A	A	H	A	A	H	A	A	A	H	A	H	G	G	A	A	A	H	A	A	A	A	A	A	A	G	H	A	A	A	A	H	A	G
JAX00661310	8	13295877	0	T	C	T	T	T	T	T	C	T	T	T	T	T	T	H	T	T	C	T	T	T	H	T	H	C	C	T	T	T	H	T	T	T	T	T	T	T	C	H	T	T	T	T	H	T	C
JAX00661311	8	13311334	0	T	C	T	T	T	T	T	C	T	C	T	C	T	T	H	T	T	C	T	T	T	H	T	H	C	C	T	T	C	H	T	T	C	T	T	T	T	C	H	T	T	T	C	C	T	C
JAX00661312	8	13315540	0	A	G	A	A	A	A	A	G	A	A	A	A	A	A	H	A	A	G	A	A	A	H	A	H	G	G	A	A	A	H	A	A	A	A	A	A	A	G	H	A	A	A	A	H	A	G
JAX00661313	8	13326018	0	G	A	G	G	G	G	G	G	A	G	G	G	A	G	G	A	G	G	G	G	G	G	H	G	G	G	G	G	G	G	G	G	G	G	A	G	G	G	G	G	G	G	G	G	G	G
JAX00159000	8	13341312	0	A	G	A	A	A	A	A	G	G	A	A	A	G	A	H	G	A	G	A	A	A	H	H	H	G	G	A	A	A	H	A	A	A	A	G	A	A	G	H	A	A	A	A	H	A	G
JAX00661316	8	13345874	0	A	C	A	A	A	A	A	C	C	A	A	A	C	A	H	C	A	C	A	A	A	H	H	N	C	C	A	A	A	H	A	A	A	A	C	A	A	C	H	A	A	A	A	N	A	C
JAX00661324	8	13367663	0	T	C	T	T	T	T	T	T	C	T	T	T	C	T	T	C	T	T	T	T	T	T	H	T	T	T	T	T	T	T	T	T	T	T	C	T	T	T	T	T	T	T	T	T	T	T
JAX00159001	8	13370298	0	T	C	T	T	T	T	T	C	C	T	T	T	C	T	H	C	T	C	T	T	T	H	H	H	C	C	T	T	T	H	T	T	T	T	C	T	T	C	H	T	T	T	T	H	T	C
JAX00661326	8	13370464	0	G	A	G	G	G	G	G	G	A	G	G	G	A	G	G	A	G	G	G	G	G	G	N	G	G	G	G	G	G	G	G	G	G	G	A	G	G	G	G	G	G	G	G	G	G	G
JAX00661327	8	13371196	0	C	T	C	C	C	C	C	C	C	T	C	T	C	C	C	C	C	C	C	C	C	C	C	C	C	C	C	C	T	C	C	C	T	C	C	C	C	C	C	C	C	C	T	C	C	C
JAX00661330	8	13410372	0	G	T	G	G	G	G	G	T	G	G	G	G	G	G	H	G	G	T	G	G	G	H	G	H	T	T	G	G	G	H	G	G	G	G	G	G	G	T	H	G	G	G	G	H	G	T
JAX00159004	8	13419004	0	T	C	T	T	T	T	T	C	C	T	T	T	C	T	H	C	T	C	T	T	T	H	H	H	C	C	T	T	T	H	T	T	T	T	C	T	T	C	H	T	T	T	T	H	T	C
JAX00661333	8	13425052	0	A	T	A	A	T	A	T	A	A	T	A	H	A	A	H	A	N	H	A	T	T	A	A	H	N	A	A	A	T	A	H	T	T	T	A	H	T	A	A	H	A	A	T	A	A	A
JAX00661334	8	13425475	0	A	G	A	A	G	A	G	G	A	G	A	G	A	A	G	A	H	G	A	G	G	H	A	G	G	G	A	A	G	H	H	G	G	G	A	H	G	G	H	G	A	H	G	H	A	G
JAX00661336	8	13427627	0	A	G	A	A	G	A	G	A	A	G	A	G	A	A	G	A	H	A	A	G	G	A	A	G	A	A	A	A	G	A	H	G	G	G	A	H	G	A	A	G	A	H	G	A	A	A
JAX00661339	8	13431504	0	T	C	T	T	C	T	C	C	C	C	T	C	C	T	C	C	H	C	T	C	C	H	H	C	C	C	T	T	C	H	H	C	C	C	C	H	C	C	H	C	T	H	C	H	T	C
JAX00661340	8	13434093	0	T	C	T	T	C	T	C	C	C	C	T	C	C	T	C	C	H	C	T	C	C	H	H	C	C	C	T	T	C	H	H	C	C	C	C	H	C	C	H	C	T	H	C	H	T	C
JAX00661346	8	13453299	0	A	G	A	A	A	A	A	G	A	A	A	A	A	A	H	A	A	G	A	A	A	H	A	H	G	G	A	A	A	H	A	A	A	A	A	A	A	G	H	A	A	A	A	H	A	G
JAX00661350	8	13463947	0	A	G	A	A	A	A	A	A	G	A	A	A	G	A	A	G	A	A	A	A	A	A	H	A	A	A	A	A	A	A	A	A	A	A	G	A	A	A	A	A	A	A	A	A	A	A
JAX00661354	8	13477528	0	C	G	C	C	C	C	C	G	G	C	C	C	G	C	H	G	C	G	C	C	C	H	H	H	G	G	C	C	C	H	C	C	C	C	G	C	C	G	H	C	C	C	C	H	C	G
JAX00661355	8	13481386	0	G	T	G	G	G	G	G	G	T	G	G	G	T	G	G	T	G	G	G	G	G	G	H	G	G	G	G	G	G	G	G	G	G	G	T	G	G	G	G	G	G	G	G	G	G	G
JAX00661361	8	13511414	0	T	C	T	T	T	T	T	T	T	C	T	C	T	T	T	T	T	T	T	T	T	T	T	T	T	T	T	T	C	T	T	T	C	T	T	T	T	T	T	T	T	T	C	T	T	T
JAX00159013	8	13539751	0	C	A	C	C	C	C	C	A	A	C	C	C	A	C	H	A	C	A	C	C	C	C	H	N	A	A	C	C	C	C	C	C	C	C	A	C	C	A	C	C	C	C	C	C	C	A
JAX00159014	8	13541102	0	C	T	C	C	C	C	C	C	T	C	C	C	T	C	C	T	C	C	C	C	C	C	H	C	C	C	C	C	C	C	C	C	C	C	T	C	C	C	C	C	C	C	C	C	C	C
JAX00159016	8	13573941	0	T	C	T	T	T	T	T	C	C	C	T	C	C	T	H	C	T	C	T	T	T	H	H	H	C	C	T	T	C	H	T	T	C	T	C	T	T	C	H	T	T	T	C	H	T	C
JAX00159019	8	13604512	0	T	A	T	T	T	T	T	A	A	T	T	T	A	T	H	A	T	A	T	T	T	H	H	H	A	A	T	T	T	H	T	T	T	T	A	T	T	A	H	T	T	T	T	H	T	A
JAX00159020	8	13604867	0	A	G	A	A	A	A	A	G	G	A	A	A	G	A	H	G	A	G	A	A	A	H	N	H	G	G	A	A	A	H	A	A	A	A	G	A	A	G	N	A	A	A	A	H	A	G
JAX00661383	8	13617131	0	C	T	C	C	C	C	C	T	T	C	C	C	T	C	H	T	C	T	C	C	C	H	H	H	T	T	C	C	C	H	C	C	C	C	T	C	C	T	H	C	C	C	C	H	C	T
JAX00233906	8	13624418	0	C	T	C	C	C	C	C	T	T	C	C	C	T	C	H	T	C	T	C	C	C	H	N	H	T	T	C	C	C	H	C	C	C	C	T	C	C	N	H	C	C	C	C	H	C	T
JAX00661386	8	13625010	0	G	C	G	G	G	G	G	G	C	G	G	G	C	G	G	C	G	G	G	G	G	G	H	G	G	G	G	G	G	G	G	G	G	G	C	G	G	G	G	G	G	G	G	G	G	G
JAX00233907	8	13629245	0	T	G	T	T	T	T	T	G	G	T	T	T	G	T	H	G	T	G	T	T	T	H	H	H	G	G	T	T	T	H	T	T	T	T	G	T	T	G	H	T	T	T	T	H	T	G
JAX00661392	8	13655492	0	T	A	T	T	T	T	T	T	A	T	T	T	A	T	T	A	T	T	T	T	T	T	H	T	T	T	T	T	T	T	T	T	T	T	A	T	T	T	T	T	T	T	T	T	T	T
JAX00661393	8	13655514	0	G	A	G	G	G	G	G	G	A	G	G	G	A	G	G	A	G	G	G	G	G	G	H	G	G	G	G	G	G	G	G	G	G	G	A	G	G	G	G	G	G	G	G	G	G	G
JAX00159027	8	13704551	0	C	G	C	C	C	C	C	G	G	G	C	G	G	C	H	G	C	G	C	C	C	H	H	H	G	G	C	C	G	H	C	C	G	C	G	C	C	G	H	C	C	C	G	H	C	G
JAX00661402	8	13726285	0	C	T	C	C	C	C	C	C	T	C	C	C	T	C	C	T	C	C	C	C	C	C	H	C	C	C	C	C	C	C	C	C	C	C	T	C	C	C	C	C	C	C	C	C	C	C
JAX00661404	8	13728523	0	T	C	T	T	T	T	T	C	C	T	T	T	C	T	H	C	T	C	T	T	T	H	C	H	C	C	T	T	T	H	T	T	T	T	C	T	T	C	H	T	T	T	T	H	T	C
JAX00159028	8	13733577	0	T	G	T	T	T	T	T	G	G	T	T	T	G	T	H	G	T	G	T	T	T	H	H	N	G	G	T	T	T	N	T	T	N	T	G	T	T	G	H	T	T	T	T	H	T	N
JAX00661409	8	13750997	0	C	G	C	C	C	C	C	C	G	C	C	C	G	C	C	G	C	C	C	C	C	C	H	C	C	C	C	C	C	C	C	C	C	C	G	C	C	C	C	C	C	C	C	C	C	C
JAX00661417	8	13793536	0	C	T	C	C	C	C	C	C	T	C	C	C	T	C	C	T	C	C	C	C	C	C	H	C	C	C	C	C	C	C	C	C	C	C	T	C	C	C	C	C	C	C	C	C	C	C
JAX00661424	8	13867167	0	A	G	A	A	A	A	A	G	G	A	A	A	G	A	G	G	H	G	A	A	A	G	A	G	G	G	H	A	A	G	A	A	A	A	G	A	A	G	N	A	A	A	A	N	A	G
JAX00661428	8	13879125	0	A	G	A	A	A	A	A	A	G	A	A	A	N	A	A	G	A	A	A	A	A	A	H	A	A	A	A	A	A	A	A	A	A	A	G	A	A	A	A	A	A	A	A	A	A	A
JAX00159041	8	13898334	0	C	A	C	C	C	C	C	A	A	C	C	C	A	C	H	A	C	A	C	C	C	H	H	H	A	A	C	C	C	H	C	C	C	C	A	C	C	A	H	C	C	C	C	H	C	A
JAX00159042	8	13899060	0	C	T	C	C	C	C	C	C	T	C	C	C	T	C	N	T	H	C	C	N	C	N	H	C	C	C	H	C	N	C	C	N	N	C	T	C	C	C	C	C	C	C	C	C	C	C
JAX00661432	8	13925949	0	C	G	C	C	C	C	C	C	G	C	C	C	G	C	C	G	C	C	C	C	C	C	H	C	C	C	C	C	C	C	C	C	C	C	G	C	C	C	C	C	C	C	C	C	C	C
JAX00661437	8	13951142	0	G	A	G	G	G	G	G	A	G	G	G	G	G	G	H	G	G	A	G	G	G	H	G	H	A	A	G	G	G	N	G	G	G	G	G	G	G	A	N	G	G	G	G	H	G	A
JAX00661449	8	14015444	0	A	G	A	A	A	A	A	A	G	A	A	A	G	A	A	G	A	A	A	A	A	A	H	A	A	A	A	A	A	A	A	A	A	A	G	A	A	A	A	A	A	A	A	A	A	A
JAX00661452	8	14022488	0	G	A	G	G	G	G	G	G	G	A	G	A	G	G	G	G	G	G	G	G	G	G	G	G	G	G	G	G	A	G	G	G	A	G	G	G	G	G	G	G	G	G	A	G	G	G
JAX00661454	8	14036876	0	T	G	T	T	T	T	T	G	G	T	T	T	G	T	N	G	T	G	T	T	T	N	H	N	G	G	T	T	T	N	T	T	T	T	G	T	T	G	G	T	T	T	T	N	T	G
JAX00661461	8	14073246	0	C	T	C	C	C	C	C	T	T	C	C	C	T	C	H	T	C	T	C	C	C	H	H	H	T	T	C	C	C	H	C	C	C	C	T	C	C	T	H	C	C	C	C	H	C	T
JAX00661469	8	14143052	0	G	T	G	G	G	G	G	G	G	T	G	T	G	G	G	G	G	G	G	G	G	G	G	G	G	G	G	G	T	G	G	G	T	G	G	G	G	G	G	G	G	G	T	G	G	G
JAX00159058	8	14143112	0	A	G	A	A	A	A	A	G	G	G	A	G	G	A	H	G	A	G	A	A	A	H	H	H	G	G	A	A	G	H	A	A	G	A	G	A	A	G	H	A	A	A	G	H	A	G
JAX00661473	8	14161109	0	A	C	A	A	A	A	A	C	A	C	A	C	A	A	H	A	A	C	A	A	A	H	A	H	C	C	A	A	C	H	A	A	C	A	A	A	A	C	H	A	A	A	C	H	A	C
JAX00661476	8	14168751	0	G	A	G	G	G	G	G	A	G	G	G	G	G	G	H	G	G	A	G	G	G	H	G	H	A	A	G	G	G	H	G	G	G	G	G	G	G	A	H	G	G	G	G	H	G	A
JAX00661477	8	14172649	0	T	A	T	T	T	T	T	A	T	T	T	T	T	T	H	T	T	A	T	T	T	H	T	H	A	A	T	T	T	H	T	T	T	T	T	T	T	A	H	T	T	T	T	H	T	A
JAX00661478	8	14172730	0	C	T	C	C	C	C	C	C	T	C	C	C	T	C	C	T	C	C	C	C	C	C	H	C	C	C	C	C	C	C	C	C	C	C	T	C	C	C	C	C	C	C	C	C	C	C
JAX00159062	8	14180770	0	T	C	T	T	T	T	T	C	C	C	T	C	C	T	N	C	N	C	T	T	T	H	H	H	C	C	N	T	C	N	T	T	C	T	C	T	T	C	H	T	T	T	C	H	T	C
JAX00159063	8	14181531	0	T	C	T	T	T	T	T	C	C	C	T	C	C	T	H	C	T	C	T	T	T	C	H	H	C	C	T	T	C	C	T	T	C	T	C	T	T	C	C	T	T	T	C	N	T	C
JAX00661482	8	14183850	0	C	T	C	C	C	C	C	C	T	T	C	T	T	C	C	T	C	C	C	C	C	C	H	C	C	C	C	C	T	C	C	C	T	C	T	C	C	C	C	C	C	C	T	C	C	C
JAX00661484	8	14189061	0	C	T	C	C	C	C	C	C	C	T	C	T	C	C	C	C	C	C	C	C	C	C	C	C	C	C	C	C	T	C	C	C	T	C	C	C	C	C	C	C	C	C	T	C	C	C
JAX00661488	8	14203015	0	T	A	T	T	T	T	T	T	A	A	T	H	N	T	T	A	T	T	T	T	T	T	T	T	T	T	T	T	A	T	T	T	A	T	A	T	T	T	T	T	T	T	A	T	T	T
JAX00661493	8	14205989	0	C	T	C	C	C	C	C	C	T	C	C	C	T	C	C	T	C	C	C	C	C	C	H	C	C	C	C	C	C	C	C	C	C	C	T	C	C	C	C	C	C	C	C	C	C	C
JAX00661496	8	14230930	0	C	T	C	C	C	C	C	C	T	C	C	C	T	C	C	T	C	C	C	C	C	C	H	C	C	C	C	C	C	C	C	C	C	C	T	C	C	C	C	C	C	C	C	C	C	C
JAX00661497	8	14235905	0	T	C	T	T	T	T	T	C	C	C	T	C	C	T	T	C	T	C	T	T	T	N	H	N	C	C	T	T	C	N	T	T	C	T	C	T	T	C	H	T	T	T	C	H	T	C
JAX00661504	8	14244894	0	G	A	G	G	G	G	G	A	A	A	G	A	A	G	H	A	G	A	G	G	G	H	H	H	A	A	G	G	A	H	G	G	A	G	A	G	G	A	H	G	G	G	A	H	G	A
JAX00661505	8	14248562	0	C	T	C	C	C	C	C	T	C	C	C	C	C	C	H	C	C	T	C	C	C	H	C	H	T	T	C	C	C	H	C	C	C	C	C	C	C	T	H	C	C	C	C	H	C	T
JAX00159072	8	14301441	0	G	A	G	G	G	G	G	A	A	A	G	A	A	G	H	A	G	A	G	G	G	H	H	H	A	A	G	G	A	H	G	G	A	G	A	G	G	A	H	G	G	G	A	H	G	A
JAX00661519	8	14323902	0	G	A	G	G	G	G	G	G	A	G	G	G	A	G	G	A	G	G	G	G	G	G	G	G	G	G	G	G	G	G	G	G	G	G	A	G	G	G	G	G	G	G	G	G	G	G
JAX00661520	8	14324168	0	A	T	A	A	A	A	A	A	T	A	A	A	T	A	A	T	A	A	A	A	A	A	H	A	A	A	A	A	A	A	A	A	A	A	T	A	A	A	A	A	A	A	A	A	A	A
JAX00661522	8	14327797	0	A	G	A	A	A	A	A	G	G	G	A	G	G	A	A	G	A	G	A	A	A	A	N	A	G	G	A	A	G	A	A	A	G	A	G	A	A	G	A	A	A	A	G	A	A	G
JAX00159073	8	14328722	0	A	G	A	A	A	A	A	G	G	A	A	A	G	A	H	G	A	G	A	A	A	H	H	H	G	G	A	A	A	H	A	A	A	A	G	A	A	G	H	A	A	A	A	H	A	G
JAX00661532	8	14353641	0	T	C	T	T	T	T	T	C	C	T	T	T	C	T	N	C	T	C	T	T	T	C	H	H	C	C	T	T	T	H	T	T	T	T	C	T	T	C	C	T	T	T	T	C	T	C
JAX00661539	8	14368118	0	A	T	A	A	A	A	A	T	A	A	A	A	A	A	H	A	A	T	A	A	A	H	A	H	T	T	A	A	A	H	A	A	A	A	A	A	A	T	H	A	A	A	A	H	A	T
JAX00661543	8	14372291	0	C	T	C	C	C	C	C	T	T	C	C	N	T	C	H	T	C	T	C	C	C	H	H	H	T	T	C	C	C	H	C	C	C	C	T	C	C	T	H	C	C	C	C	H	C	T
JAX00661555	8	14407855	0	G	A	G	G	G	G	G	G	A	G	G	G	A	G	G	A	G	G	G	G	G	G	H	G	G	G	G	G	G	G	G	G	G	G	A	G	G	G	G	G	G	G	G	G	G	G
JAX00661558	8	14412130	0	T	C	T	T	T	T	T	C	C	T	T	T	C	T	H	C	T	C	T	T	T	H	H	H	C	C	T	T	T	H	T	T	T	T	C	T	T	C	H	T	T	T	T	H	T	C
JAX00233928	8	14426782	0	C	T	C	C	C	C	C	C	T	C	C	C	T	C	C	T	C	C	C	C	C	C	N	C	C	C	C	C	C	C	C	C	C	C	T	C	C	C	C	C	C	C	C	C	C	C
JAX00661568	8	14473789	0	G	A	G	G	G	G	G	A	G	G	G	G	G	G	N	G	G	A	G	G	G	A	G	N	A	A	G	G	G	A	G	G	G	G	G	G	G	A	N	G	G	G	G	N	G	A
JAX00159084	8	14476471	0	T	C	C	T	C	C	C	C	C	C	C	C	C	T	C	C	C	C	C	C	C	C	C	C	C	C	T	T	C	T	C	C	C	C	C	T	C	C	C	C	C	C	C	C	C	C
JAX00661571	8	14478019	0	T	C	T	T	T	T	T	C	C	T	T	T	C	T	T	C	T	C	T	T	T	T	T	T	C	C	T	T	T	T	T	T	T	T	C	T	T	C	T	T	T	T	T	T	T	C
JAX00661573	8	14478310	0	A	G	A	A	A	A	A	G	G	A	A	A	G	A	H	G	A	G	A	A	A	H	H	N	G	G	A	A	A	N	A	A	A	A	G	A	A	G	H	A	A	A	A	N	A	G
JAX00661574	8	14480071	0	G	A	G	G	G	G	G	A	G	G	G	G	G	G	H	G	G	A	G	G	G	H	G	H	A	A	G	G	G	H	G	G	G	G	G	G	G	A	H	G	G	G	G	H	G	A
JAX00159086	8	14481408	0	C	T	T	C	T	T	T	C	C	T	T	T	C	C	H	C	T	C	T	T	T	H	H	H	C	C	C	C	T	C	T	T	T	T	C	H	T	C	H	T	T	T	T	H	T	C
JAX00661576	8	14494212	0	G	T	G	G	G	G	G	G	T	G	G	G	T	G	G	T	G	G	G	G	G	G	T	G	G	G	G	G	G	G	G	G	G	G	T	G	G	G	G	G	G	G	G	G	G	G
JAX00159087	8	14514856	0	G	A	A	G	A	A	A	G	G	A	A	A	G	G	H	G	A	G	A	A	A	H	H	H	G	G	G	G	A	G	A	A	A	A	G	H	A	G	H	A	A	A	A	H	A	G
JAX00661589	8	14529823	0	T	C	T	T	T	T	T	C	T	T	T	T	T	T	H	T	T	C	T	T	T	H	T	H	C	C	T	T	T	H	T	T	T	T	T	T	T	C	C	T	T	T	T	H	T	C
JAX00661591	8	14532053	0	C	G	C	C	C	C	C	G	G	G	C	G	G	C	N	G	C	G	C	C	C	H	N	H	G	G	C	C	G	H	C	C	G	C	G	C	C	G	N	C	C	C	C	H	C	G
JAX00190240	8	14536635	0	G	A	A	G	A	A	A	A	A	A	A	A	A	G	A	A	A	A	A	A	A	A	A	A	A	A	G	G	A	H	A	A	A	A	A	H	A	A	A	A	A	A	A	A	A	A
JAX00661593	8	14539514	0	G	A	G	G	G	G	G	A	G	G	G	G	G	G	H	G	G	A	G	G	G	H	G	H	A	A	G	G	G	H	G	G	G	G	G	G	G	A	H	G	G	G	G	N	G	A
JAX00661594	8	14543857	0	C	T	C	C	C	C	C	T	C	C	C	C	C	C	H	C	C	T	C	C	C	H	C	N	N	T	C	C	C	H	C	C	C	C	C	C	C	N	H	C	C	C	C	H	C	T
JAX00661598	8	14564756	0	C	G	G	C	G	G	G	G	C	C	G	C	C	C	G	C	G	G	G	G	G	G	H	G	G	G	C	C	C	H	G	G	C	G	C	H	G	G	G	G	G	G	G	G	G	G
JAX00661602	8	14573328	0	A	G	A	A	A	A	A	A	G	A	A	A	G	A	A	G	A	A	A	A	A	A	H	A	A	A	A	A	A	A	A	A	A	A	G	A	A	A	A	A	A	A	A	A	A	A
JAX00661603	8	14574078	0	C	T	C	C	C	C	C	C	T	C	C	C	T	C	C	T	C	C	C	C	C	C	H	C	C	C	C	C	C	C	C	C	C	C	T	C	C	C	C	C	C	C	C	C	C	C
JAX00159091	8	14574777	0	A	G	G	A	G	G	G	A	A	A	G	A	A	A	H	A	G	A	A	G	G	H	H	H	A	A	A	A	A	A	G	G	A	G	A	H	G	A	H	G	G	G	G	H	G	A
JAX00661607	8	14593704	0	C	T	C	C	C	C	C	C	T	C	C	C	T	C	C	T	C	C	C	C	C	C	N	C	C	C	C	C	C	C	C	C	C	C	T	C	C	C	C	C	C	C	C	C	C	C
JAX00661613	8	14608094	0	A	G	G	A	G	G	G	G	G	A	G	A	G	A	G	N	G	N	G	G	G	G	G	G	G	G	A	A	A	H	N	G	A	G	G	H	G	G	G	G	G	G	G	G	G	G
JAX00159094	8	14609989	0	G	A	A	G	A	A	A	G	G	G	A	G	G	G	H	G	A	G	G	A	A	H	H	H	G	G	G	G	G	G	A	A	G	A	G	H	A	G	H	A	A	A	A	H	A	G
JAX00159095	8	14611009	0	G	A	A	G	A	A	A	G	A	G	A	G	A	G	H	A	A	G	G	A	A	H	A	H	G	G	G	G	G	G	A	A	G	A	A	H	A	G	H	A	A	A	A	H	A	G
JAX00661615	8	14613341	0	T	C	T	T	T	T	T	C	C	T	T	T	C	T	H	C	T	C	C	T	T	H	H	H	C	C	T	T	T	H	T	T	T	T	C	T	T	C	H	T	T	T	T	H	T	C
JAX00661616	8	14614632	0	T	C	T	T	T	T	T	C	C	T	T	T	C	T	H	C	T	C	C	T	T	H	H	H	C	C	T	T	T	H	T	T	T	T	C	T	T	C	H	T	T	T	T	H	T	C
JAX00661617	8	14615863	0	T	C	C	T	C	C	C	T	T	T	C	T	T	T	H	T	C	T	T	C	C	H	H	H	T	T	T	T	T	T	C	C	T	C	T	H	C	T	H	C	C	C	C	H	C	T
JAX00159096	8	14620954	0	C	T	T	C	T	T	T	C	C	C	T	C	C	C	H	C	T	C	C	T	T	H	H	H	C	C	C	C	C	C	T	T	C	T	C	H	T	C	H	T	T	T	T	H	T	C
JAX00661618	8	14621146	0	C	T	C	C	C	C	C	C	T	C	C	C	T	C	C	T	C	C	C	C	C	C	H	C	C	C	C	C	C	C	C	C	C	C	T	C	C	C	C	C	C	C	C	C	C	C
JAX00661620	8	14625741	0	G	A	A	G	A	A	A	G	G	G	A	G	G	G	H	G	A	G	G	A	A	H	H	H	G	G	G	G	G	G	A	A	G	A	G	H	A	G	H	A	A	A	A	H	A	G
JAX00661623	8	14628556	0	C	G	G	C	G	G	G	C	G	C	G	C	G	C	G	G	G	C	C	G	G	H	G	H	C	C	C	C	C	C	G	G	C	G	G	N	G	C	N	G	G	G	G	G	G	C
JAX00661626	8	14631278	0	G	T	G	G	G	G	G	T	T	G	G	G	T	G	H	T	G	T	T	G	G	H	H	H	T	T	G	G	G	H	G	G	G	G	T	G	G	T	H	G	G	G	G	H	G	T
JAX00661630	8	14642622	0	A	G	G	A	G	G	G	A	G	A	G	A	G	A	H	N	G	N	A	G	G	H	G	H	A	A	A	A	A	A	G	G	A	G	G	H	G	A	H	G	G	G	G	H	G	A
JAX00661631	8	14649462	0	T	G	T	T	T	T	T	G	T	T	T	T	T	T	H	T	T	G	G	T	T	H	T	H	G	G	T	T	T	H	T	T	T	T	T	T	T	G	H	T	T	T	T	N	T	G
JAX00661633	8	14652068	0	C	A	A	C	A	A	A	C	C	C	A	C	C	C	H	C	A	C	C	A	A	H	H	H	C	C	C	C	C	C	A	A	C	A	C	H	A	C	H	A	A	A	A	H	A	C
JAX00159099	8	14652734	0	T	C	C	T	C	C	C	T	C	T	C	T	C	T	T	C	C	T	T	C	C	T	C	T	T	T	T	T	T	T	C	N	T	C	C	T	N	T	T	C	C	C	C	T	C	T
JAX00661641	8	14668368	0	T	C	T	T	T	T	T	T	C	T	T	T	C	T	T	C	T	T	T	T	T	T	H	T	T	T	T	T	T	T	T	T	T	T	C	T	T	T	T	T	T	T	T	T	T	T
JAX00661642	8	14668891	0	G	A	G	G	G	G	G	G	A	G	G	G	A	G	G	A	G	G	G	G	G	G	H	G	G	G	G	G	G	G	G	G	G	G	A	G	G	G	G	G	G	G	G	G	G	G
JAX00661651	8	14690859	0	G	A	G	G	G	G	G	A	G	G	G	G	G	G	H	G	G	A	A	G	G	H	G	H	A	A	G	G	G	H	G	G	G	G	G	G	G	A	N	G	G	G	G	G	G	A
JAX00661653	8	14693889	0	C	T	C	C	C	C	C	C	T	C	C	C	T	C	C	T	C	C	C	C	C	C	H	C	C	C	C	C	C	C	C	C	C	C	T	C	C	C	C	C	C	C	C	C	C	C
JAX00661657	8	14717072	0	A	G	A	A	A	A	A	G	G	A	A	A	G	A	H	G	A	G	G	A	A	N	H	H	G	G	A	A	A	H	A	A	A	A	G	A	A	G	H	A	A	A	A	N	A	G
JAX00661661	8	14733380	0	G	C	G	G	G	G	G	C	G	G	G	G	G	G	G	G	G	C	C	G	G	G	G	G	C	C	G	G	G	G	G	G	G	G	G	G	G	C	G	G	G	G	G	G	G	C
JAX00661663	8	14765677	0	C	T	C	C	C	C	C	C	C	T	C	T	C	C	C	C	C	C	C	C	C	C	C	C	C	C	C	C	T	C	C	C	T	C	C	C	C	C	C	C	C	C	C	C	C	C
JAX00661668	8	14783772	0	G	A	A	G	A	A	A	G	G	G	A	G	G	G	H	G	A	G	G	A	A	H	H	H	G	G	G	G	G	G	A	A	G	A	G	H	A	G	H	A	A	A	A	H	A	G
JAX00661672	8	14800663	0	C	T	C	C	C	C	C	C	T	C	C	C	T	C	C	T	C	C	C	C	C	C	H	C	C	C	C	C	C	C	C	C	C	C	T	C	C	C	C	C	C	C	C	C	C	C
JAX00159109	8	14818539	0	T	C	C	T	C	C	C	T	T	T	C	T	T	T	H	T	C	T	T	C	C	H	H	H	T	T	T	T	T	T	C	C	T	C	T	H	C	T	H	C	C	C	C	H	C	T
JAX00661675	8	14827507	0	C	T	C	C	C	C	C	C	T	C	C	C	T	C	C	T	C	C	C	C	C	C	H	C	C	C	C	C	C	C	C	C	C	C	T	C	C	C	C	C	C	C	C	C	C	C
JAX00661676	8	14828773	0	G	A	G	G	G	G	G	G	A	G	G	G	A	G	G	A	G	G	G	G	G	G	H	G	G	G	G	G	G	G	G	G	G	G	A	G	G	G	G	G	G	G	G	G	G	G
JAX00661679	8	14832401	0	A	G	A	A	A	A	A	A	G	G	A	G	G	A	A	G	A	A	A	A	A	A	H	A	A	A	A	A	G	A	A	A	G	A	G	A	A	A	A	A	A	A	A	A	A	A
JAX00159112	8	14858730	0	G	A	G	G	G	G	G	G	A	G	G	G	A	G	G	A	G	G	G	G	G	G	H	G	G	G	G	G	G	G	G	G	G	G	A	G	G	G	G	G	G	G	G	G	G	G
JAX00661690	8	14871393	0	G	T	G	G	G	G	G	G	G	T	G	T	G	G	G	G	G	G	G	G	G	G	G	G	G	G	G	G	T	G	G	G	T	G	G	G	G	G	G	G	G	G	G	G	G	G
JAX00661692	8	14881761	0	C	G	C	C	C	C	C	G	G	G	C	G	G	C	G	G	C	G	G	C	C	G	H	H	G	G	C	C	G	N	C	C	G	C	G	C	C	G	H	C	C	C	C	H	C	G
JAX00661693	8	14881834	0	T	G	T	T	T	T	T	G	G	T	T	T	G	T	H	G	T	G	G	T	T	N	H	H	G	G	T	T	T	H	T	T	T	T	G	T	T	G	H	T	T	T	T	H	T	G
JAX00661696	8	14896815	0	G	A	G	G	G	G	G	G	A	G	G	G	A	G	G	A	G	G	G	G	G	G	H	G	G	G	G	G	G	G	G	G	G	G	A	G	G	G	G	G	G	G	G	G	G	G
JAX00661697	8	14897643	0	G	A	G	G	G	G	G	G	G	A	G	A	G	G	G	G	G	G	G	G	G	G	G	G	G	G	G	G	A	G	G	G	A	G	G	G	G	G	G	G	G	G	G	G	G	G
JAX00159118	8	14922171	0	C	T	T	C	T	T	T	C	C	T	T	T	C	C	H	C	T	C	C	T	T	H	H	H	C	C	C	C	T	C	T	T	T	T	C	H	T	C	H	T	T	T	T	H	T	C
JAX00159119	8	14942105	0	T	G	T	T	T	T	T	G	G	T	T	T	G	T	H	G	T	G	G	T	T	N	H	H	G	G	T	T	T	H	T	T	T	T	G	T	T	G	H	T	T	T	T	H	T	G
JAX00159120	8	14942159	0	G	A	G	G	G	G	G	A	A	G	G	G	A	G	H	A	G	A	A	G	G	H	H	N	A	A	G	G	G	H	G	G	G	G	A	G	G	A	N	G	G	G	G	N	G	A
JAX00661714	8	14947262	0	C	A	C	C	C	C	C	C	A	C	C	C	A	C	C	A	C	C	C	C	C	C	A	C	C	C	C	C	C	C	C	C	C	C	A	C	C	C	C	C	C	C	C	C	C	C
JAX00661727	8	14988427	0	G	T	T	G	T	T	T	T	G	G	T	G	G	G	T	G	T	T	T	T	T	T	H	T	T	T	G	G	G	H	T	T	G	T	G	H	T	T	T	T	T	T	T	T	T	T
JAX00661730	8	14991493	0	G	A	A	G	A	A	A	A	G	G	A	G	G	G	A	G	A	A	A	A	A	A	H	A	A	A	G	G	G	H	A	A	G	A	G	H	A	A	A	A	A	A	A	A	A	A
JAX00661731	8	14992002	0	G	A	A	G	A	A	A	G	G	G	A	G	G	G	N	G	A	G	G	A	A	H	H	H	G	G	G	G	G	G	A	A	G	A	G	H	A	G	H	A	A	A	A	H	A	G
JAX00159126	8	15026017	0	G	A	G	G	A	G	A	G	A	G	G	G	A	G	H	A	H	G	G	A	A	G	H	H	G	G	G	G	G	G	H	A	G	A	A	H	A	G	G	A	G	H	G	G	G	G
JAX00233943	8	15034063	0	T	C	T	T	C	T	C	T	T	T	T	T	T	T	H	T	H	T	T	C	C	T	T	H	T	T	T	T	T	T	H	C	T	C	T	H	C	T	T	C	T	H	T	T	T	T
JAX00661750	8	15042894	0	G	A	G	G	A	G	A	G	G	G	G	G	G	G	H	G	H	G	G	A	A	G	G	H	G	G	G	G	G	G	H	A	G	A	G	H	A	G	G	A	G	H	G	G	G	G
JAX00661753	8	15047924	0	C	T	C	C	C	C	C	C	C	T	C	T	C	C	C	C	C	C	C	C	C	C	C	C	C	C	C	C	T	C	C	C	T	C	C	C	C	C	C	C	C	C	C	C	C	C
JAX00661760	8	15062977	0	G	A	G	G	A	G	A	G	A	G	G	G	A	G	H	A	H	G	G	A	A	G	H	H	G	G	G	G	G	G	H	A	G	A	A	H	A	G	G	A	G	H	G	G	G	G
JAX00661765	8	15084561	0	T	C	T	T	C	T	C	C	C	C	T	C	C	T	C	C	C	C	C	C	C	C	C	C	C	C	T	N	C	C	C	C	C	C	C	C	C	C	C	C	T	C	T	C	T	C
JAX00159130	8	15089139	0	C	T	T	C	C	T	C	C	C	C	T	C	C	C	C	C	N	C	C	C	C	H	H	C	C	C	C	C	C	C	H	C	C	C	C	C	C	C	H	C	T	H	T	H	T	C
JAX00661775	8	15130238	0	T	C	T	T	C	T	C	C	C	T	T	T	C	T	C	C	H	C	C	C	C	H	H	C	C	C	T	T	T	H	H	C	T	C	C	H	C	C	N	C	T	H	T	H	T	C
JAX00159134	8	15131955	0	T	C	C	T	T	C	T	T	T	T	C	T	T	T	T	T	N	T	T	T	T	T	N	T	T	T	T	T	T	T	H	T	T	T	T	T	T	T	N	T	C	T	C	T	C	T
JAX00661779	8	15158713	0	T	C	C	T	C	C	C	C	C	T	C	T	C	T	C	C	C	C	C	C	C	C	C	C	C	C	T	T	T	H	C	C	T	C	C	N	C	C	C	C	C	C	C	C	C	C
JAX00661780	8	15164020	0	T	C	T	T	T	T	T	C	C	T	T	T	C	T	H	C	T	C	C	T	T	H	H	H	C	C	T	T	T	H	T	T	T	T	C	T	T	C	H	T	T	T	T	H	T	C
JAX00661786	8	15174906	0	C	T	C	C	T	C	T	C	C	C	C	C	C	C	H	C	H	C	C	T	T	C	C	H	C	C	C	C	C	C	H	T	C	T	C	H	T	C	C	H	C	N	C	C	C	C
JAX00661787	8	15175097	0	G	C	C	G	C	C	C	C	C	G	C	G	C	G	C	C	C	C	C	C	C	C	C	C	C	C	G	G	G	H	C	C	G	C	C	H	C	C	C	C	C	C	C	C	C	C
JAX00159137	8	15179845	0	G	A	A	G	G	A	G	G	G	G	A	G	G	G	G	G	H	G	G	G	G	H	H	G	G	G	G	G	G	G	H	G	G	G	G	G	G	G	N	G	A	H	A	H	A	G
JAX00661791	8	15180909	0	T	G	T	T	T	T	T	T	T	G	T	G	T	T	T	T	T	T	T	T	T	T	T	T	T	T	T	T	G	T	T	T	G	T	T	T	T	T	T	T	T	T	T	T	T	T
JAX00159138	8	15186554	0	A	G	A	A	G	A	G	G	G	G	A	G	G	A	G	G	H	G	G	G	G	A	H	G	H	G	A	A	G	A	H	G	G	G	G	H	G	G	A	G	A	H	A	A	A	N
JAX00661796	8	15210178	0	A	G	A	A	G	A	G	G	G	G	A	G	G	A	G	G	H	G	G	G	G	H	H	G	G	G	A	A	G	H	H	G	G	G	G	H	G	G	H	G	A	H	A	H	A	G
JAX00159139	8	15222409	0	C	T	C	C	T	C	T	T	T	C	C	C	T	C	T	T	H	T	T	T	T	H	H	T	T	T	C	C	C	H	H	T	C	T	T	H	T	T	H	T	C	H	C	H	C	T
JAX00159140	8	15222498	0	T	C	T	T	C	T	C	T	C	T	T	T	C	T	H	C	H	T	T	C	C	T	H	H	T	T	T	T	T	T	H	C	T	C	C	H	C	T	T	C	T	H	T	T	T	T
JAX00661800	8	15229043	0	C	T	C	C	C	C	C	C	C	T	C	T	C	C	C	C	C	C	C	C	C	C	C	C	C	C	C	C	T	C	C	C	T	C	C	C	C	C	C	C	C	C	C	C	C	C
JAX00661801	8	15238230	0	A	C	C	A	A	C	A	A	A	A	C	A	A	A	A	A	H	A	A	A	A	H	H	A	A	A	A	A	A	A	H	A	A	A	A	A	A	A	H	A	C	H	C	H	C	A
JAX00159142	8	15240416	0	T	C	T	T	C	T	C	C	C	T	T	T	C	T	C	C	H	C	C	C	C	C	H	C	C	C	T	T	N	C	H	C	T	C	C	H	C	C	N	C	T	H	T	C	T	C
JAX00661803	8	15249856	0	C	T	C	C	C	C	C	T	C	C	C	C	C	C	H	C	C	T	T	C	C	H	C	H	T	T	C	C	C	H	C	C	C	C	C	C	C	T	H	C	C	C	C	H	C	T
JAX00661807	8	15274329	0	C	A	C	C	A	C	A	A	C	C	C	C	C	C	A	C	H	A	A	A	A	H	C	A	A	A	C	C	C	H	N	A	C	A	C	H	A	A	H	A	C	H	C	H	C	A
JAX00661810	8	15287914	0	T	G	G	T	G	G	G	G	T	T	G	T	T	T	G	T	G	G	G	G	G	G	H	G	G	G	T	T	T	H	G	G	T	G	T	H	G	G	G	G	G	G	G	G	G	G
JAX00190241	8	15297103	0	T	C	C	T	C	C	C	C	C	C	C	C	C	T	C	C	C	C	C	C	C	C	C	C	C	C	T	T	C	H	C	C	C	C	C	H	C	C	C	C	C	C	C	C	C	C
JAX00661816	8	15306660	0	A	C	A	A	A	A	A	A	A	C	A	C	A	A	A	A	A	A	A	A	A	A	A	A	A	A	A	A	C	A	A	A	C	A	A	A	A	A	A	A	A	A	A	A	A	A
JAX00661817	8	15306698	0	T	C	T	T	T	T	T	T	T	C	T	C	T	T	T	T	T	T	T	T	T	T	T	T	T	T	T	T	C	T	T	T	C	T	T	T	T	T	T	T	T	T	T	T	T	T
JAX00661821	8	15345559	0	C	G	G	C	C	G	C	C	C	C	G	C	C	C	C	C	H	C	C	C	C	H	H	C	C	C	N	C	C	C	H	C	C	C	C	C	C	C	H	C	G	H	G	H	G	C
JAX00661822	8	15346185	0	T	C	T	T	C	T	C	T	T	T	T	T	T	T	H	T	H	T	T	C	C	T	T	H	T	T	T	T	T	T	H	C	T	C	T	H	C	T	T	C	T	H	T	T	T	T
JAX00661823	8	15351541	0	T	C	T	T	T	T	T	C	T	T	T	T	T	T	H	T	T	C	C	T	T	H	T	H	C	C	T	T	T	H	T	T	T	T	T	T	T	C	H	T	T	T	T	H	T	C
JAX00159149	8	15351767	0	C	G	C	C	G	C	G	G	G	C	C	C	G	C	G	G	H	G	G	G	G	H	H	G	G	G	C	C	C	H	H	G	C	G	G	H	G	G	H	G	C	H	C	H	C	G
JAX00159152	8	15369047	0	T	C	T	T	C	T	C	T	C	T	T	T	C	T	H	C	H	T	T	C	C	T	H	H	T	T	T	T	T	T	H	C	T	C	C	H	C	T	T	C	T	H	T	T	T	T
JAX00159153	8	15396849	0	G	C	G	G	C	G	C	C	C	G	G	G	C	G	C	C	H	C	C	C	C	H	H	C	C	C	G	G	G	H	H	C	G	C	C	H	C	C	H	C	G	H	G	H	G	C
JAX00661833	8	15402632	0	A	G	A	A	G	A	G	A	A	A	A	A	A	A	H	A	H	A	A	G	G	A	A	H	A	A	A	A	A	A	H	G	A	G	A	H	G	A	A	G	A	H	A	A	A	A
JAX00661835	8	15404535	0	G	C	G	G	G	G	G	G	G	C	G	C	G	G	G	G	G	G	G	G	G	G	G	G	G	G	G	G	C	G	G	G	C	G	G	G	G	G	G	N	G	G	G	G	G	H
JAX00159156	8	15420528	0	T	G	T	T	G	T	G	T	T	T	T	T	T	T	N	T	T	T	T	G	G	T	T	T	T	T	T	T	T	T	T	G	T	G	T	T	G	T	T	G	T	T	T	T	T	T
JAX00661838	8	15495230	0	T	G	T	T	G	T	G	G	G	T	T	T	G	T	G	G	H	G	G	G	G	H	H	G	G	G	T	T	T	H	H	G	T	G	G	H	G	G	H	G	T	H	T	H	T	G
JAX00159161	8	15495541	0	C	T	C	C	T	C	T	C	T	C	C	C	T	C	H	T	H	C	C	T	T	C	H	H	C	C	C	C	C	C	H	T	C	T	T	H	T	C	C	T	C	H	C	C	C	C
JAX00661843	8	15501972	0	G	T	G	G	G	G	G	G	G	T	G	T	G	G	G	G	G	G	G	G	G	G	G	G	G	G	G	G	T	G	G	G	T	G	G	G	G	G	G	G	G	G	G	G	G	G
JAX00661844	8	15502462	0	A	C	C	A	C	C	C	C	C	A	C	A	C	A	C	C	C	C	C	C	C	C	C	C	C	C	A	A	A	H	C	C	A	C	C	H	C	C	C	C	C	C	C	C	C	C
JAX00661846	8	15528835	0	G	A	A	G	G	A	G	G	G	G	A	G	G	G	G	G	H	G	G	G	G	H	H	G	G	G	G	G	G	G	H	G	G	G	G	G	G	G	H	G	A	H	A	H	A	G
JAX00661848	8	15532153	0	G	T	G	G	G	G	G	G	G	T	G	T	G	G	G	G	G	G	G	G	G	G	G	G	G	G	G	G	G	G	G	G	T	G	G	G	G	G	G	G	G	G	G	G	G	G
JAX00661853	8	15549585	0	T	C	T	T	T	T	T	C	T	T	T	T	T	T	C	T	T	C	C	T	T	N	T	N	C	C	T	T	T	N	T	T	T	T	T	T	T	C	H	T	T	T	T	N	T	C
JAX00159168	8	15566467	0	A	C	A	A	C	A	C	A	C	A	A	A	C	A	H	C	H	A	A	C	C	A	H	N	A	A	A	A	A	A	H	C	A	C	C	H	C	A	A	C	A	A	A	A	A	A
JAX00661861	8	15580925	0	C	T	T	C	C	T	C	C	C	C	T	C	C	C	N	C	H	C	C	C	C	H	H	C	N	C	C	C	C	C	H	C	N	C	C	C	C	C	H	C	T	H	T	H	H	C
JAX00661866	8	15587815	0	G	A	G	G	G	G	G	A	G	A	G	A	G	G	H	G	G	A	A	G	G	H	G	H	A	A	G	G	G	H	G	G	A	G	G	G	G	A	H	G	G	G	G	H	G	A
JAX00661869	8	15604740	0	C	T	C	C	C	C	C	C	C	T	C	T	C	C	C	C	C	C	C	C	C	C	C	C	C	C	C	C	C	C	C	C	T	C	C	C	C	C	C	C	C	C	C	C	C	C
JAX00661872	8	15607681	0	C	A	C	C	A	C	A	C	C	C	C	C	C	C	H	C	H	C	C	A	A	C	C	H	C	C	C	C	C	C	H	A	C	A	C	H	A	C	C	A	C	H	C	C	C	C
JAX00159171	8	15625972	0	A	G	A	A	G	A	G	G	G	G	A	G	G	A	G	G	H	G	G	G	G	H	H	G	G	G	A	A	A	H	H	G	G	G	G	H	G	G	H	G	A	H	A	H	A	G
JAX00661874	8	15628630	0	T	G	G	T	G	G	G	G	G	G	G	G	G	T	G	G	G	G	G	G	G	G	G	G	G	G	T	T	T	H	G	G	G	G	G	H	G	G	G	G	G	G	G	G	G	G
JAX00661878	8	15635384	0	T	G	G	T	G	G	G	G	G	G	G	G	G	T	G	G	G	G	G	G	G	G	G	G	G	G	T	T	T	H	G	G	G	G	G	H	G	G	G	G	G	G	G	G	G	G
JAX00661881	8	15659784	0	T	C	T	T	C	T	C	T	C	C	T	C	C	T	H	C	H	T	T	C	C	T	N	H	T	T	T	T	T	T	H	C	C	C	C	H	C	T	T	C	T	H	T	T	T	T
JAX00661884	8	15665584	0	T	C	T	T	T	T	T	C	T	C	T	C	T	T	H	T	T	C	C	T	T	N	T	T	C	C	T	T	T	N	T	T	C	T	T	T	T	C	T	T	T	T	T	T	T	C
JAX00159174	8	15672849	0	A	G	A	A	G	A	G	G	G	G	A	G	G	A	G	G	H	G	G	G	G	H	H	G	G	G	A	A	A	H	H	G	G	G	G	H	G	G	H	G	A	H	A	H	A	G
JAX00661890	8	15683978	0	C	T	C	C	T	C	T	C	C	T	C	T	C	C	H	C	H	C	C	T	T	C	C	H	C	C	C	C	C	C	H	T	T	T	C	H	T	C	C	T	C	H	C	C	C	C
JAX00661893	8	15685872	0	T	C	T	T	C	T	C	T	T	T	T	T	T	T	C	T	H	T	T	C	C	T	T	C	N	T	T	T	T	T	H	C	T	C	T	H	C	T	T	C	T	H	T	T	T	T
JAX00159175	8	15690584	0	G	A	G	G	A	G	A	G	G	G	G	G	G	G	H	G	H	G	G	A	A	G	G	H	G	G	G	G	G	G	H	A	G	A	G	H	A	G	G	A	G	N	G	G	G	G
JAX00159176	8	15691045	0	C	T	C	C	T	C	T	C	C	C	C	C	C	C	H	C	H	C	C	T	T	C	C	H	C	C	C	C	C	C	H	T	C	T	C	H	T	C	C	T	C	H	C	C	C	C
JAX00661896	8	15702859	0	T	C	T	T	T	T	T	T	T	C	T	C	T	T	T	T	T	T	T	T	T	T	T	T	T	T	T	T	T	T	T	T	C	T	T	T	T	T	T	T	T	T	T	T	T	T
JAX00159177	8	15705637	0	C	A	C	C	A	C	A	C	A	C	C	C	A	C	H	A	H	C	C	A	A	C	H	H	C	C	C	C	C	C	H	A	C	A	A	H	A	C	C	A	C	H	C	C	C	C
JAX00661903	8	15711344	0	A	C	A	A	C	A	C	C	C	A	A	A	C	A	C	C	H	C	C	C	C	H	H	C	C	C	A	A	A	H	H	C	A	C	C	H	C	C	H	C	A	H	A	H	A	C
JAX00661907	8	15728280	0	G	A	G	G	A	G	A	G	G	G	G	G	G	G	H	G	H	G	G	A	A	G	G	H	G	G	G	G	G	G	H	A	G	A	G	H	A	G	G	A	G	H	G	G	G	G
JAX00661911	8	15729506	0	G	C	G	G	C	G	C	G	G	C	G	C	G	G	G	G	G	G	G	C	C	G	G	N	G	G	G	G	G	G	N	C	C	C	G	G	C	G	G	C	G	N	G	G	G	G
JAX00661913	8	15732093	0	C	A	C	C	C	C	C	A	C	A	C	A	C	C	C	C	C	A	A	C	C	C	C	C	A	A	C	C	C	C	C	C	A	C	C	C	C	A	C	C	C	C	C	C	C	A
JAX00159180	8	15741416	0	A	G	A	A	G	A	G	G	G	G	A	G	G	A	G	G	N	G	G	G	G	H	N	G	G	G	A	A	A	N	A	G	G	G	G	H	G	G	N	G	A	H	A	N	A	G
JAX00159181	8	15768334	0	G	A	G	G	A	G	A	G	A	G	G	G	A	G	H	A	H	G	G	A	A	G	H	H	G	G	G	G	G	G	H	A	G	A	A	H	A	G	G	A	G	H	G	G	G	G
JAX00661918	8	15796969	0	A	G	A	A	G	A	G	G	G	G	A	G	G	A	G	G	H	G	G	G	G	H	H	G	G	G	A	A	A	H	H	G	G	G	G	H	G	G	H	G	A	H	A	H	A	G
JAX00661922	8	15814530	0	T	G	T	T	G	T	G	G	G	G	T	G	G	T	G	G	H	G	G	G	G	H	H	G	G	G	T	T	T	H	H	G	G	G	G	H	G	G	H	G	T	H	T	H	T	G
JAX00159184	8	15819062	0	A	G	A	A	G	A	G	G	G	G	A	G	G	A	G	G	H	G	G	G	G	N	H	G	G	G	A	A	A	H	H	G	G	G	G	H	G	G	H	G	A	H	A	H	A	G
JAX00661926	8	15832866	0	G	C	G	G	G	G	G	C	G	C	G	C	G	G	H	G	G	C	C	G	G	H	G	H	C	C	G	G	G	H	G	G	C	G	G	G	G	C	H	G	G	G	G	H	G	C
JAX00661927	8	15837123	0	C	T	C	C	T	C	T	T	T	C	C	C	T	C	T	T	H	T	T	T	T	H	H	T	T	T	C	C	C	H	H	T	C	T	T	H	T	T	H	T	C	H	C	H	C	T
JAX00159189	8	15863797	0	C	T	T	C	C	T	C	T	C	T	T	T	C	C	H	C	H	T	T	C	C	T	H	H	T	T	C	C	C	H	H	C	T	C	C	C	C	T	T	C	T	H	T	T	T	T
JAX00661929	8	15865968	0	G	A	G	G	A	G	A	G	G	G	G	G	G	G	H	G	H	G	G	A	A	G	G	H	G	G	G	G	G	G	H	A	G	A	G	H	A	G	G	A	G	H	G	G	G	G
JAX00661931	8	15868883	0	T	C	C	T	C	C	C	T	C	C	C	C	C	T	H	C	C	T	T	C	C	H	C	H	T	T	T	T	T	T	C	C	C	C	C	H	C	T	H	C	C	C	C	H	C	T
JAX00661932	8	15869947	0	G	A	G	G	A	G	A	A	A	G	G	G	A	G	A	A	H	A	A	A	A	H	H	A	A	A	G	G	G	H	H	A	G	A	A	H	A	A	H	A	G	H	G	H	G	A
JAX00661935	8	15888371	0	C	T	C	C	C	C	C	T	C	T	C	T	C	C	H	C	C	T	T	C	C	H	C	H	T	T	C	C	C	H	C	C	T	C	C	C	C	T	H	C	C	C	C	H	C	T
JAX00661939	8	15896168	0	G	A	G	G	A	G	A	A	A	A	G	A	A	G	A	A	H	A	A	A	A	H	H	A	A	A	G	G	G	H	H	A	A	A	A	H	A	A	H	A	G	H	G	H	G	A
JAX00661940	8	15900323	0	G	A	G	G	G	G	G	A	G	G	G	G	G	G	N	G	G	A	A	G	G	H	G	N	A	A	G	G	G	N	G	G	G	G	G	G	G	A	H	G	G	G	G	H	G	A
JAX00159191	8	15911791	0	A	G	G	A	A	G	A	A	A	A	G	A	A	A	A	A	H	A	A	A	A	H	N	A	A	A	A	A	A	A	H	A	A	A	A	A	A	A	H	A	G	N	G	H	G	A
JAX00661942	8	15914425	0	A	C	C	A	A	C	A	C	A	C	C	C	A	A	N	A	H	C	C	A	A	C	N	N	C	C	A	A	A	H	N	A	C	A	A	A	A	C	C	A	C	C	C	C	C	C
JAX00661943	8	15914760	0	G	A	G	G	A	G	A	G	A	A	G	A	A	G	H	A	H	G	G	A	A	G	H	H	G	G	G	G	G	G	H	A	A	A	A	H	A	G	G	A	G	H	G	G	G	G
JAX00661944	8	15914829	0	T	G	T	T	G	T	G	T	G	G	T	G	G	T	H	G	H	T	T	G	G	T	H	H	T	T	T	T	T	T	H	G	G	G	G	H	G	T	T	G	T	H	T	T	T	T
JAX00661946	8	15918864	0	C	T	C	C	T	C	T	T	T	T	C	T	T	C	T	T	C	T	T	T	T	H	C	T	T	T	C	C	C	H	H	T	T	T	T	H	T	T	N	T	C	N	C	H	C	T
JAX00661951	8	15931368	0	C	T	T	C	C	T	C	C	C	T	T	T	C	C	C	C	H	C	C	C	C	H	H	C	C	C	C	C	C	C	H	C	T	C	C	C	C	C	H	C	T	H	T	H	T	C
JAX00661956	8	15938793	0	G	A	G	G	A	G	A	A	A	G	G	G	A	G	A	A	H	A	A	A	A	H	H	A	A	A	G	G	G	H	H	A	G	A	A	H	A	A	H	A	G	H	G	H	G	A
JAX00159196	8	15965083	0	T	G	G	T	G	G	G	G	G	G	G	G	G	T	G	G	G	G	G	G	G	G	G	G	G	G	T	T	T	H	G	G	G	G	G	N	G	G	G	G	G	G	G	G	G	G
JAX00661983	8	15991134	0	G	A	G	G	A	G	A	A	A	G	G	G	A	G	A	A	H	A	A	A	A	H	H	A	A	A	G	G	G	H	H	A	G	A	A	H	A	A	H	A	G	H	G	H	G	A
JAX00159197	8	15995322	0	C	T	T	C	C	T	C	C	C	C	T	C	C	C	C	C	H	C	C	C	C	C	H	C	C	C	C	C	C	C	H	C	C	C	C	C	C	C	H	C	T	H	T	H	T	C
JAX00661990	8	16006536	0	C	A	A	C	C	A	C	A	C	C	A	C	C	C	H	C	H	A	A	C	C	A	H	H	A	A	C	C	C	H	H	C	C	C	C	C	C	A	A	C	A	H	A	A	A	A
JAX00661991	8	16006578	0	C	T	T	C	C	T	C	T	C	C	T	N	C	C	H	C	H	T	T	C	C	T	H	H	T	T	C	C	C	H	H	C	C	C	C	C	C	T	T	C	T	N	T	T	T	T
JAX00159199	8	16011130	0	A	G	G	A	G	G	G	G	G	A	G	A	G	A	G	G	G	G	G	G	G	G	G	G	G	G	A	A	A	H	G	G	A	G	G	H	G	G	G	G	G	G	G	G	G	G
JAX00661992	8	16011553	0	C	T	C	C	C	C	C	C	C	T	C	T	C	C	C	C	C	C	C	C	C	C	C	C	C	C	C	C	C	C	C	C	T	C	C	C	C	C	C	C	C	C	C	C	C	C
JAX00661999	8	16027829	0	T	C	T	T	T	T	T	C	C	T	T	T	C	T	H	C	T	C	C	T	T	H	H	H	C	C	T	T	T	H	T	T	T	T	C	T	T	C	H	T	T	T	T	H	T	C
JAX00662002	8	16031129	0	C	T	C	C	C	C	C	C	T	C	C	C	T	C	C	T	C	C	C	C	C	C	N	C	C	C	C	C	C	C	C	C	C	C	T	C	C	C	C	C	C	C	C	C	C	C
JAX00662004	8	16035902	0	G	C	G	G	C	G	C	C	G	G	G	G	G	G	C	G	H	C	C	C	C	N	G	C	C	C	G	G	G	H	H	C	G	C	G	H	C	C	C	C	G	H	G	H	G	C
JAX00662005	8	16040807	0	A	C	A	A	A	A	A	A	A	C	A	C	A	A	A	A	A	A	A	A	A	A	A	A	A	A	A	A	A	A	A	A	C	A	A	A	A	A	A	A	A	A	A	A	A	A
JAX00662006	8	16041256	0	C	T	C	C	T	C	T	C	C	C	C	C	C	C	H	C	H	C	C	T	T	C	C	N	C	C	C	C	C	C	H	T	C	T	C	H	T	C	C	T	C	N	C	C	C	C
JAX00662007	8	16050551	0	G	A	G	G	G	G	G	A	G	G	G	G	G	G	H	G	G	N	A	G	G	A	G	H	A	A	G	G	G	H	G	G	G	G	G	G	G	A	H	G	G	G	G	H	G	A
JAX00159202	8	16051433	0	G	C	C	G	G	C	G	G	G	G	C	G	G	G	G	G	H	G	G	G	G	H	H	G	G	G	G	G	G	G	H	G	G	G	G	G	G	G	H	G	C	H	C	N	C	G
JAX00159203	8	16073137	0	T	G	G	T	T	G	T	T	T	G	G	G	T	T	T	T	H	T	T	T	T	N	H	T	T	T	T	T	T	T	H	T	G	T	T	T	T	T	H	T	G	H	G	H	G	T
JAX00662011	8	16075265	0	A	G	A	A	G	A	G	A	G	A	A	A	G	A	H	G	H	A	A	G	G	A	H	H	A	A	A	A	A	A	H	G	A	G	G	H	G	A	A	G	A	H	A	A	A	A
JAX00662012	8	16075742	0	G	A	A	G	A	A	A	A	A	A	A	A	A	G	A	A	A	A	A	A	A	A	A	A	A	A	G	G	G	H	A	A	A	A	A	H	A	A	A	A	A	A	A	A	A	A
JAX00662014	8	16083511	0	C	A	A	C	C	A	C	A	C	A	A	A	C	C	H	C	N	A	A	C	C	A	N	H	A	A	C	C	C	C	N	C	A	C	C	C	C	A	A	C	A	H	A	A	H	A
JAX00159205	8	16085034	0	G	A	A	G	G	A	G	A	G	A	A	A	G	G	H	G	H	A	A	G	G	A	H	H	A	A	G	G	G	H	H	G	A	G	G	G	G	A	A	G	A	H	A	A	A	A
JAX00662016	8	16086196	0	T	C	C	T	C	C	C	T	C	C	C	C	C	T	H	C	C	T	T	C	C	H	C	H	T	T	T	T	T	T	C	C	C	C	C	H	C	T	H	C	C	C	C	H	C	T
JAX00662017	8	16086385	0	G	A	G	G	A	G	A	G	G	G	G	G	G	G	H	G	H	G	G	A	A	G	G	H	G	G	G	G	G	G	H	A	G	A	G	H	A	G	G	A	G	G	G	G	G	G
JAX00662018	8	16091583	0	T	C	T	T	T	T	T	C	T	T	T	T	T	T	H	T	T	C	C	T	T	H	T	H	C	C	T	T	T	H	T	T	T	T	T	T	T	C	H	T	T	T	T	H	T	C
JAX00662019	8	16091702	0	G	T	G	G	G	G	G	G	T	G	G	G	T	G	G	T	G	G	G	G	G	G	H	G	G	G	G	G	G	G	G	G	G	G	T	G	G	G	G	G	G	G	G	G	G	G
JAX00662020	8	16091807	0	T	C	T	T	T	T	T	T	C	T	T	T	C	T	T	C	T	T	T	T	T	T	H	T	T	T	T	T	T	T	T	T	T	T	C	T	T	T	T	T	T	T	T	T	T	T
JAX00159207	8	16098718	0	C	T	T	C	T	T	T	T	T	T	T	T	T	C	T	T	T	T	T	T	T	T	T	T	T	T	C	C	C	H	T	T	T	T	T	H	T	T	T	T	T	T	T	T	T	T
JAX00662022	8	16108368	0	G	A	G	G	G	G	G	G	A	G	G	G	A	G	G	A	G	G	G	G	G	G	H	G	G	G	G	G	G	G	G	G	G	G	A	G	G	G	G	G	G	G	G	G	G	G
JAX00662023	8	16108610	0	G	A	G	G	A	G	A	A	G	G	G	G	G	G	A	G	H	A	A	A	A	H	G	A	A	A	G	G	G	H	H	A	G	A	G	H	A	A	H	A	G	H	G	H	G	A
JAX00159210	8	16138028	0	T	G	T	T	G	T	G	G	G	T	T	T	G	T	G	G	H	G	G	G	G	H	H	G	G	G	T	T	T	H	H	G	T	G	G	N	G	G	H	G	T	H	T	N	H	G
JAX00159214	8	16206477	0	G	T	G	G	T	G	T	G	T	G	G	G	T	G	H	T	H	G	G	T	T	G	H	H	G	G	G	G	G	G	H	T	G	T	T	H	T	G	G	T	G	H	G	G	G	G
JAX00662037	8	16235681	0	A	C	A	A	C	A	C	C	C	A	A	A	C	A	C	C	H	C	C	C	C	H	H	C	C	C	A	A	A	H	H	C	A	C	C	H	C	C	H	C	A	H	A	H	A	C
JAX00662038	8	16235943	0	T	C	T	T	C	T	C	C	C	T	T	T	C	T	C	C	H	C	C	C	C	H	H	C	C	C	T	T	T	H	H	C	T	C	C	H	C	C	H	C	T	H	T	H	T	C
JAX00159217	8	16248632	0	G	A	A	G	G	A	G	G	G	G	A	G	G	G	G	G	N	G	G	G	G	H	H	G	G	G	G	G	G	G	A	G	G	G	G	G	G	G	H	G	A	A	A	H	A	G
JAX00662041	8	16256269	0	T	C	T	T	T	T	T	C	C	T	T	T	C	T	H	C	T	C	C	T	T	H	H	H	C	C	T	T	T	H	T	T	T	T	C	T	T	C	C	T	T	T	T	H	T	C
JAX00662042	8	16257568	0	G	A	G	G	G	G	G	A	G	G	G	G	G	G	H	G	G	A	A	G	G	A	G	H	A	A	G	G	G	H	G	G	G	G	G	G	G	A	A	G	G	G	G	A	G	A
JAX00662044	8	16258330	0	A	G	A	A	A	A	A	A	G	A	A	A	G	A	A	G	A	A	A	A	A	A	G	A	A	A	A	A	A	A	A	A	A	A	G	A	A	A	A	A	H	A	A	A	H	A
JAX00662049	8	16279973	0	C	T	C	C	T	C	T	C	T	C	C	C	T	C	H	T	H	C	C	T	T	C	N	H	C	C	C	C	C	C	H	T	C	T	T	N	T	C	C	T	C	N	C	C	C	C
JAX00662050	8	16280043	0	C	T	T	C	T	T	T	C	T	C	T	C	T	C	H	T	T	C	C	T	T	H	T	H	C	C	C	C	C	C	T	T	C	T	T	H	T	C	H	T	T	T	T	H	T	C
JAX00662056	8	16328489	0	T	C	T	T	C	T	C	C	C	T	T	T	C	T	C	C	H	C	C	C	C	H	H	C	C	C	T	T	T	H	C	C	T	C	C	H	C	C	H	C	T	N	T	H	T	C
JAX00159223	8	16331783	0	T	G	T	T	G	T	G	G	G	T	T	T	G	T	G	G	H	G	G	G	G	H	H	G	G	G	T	T	T	H	G	G	T	G	G	H	G	G	H	G	T	H	T	H	T	G
JAX00159224	8	16336859	0	T	A	T	T	A	T	A	A	A	A	T	A	A	N	A	A	H	A	A	A	A	N	H	A	N	A	T	T	T	H	A	A	A	A	A	H	A	A	T	N	T	H	T	N	T	A
JAX00662061	8	16341031	0	C	A	C	C	C	C	C	A	C	A	C	A	C	C	H	C	C	A	A	C	C	H	C	H	A	A	C	C	C	H	C	C	A	C	C	C	C	A	H	C	C	C	C	H	C	A
JAX00662062	8	16345988	0	T	G	T	T	T	T	T	T	G	T	T	T	G	T	T	G	T	T	T	T	T	T	H	T	T	T	T	T	T	T	T	T	T	T	G	T	T	T	T	T	T	T	T	T	T	T
JAX00662063	8	16349565	0	T	C	T	T	T	T	T	C	T	T	T	T	T	T	H	T	T	C	C	T	T	H	T	H	C	C	T	T	T	H	T	T	T	T	T	T	T	C	H	T	T	T	T	H	T	C
JAX00662064	8	16355500	0	A	C	A	A	C	A	C	C	C	C	A	C	C	A	C	C	H	C	C	C	C	H	H	C	C	C	A	A	A	H	C	C	C	C	C	H	C	C	H	C	A	H	A	H	A	C
JAX00159225	8	16357089	0	G	A	G	G	A	G	A	G	A	G	G	G	A	G	H	A	H	G	G	A	A	G	N	H	G	G	G	G	G	G	A	A	G	A	A	N	A	G	G	A	G	H	G	G	G	G
JAX00662067	8	16369169	0	T	G	T	T	G	T	G	G	G	T	T	T	G	T	G	G	H	G	G	G	G	H	H	G	G	G	T	T	T	H	G	G	T	G	G	H	G	G	H	G	T	H	T	H	T	G
JAX00662068	8	16369207	0	T	A	T	T	A	T	A	T	T	T	T	T	T	T	H	T	T	T	T	A	A	T	T	N	T	T	T	T	T	T	A	A	T	A	T	T	A	T	T	A	T	T	T	T	T	T
JAX00159226	8	16374520	0	C	G	C	C	G	C	G	C	G	C	C	C	G	C	H	G	H	C	C	G	G	C	H	H	C	C	C	C	C	C	G	G	C	G	G	H	G	C	C	G	C	H	C	C	C	C
JAX00159227	8	16376649	0	T	C	T	T	C	T	C	T	C	T	T	T	C	T	N	C	C	T	T	C	C	T	C	H	T	T	T	T	T	T	C	C	T	C	C	C	C	T	T	C	T	C	T	T	T	T
JAX00159228	8	16376860	0	A	G	A	A	G	A	G	A	G	A	A	A	G	A	H	G	H	A	A	G	G	A	H	H	A	A	A	A	A	A	G	G	A	G	G	H	G	A	A	G	A	H	A	A	A	A
JAX00662070	8	16402751	0	C	T	C	C	C	C	C	T	C	C	C	C	C	C	H	C	C	T	T	C	C	H	C	H	T	T	C	C	C	H	C	C	C	C	C	C	C	T	H	C	C	C	C	H	C	T
JAX00662071	8	16402999	0	C	G	C	C	G	C	G	G	G	G	C	G	G	C	G	G	H	G	G	G	G	H	H	G	G	G	C	C	C	H	G	G	G	G	G	H	G	G	H	G	C	H	C	H	C	G
JAX00662076	8	16422167	0	A	G	A	A	A	A	A	G	G	A	A	A	G	A	H	G	A	G	G	A	A	H	H	H	G	G	A	A	A	H	A	A	A	A	G	A	A	G	H	A	A	A	A	H	A	G
JAX00662077	8	16423944	0	G	T	G	G	T	G	T	G	G	G	G	G	G	G	H	G	H	G	G	T	T	G	G	H	G	G	G	G	G	G	T	T	G	T	G	H	T	G	G	T	G	H	G	G	G	G
JAX00662085	8	16449470	0	G	A	G	G	G	G	G	A	G	G	G	G	G	G	H	G	G	A	A	G	G	H	G	H	A	A	G	G	G	N	G	G	G	G	G	G	G	A	H	G	G	G	G	N	G	A
JAX00662098	8	16475849	0	A	G	A	A	G	A	G	G	A	A	A	A	A	A	G	A	H	G	N	G	G	H	A	G	H	G	A	A	A	N	G	G	A	G	A	H	G	G	A	G	A	H	A	N	A	H
JAX00662099	8	16479024	0	T	A	T	T	T	T	T	T	A	T	T	T	A	T	T	A	T	T	T	T	T	T	H	T	T	T	T	T	T	T	T	T	T	T	A	T	T	T	T	T	T	T	T	T	T	T
JAX00662100	8	16481780	0	G	A	A	G	G	A	G	A	G	G	A	G	G	G	H	G	H	A	A	G	G	A	H	H	A	A	G	G	G	H	G	G	G	G	G	G	G	A	A	G	A	H	A	A	A	A
JAX00662101	8	16482285	0	C	G	C	C	C	C	C	C	G	C	C	C	G	C	C	G	C	C	C	C	C	C	H	C	C	C	C	C	C	C	C	C	C	C	G	C	C	C	C	C	C	C	C	C	C	C
JAX00662106	8	16485811	0	A	G	G	A	G	G	G	G	G	G	G	G	G	A	G	G	G	G	G	G	G	G	G	G	G	G	A	A	A	H	G	G	G	G	G	H	G	G	G	G	G	G	G	G	G	G
JAX00159235	8	16487640	0	A	C	C	A	A	C	A	A	A	A	C	A	A	A	A	A	H	A	A	A	A	H	H	A	A	A	A	A	A	A	A	A	A	A	A	A	A	A	H	A	C	H	C	H	C	A
JAX00159236	8	16489591	0	T	C	C	T	C	C	C	C	C	T	C	T	C	T	C	C	C	C	C	C	C	C	C	C	C	C	T	T	T	H	C	C	T	C	C	H	C	C	C	C	C	C	C	C	C	C
JAX00662110	8	16502609	0	A	G	A	A	A	A	A	G	A	A	A	A	A	A	H	A	A	G	G	A	A	H	A	H	G	G	A	A	A	H	A	A	A	A	A	A	A	H	H	A	A	A	A	H	A	G
JAX00159238	8	16536600	0	C	A	A	C	A	A	A	A	A	A	A	A	A	C	A	A	A	A	A	A	A	A	A	A	A	A	C	C	C	H	A	A	A	A	A	H	A	A	A	A	A	A	A	A	A	A
JAX00662119	8	16537608	0	C	A	C	C	A	C	A	C	A	A	C	A	A	C	H	A	H	C	C	A	A	C	H	H	C	C	C	C	C	C	A	A	A	A	A	H	A	C	C	A	C	N	C	C	C	C
JAX00662123	8	16539247	0	C	T	C	C	C	C	C	T	C	T	C	T	C	C	N	C	C	T	T	C	C	H	C	N	T	T	C	C	C	H	C	C	T	C	C	C	C	H	H	C	C	C	C	H	C	T
JAX00662125	8	16544348	0	T	A	A	T	A	A	A	T	T	A	A	A	T	T	H	T	A	T	T	A	A	H	H	H	T	T	T	T	T	T	A	A	A	A	T	H	A	T	N	A	A	A	A	A	A	T
JAX00662126	8	16547702	0	G	A	G	G	A	G	A	G	G	G	G	G	G	G	H	G	A	G	G	A	A	G	G	H	G	G	G	G	G	G	A	A	G	A	G	H	A	G	G	A	G	H	G	G	G	G
JAX00662131	8	16564679	0	A	G	A	A	G	A	G	A	A	A	A	A	A	A	H	A	H	A	A	G	G	A	A	H	A	A	A	A	A	A	G	G	A	G	A	H	G	A	A	G	A	H	A	A	A	A
JAX00159241	8	16566777	0	C	T	T	C	C	T	C	C	C	C	T	C	C	C	C	C	H	C	C	C	C	H	H	C	C	C	C	C	C	C	C	C	C	C	C	C	C	C	H	C	T	H	T	H	T	C
JAX00662144	8	16596098	0	A	T	T	A	T	T	T	T	T	A	T	A	T	A	T	T	T	T	T	T	T	T	T	T	T	T	A	A	A	H	T	T	A	T	T	H	T	T	T	T	T	T	T	T	T	T
JAX00662149	8	16610543	0	T	C	C	T	T	C	T	T	T	C	C	C	T	T	T	T	C	T	T	T	T	C	C	T	T	T	T	T	T	T	T	T	C	T	T	T	T	T	C	T	C	C	C	C	C	T
JAX00662150	8	16613849	0	G	A	G	G	A	G	A	G	A	A	G	A	A	G	H	A	H	G	G	A	A	G	H	H	G	G	G	G	G	G	A	A	A	A	A	H	A	G	G	A	G	H	G	G	G	G
JAX00662152	8	16615063	0	A	G	G	A	G	G	G	G	G	A	G	A	G	A	G	G	G	G	G	G	G	G	G	G	G	G	A	A	A	H	G	G	A	G	G	H	G	G	G	G	G	G	G	G	G	G
JAX00662153	8	16615229	0	G	A	G	G	G	G	G	G	G	A	G	A	G	G	G	G	G	G	G	G	G	G	G	G	G	G	G	G	G	G	G	G	A	G	G	G	G	G	G	G	G	G	G	G	G	G
JAX00159244	8	16619295	0	A	G	G	A	A	G	A	G	G	A	G	A	G	A	H	G	H	G	G	A	A	G	G	H	G	G	A	A	A	H	A	A	A	A	G	A	A	G	G	A	G	H	G	G	G	G
JAX00233969	8	16624580	0	C	T	C	C	C	C	C	C	T	C	H	C	T	C	C	T	C	C	C	C	C	C	T	C	C	C	C	C	C	C	C	C	C	C	T	C	C	C	C	C	C	C	C	C	C	C
JAX00662157	8	16628478	0	C	T	C	C	T	C	T	C	C	C	C	C	C	C	C	C	H	C	C	H	N	C	C	H	C	C	C	C	C	C	T	T	C	H	C	H	H	C	C	H	C	H	C	C	C	C
JAX00662159	8	16654678	0	A	G	G	A	G	G	G	G	G	A	G	A	G	A	G	G	G	G	G	G	G	G	G	G	G	G	A	A	A	H	G	G	A	G	G	H	G	G	G	G	G	G	G	G	G	G
JAX00662164	8	16679041	0	A	G	A	A	G	A	G	G	G	G	A	G	G	A	G	G	H	G	G	G	G	H	H	G	G	G	A	A	A	H	G	G	G	G	G	H	G	G	N	G	A	H	A	H	A	G
JAX00662166	8	16679766	0	T	C	T	T	T	T	T	C	T	C	T	C	T	T	H	T	T	C	C	T	T	H	T	H	N	C	T	T	T	H	T	T	C	T	T	T	T	C	H	T	T	T	T	H	T	C
JAX00159250	8	16688652	0	A	T	A	A	T	A	T	A	T	A	A	A	T	A	H	T	H	A	A	T	T	A	H	H	A	A	A	A	A	A	T	T	A	T	N	N	T	A	A	T	A	N	A	A	A	A
JAX00662171	8	16720330	0	T	C	T	T	C	T	C	C	C	C	T	C	C	T	C	C	H	C	C	C	C	H	H	C	C	C	T	T	T	H	C	C	C	C	C	H	C	C	H	C	T	H	T	H	T	C
JAX00662174	8	16721361	0	G	A	G	G	G	G	G	G	G	A	G	A	G	G	G	G	G	G	G	G	G	G	G	G	G	G	G	G	G	G	G	G	A	G	G	G	G	G	G	G	G	G	G	G	G	G
JAX00662178	8	16734305	0	C	T	C	C	T	C	T	C	C	C	C	C	C	C	H	C	H	C	C	T	T	C	C	H	C	C	C	C	C	C	T	T	C	T	C	H	T	C	C	T	C	H	C	C	C	C
JAX00662180	8	16741628	0	T	C	T	T	C	T	C	T	T	T	T	T	T	T	T	T	T	T	T	C	C	T	T	T	T	T	T	T	T	T	C	C	T	C	T	N	C	T	T	C	T	N	T	T	T	T
JAX00662183	8	16768721	0	A	G	A	A	G	A	G	G	G	G	A	G	G	A	G	G	H	G	G	G	G	H	H	G	G	G	A	A	A	H	G	G	G	G	G	H	G	G	H	G	A	H	A	H	A	G
JAX00159256	8	16780371	0	G	A	G	G	A	G	A	G	A	G	G	G	A	G	H	A	H	G	G	A	A	G	H	H	G	G	G	G	G	G	A	A	G	A	A	H	A	G	G	A	G	H	G	G	G	G
JAX00662190	8	16783107	0	G	C	G	G	G	G	G	G	G	C	G	C	G	G	G	G	G	G	G	G	G	G	G	G	G	G	G	G	G	G	G	G	C	G	G	G	G	G	G	G	G	G	G	G	G	G
JAX00662191	8	16789222	0	T	C	T	T	T	T	T	T	C	T	T	T	C	T	T	C	T	T	T	T	T	T	H	T	T	T	T	T	T	T	T	T	T	T	C	T	T	T	T	T	T	T	T	T	T	T
JAX00662192	8	16789695	0	G	T	G	G	T	G	T	T	T	G	G	G	T	G	T	T	H	T	T	T	T	H	H	T	T	T	G	G	G	H	T	T	G	T	T	H	T	T	H	T	G	H	G	H	G	T
JAX00662193	8	16800399	0	G	A	G	G	G	G	G	A	G	G	G	G	G	G	H	G	G	A	A	G	G	H	G	H	A	A	G	G	G	H	G	G	G	G	G	G	G	A	H	G	G	G	G	H	G	A
JAX00662195	8	16803681	0	T	C	T	T	C	T	C	C	C	T	T	T	C	T	C	C	H	C	C	C	C	H	H	C	C	C	T	T	T	H	C	C	T	C	C	H	C	C	H	C	T	H	T	H	T	C
JAX00159261	8	16833670	0	A	G	A	A	G	A	G	G	A	A	A	A	A	A	G	A	H	G	G	G	G	H	A	G	G	G	A	A	A	H	G	G	A	G	A	H	G	G	H	G	A	H	A	H	A	G
JAX00662201	8	16847788	0	G	A	G	G	A	G	A	A	A	G	G	G	A	G	A	A	H	A	A	A	A	H	H	A	A	A	G	G	G	H	A	A	G	A	A	H	A	A	H	A	G	H	G	H	G	A
JAX00662205	8	16858804	0	T	C	T	T	C	T	C	C	C	C	T	C	C	T	C	C	H	C	C	C	C	H	H	C	C	C	T	T	T	H	C	C	C	C	C	H	C	C	H	C	T	H	T	H	T	C
JAX00159263	8	16860604	0	A	T	A	A	T	A	T	A	T	A	A	A	T	A	H	T	H	A	A	T	T	A	H	H	A	A	A	A	A	A	T	T	A	T	T	H	T	A	A	T	A	H	A	A	A	A
JAX00159266	8	16896064	0	C	T	C	C	C	C	C	T	C	C	C	C	C	C	N	C	C	T	T	C	C	H	C	H	T	T	C	C	C	H	C	C	C	C	C	C	C	T	N	C	C	C	C	N	C	T
JAX00662216	8	16905011	0	T	G	T	T	T	T	G	G	G	G	T	G	G	T	T	G	T	G	G	G	T	T	G	G	G	G	T	T	T	H	T	G	G	G	G	T	T	G	T	T	T	T	T	T	T	G
JAX00662224	8	16916135	0	G	A	G	G	G	G	A	G	G	G	G	G	G	G	G	G	H	G	G	A	G	G	G	H	G	G	G	G	G	G	H	A	G	A	G	G	G	G	G	H	G	G	G	G	G	G
JAX00662229	8	16952830	0	C	T	C	C	C	C	C	T	C	C	C	C	C	C	H	C	C	T	T	C	C	H	C	H	T	T	C	C	C	H	C	C	C	C	C	C	C	T	H	C	C	C	C	H	C	T
JAX00159269	8	16956152	0	G	A	A	G	A	A	G	A	G	A	A	A	G	G	A	G	H	A	A	G	A	A	G	H	A	A	G	G	A	H	H	G	A	G	G	H	A	A	A	H	A	A	A	A	A	A
JAX00159271	8	16965089	0	T	A	A	T	A	A	T	T	A	A	A	A	A	T	H	A	H	T	T	T	A	N	A	T	T	T	T	T	A	T	H	T	A	T	A	H	A	T	N	H	A	A	A	N	A	T
JAX00662235	8	16967000	0	C	T	T	C	T	T	C	C	C	T	T	T	C	C	H	C	H	C	C	C	T	H	C	C	C	C	C	C	T	C	H	C	T	C	C	H	T	C	H	N	T	T	T	H	T	C
JAX00662237	8	16976040	0	G	T	G	G	G	G	T	G	G	G	G	G	G	G	G	G	H	G	G	T	G	G	G	H	G	G	G	G	G	G	H	T	G	T	G	G	G	G	G	H	G	G	G	G	G	G
JAX00662239	8	16988576	0	T	G	G	T	G	G	T	T	T	T	G	T	T	T	G	T	G	T	T	N	G	G	T	T	T	T	T	T	G	T	G	T	T	T	T	G	G	T	G	G	G	G	G	G	G	T
JAX00662243	8	16991214	0	G	A	G	G	G	G	A	G	G	G	G	G	G	G	G	G	H	G	G	A	G	G	G	N	G	G	G	G	G	G	N	A	G	A	G	G	G	G	G	H	G	G	G	G	G	G
JAX00662244	8	16994624	0	A	G	A	A	A	A	A	G	G	A	A	A	G	A	H	G	A	G	G	A	A	H	G	H	G	G	A	A	A	H	A	A	A	A	G	A	A	G	H	A	A	A	A	H	A	G
JAX00662249	8	17006444	0	A	G	A	A	A	A	G	G	G	A	A	A	G	A	H	G	A	G	G	G	A	H	G	G	G	G	A	A	A	H	A	G	A	G	G	A	A	G	H	A	A	A	A	H	A	G
JAX00662250	8	17008911	0	A	G	A	A	A	A	G	A	G	A	A	A	G	A	A	G	H	A	A	G	A	A	G	N	A	A	A	A	A	A	H	G	A	G	G	A	A	A	A	H	A	A	A	A	A	A
JAX00662253	8	17030556	0	A	C	A	A	A	A	C	C	C	A	A	A	C	A	H	C	H	C	C	C	A	H	C	C	C	C	A	A	A	H	H	C	A	C	C	A	A	C	H	H	A	A	A	H	A	C
JAX00159275	8	17033677	0	T	C	C	T	C	C	C	C	C	C	C	C	C	T	C	C	C	C	C	C	C	C	C	C	C	C	T	T	C	H	C	C	C	C	C	H	C	C	C	C	C	C	C	C	C	C
JAX00662257	8	17037487	0	T	C	T	T	T	T	C	C	C	T	T	T	C	T	H	C	H	C	C	C	T	H	C	C	C	C	T	T	T	H	H	C	T	C	C	T	T	C	H	H	T	T	T	H	T	C
JAX00159276	8	17037917	0	T	C	C	T	C	C	C	C	C	C	C	C	C	T	C	C	C	C	C	C	C	C	C	C	C	C	T	T	C	C	C	C	C	C	C	H	C	C	C	C	C	C	C	C	C	C
JAX00159278	8	17053455	0	T	C	C	T	C	C	C	C	C	C	C	C	C	T	C	C	C	C	C	C	C	C	N	C	C	C	T	T	C	H	C	C	C	C	C	H	C	C	C	C	C	C	C	C	C	C
JAX00662264	8	17079505	0	A	G	A	A	A	A	G	G	G	A	A	A	G	A	H	G	A	G	G	G	A	H	G	G	G	G	A	A	A	H	A	G	A	G	G	A	A	G	H	A	A	A	A	H	A	G
JAX00662265	8	17084365	0	T	C	T	T	T	T	C	C	T	T	T	T	T	T	H	T	H	C	C	C	T	H	T	C	C	C	T	T	T	H	H	C	T	C	T	T	T	C	H	H	T	T	T	H	T	C
JAX00662266	8	17084422	0	C	T	C	C	C	C	C	C	C	T	C	T	C	C	C	C	C	C	C	C	C	C	C	C	C	C	C	C	C	C	C	C	T	C	C	C	C	C	C	C	C	C	C	C	C	C
JAX00662273	8	17102669	0	C	T	C	C	C	C	C	T	T	C	C	C	T	C	H	T	C	T	T	C	C	H	T	H	T	T	C	C	C	H	C	C	C	C	T	C	C	T	H	C	C	C	C	H	C	T
JAX00662276	8	17107173	0	A	G	A	A	A	A	G	A	G	A	A	A	G	A	A	G	H	A	A	G	A	A	G	H	A	A	A	A	A	A	H	G	A	G	G	A	A	A	A	H	A	A	A	A	A	A
JAX00662280	8	17112347	0	C	G	C	C	C	C	G	C	G	C	C	C	G	C	C	G	H	C	C	G	C	C	G	H	C	C	C	C	C	C	H	G	C	G	G	C	C	C	C	H	C	C	C	C	C	C
JAX00233984	8	17134553	0	C	T	C	C	C	C	T	C	T	C	C	C	T	C	C	T	H	C	C	T	C	C	T	H	C	C	C	C	C	C	H	T	C	T	T	C	C	C	C	H	C	C	C	C	C	C
JAX00662289	8	17143511	0	G	A	G	G	G	G	A	A	A	A	G	A	A	G	H	A	H	A	A	A	G	H	A	A	A	A	G	G	G	H	H	A	A	A	A	G	G	A	H	H	G	G	G	H	G	A
JAX00662290	8	17149147	0	C	T	C	C	C	C	T	C	T	C	C	C	T	C	C	T	H	C	C	T	C	C	T	H	C	C	C	C	C	C	H	T	C	T	T	C	C	C	C	H	C	C	C	C	C	C
JAX00662297	8	17155762	0	G	A	G	G	G	G	A	G	G	G	G	G	G	G	G	G	H	G	G	A	G	G	G	H	G	G	G	G	G	G	H	A	G	A	G	G	G	G	G	H	G	G	G	G	G	G
JAX00159285	8	17159272	0	A	G	G	A	G	G	A	A	A	G	G	G	A	A	H	A	H	A	A	A	G	N	A	A	A	A	A	A	G	A	H	A	G	A	A	H	G	A	N	H	G	G	G	N	G	A
JAX00662304	8	17166662	0	T	C	T	T	T	T	C	C	C	T	T	T	C	T	H	C	H	C	C	C	T	H	C	C	C	C	T	T	T	H	H	C	T	C	C	T	T	C	H	H	T	T	T	H	T	C
JAX00662313	8	17211596	0	C	T	C	C	C	C	C	T	C	C	C	C	C	C	H	C	C	T	T	C	C	H	C	H	T	T	C	C	C	C	C	C	C	C	C	C	C	T	C	C	C	C	C	C	C	T
JAX00662318	8	17227903	0	T	A	T	T	T	T	T	A	T	T	T	T	T	T	H	T	T	A	A	T	T	H	T	H	A	A	T	T	T	H	T	T	T	T	T	T	T	A	H	T	T	T	T	H	T	A
JAX00662319	8	17228316	0	A	T	A	A	A	A	A	T	A	A	A	A	A	A	H	A	A	T	T	A	A	H	A	H	T	T	A	A	A	H	A	A	A	A	A	A	A	T	H	A	A	A	A	H	A	T
JAX00662321	8	17237040	0	C	G	C	C	C	C	C	G	C	C	C	C	C	C	H	C	C	G	G	C	C	H	C	H	G	G	C	C	C	H	C	C	C	C	C	C	C	G	H	C	C	C	C	H	C	G
JAX00662323	8	17240674	0	C	T	C	C	C	C	T	C	C	C	C	C	C	C	C	C	H	C	C	T	C	C	C	H	C	C	C	C	C	C	H	T	C	T	C	C	C	C	C	H	C	C	C	C	C	C
JAX00159293	8	17259352	0	A	G	A	A	A	A	G	G	G	A	A	A	G	A	H	G	H	G	G	G	A	H	G	G	G	G	A	A	A	H	H	G	A	G	G	A	A	G	H	A	A	A	A	H	A	G
JAX00662329	8	17275816	0	C	T	C	C	C	C	T	T	T	C	C	C	T	C	H	T	H	T	T	T	C	N	T	T	T	T	C	C	C	H	H	T	C	T	T	C	C	T	H	H	C	C	C	H	C	T
JAX00662332	8	17285850	0	A	C	A	A	A	A	C	C	C	A	A	A	C	A	H	C	N	C	C	C	A	H	C	C	C	C	A	A	A	H	A	C	A	C	C	A	A	C	N	A	A	A	A	H	A	C
JAX00662335	8	17286813	0	G	T	G	G	G	G	T	G	G	G	G	G	G	G	G	G	H	G	G	T	G	G	G	H	G	G	G	G	G	G	H	T	G	T	G	G	G	G	G	H	G	G	G	G	G	G
JAX00662339	8	17299622	0	G	C	G	G	G	G	G	C	G	G	G	G	G	G	H	G	G	C	C	G	G	H	G	H	C	C	G	G	G	H	G	G	G	G	G	G	G	C	H	G	G	G	G	H	G	C
JAX00159295	8	17311518	0	G	A	A	G	A	A	G	G	G	A	A	A	G	G	H	G	H	G	G	G	A	H	G	G	G	G	G	G	A	G	H	G	A	G	G	H	A	G	H	H	A	A	A	H	A	G
JAX00159296	8	17312386	0	A	T	T	A	T	T	A	A	A	T	T	T	A	A	H	A	H	A	A	A	T	H	A	A	A	A	A	A	T	A	H	A	T	A	A	H	T	A	H	H	T	T	T	H	T	A
JAX00662342	8	17313248	0	A	G	G	A	G	G	G	G	G	G	G	G	G	A	G	G	G	G	G	G	G	G	G	G	G	G	A	A	G	H	G	G	G	G	G	H	G	G	G	G	G	G	G	G	G	G
JAX00159297	8	17313867	0	C	T	T	C	T	T	C	C	C	T	T	T	C	C	H	C	H	C	C	C	T	H	C	C	C	C	C	C	T	C	H	C	T	C	C	H	T	C	H	H	T	T	T	H	T	C
JAX00662347	8	17319596	0	C	T	C	C	C	C	C	T	C	C	C	C	C	C	H	C	C	T	T	C	C	H	C	H	T	T	C	C	C	H	C	C	C	C	C	C	C	T	H	C	C	C	C	H	C	T
JAX00662352	8	17328874	0	T	C	C	T	C	C	C	C	C	C	C	C	C	T	C	C	C	C	C	C	C	C	C	C	C	C	T	T	C	H	C	C	C	C	C	H	C	C	C	C	C	C	C	C	C	C
JAX00662354	8	17332636	0	G	C	G	G	G	G	G	G	C	G	G	G	C	G	G	C	G	G	G	G	G	G	C	G	G	G	G	G	G	G	G	G	G	G	C	G	G	G	N	G	G	G	G	G	G	N
JAX00662355	8	17333359	0	A	G	A	A	A	A	G	G	G	A	A	A	G	A	H	G	H	G	G	G	A	H	G	G	G	G	A	A	A	H	H	G	A	G	G	A	A	G	H	H	A	A	A	H	A	G
JAX00662356	8	17333901	0	T	C	T	T	T	T	C	C	C	T	T	T	C	T	H	C	H	C	C	C	T	H	C	C	C	C	T	T	T	H	H	C	T	C	C	T	T	C	H	H	T	T	T	H	T	C
JAX00662359	8	17347102	0	A	G	G	A	G	G	G	A	G	G	G	G	G	A	G	G	G	A	A	G	G	G	G	H	A	A	A	A	G	A	G	G	G	G	N	H	G	A	G	G	G	G	G	G	G	A
JAX00662360	8	17350296	0	C	T	C	C	C	C	C	T	C	C	C	C	C	C	H	C	C	T	T	C	C	H	C	N	T	T	C	C	C	H	C	C	C	C	C	C	C	T	H	C	C	C	C	H	C	T
JAX00159300	8	17354004	0	C	T	T	C	T	T	C	C	C	T	T	T	C	C	H	C	H	C	C	C	T	H	C	C	C	C	C	C	T	C	H	C	T	C	C	H	T	C	H	H	T	T	T	H	T	C
JAX00662369	8	17378524	0	G	A	G	G	G	G	A	G	A	G	G	G	A	G	G	A	H	G	G	A	G	G	A	H	G	G	G	G	G	G	H	A	G	A	A	G	G	G	G	H	G	G	G	G	G	G
JAX00662370	8	17378562	0	A	C	A	A	A	A	C	C	C	A	A	A	C	A	H	C	H	C	C	C	A	H	C	C	C	C	A	A	A	H	H	C	A	C	C	A	A	C	H	H	A	A	A	H	A	C
JAX00662372	8	17379493	0	T	C	T	T	T	T	T	C	T	T	T	T	T	T	H	T	T	C	C	T	T	N	T	N	C	C	T	T	T	N	T	T	T	T	T	T	T	C	N	T	T	T	T	C	T	C
JAX00233990	8	17395399	0	T	C	T	T	T	T	C	T	C	T	T	T	C	T	T	C	H	T	T	C	T	T	C	H	T	T	T	T	T	T	H	C	T	C	C	T	T	T	T	H	T	T	T	T	T	T
JAX00233991	8	17395432	0	A	G	A	A	A	A	G	A	G	A	A	A	G	A	A	G	H	A	A	G	A	A	G	H	A	A	A	A	A	A	H	G	A	G	G	A	A	A	A	A	A	A	A	A	A	A
JAX00662379	8	17398738	0	G	C	G	G	G	G	G	C	G	G	G	G	G	G	H	G	G	C	C	G	G	H	G	H	C	C	G	G	G	H	G	G	G	G	G	G	G	C	H	G	G	G	G	H	G	C
JAX00662380	8	17399068	0	T	C	T	T	T	T	C	C	C	T	T	T	C	T	N	C	N	C	C	C	T	T	C	C	C	C	T	T	T	N	T	C	T	C	C	T	T	C	T	N	T	T	T	T	T	C
JAX00662390	8	17437393	0	T	C	T	T	T	T	C	C	C	T	T	T	C	T	H	C	N	C	C	C	T	H	C	C	C	C	T	T	T	H	H	C	T	C	C	T	T	C	H	H	T	T	T	H	T	C
JAX00662394	8	17445273	0	A	G	A	A	A	A	G	G	G	A	A	A	G	A	G	G	G	G	G	G	A	N	G	G	G	G	A	A	A	G	H	G	A	G	G	A	A	G	G	H	A	A	A	N	A	G
JAX00662395	8	17447272	0	A	G	A	A	A	A	A	G	A	A	A	A	A	A	H	A	A	G	G	A	A	H	A	H	G	G	A	A	A	H	A	A	A	A	A	A	A	G	H	A	A	A	A	H	A	G
JAX00662399	8	17450187	0	T	G	T	T	T	T	G	T	G	T	T	T	G	T	T	G	N	T	T	G	T	T	G	G	T	T	T	T	T	T	N	G	T	G	G	T	T	T	T	H	T	T	T	T	T	T
JAX00662401	8	17456525	0	G	A	G	G	G	G	A	G	A	G	G	G	A	G	G	A	H	G	G	A	G	G	A	H	G	G	G	G	G	G	H	A	G	A	A	G	G	G	G	H	G	G	G	G	G	G
JAX00662402	8	17458896	0	C	A	C	C	C	C	C	A	C	C	C	C	C	C	N	C	C	A	A	C	C	H	C	H	A	A	C	C	C	H	C	C	C	C	C	C	C	A	H	C	C	C	C	H	C	A
JAX00662403	8	17463354	0	G	A	G	G	G	G	G	A	G	G	G	G	G	G	H	G	G	A	A	G	G	H	G	H	A	A	G	G	G	H	G	G	G	G	G	G	G	A	H	G	G	G	G	H	G	A
JAX00159308	8	17475461	0	G	A	A	G	A	A	G	G	G	A	A	A	G	G	H	G	H	G	G	G	A	H	G	G	G	G	G	G	A	G	H	G	A	G	G	H	A	G	H	H	A	A	A	H	A	G
JAX00159309	8	17479602	0	G	A	A	G	A	A	G	G	G	A	A	A	G	G	A	G	H	N	G	G	A	A	G	G	N	N	G	G	A	G	H	G	A	G	G	H	A	H	A	H	A	A	A	A	A	G
JAX00662408	8	17481905	0	C	T	C	C	C	C	T	C	C	C	C	C	C	C	C	C	H	C	C	T	C	C	C	H	C	C	C	C	C	C	H	T	C	T	C	C	C	C	C	N	C	C	C	C	C	C
JAX00662420	8	17527467	0	G	T	G	G	G	G	T	T	T	G	G	G	T	G	H	T	G	T	T	T	G	N	T	T	T	T	G	G	G	G	G	T	G	T	T	G	G	T	G	G	G	G	G	T	G	T
JAX00662423	8	17550559	0	T	C	T	T	T	T	C	T	C	T	T	T	C	T	T	C	N	T	T	C	T	T	C	H	T	T	T	T	T	T	N	T	T	C	C	T	T	T	T	N	T	T	T	T	H	T
JAX00662426	8	17554219	0	A	G	A	A	A	A	A	A	G	A	A	A	G	A	A	G	A	A	A	A	A	A	G	A	A	A	A	A	A	A	A	A	A	A	G	A	A	A	A	A	A	A	A	A	A	A
JAX00159314	8	17558819	0	T	C	T	T	T	T	C	C	C	T	T	T	C	T	H	C	H	C	C	C	T	H	C	C	C	C	T	T	T	H	N	C	T	C	C	T	T	C	H	H	T	T	T	C	T	C
JAX00159317	8	17574069	0	G	T	T	G	T	T	G	G	G	T	T	T	G	G	H	G	N	G	G	G	T	H	G	G	G	G	G	G	T	G	H	G	T	G	G	N	T	G	H	N	T	T	T	G	T	G
JAX00190243	8	17582412	0	T	C	C	T	C	C	C	C	C	C	C	C	C	T	C	C	C	C	C	C	C	C	C	C	C	C	T	T	C	H	C	C	C	C	C	H	C	C	C	C	C	C	C	C	C	C
JAX00662436	8	17613917	0	C	T	T	C	T	T	T	T	T	T	T	T	T	C	T	T	T	T	T	T	T	T	T	T	T	T	C	C	T	H	T	T	T	T	T	H	T	T	T	T	T	T	T	T	T	T
JAX00662443	8	17651095	0	G	C	G	G	G	G	G	C	G	G	G	G	G	G	C	G	G	C	C	G	G	C	G	C	C	C	G	G	G	C	G	C	G	G	G	G	G	C	C	G	G	G	G	C	G	C
JAX00662444	8	17658976	0	A	T	A	A	A	A	A	T	A	A	A	A	A	A	H	A	A	T	T	A	A	H	A	H	T	T	A	A	A	H	A	T	A	A	A	A	A	T	H	A	A	A	A	T	A	H
JAX00662446	8	17672590	0	T	C	T	T	T	T	T	C	T	T	T	T	T	T	H	T	T	C	C	T	T	H	T	H	C	C	T	T	T	H	T	C	T	T	T	T	T	C	H	T	T	T	T	C	T	H
JAX00662449	8	17675203	0	T	C	T	T	T	T	C	T	C	T	T	T	C	T	T	C	H	T	T	C	T	T	C	H	T	T	T	T	T	T	H	T	T	C	C	T	T	T	T	H	T	T	T	T	T	H
JAX00662450	8	17679239	0	C	A	C	C	C	C	C	A	C	C	C	C	C	C	A	C	C	A	A	C	C	H	C	H	A	A	C	C	C	H	C	A	C	C	C	C	C	A	H	C	C	C	C	A	C	H
JAX00159326	8	17700992	0	C	T	C	C	C	C	T	T	T	C	C	C	T	C	H	T	H	T	T	T	C	H	T	T	T	T	C	C	C	H	H	T	C	T	T	C	C	T	H	H	C	C	C	T	C	T
JAX00662453	8	17710195	0	A	T	A	A	A	A	T	A	A	A	A	A	N	A	A	A	H	A	A	T	A	A	A	H	A	A	A	A	A	A	H	A	A	T	A	A	A	A	A	N	A	A	A	A	A	N
JAX00233999	8	17734812	0	A	G	A	A	A	A	G	A	G	A	A	A	G	A	H	G	G	N	A	G	N	N	G	G	N	N	H	A	N	A	G	H	N	G	G	N	A	H	A	H	A	A	A	A	A	H
JAX00159329	8	17739994	0	T	C	T	T	T	T	C	C	C	T	T	T	C	T	H	C	H	C	C	C	T	N	C	C	C	C	T	T	T	N	N	C	T	C	C	T	T	C	C	N	T	T	T	C	T	C
JAX00662458	8	17746397	0	T	A	T	T	T	T	A	T	A	T	T	T	A	T	T	A	H	T	T	A	T	T	A	H	T	T	T	T	T	T	H	T	T	A	A	T	T	T	T	H	T	T	T	T	T	H
JAX00662459	8	17748567	0	A	G	A	A	A	A	A	G	A	A	A	A	A	A	N	A	A	G	G	A	A	H	A	A	G	G	A	A	A	H	A	G	A	A	A	A	A	G	H	A	A	A	A	G	A	N
JAX00662466	8	17788704	0	G	A	G	G	G	G	A	G	A	G	G	G	A	G	G	A	N	G	G	A	G	G	A	G	G	G	G	G	G	G	H	G	G	A	A	G	G	G	G	G	G	G	G	G	G	G
JAX00662467	8	17814296	0	T	C	T	T	T	T	T	C	T	T	T	T	T	T	H	T	T	C	C	T	T	H	T	H	C	C	T	T	T	H	T	C	T	T	T	T	T	C	H	T	T	T	T	C	T	H
JAX00662468	8	17815682	0	G	T	G	G	G	G	G	G	T	G	G	G	T	G	G	T	G	G	G	G	G	G	T	G	G	G	G	G	G	G	G	G	G	G	T	G	G	G	G	G	G	G	G	G	G	G
JAX00662471	8	17831039	0	C	A	C	C	C	C	A	C	A	C	C	C	A	C	C	A	H	C	C	A	C	C	A	H	C	C	C	C	C	C	H	C	C	A	A	C	C	C	C	H	C	C	C	C	C	H
JAX00662472	8	17837013	0	G	A	G	G	G	G	G	G	G	A	G	A	G	G	G	G	G	G	G	G	G	G	G	G	G	G	G	G	G	G	G	G	A	G	G	G	G	G	G	G	G	G	G	G	G	G
JAX00159337	8	17858408	0	T	A	T	T	T	T	A	A	A	A	T	N	A	T	H	A	H	N	A	A	T	H	A	A	A	A	T	T	T	H	H	A	A	A	A	T	T	A	H	H	T	T	T	A	T	A
JAX00662478	8	17863988	0	T	C	T	T	T	T	C	T	C	T	T	T	C	T	T	C	H	T	T	C	T	T	C	N	T	T	T	T	T	T	N	T	T	C	C	T	T	T	T	C	T	T	T	T	T	C
JAX00662479	8	17864482	0	A	G	A	A	A	A	A	A	A	G	A	G	A	A	A	A	A	A	A	A	A	A	A	A	A	A	A	A	A	A	A	A	G	A	A	A	A	A	A	A	A	A	A	A	A	A
JAX00662480	8	17873632	0	G	A	G	G	G	G	A	A	A	G	G	G	A	G	H	A	H	A	A	A	G	H	A	A	A	A	G	G	G	H	H	A	G	A	A	G	G	A	H	H	G	G	G	A	G	A
JAX00662484	8	17878785	0	A	T	A	A	A	A	A	T	A	A	A	A	A	A	H	A	A	T	T	A	A	H	A	H	T	T	A	A	A	H	A	T	A	A	A	A	A	T	H	A	A	A	A	T	A	H
JAX00662486	8	17913587	0	A	G	A	A	A	A	A	A	A	G	A	G	A	A	A	A	A	A	A	A	A	A	A	A	A	A	A	A	A	A	A	A	G	A	A	A	A	A	A	A	A	A	A	A	A	A
JAX00159344	8	17944525	0	A	G	G	A	G	G	A	A	A	A	G	N	A	A	H	A	H	A	A	A	G	H	A	A	A	A	A	A	G	A	H	A	A	A	A	H	G	A	H	H	G	G	G	A	G	A
JAX00662490	8	17951436	0	A	G	G	A	G	G	G	A	G	A	G	A	N	A	A	G	G	A	A	G	G	A	G	A	A	A	A	A	G	A	G	A	A	G	G	A	G	A	A	G	G	G	G	A	G	A
JAX00662491	8	17951577	0	C	A	C	C	C	C	C	A	C	C	C	C	C	C	N	C	C	A	A	C	C	H	C	H	A	A	C	C	C	H	C	A	C	C	C	C	C	A	N	C	C	C	C	A	C	H
JAX00662493	8	17955220	0	G	C	G	G	G	G	G	C	G	G	G	G	G	G	C	G	G	C	C	G	G	C	G	N	C	C	G	G	G	C	G	C	G	G	G	G	G	C	N	G	G	G	G	C	G	H
JAX00159346	8	17978292	0	A	C	A	A	A	A	C	C	C	A	A	A	C	A	H	C	H	C	C	C	A	H	C	C	C	C	A	A	A	H	H	C	A	C	C	A	A	C	H	H	A	A	A	C	A	C
JAX00662499	8	17995500	0	G	A	G	G	G	G	A	G	A	G	G	G	A	G	G	A	H	G	G	A	G	G	A	H	G	G	G	G	G	G	H	G	G	A	A	G	G	G	G	H	G	G	G	G	G	G
JAX00159348	8	17998322	0	T	C	T	T	T	T	C	T	C	T	T	T	C	T	T	C	H	T	T	C	T	T	C	H	T	T	T	T	T	T	H	T	T	C	C	T	T	T	T	H	T	T	T	T	T	H
JAX00662508	8	18012343	0	C	A	C	C	C	C	C	A	C	C	C	C	C	C	H	C	C	A	A	C	C	H	C	H	A	A	C	C	C	H	C	A	C	C	C	C	C	A	H	C	C	C	C	A	C	H
JAX00662509	8	18012425	0	G	A	G	G	G	G	G	G	G	A	G	A	G	G	G	G	G	G	G	G	G	G	G	G	G	G	G	G	G	G	G	G	A	G	G	G	G	G	G	G	G	G	G	G	G	G
JAX00159352	8	18055906	0	C	A	A	C	A	C	C	C	C	C	A	C	C	C	H	C	H	C	C	C	A	H	C	C	C	C	C	C	A	C	H	C	C	C	C	H	A	C	A	H	C	H	C	C	A	C
JAX00159354	8	18062400	0	T	C	T	T	T	T	C	C	C	C	T	C	C	T	T	C	H	C	C	C	T	T	C	C	C	C	T	T	T	T	H	C	C	C	C	T	T	C	T	H	T	T	T	C	T	C
JAX00159356	8	18081576	0	G	A	G	G	G	G	A	G	A	A	G	A	A	G	G	A	H	G	G	A	G	G	A	H	G	G	G	G	G	G	H	G	A	A	A	G	G	G	G	H	G	G	G	G	G	H
JAX00662517	8	18089116	0	G	A	G	G	G	G	A	A	A	A	G	A	A	G	H	A	H	A	A	A	G	H	A	A	A	A	G	G	G	H	H	A	A	A	A	G	G	A	H	H	G	G	G	A	G	A
JAX00662518	8	18089365	0	C	T	C	C	C	C	C	C	C	T	C	T	C	C	C	C	C	C	C	C	C	C	C	C	C	C	C	C	C	C	C	C	T	C	C	C	C	C	C	C	C	C	C	C	C	C
JAX00662519	8	18089560	0	G	C	G	G	G	G	G	C	G	C	G	C	G	G	H	G	G	C	C	G	G	H	G	N	C	C	G	G	G	H	G	C	C	G	G	G	G	C	H	G	G	G	G	C	G	H
JAX00662521	8	18110831	0	G	T	G	G	G	G	T	G	T	G	G	G	T	G	G	T	H	G	G	T	G	G	T	H	G	G	G	G	G	G	H	G	G	T	T	G	G	G	G	H	G	G	G	G	G	H
JAX00662522	8	18112494	0	C	A	C	C	C	C	C	C	C	A	C	A	C	C	C	C	C	C	C	C	C	C	C	C	C	C	C	C	C	C	C	C	A	C	C	C	C	C	C	C	C	C	C	C	C	C
JAX00234008	8	18124396	0	T	C	T	T	T	T	C	T	T	T	T	T	T	T	T	T	H	T	T	C	T	T	T	H	T	T	T	T	T	T	H	T	T	C	T	T	T	T	T	H	T	T	T	T	T	H
JAX00159359	8	18151346	0	A	G	A	A	A	A	G	A	G	A	A	A	G	A	A	G	H	A	A	G	A	A	G	H	A	A	A	A	A	A	H	A	A	G	G	A	A	A	A	H	A	A	A	A	A	H
JAX00159360	8	18151502	0	C	T	C	C	C	C	T	T	T	C	C	C	T	C	H	T	H	T	T	T	C	H	T	T	T	T	C	C	C	H	H	T	C	T	T	C	C	T	H	H	C	C	C	T	C	T
JAX00662525	8	18152268	0	T	C	T	T	T	T	C	C	C	T	T	T	C	T	H	C	H	C	C	C	T	H	C	C	C	C	T	T	T	H	H	C	T	C	C	T	T	C	H	H	T	T	T	C	T	C
JAX00159361	8	18179317	0	G	A	G	G	G	G	A	A	A	A	G	A	A	G	H	A	H	A	A	A	G	H	A	A	A	A	G	G	G	H	H	A	A	A	A	G	G	A	H	H	G	G	G	A	G	A
JAX00662529	8	18190766	0	C	T	C	C	C	C	T	C	C	C	C	C	C	C	C	C	H	C	C	T	C	C	C	H	C	C	C	C	C	C	H	C	C	T	C	C	C	C	C	H	C	C	C	C	C	H
JAX00662531	8	18191669	0	G	A	G	G	G	G	A	G	G	G	G	G	G	G	G	G	H	G	G	A	G	G	G	H	G	G	G	G	G	G	H	G	G	A	G	G	G	G	G	G	G	G	G	G	G	H
JAX00662534	8	18215545	0	C	T	C	C	C	C	T	C	T	C	C	C	T	C	C	T	H	C	C	T	C	C	T	N	C	C	C	C	C	C	H	C	C	T	T	C	C	C	C	H	C	C	C	C	C	H
JAX00662536	8	18241556	0	C	G	C	C	C	C	C	G	C	G	C	G	C	C	H	C	C	G	G	C	C	H	C	H	G	G	C	C	C	H	C	G	G	C	C	C	C	G	H	C	C	C	C	G	C	H
JAX00662537	8	18241610	0	C	T	C	C	C	C	C	C	C	T	C	T	C	C	C	C	C	C	C	C	C	C	C	C	C	C	C	C	C	C	C	C	T	C	C	C	C	C	C	C	C	C	C	C	C	C
JAX00662542	8	18257518	0	T	C	T	T	T	T	C	T	C	C	T	C	C	T	T	C	H	T	T	C	T	T	C	H	T	T	T	T	T	T	H	T	C	C	C	T	T	T	T	H	T	T	T	T	T	H
JAX00159368	8	18258071	0	C	G	C	C	C	C	G	C	G	C	C	C	G	C	C	G	H	C	C	G	C	C	G	H	C	C	C	C	C	C	H	C	C	G	G	C	C	C	C	H	C	C	C	C	C	H
JAX00234013	8	18270863	0	G	T	G	G	G	G	T	T	T	G	G	G	T	G	H	T	H	T	T	T	G	H	T	T	T	T	G	G	G	H	H	T	G	T	T	G	G	T	H	H	G	G	G	T	N	T
JAX00662549	8	18294350	0	C	T	C	C	C	C	C	C	T	C	C	C	T	C	C	T	C	C	C	C	C	C	T	C	C	C	C	C	C	C	C	C	C	C	T	C	C	C	C	C	C	C	C	C	C	C
JAX00159370	8	18298607	0	A	G	A	A	A	A	G	A	G	A	A	A	G	A	A	G	H	A	A	G	A	A	G	H	A	A	A	A	A	A	H	A	A	G	G	A	A	A	A	H	A	A	A	A	A	H
JAX00159371	8	18298754	0	A	G	A	A	A	A	G	A	G	A	A	A	G	A	A	G	H	A	A	G	A	A	G	H	A	A	A	A	A	A	H	A	A	G	G	A	A	A	A	H	A	A	A	A	A	H
JAX00662550	8	18299034	0	C	T	C	C	C	C	C	T	C	C	C	C	C	C	H	C	C	T	T	C	C	H	C	H	T	T	C	C	C	N	C	T	C	C	C	C	C	T	N	C	C	C	C	T	C	N
JAX00159372	8	18316424	0	C	A	A	C	A	A	A	A	A	A	A	A	A	C	A	A	A	A	A	A	A	A	A	A	A	A	C	C	A	N	A	N	A	A	A	N	A	A	A	A	A	A	A	A	A	A
JAX00662557	8	18348169	0	A	G	A	A	A	A	A	G	A	A	A	A	A	A	H	A	A	G	G	A	A	H	A	H	G	G	A	A	A	H	A	G	A	A	A	A	A	G	H	A	A	A	A	G	A	H
JAX00662558	8	18352273	0	A	T	A	A	A	A	T	T	T	A	A	A	T	A	H	T	H	T	T	T	A	H	T	T	T	T	A	A	A	H	H	T	A	T	T	A	A	T	H	H	A	A	A	T	A	T
JAX00662561	8	18357331	0	G	A	G	G	G	G	A	G	A	G	G	H	A	G	G	A	H	G	G	A	G	G	A	H	G	G	G	G	G	G	H	G	G	A	A	G	G	G	G	N	G	G	G	G	G	N
JAX00159377	8	18379643	0	C	T	C	C	C	C	T	C	C	C	C	C	C	C	C	C	H	C	C	T	C	C	C	H	C	C	C	C	C	C	H	C	C	T	C	C	C	C	C	H	C	C	C	C	C	H
JAX00662570	8	18381363	0	A	G	A	A	A	A	A	G	G	A	A	A	H	A	H	G	A	G	G	A	A	H	G	H	G	G	A	A	A	H	A	G	A	A	G	A	A	G	H	A	A	A	A	G	A	H
JAX00662571	8	18381594	0	A	T	A	A	A	A	A	A	A	T	A	T	A	A	A	A	A	A	A	A	A	A	A	A	A	A	A	A	A	A	A	A	T	A	A	A	A	A	A	A	A	A	A	A	A	A
JAX00662575	8	18442262	0	G	T	G	G	G	G	T	T	T	G	G	G	T	G	H	T	G	T	T	T	G	H	T	T	T	T	G	G	G	N	N	T	G	T	T	G	G	T	N	N	G	G	G	T	G	T
JAX00662578	8	18449783	0	C	T	C	C	C	C	C	T	C	C	C	C	C	C	N	C	C	T	T	C	C	H	C	H	T	T	C	C	C	H	C	T	C	C	C	C	C	T	H	C	C	C	C	T	C	H
JAX00662580	8	18454471	0	G	A	G	G	G	G	A	A	A	G	G	G	A	G	H	A	H	A	A	A	G	H	A	A	A	A	G	G	G	H	H	A	G	A	A	G	G	A	H	H	G	G	G	A	G	A
JAX00159385	8	18502879	0	T	C	C	T	C	C	T	T	C	T	C	T	C	T	H	C	H	T	T	T	C	H	C	T	T	T	T	T	C	T	H	T	T	T	C	H	C	T	H	H	C	C	C	T	C	T
JAX00159386	8	18512760	0	G	A	A	G	A	A	G	G	G	G	A	G	G	G	H	G	H	G	G	G	A	H	G	G	G	G	G	G	A	G	H	G	G	G	G	H	A	G	H	H	A	A	A	G	A	G
JAX00662591	8	18528918	0	A	G	G	A	G	G	A	G	G	A	G	A	G	A	G	G	H	G	G	A	G	G	G	H	G	G	A	A	G	H	H	G	A	A	G	H	G	G	G	H	G	G	G	G	G	H
JAX00662593	8	18536814	0	C	T	C	C	C	C	C	C	T	C	C	C	T	C	C	T	C	C	C	C	C	C	T	C	C	C	C	C	C	C	C	C	C	C	T	C	C	C	C	C	C	C	C	C	C	C
JAX00159394	8	18630802	0	G	A	A	G	A	A	G	G	G	G	A	G	G	G	H	G	H	G	G	G	A	H	G	G	G	G	G	G	A	G	N	G	G	G	G	H	A	G	N	H	A	A	A	G	A	G
JAX00159398	8	18665243	0	C	T	T	C	T	T	C	C	C	C	T	C	C	C	H	C	H	C	C	C	T	H	C	C	C	C	C	C	T	C	N	C	C	C	C	H	T	C	C	C	T	T	T	C	T	C
JAX00234022	8	18682520	0	G	A	G	G	G	G	G	A	A	G	G	G	A	G	H	A	G	A	A	G	G	H	A	H	A	A	G	G	G	H	G	A	G	G	A	G	G	A	H	G	G	G	G	A	G	H
JAX00159401	8	18698300	0	G	A	A	G	A	A	G	G	G	G	A	G	G	G	H	G	H	G	G	G	A	H	G	G	G	G	G	G	A	G	H	G	G	G	G	H	A	G	H	H	A	A	A	G	A	G
JAX00662619	8	18700395	0	C	T	T	C	T	T	C	C	T	C	T	C	T	C	H	T	H	C	C	C	T	H	T	C	C	C	C	C	T	C	H	C	C	C	T	H	T	C	H	H	T	T	T	C	T	C
JAX00159402	8	18700518	0	T	C	C	T	C	C	T	T	T	T	C	T	T	T	H	T	H	T	T	T	C	H	T	T	T	T	T	T	C	T	H	T	T	T	T	H	C	T	H	H	C	C	C	T	C	T
JAX00662620	8	18700754	0	T	C	T	T	T	T	T	C	T	T	T	T	T	T	H	T	T	C	C	T	T	H	T	H	C	C	T	T	T	H	T	C	T	T	T	T	T	C	H	T	T	T	T	C	T	H
JAX00662621	8	18702325	0	G	A	G	G	G	G	G	A	G	G	G	G	G	G	H	G	G	A	A	G	G	H	G	H	A	A	G	G	G	H	G	A	G	G	G	G	G	A	H	G	G	G	G	A	G	H
JAX00662623	8	18715423	0	A	G	A	A	A	A	A	A	G	A	A	A	G	A	A	G	A	A	A	A	A	A	G	A	A	A	A	A	A	A	A	A	A	A	G	A	A	A	A	A	A	A	A	A	A	A
JAX00662624	8	18715819	0	A	G	G	A	G	G	A	G	G	A	G	A	G	A	G	G	H	G	G	A	G	G	G	H	G	G	A	A	G	H	H	G	A	A	G	H	G	G	G	H	G	G	G	G	G	H
JAX00662627	8	18727912	0	A	G	G	A	G	G	A	A	A	G	G	G	A	A	H	A	H	H	A	A	G	H	A	A	A	A	A	A	G	A	H	A	G	A	A	H	G	A	H	H	G	G	G	A	G	A
JAX00662636	8	18760471	0	G	A	G	G	G	G	G	G	A	G	G	G	A	G	G	N	G	G	G	G	G	G	A	G	G	G	G	G	G	G	G	G	G	G	A	G	G	G	G	G	G	G	G	G	G	G
JAX00234026	8	18791407	0	G	A	G	G	G	G	G	G	A	G	G	G	A	G	G	A	G	G	G	G	G	G	A	G	G	G	G	G	G	G	G	G	G	G	A	G	G	G	G	G	G	G	G	G	G	G
JAX00662639	8	18815333	0	C	T	C	C	C	C	C	C	T	C	C	C	T	C	C	T	C	C	C	C	C	C	T	C	C	C	C	C	C	C	C	C	C	C	T	C	C	C	C	C	C	C	C	C	C	C
JAX00159409	8	18816331	0	A	G	A	A	A	A	A	G	G	A	A	A	G	A	H	G	A	G	G	A	A	H	G	H	G	G	A	A	A	H	A	G	A	A	G	A	A	G	H	A	A	A	A	G	A	H
JAX00662640	8	18828271	0	C	G	C	C	C	C	C	G	G	C	C	C	G	C	C	G	C	G	G	C	C	C	G	C	G	N	C	C	C	C	C	N	C	C	G	C	C	G	C	C	C	C	C	G	C	C
JAX00159414	8	18878916	0	G	T	T	G	T	T	G	G	G	G	T	G	G	G	H	G	H	G	G	G	T	H	G	G	G	G	G	G	T	G	N	G	G	G	G	H	T	G	H	H	T	T	T	G	T	G
JAX00662644	8	18886508	0	C	A	C	C	C	C	C	A	C	C	C	C	C	C	H	C	C	A	A	C	C	N	C	H	A	A	C	C	C	H	C	A	C	C	C	C	C	A	C	C	C	C	C	A	C	H
JAX00662648	8	18893874	0	C	A	C	C	C	C	C	A	C	A	C	A	C	C	H	C	C	A	A	C	C	H	C	H	A	A	C	C	C	H	C	A	A	C	C	C	C	A	H	C	C	C	C	A	C	H
JAX00234030	8	18912423	0	G	A	G	G	G	G	G	G	A	G	G	G	A	G	G	A	G	G	G	G	G	G	A	G	G	G	G	G	G	G	G	G	G	G	A	G	G	G	G	G	G	G	G	G	G	G
JAX00159419	8	18929371	0	A	G	G	A	G	G	A	G	G	A	G	A	G	A	G	G	H	G	G	A	G	G	G	H	G	G	A	A	G	H	H	G	A	A	G	H	G	G	G	H	G	G	G	G	G	H
JAX00662658	8	18937473	0	C	T	C	C	C	C	C	C	C	T	N	T	C	C	C	C	C	C	C	C	C	C	C	C	C	C	C	C	C	C	C	C	T	C	C	C	C	C	C	C	C	C	C	C	C	C
JAX00662661	8	18941190	0	A	G	A	A	A	A	A	G	G	G	A	G	G	A	H	G	A	G	G	A	A	H	G	H	G	G	A	A	A	H	A	G	G	A	G	A	A	G	H	A	A	A	A	G	A	H
JAX00662664	8	18958499	0	G	C	G	G	G	G	G	G	C	G	G	G	C	G	G	C	G	G	G	G	G	G	C	G	G	G	G	G	G	G	G	G	G	G	C	G	G	G	G	G	G	G	G	G	G	G
JAX00662665	8	18962505	0	C	T	C	C	C	C	C	T	T	C	C	C	T	C	H	T	C	T	T	C	C	H	T	H	T	T	C	C	C	H	C	T	C	C	T	C	C	T	H	C	C	C	C	T	C	H
JAX00159421	8	18964156	0	C	T	T	C	T	T	C	C	C	C	T	C	C	C	N	C	H	C	C	C	T	N	C	C	C	C	C	C	T	C	H	C	C	C	C	H	T	C	N	H	T	T	T	C	T	C
JAX00662670	8	18975184	0	G	C	G	G	G	G	G	C	G	G	G	G	G	G	H	G	G	C	C	G	G	H	G	H	C	C	G	G	G	H	G	C	G	G	G	G	G	C	N	G	G	G	G	C	G	N
JAX00662671	8	18975220	0	C	T	C	C	C	C	C	T	C	C	C	C	C	C	H	C	C	T	T	C	C	H	C	H	T	T	C	C	C	H	C	T	C	C	C	C	C	T	H	C	C	C	C	T	C	H
JAX00662672	8	18977648	0	A	C	A	A	A	A	A	A	C	A	A	A	C	A	A	C	A	A	A	A	A	A	C	A	A	A	A	A	A	A	A	A	A	A	C	A	A	A	A	A	A	A	A	A	A	A
JAX00662673	8	18979809	0	A	G	A	A	A	A	A	G	G	A	A	A	G	A	H	G	A	G	G	A	A	H	G	H	G	G	A	A	A	H	A	G	A	A	G	A	A	G	H	A	A	A	A	G	A	H
JAX00662676	8	18986493	0	G	A	A	G	A	A	G	A	A	G	A	G	A	G	A	A	N	A	A	G	A	A	A	H	A	A	G	G	A	H	H	A	G	G	A	N	A	A	A	N	A	A	A	A	A	N
JAX00662680	8	19025452	0	A	G	A	A	A	A	A	A	G	G	A	G	G	A	A	G	A	A	A	A	A	A	G	A	A	A	A	A	A	A	A	A	G	A	G	A	A	A	A	A	A	A	A	A	A	A
JAX00662681	8	19026015	0	G	A	G	G	G	G	G	G	G	A	G	A	G	G	G	G	G	G	G	G	G	G	G	G	G	G	G	G	G	G	G	G	A	G	G	G	G	G	G	G	G	G	G	G	G	G
JAX00662683	8	19026380	0	C	T	T	C	T	T	C	C	C	C	T	C	C	C	H	C	H	C	C	C	T	H	C	C	C	C	C	C	T	C	H	C	C	C	C	H	T	C	H	H	T	T	T	C	T	C
JAX00159425	8	19028925	0	A	G	G	A	G	G	A	A	A	A	G	A	A	A	H	A	H	A	A	A	G	H	A	A	A	A	A	A	G	A	H	A	A	A	A	H	G	A	H	H	G	G	G	A	G	A
JAX00159428	8	19062192	0	A	G	A	A	A	A	A	A	G	A	A	A	G	A	A	G	A	A	A	A	A	A	G	A	A	A	A	A	A	A	A	A	A	A	G	A	A	A	A	A	A	A	A	A	A	A
JAX00662688	8	19109082	0	T	C	T	T	T	T	T	C	T	T	T	T	T	T	H	T	T	C	C	T	T	H	T	H	C	C	T	T	T	H	T	C	T	T	T	T	T	C	H	T	T	T	T	C	T	H
JAX00662694	8	19131061	0	C	T	C	C	C	C	C	T	T	C	C	C	T	C	H	T	C	T	T	C	C	H	T	H	T	T	C	C	C	H	C	T	C	C	T	C	C	T	H	C	C	C	C	T	C	H
JAX00159435	8	19141353	0	C	T	T	C	T	T	C	T	T	T	T	T	T	C	T	T	H	T	T	C	T	T	T	H	T	T	C	C	T	H	H	T	T	C	T	H	T	T	T	H	T	T	T	T	T	H
JAX00662700	8	19157698	0	T	C	C	T	C	C	T	C	C	C	C	C	C	T	C	C	H	C	C	T	C	C	C	H	C	C	T	T	C	H	H	C	C	T	C	H	C	C	C	H	C	C	C	C	C	H
JAX00159436	8	19167665	0	T	C	C	T	C	C	T	C	C	C	C	C	C	T	C	C	H	C	C	T	C	C	C	H	C	C	T	T	C	H	H	C	C	T	C	H	C	C	C	H	C	C	C	C	C	H
JAX00159438	8	19169436	0	C	A	A	C	A	A	C	C	C	A	A	A	C	C	H	C	H	C	C	C	A	H	C	C	C	C	C	C	A	C	H	C	A	C	C	H	A	C	H	H	A	A	A	C	A	C
JAX00662704	8	19195318	0	A	G	A	A	A	A	A	G	A	A	A	A	A	A	H	A	A	G	G	A	A	H	A	H	G	G	A	A	A	H	A	G	A	A	A	A	A	G	H	A	A	A	A	G	A	H
JAX00662707	8	19197080	0	A	G	A	A	A	A	A	G	G	A	A	A	G	A	H	G	A	G	G	A	A	H	G	H	G	G	A	A	A	H	A	G	A	A	G	A	A	G	H	A	A	A	A	G	A	H
JAX00159441	8	19233282	0	T	C	C	T	C	C	T	C	C	T	C	T	C	T	C	C	H	C	C	T	C	C	C	N	C	C	T	T	C	N	H	C	T	T	C	H	C	C	C	H	C	C	C	C	C	T
JAX00159444	8	19278539	0	C	T	T	C	T	T	C	C	C	C	T	C	C	C	H	C	H	C	C	C	T	H	C	C	C	C	C	C	T	C	H	C	C	C	C	H	T	C	H	H	T	T	T	C	T	C
JAX00234035	8	19295407	0	T	C	T	T	T	T	T	C	T	T	T	T	T	T	H	T	T	C	C	T	T	H	T	H	C	C	T	T	T	H	T	C	T	T	T	T	T	C	H	T	T	T	T	C	T	H
JAX00662737	8	19297062	0	G	C	G	G	G	G	G	G	C	G	G	G	C	G	G	C	G	G	G	G	G	G	C	G	G	G	G	G	G	G	G	G	G	G	C	G	G	G	G	G	G	G	G	G	G	G
JAX00662739	8	19298969	0	G	T	G	G	G	G	G	T	G	G	G	G	G	G	H	G	G	T	T	G	G	H	G	H	T	T	G	G	G	H	G	T	G	G	G	G	G	T	H	G	G	G	G	T	G	H
JAX00662746	8	19323358	0	G	C	C	G	C	C	G	C	C	G	C	C	C	G	C	C	H	C	C	G	C	C	C	H	C	C	G	G	C	N	H	C	G	G	C	H	C	C	C	N	C	C	C	C	C	H
JAX00662790	8	19478713	0	C	T	T	C	T	T	C	T	C	C	T	C	C	C	T	C	H	T	T	C	T	T	C	H	T	T	C	C	T	H	H	T	C	C	C	H	T	T	T	H	T	T	T	T	T	H
JAX00159470	8	19618395	0	C	A	C	C	C	C	C	A	C	C	C	C	C	C	H	C	C	A	A	C	C	H	C	H	A	A	C	C	C	H	C	A	C	C	C	C	C	A	H	C	C	C	C	A	C	H
JAX00159471	8	19618473	0	G	A	G	G	G	G	G	A	G	G	G	G	G	G	H	G	G	A	A	G	G	H	G	H	A	A	G	G	G	H	G	A	G	G	G	G	G	A	H	G	G	G	G	A	G	H
JAX00662811	8	19654385	0	C	A	C	C	C	C	C	A	C	C	C	C	C	C	H	C	C	A	A	C	C	H	C	H	A	A	H	C	C	H	C	A	C	C	C	C	C	A	H	C	C	C	C	A	C	H
JAX00662814	8	19657901	0	T	C	T	T	T	T	T	T	C	T	T	C	C	T	T	C	T	T	T	T	T	T	C	T	T	T	T	T	T	T	T	T	T	T	C	T	T	T	T	T	T	T	T	T	T	T
JAX00662817	8	19707663	0	C	G	C	C	C	C	C	G	G	C	C	G	G	C	H	G	C	G	G	C	C	H	G	H	G	G	C	C	C	H	C	G	C	C	G	C	C	G	H	C	C	C	C	G	C	H
JAX00159493	8	20090508	0	A	C	C	A	C	C	A	C	C	A	C	C	C	A	C	C	H	C	C	A	C	C	C	H	C	C	A	A	C	H	H	C	A	A	C	H	C	C	C	H	C	C	C	C	C	H
JAX00159494	8	20090746	0	G	T	T	G	T	T	G	T	G	G	T	G	G	G	T	G	H	T	T	G	T	T	G	H	T	T	G	G	T	H	H	T	G	G	G	H	T	T	T	H	T	T	T	T	T	H
JAX00662862	8	20134606	0	C	T	C	C	C	C	C	T	T	C	C	T	T	C	H	T	C	T	T	C	C	H	T	H	T	T	C	C	C	H	C	T	C	C	T	C	C	T	H	C	C	C	C	T	C	H
JAX00159498	8	20141963	0	A	G	G	A	G	G	A	G	A	A	G	A	A	A	G	A	H	G	G	A	G	G	A	H	G	G	A	A	G	N	H	G	A	A	A	H	G	G	G	H	G	G	G	G	G	H
JAX00662867	8	20145015	0	C	T	C	C	C	C	C	T	T	C	C	T	T	C	H	T	C	T	T	C	C	H	T	H	T	T	C	C	C	H	C	T	C	C	T	C	C	T	H	C	C	C	C	T	C	H
JAX00662909	8	22491676	0	A	C	A	A	A	A	A	A	C	A	A	C	C	A	A	C	A	A	A	A	A	A	C	A	A	A	A	A	A	A	A	A	A	A	C	A	A	A	A	A	A	A	A	A	A	A
JAX00662941	8	23201941	0	T	C	T	T	T	T	T	C	T	T	T	T	T	T	C	T	T	C	C	T	T	C	T	C	C	C	T	T	T	C	T	C	T	T	T	T	T	C	C	T	T	T	T	C	T	C
JAX00159566	8	23211560	0	A	T	T	A	T	T	A	T	T	A	T	T	T	A	T	T	H	T	T	A	T	T	T	H	T	T	A	A	T	H	H	T	A	A	T	H	T	T	T	H	T	T	T	T	T	H
JAX00662944	8	23221732	0	C	G	G	C	G	G	C	C	G	C	G	G	G	C	H	G	H	C	C	C	G	H	G	C	C	C	C	C	G	C	H	C	C	C	G	H	G	C	H	H	G	G	G	C	G	C
JAX00662947	8	23224697	0	A	G	A	A	A	A	A	G	G	A	A	G	G	A	H	G	A	G	G	A	A	H	G	H	G	G	A	A	A	H	A	G	A	A	G	A	A	G	H	A	A	A	A	G	A	H
JAX00662949	8	23228439	0	A	G	G	A	G	G	A	A	A	A	G	A	A	A	H	A	H	A	A	A	G	H	A	A	A	A	A	A	G	A	H	A	A	A	A	H	G	A	H	H	G	G	G	A	G	A
JAX00159570	8	23243862	0	G	T	T	G	T	T	G	T	T	G	T	T	T	G	T	T	H	T	T	G	T	T	T	H	T	T	G	G	T	H	H	T	G	G	T	H	T	T	T	H	T	T	T	T	T	H
JAX00662953	8	23260700	0	C	T	C	C	C	C	C	C	T	C	C	T	T	C	C	T	C	C	C	C	C	C	T	C	C	C	C	C	C	C	C	C	C	C	T	C	C	C	C	C	C	C	C	C	C	C
JAX00159571	8	23269041	0	G	A	A	G	A	A	G	A	A	G	A	A	A	G	A	A	H	A	A	G	A	A	A	H	A	A	G	G	A	H	H	A	G	G	A	H	A	A	A	H	A	A	A	A	A	H
JAX00234058	8	23280525	0	A	G	A	A	A	A	A	G	G	A	A	G	G	A	H	G	A	G	G	A	A	H	G	H	G	G	A	A	A	H	A	G	A	A	G	A	A	G	H	A	A	A	A	G	A	H
JAX00159573	8	23289222	0	C	T	T	C	T	T	C	C	C	C	T	C	C	C	N	C	H	C	C	C	T	N	C	C	C	C	C	C	T	C	H	C	C	C	C	H	T	C	H	H	T	T	T	C	N	C
JAX00662963	8	23322299	0	G	A	G	G	G	G	G	G	A	G	G	A	A	G	G	A	G	G	G	G	G	G	A	G	G	G	G	G	G	G	G	G	G	G	A	G	G	G	G	G	G	G	G	G	G	G
JAX00662966	8	23349693	0	G	A	G	G	G	G	G	A	G	G	G	G	G	G	H	G	G	A	A	G	G	H	G	H	A	A	G	G	G	H	G	A	G	G	G	G	G	A	H	G	G	G	G	A	G	H
JAX00159577	8	23359597	0	C	T	T	C	T	T	C	T	T	C	T	T	T	C	T	T	H	T	T	C	T	T	T	H	T	T	C	C	T	H	H	T	C	C	T	H	T	T	T	N	T	T	T	T	T	H
JAX00662972	8	23364323	0	A	G	G	A	G	G	A	A	G	A	G	G	G	A	H	G	H	A	A	A	G	H	G	A	A	A	A	A	G	A	H	A	A	A	G	H	G	A	H	H	G	G	G	A	G	A
JAX00662982	8	23407984	0	C	T	C	C	C	C	C	C	T	C	C	T	T	C	C	T	C	C	C	C	C	C	T	C	C	C	C	C	C	C	C	C	C	C	T	C	C	C	C	C	C	C	C	C	C	C
JAX00159581	8	23413485	0	T	C	C	T	C	C	T	C	C	T	C	C	C	T	C	C	H	C	C	T	C	C	C	H	C	C	T	T	C	H	H	C	T	T	C	H	C	C	C	H	C	C	C	C	C	N
JAX00159582	8	23426500	0	C	T	T	C	T	T	C	T	T	C	T	T	T	C	T	T	H	T	T	C	T	T	T	H	T	T	C	C	T	N	T	T	C	C	T	H	T	T	T	N	T	T	T	T	T	N
JAX00159583	8	23430751	0	T	C	C	T	C	C	T	C	C	T	C	C	C	T	C	C	H	C	C	T	C	C	C	H	C	C	T	T	C	H	H	C	T	T	C	H	C	C	C	H	C	C	C	C	C	H
JAX00190251	8	23430776	0	A	T	T	A	T	T	A	T	T	A	T	T	T	A	T	T	H	T	T	A	T	T	T	H	T	T	A	A	T	H	H	T	A	A	T	H	T	T	T	H	T	T	T	T	T	H
JAX00159586	8	23457759	0	T	C	T	T	T	T	T	C	C	T	T	C	C	T	H	C	T	C	C	T	T	H	C	H	C	C	T	T	T	H	T	C	T	T	C	T	T	C	H	T	T	T	T	C	T	H
JAX00662995	8	23513331	0	T	C	T	T	T	T	T	C	T	T	T	T	T	T	H	T	T	C	C	T	T	H	T	H	C	C	T	T	T	H	T	C	T	T	T	T	T	C	H	T	T	T	T	C	T	H
JAX00662996	8	23526697	0	C	T	C	C	C	C	C	C	T	C	C	T	T	C	C	T	C	C	C	C	C	C	T	C	C	C	C	C	C	C	C	C	C	C	T	C	C	C	C	C	C	C	C	C	C	C
JAX00662997	8	23530611	0	T	C	T	T	T	T	T	C	C	T	T	C	C	T	C	C	T	C	C	T	T	N	C	N	C	C	T	T	T	N	T	C	T	T	C	T	T	C	H	T	T	T	T	C	T	N
JAX00662999	8	23532090	0	A	G	A	A	A	A	A	G	G	A	A	G	G	A	H	G	A	G	G	A	A	H	G	H	G	G	A	A	A	H	A	G	A	A	G	A	A	G	H	A	A	A	A	G	A	H
JAX00159590	8	23539459	0	C	A	C	C	C	C	C	A	C	C	C	C	C	C	H	C	C	A	A	C	C	H	C	H	A	A	C	C	C	H	C	A	C	C	C	C	C	A	H	C	C	C	C	A	C	H
JAX00663007	8	23585598	0	C	T	C	C	C	C	C	T	C	C	C	C	C	C	H	C	C	T	T	C	C	H	C	H	T	T	C	C	C	H	C	T	C	C	C	C	C	T	H	C	C	C	C	T	C	H
JAX00159594	8	23585992	0	T	A	A	T	A	A	T	T	T	A	A	T	T	T	H	T	H	T	T	T	A	H	T	T	T	T	T	T	A	T	H	T	A	T	T	H	A	T	H	H	A	A	H	T	A	T
JAX00234061	8	23586122	0	A	C	A	A	A	A	A	C	C	A	A	C	C	A	N	C	A	C	C	A	A	H	C	N	C	C	A	A	A	H	A	C	A	A	C	A	A	C	H	A	A	A	H	C	A	N
JAX00159595	8	23586354	0	G	A	A	G	A	A	G	G	G	A	A	G	G	G	H	G	H	G	G	G	A	H	G	G	G	G	G	G	A	G	H	G	A	G	G	H	A	G	H	H	A	A	H	G	A	G
JAX00234063	8	23586386	0	T	C	T	T	T	T	T	C	C	T	T	C	C	T	H	C	T	C	C	T	T	H	C	H	C	C	T	T	T	H	T	C	T	T	C	T	T	C	N	T	T	T	N	C	T	H
JAX00663017	8	23607662	0	G	A	A	G	A	A	G	G	G	A	A	G	G	G	H	G	H	G	G	G	A	H	G	G	G	G	G	G	A	G	H	G	A	G	G	H	A	G	H	H	A	A	H	G	A	G
JAX00159598	8	23628176	0	A	G	G	A	G	G	A	G	G	G	G	G	G	A	G	G	H	G	G	A	G	G	G	H	G	G	A	A	G	H	H	G	G	A	G	H	G	G	G	H	G	G	G	G	G	H
JAX00663024	8	23645954	0	G	A	G	G	G	G	G	A	G	G	G	G	G	G	H	G	G	A	A	G	G	H	G	H	A	A	G	G	G	H	G	A	G	G	G	G	G	A	H	G	G	G	G	A	G	H
JAX00663028	8	23682246	0	G	T	G	G	G	G	G	G	T	G	G	T	T	G	G	T	G	G	G	G	G	G	T	G	G	G	G	G	G	G	G	G	G	G	T	G	G	G	G	G	G	G	H	G	G	G
JAX00663031	8	23689971	0	T	C	T	T	T	T	T	C	T	T	T	T	T	T	H	T	T	C	C	T	T	H	T	H	C	C	T	T	T	H	T	C	T	T	T	T	T	C	H	T	T	T	T	C	T	H
JAX00663033	8	23693917	0	C	T	C	C	C	C	C	C	C	T	C	C	C	C	C	C	C	C	C	C	C	C	C	C	C	C	C	C	C	C	C	C	T	C	C	C	C	C	C	C	C	C	C	C	C	C
JAX00159603	8	23694193	0	A	T	A	A	A	A	A	T	A	T	A	A	A	A	H	A	A	T	T	A	A	H	A	H	T	T	A	A	A	H	A	T	T	A	A	A	A	T	H	A	A	A	A	T	A	H
JAX00159604	8	23694390	0	A	T	T	A	T	T	A	T	T	T	T	T	T	A	T	T	H	T	T	A	T	T	T	A	T	T	A	A	T	A	H	T	T	A	T	H	T	T	T	H	T	T	T	N	T	A
JAX00663038	8	23721410	0	G	A	G	G	G	G	G	A	A	A	G	A	A	G	H	A	G	A	A	G	G	H	A	H	A	A	G	G	G	H	G	A	A	G	A	G	G	A	H	G	G	G	H	A	G	H
JAX00663045	8	23733300	0	T	C	T	T	T	T	T	T	T	C	T	T	T	T	T	T	T	T	T	T	T	T	T	T	T	T	T	T	T	T	T	T	C	T	T	T	T	T	T	T	T	T	T	T	T	T
JAX00663046	8	23790683	0	A	C	A	A	A	A	A	C	C	A	A	C	C	A	H	C	A	C	C	A	A	H	C	H	C	C	A	A	A	H	A	C	A	A	C	A	A	C	H	A	A	A	H	C	A	H
JAX00663047	8	23793878	0	A	G	A	A	A	A	A	G	G	G	A	G	G	A	H	G	A	G	G	A	A	H	G	H	G	G	A	A	A	H	A	G	G	A	G	A	A	G	H	A	A	A	H	G	A	H
JAX00663048	8	23794274	0	C	T	C	C	C	C	C	C	C	T	C	C	C	C	C	C	C	C	C	C	C	C	C	C	C	C	C	C	C	C	C	C	T	C	C	C	C	C	C	C	C	C	C	C	C	C
JAX00159611	8	23830531	0	T	C	T	T	T	T	T	T	C	T	T	C	C	T	T	C	T	T	T	T	T	T	C	T	T	T	T	T	T	T	T	T	T	T	C	T	T	T	T	T	T	T	H	T	T	T
JAX00234066	8	23837906	0	T	G	T	T	T	T	T	G	G	T	T	G	G	T	H	G	T	G	G	T	T	H	G	H	G	G	T	T	T	H	T	G	T	T	G	T	T	G	N	T	T	T	H	G	T	H
JAX00663058	8	23858555	0	T	C	T	T	T	T	T	C	C	T	T	C	C	T	H	C	T	C	C	T	T	H	C	H	C	C	T	T	T	H	T	C	T	T	C	T	T	C	H	T	T	T	H	C	T	H
JAX00663059	8	23885810	0	A	G	A	A	A	A	A	G	G	A	A	G	G	A	H	G	A	G	G	A	A	H	G	H	G	G	A	A	A	H	A	G	A	A	G	A	A	G	H	A	A	A	H	G	A	H
JAX00663063	8	23909715	0	A	C	A	A	A	A	A	C	C	A	A	C	C	A	H	C	A	C	C	A	A	H	C	H	C	C	A	A	A	H	A	C	A	A	C	A	A	C	H	A	A	A	H	C	A	H
JAX00663068	8	23923593	0	C	T	T	C	T	T	C	C	C	T	T	C	C	C	H	C	H	C	C	C	T	H	C	C	C	C	C	C	T	C	H	C	T	C	C	H	T	C	H	H	T	T	H	C	T	C
JAX00663069	8	23932596	0	T	A	T	T	T	T	T	T	A	T	T	A	A	T	T	A	T	T	T	T	T	T	A	T	T	T	T	T	T	T	T	T	T	T	A	T	T	T	T	T	T	T	H	T	T	T
JAX00663071	8	23937328	0	G	A	G	G	G	G	G	G	A	G	G	A	A	G	G	A	G	G	G	G	G	G	A	G	G	G	G	G	G	G	G	G	G	G	A	G	G	G	G	G	G	G	H	G	G	G
JAX00159623	8	23979118	0	G	T	T	G	T	T	G	T	G	T	T	G	N	H	T	G	H	T	T	G	T	T	G	H	T	T	H	G	T	H	H	T	T	G	G	H	T	T	T	H	T	T	N	T	T	H
JAX00663080	8	24024188	0	C	T	C	C	C	C	C	C	T	C	C	T	T	C	C	T	C	C	C	C	C	C	T	C	C	C	C	C	C	C	C	C	C	C	T	C	C	C	C	C	C	C	H	C	C	C
JAX00159628	8	24029861	0	A	T	A	A	A	A	A	T	T	A	A	T	T	A	H	T	A	T	T	A	A	H	T	H	T	T	A	A	A	H	A	T	A	A	T	A	A	T	H	A	A	A	T	T	A	H
JAX00159630	8	24056226	0	C	T	C	C	C	C	C	T	T	C	C	T	T	C	H	T	C	T	T	C	C	H	T	H	T	T	C	C	C	H	C	T	C	C	T	C	C	T	H	C	C	C	H	T	C	H
JAX00663087	8	24057646	0	T	C	T	T	T	T	T	T	C	T	T	C	C	T	T	C	T	T	T	T	T	T	C	T	T	T	T	T	T	T	T	T	T	T	C	T	T	T	T	T	T	T	H	T	T	T
JAX00234072	8	24079164	0	T	C	T	T	T	T	T	T	C	T	T	C	C	T	T	C	T	T	T	T	T	T	C	T	T	T	T	T	T	T	T	T	T	T	C	T	T	T	T	T	T	T	H	T	T	T
JAX00234073	8	24079254	0	A	G	A	A	A	A	A	A	G	A	A	G	G	A	A	G	A	A	A	A	A	A	G	A	A	A	A	A	A	A	A	A	A	A	G	A	A	A	A	A	A	A	H	A	A	A
JAX00663088	8	24094951	0	C	T	C	C	C	C	C	C	T	C	C	T	T	C	C	T	C	C	C	C	C	C	T	C	C	C	C	C	C	C	C	C	C	C	T	C	C	C	C	C	C	C	H	C	C	C
JAX00159633	8	24099772	0	T	G	T	T	T	T	T	G	G	T	T	G	G	T	N	G	T	G	G	T	T	H	G	H	G	G	T	T	T	H	T	G	T	T	G	T	T	G	H	T	T	T	H	G	T	H
JAX00159634	8	24113962	0	T	C	T	T	T	T	T	C	C	T	T	C	C	T	H	C	T	C	C	T	T	H	C	H	C	C	T	T	T	H	T	C	T	T	C	T	T	C	N	T	T	T	H	C	T	H
JAX00159637	8	24138724	0	T	C	T	T	T	T	T	C	C	T	T	C	C	T	H	C	T	C	C	T	T	H	C	H	C	C	T	T	T	H	T	C	T	T	C	T	T	C	T	T	T	T	N	C	T	T
JAX00663096	8	24204804	0	G	A	G	G	G	G	G	A	G	G	G	G	G	G	H	G	G	A	A	G	G	N	G	H	A	A	G	G	G	H	G	A	G	G	G	G	G	A	H	G	G	G	G	A	G	H
JAX00159643	8	24227387	0	T	C	C	T	C	C	T	T	C	T	C	C	C	T	H	C	H	T	T	T	C	H	C	T	T	T	T	T	C	T	H	T	T	T	C	H	C	T	H	H	C	C	C	T	C	T
JAX00663100	8	24245902	0	C	T	C	C	C	C	C	T	T	C	C	T	T	C	T	T	C	T	T	C	C	T	T	T	T	T	C	C	C	T	C	T	C	C	T	C	C	T	T	C	C	C	T	T	C	T
JAX00663109	8	24277337	0	T	C	T	T	T	T	T	C	T	T	T	T	T	T	H	T	T	C	C	T	T	H	T	H	C	C	T	T	T	H	T	C	T	T	T	T	T	C	H	T	T	T	T	C	T	H
JAX00159649	8	24290077	0	T	G	T	T	T	T	T	G	G	T	T	G	G	T	H	G	T	G	G	T	N	H	G	H	G	G	T	T	N	H	T	G	T	T	G	T	T	G	H	T	T	T	H	G	T	N
JAX00159650	8	24339584	0	T	C	T	T	T	T	T	C	C	T	T	C	C	T	N	C	T	C	C	T	T	N	C	N	C	C	T	T	T	H	T	C	T	T	C	T	T	C	C	T	T	T	C	C	T	N
JAX00159651	8	24339697	0	C	T	C	C	C	C	C	T	T	C	C	T	T	C	H	T	C	T	T	C	C	H	T	H	T	T	C	C	C	H	C	T	C	C	T	C	C	T	H	C	C	C	H	T	C	H
JAX00234081	8	24340891	0	A	C	A	A	A	A	A	C	C	A	A	C	C	A	H	C	A	C	C	A	A	A	C	H	C	C	A	A	A	H	A	C	A	A	C	A	A	C	H	A	A	A	A	C	A	N
JAX00663113	8	24343016	0	G	A	G	G	G	G	G	A	A	G	G	A	A	G	G	A	G	A	A	G	G	H	A	H	A	A	G	G	G	H	G	A	G	G	A	G	G	A	H	G	G	G	H	A	G	H
JAX00159653	8	24372885	0	T	C	T	T	T	T	T	C	C	T	T	C	C	T	H	C	T	C	C	T	T	H	C	H	C	C	T	T	T	H	T	C	T	T	C	T	T	C	H	T	T	T	H	C	T	H
JAX00663116	8	24377952	0	C	T	C	C	C	C	C	T	C	C	C	C	C	C	H	C	C	T	T	C	C	H	C	H	T	T	C	C	C	H	C	T	C	C	C	C	C	T	H	C	C	C	C	T	C	H
JAX00159655	8	24385139	0	T	C	T	T	T	T	T	C	C	T	T	C	C	T	H	C	T	C	C	T	T	H	C	H	C	C	T	T	T	H	T	C	T	T	C	T	T	C	H	T	T	T	H	C	T	H
JAX00663119	8	24395667	0	T	C	T	T	T	T	T	C	T	T	T	T	T	T	H	T	T	C	C	T	T	H	T	H	C	C	T	T	T	H	T	C	T	T	T	T	T	C	H	T	T	T	T	C	T	H
JAX00663122	8	24403386	0	C	G	C	C	C	C	C	G	C	C	C	C	C	C	H	C	C	G	G	C	C	H	C	H	G	G	C	C	C	H	C	G	C	C	C	C	C	G	H	C	C	C	C	G	C	H
JAX00663124	8	24414446	0	A	C	A	A	A	A	A	C	C	A	A	C	C	A	H	C	A	C	C	A	A	H	C	H	C	C	A	A	A	H	A	C	A	A	C	A	A	C	H	A	A	A	H	C	A	H
JAX00663128	8	24428661	0	G	A	G	G	G	G	G	G	G	A	G	G	G	G	G	G	G	G	G	G	G	G	G	G	G	G	G	G	G	G	G	G	A	G	G	G	G	G	G	G	G	G	G	G	G	G
JAX00663131	8	24428827	0	G	T	G	G	G	G	G	T	G	G	G	G	G	G	H	G	G	T	T	G	G	H	G	H	T	T	G	G	G	H	G	T	G	G	G	G	G	T	H	G	G	G	G	T	G	H
JAX00663134	8	24445372	0	C	A	A	C	A	A	C	A	A	A	A	A	A	C	A	A	H	A	A	C	A	A	A	H	A	A	C	C	A	H	H	A	A	C	A	H	A	A	A	H	A	A	A	A	A	H
JAX00663135	8	24447382	0	C	T	T	C	T	T	C	C	T	C	T	T	T	C	H	T	H	C	C	C	T	H	T	C	C	C	C	C	T	C	H	C	C	C	T	H	T	C	H	H	T	T	T	C	T	C
JAX00663138	8	24449313	0	A	G	A	A	A	A	A	G	A	G	A	A	A	A	H	A	A	G	G	A	A	H	A	G	G	G	A	A	A	G	A	G	G	A	A	A	A	G	H	A	A	A	A	G	A	G
JAX00159659	8	24451060	0	G	A	A	G	A	A	G	A	A	A	A	A	A	G	A	A	H	A	A	G	A	A	A	H	A	A	G	G	A	H	H	A	A	G	A	H	A	A	A	H	A	A	A	A	A	H
JAX00663143	8	24456966	0	G	A	G	G	G	G	G	A	G	A	G	G	G	G	H	G	G	A	N	G	G	H	G	N	A	A	G	G	G	N	G	A	A	G	G	G	G	A	H	G	G	G	G	A	G	H
JAX00159660	8	24460455	0	C	A	C	C	C	C	C	C	A	C	C	A	A	C	C	A	C	C	C	C	C	C	A	C	C	C	C	C	C	C	C	C	C	C	A	C	C	C	C	C	C	C	H	C	C	C
JAX00663144	8	24464755	0	G	A	G	G	G	G	G	G	A	G	G	A	A	G	G	A	G	G	G	G	G	G	A	G	G	G	G	G	G	G	G	G	G	G	A	G	G	G	G	G	G	G	N	G	G	G
JAX00663149	8	24476933	0	T	C	C	T	C	C	T	C	C	C	C	C	C	T	C	C	H	C	C	T	C	C	C	H	C	C	T	T	C	H	H	C	C	T	C	H	C	C	C	H	C	C	C	C	C	H
JAX00663152	8	24485101	0	G	A	G	G	G	G	G	G	A	G	G	A	A	G	G	A	G	G	G	G	G	G	A	G	G	G	G	G	G	G	G	G	G	G	A	G	G	G	G	G	G	G	H	G	G	G
JAX00663156	8	24494815	0	G	A	G	G	G	G	G	G	G	A	G	G	G	G	G	G	G	G	G	G	G	G	G	G	G	G	G	G	G	G	G	G	A	G	G	G	G	G	G	G	G	G	G	G	G	G
JAX00159663	8	24499136	0	C	T	T	C	T	T	C	T	C	T	T	C	C	C	T	C	H	T	T	C	T	T	C	H	T	T	C	C	T	H	H	T	T	C	C	H	T	T	T	N	T	T	H	T	T	H
JAX00159664	8	24514387	0	C	T	T	C	T	T	C	C	C	C	T	C	C	C	H	C	H	C	C	C	T	H	C	C	C	C	C	C	T	C	H	C	C	C	C	H	T	C	T	H	T	T	H	C	T	C
JAX00663160	8	24530746	0	C	T	C	C	C	C	C	C	C	T	C	C	C	C	C	C	C	C	C	C	C	C	C	C	C	C	C	C	C	C	C	C	T	C	C	C	C	C	C	C	C	C	C	C	C	C
JAX00663169	8	24535243	0	T	C	T	T	T	T	T	C	T	T	T	T	T	T	H	T	T	C	C	T	T	H	T	H	C	C	T	T	T	H	T	C	T	T	T	T	T	C	T	T	T	T	T	C	T	H
JAX00663174	8	24543793	0	G	A	G	G	G	G	G	A	A	G	G	A	A	G	H	A	G	A	A	G	G	H	A	H	A	A	G	G	G	H	G	A	G	G	A	G	G	A	G	G	G	G	H	A	G	H
JAX00663181	8	24559426	0	A	G	A	A	A	A	A	G	G	A	A	G	G	A	H	G	A	G	G	A	A	H	G	H	G	G	A	A	A	H	A	G	A	A	G	A	A	G	A	A	A	A	H	G	A	H
JAX00159668	8	24561423	0	T	C	T	T	T	T	T	C	T	T	T	T	T	T	H	T	T	C	C	T	T	H	T	H	C	C	T	T	T	H	T	C	T	T	T	T	T	C	T	T	T	T	T	C	T	H
JAX00234086	8	24579683	0	T	C	T	T	T	T	T	C	C	T	T	C	C	T	H	C	T	C	C	T	T	N	C	N	C	C	T	T	T	N	T	C	T	T	C	T	T	C	T	T	T	T	H	C	T	N
JAX00663194	8	24588281	0	C	T	C	C	C	C	C	C	T	C	C	T	T	C	C	T	C	C	C	C	C	C	T	C	C	C	C	C	C	C	C	C	C	C	T	C	C	C	C	C	C	C	H	C	C	C
JAX00663195	8	24588366	0	A	G	A	A	A	A	A	G	A	A	A	A	A	A	H	A	A	G	G	A	A	H	A	H	G	G	A	A	A	H	A	G	A	A	A	A	A	G	A	A	A	A	A	G	A	A
JAX00663196	8	24588674	0	G	T	G	G	G	G	G	G	G	T	G	G	G	G	G	G	G	G	G	G	G	G	G	G	G	G	G	G	G	G	G	G	T	G	G	G	G	G	G	G	G	G	G	G	G	G
JAX00663197	8	24593842	0	C	A	C	C	C	C	C	A	C	C	C	C	C	C	H	C	C	A	A	C	C	H	C	H	A	A	C	C	C	H	C	A	C	C	C	C	C	A	C	C	C	C	C	A	C	H
JAX00663198	8	24596638	0	A	G	A	A	A	A	A	A	A	G	A	A	A	A	A	A	A	A	A	A	A	A	A	A	A	A	A	A	A	A	A	A	G	A	A	A	A	A	A	A	A	A	A	A	A	A
JAX00663199	8	24602049	0	C	T	C	C	C	C	C	C	C	T	C	C	C	C	C	C	C	C	C	C	C	C	C	C	C	C	C	C	C	C	C	C	T	C	C	C	C	C	C	C	C	C	C	C	C	C
JAX00663203	8	24634887	0	A	C	A	A	A	A	A	A	A	C	A	A	A	A	A	A	A	A	A	A	A	A	A	A	A	A	A	A	A	A	A	A	C	A	A	A	A	A	A	A	A	A	A	A	A	A
JAX00663204	8	24638481	0	C	T	C	C	C	C	C	T	C	C	C	C	C	C	N	C	C	T	T	C	C	N	C	N	T	T	C	C	C	H	C	T	C	C	C	C	C	T	C	C	C	C	C	T	C	C
JAX00159674	8	24657360	0	A	C	A	A	A	A	A	C	C	C	A	C	C	A	H	C	A	C	C	A	A	H	C	H	C	C	A	A	A	H	A	C	C	A	C	A	A	C	A	A	A	A	H	C	A	H
JAX00159677	8	24687624	0	A	G	G	A	G	G	A	G	G	A	G	G	G	A	G	G	H	G	G	A	G	G	G	H	G	G	A	A	G	H	H	G	A	A	G	H	G	G	G	N	G	G	G	G	G	H
JAX00663211	8	24688265	0	C	A	C	C	C	C	C	A	C	C	C	C	C	C	H	C	C	H	A	C	C	H	C	H	A	A	C	C	C	H	C	A	C	C	C	C	C	A	C	C	C	C	C	A	C	A
JAX00159679	8	24698405	0	C	T	T	C	T	T	C	C	C	T	T	C	C	C	H	C	H	C	C	C	T	H	C	C	C	C	C	C	T	C	H	C	T	C	C	H	T	C	T	H	T	T	H	C	T	C
JAX00234092	8	24717042	0	C	T	C	C	C	C	C	C	T	C	C	T	T	C	C	T	C	C	C	C	C	C	T	C	C	C	C	C	C	C	C	C	C	C	T	C	C	C	C	C	C	C	H	C	C	C
JAX00159681	8	24742697	0	T	C	T	T	T	T	T	C	C	T	T	C	C	T	H	C	T	H	C	T	T	H	C	H	C	C	T	T	T	N	T	C	N	T	C	T	T	N	T	T	T	T	N	C	T	H
JAX00663223	8	24767066	0	G	A	A	G	A	A	G	A	A	A	A	A	A	G	A	A	H	A	A	G	A	A	A	H	A	A	G	G	A	H	H	A	A	G	A	H	A	A	A	H	A	A	A	A	A	H
JAX00663224	8	24767266	0	G	T	G	G	G	G	G	T	G	G	G	G	G	G	N	G	G	T	T	G	G	H	G	H	T	T	G	G	G	N	G	T	G	G	G	G	G	T	G	G	G	G	G	T	G	T
JAX00663229	8	24782111	0	G	C	G	G	G	G	G	G	C	G	G	H	N	G	G	C	G	G	G	G	G	G	C	G	G	G	G	G	G	G	G	G	G	G	C	G	G	G	G	G	G	G	H	G	G	G
JAX00663232	8	24793701	0	C	T	C	C	C	C	C	T	C	C	C	C	C	C	H	C	C	T	T	C	C	H	C	H	T	T	C	C	C	H	C	T	C	C	C	C	C	T	C	C	C	C	C	T	C	H
JAX00159685	8	24795258	0	G	A	A	G	A	A	G	G	G	A	A	G	G	G	H	G	H	G	G	G	A	H	G	G	G	G	G	G	A	G	H	G	A	G	G	H	A	G	A	H	A	A	H	G	A	G
JAX00663234	8	24796344	0	A	T	T	A	T	T	A	A	T	T	T	T	T	A	H	T	H	A	A	A	T	H	T	A	A	A	A	A	T	A	H	A	T	A	T	H	T	A	T	H	T	T	T	A	T	A
JAX00663239	8	24875782	0	G	A	G	G	G	G	G	G	A	G	G	A	A	G	G	A	G	G	G	G	G	G	A	G	G	G	G	G	G	G	G	G	G	G	A	G	G	G	G	G	G	G	H	G	G	G
JAX00159692	8	24888249	0	G	A	A	G	A	A	G	G	A	A	A	A	A	G	H	A	H	G	G	G	A	H	A	G	G	G	G	G	A	G	H	G	A	G	A	H	A	G	A	H	A	A	A	G	A	G
JAX00663240	8	24888261	0	G	A	G	G	G	G	G	G	A	G	G	A	A	G	G	A	G	G	G	G	G	G	A	G	G	G	G	G	G	G	G	G	G	G	A	G	G	G	G	G	G	G	H	G	G	G
JAX00159693	8	24899045	0	C	T	T	C	T	T	C	T	T	T	T	T	T	C	T	T	H	T	T	C	T	T	T	H	T	T	C	C	T	H	H	T	T	C	T	H	T	T	T	H	T	T	T	T	T	H
JAX00159694	8	24905227	0	T	C	C	T	C	C	T	T	T	C	C	T	T	T	H	T	H	T	T	T	C	H	T	T	T	T	T	T	C	T	H	T	C	T	T	H	C	T	C	H	C	C	H	T	C	T
JAX00663250	8	24906550	0	C	T	T	C	T	T	C	T	T	T	T	T	T	C	T	T	H	T	T	C	T	T	T	H	T	T	C	C	T	H	H	T	T	C	T	H	T	T	T	H	T	T	T	T	T	H
JAX00234097	8	24914428	0	A	G	A	A	A	A	A	G	G	A	A	G	G	A	H	G	A	G	G	A	A	H	G	H	G	G	A	A	A	H	A	G	A	A	G	A	A	G	A	A	A	A	H	G	A	H
JAX00663257	8	24941817	0	A	C	C	A	C	C	A	C	C	A	C	C	C	A	C	C	H	C	C	A	C	C	C	H	C	C	A	A	C	H	H	C	A	A	C	H	C	C	C	H	C	C	C	C	C	H
JAX00663260	8	24955453	0	A	G	G	A	G	G	A	G	G	G	G	G	G	A	G	G	H	G	G	A	G	G	G	H	G	G	A	A	G	H	H	G	G	A	G	H	G	G	G	H	G	G	G	G	G	H
JAX00663263	8	24958088	0	A	G	G	A	G	G	A	A	G	A	G	G	G	A	H	G	H	A	A	A	G	H	G	A	A	A	A	A	G	A	H	A	A	A	G	H	G	A	G	H	G	G	G	A	G	A
JAX00663264	8	24960117	0	T	C	T	T	T	T	T	T	T	C	T	T	T	T	T	T	T	T	T	T	T	T	T	T	T	T	T	T	T	T	T	T	C	T	T	T	T	T	T	T	T	T	T	T	T	T
JAX00663266	8	24969857	0	T	G	T	T	T	T	T	G	G	G	T	G	G	T	H	G	T	G	G	T	T	H	G	H	G	G	T	T	T	H	T	G	G	T	G	T	T	G	T	T	T	T	H	G	T	H
JAX00159698	8	24990848	0	T	C	C	T	T	C	T	C	C	T	C	C	C	T	H	C	T	C	C	T	T	C	C	H	C	C	T	T	C	H	T	C	T	T	C	T	T	C	H	T	C	H	C	C	C	H
JAX00159699	8	24990908	0	T	C	C	T	T	C	T	C	T	T	C	T	T	T	H	T	T	C	C	T	T	C	T	H	C	C	T	T	C	H	T	C	T	T	T	T	T	C	H	T	C	H	H	C	C	H
JAX00663278	8	25008693	0	A	G	G	A	A	G	A	G	G	A	G	G	G	A	H	G	A	G	G	A	A	G	G	H	G	G	A	A	G	N	A	G	A	A	G	A	A	G	N	A	G	N	G	G	G	N
JAX00159702	8	25022504	0	G	A	A	G	G	A	G	G	G	G	A	G	G	G	G	G	G	G	G	G	G	H	G	G	G	G	G	G	A	G	G	G	G	G	G	G	G	G	H	G	A	H	H	G	A	G
JAX00663283	8	25046106	0	G	A	A	G	G	A	G	G	G	G	A	G	G	G	G	G	G	G	G	G	G	G	G	G	G	G	G	G	A	G	G	G	G	G	G	G	G	G	G	G	A	G	G	G	A	G
JAX00159704	8	25059525	0	C	T	T	C	C	T	C	T	C	C	T	C	C	C	H	C	C	T	T	C	C	T	C	H	T	T	C	C	T	H	C	T	C	C	C	C	C	T	N	C	T	H	H	T	T	H
JAX00663287	8	25060894	0	T	C	C	T	T	C	T	C	T	T	C	T	T	T	H	T	T	C	C	T	T	C	T	H	C	C	T	T	C	H	T	C	T	T	T	T	T	C	H	T	C	H	H	C	C	H
JAX00159706	8	25067107	0	C	G	G	C	C	G	C	G	G	C	G	G	H	C	H	G	C	H	H	C	C	N	G	C	G	N	C	C	G	N	C	N	C	C	G	C	C	G	H	C	G	H	G	G	G	H
JAX00663296	8	25071245	0	G	C	C	G	G	C	G	C	C	G	C	C	C	G	H	C	G	C	C	G	G	C	C	H	C	C	G	G	C	H	G	C	G	G	C	G	G	C	H	G	C	H	C	C	C	H
JAX00663299	8	25107811	0	A	C	A	A	A	A	A	A	C	A	A	C	C	A	A	C	A	A	A	A	A	A	C	A	A	A	A	A	A	A	A	A	A	A	C	A	A	A	A	A	A	A	H	A	A	A
JAX00663301	8	25110489	0	A	G	A	A	A	A	A	G	G	G	A	G	G	A	H	G	A	G	G	A	A	H	G	H	G	G	A	A	A	H	A	G	G	A	G	A	A	G	A	A	A	A	H	G	A	H
JAX00663303	8	25111257	0	T	C	C	T	T	C	T	C	C	C	C	C	C	T	H	C	T	C	C	T	T	C	C	H	C	C	T	T	C	H	T	C	C	T	C	T	T	C	H	T	C	H	C	C	C	H
JAX00663306	8	25113907	0	C	T	C	C	C	C	C	T	T	T	C	T	T	C	H	T	C	T	T	C	C	H	T	H	T	T	C	C	C	H	C	T	T	C	T	C	C	T	C	C	C	C	H	T	C	H
JAX00663307	8	25115010	0	C	T	C	C	C	C	C	T	C	C	C	C	C	C	H	C	C	T	T	C	C	H	C	H	T	T	C	C	C	H	C	T	C	C	C	C	C	T	C	C	C	C	C	T	C	H
JAX00663310	8	25130111	0	T	C	T	T	T	T	T	C	C	T	T	C	C	T	H	C	T	C	C	T	T	H	C	H	C	C	T	T	T	H	T	C	T	T	C	T	T	C	T	T	T	T	H	C	T	H
JAX00663311	8	25132567	0	G	A	G	G	G	G	G	A	G	G	G	G	G	G	H	G	G	A	A	G	G	H	G	H	A	A	G	G	G	H	G	A	G	G	G	G	G	A	G	G	G	G	G	A	G	H
JAX00663317	8	25149257	0	T	G	T	T	T	T	T	T	G	G	T	G	G	T	T	G	T	T	T	T	T	T	G	T	T	T	T	T	T	T	T	T	G	T	G	T	T	T	T	T	T	T	H	T	T	T
JAX00159711	8	25149749	0	A	C	C	A	A	C	A	A	A	A	C	A	A	A	A	A	A	A	A	A	A	H	A	A	A	A	A	A	C	A	A	A	A	A	A	A	A	A	H	A	C	H	H	A	C	A
JAX00663319	8	25152826	0	C	T	T	C	C	T	C	C	C	C	T	C	C	C	C	C	C	C	C	C	C	H	C	C	C	C	C	C	T	C	C	C	C	C	C	C	C	C	H	C	T	H	H	C	T	C
JAX00663321	8	25157241	0	A	G	G	A	A	G	A	A	G	G	G	G	G	A	A	G	A	A	A	A	A	H	G	A	A	A	A	A	G	A	A	A	G	A	G	A	A	A	H	A	G	H	G	A	G	A
JAX00663322	8	25162508	0	G	T	G	G	G	G	G	G	T	G	G	T	T	G	G	T	G	G	G	G	G	G	T	G	G	G	G	G	G	G	G	G	G	G	T	G	G	G	G	G	G	G	H	G	G	G
JAX00663323	8	25164057	0	A	G	G	A	A	G	A	A	G	A	G	G	G	A	A	G	A	A	A	A	A	H	G	A	A	A	A	A	G	A	A	A	A	A	G	A	A	A	H	A	G	H	G	A	G	A
JAX00663325	8	25173107	0	G	A	A	G	G	A	G	G	G	G	A	G	G	G	G	G	G	G	G	G	G	H	G	G	G	G	G	G	A	G	G	G	G	G	G	G	G	G	H	G	A	H	H	G	A	G
JAX00663326	8	25174068	0	C	A	A	C	C	A	C	C	A	C	A	A	A	C	C	A	C	C	C	C	C	H	A	C	C	C	C	C	A	C	C	C	C	C	A	C	C	C	H	C	A	H	A	C	A	C
JAX00159716	8	25211145	0	C	T	T	C	C	T	C	C	C	C	T	C	C	C	C	C	C	C	C	C	C	H	C	C	C	C	C	C	T	C	C	C	C	C	C	C	C	C	H	C	T	H	H	C	T	C
JAX00663336	8	25249210	0	A	G	A	A	A	A	A	A	G	A	A	G	G	A	A	G	A	A	A	A	A	A	G	A	A	A	A	A	A	A	A	A	A	A	G	A	A	A	A	A	A	A	H	A	A	A
JAX00663341	8	25270039	0	G	C	G	G	G	G	G	C	G	G	G	G	G	G	H	G	G	C	C	G	G	H	G	H	C	C	G	G	G	H	G	C	G	G	G	G	G	C	G	G	G	G	G	C	G	H
JAX00663345	8	25271571	0	T	C	C	T	T	C	T	T	T	T	C	T	T	T	T	T	T	T	T	T	T	H	T	T	T	T	T	T	C	T	T	T	T	T	T	T	T	T	H	T	C	H	H	T	C	T
JAX00663347	8	25283248	0	C	T	C	C	C	C	C	C	T	T	C	T	T	C	C	T	C	C	C	C	C	C	T	C	C	C	C	C	C	C	C	C	T	C	T	C	C	C	C	C	C	C	N	C	C	C
JAX00159722	8	25283303	0	G	A	A	G	G	A	G	G	G	G	A	G	G	G	G	N	G	G	G	G	G	H	G	G	G	G	G	G	A	G	G	G	G	G	G	G	G	G	H	G	A	H	N	G	A	G
JAX00159723	8	25285248	0	G	A	A	G	G	A	G	G	G	G	A	G	G	G	G	G	G	G	G	G	G	H	G	G	G	G	G	G	A	G	G	G	G	G	G	G	G	G	H	G	A	H	H	G	A	G
JAX00663354	8	25308074	0	A	G	A	A	A	A	A	G	G	A	A	G	G	A	H	G	A	G	G	A	A	H	G	N	G	G	A	A	A	H	A	G	A	A	G	A	A	G	A	A	A	A	H	G	A	H
JAX00663358	8	25323788	0	G	A	G	G	G	G	G	G	A	G	G	A	A	G	G	A	G	G	G	G	G	G	A	G	G	G	G	G	G	G	G	G	G	G	A	G	G	G	G	G	G	G	H	G	G	G
JAX00663359	8	25324175	0	G	A	G	G	G	G	G	A	G	G	G	G	G	G	H	G	G	A	A	G	G	H	G	H	A	A	G	G	G	H	G	A	G	G	G	G	G	A	G	G	G	G	G	A	G	H
JAX00663361	8	25327436	0	A	T	A	A	A	A	A	T	A	A	A	A	A	A	H	A	A	T	T	A	A	H	A	H	T	T	A	A	A	H	A	T	A	A	A	A	A	T	A	A	A	A	A	T	A	H
JAX00663375	8	25350735	0	G	A	G	G	G	G	G	G	A	G	G	A	A	G	G	A	G	G	G	G	G	G	A	G	G	G	G	G	G	G	G	G	G	G	A	G	G	G	G	G	G	G	H	G	G	G
JAX00663376	8	25353270	0	A	G	A	A	A	A	A	A	G	A	A	G	G	A	A	G	A	A	A	A	A	A	G	A	A	A	A	A	A	A	A	A	A	A	G	A	A	A	A	A	A	A	H	A	A	A
JAX00234108	8	25357736	0	A	G	A	A	A	A	A	G	G	A	A	G	G	A	A	G	A	G	G	A	A	A	G	A	G	G	A	A	A	A	A	G	A	A	H	A	A	N	A	A	A	A	A	G	A	A
JAX00663378	8	25371624	0	C	T	C	C	C	C	C	C	T	C	C	T	T	C	C	T	C	C	C	C	C	C	T	C	C	C	C	C	C	C	C	C	C	C	T	C	C	C	C	C	C	C	H	C	C	C
JAX00663382	8	25393153	0	C	T	C	C	C	C	C	C	C	T	C	C	C	C	C	C	C	C	C	C	C	C	C	C	C	C	C	C	C	C	C	C	T	C	C	C	C	C	C	C	C	C	C	C	C	C
JAX00159734	8	25441650	0	C	T	C	C	C	C	C	C	T	C	C	T	T	C	C	T	C	C	C	C	C	C	T	C	C	C	C	C	C	C	C	C	C	C	T	C	C	C	C	C	C	C	H	C	C	C
JAX00159736	8	25441890	0	C	A	C	C	C	C	C	A	A	C	C	A	A	C	H	A	C	A	A	C	C	H	A	H	A	A	C	C	C	H	C	A	C	C	A	C	C	A	C	C	C	C	N	A	C	H
JAX00663391	8	25469439	0	C	T	C	C	C	C	C	T	C	C	C	C	C	C	H	C	C	T	T	C	C	H	C	H	T	T	C	C	C	H	C	T	C	C	C	C	C	T	C	C	C	C	C	T	C	H
JAX00159737	8	25495170	0	G	A	G	G	G	G	G	G	A	G	G	A	A	G	G	A	G	G	G	G	G	G	A	G	G	G	G	G	G	G	G	G	G	G	A	G	G	G	G	G	G	G	H	G	G	G
JAX00663406	8	25554206	0	C	T	C	C	C	C	C	C	C	T	C	C	C	C	C	C	C	C	C	C	C	C	C	C	C	C	C	C	C	C	C	C	T	C	C	C	C	C	C	C	C	C	C	C	C	C
JAX00663407	8	25555033	0	A	G	A	A	A	A	A	A	G	A	A	G	G	A	A	G	A	A	A	A	A	A	G	A	A	A	A	A	A	A	A	A	A	A	G	A	A	A	A	A	A	A	H	A	A	A
JAX00159744	8	25578047	0	A	T	A	A	A	A	A	A	T	A	A	T	T	A	A	T	A	A	A	A	A	A	T	A	A	A	A	A	A	A	A	A	A	A	T	A	A	A	A	A	A	A	H	A	A	A
JAX00663413	8	25605767	0	T	C	T	T	T	T	T	C	T	C	T	T	T	T	H	T	T	C	C	T	T	H	T	H	C	C	T	T	T	H	T	C	C	T	T	T	T	C	T	T	T	T	T	C	T	H
JAX00663414	8	25605862	0	T	G	T	T	T	T	T	T	G	T	T	G	G	T	T	G	T	T	T	T	T	T	G	T	T	T	T	T	T	T	T	T	T	T	G	T	T	T	T	T	T	T	G	T	T	T
JAX00663415	8	25610172	0	A	T	A	A	A	A	A	T	T	T	A	T	T	A	H	T	A	T	T	A	A	H	T	H	T	T	A	A	A	H	A	T	T	A	T	A	A	T	A	A	A	A	H	T	A	H
JAX00159747	8	25619226	0	C	T	C	C	C	C	C	T	C	C	C	C	C	C	H	C	C	T	T	C	C	H	C	H	T	T	C	C	C	H	C	T	C	C	C	C	C	T	C	C	C	C	C	T	C	H
JAX00159750	8	25656120	0	G	A	G	G	G	G	G	A	G	G	G	G	G	G	H	G	G	A	A	G	G	H	G	H	A	A	G	G	G	H	G	A	G	G	G	G	G	A	G	G	G	G	G	A	G	H
JAX00663425	8	25678280	0	A	G	A	A	A	A	A	G	A	A	A	A	A	A	H	A	A	G	G	A	A	H	A	H	G	G	A	A	A	H	A	G	A	A	A	A	A	G	A	A	A	A	A	G	A	H
JAX00159752	8	25698226	0	T	C	T	T	T	T	T	C	C	T	T	C	C	T	H	C	T	C	C	T	T	H	C	H	C	C	T	T	T	H	T	C	T	T	C	T	T	C	T	T	T	T	N	C	T	H
JAX00663429	8	25705755	0	C	T	C	C	C	C	C	T	T	C	C	T	T	C	H	T	C	T	T	C	C	H	T	H	T	T	C	C	C	H	C	T	C	C	T	C	C	T	C	C	C	C	H	T	C	H
JAX00663431	8	25712847	0	C	A	C	C	C	C	C	C	A	C	C	A	A	C	C	A	C	C	C	C	C	C	A	C	C	C	C	C	C	C	C	C	C	C	A	C	C	C	C	C	C	C	H	C	C	C
JAX00663434	8	25733199	0	A	G	A	A	A	A	A	A	G	G	A	G	G	A	A	G	A	A	A	A	A	A	G	A	A	A	A	A	A	A	A	A	G	A	G	A	A	A	A	A	A	A	H	A	A	A
JAX00663437	8	25744273	0	C	T	C	C	C	C	C	C	C	T	C	C	C	C	C	C	C	C	C	C	C	C	C	C	C	C	C	C	C	C	C	C	T	C	C	C	C	C	C	C	C	C	C	C	C	C
JAX00663441	8	25771026	0	G	T	T	G	T	T	T	T	G	T	T	G	G	G	T	G	T	T	T	T	T	T	G	T	T	T	G	G	T	N	T	T	T	T	G	H	T	T	T	N	T	T	H	T	T	T
JAX00159759	8	25779460	0	A	G	A	A	A	A	A	G	G	A	A	G	G	A	H	G	A	G	G	A	A	H	G	H	G	G	A	A	A	H	A	G	A	A	G	A	A	G	A	A	A	A	H	G	A	H
JAX00159760	8	25779920	0	G	A	G	G	G	G	G	G	A	G	G	A	A	G	G	A	G	G	G	G	G	G	A	G	G	G	G	G	G	G	G	G	G	G	A	G	G	G	G	G	G	G	H	G	G	G
JAX00663446	8	25804804	0	G	A	G	G	G	G	G	G	A	G	G	A	A	G	G	A	G	G	G	G	G	G	A	G	G	G	G	G	G	G	G	G	G	G	A	G	G	G	G	G	G	G	H	G	G	G
JAX00663449	8	25817878	0	C	T	C	C	C	C	C	T	T	T	C	T	T	C	H	T	C	T	T	C	C	H	T	H	T	T	C	C	C	H	C	T	T	C	T	C	C	T	C	C	C	C	H	T	C	H
JAX00663451	8	25826902	0	A	G	A	A	A	A	A	A	G	A	A	G	G	A	A	G	A	A	A	A	A	A	G	A	A	A	A	A	A	A	A	A	A	A	G	A	A	A	A	A	A	A	H	A	A	A
JAX00663452	8	25827524	0	C	T	C	C	C	C	C	T	T	C	C	T	T	C	H	T	C	T	T	C	C	H	T	H	T	T	C	C	C	H	C	T	C	C	T	C	C	T	C	C	C	C	H	T	C	H
JAX00663456	8	25836900	0	G	T	G	G	G	G	G	T	G	G	G	G	G	G	N	G	G	T	T	G	G	H	G	H	T	T	G	G	G	H	G	T	G	G	G	G	G	T	G	G	G	G	G	T	G	H
JAX00663457	8	25836919	0	A	G	A	A	A	A	A	G	A	A	A	A	A	A	H	A	A	G	G	A	A	H	A	H	G	G	A	A	A	H	A	G	A	A	A	A	A	G	A	A	A	A	A	G	A	H
JAX00159766	8	25851041	0	A	G	A	A	A	A	A	G	G	A	A	G	G	A	H	G	A	G	G	A	A	H	G	H	G	G	A	A	A	H	A	G	A	A	G	A	A	G	A	A	A	A	H	G	A	H
JAX00663465	8	25871821	0	A	T	A	A	A	A	A	A	T	A	A	T	T	A	A	T	A	A	A	A	A	A	T	A	A	A	A	A	A	A	A	A	A	A	T	A	A	A	A	A	A	A	N	A	A	A
JAX00663469	8	25889166	0	G	A	G	G	G	G	G	A	G	G	G	G	G	G	N	G	G	A	A	G	G	N	G	N	A	N	G	G	G	N	G	A	G	G	G	G	G	A	G	G	G	G	G	A	G	N
JAX00663473	8	25900515	0	C	T	C	C	C	C	C	T	C	C	C	C	C	C	H	C	C	T	T	C	C	H	C	H	T	T	C	C	C	H	C	T	C	C	C	C	C	T	C	C	C	C	C	T	C	H
JAX00663475	8	25913928	0	A	G	A	A	A	A	A	G	G	A	A	G	G	A	H	G	A	G	G	A	A	H	G	H	G	G	A	A	A	H	A	G	A	A	G	A	A	G	A	A	A	A	H	G	A	H
JAX00663478	8	25917882	0	A	G	G	A	G	G	G	A	G	G	G	G	G	A	G	G	G	A	A	G	G	G	G	N	A	A	A	A	G	A	G	A	G	G	G	H	G	A	G	G	G	G	G	A	G	G
JAX00159770	8	25936494	0	C	T	T	C	T	T	T	C	C	T	T	C	C	C	H	C	T	C	C	T	T	N	C	H	C	C	C	C	T	C	T	C	T	T	C	H	T	C	T	T	T	T	H	C	T	N
JAX00159771	8	25939244	0	G	C	G	G	G	G	G	C	C	G	G	C	C	G	N	C	G	C	C	G	G	H	C	H	C	C	G	G	G	N	G	C	G	G	C	G	G	C	G	G	G	G	N	C	G	H
JAX00663481	8	25955055	0	G	A	G	G	G	G	G	G	A	G	G	A	A	G	G	A	G	G	G	G	G	G	A	G	G	G	G	G	G	G	G	G	G	G	A	G	G	G	G	G	G	G	A	G	G	G
JAX00663485	8	25956889	0	C	T	C	C	C	C	C	C	C	T	C	C	C	C	C	C	C	C	C	C	C	C	C	C	C	C	C	C	C	C	C	C	T	C	C	C	C	C	C	C	C	C	C	C	C	C
JAX00663489	8	25967579	0	T	C	T	T	T	T	T	C	T	T	T	T	T	T	H	T	T	C	C	T	T	H	T	H	C	C	T	T	T	H	T	C	T	T	T	T	T	C	T	T	T	T	T	C	T	N
JAX00663494	8	25973447	0	G	A	G	G	G	G	G	G	A	G	G	A	A	G	G	A	G	G	G	G	G	G	A	G	G	G	G	G	G	G	G	G	G	G	A	G	G	G	G	G	G	G	G	G	G	G
JAX00663495	8	25973968	0	C	T	C	C	C	C	C	T	C	C	C	C	C	C	H	C	C	T	T	C	C	H	C	H	T	T	C	C	C	H	C	T	C	C	C	C	C	T	C	C	C	C	C	T	C	H
JAX00663499	8	25978175	0	T	C	C	T	C	C	C	C	T	T	C	T	T	T	C	T	C	C	C	C	C	C	T	C	C	C	T	T	C	H	C	C	T	C	T	H	C	C	C	C	C	C	N	C	C	C
JAX00663501	8	25978319	0	C	T	T	C	T	T	T	C	C	C	T	C	C	C	H	C	T	C	C	T	T	H	C	H	C	C	C	C	T	C	T	C	C	T	C	H	T	C	T	T	T	T	N	C	T	H
JAX00159775	8	25990673	0	C	T	T	C	T	T	T	C	C	T	T	C	C	C	H	C	T	C	C	T	T	H	C	H	C	C	C	C	T	C	T	C	T	T	C	H	T	C	T	T	T	T	H	C	T	H
JAX00663506	8	26018380	0	T	G	T	T	T	T	T	G	T	G	T	T	T	T	T	T	T	G	G	T	T	T	T	T	G	G	T	T	T	T	T	G	G	T	T	T	T	G	T	T	T	T	T	G	T	T
JAX00159777	8	26020038	0	G	A	G	G	G	G	G	G	G	A	G	G	G	G	G	G	G	G	G	G	G	G	G	G	G	G	G	G	G	G	G	G	A	G	G	G	G	G	G	G	G	G	G	G	G	G
JAX00663508	8	26029765	0	T	C	T	T	T	T	T	C	C	C	T	C	C	T	H	C	T	C	C	T	T	H	C	H	C	C	T	T	T	H	T	C	C	T	C	T	T	C	T	T	T	T	H	C	T	H
JAX00663511	8	26038745	0	A	G	A	A	A	A	A	G	A	G	A	A	A	A	H	A	A	G	G	A	A	H	A	H	G	G	A	A	A	H	A	G	G	A	A	A	A	G	A	A	A	A	A	G	A	N
JAX00663516	8	26061642	0	T	C	T	T	T	T	T	C	C	T	T	C	C	T	H	C	T	C	C	T	T	H	C	H	C	C	T	T	T	H	T	C	T	T	C	T	T	C	T	T	T	T	H	C	T	H
JAX00663519	8	26080029	0	C	A	C	C	C	C	C	A	C	C	C	C	C	C	H	C	C	A	A	C	C	H	C	H	A	A	C	C	C	H	C	A	C	C	C	C	C	A	C	C	C	C	C	A	C	H
JAX00663523	8	26115912	0	G	A	A	G	A	A	A	A	A	G	A	A	A	G	A	A	A	A	A	A	A	A	A	A	A	A	G	G	A	H	A	A	G	A	A	H	A	A	A	A	A	A	A	A	A	A
JAX00159785	8	26141510	0	T	C	C	T	C	C	C	T	T	T	C	T	T	T	C	T	C	T	T	C	C	C	T	C	T	T	T	T	C	T	C	H	T	C	T	H	C	T	C	C	C	C	H	N	C	C
JAX00159786	8	26153428	0	G	A	G	G	G	G	G	G	A	G	G	A	A	G	G	A	G	G	G	G	G	G	A	G	G	G	G	G	G	G	G	G	G	G	A	G	G	G	G	G	G	G	H	G	G	G
JAX00159787	8	26154707	0	C	T	C	C	C	C	C	C	T	C	C	T	T	C	C	T	C	C	C	C	C	C	T	C	C	C	C	C	C	C	C	C	C	C	T	C	C	C	C	C	C	C	C	C	C	C
JAX00663531	8	26161420	0	G	A	G	G	G	G	G	A	A	G	G	A	A	G	H	A	G	A	A	G	G	H	A	H	A	A	G	G	G	H	G	A	G	G	A	G	G	A	G	G	G	G	N	A	G	H
JAX00663533	8	26182121	0	C	T	C	C	C	C	C	C	T	C	C	T	T	C	C	T	C	C	C	C	C	C	T	C	C	C	C	C	C	C	C	C	C	C	T	C	C	C	C	C	C	C	H	C	C	C
JAX00234126	8	26191656	0	A	G	A	A	A	A	A	G	G	A	A	G	G	A	H	G	A	G	G	A	A	H	G	N	G	G	A	A	A	N	A	G	A	A	G	A	A	G	A	A	A	A	H	G	A	H
JAX00159791	8	26210752	0	C	T	T	C	T	T	T	C	C	T	T	C	C	C	H	C	T	C	C	T	T	H	C	H	C	C	C	C	T	C	T	C	T	T	C	H	T	C	T	T	T	T	H	C	T	H
JAX00159794	8	26254067	0	C	T	C	C	C	C	C	T	T	C	C	T	T	C	H	T	C	T	T	C	C	H	T	H	T	T	C	C	C	H	C	T	C	C	T	C	C	T	C	C	C	C	H	T	C	H
JAX00663549	8	26296573	0	C	T	C	C	C	C	C	C	C	T	C	C	C	C	C	C	C	C	C	C	C	C	C	C	C	C	C	C	C	C	C	C	T	C	C	C	C	C	C	C	C	C	C	C	C	C
JAX00663553	8	26329789	0	A	G	G	A	A	G	G	A	A	A	G	A	A	A	A	A	G	A	A	G	A	H	A	H	A	A	A	A	G	A	H	A	A	G	A	A	A	A	H	H	G	H	H	A	G	H
JAX00663556	8	26346688	0	C	T	T	C	T	T	T	C	C	T	T	C	C	C	H	C	T	C	C	T	T	H	C	H	C	C	C	C	T	C	T	C	T	T	C	H	T	C	T	T	T	T	H	C	T	H
JAX00159802	8	26349927	0	G	A	G	G	G	G	G	G	A	G	G	A	A	G	G	A	G	G	G	G	G	G	A	G	G	G	G	G	G	G	G	G	G	G	A	G	G	G	G	G	G	G	H	G	G	G
JAX00663558	8	26349945	0	C	A	C	C	C	C	C	C	C	A	C	C	C	C	C	C	C	C	C	C	C	C	C	C	C	C	C	C	C	C	C	C	A	C	C	C	C	C	C	C	C	C	C	C	C	C
JAX00663560	8	26372984	0	C	A	A	C	A	A	A	A	A	C	A	A	A	C	A	A	A	A	A	A	A	A	A	A	A	A	C	C	A	H	A	A	C	A	A	H	A	A	A	A	A	A	A	A	A	A
JAX00663564	8	26408563	0	A	G	A	A	A	A	A	G	A	A	A	A	A	A	H	A	A	G	G	A	A	H	A	H	G	G	A	A	A	H	A	G	A	A	A	A	A	G	A	A	A	A	A	G	A	H
JAX00663568	8	26411083	0	G	A	A	G	A	A	A	G	G	G	A	G	G	G	H	G	A	G	G	A	A	H	G	H	G	G	G	G	A	G	A	G	G	A	G	H	A	G	A	A	A	A	N	G	A	H
JAX00663569	8	26411370	0	G	A	A	G	A	A	A	G	G	A	A	G	G	G	H	G	A	G	G	A	A	H	G	H	G	G	G	G	A	G	A	G	A	A	G	H	A	G	A	A	A	A	H	G	A	N
JAX00159806	8	26429699	0	A	C	C	A	C	C	C	C	C	A	C	C	C	A	C	C	C	C	C	C	C	C	C	C	C	C	A	A	C	H	C	C	A	C	C	H	C	C	C	C	C	C	C	C	C	C
JAX00159807	8	26430070	0	T	A	T	T	T	T	T	T	A	T	T	A	A	T	T	A	T	T	T	T	T	T	A	T	T	T	T	T	T	T	T	T	T	T	A	T	T	T	T	T	T	T	H	T	T	T
JAX00234134	8	26435527	0	C	T	C	C	C	C	C	T	T	C	C	T	T	C	H	T	C	T	T	C	C	H	T	H	T	T	C	C	C	H	C	T	C	C	T	C	C	T	C	C	C	C	T	T	C	H
JAX00663573	8	26439506	0	G	C	G	G	G	G	G	C	C	G	G	C	C	G	N	C	G	C	C	G	G	H	C	H	C	C	G	G	G	H	G	C	G	G	C	G	G	C	G	G	G	G	H	C	G	H
JAX00159810	8	26455321	0	T	C	C	T	C	C	C	C	C	C	C	C	C	T	C	C	C	C	C	C	C	C	C	C	C	C	T	T	C	H	C	C	C	C	C	H	C	C	C	C	C	C	C	C	C	C
JAX00663577	8	26457398	0	C	T	C	C	C	C	C	T	T	C	C	T	T	C	H	T	C	T	T	C	C	H	T	H	T	T	C	C	C	H	C	T	C	C	T	C	C	T	C	C	C	C	N	T	C	H
JAX00663578	8	26471430	0	G	A	G	G	G	G	G	G	A	G	G	A	A	G	G	A	G	G	G	G	G	G	A	G	G	G	G	G	G	G	G	G	G	G	N	G	G	G	G	G	G	G	H	G	G	G
JAX00663580	8	26471702	0	G	A	G	G	G	G	G	A	A	G	G	A	A	G	H	A	G	A	A	G	G	H	A	H	A	A	G	G	G	H	G	A	G	G	A	G	G	A	G	G	G	G	H	A	G	H
JAX00159812	8	26515132	0	A	T	T	A	T	T	T	A	A	A	T	A	A	A	H	A	T	A	A	T	T	H	A	H	A	A	A	A	T	A	T	A	A	T	A	H	T	A	T	T	T	T	H	A	T	H
JAX00159813	8	26515279	0	G	A	G	G	G	G	G	G	A	G	G	A	A	G	G	A	G	G	G	G	G	G	A	G	G	G	G	G	G	G	G	G	G	G	A	G	G	G	G	G	G	G	H	G	G	G
JAX00159817	8	26539470	0	G	A	G	G	G	G	G	A	A	G	G	A	A	G	H	A	G	A	A	G	G	H	A	H	A	A	N	G	N	H	G	A	G	G	A	G	G	A	G	G	G	G	N	A	G	N
JAX00663584	8	26549139	0	G	A	G	G	G	G	G	G	G	A	G	G	G	G	G	G	G	G	G	G	G	G	G	G	G	G	G	G	G	G	G	G	A	G	G	G	G	G	G	G	G	G	G	G	G	G
JAX00663585	8	26549650	0	G	A	G	G	G	G	G	G	A	G	G	A	A	G	G	A	G	G	G	G	G	G	A	G	G	G	G	G	G	G	G	G	G	G	A	G	G	G	G	G	G	G	H	G	G	G
JAX00159819	8	26581804	0	A	G	A	A	A	A	A	G	G	G	A	G	G	A	H	G	A	G	G	A	A	H	G	H	G	G	A	A	A	H	A	G	G	A	G	A	A	G	A	A	A	A	H	G	A	H
JAX00159820	8	26581912	0	G	C	G	G	G	G	G	C	C	G	G	C	C	G	H	C	G	C	C	G	G	H	C	H	C	C	G	G	G	H	G	C	G	G	C	G	G	C	G	G	G	G	H	C	G	H
JAX00663596	8	26622113	0	A	G	A	A	A	A	A	G	G	G	A	G	G	A	H	G	A	G	G	A	A	A	G	H	G	G	A	A	A	H	A	G	G	A	G	A	A	G	A	A	A	A	N	G	A	A
JAX00663597	8	26622170	0	A	G	A	A	A	A	A	G	G	A	A	G	G	A	H	G	A	G	G	A	A	H	G	H	G	G	A	A	A	H	A	G	A	A	G	A	A	G	A	A	A	A	H	G	A	H
JAX00159829	8	26701398	0	G	A	G	G	G	G	G	G	G	A	G	G	G	G	G	G	G	G	G	G	G	G	G	G	G	G	G	G	G	G	G	G	A	G	G	G	G	G	G	G	G	G	G	G	G	G
JAX00663608	8	26718562	0	C	T	C	C	C	C	C	C	C	T	C	C	C	C	C	C	C	C	C	C	C	C	C	C	C	C	C	C	C	C	C	C	T	C	C	C	C	C	C	C	C	C	C	C	C	C
JAX00159834	8	26781634	0	A	G	A	A	A	A	A	G	G	G	A	G	G	A	H	G	A	A	G	A	A	H	G	H	G	G	A	A	A	H	A	G	G	A	G	A	A	G	A	A	A	A	H	G	A	H
JAX00663615	8	26798939	0	A	G	A	A	A	A	A	A	A	G	A	A	A	A	A	A	A	A	A	A	A	A	A	A	A	A	A	A	A	A	A	A	G	A	A	A	A	A	A	A	A	A	A	A	A	A
JAX00663616	8	26803595	0	T	C	T	T	T	T	T	T	C	T	T	C	C	T	T	C	T	T	T	T	T	T	C	T	T	T	T	T	T	T	T	T	T	T	C	T	T	T	T	T	T	T	C	T	T	T
JAX00663624	8	26838830	0	C	T	C	C	C	C	C	C	C	T	C	C	C	C	C	C	C	C	C	C	C	C	C	C	C	C	C	C	C	C	C	C	T	C	C	C	C	C	C	C	C	C	C	C	C	C
JAX00663626	8	26841843	0	C	G	C	C	C	C	C	G	G	C	C	G	G	C	H	G	C	C	G	C	C	H	G	H	G	G	C	C	C	H	C	G	C	C	G	C	C	G	C	C	C	C	H	G	C	H
JAX00663628	8	26847796	0	C	A	C	C	C	C	C	C	A	A	C	A	A	C	C	A	C	C	C	C	C	C	A	C	C	C	C	C	C	C	C	C	A	C	A	C	C	C	C	C	C	C	H	C	C	C
JAX00663638	8	26907508	0	A	G	A	A	A	A	A	G	G	A	A	G	G	A	H	G	A	A	G	A	A	H	G	H	G	G	A	A	A	H	A	G	A	A	G	A	A	G	A	A	A	A	H	G	A	H
JAX00159846	8	26939317	0	T	G	T	T	T	T	T	G	T	T	T	T	T	T	H	T	T	T	G	T	T	H	T	H	G	G	T	T	T	H	T	G	T	T	T	T	T	G	T	T	T	T	T	G	T	H
JAX00159847	8	26940624	0	T	G	T	T	T	T	T	T	G	T	T	G	G	T	T	G	T	T	T	T	T	T	G	T	T	T	T	T	T	T	T	T	T	T	G	T	T	T	T	T	T	T	H	T	T	T
JAX00663642	8	26950200	0	T	G	T	T	T	T	T	T	T	G	T	T	T	T	T	T	T	T	T	T	T	T	T	T	T	T	T	T	T	T	T	T	G	T	T	T	T	T	T	T	T	T	T	T	T	T
JAX00663646	8	26957035	0	A	G	A	A	A	A	A	G	G	G	A	G	G	A	H	G	A	A	G	A	A	H	G	H	G	G	A	A	A	H	A	G	G	A	G	A	A	G	A	A	A	A	H	G	A	H
JAX00234145	8	26989012	0	C	T	C	C	C	C	C	T	T	C	C	T	T	C	H	T	C	C	T	C	C	H	T	C	T	T	C	C	C	H	C	T	C	C	T	C	C	T	C	C	C	C	H	T	C	H
JAX00663661	8	27014605	0	G	T	G	G	G	G	G	G	G	T	G	G	G	G	G	G	G	G	G	G	G	G	G	G	G	G	G	G	G	G	G	G	T	G	G	G	G	G	G	G	G	G	G	G	G	G
JAX00663664	8	27045589	0	A	G	A	A	A	A	A	G	G	A	A	G	G	A	H	G	A	A	G	A	A	H	G	A	G	G	A	A	A	H	A	G	A	A	G	A	A	G	A	A	A	A	H	G	A	H
JAX00234149	8	27057880	0	C	G	C	C	C	C	C	C	G	C	C	G	G	C	C	G	C	C	C	C	C	C	G	C	C	C	C	C	C	C	C	C	C	C	G	C	C	C	C	C	C	C	N	C	C	C
JAX00159856	8	27059227	0	T	G	T	T	T	T	T	T	T	G	T	H	N	T	T	T	T	T	T	T	T	T	T	T	T	T	T	T	T	T	T	T	G	T	T	T	T	T	T	T	T	T	T	T	T	T
JAX00663669	8	27079711	0	C	T	C	C	C	C	C	T	C	C	C	C	C	C	H	C	C	C	T	C	C	H	C	C	T	T	C	C	C	H	C	T	C	C	C	C	C	T	C	C	C	C	C	T	C	H
JAX00159857	8	27095758	0	T	A	A	T	A	A	A	T	T	T	A	T	T	T	H	T	A	A	T	A	A	H	T	A	T	T	T	T	A	T	A	T	T	A	T	H	A	T	A	A	A	A	H	T	A	H
JAX00159858	8	27098091	0	C	T	C	C	C	C	C	C	T	C	C	T	T	C	C	T	C	C	C	C	C	C	T	C	C	C	C	C	C	C	C	C	C	C	T	C	C	C	C	C	C	C	H	C	C	C
JAX00663674	8	27102850	0	G	A	G	G	G	G	G	G	A	G	G	A	N	G	G	A	G	G	G	G	G	G	A	G	G	G	G	G	G	G	G	G	G	G	A	G	G	G	G	G	G	G	H	G	G	G
JAX00663677	8	27135366	0	G	C	G	G	G	G	G	C	C	G	G	N	C	G	H	C	G	G	C	G	G	H	C	G	C	C	G	G	G	H	G	C	G	G	C	G	G	C	G	G	G	G	N	C	G	N
JAX00234151	8	27152501	0	A	G	A	A	A	A	A	G	G	G	A	G	G	A	H	G	A	A	G	A	A	H	G	A	G	G	A	A	A	H	A	G	G	A	G	A	A	G	A	A	A	A	H	G	A	H
JAX00663680	8	27168296	0	A	C	A	A	A	A	A	C	C	C	A	C	C	A	H	C	A	A	C	A	A	H	C	A	C	C	A	A	A	H	A	C	C	A	C	A	A	C	A	A	A	A	H	C	A	H
JAX00663688	8	27212516	0	C	T	T	C	T	T	T	C	C	C	T	C	C	C	H	C	T	T	C	T	T	H	C	T	C	C	C	C	T	C	T	C	C	T	C	N	T	C	T	T	T	T	H	C	T	H
JAX00159866	8	27215980	0	G	A	G	G	G	G	G	A	A	G	G	A	A	G	H	A	G	G	A	G	G	N	A	G	A	A	G	G	G	N	G	A	G	G	A	G	G	N	G	G	G	N	G	A	G	H
JAX00159868	8	27222996	0	C	G	C	C	C	C	C	C	G	C	C	G	G	C	C	G	C	C	C	C	C	C	G	C	C	C	C	C	C	C	C	C	C	C	G	C	C	C	C	C	C	C	H	C	C	C
JAX00663691	8	27248595	0	G	A	G	G	G	G	G	G	A	G	G	A	A	G	G	A	G	G	G	G	G	G	A	G	G	G	G	G	G	G	G	G	G	G	A	G	G	G	G	G	G	G	H	G	G	G
JAX00159870	8	27254899	0	C	T	C	C	C	C	C	T	T	C	C	T	T	C	H	T	C	C	T	C	C	H	T	C	T	T	C	C	C	H	C	T	C	C	T	C	C	T	C	C	C	C	H	T	C	H
JAX00663692	8	27265444	0	T	C	T	T	T	T	T	C	T	T	T	T	T	T	H	T	T	T	C	T	T	H	T	T	C	C	T	T	T	H	T	C	T	T	T	T	T	C	T	T	T	T	T	C	T	H
JAX00159878	8	27360512	0	T	A	A	T	A	A	A	A	A	A	A	A	A	T	A	A	A	A	A	A	A	A	A	A	A	A	T	T	A	H	A	A	A	A	A	H	A	A	A	A	A	A	A	A	A	A
JAX00663705	8	27370171	0	T	C	T	T	T	T	T	C	T	C	T	T	T	T	H	T	T	T	C	T	T	H	T	T	C	C	T	T	T	H	T	C	H	T	T	T	T	C	T	T	T	T	T	C	T	N
JAX00663707	8	27374156	0	T	C	T	T	T	T	T	T	C	C	T	C	C	T	T	C	T	T	T	T	T	T	C	T	T	T	T	T	T	T	T	T	H	T	C	T	T	T	T	T	T	T	H	T	T	T
JAX00663708	8	27375216	0	G	A	G	G	G	G	G	A	A	A	G	A	A	G	H	A	G	G	A	G	G	H	A	G	A	A	G	G	G	H	G	A	H	G	A	G	G	A	G	G	G	G	H	A	G	H
JAX00663710	8	27378968	0	C	T	C	C	C	C	C	T	T	C	C	T	T	C	C	T	C	C	H	C	C	C	T	C	H	H	C	C	C	C	C	H	C	C	T	C	C	T	C	C	C	C	H	T	C	N
JAX00663717	8	27410236	0	C	T	C	C	C	C	C	C	C	T	C	C	C	C	C	C	C	C	C	C	C	C	C	C	C	C	C	C	C	C	C	C	H	C	C	C	C	C	C	C	C	C	C	C	C	C
JAX00663720	8	27432314	0	C	T	T	C	T	T	T	C	C	T	T	C	C	C	H	C	T	T	C	T	T	H	C	T	C	C	C	C	T	C	T	C	T	T	C	C	T	C	T	T	T	T	H	C	T	N
JAX00663723	8	27456713	0	G	C	G	G	G	G	G	G	C	G	G	C	C	G	G	C	G	G	G	G	G	G	C	G	G	G	G	G	G	G	G	G	G	G	C	G	G	G	G	G	G	G	C	G	G	G
JAX00663727	8	27476576	0	T	C	T	T	T	T	T	T	C	T	T	C	C	T	T	C	T	T	T	T	T	T	C	T	T	T	T	T	T	T	T	T	T	T	C	T	T	T	T	T	T	T	H	T	T	T
JAX00663732	8	27501112	0	A	G	A	A	A	A	A	G	A	A	A	A	A	A	H	A	A	A	G	A	A	H	A	A	G	G	A	A	A	H	A	G	A	A	A	A	A	G	A	A	A	A	A	G	A	H
JAX00663734	8	27507282	0	G	A	A	G	A	A	A	G	G	G	A	G	G	G	H	G	A	A	G	A	A	H	G	A	G	G	G	G	A	G	A	G	H	A	G	H	A	G	A	A	A	A	H	G	A	H
JAX00159890	8	27521454	0	G	T	T	G	T	T	T	G	G	G	T	G	G	G	H	G	T	T	G	T	T	H	G	T	G	G	G	G	T	G	T	G	H	T	G	H	T	G	T	T	T	T	H	G	T	H
JAX00663740	8	27536092	0	G	A	G	G	G	G	G	G	A	G	G	A	A	G	G	A	G	G	G	G	G	G	A	G	G	G	G	G	G	G	G	G	G	G	A	G	G	G	G	G	G	G	H	G	G	G
JAX00159892	8	27536683	0	A	G	G	A	G	G	G	G	A	A	G	A	A	A	G	A	G	G	G	G	G	G	A	G	G	G	A	A	G	H	G	G	H	G	A	H	G	G	G	G	G	G	H	G	G	G
JAX00663742	8	27551725	0	C	T	C	C	C	C	C	T	C	C	C	C	C	C	N	C	C	C	T	C	C	H	C	C	T	T	C	C	C	H	C	T	C	C	C	C	C	T	C	C	C	C	C	T	C	H
JAX00663743	8	27557538	0	T	C	C	T	C	C	C	C	C	T	C	C	C	T	C	C	C	C	C	C	C	C	C	C	C	C	T	T	C	T	C	C	T	C	C	H	C	C	C	C	C	C	C	C	C	C
JAX00663747	8	27565473	0	C	T	T	C	T	T	T	C	C	C	T	C	C	C	H	C	T	T	C	T	T	H	C	T	C	C	C	C	T	C	T	C	H	T	C	H	T	C	T	T	T	T	H	C	T	H
JAX00159894	8	27574251	0	G	T	T	G	T	T	T	G	G	T	T	G	G	G	H	G	T	T	G	T	T	H	G	T	G	G	G	G	T	G	T	G	T	T	G	H	T	G	T	T	T	T	H	G	T	H
JAX00190257	8	27574343	0	C	G	G	C	G	G	G	G	G	G	G	G	G	C	G	G	G	G	G	G	G	G	G	G	G	G	C	C	G	N	G	G	G	G	G	C	G	G	G	G	G	G	G	G	N	G
JAX00663750	8	27581177	0	C	T	C	C	C	C	C	T	C	C	C	C	C	C	H	C	C	C	T	C	C	H	C	C	T	T	C	C	C	H	C	T	C	C	C	C	C	T	C	C	C	C	C	T	C	H
JAX00159898	8	27616443	0	T	G	T	T	T	T	T	G	G	T	T	G	G	T	T	G	T	T	H	T	T	T	G	T	G	H	T	T	T	T	T	H	T	T	G	T	T	N	T	T	T	T	H	N	T	T
JAX00663768	8	27654846	0	G	A	G	G	G	G	G	G	A	G	G	A	A	G	G	A	G	G	G	G	G	G	A	G	G	G	G	G	G	G	G	G	G	G	A	G	G	G	G	G	G	G	H	G	G	G
JAX00159902	8	27698159	0	G	A	A	G	G	G	G	G	G	G	A	G	G	G	G	G	G	G	G	G	G	H	G	G	G	G	G	G	A	G	G	G	G	G	G	G	G	G	H	G	G	G	G	G	A	G
JAX00663772	8	27704941	0	G	A	G	G	G	G	G	G	G	A	G	G	G	G	G	G	G	G	G	G	G	G	G	G	G	G	G	G	G	G	G	G	H	G	G	G	G	G	G	G	G	G	G	G	G	G
JAX00663777	8	27709888	0	A	C	A	A	A	A	A	C	A	C	A	A	A	A	C	A	A	A	C	A	A	C	A	A	C	C	A	A	A	C	A	C	C	A	A	A	A	C	A	A	A	A	A	C	A	C
JAX00663780	8	27757686	0	A	C	A	A	A	A	A	C	A	A	A	A	A	A	H	A	A	A	C	A	A	H	A	A	C	C	A	A	A	H	A	C	A	A	A	A	A	C	A	A	N	A	A	C	A	H
JAX00159905	8	27757965	0	C	T	C	C	C	C	C	T	T	C	C	T	T	C	N	T	C	C	T	C	C	N	T	C	H	T	C	C	C	C	C	T	C	C	T	C	N	H	C	C	C	C	H	T	C	H
JAX00159906	8	27757995	0	G	T	G	G	G	G	G	G	T	G	G	T	T	G	G	T	G	G	G	G	G	G	T	G	G	G	G	G	G	G	G	G	G	G	T	G	G	G	G	G	G	G	H	G	G	G
JAX00663781	8	27760415	0	G	A	G	G	G	G	G	A	A	A	G	A	A	G	H	A	G	G	A	G	G	H	A	G	A	A	G	G	G	H	G	A	H	G	A	G	G	A	G	G	G	G	H	A	G	H
JAX00159910	8	27782592	0	T	C	C	T	C	C	C	T	T	C	C	T	T	T	H	T	C	C	T	C	C	H	T	C	T	T	T	T	C	T	C	T	C	C	T	H	C	T	C	C	C	C	H	T	C	H
JAX00663785	8	27783843	0	T	A	T	T	T	T	T	A	T	T	T	T	T	T	H	T	T	T	A	T	T	H	T	T	A	A	T	T	T	H	T	A	T	T	T	T	T	A	T	T	T	T	T	A	T	H
JAX00663788	8	27787822	0	G	C	G	G	G	G	G	C	G	G	G	G	G	G	H	G	G	G	C	G	G	H	G	G	C	C	G	G	G	H	G	C	G	G	G	G	G	C	G	G	G	G	G	C	G	H
JAX00663790	8	27789275	0	T	A	A	T	A	A	A	T	T	A	A	T	T	T	H	T	A	A	T	A	A	H	T	A	T	T	T	T	A	T	A	T	A	A	T	H	A	T	A	A	A	A	H	T	A	H
JAX00159911	8	27811469	0	G	A	A	G	A	A	A	G	G	G	A	G	G	G	H	G	A	A	G	A	A	H	G	A	G	G	G	G	A	G	A	G	H	A	G	H	A	G	A	A	A	A	H	G	A	H
JAX00663798	8	27812215	0	T	C	T	T	T	T	T	C	T	C	T	T	T	T	T	T	T	T	C	T	T	T	T	T	C	C	T	T	T	T	T	C	T	T	T	T	T	N	T	T	T	T	T	C	T	T
JAX00663799	8	27813282	0	C	T	C	C	C	C	C	T	T	T	C	T	T	T	H	T	C	C	T	C	C	C	T	C	T	T	C	C	C	H	C	T	H	C	T	C	C	T	C	C	C	C	H	T	C	T
JAX00663802	8	27822086	0	C	T	C	C	C	C	C	C	T	T	C	T	T	T	C	T	C	C	C	C	C	C	T	C	C	C	C	C	C	C	C	C	H	C	T	C	C	C	C	C	C	C	H	C	C	C
JAX00663808	8	27849173	0	C	T	C	C	C	C	C	T	C	C	C	C	C	C	H	C	C	C	T	C	C	C	C	C	T	T	C	C	C	H	C	T	C	C	C	C	C	T	C	C	C	C	C	T	C	H
JAX00663814	8	27896398	0	A	G	G	A	G	G	G	G	G	A	G	G	G	G	G	G	G	G	G	G	G	G	G	G	G	G	A	A	G	N	G	G	H	G	G	H	G	G	G	G	G	G	G	G	G	G
JAX00159917	8	27898084	0	T	C	C	T	C	C	C	C	C	T	C	C	C	C	C	C	C	C	C	C	C	C	C	C	C	C	T	T	C	H	C	C	H	C	C	H	C	C	C	C	C	C	C	C	C	C
JAX00159918	8	27898296	0	C	A	A	C	A	A	A	C	C	C	A	C	C	C	H	C	A	A	C	A	A	A	C	A	C	C	C	C	A	C	A	C	H	A	C	H	A	C	A	A	A	A	H	C	A	H
JAX00663821	8	27906916	0	C	T	T	C	T	T	T	T	T	C	T	N	T	T	T	T	T	T	T	T	T	T	T	T	T	T	C	C	T	N	T	T	N	T	T	H	T	T	T	T	T	T	T	T	T	T
JAX00159919	8	27907678	0	G	A	A	G	A	A	A	G	G	G	A	G	G	G	H	G	A	A	G	A	A	A	G	A	G	G	G	G	A	G	A	G	H	A	G	H	A	G	A	A	A	A	H	G	A	H
JAX00663822	8	27910154	0	C	T	C	C	C	C	C	C	T	C	C	T	T	T	C	T	C	C	C	C	C	C	T	C	C	C	C	C	C	C	C	C	C	C	T	C	C	C	C	C	C	C	H	C	C	C
JAX00663827	8	27950969	0	C	T	C	C	C	C	C	T	T	C	C	T	T	T	H	T	C	C	T	C	C	C	T	C	T	T	C	C	C	N	C	T	C	C	T	C	C	T	C	C	C	C	N	T	C	N
JAX00663829	8	27965198	0	C	G	C	C	C	C	C	G	C	C	C	C	C	C	H	C	C	C	G	C	C	C	C	C	G	G	C	C	C	H	C	G	C	C	C	C	C	G	C	C	C	C	C	G	C	H
JAX00663830	8	27970593	0	C	T	C	C	C	C	C	C	T	C	C	T	T	T	C	T	C	C	C	C	C	C	T	C	C	C	C	C	C	C	C	C	C	C	T	C	C	C	C	C	C	C	H	C	C	C
JAX00663832	8	27994908	0	T	C	T	T	T	T	T	C	C	T	T	C	C	C	H	C	T	T	C	T	T	T	C	T	C	C	T	T	T	H	T	C	T	T	C	T	T	C	T	T	T	T	H	C	T	H
JAX00159925	8	27997465	0	T	C	C	T	C	C	T	C	C	C	C	C	C	C	C	C	T	C	C	T	C	C	C	T	C	C	T	T	C	H	H	C	H	T	C	H	C	C	C	H	C	C	C	C	C	H
JAX00663841	8	28029840	0	T	G	G	T	G	G	T	T	G	T	G	G	G	G	H	G	T	G	T	T	G	G	G	T	T	T	T	T	G	T	H	T	T	T	G	H	G	T	G	H	G	G	G	T	G	T
JAX00663844	8	28033173	0	G	T	G	G	G	G	G	G	T	G	G	T	T	T	G	T	G	G	G	G	G	G	T	G	G	G	G	G	G	G	G	G	G	G	T	G	G	G	G	G	G	G	H	G	G	G
JAX00159929	8	28063303	0	A	G	G	A	G	G	A	A	A	A	G	A	A	A	H	A	A	G	A	A	G	G	A	A	A	A	A	A	G	A	H	A	A	A	A	H	G	A	G	H	G	G	H	A	G	A
JAX00159931	8	28064322	0	C	A	A	C	A	A	C	C	C	A	A	C	C	C	H	C	C	A	C	C	A	A	C	C	C	C	C	C	A	C	H	C	H	C	C	H	A	C	A	H	A	A	H	C	A	C
JAX00663848	8	28071531	0	A	G	G	A	G	G	A	G	G	G	G	G	G	G	G	G	A	G	G	A	G	G	G	A	G	G	A	A	G	H	H	G	H	A	G	H	G	G	G	H	G	G	G	G	G	H
JAX00663850	8	28090491	0	A	T	T	A	T	T	A	T	A	T	T	A	A	A	T	A	A	T	T	A	T	T	A	A	T	T	A	A	T	H	H	T	H	A	A	H	T	T	T	H	T	T	H	T	T	H
JAX00159932	8	28094685	0	T	G	G	T	G	G	T	T	T	T	N	T	T	T	H	T	T	G	T	T	G	G	T	T	T	T	T	T	G	T	H	T	T	T	T	H	G	T	G	H	G	G	H	T	G	T
JAX00663851	8	28095042	0	C	A	A	C	A	A	C	C	C	C	A	H	C	C	H	C	C	A	C	C	A	A	C	C	C	C	C	C	A	C	H	C	C	C	C	H	A	C	A	H	A	A	H	C	A	C
JAX00663852	8	28098169	0	C	T	C	C	C	C	C	T	C	C	C	C	C	C	H	C	C	C	T	C	C	C	C	C	T	T	C	C	C	H	C	T	C	C	C	C	C	T	C	C	C	C	C	T	C	H
JAX00159933	8	28098492	0	A	G	G	A	G	G	A	G	G	G	G	G	G	G	G	G	A	G	G	A	G	G	G	A	G	G	A	A	G	H	H	G	N	A	G	H	G	G	G	H	G	G	G	G	G	H
JAX00663853	8	28099562	0	G	A	G	G	G	G	G	G	A	G	G	A	A	A	G	A	G	G	G	G	G	G	A	G	G	G	G	G	G	G	G	G	G	G	A	G	G	G	G	G	G	G	H	G	G	G
JAX00159934	8	28099663	0	T	C	C	T	C	C	T	C	C	C	C	C	C	C	C	C	T	C	C	T	C	C	C	T	C	C	T	T	C	H	H	C	H	T	C	H	C	C	C	H	C	C	C	C	C	H
JAX00663860	8	28113922	0	T	C	T	T	T	T	T	C	C	T	T	C	C	C	N	C	T	T	C	T	T	T	C	T	C	C	T	T	T	H	T	C	T	T	C	T	T	C	T	T	T	T	H	C	T	H
JAX00159936	8	28155543	0	G	A	A	G	A	A	G	A	A	G	A	A	A	A	A	A	G	A	A	G	A	A	A	G	A	A	G	G	A	H	H	A	G	G	A	H	A	A	A	H	A	A	A	A	A	H
JAX00663868	8	28155875	0	G	A	A	G	A	A	G	G	G	G	A	G	G	G	N	G	G	A	G	G	A	A	G	G	G	G	G	G	A	G	N	G	G	G	G	H	A	G	A	N	A	A	N	G	A	G
JAX00663875	8	28175136	0	T	C	C	T	C	C	T	C	C	T	C	C	C	C	C	C	T	C	C	T	C	C	C	T	C	C	T	T	C	H	N	C	T	T	C	H	C	C	C	N	C	C	C	C	C	C
JAX00663876	8	28175627	0	T	C	T	T	T	T	T	C	C	T	T	C	C	C	H	C	T	T	C	T	T	T	C	T	C	C	T	T	T	H	T	C	T	T	C	T	T	C	T	T	T	T	H	C	T	H
JAX00663879	8	28183236	0	C	T	C	C	C	C	C	T	C	C	C	C	C	C	H	C	C	C	T	C	C	C	C	C	T	T	C	C	C	N	C	T	C	C	C	C	C	T	C	C	C	C	C	T	C	H
JAX00159938	8	28183874	0	T	C	C	T	C	C	T	C	C	T	C	C	C	C	C	C	T	C	C	T	C	C	C	T	H	C	T	T	C	T	H	C	T	T	C	H	C	C	C	H	C	C	C	N	C	T
JAX00234164	8	28190152	0	A	T	A	A	A	A	A	T	A	A	A	A	A	A	H	A	A	A	T	A	A	A	A	A	T	T	A	A	A	H	A	T	A	A	A	A	A	T	A	A	A	A	A	T	A	H
JAX00159941	8	28216246	0	T	C	T	T	T	T	T	C	T	T	T	T	T	T	C	T	T	T	C	T	T	T	T	T	C	C	T	T	T	N	T	C	T	T	T	T	T	C	T	T	T	T	T	C	T	N
JAX00663881	8	28216654	0	A	G	A	A	A	A	A	A	G	A	A	G	G	G	A	G	A	A	A	A	A	A	G	A	A	A	A	A	A	A	A	A	A	A	G	A	A	A	A	A	A	A	H	A	A	A
JAX00663883	8	28227366	0	G	A	G	G	G	G	G	G	A	G	G	A	A	A	G	A	G	G	G	G	G	G	A	G	G	G	G	G	G	G	G	G	G	G	A	G	G	G	G	G	G	G	H	G	G	G
JAX00663885	8	28245616	0	A	G	A	A	A	A	A	A	G	A	A	G	G	G	A	G	A	A	A	A	A	A	G	A	A	A	A	A	A	A	A	A	A	A	G	A	A	A	A	A	A	A	H	A	A	A
JAX00663889	8	28269653	0	G	A	G	G	G	G	G	A	G	G	G	G	G	G	H	G	G	G	A	G	G	G	G	G	A	A	G	G	G	H	G	A	G	G	G	G	G	A	G	G	G	G	G	A	G	H
JAX00663895	8	28337129	0	G	A	G	G	G	G	G	A	G	G	G	G	G	G	H	G	G	G	A	G	G	G	G	G	A	A	G	G	G	H	G	A	G	G	G	G	G	A	G	G	G	G	G	A	G	H
JAX00663899	8	28349783	0	C	A	C	C	C	C	C	A	A	C	C	A	A	A	H	A	C	C	A	C	C	C	A	C	A	A	C	C	C	H	C	A	C	C	A	C	C	A	C	C	C	C	H	A	C	C
JAX00663900	8	28350765	0	G	T	G	G	G	G	G	T	G	G	G	G	G	G	H	G	G	G	T	G	G	G	G	G	T	T	G	G	G	H	G	T	G	G	G	G	G	T	G	G	G	G	G	T	G	H
JAX00234171	8	28358690	0	T	C	T	T	T	T	T	T	C	T	T	C	C	C	T	C	T	T	T	T	T	T	C	T	T	T	T	T	T	T	T	T	T	T	C	T	T	T	T	T	T	T	H	T	T	T
JAX00234172	8	28359352	0	C	T	C	C	C	C	C	C	T	C	C	T	T	T	C	T	C	C	C	C	C	C	T	C	C	C	C	C	C	C	C	C	C	C	T	C	C	C	C	C	C	C	H	C	C	C
JAX00159953	8	28372431	0	T	C	T	T	T	T	C	C	C	C	T	C	C	C	H	C	C	T	C	C	T	T	C	C	C	C	T	T	T	H	H	C	C	C	C	T	T	C	T	H	T	T	H	C	T	C
JAX00663902	8	28375339	0	G	A	G	G	G	G	G	A	G	G	G	G	G	G	H	G	G	G	A	G	G	G	G	G	A	A	G	G	G	H	G	A	G	G	G	G	G	A	G	G	G	G	G	A	G	H
JAX00663903	8	28381435	0	A	G	A	A	A	A	A	G	A	A	A	A	A	A	H	A	A	A	G	A	A	A	A	A	G	G	A	A	A	H	A	G	A	A	A	A	A	G	A	A	A	A	A	G	A	H
JAX00663904	8	28403749	0	C	T	C	C	C	C	C	C	T	C	C	T	T	T	C	T	C	C	C	C	C	C	T	C	C	C	C	C	C	C	C	C	C	C	T	C	C	C	C	C	C	C	H	C	C	C
JAX00663905	8	28403850	0	T	C	T	T	T	T	C	C	C	C	T	C	C	C	H	C	C	T	C	C	T	T	C	C	C	C	T	T	T	H	H	C	C	C	C	T	T	C	T	H	T	T	H	C	T	C
JAX00159956	8	28404336	0	G	A	G	G	G	G	A	G	G	A	G	G	G	G	G	G	A	G	G	A	G	G	G	A	G	G	G	G	G	G	H	G	A	A	G	G	G	G	G	H	G	G	G	G	G	H
JAX00663906	8	28433893	0	C	T	C	C	C	C	C	T	C	T	C	N	C	C	H	C	C	C	T	C	C	C	C	C	T	T	C	C	C	H	C	T	H	C	C	C	C	T	C	C	C	C	C	T	C	H
JAX00663917	8	28466521	0	A	G	A	A	A	A	A	A	G	A	A	G	G	G	A	G	A	A	A	A	A	A	G	A	A	A	A	A	A	A	A	A	A	A	G	A	A	A	A	A	A	A	H	A	A	A
JAX00234175	8	28488579	0	G	A	G	G	G	G	G	A	A	G	G	A	A	A	H	A	G	G	A	G	G	G	A	G	A	A	G	G	G	H	G	A	G	G	A	G	G	A	G	G	G	G	H	A	G	H
JAX00663922	8	28497132	0	G	A	G	G	G	G	G	A	G	G	G	G	G	G	H	G	G	G	A	G	G	G	G	G	A	A	G	G	G	H	G	A	G	G	G	G	G	A	G	G	G	G	G	A	G	H
JAX00663925	8	28499060	0	G	A	G	G	G	G	G	G	G	A	G	G	G	G	G	G	G	G	G	G	G	G	G	G	G	G	G	G	A	G	G	G	H	G	G	G	G	G	G	G	G	G	G	G	G	G
JAX00159962	8	28500146	0	C	T	C	C	C	C	T	C	C	C	C	C	C	C	C	C	T	C	C	T	C	C	C	T	C	C	C	C	C	C	H	C	H	T	C	C	C	C	C	H	C	C	C	C	C	H
JAX00234176	8	28510433	0	T	C	T	T	T	T	T	C	C	T	T	C	C	C	H	C	T	T	C	T	T	T	C	T	C	C	T	T	T	H	T	C	T	T	C	T	T	C	T	T	T	T	H	C	T	H
JAX00234177	8	28510468	0	A	G	A	A	A	A	A	G	G	A	A	G	G	G	H	G	A	A	G	A	A	A	G	A	G	G	A	A	A	H	A	G	A	A	G	A	A	G	A	A	A	A	H	G	A	H
JAX00159967	8	28549470	0	T	G	T	T	T	T	G	G	G	T	T	G	G	G	H	G	G	T	G	G	T	T	G	G	G	G	T	T	T	H	H	G	H	G	G	T	T	G	T	H	T	T	H	G	T	G
JAX00159968	8	28560883	0	C	T	C	C	C	C	T	C	T	C	C	T	T	T	C	T	T	C	C	T	C	C	T	T	C	C	C	C	C	C	H	C	H	T	T	C	C	C	C	H	C	C	H	C	C	N
JAX00159969	8	28582930	0	G	A	G	G	G	G	G	G	A	G	G	A	A	A	G	A	G	G	G	G	G	G	A	G	G	G	G	G	G	G	G	G	G	G	A	G	G	G	G	G	G	G	N	G	G	G
JAX00663933	8	28582975	0	A	G	A	A	A	A	A	G	G	G	A	G	G	G	H	G	A	A	G	A	A	A	G	A	G	G	A	A	G	H	A	G	H	A	G	A	A	G	A	A	A	A	H	G	A	H
JAX00663940	8	28591717	0	G	A	G	G	G	G	G	A	A	G	G	A	A	A	H	A	G	G	A	G	G	G	A	G	A	A	G	G	G	H	G	A	G	G	A	G	G	A	G	G	G	G	N	A	G	H
JAX00663941	8	28595895	0	G	C	G	G	G	G	G	G	C	G	G	C	C	C	G	C	G	G	G	G	G	G	C	G	G	G	G	G	G	G	G	G	G	G	C	G	G	G	G	G	G	G	H	G	G	G
JAX00663942	8	28600703	0	G	C	G	G	G	G	G	G	C	C	G	C	C	C	G	C	G	G	G	G	G	G	C	G	G	G	G	G	C	G	G	G	H	G	C	G	G	G	G	G	G	G	C	G	G	G
JAX00663945	8	28620028	0	C	T	C	C	C	C	T	C	T	T	C	T	T	T	C	T	T	C	C	T	C	C	T	T	C	N	C	C	T	C	H	C	T	T	T	C	C	C	C	H	C	C	H	C	C	T
JAX00663946	8	28620114	0	G	T	G	G	G	G	T	G	T	T	G	T	T	T	G	T	T	G	G	T	G	G	T	T	G	G	G	G	T	G	H	G	T	T	T	G	G	G	G	H	G	G	T	G	G	H
JAX00663950	8	28625912	0	A	C	A	A	A	A	C	A	A	C	A	A	A	A	A	A	C	A	A	C	A	A	A	C	A	A	A	A	C	A	H	A	C	C	A	A	A	A	A	H	A	A	A	A	A	H
JAX00159973	8	28630011	0	A	G	A	A	A	A	G	G	G	G	A	G	G	G	H	G	G	A	G	G	A	A	G	G	G	G	A	A	G	H	H	G	G	G	G	A	A	G	A	H	A	A	H	G	A	G
JAX00663955	8	28641573	0	C	T	C	C	C	C	C	T	C	C	C	N	N	H	N	H	C	C	T	C	C	C	N	C	T	T	C	C	C	T	C	T	C	C	H	C	C	T	C	C	C	C	H	T	N	N
JAX00663958	8	28664114	0	G	T	G	G	G	G	T	G	G	G	G	G	G	G	G	G	T	G	G	T	G	G	G	T	G	G	G	G	G	G	H	G	H	T	G	G	G	G	G	H	G	G	G	G	G	H
JAX00234180	8	28677179	0	T	C	T	T	T	T	T	T	C	T	T	C	C	C	T	C	T	T	T	T	T	T	C	T	T	T	T	T	T	T	T	T	T	T	C	T	T	T	T	T	T	T	H	T	T	T
JAX00663965	8	28699900	0	G	A	G	G	G	G	G	G	A	G	G	A	A	A	G	A	G	G	G	G	G	G	A	G	G	G	G	G	G	G	G	G	G	G	A	G	G	G	G	G	G	G	H	G	G	G
JAX00159979	8	28712974	0	T	A	T	T	T	T	A	A	T	A	T	T	T	T	N	T	A	T	A	A	T	T	T	A	A	A	T	T	A	N	H	A	A	A	T	T	T	A	T	H	T	T	T	A	T	A
JAX00663969	8	28716285	0	T	C	T	T	T	T	T	T	T	C	T	T	T	T	T	T	T	T	T	T	T	T	T	T	T	T	T	T	C	T	T	T	H	T	T	T	T	T	T	T	T	T	T	T	T	T
JAX00663970	8	28720310	0	T	C	T	T	T	T	T	C	C	T	T	C	C	C	H	C	T	T	C	T	T	T	C	T	C	C	T	T	T	H	T	C	T	T	C	T	T	C	T	T	T	T	H	C	T	H
JAX00663971	8	28720536	0	A	T	A	A	A	A	A	T	T	A	A	T	T	T	H	T	A	A	T	A	A	A	T	A	T	T	A	A	A	H	A	T	A	A	T	A	A	T	A	A	A	A	H	T	A	H
JAX00159983	8	28779615	0	A	G	A	A	A	A	A	G	G	G	A	H	G	G	H	G	A	A	G	A	A	A	G	A	G	G	A	A	G	N	A	G	H	A	G	A	A	G	A	A	A	A	A	G	A	H
JAX00663998	8	28837990	0	C	T	C	C	C	C	T	C	C	C	C	C	C	C	C	C	T	C	C	T	C	C	C	T	C	C	C	C	C	C	H	C	H	T	C	C	C	C	C	H	C	C	C	C	C	H
JAX00234186	8	28860952	0	T	G	T	T	T	T	T	T	G	T	T	G	G	G	T	G	T	T	T	T	T	T	G	T	T	T	T	T	T	T	T	T	T	T	G	T	T	T	T	T	T	T	H	T	T	T
JAX00664002	8	28874769	0	A	G	A	A	A	A	A	G	G	A	A	G	G	G	H	G	A	A	G	A	A	A	G	A	G	G	A	A	A	H	A	G	A	A	G	A	A	G	A	A	A	A	H	G	A	H
JAX00159993	8	28898797	0	A	G	A	A	A	A	G	G	G	A	A	G	G	G	H	G	G	A	G	G	A	A	G	G	G	G	A	A	A	H	H	G	H	G	G	A	A	G	A	H	A	A	H	G	A	G
JAX00664012	8	28911551	0	C	A	C	C	C	C	C	C	A	C	C	A	A	A	C	A	C	C	C	C	C	C	A	C	C	C	C	C	C	C	C	C	C	C	A	C	C	C	C	C	C	C	C	C	C	C
JAX00159997	8	28939320	0	A	G	A	A	A	A	A	G	A	A	A	A	A	A	H	A	A	A	G	A	A	A	A	A	G	G	A	A	A	H	A	G	A	A	A	A	A	G	A	A	A	A	A	G	A	H
JAX00664024	8	28960801	0	G	A	G	G	G	G	G	A	G	G	G	G	G	G	H	G	G	G	A	G	G	G	G	G	A	A	G	G	G	H	G	A	G	G	G	G	G	A	G	G	G	G	G	A	G	H
JAX00664026	8	28963663	0	T	C	T	T	T	T	T	C	T	T	T	T	N	T	N	T	T	T	C	T	T	T	T	T	C	C	T	T	T	N	T	C	T	T	T	T	T	C	T	T	T	T	T	C	T	N
JAX00664027	8	28964812	0	T	C	T	T	T	T	C	C	C	C	T	C	C	C	H	C	C	T	C	C	T	T	C	C	C	C	T	T	C	N	C	C	C	C	C	T	T	C	T	H	T	T	T	C	T	C
JAX00664028	8	28964905	0	G	A	G	G	G	G	G	A	A	G	G	A	A	A	H	A	G	G	A	G	G	G	A	G	A	A	G	G	G	H	G	A	G	G	A	G	G	A	G	G	G	G	H	A	G	H
JAX00664031	8	28969700	0	A	G	A	A	A	A	G	A	G	G	A	G	G	G	A	G	G	A	A	G	A	A	G	N	A	A	A	A	G	A	A	A	G	G	G	A	A	A	A	A	A	A	H	A	A	A
JAX00664035	8	28970903	0	T	C	T	T	T	T	C	T	T	C	T	T	T	T	T	T	C	T	T	C	T	T	T	C	T	T	T	T	C	T	H	T	C	C	T	T	T	T	T	H	T	T	T	T	T	H
JAX00664040	8	28987045	0	T	C	T	T	T	T	C	T	C	T	T	C	C	C	T	C	C	T	T	C	T	T	C	C	T	T	T	T	T	T	H	T	H	C	C	T	T	T	T	H	T	T	H	T	T	H
JAX00234188	8	28987239	0	T	C	T	T	T	T	T	T	C	T	T	C	C	C	T	C	T	T	T	T	T	T	C	T	T	T	T	T	T	T	T	T	T	T	C	T	T	T	T	T	T	T	H	T	T	T
JAX00234190	8	28987398	0	C	T	C	C	C	C	C	C	T	C	C	T	T	T	C	T	C	C	C	C	C	C	T	C	C	C	C	C	C	C	C	C	C	C	T	C	C	C	C	C	C	C	H	C	C	C
JAX00664043	8	29016369	0	G	A	G	G	G	G	G	A	A	G	G	A	A	A	H	A	G	G	A	G	G	G	A	G	A	A	G	G	G	H	G	A	G	G	A	G	G	A	G	G	G	G	H	A	G	H
JAX00664044	8	29022771	0	C	A	C	C	C	C	C	C	A	C	C	A	A	A	C	A	C	C	C	C	C	C	A	C	C	C	C	C	C	C	C	C	C	C	A	C	C	C	C	C	C	C	H	C	C	C
JAX00234192	8	29041463	0	T	C	T	T	T	T	T	C	C	T	T	C	C	C	H	C	T	T	C	T	T	T	C	T	C	C	T	T	T	H	T	C	T	T	C	T	T	C	T	T	T	T	H	C	T	H
JAX00160005	8	29047060	0	C	T	C	C	C	C	C	T	T	T	C	T	T	T	H	T	C	C	T	C	C	C	T	C	T	T	C	C	T	H	C	T	H	C	T	C	C	T	C	C	C	C	H	T	C	H
JAX00664049	8	29062630	0	T	A	T	T	T	T	T	A	T	T	T	T	T	T	H	T	T	T	A	T	T	T	T	T	A	A	T	T	T	H	T	A	T	T	T	T	T	A	T	T	T	T	T	A	T	H
JAX00160007	8	29086720	0	T	C	T	T	T	T	C	C	C	C	T	C	C	C	H	C	C	T	C	C	T	T	C	C	C	C	T	T	C	H	H	C	C	C	C	T	T	C	T	H	T	T	H	C	T	C
JAX00664059	8	29131308	0	C	A	C	C	C	C	C	C	A	C	C	A	A	A	C	A	C	C	C	C	C	C	A	C	C	C	C	C	C	C	C	C	C	C	A	C	C	C	C	C	C	C	H	C	C	C
JAX00160011	8	29132694	0	T	C	T	T	T	T	T	C	C	T	T	C	C	C	H	C	T	T	C	T	T	T	C	T	C	C	T	T	T	H	T	C	T	T	C	T	T	C	T	T	T	T	H	C	T	H
JAX00160012	8	29132902	0	G	A	G	G	G	G	G	A	A	G	G	A	A	A	H	A	G	G	A	G	G	G	A	G	A	A	G	G	G	H	G	A	G	G	A	G	G	A	G	G	G	G	H	A	G	H
JAX00234195	8	29150860	0	A	G	A	A	A	A	A	A	G	A	A	G	G	G	A	G	A	A	A	A	A	A	G	A	A	A	A	A	A	A	A	A	A	A	G	A	A	A	N	A	A	A	H	A	A	A
JAX00160013	8	29170812	0	G	A	G	G	G	G	A	G	A	G	G	A	A	A	G	A	A	G	G	A	G	G	A	A	G	G	G	G	G	G	H	G	H	A	A	G	G	G	G	H	G	G	H	G	G	H
JAX00160018	8	29225710	0	A	G	A	A	A	A	G	G	G	A	A	G	G	G	N	G	G	A	G	G	A	A	G	G	G	G	A	A	A	H	N	G	N	G	G	A	A	G	A	N	A	A	H	G	A	G
JAX00664075	8	29226088	0	C	A	C	C	C	C	C	A	A	C	C	A	A	A	H	A	C	C	A	C	C	C	A	C	A	A	C	C	C	H	C	A	C	C	A	C	C	A	C	C	C	C	H	A	C	H
JAX00664082	8	29250294	0	C	T	C	C	C	C	C	T	C	C	C	C	C	C	H	C	C	C	T	C	C	C	C	C	T	T	C	C	C	H	C	T	C	C	C	C	C	T	C	C	C	C	C	T	C	H
JAX00160019	8	29250750	0	C	A	C	C	C	C	A	C	C	A	C	C	C	C	C	C	A	C	C	A	C	C	C	A	C	C	C	C	A	C	H	C	A	A	C	C	C	C	C	H	C	C	C	C	C	H
JAX00160020	8	29250818	0	T	C	T	T	T	T	C	C	C	C	T	C	C	C	H	C	C	T	C	C	T	T	C	C	C	C	T	T	C	H	H	C	C	C	C	T	T	C	T	H	T	T	H	C	T	C
JAX00664090	8	29265668	0	A	G	A	A	A	A	A	G	G	G	A	G	G	G	G	G	A	A	G	A	A	A	G	A	G	G	A	A	G	G	A	G	H	A	G	A	A	G	A	A	A	A	N	G	A	H
JAX00664091	8	29266042	0	G	A	G	G	G	G	A	A	A	G	G	A	A	A	H	A	A	G	A	A	G	G	A	A	A	A	G	G	G	H	H	A	H	A	A	G	G	A	G	H	G	G	H	A	G	A
JAX00664094	8	29291034	0	C	T	C	C	C	C	C	T	C	C	C	C	C	C	H	C	C	C	T	C	C	C	C	C	T	T	C	C	C	H	C	T	C	C	C	C	C	T	C	C	C	C	C	T	C	H
JAX00664095	8	29296608	0	T	A	T	T	T	T	T	A	A	A	T	A	A	A	H	A	T	T	A	T	T	T	A	T	A	A	T	T	A	H	T	A	H	T	A	T	T	A	T	T	T	T	H	A	T	H
JAX00664102	8	29346923	0	G	A	G	G	G	G	G	G	G	A	G	G	G	G	G	G	G	G	G	G	G	G	G	G	G	G	G	G	A	G	G	G	H	G	G	G	G	G	G	G	G	G	G	G	G	G
JAX00664106	8	29353403	0	C	A	C	C	C	C	C	C	C	A	C	C	C	C	C	C	C	C	C	C	C	C	C	C	C	C	C	C	A	C	C	C	H	C	C	C	C	C	C	C	C	C	C	C	C	C
JAX00664107	8	29356755	0	T	C	T	T	T	T	C	C	C	C	T	C	C	C	H	C	C	T	C	C	T	T	C	C	C	C	T	T	C	H	H	C	C	C	C	T	T	C	T	H	T	T	H	C	T	C
JAX00160030	8	29381992	0	A	G	A	A	A	A	G	G	G	A	A	G	G	G	H	G	G	A	G	G	A	A	G	G	G	G	A	A	A	H	H	G	H	G	G	A	A	G	A	H	A	A	H	G	A	G
JAX00664108	8	29390630	0	A	G	A	A	A	A	A	G	A	A	A	A	A	A	H	A	A	A	G	A	A	A	A	A	G	G	A	A	A	H	A	G	A	A	A	A	A	G	A	A	A	A	A	G	A	H
JAX00160033	8	29418166	0	T	C	T	T	T	T	T	T	C	T	T	C	C	C	T	C	T	T	T	T	T	T	C	T	T	T	T	T	T	T	T	T	T	T	C	T	T	T	T	T	T	T	H	T	T	T
JAX00664115	8	29442863	0	A	G	A	A	A	A	A	G	A	A	A	A	A	A	H	A	A	A	G	A	A	A	A	A	G	G	A	A	A	H	A	G	A	A	A	A	A	G	A	A	A	A	A	G	A	H
JAX00160037	8	29504758	0	C	T	C	C	C	C	T	C	C	T	C	C	C	C	C	C	T	C	C	T	C	C	C	T	C	C	C	C	T	C	H	C	T	T	C	C	C	C	C	H	C	C	C	C	C	H
JAX00160039	8	29518585	0	G	A	G	G	G	G	G	G	A	G	G	A	A	A	G	A	G	G	G	G	G	G	A	G	G	G	G	G	G	G	G	G	G	G	A	G	G	G	G	G	G	G	H	G	G	G
JAX00664121	8	29521203	0	G	T	G	G	G	G	G	G	T	G	G	T	T	T	G	T	G	G	G	G	G	G	T	G	G	G	G	G	G	G	G	G	G	G	T	G	G	G	G	G	G	G	H	G	G	G
JAX00664122	8	29524333	0	T	C	T	T	T	T	T	C	T	T	T	T	T	T	H	T	T	T	C	T	T	T	T	T	C	C	T	T	T	H	T	C	T	T	T	T	T	C	T	T	T	T	T	C	T	H
JAX00234199	8	29541243	0	A	G	A	A	A	A	A	G	G	A	A	G	G	G	H	G	A	A	G	A	A	A	G	A	G	G	A	A	A	H	A	G	A	A	G	A	A	G	A	A	A	A	H	G	A	H
JAX00664127	8	29549032	0	C	T	C	C	C	C	C	T	C	C	C	C	C	C	H	C	C	C	T	C	C	C	C	C	T	T	C	C	C	H	C	T	C	C	C	C	C	T	C	C	C	C	C	T	C	H
JAX00664128	8	29560382	0	G	C	G	G	G	G	G	G	C	G	G	C	C	C	G	C	G	G	G	G	G	G	C	G	G	G	G	G	G	G	G	G	G	G	C	G	G	G	G	G	G	G	H	G	G	G
JAX00664131	8	29589272	0	G	C	G	G	G	G	G	G	G	C	G	G	G	G	G	G	G	G	G	G	G	G	G	G	G	G	G	G	C	G	G	G	H	G	G	G	G	G	G	G	G	G	G	G	G	G
JAX00160047	8	29607993	0	C	T	C	C	C	C	C	T	T	C	C	T	T	T	N	T	C	C	T	C	C	C	T	C	T	T	C	C	C	N	C	T	C	C	T	C	C	T	N	C	C	C	H	T	C	N
JAX00664134	8	29610515	0	G	A	G	G	G	G	G	A	A	G	G	A	A	A	H	A	G	G	A	G	G	G	A	G	A	A	G	G	G	H	G	A	G	G	A	G	G	A	G	G	G	G	H	A	G	H
JAX00664135	8	29610670	0	G	C	G	G	G	G	G	C	C	G	G	C	C	C	H	C	G	G	C	G	G	G	C	G	C	C	G	G	G	H	G	C	G	G	C	G	G	C	G	G	G	G	H	C	G	H
JAX00234202	8	29617799	0	A	G	A	A	A	A	A	A	G	A	A	G	G	G	A	G	A	A	A	A	A	A	G	A	A	A	A	A	A	A	A	A	A	A	G	A	A	A	A	A	A	A	H	A	A	A
JAX00664142	8	29619320	0	C	T	C	C	C	C	C	T	T	C	C	T	T	T	C	T	C	C	T	C	C	C	T	C	T	T	C	C	C	C	C	T	C	C	T	C	C	T	C	C	C	C	C	T	C	C
JAX00160055	8	29724760	0	T	C	T	T	T	T	T	C	C	T	T	C	C	C	H	C	T	T	C	T	T	T	C	T	C	C	T	T	T	H	T	C	T	T	C	T	T	C	T	T	T	T	H	C	T	H
JAX00160057	8	29753886	0	A	C	A	A	A	A	A	C	C	A	A	C	C	C	C	C	A	A	C	A	A	A	C	A	C	C	A	A	A	C	A	C	A	A	C	A	A	C	A	A	A	A	N	C	A	C
JAX00664175	8	29785729	0	C	A	C	C	C	C	C	A	A	C	C	A	A	A	C	A	C	C	A	C	C	C	A	C	A	N	C	C	C	N	C	A	C	C	A	C	C	A	C	C	C	C	H	A	C	N
JAX00664185	8	29867306	0	T	A	T	T	T	T	T	A	A	T	T	A	A	A	H	A	T	T	A	T	T	T	A	T	A	A	T	T	T	H	T	A	T	T	A	T	T	A	T	T	T	T	H	A	T	H
JAX00664188	8	29893533	0	C	T	C	C	C	C	C	T	C	C	C	C	C	C	N	C	C	C	T	C	C	C	C	C	T	T	C	C	C	H	C	T	C	C	C	C	C	T	C	C	C	C	C	T	C	N
JAX00664190	8	29894178	0	T	C	T	T	T	T	T	C	C	T	T	C	C	C	H	C	T	T	C	T	T	T	C	T	C	C	T	T	T	H	T	C	T	T	C	T	T	C	T	T	T	T	H	C	T	H
JAX00160068	8	29898065	0	C	T	C	C	C	C	C	T	T	C	C	T	T	T	N	T	C	C	C	C	C	C	T	C	T	T	C	C	C	H	C	T	C	C	T	C	C	T	C	C	C	C	H	T	C	H
JAX00160069	8	29915764	0	C	T	T	C	T	T	C	C	C	C	T	C	C	C	H	C	C	T	T	C	T	T	C	C	C	C	C	C	C	C	H	C	C	C	C	H	T	C	T	H	C	T	H	C	T	C
JAX00664191	8	29915900	0	G	A	G	G	G	G	G	A	A	A	G	A	A	A	N	A	G	G	G	G	G	G	A	G	A	A	G	G	A	N	G	A	H	G	A	G	G	A	G	G	G	G	N	A	G	G
JAX00664192	8	29925174	0	C	A	C	C	C	C	C	C	A	C	C	A	A	A	C	A	C	C	C	C	C	C	A	C	C	C	C	C	C	C	C	C	C	C	A	C	C	C	C	C	C	C	H	C	C	C
JAX00664194	8	29926326	0	C	T	C	C	C	C	C	T	C	C	C	C	C	C	N	C	C	C	C	C	C	C	C	C	T	T	C	C	C	H	C	T	C	C	C	C	C	T	C	C	C	C	C	T	C	H
JAX00160071	8	29951637	0	G	A	G	G	G	G	G	A	G	G	G	G	G	G	H	G	G	G	G	G	G	G	G	G	A	A	G	G	G	H	G	A	G	G	G	G	G	A	G	G	G	G	G	A	G	H
JAX00664201	8	29972325	0	G	T	G	G	G	G	G	T	G	G	G	G	G	G	G	G	G	G	G	G	G	G	G	G	T	T	G	G	G	G	G	T	G	G	G	G	G	T	G	G	G	G	G	T	G	G
JAX00160073	8	29978080	0	T	C	T	T	T	T	T	C	C	T	T	C	C	C	H	C	T	T	T	T	T	T	C	T	C	C	T	T	T	H	T	C	T	T	C	T	T	C	T	T	T	T	H	C	T	H
JAX00664202	8	29978423	0	C	A	C	C	C	C	C	C	A	C	C	A	A	A	C	A	C	C	C	C	C	C	A	C	C	C	C	C	C	C	C	C	C	C	A	C	C	C	C	C	C	C	H	C	C	C
JAX00664212	8	29992577	0	T	G	T	T	T	T	T	G	T	T	T	T	T	T	H	T	T	T	T	T	T	T	T	T	G	G	T	T	T	H	T	G	T	T	T	T	T	G	T	T	T	T	T	G	T	H
JAX00160076	8	30016813	0	G	T	G	G	G	G	G	G	T	G	G	T	T	T	G	T	G	G	G	G	G	G	T	G	G	G	G	G	G	G	G	G	G	G	T	G	G	G	G	G	G	G	H	G	G	G
JAX00160077	8	30017374	0	C	T	C	C	C	C	C	C	C	T	C	C	C	C	C	C	C	C	C	C	C	C	C	C	C	C	C	C	T	C	C	C	H	C	C	C	C	C	C	C	C	C	C	C	C	C
JAX00160078	8	30017655	0	T	C	T	T	T	T	T	C	C	C	T	C	C	C	H	C	T	T	T	T	T	N	C	T	C	C	T	T	C	H	T	C	H	T	C	T	T	C	T	T	T	T	H	C	T	H
JAX00664219	8	30034080	0	A	G	A	A	A	A	A	G	G	G	A	G	G	G	H	G	A	A	A	A	A	A	G	A	G	G	A	A	G	H	A	G	H	A	G	A	A	G	A	A	A	A	H	G	A	H
JAX00664220	8	30048591	0	T	C	T	T	T	T	T	C	T	T	T	T	T	T	H	T	T	T	T	T	T	T	T	T	C	C	T	T	T	H	T	C	T	T	T	T	T	C	T	T	T	T	T	C	T	N
JAX00160079	8	30058401	0	A	G	A	A	A	A	A	A	G	A	A	G	G	G	A	G	A	A	A	A	A	A	G	A	A	A	A	A	A	A	A	A	A	A	G	A	A	A	A	A	A	A	H	A	A	A
JAX00160080	8	30061854	0	T	C	T	T	T	T	T	C	T	C	T	T	T	T	H	T	T	T	T	T	T	T	T	T	C	C	T	T	C	H	T	C	H	T	T	T	T	C	T	T	T	T	T	C	T	H
JAX00664224	8	30073202	0	A	C	A	A	A	A	A	C	C	A	A	C	C	C	H	C	A	A	A	A	A	A	C	A	C	C	A	A	A	H	A	C	A	A	C	A	A	C	A	A	A	A	H	C	A	H
JAX00664229	8	30102576	0	T	C	T	T	T	T	T	C	T	T	T	T	T	T	H	T	T	T	T	T	T	T	T	T	C	C	T	T	T	H	T	C	T	T	T	T	T	C	T	T	T	T	T	C	T	H
JAX00664231	8	30105298	0	G	T	G	G	G	G	G	T	T	G	G	T	T	T	N	T	G	G	G	G	G	G	T	G	T	T	G	G	G	N	G	T	G	G	T	G	G	H	G	G	G	G	H	T	G	N
JAX00160083	8	30114733	0	C	T	C	C	C	C	C	C	T	C	C	T	T	T	C	T	C	C	C	C	C	C	T	C	C	C	C	C	C	C	C	C	C	C	T	C	C	C	C	C	C	C	H	C	C	C
JAX00664233	8	30116402	0	A	C	A	A	A	A	A	C	C	C	A	C	C	C	H	C	A	A	A	A	A	A	C	A	C	C	A	A	C	H	A	C	H	A	C	A	A	C	A	A	A	A	H	C	A	H
JAX00160085	8	30134000	0	A	G	A	A	A	A	G	G	G	G	A	G	G	G	H	G	G	A	A	G	A	A	G	G	G	G	A	A	G	H	H	G	G	G	G	A	A	G	A	H	A	A	H	G	A	G
JAX00664238	8	30144811	0	C	T	C	C	C	C	C	T	C	C	C	C	C	C	H	C	C	C	C	C	C	C	C	C	T	T	C	C	C	H	C	T	C	C	C	C	C	T	C	C	C	C	C	T	C	H
JAX00160087	8	30157969	0	A	G	A	A	A	A	A	A	G	A	A	G	G	G	A	G	A	A	A	A	A	A	G	A	A	A	A	A	A	A	N	A	A	A	G	A	A	A	A	A	A	A	G	A	A	A
JAX00664243	8	30172051	0	C	T	C	C	C	C	C	C	T	C	C	T	T	T	C	T	C	C	C	C	C	C	T	C	C	C	C	C	C	C	C	C	C	C	T	C	C	C	C	C	C	C	H	C	C	C
JAX00664251	8	30201964	0	T	A	T	T	T	T	T	A	T	T	T	T	T	T	H	T	T	T	T	T	T	T	T	T	A	A	T	T	T	H	T	A	T	T	T	T	T	A	T	T	T	T	T	A	T	H
JAX00664252	8	30202665	0	C	T	C	C	C	C	C	C	C	T	C	C	C	C	C	C	C	C	C	C	C	C	C	C	C	C	C	C	T	C	C	C	H	C	C	C	C	C	C	C	C	C	C	C	C	C
JAX00664253	8	30202732	0	T	C	T	T	T	T	T	C	C	T	T	C	C	C	H	C	T	T	T	T	T	T	C	T	C	C	T	T	T	H	T	C	T	T	C	T	T	C	T	T	T	T	H	C	T	H
JAX00160093	8	30226215	0	G	C	G	G	G	G	C	G	G	G	G	G	G	G	G	G	C	G	G	C	G	G	G	C	G	G	G	G	G	G	H	G	H	C	G	G	G	G	G	H	G	G	G	G	G	H
JAX00664264	8	30244777	0	G	C	G	G	G	G	G	G	C	G	G	C	C	H	G	C	G	G	G	G	G	G	C	G	G	G	G	G	G	G	G	G	G	G	C	G	G	G	G	G	G	G	H	G	G	G
JAX00664269	8	30274627	0	C	T	C	C	C	C	C	C	T	C	C	T	T	T	C	T	C	C	C	C	C	C	T	C	C	C	C	C	C	C	C	C	C	C	T	C	C	C	C	C	C	C	H	C	C	C
JAX00160099	8	30305184	0	T	A	T	T	T	T	T	T	A	T	T	A	A	A	T	A	T	T	T	T	T	T	A	T	T	T	T	T	T	T	T	T	T	T	A	T	T	T	T	T	T	T	H	T	T	T
JAX00664275	8	30306748	0	T	A	T	T	T	T	T	T	T	A	T	T	T	T	T	T	T	T	T	T	T	T	T	T	T	T	T	T	A	T	T	T	H	T	T	T	T	T	T	T	T	T	T	T	T	T
JAX00664281	8	30324537	0	A	G	A	A	A	A	A	A	G	A	A	G	G	N	A	G	A	A	A	A	A	A	G	A	A	A	A	A	A	A	A	A	A	A	G	A	A	H	A	A	A	A	N	A	A	N
JAX00664286	8	30326805	0	G	A	G	G	G	G	A	A	A	A	G	A	A	A	H	A	A	G	G	A	G	G	A	A	A	A	G	G	A	H	H	A	A	A	A	G	G	A	G	H	G	G	N	A	G	A
JAX00664291	8	30378846	0	C	G	C	C	C	C	C	G	G	C	C	G	G	G	H	G	C	C	C	C	C	C	G	C	G	G	C	C	C	H	C	G	C	C	G	C	C	G	C	C	C	C	H	G	C	H
JAX00160103	8	30381743	0	C	A	C	C	C	C	C	A	A	C	C	A	A	A	H	A	C	C	C	C	C	C	A	C	A	A	C	C	C	H	C	A	C	C	A	C	C	A	C	C	C	C	H	A	C	H
JAX00664304	8	30482206	0	A	T	A	A	A	A	A	T	A	A	A	A	A	A	H	A	A	A	A	A	A	A	A	A	T	T	A	A	A	H	A	T	A	A	A	A	A	T	A	A	A	A	A	T	A	H
JAX00234215	8	30492539	0	A	G	A	A	A	A	G	G	G	A	A	N	G	G	H	G	G	A	A	G	A	A	G	G	G	G	A	A	A	N	N	G	H	G	G	A	A	G	A	A	A	A	N	G	A	G
JAX00160113	8	30501415	0	A	G	A	A	A	A	G	G	G	A	N	G	G	G	H	G	G	N	A	G	A	A	G	G	G	G	A	A	A	H	H	G	H	G	G	A	A	G	A	H	A	A	H	G	A	G
JAX00664310	8	30523012	0	A	G	A	A	A	A	A	A	G	A	A	G	G	G	A	G	A	A	A	A	A	A	G	A	A	A	A	A	A	A	A	A	A	A	G	A	A	A	A	A	A	A	H	A	A	A
JAX00160115	8	30536573	0	G	A	G	G	G	G	G	G	A	G	G	A	A	A	G	A	G	G	G	G	G	G	A	G	G	G	G	G	G	G	G	G	G	G	A	G	G	G	G	G	G	G	H	G	G	G
JAX00160116	8	30536773	0	A	C	A	A	A	A	A	C	C	A	A	C	C	C	H	C	A	A	A	A	A	A	C	A	C	C	A	A	A	H	A	C	A	A	C	A	A	C	A	A	A	A	H	C	A	H
JAX00664313	8	30555396	0	G	A	G	G	G	G	G	A	G	G	G	G	G	G	H	G	G	G	G	G	G	G	G	G	A	A	G	G	G	H	G	A	G	G	G	G	G	A	G	G	G	G	G	A	G	H
JAX00664315	8	30563703	0	G	A	G	G	G	G	G	A	G	A	G	G	G	G	H	G	G	G	G	G	G	G	G	G	A	A	G	G	A	H	G	A	H	G	G	G	G	A	G	G	G	G	G	A	G	H
JAX00664316	8	30564000	0	C	T	C	C	C	C	C	C	C	T	C	C	C	C	C	C	C	C	C	C	C	C	C	C	C	C	C	C	T	C	C	C	H	C	C	C	C	C	C	C	C	C	C	C	C	C
JAX00664318	8	30577613	0	G	A	G	G	G	G	A	A	A	A	G	A	A	A	H	A	A	G	G	A	G	G	A	A	A	A	G	G	A	H	H	A	A	A	A	G	G	A	G	H	G	G	H	A	G	A
JAX00664320	8	30581110	0	G	A	G	G	G	G	G	A	A	G	G	A	A	A	H	A	G	G	G	G	G	G	A	G	A	A	G	G	G	H	G	A	G	G	A	G	G	A	G	G	G	G	H	A	G	H
JAX00664326	8	30606670	0	T	C	T	T	T	T	T	T	C	T	T	C	C	C	T	C	T	T	T	T	T	T	C	T	T	T	T	T	T	T	T	T	T	T	C	T	T	T	T	T	T	T	H	T	T	T
JAX00664338	8	30667509	0	C	T	C	C	C	C	C	T	C	C	C	C	C	C	H	C	C	C	C	C	C	C	C	C	T	T	C	C	C	H	C	T	C	C	C	C	C	T	C	C	C	C	C	T	C	H
JAX00664340	8	30693532	0	A	G	A	A	A	A	A	G	G	A	A	G	G	G	H	G	A	A	A	A	A	A	G	A	G	G	A	A	A	N	A	G	A	A	G	A	A	G	A	A	A	A	A	G	A	H
JAX00160129	8	30707790	0	A	G	A	A	A	A	G	G	G	A	A	G	G	G	N	G	G	A	A	G	A	A	G	G	G	G	A	A	A	N	H	G	H	G	G	A	A	G	A	H	A	A	H	G	A	G
JAX00664343	8	30722190	0	A	G	A	A	A	A	A	A	G	A	A	G	G	G	A	G	A	A	A	A	A	A	G	A	A	A	A	A	A	A	A	A	A	A	G	A	A	A	A	A	A	A	H	A	A	A
JAX00664345	8	30734611	0	C	T	C	C	C	C	C	C	T	C	C	T	T	T	C	T	C	C	C	C	C	C	T	C	C	C	C	C	C	C	C	C	C	C	T	C	C	C	C	C	C	C	H	C	C	C
JAX00664346	8	30747156	0	T	C	T	T	T	T	T	T	C	T	T	C	C	C	T	C	T	T	T	T	T	T	C	T	T	T	T	T	T	T	T	T	T	T	C	T	T	T	T	T	T	T	H	T	T	T
JAX00160131	8	30757126	0	A	G	A	A	A	A	A	G	G	A	A	G	G	G	H	G	A	A	A	A	A	A	G	A	G	G	A	A	A	H	A	G	A	A	G	A	A	G	A	A	A	A	H	G	A	H
JAX00160132	8	30757269	0	G	A	G	G	G	G	G	G	A	G	G	A	A	A	G	A	G	G	G	G	G	G	A	G	G	G	G	G	G	G	G	G	G	G	A	G	G	G	G	G	G	G	H	G	G	G
JAX00234225	8	30759884	0	T	C	T	T	T	T	T	C	C	T	T	C	C	C	H	C	T	T	T	T	T	T	C	T	C	C	T	T	T	H	T	C	T	T	C	T	T	C	T	T	T	T	H	C	T	H
JAX00160133	8	30762551	0	A	T	A	A	A	A	A	T	A	A	A	A	A	A	A	A	A	A	A	A	A	A	A	A	T	T	A	A	A	A	A	T	A	A	A	A	A	T	A	A	A	A	A	T	A	N
JAX00664351	8	30798193	0	C	A	C	C	C	C	C	C	A	C	C	A	A	A	C	A	C	C	C	C	C	C	A	C	C	C	C	C	C	C	C	C	C	C	A	C	C	C	C	C	C	C	C	C	C	C
JAX00664352	8	30808072	0	C	T	C	C	C	C	C	T	C	C	C	C	C	C	H	C	C	C	C	C	C	C	C	C	T	T	C	C	C	H	C	T	C	C	C	C	C	T	C	C	C	C	C	T	C	H
JAX00160139	8	30841357	0	T	G	G	T	G	G	T	T	T	G	G	T	T	T	H	T	T	G	G	T	G	G	T	T	T	T	T	T	G	T	H	T	H	T	T	H	G	T	G	H	T	G	H	T	G	T
JAX00664358	8	30842272	0	A	G	G	A	G	G	A	A	G	G	G	G	G	G	H	G	A	G	G	A	G	G	G	A	A	A	A	A	G	A	H	A	H	A	G	H	G	A	G	H	A	G	G	A	G	A
JAX00664361	8	30870112	0	A	T	A	A	A	A	A	A	A	T	A	A	A	A	A	A	A	A	A	A	A	A	A	A	A	A	A	A	T	A	A	A	H	A	A	A	A	A	A	A	A	A	A	A	A	A
JAX00664363	8	30884836	0	C	A	C	C	C	C	C	A	C	C	C	C	C	C	H	C	C	C	C	C	C	C	C	C	A	A	C	C	C	H	C	A	C	C	C	C	C	A	C	C	C	C	C	A	C	H
JAX00664364	8	30884950	0	A	G	A	A	A	A	A	G	G	A	A	G	G	G	H	G	A	A	A	A	A	A	G	A	G	G	A	A	A	H	A	G	A	A	G	A	A	G	A	A	A	A	H	G	A	H
JAX00234227	8	30885909	0	A	G	A	A	A	A	A	A	G	A	A	G	G	G	A	G	A	A	A	A	A	A	G	A	A	A	A	A	A	A	A	A	A	A	G	A	A	A	A	A	A	A	H	A	A	A
JAX00160143	8	30898615	0	A	G	A	A	A	A	A	G	G	G	A	G	G	G	H	G	A	A	A	A	A	A	G	A	G	G	A	A	G	H	A	G	H	A	G	A	A	G	A	A	A	A	H	G	A	H
JAX00664367	8	30899323	0	C	T	C	C	C	C	C	C	T	C	C	T	T	T	C	T	C	C	C	C	C	C	T	C	C	C	C	C	C	C	C	C	C	C	T	C	C	C	C	C	C	C	H	C	C	C
JAX00160146	8	30943621	0	G	T	G	G	G	G	G	T	T	T	G	T	T	T	H	T	G	G	G	G	G	G	T	G	T	T	G	G	T	N	G	T	N	G	T	G	G	T	G	G	G	G	G	T	G	G
JAX00664368	8	30963888	0	T	A	T	T	T	T	T	T	A	T	T	A	A	A	T	A	T	T	T	T	T	T	A	T	T	T	T	T	T	T	T	T	T	T	A	T	T	T	T	T	T	T	H	T	T	T
JAX00664375	8	30981241	0	A	G	A	A	A	A	A	G	G	A	A	G	G	G	H	G	A	A	A	A	A	A	G	A	G	G	A	A	A	A	A	G	A	A	G	A	A	G	A	A	A	N	H	N	N	A
JAX00160152	8	31012510	0	A	G	G	A	G	G	A	G	G	A	G	G	G	G	G	G	A	G	G	A	G	G	G	A	G	G	A	A	A	H	H	G	A	A	G	H	G	G	G	H	A	G	G	G	G	H
JAX00664381	8	31030323	0	C	A	C	C	C	C	C	C	A	C	C	A	A	A	C	A	C	C	C	C	C	C	A	C	C	C	C	C	C	C	C	C	C	C	A	C	C	C	C	C	C	C	H	C	C	C
JAX00664388	8	31053683	0	G	T	T	G	T	T	T	G	G	T	T	G	G	G	H	G	T	T	T	T	T	T	G	T	G	G	G	G	T	G	T	G	T	T	G	H	T	G	T	T	G	T	H	G	T	H
JAX00664389	8	31061386	0	C	T	T	C	T	T	T	C	C	T	T	C	C	C	H	C	T	T	T	T	T	T	C	T	C	C	C	C	T	C	T	C	T	T	C	H	T	C	T	T	C	T	H	C	T	H
JAX00160154	8	31063734	0	T	C	C	T	C	C	C	T	T	C	C	T	T	T	H	T	C	C	C	C	C	C	T	C	T	T	T	T	C	T	C	T	C	C	T	H	C	T	C	C	T	C	H	T	C	H
JAX00664391	8	31066750	0	C	T	C	C	C	C	C	C	T	C	C	T	T	T	C	T	C	C	C	C	C	C	T	C	C	C	C	C	C	C	C	C	C	C	T	C	C	C	C	C	C	C	H	C	C	C
JAX00664395	8	31068337	0	G	A	A	G	A	A	A	G	G	A	A	G	G	G	H	G	A	A	A	A	A	A	G	A	G	G	G	G	A	G	A	G	A	A	G	H	A	G	A	A	G	A	H	G	A	H
JAX00160155	8	31079278	0	C	G	G	C	G	G	G	G	C	G	G	C	C	C	G	C	G	G	G	G	G	G	C	G	G	G	C	C	G	H	G	G	G	G	C	H	G	G	G	G	C	G	H	G	G	G
JAX00160156	8	31079325	0	C	T	T	C	T	T	T	T	C	T	T	C	C	C	T	C	T	T	T	T	T	T	C	T	T	T	C	C	T	H	T	T	T	T	C	H	T	T	T	T	C	T	H	T	T	T
JAX00664401	8	31168282	0	G	A	G	G	G	G	G	A	G	G	G	G	G	G	N	G	G	G	G	G	G	G	G	G	A	A	G	G	G	G	G	A	G	G	G	G	G	A	G	G	G	G	G	A	G	H
JAX00160163	8	31169458	0	C	A	A	C	A	A	A	A	A	A	A	A	A	A	A	A	A	A	A	A	A	A	A	A	A	A	N	C	A	H	A	A	A	A	A	H	A	A	A	A	C	A	A	A	A	A
JAX00664404	8	31169472	0	G	T	G	G	G	G	T	G	T	G	G	T	T	T	G	T	T	G	G	T	G	G	T	T	G	H	G	G	G	G	N	G	N	T	T	G	G	G	G	H	G	G	H	G	G	N
JAX00664405	8	31169492	0	C	T	C	C	C	C	C	T	C	C	C	C	C	C	H	C	C	C	C	C	C	C	C	C	T	T	C	C	C	H	C	T	C	C	C	C	C	T	C	C	C	C	C	T	C	H
JAX00160164	8	31171711	0	C	T	T	C	T	T	T	T	T	T	T	T	T	T	T	T	T	T	T	T	T	T	T	T	T	T	C	C	T	H	T	T	T	T	T	H	T	T	T	T	C	T	T	T	T	T
JAX00160167	8	31215383	0	G	A	A	G	A	A	G	G	G	A	A	G	G	G	H	G	G	A	A	G	A	A	G	G	G	G	G	G	A	G	H	G	H	G	G	H	A	G	A	H	G	A	H	G	A	G
JAX00160168	8	31215418	0	G	A	A	G	A	A	A	G	G	A	A	G	N	G	H	G	A	A	A	A	A	A	G	A	G	G	G	G	A	G	A	G	A	A	G	H	A	G	A	A	G	A	A	G	A	H
JAX00160169	8	31247683	0	C	G	G	C	G	G	G	C	C	G	G	C	C	C	C	C	G	G	G	G	G	G	C	G	C	C	C	C	G	C	G	C	G	G	C	H	G	C	G	G	C	G	H	C	G	H
JAX00664411	8	31261036	0	G	A	A	G	A	A	A	G	G	A	A	G	G	G	H	G	A	A	A	A	A	A	G	A	G	G	G	G	A	G	A	G	A	A	G	H	A	G	A	A	G	A	H	G	A	N
JAX00664413	8	31298633	0	A	C	A	A	A	A	A	C	A	A	A	A	A	A	H	A	A	A	A	A	A	A	A	A	C	C	A	A	A	H	A	C	A	A	A	A	A	C	A	A	A	A	A	C	A	H
JAX00664414	8	31299068	0	G	A	G	G	G	G	G	A	G	G	G	G	G	G	H	G	G	G	G	G	G	G	G	G	A	A	G	G	G	H	G	A	G	G	G	G	G	A	G	G	G	G	G	A	G	N
JAX00160174	8	31304471	0	T	C	C	T	C	C	C	T	T	C	C	T	T	T	H	T	C	C	C	C	C	C	T	C	T	T	T	T	C	T	C	T	C	C	T	H	C	T	C	C	T	C	H	T	C	H
JAX00664415	8	31304568	0	C	T	T	C	T	T	T	T	T	T	T	T	T	T	T	T	T	T	T	T	T	T	T	T	T	T	C	C	T	H	T	T	T	T	T	H	T	T	T	T	C	T	T	T	T	T
JAX00664416	8	31320489	0	C	G	G	C	G	G	G	G	G	G	G	G	G	G	G	G	G	G	G	G	G	G	G	G	G	G	C	C	G	H	G	G	G	G	G	N	G	G	G	G	C	G	G	G	G	G
JAX00664420	8	31343830	0	G	T	T	G	T	T	T	T	G	T	T	G	G	G	T	G	T	T	T	T	T	T	G	T	T	T	G	G	T	H	T	T	T	T	G	N	T	T	T	T	G	T	H	T	T	T
JAX00160177	8	31349171	0	T	C	C	T	C	C	C	T	C	C	C	C	C	C	H	C	C	C	C	C	C	C	C	C	T	T	T	T	C	T	C	T	C	C	C	H	C	T	C	C	T	C	C	T	C	H
JAX00664423	8	31389603	0	G	A	G	G	G	G	G	G	A	G	G	A	A	A	G	A	G	G	G	G	G	G	A	G	G	G	G	G	G	G	G	G	G	G	A	G	G	G	G	G	G	G	H	G	G	G
JAX00664424	8	31393597	0	T	C	T	T	T	T	T	C	C	T	T	C	C	C	H	C	T	T	T	T	T	T	C	T	C	C	T	T	T	H	T	C	T	T	C	T	T	C	T	T	T	T	H	C	T	H
JAX00160179	8	31394006	0	A	G	G	A	G	G	G	A	A	G	G	A	A	A	H	A	G	G	G	G	G	G	A	G	A	A	A	A	G	A	G	A	G	G	A	H	G	A	G	G	A	G	H	A	G	H
JAX00664429	8	31440575	0	T	G	G	T	G	G	G	G	G	G	G	G	G	G	G	G	G	G	G	G	G	G	G	G	G	G	T	T	G	H	G	G	G	G	G	H	G	G	G	G	T	G	G	G	G	G
JAX00160184	8	31444725	0	A	G	G	A	G	G	G	A	A	G	G	A	A	A	H	A	G	G	G	G	G	G	A	G	A	A	A	A	G	A	G	A	G	G	A	H	G	A	G	G	A	G	H	A	G	H
JAX00160185	8	31465653	0	A	C	C	A	C	C	C	C	A	C	C	A	A	A	C	A	C	C	C	C	C	C	A	C	C	C	A	A	C	H	C	C	C	C	A	H	C	C	C	C	A	C	H	C	C	C
JAX00664432	8	31497862	0	T	C	T	T	T	T	T	C	T	T	T	T	T	T	N	T	T	T	T	T	T	T	T	T	C	C	T	T	T	H	T	C	T	T	T	T	T	C	T	T	T	T	T	C	T	C
JAX00664434	8	31526074	0	T	C	C	T	C	C	C	C	C	C	C	C	C	C	C	C	C	C	C	C	C	C	C	C	C	C	T	T	C	H	C	C	C	C	C	H	C	C	C	C	T	C	C	C	C	C
JAX00664436	8	31529543	0	C	T	T	C	T	T	T	T	C	T	T	C	C	C	T	C	T	T	T	T	T	T	C	T	T	T	C	C	T	T	T	T	T	T	C	H	T	T	T	T	C	T	H	T	T	T
JAX00664437	8	31541401	0	T	C	C	T	C	C	C	T	T	C	C	T	T	T	H	T	C	C	C	C	C	C	T	C	T	T	T	T	C	H	C	T	C	C	T	H	C	T	C	C	T	C	H	T	C	H
JAX00160191	8	31543188	0	G	A	A	G	A	A	A	G	G	A	A	G	G	G	G	G	A	A	A	A	A	A	G	A	G	G	G	G	A	H	A	G	A	A	G	H	A	G	A	A	G	A	H	G	A	H
JAX00160192	8	31553897	0	T	A	A	T	A	A	A	A	A	A	A	A	A	A	A	A	A	A	A	A	A	A	A	A	A	A	T	T	A	A	A	A	A	A	A	H	A	A	A	A	T	A	A	A	A	A
JAX00664440	8	31553918	0	A	T	T	A	T	T	T	A	A	T	T	A	A	A	H	A	T	T	T	T	T	T	A	T	A	A	A	A	T	H	T	A	T	T	A	H	T	A	T	T	A	T	H	A	T	H
JAX00664444	8	31580179	0	A	C	C	A	C	C	A	A	A	C	C	A	A	A	H	A	A	C	C	A	C	C	A	A	A	A	A	A	C	H	H	A	H	A	A	H	C	A	C	H	A	C	H	A	C	A
JAX00160193	8	31581036	0	C	T	T	C	T	T	C	T	C	T	T	C	C	C	T	C	C	T	T	C	T	T	C	C	T	T	C	C	T	T	H	T	H	C	C	H	T	T	T	H	C	T	H	T	T	H
JAX00664447	8	31620871	0	C	T	C	C	C	C	C	C	T	C	C	T	T	T	C	T	C	C	C	C	C	C	T	C	C	C	C	C	C	C	C	C	C	C	T	C	C	C	C	C	C	C	H	C	C	C
JAX00664449	8	31654791	0	G	A	G	G	G	G	G	A	G	G	G	G	G	G	H	G	G	G	G	G	G	G	G	G	A	A	G	G	G	H	G	A	G	G	G	G	G	A	G	G	G	G	G	A	G	G
JAX00664464	8	31728123	0	C	T	C	C	C	C	C	T	C	C	C	C	C	C	H	C	C	C	C	C	C	C	C	C	T	T	C	C	C	H	C	T	C	C	C	C	C	T	C	C	C	C	C	T	C	H
JAX00664466	8	31734155	0	T	A	A	T	A	A	T	T	T	A	A	T	T	T	H	T	T	A	A	T	A	A	T	T	T	T	T	T	A	H	H	T	H	T	T	H	A	T	A	H	T	A	H	T	A	T
JAX00664469	8	31773458	0	C	A	A	C	A	A	C	A	C	A	A	C	C	C	A	C	C	A	A	C	A	A	C	C	A	A	C	C	A	A	H	A	H	C	C	H	A	A	A	H	C	A	H	A	A	H
JAX00160212	8	31823429	0	C	T	T	C	T	T	C	C	C	T	T	C	C	C	H	C	C	T	T	C	T	T	C	C	C	C	C	C	T	H	H	C	H	C	C	H	T	C	T	H	C	T	H	C	T	C
JAX00160213	8	31825646	0	T	C	C	T	C	C	T	C	T	C	C	T	T	T	C	T	T	C	C	T	C	C	T	T	C	C	T	T	C	C	H	C	H	T	T	H	C	C	C	H	T	C	H	C	C	H
JAX00664480	8	31855375	0	A	T	T	A	T	T	A	A	A	T	T	A	A	A	H	A	A	T	T	A	T	T	A	A	A	A	A	A	T	H	H	A	H	A	A	H	T	A	T	H	A	T	H	A	T	A
JAX00160215	8	31859659	0	G	C	G	G	G	G	G	C	G	G	G	G	G	G	C	G	G	G	G	G	G	G	G	G	C	C	G	G	G	C	G	C	G	G	G	G	G	C	G	G	G	G	G	C	G	H
JAX00664481	8	31880128	0	C	T	C	C	C	C	C	T	C	C	C	C	C	C	H	C	C	C	C	C	C	C	C	C	T	T	C	C	C	H	C	T	C	C	C	C	C	T	C	C	C	C	C	T	C	H
JAX00160219	8	31904066	0	A	G	G	A	G	G	A	A	A	G	G	A	A	A	H	A	A	G	G	A	G	G	A	A	A	A	A	A	G	H	H	A	H	A	A	H	G	A	G	H	A	G	H	A	G	A
JAX00664484	8	31943112	0	C	G	C	C	C	C	C	G	C	C	C	C	C	C	H	C	C	C	C	C	C	C	C	C	G	G	C	C	C	H	C	G	C	C	C	C	C	G	C	C	C	C	C	G	C	H
JAX00160222	8	31947357	0	C	T	T	C	T	T	C	C	C	T	T	C	C	C	H	C	C	T	T	C	T	T	C	C	C	C	C	C	T	H	H	C	H	C	C	H	T	C	T	H	C	T	H	C	T	C
JAX00664488	8	31949723	0	G	A	G	G	G	G	G	A	G	G	G	G	G	G	H	G	G	G	G	G	G	G	G	G	A	A	G	G	G	H	G	A	G	G	G	G	G	A	G	G	G	G	G	A	G	H
JAX00160223	8	31960208	0	A	G	G	A	G	G	A	A	A	G	G	A	A	A	H	A	A	G	G	A	G	G	A	A	A	A	A	A	G	H	H	A	H	A	A	H	G	A	G	H	A	G	H	A	G	A
JAX00160224	8	31968076	0	G	T	T	G	T	T	G	G	G	T	T	G	G	G	G	G	G	T	T	G	T	T	G	G	G	G	G	G	T	G	G	G	G	G	G	G	T	G	T	G	G	T	G	G	T	G
JAX00664495	8	31999419	0	C	T	C	C	C	C	C	C	C	T	C	C	C	C	C	C	C	C	C	C	C	C	C	C	C	C	C	C	T	H	C	C	H	C	C	C	C	C	C	C	C	C	C	C	C	C
JAX00664502	8	32010284	0	T	C	C	T	C	C	T	T	T	C	C	T	T	T	H	T	T	C	C	T	C	C	T	T	T	T	T	T	C	H	H	T	H	T	T	H	C	T	C	H	T	C	H	T	C	T
JAX00664504	8	32012669	0	A	C	A	A	A	A	A	C	C	A	A	C	C	C	H	C	A	A	A	A	A	A	C	A	C	C	A	A	A	H	A	C	A	A	C	A	A	C	A	A	A	A	H	C	A	H
JAX00160226	8	32016316	0	C	A	A	C	A	A	C	C	C	A	A	C	C	C	H	C	C	A	A	C	A	A	C	C	C	C	C	C	A	H	H	C	H	C	C	H	A	C	A	H	C	A	H	C	A	C
JAX00664506	8	32016393	0	C	T	C	C	C	C	C	T	T	C	C	T	T	T	H	T	C	C	C	C	C	C	T	C	T	T	C	C	C	H	C	T	C	C	T	C	C	T	C	C	C	C	H	T	C	H
JAX00664507	8	32017136	0	T	C	C	T	C	C	T	C	T	C	C	T	T	T	C	T	T	C	C	T	C	C	T	T	C	C	T	T	C	C	H	C	H	T	T	H	C	C	C	H	T	C	H	C	C	H
JAX00664508	8	32020859	0	T	C	C	T	C	C	T	T	C	C	C	C	C	C	H	C	T	C	C	T	C	C	C	T	T	T	T	T	C	H	H	T	H	T	C	H	C	T	C	N	T	C	C	T	C	T
JAX00160232	8	32096300	0	A	G	G	A	G	G	A	G	A	G	G	A	A	A	G	A	A	G	G	A	G	G	A	A	G	G	A	A	G	G	H	G	H	A	A	H	G	G	G	H	A	G	H	G	G	H
JAX00664529	8	32146090	0	C	G	C	C	C	C	C	G	C	G	C	C	C	C	H	C	C	C	C	C	C	C	C	C	G	G	C	C	G	G	C	G	H	C	C	C	C	G	C	C	C	C	C	G	C	H
JAX00160236	8	32147005	0	C	G	G	C	G	G	C	G	C	G	G	C	C	C	G	C	C	G	G	C	G	G	C	C	G	G	C	C	G	G	H	G	H	C	C	H	G	G	G	H	C	G	H	G	G	H
JAX00160237	8	32152047	0	G	A	A	G	A	A	G	G	G	A	A	G	G	G	H	G	G	A	A	G	A	A	G	G	G	G	G	G	A	H	H	G	H	G	G	H	A	G	A	H	G	A	H	G	A	G
JAX00664543	8	32169500	0	A	C	C	A	C	C	A	C	C	A	C	C	C	C	C	C	A	C	C	A	C	C	C	A	C	C	A	A	A	H	H	C	A	A	C	H	C	C	C	N	A	C	C	C	C	H
JAX00664547	8	32182876	0	C	A	C	C	C	C	C	C	A	C	C	A	A	A	C	A	C	C	C	C	C	C	A	C	C	C	C	C	C	C	C	C	C	C	A	C	C	C	C	C	C	C	H	C	C	C
JAX00664556	8	32193762	0	A	G	A	A	A	A	A	G	A	G	A	A	A	A	N	A	A	A	A	A	A	A	A	A	G	G	A	A	G	G	A	G	H	A	A	A	A	G	A	A	A	A	A	G	A	H
JAX00664561	8	32203700	0	C	G	G	C	G	G	C	C	C	G	G	C	C	C	G	C	C	G	G	C	G	G	C	C	N	H	C	C	G	G	G	N	G	C	C	G	G	C	G	G	C	G	N	C	G	C
JAX00664562	8	32205078	0	G	A	G	G	A	G	G	A	G	A	G	G	G	G	A	G	G	A	G	G	A	G	G	G	A	A	G	G	A	A	H	A	H	G	G	H	A	A	A	H	G	H	G	A	G	H
JAX00664564	8	32206383	0	G	T	T	G	G	T	G	G	T	G	T	T	T	T	G	T	G	G	T	G	G	T	T	G	G	G	G	G	G	G	G	G	G	G	T	G	G	G	H	G	G	H	T	G	T	G
JAX00664565	8	32207080	0	T	C	C	T	T	C	T	C	C	T	C	C	C	C	H	C	T	T	C	T	T	C	C	T	C	C	T	T	T	H	T	C	T	T	C	T	T	C	H	T	T	H	C	C	C	H
JAX00160241	8	32214235	0	A	G	G	A	G	G	A	G	A	G	G	A	A	A	G	A	A	G	G	A	G	G	A	A	G	G	A	A	G	G	H	G	H	A	A	H	G	G	G	H	A	G	H	G	G	H
JAX00160246	8	32264004	0	C	T	T	C	T	T	C	C	C	T	T	C	C	C	H	C	C	T	T	C	T	T	C	C	C	C	C	C	T	H	H	C	H	C	C	H	T	C	T	H	C	T	H	C	T	C
JAX00664575	8	32282265	0	T	C	C	T	C	C	T	C	T	C	C	T	T	T	C	T	T	C	C	T	C	C	T	T	C	C	T	T	C	C	H	C	H	T	T	H	C	C	C	H	T	C	N	C	C	T
JAX00664578	8	32289986	0	A	G	A	A	G	A	A	A	A	A	A	A	A	A	H	A	A	G	A	A	G	A	A	A	A	A	A	A	A	A	H	A	A	A	A	N	G	A	H	H	A	H	A	A	A	A
JAX00160249	8	32296076	0	T	A	A	T	A	A	T	A	T	A	A	T	T	T	A	T	T	A	A	T	A	A	T	T	A	A	T	T	A	A	H	A	H	T	T	H	A	A	A	H	T	A	H	A	A	H
JAX00190262	8	32317531	0	G	A	A	G	A	A	G	A	G	A	A	G	G	G	A	G	G	A	A	G	A	A	G	G	A	A	G	G	A	A	G	A	G	G	G	G	A	A	A	G	G	A	G	A	A	G
JAX00234238	8	32327861	0	G	A	G	G	G	G	G	A	G	G	G	G	G	G	H	G	G	G	G	G	G	G	G	G	A	A	G	G	G	N	G	A	G	G	G	G	G	A	G	G	G	G	G	A	G	G
JAX00664588	8	32330663	0	A	G	G	A	G	G	A	G	A	G	G	A	A	A	G	A	A	G	G	A	G	G	A	A	G	G	A	A	G	G	H	G	H	A	A	H	G	G	G	H	A	G	H	G	G	H
JAX00664604	8	32378690	0	A	G	A	A	A	A	A	A	A	G	A	A	A	A	A	A	A	A	A	A	A	A	A	A	A	A	A	A	G	H	A	A	N	A	A	A	A	A	A	A	A	A	A	A	A	A
JAX00160253	8	32379565	0	C	T	T	C	C	T	C	C	C	T	T	C	C	C	C	C	C	C	T	C	C	T	C	C	C	C	C	C	T	H	C	C	H	T	C	C	C	C	H	C	C	H	H	C	T	C
JAX00664605	8	32379602	0	A	G	A	A	A	A	A	A	A	G	A	A	A	A	A	A	A	A	A	A	A	A	A	A	A	A	A	A	G	H	A	A	H	A	A	A	A	A	A	A	A	A	A	A	A	A
JAX00160256	8	32406974	0	C	T	T	C	C	T	C	C	C	T	T	C	C	C	C	C	C	C	T	C	C	T	C	C	C	C	C	C	T	H	C	C	H	T	C	C	C	C	H	C	C	H	H	C	T	C
JAX00664610	8	32417907	0	G	A	A	G	G	A	G	G	G	G	A	G	G	G	G	G	G	G	A	G	G	A	G	G	G	G	G	G	G	G	G	G	G	A	G	G	G	G	G	G	G	G	N	G	A	G
JAX00664614	8	32455834	0	C	T	T	C	C	T	C	T	C	T	T	C	C	C	H	C	C	C	T	C	C	T	C	C	T	T	C	C	T	T	C	T	H	T	C	C	C	T	H	C	C	H	H	T	T	H
JAX00664615	8	32458111	0	G	A	G	G	G	G	G	A	G	G	G	G	G	G	H	G	G	G	G	G	G	G	G	G	A	A	G	G	G	N	G	A	G	G	G	G	G	A	G	G	G	G	G	A	G	H
JAX00160261	8	32461512	0	C	T	T	C	C	T	C	C	C	C	T	C	C	C	C	C	C	C	T	C	C	T	C	C	C	C	C	C	C	C	C	C	C	T	C	C	C	C	N	C	C	H	H	C	T	C
JAX00664618	8	32480686	0	G	A	A	G	G	A	G	A	A	A	A	A	A	A	H	A	G	G	A	G	G	A	A	G	A	A	G	G	A	A	G	A	H	A	A	G	G	A	H	G	G	H	A	A	A	N
JAX00664619	8	32481929	0	G	A	A	G	G	A	G	A	G	A	A	G	G	G	H	G	G	G	A	G	G	A	G	G	A	A	G	G	A	A	G	A	H	A	G	G	G	A	H	G	G	H	H	A	A	H
JAX00664620	8	32481985	0	G	A	A	G	G	A	G	A	A	A	A	A	A	A	H	A	G	G	A	G	G	A	A	G	A	A	G	G	H	A	G	A	H	A	A	G	G	A	N	G	G	H	A	A	A	H
JAX00160263	8	32492068	0	T	A	A	T	T	A	T	T	T	T	A	N	T	T	T	T	T	T	A	T	T	A	T	T	T	T	T	T	T	T	T	T	T	A	T	T	T	T	H	T	T	H	H	T	A	T
JAX00664625	8	32499548	0	C	T	C	C	C	C	C	C	C	T	C	C	C	C	C	C	C	C	C	C	C	C	C	C	C	C	C	C	T	H	C	C	H	C	C	C	C	C	C	C	C	C	C	C	C	C
JAX00664629	8	32520458	0	A	G	A	A	A	A	A	G	G	A	A	G	G	G	H	G	A	A	A	A	A	A	G	A	G	G	N	A	A	H	A	G	A	A	G	A	A	G	A	A	A	A	H	G	A	H
JAX00664631	8	32522096	0	C	G	G	C	C	G	C	G	G	G	G	G	G	G	H	G	C	C	G	C	C	G	G	C	G	G	C	C	G	G	C	G	H	G	G	C	C	G	H	C	C	H	G	G	G	H
JAX00664634	8	32526669	0	A	G	G	A	A	G	A	G	G	G	G	N	N	G	H	G	A	A	G	A	A	G	G	A	G	G	A	A	G	G	A	G	H	G	G	A	A	G	H	A	A	H	G	G	G	H
JAX00160266	8	32538064	0	T	A	A	T	T	A	T	T	T	T	A	T	T	T	T	T	T	T	A	T	T	A	T	T	T	T	T	T	T	T	T	T	T	A	T	T	T	T	H	T	T	H	N	T	A	T
JAX00664636	8	32542881	0	T	A	A	T	T	A	T	A	T	A	A	T	T	T	H	T	T	T	A	T	T	A	T	T	A	A	T	T	A	A	T	A	H	A	T	T	T	A	H	T	T	H	N	A	A	H
JAX00664647	8	32565637	0	G	A	G	G	G	G	G	A	G	G	G	G	G	G	H	G	G	G	G	G	G	G	G	G	A	A	G	G	G	H	G	A	G	G	G	G	G	A	G	G	G	G	G	A	G	H
JAX00664653	8	32579695	0	T	C	C	T	C	C	T	C	C	C	C	C	C	C	C	C	T	C	C	T	C	C	C	T	C	C	T	T	C	C	H	C	H	C	C	H	C	C	C	H	T	C	C	C	C	H
JAX00160268	8	32590582	0	A	G	G	A	G	G	A	A	A	G	G	A	A	A	H	A	A	G	G	A	G	G	A	A	A	A	A	A	G	H	H	A	H	G	A	H	G	A	G	H	A	G	H	A	G	A
JAX00160269	8	32590658	0	A	G	G	A	G	G	A	G	A	G	G	A	A	A	G	A	A	G	G	A	G	G	A	A	G	G	A	A	G	G	H	G	H	G	A	H	G	G	G	H	A	G	H	G	G	H
JAX00664658	8	32604541	0	A	G	G	A	G	G	A	G	A	G	G	A	A	A	G	A	A	G	G	A	G	G	A	A	G	G	A	A	G	G	H	G	H	G	A	H	G	G	G	H	A	G	H	G	G	H
JAX00664664	8	32637547	0	C	T	T	C	T	T	C	T	C	T	T	C	C	C	T	C	C	T	T	C	T	T	C	C	T	T	C	C	T	T	H	T	H	T	C	H	T	T	T	H	C	T	H	T	T	H
JAX00160275	8	32665430	0	T	C	C	T	C	C	T	C	C	C	C	C	C	C	C	C	T	C	C	T	C	C	C	T	C	C	T	T	C	C	H	C	H	C	C	H	C	C	C	H	T	C	C	C	C	H
JAX00664670	8	32667544	0	A	C	C	A	C	C	A	C	A	C	C	A	A	A	C	A	A	C	C	A	C	C	A	A	C	C	A	A	C	C	H	C	H	C	A	H	C	C	C	N	A	C	A	C	C	A
JAX00160280	8	32732200	0	T	G	T	T	T	T	T	T	T	G	T	T	T	T	T	T	T	T	T	T	T	T	T	T	T	T	T	T	G	H	T	T	H	T	T	T	T	T	T	T	T	T	T	T	T	T
JAX00160282	8	32748675	0	C	T	T	C	T	T	C	C	C	T	T	C	C	C	H	C	C	T	T	C	T	T	C	C	C	C	C	C	T	H	H	C	H	T	C	H	T	C	T	H	C	T	H	C	T	C
JAX00664677	8	32763524	0	T	A	A	T	A	A	T	A	T	A	A	T	T	T	A	T	T	A	A	T	A	A	T	T	A	A	T	T	A	A	H	A	H	A	T	H	A	A	A	H	T	A	H	A	A	H
JAX00664678	8	32763601	0	C	T	T	C	T	T	C	C	C	T	T	C	C	C	H	C	C	T	T	C	T	T	C	C	C	C	C	C	T	H	H	C	N	T	C	H	T	C	T	H	C	T	H	C	T	C
JAX00664680	8	32764038	0	T	A	A	T	A	A	T	A	T	A	A	T	T	T	A	T	T	A	A	T	A	A	T	T	A	A	T	T	A	A	H	A	H	A	T	H	A	A	A	N	T	A	H	A	A	H
JAX00664682	8	32764775	0	C	T	C	C	C	C	C	T	C	C	C	C	C	C	H	C	C	C	C	C	C	C	C	C	T	T	C	C	C	H	C	T	C	C	C	C	C	T	C	C	C	C	C	T	C	H
JAX00160283	8	32765685	0	C	T	T	C	T	T	C	C	C	T	T	C	C	C	H	C	C	T	T	C	T	T	C	C	C	C	C	C	T	H	H	C	H	T	C	N	T	C	T	H	C	T	H	C	T	C
JAX00664687	8	32767025	0	C	A	C	C	C	C	C	C	C	A	C	C	C	C	C	C	C	C	C	C	C	C	C	C	C	C	C	C	A	H	C	C	H	C	C	C	C	C	C	C	C	C	C	C	C	C
JAX00664688	8	32767101	0	T	C	C	T	C	C	T	C	C	C	C	C	C	C	C	C	T	C	C	T	C	C	C	T	C	C	T	T	C	C	N	C	N	C	C	H	C	C	C	N	T	C	C	C	C	N
JAX00664689	8	32767354	0	T	C	C	T	C	C	T	C	T	C	C	T	T	T	C	T	T	C	C	T	C	C	T	T	C	C	T	T	C	C	H	C	H	C	T	H	C	C	C	H	T	C	H	C	C	H
JAX00160285	8	32784851	0	T	C	C	T	C	C	T	C	T	C	C	T	T	T	C	T	T	C	C	T	C	C	T	T	C	C	T	T	C	C	H	C	H	C	T	H	C	C	C	H	T	C	H	C	C	H
JAX00160286	8	32811022	0	T	C	C	T	C	C	T	C	T	C	C	T	T	T	C	T	T	C	C	T	C	C	T	T	C	C	T	T	C	C	H	C	H	C	T	H	C	C	C	H	T	C	H	C	C	H
JAX00664694	8	32816480	0	T	C	C	T	C	C	T	C	C	C	C	C	C	C	C	C	T	C	C	T	C	C	C	T	C	C	T	T	C	C	H	C	H	C	C	H	C	C	C	H	T	C	C	C	C	H
JAX00664695	8	32816517	0	T	C	T	T	T	T	T	T	C	T	T	C	C	C	T	C	T	T	T	T	T	T	C	T	T	T	T	T	T	T	T	T	T	T	C	T	T	T	T	T	T	T	H	T	T	T
JAX00664700	8	32839022	0	C	T	C	C	T	C	C	C	C	C	C	C	C	C	H	C	C	T	C	C	T	C	C	C	C	C	C	C	C	C	H	C	C	C	C	H	T	C	H	H	C	H	C	C	C	C
JAX00160290	8	32847497	0	G	A	A	G	A	A	G	G	G	A	A	G	G	G	N	G	G	A	A	G	A	A	G	G	G	G	G	G	A	N	H	G	G	A	G	N	A	G	A	H	G	A	G	G	A	G
JAX00664706	8	32868027	0	C	T	C	C	T	C	C	T	C	C	C	C	C	C	T	C	C	T	C	C	T	C	C	C	T	T	H	C	C	T	H	T	C	C	C	H	T	T	H	H	H	H	C	T	C	N
JAX00664707	8	32868745	0	T	G	G	T	G	G	T	T	T	G	G	T	T	T	H	T	T	G	G	T	G	G	T	T	T	T	T	T	G	H	H	T	H	G	T	H	G	T	G	N	T	G	H	T	G	T
JAX00664716	8	32892861	0	G	C	C	G	C	C	G	G	C	C	C	C	C	C	H	C	G	C	C	G	C	C	C	G	G	G	G	G	C	H	H	G	H	C	C	H	C	G	C	H	G	C	C	G	C	G
JAX00160292	8	32894686	0	T	A	A	T	A	A	T	T	T	A	A	T	T	T	H	T	T	A	A	T	A	A	T	T	T	T	T	T	A	N	H	T	H	A	T	H	A	T	A	H	T	A	H	T	A	T
JAX00160293	8	32894891	0	T	G	G	T	G	G	T	G	G	G	G	G	G	G	G	G	T	G	G	T	G	G	G	T	G	G	T	T	G	G	H	G	H	G	G	H	G	G	G	H	T	G	G	G	G	N
JAX00664719	8	32907834	0	G	A	G	G	G	G	G	G	A	G	G	A	A	A	G	A	G	G	G	G	G	G	A	G	G	G	G	G	G	G	G	G	G	G	A	G	G	G	G	G	G	G	H	G	G	G
JAX00664721	8	32908929	0	C	T	C	C	T	C	C	C	C	C	C	C	C	C	T	C	C	T	C	C	T	C	C	C	C	C	C	C	C	C	H	C	C	C	C	H	T	C	H	H	C	H	C	C	C	C
JAX00234244	8	32909810	0	C	T	C	C	C	C	C	T	T	C	C	T	T	T	N	T	C	C	C	C	C	C	T	C	T	T	N	C	C	N	C	T	C	C	T	N	C	T	C	C	C	C	N	T	C	H
JAX00664723	8	32926215	0	C	G	C	C	C	C	C	G	G	C	C	G	G	G	N	G	C	C	C	C	C	C	G	C	G	G	C	C	C	N	C	G	C	C	G	C	C	G	C	C	C	C	H	G	C	H
JAX00664732	8	33004381	0	T	G	T	T	T	T	T	G	T	T	T	T	T	T	H	T	T	T	T	T	T	T	T	T	G	G	T	T	T	H	T	G	T	T	T	T	T	G	T	T	T	T	T	G	T	H
JAX00664734	8	33007258	0	A	G	A	A	A	A	A	A	G	A	A	G	G	G	A	G	A	A	A	A	A	A	G	A	A	A	A	A	A	A	A	A	A	A	G	A	A	A	A	A	A	A	H	A	A	A
JAX00664739	8	33013630	0	C	T	C	C	T	C	C	C	C	C	C	C	C	C	H	C	C	T	C	C	T	C	C	C	C	C	C	C	C	C	H	C	C	C	C	H	T	C	H	H	C	H	C	C	C	C
JAX00664741	8	33014552	0	A	G	A	A	A	A	A	G	A	A	A	A	A	A	H	A	A	A	A	A	A	A	A	A	G	G	A	A	A	H	A	G	A	A	A	A	A	H	A	A	A	A	A	G	H	A
JAX00664745	8	33019280	0	A	G	A	A	A	A	A	G	G	A	A	G	G	G	H	G	A	A	A	A	A	A	G	A	G	G	A	A	A	H	A	G	A	A	G	A	A	G	A	A	A	A	H	G	A	A
JAX00160302	8	33032915	0	T	G	G	T	T	G	T	G	T	G	G	T	T	T	H	T	T	T	G	T	T	G	T	T	G	G	T	T	G	G	T	G	H	G	T	T	T	G	N	T	T	H	H	G	G	H
JAX00664752	8	33056605	0	G	T	G	G	G	G	G	T	G	G	G	G	G	G	H	G	G	G	G	G	G	G	G	G	T	T	G	G	G	H	G	T	G	G	G	G	G	T	G	G	G	G	G	T	G	H
JAX00664753	8	33057006	0	G	A	A	G	G	A	G	A	G	A	A	G	G	G	H	G	G	G	A	G	G	A	G	G	A	A	G	G	A	A	G	A	H	A	G	G	G	A	H	G	G	H	H	A	A	H
JAX00664756	8	33071565	0	T	C	C	T	C	C	T	C	T	C	C	T	T	T	C	T	T	C	C	T	C	C	T	T	C	C	T	T	C	C	H	C	H	C	T	H	C	C	C	H	T	C	H	C	C	H
JAX00664759	8	33096800	0	G	A	A	G	G	A	G	G	G	A	A	G	G	G	G	G	G	G	A	G	G	A	G	G	G	G	G	G	A	H	G	G	H	A	G	G	G	G	H	G	G	H	H	G	A	G
JAX00160307	8	33104206	0	T	C	C	T	C	C	T	C	C	C	C	C	C	C	C	C	T	C	C	T	C	C	C	T	C	C	T	N	C	C	H	C	H	C	C	H	C	C	C	N	T	C	C	C	C	H
JAX00664762	8	33105384	0	G	A	A	G	A	A	G	G	A	A	A	A	A	A	H	A	G	A	A	G	A	A	A	G	G	G	G	G	A	H	H	G	H	A	A	H	A	G	A	A	G	A	A	G	A	G
JAX00664770	8	33119330	0	T	A	A	T	T	A	T	A	T	A	A	T	T	T	H	T	T	T	A	T	T	A	T	T	A	A	T	T	A	A	T	A	H	A	T	T	T	A	H	T	T	H	H	A	A	H
JAX00160312	8	33128231	0	A	G	G	A	G	G	A	G	A	G	G	A	A	A	G	A	A	G	G	A	G	G	A	A	N	H	A	A	G	G	H	H	H	G	A	H	G	H	G	H	A	G	H	N	G	A
JAX00664774	8	33139807	0	A	G	G	A	G	G	A	G	G	G	G	G	G	G	G	G	A	G	G	A	G	G	G	A	G	G	A	A	G	G	H	G	H	G	G	H	G	G	G	H	A	G	G	G	G	A
JAX00664775	8	33150658	0	T	A	T	T	T	T	T	A	T	T	T	T	T	T	H	T	T	T	T	T	T	T	T	T	A	A	T	T	T	H	T	A	T	T	T	T	T	A	T	T	T	T	T	A	T	H
JAX00664777	8	33159294	0	C	T	T	C	C	T	C	C	C	C	T	C	C	C	C	C	C	C	T	C	C	T	C	C	C	C	C	C	C	C	C	C	C	T	C	C	C	C	H	C	C	H	H	C	T	C
JAX00664782	8	33180405	0	T	C	T	T	T	T	T	T	T	C	T	T	T	T	T	T	T	T	T	T	T	T	T	T	T	T	T	T	H	N	T	T	T	T	T	T	T	T	T	T	T	T	T	T	T	T
JAX00160313	8	33180420	0	T	C	C	T	T	C	T	T	T	T	C	T	T	T	T	T	T	T	C	T	T	C	T	T	T	T	T	T	T	T	T	T	T	C	T	T	T	T	H	T	T	H	H	T	C	T
JAX00664786	8	33198259	0	T	G	G	T	G	G	T	G	T	G	G	T	T	T	G	T	T	G	G	T	G	G	T	T	G	G	T	T	G	G	H	G	H	G	T	H	G	G	G	H	T	G	H	G	G	H
JAX00160314	8	33198720	0	A	G	G	A	G	G	A	G	G	G	G	G	G	G	G	G	A	G	G	A	G	G	G	A	G	G	A	A	G	G	H	G	H	G	G	H	G	G	G	H	A	G	G	G	G	H
JAX00664787	8	33204531	0	A	T	T	A	A	T	A	A	A	A	T	A	A	A	A	A	A	A	T	A	A	T	A	A	A	A	A	A	A	A	A	A	A	T	A	A	A	A	H	A	A	H	H	A	T	A
JAX00160317	8	33215416	0	A	G	G	A	A	G	A	A	A	A	G	A	A	A	A	A	A	A	G	A	A	G	A	A	A	A	A	A	A	A	A	A	A	G	A	A	A	A	N	A	A	H	H	A	G	A
JAX00160319	8	33240000	0	G	T	T	G	T	T	G	T	G	T	T	G	G	G	T	G	G	T	T	G	T	T	G	G	T	T	G	G	T	T	H	T	H	T	G	H	T	T	T	H	G	T	H	T	T	H
[truncated: 7,437 more rows]
[truncated: 119 more columns]
