# Supplementary material for: Modeling Host Genetic Regulation of Influenza Pathogenesis in the Collaborative Cross
Source: PLoS Pathog. 2013 Feb 28;9(2):e1003196. doi: 10.1371/journal.ppat.1003196 (PMC3585141; doi:10.1371/journal.ppat.1003196)
Supplement: Dataset S2 — Genotypes of Pre-CC animals. (ZIP) [file ppat.1003196.s002.zip › chr9.csv]

						A	B	C	D	E	F	G	H	GDACBHFE	DHGFEBCA	DFBHAECG	AEHGDCFB	BGAFDECH	FCEHGDAB	EBDGAFCH	CFEDHABG	GHBDCAFE	DHBGAFCE	AEDGBHFC	EDFCBHGA	EDAFGCBH	EBAFCGDH	CGDEFBHA	EDBGCHAF	CEBHDFAG	AEBGDFCH	BEHDFACG	HCDBAEFG	AEFGDBHC	BHCEAFDG	BGFEHDAC	EAFCDHGB	EBGAFDHC	CHAEDGBF	BFDGAECH	EAGBHCFD	ECBFAGDH	FCBHAEDG	CAFGEHDB	BHDFAGCE	GFEBCHAD	AFECDHGB	AFDGEBHC	EDFGABHC
id	chr	position	array	call0	call2	A/J	C57Bl/6J	129SvlmJ	NOD/LtJ	NZO/HlLtJ	CAST/EiJ	PWK/PhJ	WSB/EiJ	OR157f52	OR941f70	OR3467f46	OR4251f139	OR5415f124	OR2291f89	OR3087f42	OR739f146	OR867f169	OR3548f45	OR3007f48	OR3078f48	OR3291f40	OR3358f52	OR692f155	OR3207f45	OR3426f49	OR3168f55	OR780f63	OR3370f40	OR3154f39	OR3389f49	OR291f146	OR3181f47	OR3289f54	OR3076f38	OR3061f41	OR3067f39	OR3594f40	OR5019f133	OR5049f136	OR5118f134	OR4587f141	OR5091f130	OR5612f134	OR3584f50
JAX00684516	9	3095526	0	C	G	C	C	G	C	C	C	C	C	C	H	H	C	G	C	C	C	G	C	C	C	C	C	G	C	C	H	C	C	C	C	C	C	C	C	H	H	C	C	C	C	G	C	C	C
JAX00684521	9	3113212	0	A	C	A	A	A	A	A	C	A	A	A	A	A	H	A	C	C	A	A	A	A	H	A	A	A	H	H	A	A	C	A	A	A	A	H	A	A	A	A	A	A	A	A	A	A	H
JAX00684524	9	3131611	0	T	C	T	T	T	T	T	C	C	T	T	T	T	H	T	C	C	T	T	T	T	H	T	T	T	H	H	T	T	C	T	T	T	T	H	T	H	T	T	T	T	T	T	T	T	H
JAX00684527	9	3134955	0	T	C	T	T	T	T	T	C	C	T	T	T	T	H	T	C	C	T	T	T	T	H	T	T	T	H	H	T	T	C	T	T	T	T	H	T	H	T	T	T	T	T	T	T	T	H
JAX00684531	9	3194359	0	A	C	A	A	A	A	A	A	C	A	A	A	A	A	A	A	A	A	A	A	A	A	A	A	A	A	A	A	A	A	A	A	A	A	A	A	H	A	A	A	A	A	A	A	A	A
JAX00167607	9	3252405	0	G	T	G	G	G	G	G	T	T	G	G	G	G	H	G	T	T	G	G	G	G	H	G	G	G	H	H	G	G	T	G	G	G	G	H	G	H	G	G	G	G	G	G	G	G	N
JAX00684535	9	3254093	0	C	T	C	C	C	C	C	C	T	C	C	C	C	C	C	C	C	C	C	C	C	C	C	C	C	C	C	C	C	C	C	C	C	C	C	C	C	C	C	C	C	C	C	C	C	C
JAX00684537	9	3266678	0	T	C	T	T	T	T	T	C	C	T	T	T	T	H	T	C	C	T	T	T	T	H	T	T	T	H	H	T	T	C	T	T	T	T	H	T	H	T	T	T	T	T	T	T	T	N
JAX00684538	9	3287483	0	T	A	T	T	T	T	T	A	A	T	T	T	T	H	T	A	A	T	T	T	T	N	T	T	T	H	H	T	T	A	T	T	T	T	H	T	H	T	T	T	T	T	T	T	T	H
JAX00684544	9	3352885	0	A	G	A	A	A	A	A	G	G	A	A	A	A	N	A	G	G	A	A	A	A	H	A	A	A	H	N	A	A	G	A	A	A	A	H	A	H	A	A	A	A	A	A	A	A	H
JAX00684548	9	3369866	0	C	T	C	C	C	C	C	T	T	C	C	C	C	H	C	T	T	C	C	C	C	H	C	C	C	H	H	C	C	T	C	C	C	C	H	C	H	C	C	C	C	C	C	C	C	H
JAX00235954	9	3380177	0	A	C	A	A	A	A	A	C	C	A	A	A	A	H	A	C	C	A	A	A	A	H	A	A	A	H	H	A	A	C	A	A	A	A	H	A	H	A	A	A	A	A	A	A	A	H
JAX00167618	9	3386573	0	T	A	T	T	T	T	T	A	A	T	T	T	T	H	T	A	A	T	T	T	T	H	T	T	T	H	H	T	T	A	T	T	T	T	H	T	H	T	T	T	T	T	T	T	T	H
JAX00684549	9	3429730	0	A	G	A	A	A	A	A	G	G	A	A	A	A	H	N	G	G	A	A	A	A	H	A	A	A	H	N	A	A	G	A	A	A	A	H	A	H	N	A	A	A	A	A	A	A	H
JAX00684550	9	3442421	0	A	T	A	A	A	A	A	A	T	A	A	A	A	A	A	A	A	A	A	A	A	A	A	A	A	A	A	A	A	A	A	A	A	A	A	A	H	A	A	A	A	A	A	A	A	A
JAX00167622	9	3452057	0	A	G	A	A	A	A	A	G	G	A	A	A	A	H	A	G	G	A	A	A	A	H	A	A	A	H	H	A	A	G	A	A	A	A	H	A	H	A	A	A	A	A	A	A	A	H
JAX00684555	9	3452649	0	G	A	G	G	G	G	G	A	A	G	G	G	G	H	G	A	A	G	G	G	G	H	G	G	G	H	H	G	G	A	G	G	G	G	H	G	H	G	G	G	G	G	G	G	G	H
JAX00167624	9	3455449	0	C	A	C	C	C	C	C	A	A	C	C	C	C	C	C	A	A	C	C	C	C	C	C	C	C	N	N	C	C	A	C	C	C	C	N	C	N	C	C	C	C	C	C	C	C	N
JAX00167626	9	3496718	0	G	A	G	G	G	G	G	A	A	G	G	G	G	H	G	A	A	G	G	G	G	H	G	G	G	H	H	G	G	A	G	G	G	G	H	G	H	G	G	G	G	G	G	G	G	H
JAX00684561	9	3575910	0	A	G	A	A	A	A	A	G	A	A	A	A	A	H	A	G	G	A	A	A	A	H	A	A	A	H	H	A	A	G	A	A	A	A	H	A	A	A	A	A	A	A	A	A	A	H
JAX00167630	9	3576467	0	T	A	T	T	T	T	T	A	A	T	T	T	T	H	T	A	A	T	T	T	T	H	T	T	T	H	H	T	T	A	T	T	T	T	H	T	H	T	T	T	T	T	T	T	T	H
JAX00167632	9	3582987	0	T	C	T	T	C	C	T	C	C	C	H	H	C	H	C	C	C	C	C	C	H	H	T	C	C	C	C	H	T	C	T	C	T	H	H	T	C	H	H	C	H	T	C	T	T	C
JAX00684563	9	3583883	0	T	G	T	T	T	T	T	G	T	T	T	T	T	H	T	G	G	T	T	T	T	H	T	T	T	H	H	T	T	G	T	T	T	T	H	T	T	T	T	T	T	T	T	T	T	H
JAX00684567	9	3637223	0	A	T	A	A	A	A	A	T	A	A	A	A	A	H	A	T	T	A	A	A	A	N	A	A	A	H	H	A	A	T	A	A	A	A	H	A	A	A	A	A	A	A	A	A	A	H
JAX00684572	9	3701161	0	C	T	C	C	C	C	C	T	C	C	C	C	C	C	C	T	T	C	C	C	C	C	C	C	C	C	C	C	C	T	C	C	C	C	C	C	C	C	C	C	C	C	C	C	C	H
JAX00684573	9	3714416	0	A	G	A	A	A	A	A	A	G	A	A	A	A	A	A	A	A	A	A	A	A	A	A	A	A	A	A	A	A	A	A	A	A	A	A	A	G	A	A	A	A	A	A	A	A	A
JAX00167642	9	3725972	0	T	C	T	T	T	T	T	T	C	T	T	T	T	T	T	T	T	T	T	T	T	T	T	T	T	T	T	T	T	T	T	T	T	T	T	T	C	T	T	T	T	T	T	T	T	T
JAX00167643	9	3735199	0	G	T	G	G	G	G	G	G	T	G	G	G	G	G	G	G	G	G	G	G	G	G	G	G	G	G	G	G	G	G	G	G	G	G	G	G	H	G	G	G	G	G	G	G	G	G
JAX00167644	9	3735318	0	A	G	A	A	A	A	A	G	G	A	A	A	A	H	A	G	G	A	A	A	A	H	A	A	A	H	H	A	A	G	A	A	A	A	H	A	H	A	A	A	A	A	A	A	A	H
JAX00235960	9	3762765	0	A	T	A	A	A	T	A	T	T	T	H	A	H	H	A	T	T	T	A	T	H	H	A	T	A	T	T	A	A	T	A	T	A	H	H	A	H	A	H	T	H	A	A	A	A	T
JAX00684576	9	3762807	0	T	C	T	T	T	T	T	C	C	T	T	T	T	H	T	C	C	T	T	T	T	H	T	T	T	H	H	T	T	C	T	T	T	T	H	T	H	T	T	T	T	T	T	T	T	H
JAX00684577	9	3762979	0	G	A	G	G	G	G	G	A	G	G	G	G	G	H	G	A	A	G	G	G	G	H	G	G	G	H	H	G	G	A	G	G	G	G	H	G	G	G	G	G	G	G	G	G	G	H
JAX00684578	9	3777244	0	G	A	G	G	G	G	G	G	A	G	G	G	G	G	G	G	G	G	G	G	G	G	G	G	G	G	G	G	G	G	G	G	G	G	G	G	H	G	G	G	G	G	G	G	G	G
JAX00684579	9	3777435	0	A	T	A	A	A	A	A	T	T	A	A	A	A	H	A	T	T	A	A	A	A	H	A	A	A	H	H	A	A	T	A	A	A	A	H	A	H	A	A	A	A	A	A	A	A	H
JAX00167645	9	3778493	0	C	G	C	C	C	C	C	G	G	C	C	C	C	H	C	G	G	C	C	C	C	H	C	C	C	H	H	C	C	G	C	C	C	C	H	C	H	C	C	C	C	C	C	C	C	H
JAX00167646	9	3779087	0	T	C	T	T	T	T	T	C	C	T	T	T	T	C	T	C	C	T	T	T	T	H	T	T	T	H	H	T	T	C	T	T	T	T	H	T	H	T	T	T	T	T	T	T	T	H
JAX00235962	9	3779498	0	T	A	T	T	T	T	T	T	A	T	T	T	T	T	T	T	T	T	T	T	T	T	T	T	T	T	T	T	T	T	T	T	T	T	T	T	N	T	T	T	T	T	T	T	T	T
JAX00167650	9	3816075	0	G	T	G	G	G	G	G	G	T	G	G	G	G	G	G	G	G	G	G	G	G	G	G	G	G	G	G	G	G	G	G	G	G	G	G	G	H	G	G	G	G	G	G	G	G	G
JAX00684583	9	3847761	0	G	A	G	G	G	G	G	G	A	G	G	G	G	G	G	G	G	G	G	G	G	G	G	G	G	G	G	G	G	G	G	G	G	G	G	G	H	G	G	G	G	G	G	G	G	G
JAX00684584	9	3847780	0	T	A	T	T	T	T	T	T	T	A	T	T	A	T	T	T	T	A	T	A	H	T	T	T	T	T	H	T	T	T	T	T	T	T	T	T	T	T	H	T	H	H	T	T	H	H
JAX00167651	9	3857725	0	T	C	T	T	T	C	T	C	C	C	H	T	H	H	T	C	C	C	T	C	H	H	T	C	T	C	C	T	T	C	T	C	T	H	H	T	H	T	H	C	H	T	T	T	T	C
JAX00684590	9	3857887	0	T	C	T	T	T	T	T	C	C	T	T	T	T	H	T	C	C	T	T	T	T	H	T	T	T	H	H	T	T	C	T	T	T	T	H	T	H	T	T	T	T	T	T	T	T	H
JAX00167654	9	3898080	0	T	A	T	T	T	A	T	A	A	A	H	T	H	H	T	A	A	A	T	A	H	H	T	A	T	A	H	T	T	A	T	A	T	N	H	T	H	T	H	A	H	T	T	T	T	A
JAX00167655	9	3898096	0	T	C	T	T	T	T	T	C	C	T	T	T	T	N	T	C	C	T	T	T	T	H	T	T	T	H	H	T	T	C	T	T	T	T	N	T	H	T	T	T	T	T	T	T	T	H
JAX00167656	9	3898528	0	T	C	T	T	T	T	T	C	T	T	T	T	T	H	T	C	C	T	T	T	T	H	T	T	T	H	H	T	T	C	T	T	T	T	N	T	T	T	T	T	T	T	T	T	T	H
JAX00684595	9	3968250	0	G	C	G	G	G	G	G	G	C	G	G	G	G	G	G	G	G	G	G	G	G	G	G	G	G	G	G	G	G	G	G	G	G	G	G	G	H	G	G	G	G	G	G	G	G	G
JAX00684599	9	4031810	0	T	C	T	T	T	T	T	C	T	T	T	T	T	N	T	N	C	T	T	T	T	H	T	T	T	H	N	T	T	C	T	T	T	T	H	T	T	T	T	T	T	T	T	T	T	N
JAX00684600	9	4032428	0	A	G	A	A	A	A	A	A	G	A	A	A	A	A	A	A	A	A	A	A	A	A	A	A	A	A	A	A	A	A	A	A	A	A	A	A	H	A	A	A	A	A	A	A	A	A
JAX00684601	9	4043517	0	A	G	A	A	A	A	A	G	G	A	A	A	A	A	A	G	H	A	A	A	A	A	A	A	A	A	A	A	A	G	A	A	A	A	A	A	A	A	A	A	A	A	A	A	A	A
JAX00684603	9	4043615	0	A	G	A	A	A	A	A	G	G	A	A	A	A	A	A	G	N	A	A	A	A	N	A	A	A	N	A	A	A	G	A	A	A	A	A	A	N	A	A	A	A	A	A	A	A	H
JAX00167666	9	4043940	0	T	C	T	T	C	C	T	C	C	C	H	H	C	H	C	C	C	C	C	C	H	H	T	C	C	C	C	H	T	C	T	C	T	H	H	T	C	H	H	C	H	T	C	T	T	C
JAX00684607	9	4066767	0	C	G	C	C	C	C	C	G	C	C	C	C	C	H	C	G	G	C	C	C	C	H	C	C	C	H	H	C	C	G	C	C	C	C	H	C	C	C	C	C	C	C	C	C	C	H
JAX00167671	9	4099547	0	A	G	A	A	G	G	A	G	G	G	H	H	G	H	G	G	G	G	G	G	H	H	A	G	G	G	G	H	A	G	A	G	A	H	H	A	G	H	H	G	H	A	G	A	A	G
JAX00684617	9	4133380	0	G	A	G	G	G	G	G	A	A	G	G	G	G	N	G	A	A	G	G	G	G	N	G	G	G	N	H	G	G	A	G	G	G	G	G	G	H	G	G	G	G	G	G	G	G	H
JAX00684619	9	4157353	0	G	C	G	G	G	G	G	C	G	G	G	G	G	H	G	C	C	G	G	G	G	H	G	G	G	H	H	G	G	C	G	G	G	G	H	G	G	G	G	G	G	G	G	G	G	H
JAX00167675	9	4163935	0	C	T	C	C	C	C	C	T	C	C	C	C	C	H	C	T	T	C	C	C	C	H	C	C	C	H	H	C	C	T	C	C	C	C	H	C	C	C	C	C	C	C	C	C	C	H
JAX00167678	9	4214143	0	A	G	A	A	G	G	A	G	G	G	H	H	G	A	G	G	G	G	G	G	H	H	A	G	G	G	G	H	A	G	A	G	A	H	N	A	G	H	H	G	H	A	G	A	A	G
JAX00167679	9	4215411	0	G	A	G	G	G	G	G	G	A	G	G	G	G	G	G	G	G	G	G	G	G	G	G	G	G	G	G	G	G	G	G	G	G	G	G	G	H	G	G	G	G	G	G	G	G	G
JAX00235967	9	4227858	0	C	T	C	C	C	C	C	T	T	C	C	C	C	H	C	T	T	C	C	C	C	H	C	C	C	H	H	C	C	T	C	C	C	C	H	C	H	C	C	C	C	C	C	C	C	H
JAX00684624	9	4275913	0	G	A	G	G	G	G	G	G	A	G	G	G	G	G	G	G	G	G	G	G	G	G	G	G	G	G	G	G	G	G	G	G	G	G	G	G	G	G	G	G	G	G	G	G	G	G
JAX00684627	9	4310628	0	T	C	T	T	T	T	T	T	C	T	T	T	T	T	T	T	T	T	T	T	T	T	T	T	T	T	T	T	T	T	T	T	T	T	T	T	H	T	T	T	T	T	T	T	T	T
JAX00167684	9	4310875	0	T	C	T	T	C	C	T	T	T	T	H	H	H	T	C	T	T	T	C	T	T	T	T	C	C	H	T	H	T	T	T	C	T	H	T	T	H	H	T	C	T	T	C	T	T	T
JAX00167685	9	4319151	0	C	T	C	C	T	T	C	T	T	C	H	H	H	H	T	T	T	C	T	C	C	H	C	T	T	T	H	H	C	T	C	T	C	H	H	C	T	H	C	T	C	C	T	C	C	H
JAX00684628	9	4320211	0	C	T	C	C	C	C	C	T	C	C	C	C	C	H	C	T	T	C	C	C	C	H	C	C	C	H	H	C	C	T	C	C	C	C	H	C	C	C	C	C	C	C	C	C	C	H
JAX00684630	9	4328057	0	G	A	G	G	G	G	G	A	G	G	G	G	G	H	G	A	A	G	G	G	G	H	G	G	G	H	H	G	G	A	G	G	G	G	H	G	G	G	G	G	G	G	G	G	G	H
JAX00235969	9	4343168	0	T	C	T	T	T	T	T	C	C	T	T	T	T	H	T	C	C	T	T	T	T	H	T	T	T	H	H	T	T	C	T	T	T	T	H	T	H	T	T	T	T	T	T	T	T	H
JAX00235970	9	4343225	0	A	C	A	A	A	A	A	C	C	A	A	A	A	H	A	C	C	A	A	A	A	H	A	A	A	H	H	A	A	C	A	A	A	A	H	A	H	A	A	A	A	A	A	A	A	H
JAX00684632	9	4350131	0	G	A	G	G	G	G	G	G	A	G	G	G	G	G	G	G	G	G	G	G	G	G	G	G	G	G	G	G	G	G	G	G	G	G	G	G	N	G	G	G	G	G	G	G	G	G
JAX00167688	9	4358779	0	A	C	C	A	C	C	A	C	C	C	H	H	C	H	C	C	C	C	C	C	C	C	A	C	C	C	C	C	C	C	A	C	A	C	H	A	C	H	C	C	C	C	C	H	A	C
JAX00167689	9	4374088	0	T	C	T	T	C	C	T	C	C	T	H	H	H	H	H	H	H	T	C	T	T	T	T	H	C	N	T	H	T	H	T	H	T	H	H	T	C	H	T	C	T	T	C	T	T	H
JAX00684635	9	4381293	0	T	A	T	T	T	T	T	T	A	T	T	T	T	T	T	T	T	T	T	T	T	T	T	T	T	T	T	T	T	T	T	T	T	T	T	T	H	T	T	T	T	T	T	T	T	T
JAX00684638	9	4415445	0	T	C	T	T	T	T	T	C	C	T	T	T	T	H	T	C	C	T	T	T	T	H	T	T	T	H	H	T	T	C	T	T	T	T	H	T	H	T	T	T	T	T	T	T	T	H
JAX00684639	9	4419814	0	C	T	C	C	C	C	C	T	C	C	C	C	C	H	C	T	T	C	C	C	C	H	C	C	C	H	H	C	C	T	C	C	C	C	H	C	C	C	C	C	C	C	C	C	C	H
JAX00684640	9	4424863	0	A	G	A	A	A	A	A	G	G	A	A	A	N	H	A	G	G	A	A	A	A	H	A	A	A	H	H	A	A	G	A	A	A	A	H	A	H	H	A	A	A	A	A	A	A	H
JAX00684643	9	4435811	0	G	A	G	G	G	G	G	A	G	G	G	G	G	H	G	A	A	G	G	G	G	H	G	G	G	H	H	G	G	A	G	G	G	G	H	G	G	G	G	G	G	G	G	G	G	H
JAX00167695	9	4447130	0	A	T	A	A	T	T	A	A	A	T	H	H	T	A	T	A	A	T	T	T	H	A	A	T	T	H	H	H	A	A	A	T	A	H	A	A	H	H	H	T	H	A	T	A	A	H
JAX00167701	9	4526789	0	G	C	G	G	C	C	G	C	C	C	G	G	C	G	C	C	C	C	C	C	N	N	G	C	C	C	C	H	G	C	G	C	G	G	G	G	C	H	H	C	H	G	C	G	G	C
JAX00684659	9	4538235	0	G	A	G	G	G	G	G	G	A	G	G	G	G	G	G	G	G	G	G	G	G	G	G	G	G	G	G	G	G	G	G	G	G	G	G	G	H	G	G	G	G	G	G	G	G	G
JAX00684660	9	4555007	0	C	T	C	C	C	C	C	T	T	C	C	C	C	N	C	T	N	C	C	C	C	N	C	C	C	H	N	C	C	T	C	C	C	C	H	C	N	C	C	C	C	C	C	C	C	H
JAX00684661	9	4555206	0	C	T	C	C	C	C	C	T	C	C	C	C	C	H	C	T	T	C	C	C	C	H	C	C	C	H	H	C	C	T	C	C	C	C	H	C	C	C	C	C	C	C	C	C	C	H
JAX00167707	9	4602169	0	A	G	A	A	A	A	A	A	G	A	A	A	A	A	A	A	N	A	A	A	A	A	A	A	A	A	A	A	A	A	A	A	A	A	A	A	G	N	A	A	A	A	A	A	A	A
JAX00167708	9	4602443	0	G	A	G	G	G	G	G	A	A	G	G	G	G	H	G	A	A	G	G	G	G	H	G	G	G	H	H	G	G	A	G	G	G	G	H	G	H	G	G	G	G	G	G	G	G	H
JAX00684671	9	4632139	0	T	A	T	T	T	T	T	T	A	T	T	T	T	T	T	T	T	T	T	T	T	T	T	T	T	T	T	T	T	T	T	T	T	T	T	T	H	T	T	T	T	T	T	T	T	T
JAX00235975	9	4674768	0	A	G	A	A	A	A	A	A	G	A	A	A	A	A	A	A	A	A	A	A	A	A	A	A	A	A	A	A	A	A	A	A	A	A	A	A	H	A	A	A	A	A	A	A	A	A
JAX00167713	9	4696243	0	A	G	A	A	A	A	A	G	G	A	A	A	A	H	A	G	G	A	A	A	A	H	A	A	A	H	H	A	A	G	A	A	A	A	N	A	H	A	A	A	A	A	A	A	A	H
JAX00235977	9	4704559	0	A	G	A	A	A	A	A	G	G	A	A	A	A	H	A	G	G	A	A	A	A	H	A	A	A	H	H	A	A	G	A	A	A	A	H	A	H	A	A	A	A	A	A	A	A	H
JAX00684679	9	4718557	0	C	T	C	C	C	C	C	C	T	C	C	C	C	C	C	C	C	C	C	C	C	C	C	C	C	C	C	C	C	C	C	C	C	C	C	C	N	C	C	C	C	C	C	C	C	C
JAX00167718	9	4758110	0	T	G	T	T	G	T	T	G	G	G	T	H	G	H	G	G	G	G	G	G	H	H	T	T	G	H	G	H	T	G	T	T	T	T	H	T	G	H	H	T	H	T	G	T	T	G
JAX00684688	9	4773629	0	C	G	C	C	C	C	C	G	G	C	C	C	C	H	C	G	G	C	C	C	C	H	C	C	C	H	H	C	C	G	C	C	C	C	H	C	H	C	C	C	C	C	C	C	C	H
JAX00684694	9	4798968	0	C	A	C	C	C	C	C	C	C	A	C	C	H	C	C	C	C	A	C	A	H	C	C	C	C	C	H	C	C	C	C	C	C	C	C	C	C	C	N	C	N	C	C	C	C	H
JAX00684696	9	4800272	0	A	T	A	A	A	A	A	T	A	A	A	A	A	H	A	T	T	A	A	A	A	H	A	A	A	H	H	A	A	T	A	A	A	A	H	A	A	A	A	A	A	A	A	A	A	N
JAX00684699	9	4804505	0	A	G	A	A	G	A	A	G	G	G	A	H	G	H	G	G	G	G	G	G	H	H	A	A	G	H	G	H	A	G	A	A	A	A	H	A	G	H	H	A	H	A	G	A	A	G
JAX00167722	9	4805448	0	C	T	C	C	T	C	C	T	T	T	C	H	T	H	T	T	T	T	T	T	H	H	C	C	T	H	T	H	C	T	C	C	C	C	H	C	T	H	H	C	H	C	T	C	C	T
JAX00684700	9	4877798	0	A	G	A	A	A	A	A	G	G	A	A	A	A	H	A	G	G	A	A	A	A	H	A	A	A	H	H	A	A	G	A	A	A	A	H	A	H	A	A	A	A	A	A	A	A	H
JAX00684701	9	4877993	0	G	A	G	G	G	G	G	A	G	G	G	G	G	H	G	A	A	G	G	G	G	H	G	G	G	H	H	G	G	A	G	G	G	G	H	G	G	G	G	G	G	G	G	G	G	A
JAX00684704	9	4909782	0	G	C	G	G	G	G	G	C	C	G	G	G	G	C	G	C	C	G	G	G	G	C	G	G	G	C	C	G	G	C	G	G	G	G	C	G	C	G	G	G	G	G	G	G	G	C
JAX00684707	9	4932310	0	C	T	C	C	C	C	C	C	T	C	C	C	C	C	C	C	C	C	C	C	C	C	C	C	C	C	C	C	C	C	C	C	C	C	C	C	H	C	C	C	C	C	C	C	C	C
JAX00684708	9	4932412	0	G	T	G	G	T	G	G	G	G	T	G	H	T	G	T	G	G	T	T	T	H	G	G	G	T	G	H	H	G	G	G	G	G	G	G	G	H	H	N	G	H	G	T	G	G	H
JAX00167736	9	4988762	0	G	A	G	G	G	G	G	G	A	G	G	G	G	G	G	G	G	G	G	G	G	G	G	G	G	G	G	G	G	G	G	G	G	G	G	G	H	G	G	G	G	G	G	G	G	G
JAX00235979	9	4999468	0	T	G	T	T	T	T	T	T	G	T	T	T	T	T	T	T	T	T	T	T	T	T	T	T	T	T	T	T	T	T	T	T	T	T	T	T	T	T	T	T	T	T	T	T	T	T
JAX00684716	9	5025647	0	T	A	T	T	T	T	T	A	T	T	T	T	T	H	T	A	A	T	T	T	T	H	T	T	T	H	H	T	T	A	T	T	T	T	H	T	T	T	T	T	T	T	T	T	T	H
JAX00167739	9	5038125	0	C	A	C	C	A	C	C	A	C	A	C	H	A	H	A	A	A	A	A	A	H	H	C	C	A	H	A	H	C	A	C	C	C	C	H	C	H	H	H	C	H	C	A	C	C	A
JAX00684721	9	5044325	0	T	C	T	T	C	T	T	C	T	C	T	H	C	N	C	C	C	C	C	C	H	H	T	T	C	H	C	H	T	C	T	T	T	T	H	T	H	H	H	T	H	T	C	T	T	C
JAX00684722	9	5046944	0	A	T	A	A	A	A	A	T	T	A	A	A	A	H	A	T	T	A	A	A	A	H	A	A	A	H	H	A	A	T	A	A	A	A	H	A	H	A	A	A	A	A	A	A	A	H
JAX00167743	9	5090817	0	T	C	T	T	T	T	T	T	C	T	T	T	T	T	T	T	T	T	T	T	T	T	T	T	T	T	T	T	T	T	T	T	T	T	T	T	N	T	T	T	T	T	T	T	T	T
JAX00167744	9	5091498	0	A	C	A	A	C	C	A	C	C	C	H	H	C	H	C	C	C	C	C	C	H	H	A	C	C	C	C	H	A	C	A	C	A	H	H	A	C	H	H	C	H	A	C	A	A	C
JAX00684733	9	5104465	0	T	A	T	T	T	T	T	T	A	T	T	T	T	T	N	T	T	T	T	T	T	N	T	T	T	T	H	T	T	T	T	T	T	T	T	T	A	H	N	T	T	T	T	T	T	T
JAX00167746	9	5145706	0	A	G	A	A	G	A	A	G	G	G	A	H	G	H	G	G	G	G	G	G	H	H	A	A	G	H	G	H	A	G	A	A	A	A	H	A	G	H	H	A	H	A	G	A	A	G
JAX00684737	9	5154608	0	C	T	C	C	T	C	C	C	C	T	C	H	T	C	T	C	C	T	T	T	H	C	C	C	T	C	N	H	C	C	C	C	C	C	C	C	N	H	H	C	H	C	T	C	C	N
JAX00684741	9	5188371	0	A	T	A	A	A	A	A	T	A	A	A	A	A	H	A	T	T	A	A	A	A	H	A	A	A	H	H	A	A	T	A	A	A	A	H	A	A	A	A	A	A	A	A	A	A	H
JAX00684743	9	5189479	0	G	C	G	G	G	G	G	C	G	G	G	G	G	C	G	C	C	G	G	G	G	N	G	G	G	C	H	G	G	C	G	G	G	G	C	G	G	G	G	G	G	G	G	G	G	C
JAX00684745	9	5211327	0	G	A	G	G	G	G	G	A	G	G	G	G	G	H	G	A	A	G	G	G	G	H	G	G	G	H	H	G	G	A	G	G	G	G	H	G	G	G	G	G	G	G	G	G	G	H
JAX00167754	9	5230198	0	T	C	T	T	C	T	T	T	C	C	T	H	C	T	C	T	T	C	C	C	H	T	T	T	C	T	H	H	T	T	T	T	T	T	T	T	C	H	H	T	H	T	C	T	T	H
JAX00684749	9	5254581	0	C	A	C	C	C	C	C	A	C	C	C	C	C	H	C	A	A	C	C	C	C	H	C	C	C	H	H	C	C	A	C	C	C	C	H	C	C	C	C	C	C	C	C	C	C	H
JAX00167756	9	5268444	0	C	T	C	C	T	C	C	C	C	T	C	H	T	C	T	C	C	T	T	T	H	C	C	C	T	C	H	H	C	C	C	C	C	C	C	C	H	H	H	C	H	C	T	C	C	H
JAX00684757	9	5290473	0	T	C	T	T	C	T	T	T	C	C	T	H	C	T	C	T	T	C	C	C	H	T	T	T	C	T	H	H	T	T	T	T	T	T	T	T	C	H	H	T	H	T	C	T	T	H
JAX00684758	9	5290699	0	G	A	G	G	A	G	G	G	A	A	G	H	A	G	A	G	G	A	A	A	H	G	G	G	A	G	H	H	G	G	G	G	G	G	G	G	A	H	H	G	H	G	A	G	G	H
JAX00684763	9	5307553	0	C	T	C	C	C	C	C	C	T	C	C	C	C	C	C	C	C	C	C	C	C	C	C	C	C	C	C	C	C	C	C	C	C	C	C	C	H	C	C	C	C	C	C	C	C	C
JAX00684767	9	5346517	0	A	C	A	A	C	A	A	A	A	C	A	H	C	A	C	A	A	C	C	C	H	A	A	A	C	A	H	H	A	A	A	A	A	A	A	A	H	H	H	A	H	A	C	A	A	H
JAX00684770	9	5348846	0	T	A	T	T	A	T	T	T	A	A	T	H	A	T	A	T	T	A	A	A	H	T	T	T	A	T	A	H	T	T	T	T	T	T	T	T	A	T	N	T	H	T	A	T	T	H
JAX00684774	9	5351395	0	A	C	A	A	A	A	A	C	C	A	A	A	A	H	A	C	C	A	A	A	A	H	A	A	A	H	H	A	A	C	A	A	A	A	H	A	H	A	A	A	A	A	A	A	A	H
JAX00235990	9	5366644	0	C	A	C	C	C	C	C	A	A	C	C	C	C	H	C	A	A	C	C	C	C	N	C	C	C	N	N	C	C	A	C	C	C	C	H	C	H	C	C	C	C	C	C	C	C	H
JAX00167765	9	5375871	0	T	C	T	T	T	T	T	T	C	T	T	T	T	T	T	T	T	T	T	T	T	T	T	T	T	T	T	T	T	T	T	T	T	T	T	T	H	T	T	T	T	T	T	T	T	T
JAX00167767	9	5408036	0	T	C	T	T	C	T	T	C	T	C	T	H	C	H	C	C	C	C	C	C	H	H	T	T	C	H	C	H	T	C	T	T	T	T	H	T	H	H	H	T	H	T	C	T	T	C
JAX00684779	9	5408074	0	T	A	T	T	T	T	T	A	A	T	T	T	T	H	T	A	A	T	T	T	T	H	T	T	T	H	H	T	T	A	T	T	T	T	H	T	H	T	T	T	T	T	T	T	T	H
JAX00684780	9	5408512	0	G	T	G	G	G	G	G	T	G	G	G	G	G	H	G	T	T	G	G	G	G	H	G	G	G	H	H	G	G	T	G	G	G	G	H	G	G	G	G	G	G	G	G	G	G	H
JAX00684782	9	5449625	0	G	T	G	G	G	G	G	G	T	G	G	G	G	G	G	G	G	G	G	G	G	G	G	G	G	G	G	G	G	G	G	G	G	G	G	G	H	G	G	G	G	G	G	G	G	G
JAX00167771	9	5455643	0	C	G	C	C	C	C	C	G	C	C	C	C	C	H	C	G	G	C	C	C	C	H	C	C	C	H	H	C	C	G	C	C	C	C	H	C	C	C	C	C	C	C	C	C	C	H
JAX00684784	9	5455691	0	G	A	G	G	G	G	G	G	A	G	G	G	G	G	G	G	G	G	G	G	G	G	G	G	G	G	G	G	G	G	G	G	G	G	G	G	H	G	G	G	G	G	G	G	G	G
JAX00684788	9	5510758	0	C	T	C	C	C	C	C	C	C	T	C	C	H	C	C	C	C	T	C	T	H	C	C	C	C	C	H	C	C	C	C	C	C	C	C	C	C	C	H	C	H	C	C	C	C	H
JAX00167776	9	5533033	0	C	T	C	C	T	C	C	C	C	T	C	H	T	C	T	C	C	T	T	T	H	C	C	C	T	C	N	H	C	C	C	C	C	C	C	C	H	H	N	C	H	C	T	C	C	H
JAX00235993	9	5558095	0	T	G	T	T	G	T	T	T	G	G	T	H	G	T	G	T	T	G	G	G	H	T	T	T	G	T	H	H	T	T	T	T	T	T	T	T	G	H	H	T	H	T	G	T	T	H
JAX00167780	9	5579627	0	A	G	A	A	A	A	A	A	G	A	A	N	A	A	A	A	A	A	A	A	A	A	A	A	A	A	A	A	A	A	A	A	A	A	A	A	H	A	A	A	A	A	A	A	A	A
JAX00167781	9	5579801	0	T	C	T	T	C	T	T	C	C	C	T	H	C	H	C	C	C	C	C	C	H	H	T	T	C	H	C	H	T	C	T	T	T	T	H	T	C	H	H	T	H	T	C	T	T	C
JAX00684798	9	5580191	0	G	A	G	G	G	G	G	G	A	G	G	G	G	G	G	G	G	G	G	G	G	G	G	G	G	G	G	G	G	G	G	G	G	G	G	G	G	G	G	G	G	G	G	G	G	G
JAX00684799	9	5580966	0	C	A	C	C	C	C	C	C	A	C	C	C	C	C	C	C	C	C	C	C	C	C	C	C	C	C	C	C	C	C	C	C	C	C	C	C	H	C	C	C	C	C	C	C	C	C
JAX00684803	9	5625586	0	A	G	A	A	A	A	A	G	A	A	A	A	A	N	A	G	G	A	A	A	A	H	A	A	A	H	H	A	A	G	A	A	A	A	H	A	A	A	H	A	A	A	A	A	A	H
JAX00684806	9	5631714	0	A	G	A	A	G	A	A	A	A	G	A	A	G	A	G	A	A	G	G	G	A	A	A	A	G	A	H	A	A	A	A	A	A	A	A	A	A	A	A	A	A	A	G	A	A	A
JAX00684807	9	5631807	0	A	C	A	A	A	A	A	C	C	A	A	A	A	H	A	C	C	A	A	A	A	N	A	A	A	A	H	A	A	C	A	A	A	A	H	A	H	A	A	A	A	A	A	A	A	H
JAX00684808	9	5632049	0	C	T	C	C	T	C	C	C	C	C	C	H	H	C	T	C	C	C	T	C	C	C	C	C	T	C	C	H	C	C	C	C	C	C	C	C	H	H	C	C	C	C	T	C	C	C
JAX00167783	9	5632825	0	A	G	A	A	G	A	A	G	G	G	A	H	G	H	G	G	G	G	G	G	H	H	A	A	G	H	G	H	A	G	A	A	A	A	H	A	G	H	H	A	H	A	G	A	A	G
JAX00167784	9	5633561	0	C	T	C	C	T	C	C	T	T	T	C	N	T	C	T	T	T	T	T	T	C	C	C	C	T	C	T	C	C	T	C	C	C	C	C	C	T	C	C	C	C	C	T	C	C	T
JAX00684809	9	5633899	0	T	C	T	T	T	T	T	C	C	T	T	T	T	H	T	C	C	T	T	T	T	H	T	T	T	H	H	T	T	C	T	T	T	T	H	T	N	T	T	T	T	T	T	T	T	H
JAX00167785	9	5657564	0	T	C	T	T	C	T	T	C	C	C	T	H	C	H	C	C	C	C	C	C	H	H	T	T	C	N	C	H	T	C	T	T	T	T	H	T	C	H	H	T	H	T	C	T	T	C
JAX00684811	9	5668108	0	G	A	G	G	G	G	G	A	A	G	G	G	G	N	G	A	A	G	G	G	G	N	G	G	G	H	H	G	G	A	G	G	G	G	H	G	H	G	G	G	G	G	G	G	G	H
JAX00684813	9	5672553	0	C	T	C	C	C	C	C	T	C	C	C	C	C	H	C	T	T	C	C	C	C	H	C	C	C	H	H	C	C	T	C	C	C	C	H	C	C	C	C	C	C	C	C	C	C	H
JAX00167790	9	5688507	0	T	G	T	T	T	T	T	G	T	T	T	T	T	N	T	G	G	T	T	T	T	H	T	T	T	N	N	T	T	G	T	T	T	T	G	T	T	T	T	T	T	T	T	T	T	G
JAX00167794	9	5780490	0	T	C	T	T	C	T	T	C	C	C	T	H	C	H	C	C	C	C	C	C	H	H	T	T	C	H	C	H	T	C	T	T	T	T	N	T	C	N	H	T	H	T	C	T	T	C
JAX00684822	9	5792347	0	C	T	C	C	T	C	C	C	T	T	C	H	T	C	T	C	C	T	T	T	H	C	C	C	T	C	H	H	C	C	C	C	C	C	C	C	T	H	H	C	H	C	T	C	C	H
JAX00235998	9	5810776	0	A	G	A	A	A	A	A	G	G	A	A	A	A	H	A	G	G	A	A	A	A	H	A	A	A	H	H	A	A	G	A	A	A	A	H	A	H	A	A	A	A	A	A	A	A	H
JAX00167797	9	5814624	0	A	G	A	A	G	A	A	A	A	G	A	H	G	A	G	A	A	G	G	G	H	A	A	A	G	A	H	H	A	A	A	A	A	A	A	A	H	H	H	A	H	A	G	A	A	H
JAX00167798	9	5814709	0	A	G	A	A	G	A	A	G	G	G	A	H	G	H	G	G	G	G	G	G	H	H	A	A	G	H	G	H	A	G	A	A	A	A	H	A	G	H	H	A	H	A	G	A	A	G
JAX00235999	9	5815236	0	T	A	T	T	T	T	T	A	A	T	T	T	T	H	T	A	A	T	T	T	T	H	T	T	T	H	H	T	T	A	T	T	T	T	H	T	H	T	T	T	T	T	T	T	T	H
JAX00684827	9	5816764	0	T	C	T	T	T	T	T	C	T	T	T	T	T	H	T	C	C	T	T	T	T	H	T	T	T	H	H	T	T	C	T	T	T	T	H	T	T	T	T	T	T	T	T	T	T	H
JAX00684828	9	5833089	0	G	T	G	G	G	G	G	T	T	G	G	G	G	N	G	T	T	G	G	G	G	H	G	G	G	H	T	G	G	T	G	G	G	G	H	G	H	G	G	G	G	G	G	G	G	T
JAX00684838	9	5885191	0	C	T	C	C	C	C	C	T	T	C	C	C	C	H	C	T	T	C	C	C	C	H	C	C	C	H	H	C	C	T	C	C	C	C	H	C	H	C	C	C	C	C	C	C	C	H
JAX00684839	9	5888410	0	G	A	G	G	G	G	G	A	G	G	G	G	G	H	G	A	A	G	G	G	G	H	G	G	G	H	H	G	G	A	G	G	G	G	H	G	G	G	G	G	G	G	G	G	G	H
JAX00167804	9	5901218	0	C	T	C	C	T	C	C	T	C	T	C	H	T	H	T	T	T	T	T	T	H	H	C	C	T	H	T	H	C	T	C	C	C	C	H	C	H	H	H	C	H	C	T	C	C	T
JAX00167805	9	5901235	0	A	G	A	A	G	A	A	A	A	G	A	H	G	A	G	A	A	G	G	G	H	A	A	A	G	A	H	H	A	A	A	A	A	A	A	A	H	H	H	A	H	A	G	A	A	H
JAX00684841	9	5910260	0	G	A	G	G	G	G	G	A	G	G	G	G	G	H	G	A	A	G	G	G	G	H	G	G	G	H	H	G	G	A	G	G	G	G	H	G	G	G	G	G	G	G	G	G	G	H
JAX00167808	9	5955149	0	A	T	A	A	T	A	A	A	A	T	A	H	N	A	T	A	A	T	T	T	H	A	A	A	N	A	H	H	A	A	A	A	A	A	A	A	H	H	H	A	H	N	T	A	A	H
JAX00167810	9	5985894	0	T	A	T	T	T	T	T	T	T	A	T	T	N	T	T	T	T	A	T	A	N	T	T	T	T	T	N	T	T	T	T	T	T	T	T	T	T	T	N	T	T	T	T	T	T	N
JAX00167811	9	5990918	0	G	A	G	G	A	G	G	G	G	G	G	A	N	G	A	G	G	G	A	G	G	G	G	G	A	G	G	N	G	G	G	G	G	G	G	G	A	A	G	G	G	G	A	G	G	G
JAX00684853	9	6011446	0	T	C	T	T	T	T	T	C	C	T	T	T	T	N	T	C	C	T	T	T	T	N	T	T	T	H	H	T	T	C	T	T	T	T	C	T	H	T	T	T	T	T	T	T	T	C
JAX00167816	9	6067649	0	A	G	A	A	A	A	A	G	A	A	A	A	A	H	A	G	G	A	A	A	A	H	A	A	A	H	H	A	A	G	A	A	A	A	H	A	A	A	A	A	A	A	A	A	A	H
JAX00684863	9	6110397	0	T	C	T	T	T	T	T	C	T	T	T	T	T	H	T	C	C	T	T	T	T	N	T	T	T	H	C	T	T	C	T	T	T	N	H	T	T	T	T	T	T	T	T	T	T	H
JAX00684873	9	6149978	0	C	G	C	C	G	C	C	C	C	C	C	H	H	C	G	C	C	C	G	C	C	C	C	C	G	C	C	H	C	C	C	C	C	C	C	C	H	H	C	C	C	C	G	C	C	C
JAX00236008	9	6150379	0	T	C	T	T	T	T	T	T	C	T	T	T	T	T	T	T	T	T	T	T	T	T	T	T	T	T	T	T	T	T	T	T	T	T	T	T	H	T	T	T	T	T	T	T	T	T
JAX00684878	9	6168297	0	C	T	C	C	T	C	C	C	C	C	C	H	H	C	T	C	C	C	T	C	C	C	C	C	T	C	C	H	C	C	C	C	C	C	C	C	H	H	C	C	C	C	T	C	C	C
JAX00684879	9	6169422	0	C	T	C	C	C	C	C	C	T	C	C	C	C	C	C	C	C	C	C	C	C	C	C	C	C	C	C	C	C	C	C	C	C	C	C	C	T	N	N	C	C	C	C	N	C	C
JAX00684882	9	6181532	0	C	G	C	C	C	C	C	G	G	C	N	C	C	H	C	G	G	C	C	C	C	H	C	C	C	H	H	C	C	G	C	C	C	C	H	C	H	C	C	C	C	C	C	C	C	H
JAX00236010	9	6209551	0	T	A	T	T	T	T	T	T	A	T	T	T	T	T	T	T	T	T	T	T	T	T	T	T	T	T	T	T	T	T	T	T	T	T	T	T	H	T	T	T	T	T	T	T	T	T
JAX00684887	9	6212057	0	A	C	A	A	A	A	A	A	C	A	A	A	A	A	A	A	A	A	A	A	A	A	A	A	A	A	A	A	A	A	A	A	A	A	A	A	H	A	A	A	A	A	A	A	A	A
JAX00684890	9	6232808	0	G	A	G	G	G	G	G	A	A	G	G	G	G	H	G	A	A	G	G	G	G	H	G	G	G	H	H	G	G	A	G	G	G	G	H	G	H	G	G	G	G	G	G	G	G	H
JAX00167832	9	6272187	0	A	C	A	A	A	A	A	A	C	A	A	A	A	A	A	A	A	A	A	A	A	A	A	A	A	A	A	A	A	A	A	A	A	A	A	A	C	A	A	A	A	A	A	A	N	A
JAX00684898	9	6288097	0	A	G	A	A	A	A	A	A	A	G	A	A	H	A	A	A	A	G	A	G	H	H	A	A	A	A	H	A	A	A	A	A	A	A	A	A	A	A	G	A	G	A	A	A	A	G
JAX00684899	9	6294520	0	G	A	G	G	G	G	G	G	A	G	G	G	G	G	G	G	G	G	G	G	G	G	G	G	G	G	G	G	G	G	G	G	G	G	G	G	H	G	G	G	G	G	G	G	G	G
JAX00167834	9	6298740	0	C	A	C	C	A	C	C	C	C	C	C	H	H	C	A	C	C	C	A	C	C	C	C	C	A	C	C	H	C	C	C	C	C	C	C	C	H	H	C	C	C	C	A	C	C	C
JAX00236013	9	6329890	0	A	G	A	A	A	A	A	G	G	A	A	A	A	H	A	G	G	A	A	A	A	H	A	A	A	H	H	A	A	G	A	A	A	A	H	A	H	A	A	A	A	A	A	A	A	H
JAX00236014	9	6329996	0	C	T	C	C	C	C	C	C	T	C	C	C	C	C	C	C	C	C	C	C	C	C	C	C	C	C	C	C	C	C	C	C	C	C	C	C	H	C	C	C	C	C	C	C	C	C
JAX00167836	9	6333898	0	T	C	T	T	T	T	T	T	C	T	T	T	T	T	T	T	T	T	T	T	T	T	T	T	T	T	T	T	T	T	T	T	T	T	T	T	H	T	T	T	T	T	T	T	T	T
JAX00684904	9	6339975	0	C	T	C	C	C	C	C	C	T	C	C	C	C	C	C	C	C	C	C	C	C	C	C	C	C	C	C	C	C	C	C	C	C	C	C	C	C	C	C	C	C	C	C	C	C	C
JAX00684906	9	6348198	0	A	T	A	A	A	A	A	T	T	A	A	A	A	H	A	T	T	A	A	A	A	H	A	A	A	H	H	A	A	T	A	A	A	A	H	A	H	A	A	A	A	A	A	A	A	H
JAX00684908	9	6359571	0	C	T	C	C	C	C	C	T	T	C	C	C	C	H	C	T	T	C	C	C	C	H	C	C	C	H	N	C	C	T	C	C	C	C	H	C	H	C	C	C	C	C	C	C	C	H
JAX00684909	9	6361572	0	T	C	T	T	C	C	T	T	T	C	H	H	C	T	C	T	T	C	C	C	H	H	T	C	C	H	H	H	T	T	T	C	T	H	T	T	H	H	H	C	N	T	C	T	T	N
JAX00236015	9	6374970	0	C	T	C	C	C	C	C	T	T	C	C	C	C	N	C	T	T	C	C	C	C	H	C	C	C	H	H	C	C	T	C	C	C	C	H	C	H	C	C	C	C	C	C	C	C	H
JAX00684917	9	6376577	0	C	T	C	C	C	C	C	T	T	C	C	C	C	H	C	T	T	C	C	C	C	H	C	C	C	H	H	C	C	T	C	C	C	C	H	C	H	C	C	C	C	C	C	C	C	H
JAX00684921	9	6379719	0	G	A	G	G	G	G	G	A	G	G	G	G	G	H	G	A	A	G	G	G	G	H	G	G	G	H	H	G	G	A	G	G	G	G	H	G	G	G	G	G	G	G	G	G	G	H
JAX00684922	9	6380070	0	C	T	C	C	C	C	C	C	T	C	C	C	C	C	C	C	C	C	C	C	C	C	C	C	C	C	C	C	C	C	C	C	C	C	C	C	C	C	C	C	C	C	C	C	C	C
JAX00167841	9	6385580	0	G	T	G	G	T	T	G	G	G	T	H	N	T	G	T	G	G	N	T	T	H	H	G	T	T	H	H	H	G	G	G	T	G	H	G	G	H	H	N	T	H	G	T	G	G	H
JAX00167842	9	6400400	0	C	T	C	C	T	T	C	C	C	T	H	H	T	C	T	C	C	T	T	T	H	H	C	T	T	H	H	H	C	C	C	T	C	H	C	C	H	H	H	T	H	C	T	C	C	H
JAX00684923	9	6406824	0	G	A	G	G	G	G	G	G	A	G	G	G	G	G	G	G	G	G	G	G	G	G	G	G	G	G	G	G	G	G	G	G	G	G	G	G	H	G	G	G	G	G	G	G	G	G
JAX00236017	9	6407695	0	T	A	T	T	T	T	T	T	A	T	T	T	T	T	T	T	T	T	T	T	T	T	T	T	T	T	T	T	T	T	T	T	T	T	T	T	H	T	T	T	T	T	T	T	T	T
JAX00167843	9	6411782	0	T	C	T	T	C	C	T	C	C	C	H	H	C	H	C	C	C	C	C	C	H	C	T	C	C	C	C	H	T	C	T	C	T	H	N	T	C	H	N	C	H	T	C	T	T	C
JAX00684925	9	6461300	0	G	T	G	G	G	G	G	T	G	G	G	G	G	H	G	T	T	G	G	G	G	H	G	G	G	H	H	G	G	T	G	G	G	G	H	G	G	G	G	G	G	G	G	G	G	H
JAX00236018	9	6480422	0	A	G	A	A	A	A	A	A	G	A	A	A	A	A	A	A	A	A	A	A	A	A	A	A	A	A	A	A	A	A	A	A	A	A	A	A	H	A	A	A	A	A	A	A	A	A
JAX00167850	9	6519359	0	C	T	C	C	T	C	C	C	C	C	C	H	H	C	T	C	C	C	T	C	C	C	C	C	T	C	C	H	C	C	C	C	C	C	C	C	T	N	C	C	C	C	T	C	C	C
JAX00684942	9	6555555	0	C	T	C	C	C	C	C	T	C	C	C	C	C	H	C	T	T	C	C	C	C	H	C	C	C	H	H	C	C	T	C	C	C	C	H	C	C	C	C	C	C	C	C	C	C	H
JAX00167854	9	6562302	0	T	C	T	T	C	T	T	T	C	T	T	H	H	T	C	T	T	T	C	T	T	T	T	T	C	T	T	H	T	T	T	T	T	T	T	T	C	H	T	T	T	T	C	T	T	T
JAX00167855	9	6562488	0	G	A	G	G	A	G	G	G	A	G	G	H	H	G	A	G	G	G	A	G	G	G	G	G	A	G	G	H	G	G	G	G	G	G	G	G	A	H	G	G	G	G	A	G	G	G
JAX00167856	9	6562680	0	C	A	C	C	A	C	C	C	A	C	C	H	H	C	A	C	C	C	A	C	C	C	C	C	A	C	C	H	C	C	C	C	C	C	C	C	A	H	C	C	C	C	A	C	C	C
JAX00684944	9	6562976	0	T	C	T	T	C	T	T	C	C	T	T	H	H	H	C	C	C	T	C	T	T	H	T	T	C	H	H	H	T	C	T	T	T	T	H	T	C	H	T	T	T	T	C	T	T	H
JAX00684950	9	6589897	0	A	G	A	A	A	A	A	A	G	G	A	A	H	A	A	A	A	G	A	G	H	A	A	A	A	A	H	A	A	A	A	A	A	A	A	A	A	A	A	A	A	A	A	A	A	A
JAX00684956	9	6617565	0	G	T	G	G	G	G	G	T	T	G	G	G	G	H	G	T	T	G	G	G	G	H	G	G	G	H	N	G	G	T	G	G	G	G	H	G	H	G	G	G	G	G	G	G	G	N
JAX00684958	9	6625128	0	C	A	C	C	C	C	C	C	A	C	C	C	C	C	C	C	C	C	C	C	C	C	C	C	C	C	C	C	C	C	C	C	C	C	C	C	N	C	C	C	C	C	C	C	C	C
JAX00167861	9	6656853	0	A	G	A	A	A	A	A	G	G	G	A	A	H	H	A	G	G	G	A	G	H	G	A	A	A	H	G	A	A	G	A	A	A	A	H	A	H	A	N	A	H	A	A	A	A	H
JAX00684967	9	6665887	0	T	G	T	T	T	T	T	G	T	T	T	T	T	G	T	G	G	T	T	T	T	G	T	T	T	G	G	T	T	G	T	T	T	T	G	T	T	T	T	T	T	T	T	T	T	G
JAX00684969	9	6667519	0	C	T	C	C	C	C	C	T	C	C	C	C	C	H	C	T	T	C	C	C	C	C	C	C	C	H	H	C	C	T	C	C	C	C	H	C	C	C	N	C	C	C	C	C	C	H
JAX00167863	9	6706724	0	A	G	A	A	A	A	A	G	A	A	A	A	A	H	A	G	G	A	A	A	A	H	A	A	A	H	H	A	A	G	A	A	A	A	H	A	A	A	A	A	A	A	A	A	A	H
JAX00167867	9	6740016	0	G	T	G	G	G	G	G	T	T	G	G	G	G	H	G	T	H	G	G	G	G	N	G	G	G	H	H	G	G	T	G	G	G	G	G	G	H	G	G	G	G	G	G	G	G	G
JAX00167872	9	6816118	0	C	G	C	C	C	C	C	G	G	C	C	C	C	H	C	G	G	C	C	C	C	N	C	C	C	N	H	C	C	G	C	C	C	C	H	C	H	C	C	C	C	C	C	C	C	H
JAX00684982	9	6836725	0	T	C	T	T	T	T	T	C	C	T	T	T	T	H	T	C	C	T	T	T	T	H	T	T	T	H	H	T	T	C	T	T	T	T	H	T	H	T	T	T	T	T	T	T	T	H
JAX00167877	9	6856527	0	G	A	G	G	G	G	G	A	G	G	G	G	G	H	G	A	A	G	G	G	G	H	G	G	G	H	N	G	G	A	G	G	G	G	H	G	G	G	G	G	G	G	G	G	G	H
JAX00684989	9	6880279	0	C	T	C	C	C	C	C	T	T	C	C	C	C	H	C	T	T	C	C	C	C	H	C	C	C	H	H	C	C	T	C	C	C	C	H	C	H	C	C	C	C	C	C	C	C	H
JAX00684990	9	6889427	0	C	T	C	C	C	C	C	T	C	C	C	C	C	N	C	T	T	C	C	C	C	T	C	C	C	T	T	C	C	T	C	C	C	C	T	C	C	C	N	C	C	C	C	C	C	T
JAX00684991	9	6890237	0	A	G	A	A	A	A	A	G	G	A	A	A	A	H	A	G	G	A	A	A	A	H	A	A	A	N	H	A	A	G	A	A	A	A	H	A	H	A	A	A	A	A	A	A	A	N
JAX00684999	9	6951824	0	A	G	A	A	A	A	A	A	G	A	A	A	A	A	A	A	A	A	A	A	A	A	A	A	A	A	A	A	A	A	A	A	A	A	A	A	H	A	A	A	A	A	A	A	A	A
JAX00685003	9	6969876	0	T	G	T	T	T	T	T	G	T	T	T	T	T	H	T	G	G	T	T	T	T	H	T	T	T	H	H	T	T	G	T	T	T	T	H	T	T	T	T	T	T	T	T	T	T	H
JAX00685004	9	6970562	0	C	T	C	C	C	C	C	T	C	C	C	C	C	H	C	T	T	C	C	C	C	H	C	C	C	H	H	C	C	T	C	C	C	C	H	C	C	C	C	C	C	C	C	C	C	H
JAX00685006	9	6991030	0	G	A	G	G	G	G	G	G	A	G	G	G	G	G	G	G	G	G	G	G	G	G	G	G	G	G	G	G	G	G	G	G	G	G	G	G	H	G	G	G	G	G	G	G	G	G
JAX00685011	9	7004552	0	C	T	C	C	C	C	C	T	C	C	C	C	C	H	C	T	T	C	C	C	C	H	C	C	C	H	H	C	C	T	C	C	C	C	H	C	C	C	C	C	C	C	C	C	C	H
JAX00685012	9	7006622	0	T	A	T	T	T	T	T	A	A	T	T	T	T	H	T	A	A	T	T	T	T	H	T	T	T	H	H	T	T	A	T	T	T	T	H	T	H	T	T	T	T	T	T	T	T	H
JAX00167888	9	7009414	0	A	C	A	A	A	A	A	C	C	A	A	A	A	H	A	C	C	A	A	A	A	H	A	A	A	H	H	A	A	C	A	A	A	A	H	A	H	A	A	A	A	A	A	A	A	H
JAX00685015	9	7025797	0	C	G	C	C	C	C	C	G	G	C	C	C	C	H	C	G	G	C	C	C	C	H	C	C	C	H	H	C	C	G	C	C	C	C	H	C	H	C	C	C	C	C	C	C	C	H
JAX00685018	9	7051105	0	T	G	T	T	T	T	T	G	T	T	T	T	T	H	T	G	G	T	T	T	T	H	T	T	T	H	H	T	T	G	T	T	T	T	H	T	T	T	T	T	T	T	T	T	T	H
JAX00167891	9	7052532	0	A	G	A	A	A	A	A	G	G	A	A	A	A	H	A	G	G	A	A	A	A	H	A	A	A	H	H	A	A	G	A	A	A	A	H	A	H	A	A	A	A	A	A	A	A	H
JAX00685022	9	7073472	0	G	C	G	G	G	G	G	G	C	G	G	G	G	G	G	G	G	G	G	G	G	G	G	G	G	G	G	G	G	G	G	G	G	G	G	G	H	G	N	G	G	G	G	G	G	G
JAX00167893	9	7083022	0	A	G	A	A	A	A	A	G	G	A	A	A	A	H	A	G	G	A	A	A	A	H	A	A	A	H	H	A	A	G	A	A	A	A	H	A	N	A	A	A	A	A	A	A	A	H
JAX00167894	9	7085441	0	T	C	T	T	T	T	T	C	C	T	T	T	T	H	T	C	C	T	T	T	T	H	T	T	T	H	H	T	T	C	T	T	T	N	H	T	H	T	T	T	T	T	T	T	T	H
JAX00685024	9	7117348	0	G	C	G	G	G	G	G	C	C	G	G	G	G	H	G	C	C	G	G	G	G	H	G	G	G	H	H	G	G	C	G	G	G	G	H	G	H	G	G	G	G	G	G	G	G	H
JAX00685026	9	7121191	0	A	G	A	A	A	A	A	A	G	A	A	A	A	A	A	A	A	A	A	A	A	A	A	A	A	A	A	A	A	A	A	A	A	A	A	A	H	A	A	A	A	A	A	A	A	A
JAX00236032	9	7151598	0	A	T	A	A	A	A	A	T	T	A	A	A	A	H	A	T	T	A	A	A	A	H	A	A	A	A	N	A	A	T	A	A	A	A	N	A	H	A	A	A	A	A	A	A	A	H
JAX00167898	9	7158658	0	A	G	A	A	A	A	A	G	G	A	A	N	A	H	A	G	G	A	A	A	A	H	A	A	A	H	H	A	A	G	A	A	A	A	N	A	H	A	A	A	A	A	A	A	A	N
JAX00685029	9	7169404	0	G	A	G	G	G	G	G	A	G	G	G	G	G	H	G	A	A	G	G	G	G	H	G	G	G	H	H	G	G	A	G	G	G	G	H	G	G	G	G	G	G	G	G	G	G	H
JAX00685030	9	7169675	0	T	C	T	T	T	T	T	C	C	T	T	T	T	H	T	C	C	T	T	T	T	C	T	T	T	N	N	T	T	C	T	T	T	T	N	T	C	T	T	T	T	T	T	T	T	N
JAX00167901	9	7178245	0	C	T	C	C	C	C	C	T	C	C	C	C	C	H	C	T	T	C	C	C	C	H	C	C	C	H	H	C	C	T	C	C	C	C	H	C	C	C	C	C	C	C	C	C	C	H
JAX00685032	9	7195978	0	A	G	A	A	A	G	A	A	A	A	H	A	A	A	A	A	A	A	A	A	A	A	A	G	A	H	A	A	A	A	A	G	A	H	A	A	A	A	A	G	A	A	A	A	A	A
JAX00685033	9	7196669	0	T	C	T	T	T	T	T	C	C	T	T	T	T	H	T	C	C	T	T	T	T	H	T	T	T	H	H	T	T	C	T	T	T	T	H	T	H	T	T	T	T	T	T	T	T	H
JAX00685036	9	7212149	0	G	A	G	G	G	G	G	A	A	G	G	G	G	N	G	A	A	G	G	G	G	H	G	G	G	H	H	G	G	A	G	G	G	G	H	G	H	G	G	G	G	G	G	G	G	H
JAX00685038	9	7224852	0	G	C	G	G	G	G	G	C	G	G	G	G	G	H	G	C	C	G	G	G	G	H	G	G	G	H	H	G	G	C	G	G	G	G	H	G	G	G	G	G	G	G	G	G	G	H
JAX00685040	9	7234054	0	T	G	T	T	T	T	T	G	T	T	T	T	T	T	T	G	G	T	T	T	T	T	T	T	T	T	T	T	T	G	T	T	T	T	T	T	T	T	T	T	T	T	T	T	T	T
JAX00685041	9	7238016	0	C	G	C	C	C	C	C	G	G	C	C	C	C	H	C	G	G	C	C	C	C	H	C	C	C	H	H	C	C	G	C	C	C	C	H	C	H	C	C	C	C	C	C	C	C	H
JAX00685048	9	7281850	0	G	A	G	G	G	G	G	A	A	G	G	G	G	H	G	A	A	G	G	G	G	H	G	G	G	N	H	G	G	A	G	G	G	G	H	G	H	G	G	G	G	G	G	G	G	H
JAX00685050	9	7290827	0	T	C	T	T	T	T	T	C	T	T	T	T	T	H	T	C	C	T	T	T	T	H	T	T	T	H	H	T	T	C	T	T	T	T	H	T	T	T	T	T	T	T	T	T	T	H
JAX00167910	9	7310640	0	G	A	G	G	A	G	G	G	G	G	G	H	H	G	A	G	G	G	A	G	G	G	G	G	A	G	G	H	G	G	G	G	G	G	G	G	H	H	G	G	G	G	A	G	G	G
JAX00167911	9	7336837	0	C	T	C	C	C	C	C	T	C	C	C	C	C	H	C	T	T	C	C	C	C	H	C	C	C	H	H	C	C	T	C	C	C	C	H	C	C	C	C	C	C	C	C	C	C	H
JAX00685059	9	7367064	0	C	A	C	C	C	C	C	A	C	C	C	C	C	H	C	A	A	C	C	C	C	H	C	C	C	N	H	C	C	A	C	C	C	C	H	C	C	C	C	C	C	C	C	C	C	A
JAX00685071	9	7466856	0	A	G	A	A	A	A	A	G	A	A	A	A	A	G	A	G	G	A	A	A	A	G	A	A	A	G	G	A	A	G	A	A	N	A	N	A	A	A	N	A	A	A	A	A	N	G
JAX00167921	9	7501016	0	C	T	C	C	C	C	C	T	C	C	C	C	C	H	C	T	T	C	C	C	C	H	C	C	C	H	H	C	C	T	C	C	C	C	H	C	C	C	C	C	C	C	C	C	C	H
JAX00685085	9	7567336	0	A	G	A	A	A	A	A	G	G	G	A	A	H	H	A	G	G	G	A	G	H	G	A	A	A	G	G	A	A	G	A	A	A	A	N	A	H	A	H	A	H	A	A	A	A	G
JAX00685087	9	7567417	0	T	C	T	T	T	T	T	C	T	T	T	T	T	H	T	C	C	T	T	T	T	H	T	T	T	H	H	T	T	C	T	T	T	T	H	T	T	T	T	T	T	T	T	T	T	H
JAX00685088	9	7568086	0	C	G	C	C	C	C	C	C	C	G	C	C	H	C	C	C	C	G	C	G	H	H	C	C	C	C	H	C	C	C	C	C	C	C	C	C	C	C	N	C	H	C	C	C	C	C
JAX00685089	9	7577665	0	G	A	G	G	G	G	G	A	G	G	G	G	G	H	G	A	A	G	G	G	G	H	G	G	G	H	H	G	G	A	G	G	G	G	H	G	G	G	G	G	G	G	G	G	G	H
JAX00167927	9	7578540	0	A	G	A	A	A	A	A	G	A	A	A	A	A	H	A	G	G	A	A	A	A	H	A	A	A	H	H	A	A	G	A	A	A	A	H	A	A	A	A	A	A	A	A	A	A	H
JAX00685090	9	7581339	0	G	T	G	G	G	G	G	T	T	G	G	G	G	H	G	T	T	G	G	G	G	H	G	G	G	H	H	G	G	T	G	G	G	G	H	G	H	G	G	G	G	G	G	G	G	H
JAX00685092	9	7593563	0	C	T	C	C	C	C	C	T	C	C	C	C	C	H	C	T	T	C	C	C	C	H	C	C	C	H	H	C	C	T	C	C	C	C	H	C	C	C	C	C	C	C	C	C	C	H
JAX00685095	9	7595312	0	C	T	C	C	C	C	C	T	T	C	C	C	C	H	C	T	T	C	C	C	C	H	C	C	C	H	H	C	C	T	C	C	C	C	H	C	H	C	C	C	C	C	C	C	C	H
JAX00685106	9	7620893	0	T	C	T	T	T	T	T	T	C	T	T	T	T	T	T	T	T	T	T	T	T	T	T	T	T	T	T	T	T	T	T	T	T	T	T	T	H	T	T	T	T	T	T	T	T	T
JAX00685107	9	7621319	0	C	T	C	C	C	C	C	T	C	C	C	C	C	H	C	T	T	C	C	C	C	H	C	C	C	H	H	C	C	T	C	C	C	C	H	C	C	C	C	C	C	C	C	C	C	H
JAX00167931	9	7639429	0	G	C	G	G	C	G	G	C	C	C	G	H	C	H	C	C	C	C	C	C	H	C	G	G	C	H	C	H	G	C	G	G	G	G	H	G	C	H	H	G	H	G	C	G	G	C
JAX00685113	9	7641499	0	G	A	G	G	A	G	G	A	A	A	G	H	A	H	A	A	A	A	A	A	H	A	G	G	A	H	A	H	G	A	G	G	G	G	H	G	A	H	H	G	H	G	A	G	G	A
JAX00167932	9	7644985	0	C	A	C	C	A	C	C	C	A	C	C	H	N	C	A	C	C	C	A	C	C	C	C	C	A	C	C	H	C	C	C	C	C	C	C	C	A	H	C	C	C	C	A	C	C	C
JAX00685120	9	7661111	0	A	T	A	A	A	A	A	T	T	T	A	A	N	N	A	T	H	T	A	T	H	T	A	A	A	N	T	A	A	T	A	A	A	A	H	A	N	A	H	A	H	A	A	A	A	T
JAX00685123	9	7663317	0	G	A	G	G	G	G	G	G	G	A	G	G	H	G	G	G	G	A	G	A	H	H	G	G	G	G	H	G	G	G	G	G	G	G	G	G	G	G	N	G	H	G	G	G	G	H
JAX00685125	9	7674791	0	T	C	T	T	T	T	T	C	C	T	T	T	T	H	T	C	C	T	T	T	T	H	T	T	T	H	H	T	T	C	T	T	T	T	H	T	H	T	T	T	T	T	T	T	T	N
JAX00167937	9	7712347	0	G	T	G	G	T	G	G	T	G	T	G	G	T	G	T	T	T	T	T	T	G	T	G	G	T	G	T	G	G	T	G	G	G	G	G	G	T	G	G	G	G	G	T	G	G	T
JAX00685131	9	7734092	0	C	T	C	C	C	C	C	C	T	C	C	C	C	C	C	C	C	C	C	C	C	C	C	C	C	C	C	C	C	C	C	C	C	C	C	C	H	C	C	C	C	C	C	C	C	C
JAX00685134	9	7737949	0	G	T	G	G	T	G	G	T	T	G	G	H	H	H	T	T	T	G	T	G	G	H	G	G	T	H	H	H	G	T	G	G	G	G	H	G	T	H	G	G	G	G	T	G	G	H
JAX00685136	9	7748545	0	T	C	T	T	C	T	T	T	T	T	T	H	H	T	C	T	T	T	C	T	T	T	T	T	C	T	T	H	T	T	T	T	T	T	T	T	N	N	T	T	T	T	C	T	T	T
JAX00685137	9	7748862	0	G	A	G	G	G	G	G	A	G	G	G	G	G	H	G	A	A	G	G	G	G	H	G	G	G	H	H	G	G	A	G	G	G	G	H	G	G	G	G	G	G	G	G	G	G	H
JAX00167943	9	7785525	0	T	C	T	T	C	T	T	C	C	T	T	H	H	H	C	C	C	T	C	T	T	N	T	T	C	H	H	H	T	C	T	T	T	T	H	T	C	H	T	T	T	T	C	T	T	H
JAX00685159	9	7816998	0	A	T	A	A	A	A	A	T	T	A	A	A	A	H	A	T	T	A	A	A	A	H	A	A	A	H	H	A	A	T	A	A	A	A	H	A	H	A	A	A	A	A	A	A	A	H
JAX00167946	9	7821504	0	T	A	T	T	T	T	T	A	T	T	T	T	T	H	T	A	A	T	T	T	T	H	T	T	T	H	H	T	T	A	T	T	T	T	H	T	T	T	T	T	T	T	T	T	T	H
JAX00685166	9	7847708	0	T	C	T	T	T	T	T	C	C	T	T	T	T	T	T	H	H	T	T	T	T	T	T	T	T	T	T	T	T	N	T	T	T	T	T	T	H	T	T	T	T	T	T	T	T	T
JAX00685173	9	7936694	0	C	T	C	C	C	C	C	T	C	C	C	C	C	H	C	T	T	C	C	C	C	H	C	C	C	H	H	C	C	T	C	C	C	C	H	C	C	C	C	C	C	C	C	C	C	H
JAX00685174	9	7937393	0	A	G	A	A	A	A	A	G	G	A	A	A	A	H	A	G	G	A	A	A	A	H	A	A	A	H	H	A	A	G	A	A	A	A	H	A	H	A	A	A	A	A	A	A	A	H
JAX00167955	9	7938093	0	A	C	A	A	A	A	A	C	C	A	A	A	A	H	A	C	C	A	A	A	A	H	A	A	A	H	H	A	A	C	A	A	A	A	H	A	H	A	A	A	A	A	A	A	A	H
JAX00685175	9	7940552	0	C	T	C	C	C	C	C	C	T	C	C	C	C	C	C	C	C	C	C	C	C	C	C	C	C	C	C	C	C	C	C	C	C	C	C	C	H	C	C	C	C	C	C	C	C	C
JAX00167956	9	7964459	0	C	A	C	C	A	C	C	A	A	A	C	N	A	H	A	A	A	A	A	A	H	A	C	C	A	H	A	H	C	A	C	C	C	C	H	C	A	H	N	C	H	C	A	C	C	A
JAX00685177	9	7967086	0	C	T	C	C	T	C	C	C	T	T	C	H	T	C	T	C	C	T	T	T	H	H	C	C	T	C	H	H	C	C	C	C	C	C	C	C	T	H	H	C	H	C	T	C	C	N
JAX00685178	9	7967108	0	C	T	C	C	T	C	C	C	C	T	C	H	T	C	T	C	C	T	T	T	H	H	C	C	T	C	H	H	C	C	C	C	C	C	C	C	N	H	H	C	H	C	T	C	C	H
JAX00685179	9	7967190	0	A	G	A	A	G	A	A	G	G	G	A	H	G	H	G	G	G	G	G	G	H	G	A	A	G	H	G	H	A	G	A	A	A	A	H	A	G	H	H	A	H	A	G	A	A	G
JAX00685183	9	7973839	0	T	C	T	T	T	T	T	C	C	T	T	T	T	H	T	C	C	T	T	T	T	H	T	T	T	H	H	T	T	C	T	T	T	T	H	T	H	T	T	T	T	T	T	T	T	H
JAX00167958	9	7976036	0	G	A	G	G	A	G	G	A	A	A	G	H	A	H	A	A	A	A	A	A	H	A	G	G	A	H	A	H	G	A	G	G	G	G	H	G	A	H	H	G	H	G	A	G	G	A
JAX00685184	9	7979607	0	C	T	C	C	C	C	C	C	C	T	C	C	H	C	C	C	C	T	C	T	H	H	C	C	C	C	H	C	C	C	C	C	C	C	C	C	C	C	H	C	H	C	C	C	C	H
JAX00685192	9	8020291	0	A	G	A	A	A	A	A	G	G	A	A	A	A	H	A	G	G	A	A	A	A	H	A	A	A	H	H	A	A	G	A	A	A	A	H	A	H	A	A	A	A	A	A	A	A	H
JAX00685193	9	8023679	0	A	G	A	A	G	A	A	A	G	A	A	H	H	A	G	A	A	A	G	A	A	A	A	A	G	A	A	H	A	A	A	A	A	A	A	A	G	H	A	A	A	A	G	A	A	A
JAX00685198	9	8042371	0	C	T	C	C	C	C	C	C	T	C	C	C	C	C	C	C	C	C	C	C	C	C	C	C	C	C	C	C	C	C	C	C	C	C	C	C	H	C	C	C	C	C	C	C	C	C
JAX00167963	9	8056217	0	G	A	G	G	A	G	G	A	A	G	G	H	G	G	A	N	H	G	A	G	G	G	G	G	A	G	G	H	G	A	G	G	G	G	G	G	A	H	G	G	G	G	A	G	G	G
JAX00167964	9	8058032	0	A	G	A	A	G	A	A	G	G	A	A	G	A	G	G	G	G	A	G	A	A	G	A	A	G	G	G	N	A	G	A	A	A	A	N	A	G	N	A	A	A	A	G	A	A	N
JAX00685210	9	8108993	0	T	C	T	T	C	T	T	C	C	C	T	H	H	H	C	C	C	C	C	C	H	C	T	T	C	H	C	H	T	C	T	T	T	T	H	T	C	H	H	T	H	T	C	T	T	C
JAX00685212	9	8112983	0	G	A	G	G	G	G	G	G	A	G	G	G	G	G	G	G	G	G	G	G	G	G	G	G	G	G	G	G	G	G	G	G	G	G	G	G	H	G	G	G	G	G	G	G	G	G
JAX00685218	9	8123978	0	A	G	A	A	A	A	A	G	A	A	A	A	A	H	A	G	G	A	A	A	A	H	A	A	A	H	H	A	A	G	A	A	A	A	H	A	A	A	A	A	A	A	A	A	A	H
JAX00685219	9	8124381	0	T	A	T	T	T	T	T	T	A	T	T	T	T	T	T	T	T	T	T	T	T	T	T	T	T	T	T	T	T	T	T	T	T	T	T	T	H	T	T	T	T	T	T	T	T	T
JAX00685221	9	8130725	0	C	T	C	C	C	C	C	T	C	C	C	C	C	H	C	T	T	C	C	C	C	H	C	C	C	H	H	C	C	T	C	C	C	C	H	C	C	C	C	C	C	C	C	C	C	H
JAX00167969	9	8157587	0	A	G	A	A	G	A	A	G	G	G	A	H	H	H	G	G	G	G	G	G	H	G	A	A	G	H	G	H	A	G	A	A	A	A	H	A	G	H	H	A	H	A	G	A	A	G
JAX00685227	9	8177882	0	G	C	G	G	C	G	G	G	G	G	G	H	G	G	C	G	G	G	C	G	G	G	G	G	C	G	G	N	G	G	G	G	G	G	G	G	N	H	G	G	G	G	C	G	G	G
JAX00685231	9	8182838	0	A	G	A	A	A	A	A	A	A	G	A	A	H	A	A	A	A	G	A	G	H	H	A	A	A	A	H	A	A	A	A	A	A	A	A	A	A	A	H	A	H	A	A	A	A	H
JAX00685232	9	8183542	0	T	G	T	T	T	T	T	T	T	G	T	T	N	T	T	T	T	G	T	G	N	H	T	T	T	T	N	T	T	T	T	T	T	T	T	T	T	T	N	T	N	T	T	T	T	H
JAX00167973	9	8185662	0	G	A	G	G	A	G	G	A	A	A	G	H	H	H	A	A	A	A	A	A	H	A	G	G	A	H	A	H	G	A	G	G	G	G	H	G	A	H	H	G	H	G	A	G	G	A
JAX00685267	9	8444130	0	C	G	C	C	C	C	C	G	G	C	C	C	C	H	C	G	G	C	C	C	C	H	C	C	C	H	H	C	C	G	C	C	C	C	H	C	H	C	C	C	C	C	C	C	C	H
JAX00167993	9	8459449	0	T	G	T	T	G	T	T	G	G	G	T	H	H	H	G	G	G	G	G	G	H	G	T	T	G	H	G	H	T	G	T	T	T	T	H	T	G	N	H	T	H	T	G	T	T	G
JAX00685271	9	8459486	0	G	T	G	G	G	G	G	G	T	G	G	G	G	G	G	G	G	G	G	G	G	G	G	G	G	G	G	G	G	G	G	G	G	G	G	G	H	G	G	G	G	G	G	G	G	G
JAX00685272	9	8464910	0	G	A	G	G	G	G	G	G	A	G	G	G	G	G	G	G	G	G	G	G	G	G	G	G	G	G	G	G	G	G	G	G	G	G	G	G	H	G	G	G	G	G	G	G	G	G
JAX00167997	9	8500673	0	A	C	A	A	C	A	A	A	C	C	A	H	H	A	C	A	A	C	C	C	H	H	A	A	C	A	H	H	A	A	A	A	A	A	A	A	C	H	H	A	H	A	C	A	A	H
JAX00685275	9	8501502	0	A	G	A	A	A	A	A	G	A	A	A	A	A	H	A	G	G	A	A	A	A	H	A	A	A	H	H	A	A	G	A	A	A	A	H	A	A	A	A	A	A	A	A	A	A	H
JAX00685279	9	8504207	0	T	C	T	T	T	T	T	T	C	T	T	T	T	T	T	T	T	T	T	T	T	T	T	T	T	T	T	T	T	T	T	T	T	T	T	T	N	T	T	T	T	T	T	T	T	T
JAX00167999	9	8552404	0	T	G	T	T	G	T	T	G	G	G	T	H	H	H	G	G	G	G	G	G	H	G	T	T	G	H	G	H	T	G	T	T	T	T	H	T	G	H	H	T	H	T	G	T	T	G
JAX00168001	9	8570307	0	G	T	G	G	G	G	G	T	T	G	G	G	G	H	G	T	T	G	G	G	G	H	G	G	G	H	H	G	G	T	G	G	G	G	H	G	H	G	G	G	G	G	G	G	G	H
JAX00168003	9	8599214	0	A	G	A	A	G	A	A	G	G	G	A	H	H	H	G	G	G	G	G	G	H	G	A	A	G	H	G	H	A	G	A	A	A	A	H	A	G	H	H	A	H	A	G	A	A	G
JAX00685285	9	8600471	0	A	T	A	A	A	A	A	T	A	A	A	A	A	H	A	T	T	A	A	A	A	H	A	A	A	H	H	A	A	T	A	A	A	A	H	A	A	A	A	A	A	A	A	A	A	H
JAX00685291	9	8637209	0	T	C	T	T	T	T	T	C	T	T	T	T	T	H	T	C	C	T	T	T	T	H	T	T	T	H	H	T	T	C	T	T	T	T	H	T	T	T	T	T	T	T	T	T	T	H
JAX00685292	9	8641404	0	A	C	A	A	A	A	A	C	A	A	A	A	A	H	A	C	C	A	A	A	A	H	A	A	A	H	H	A	A	C	A	A	A	A	H	A	A	A	A	A	A	A	A	A	A	H
JAX00685296	9	8655292	0	C	G	C	C	C	C	C	C	C	G	C	C	H	C	C	C	C	G	C	G	H	H	C	C	C	C	H	C	C	C	C	C	C	C	C	C	C	C	H	C	H	C	C	C	C	H
JAX00685297	9	8655720	0	T	A	T	T	T	T	T	A	A	T	T	T	T	H	T	A	A	T	T	T	T	H	T	T	T	H	H	T	T	A	T	T	T	T	H	T	H	T	T	T	T	T	T	T	T	H
JAX00168007	9	8658851	0	T	G	T	T	T	T	T	T	G	T	T	T	T	T	T	T	T	T	T	T	T	T	T	T	T	T	T	T	T	T	T	T	T	T	T	T	N	T	T	T	T	T	T	T	T	T
JAX00685298	9	8658882	0	T	C	T	T	T	T	T	C	C	T	T	T	T	H	T	C	C	T	T	T	T	H	T	T	T	H	H	T	T	C	T	T	T	T	H	T	H	T	T	T	T	T	T	T	T	H
JAX00168008	9	8658996	0	T	C	T	T	T	T	T	C	C	T	T	T	T	C	T	C	C	T	T	T	T	C	T	T	T	C	C	T	T	C	T	T	T	T	C	T	C	T	T	T	T	T	T	T	T	C
JAX00236065	9	8708384	0	A	G	A	A	A	A	A	G	G	A	A	A	A	H	A	G	G	A	A	A	A	H	A	A	A	H	H	A	A	G	A	A	A	A	H	A	H	A	A	A	A	A	A	A	A	H
JAX00685311	9	8778861	0	G	A	G	G	A	G	G	A	A	A	G	H	H	H	A	A	A	A	A	A	H	A	G	G	A	H	A	H	G	A	G	G	G	G	H	G	A	H	H	G	H	G	A	G	G	A
JAX00168018	9	8790287	0	C	T	C	C	T	C	C	T	T	T	C	H	H	H	T	T	T	T	T	T	H	T	C	C	T	H	T	H	C	T	C	C	C	C	H	C	T	H	H	C	H	C	T	C	C	T
JAX00168019	9	8814901	0	T	C	T	T	C	T	T	C	C	C	T	H	H	H	C	C	C	C	C	C	H	C	T	T	C	H	C	H	T	C	T	T	T	T	H	T	C	H	N	T	H	T	C	T	T	C
JAX00236069	9	8833360	0	T	A	T	T	T	T	T	A	A	T	T	T	T	H	T	A	A	T	T	T	T	H	T	T	T	H	H	T	T	A	T	T	T	T	H	T	H	T	T	T	T	T	T	T	T	H
JAX00168022	9	8849307	0	A	G	A	A	G	A	A	G	G	G	A	A	A	H	G	G	G	G	G	G	A	G	A	A	G	N	H	H	A	G	A	A	A	A	H	A	G	N	H	A	H	A	G	A	A	G
JAX00685327	9	8854926	0	A	G	A	A	A	A	A	G	A	A	A	A	A	N	A	G	G	A	A	A	A	H	A	A	A	N	H	A	A	G	A	A	A	A	H	A	A	A	A	A	A	A	A	A	A	H
JAX00685329	9	8857529	0	C	T	C	C	C	C	C	T	T	C	C	C	C	H	C	T	T	C	C	C	C	N	C	C	C	N	H	C	C	T	C	C	C	C	C	C	N	C	C	C	C	C	C	C	N	H
JAX00685330	9	8859048	0	G	A	G	G	A	G	G	G	G	A	G	H	H	G	A	G	G	A	A	A	H	H	G	G	A	G	H	H	G	G	G	G	G	G	G	G	H	H	H	G	H	G	A	G	G	H
JAX00685333	9	8884493	0	T	C	T	T	T	T	T	C	C	T	T	T	T	H	T	C	C	T	T	T	T	H	T	T	T	H	H	T	T	C	T	T	T	T	H	T	H	T	T	T	T	T	T	T	T	H
JAX00685336	9	8891024	0	T	C	T	T	T	T	T	C	C	T	T	T	T	N	T	C	C	T	T	T	T	T	T	T	T	T	T	T	T	C	T	T	T	T	N	T	T	T	T	T	T	T	T	T	T	T
JAX00685337	9	8891683	0	G	A	G	G	G	G	G	A	G	G	G	G	G	H	G	A	A	G	G	G	G	H	G	G	G	H	H	G	G	A	G	G	G	G	H	G	G	G	G	G	G	G	G	G	G	H
JAX00685340	9	8916080	0	G	A	G	G	G	G	G	A	A	G	G	G	G	H	G	A	A	G	G	G	G	H	G	G	G	H	H	G	G	A	G	G	G	G	H	G	H	G	G	G	G	G	G	G	G	H
JAX00685343	9	8918105	0	T	C	T	T	T	T	T	C	C	T	T	T	T	H	T	C	C	T	T	T	T	H	T	T	T	H	H	T	T	C	T	T	T	T	H	T	H	T	T	T	T	T	T	T	T	H
JAX00168028	9	8928814	0	T	C	T	T	C	T	T	T	T	T	T	H	T	T	C	T	T	T	C	T	T	T	T	T	C	T	T	H	T	T	T	T	T	T	T	T	H	H	T	T	T	T	C	T	T	T
JAX00685345	9	8956777	0	T	G	T	T	T	T	T	G	T	T	T	T	T	H	T	G	G	T	T	T	T	H	T	T	T	H	H	T	T	G	T	T	T	T	H	T	T	T	T	T	T	T	T	T	T	H
JAX00685349	9	8961514	0	C	A	C	C	C	C	C	A	A	C	C	C	C	H	C	A	A	C	C	C	C	H	C	C	C	H	H	C	C	A	C	C	C	C	H	C	H	C	C	C	C	C	C	C	C	H
JAX00685350	9	8961769	0	T	C	T	T	T	T	T	C	C	T	T	T	T	H	T	C	C	T	T	T	T	H	T	T	T	H	H	T	T	C	T	T	T	T	H	T	H	T	T	T	T	T	T	T	T	H
JAX00685352	9	8965266	0	A	G	A	A	G	A	A	A	A	A	A	H	A	A	G	A	A	A	G	A	A	A	A	A	G	A	A	H	A	A	A	A	A	A	A	A	H	H	A	A	A	A	G	A	A	A
JAX00685353	9	8965475	0	C	G	C	C	C	C	C	C	G	C	C	C	C	C	C	C	C	C	C	C	C	C	C	C	C	C	C	C	C	C	C	C	C	C	C	C	H	C	C	C	C	C	C	C	C	C
JAX00685356	9	8966473	0	T	A	T	T	A	T	T	A	A	T	T	H	T	H	A	A	A	T	A	T	T	H	T	T	A	H	H	H	T	A	T	T	T	T	H	T	A	H	T	T	T	T	A	T	T	H
JAX00236070	9	8972051	0	T	C	T	T	T	T	T	C	C	T	T	T	T	H	T	C	C	T	T	T	T	H	T	T	T	H	H	T	T	C	T	T	T	T	N	T	H	T	T	T	T	T	T	T	T	H
JAX00685365	9	9052964	0	G	A	G	G	A	G	G	G	G	G	G	N	G	G	A	G	G	G	A	G	G	G	G	G	A	G	G	N	G	G	G	G	G	G	G	G	G	G	G	G	G	G	A	G	G	G
JAX00685368	9	9082978	0	C	T	C	C	C	C	C	C	T	C	C	H	C	N	C	C	C	C	C	C	C	C	C	C	C	C	C	C	N	C	C	C	C	C	C	C	H	C	C	C	C	C	C	C	C	C
JAX00168040	9	9088395	0	A	G	A	A	G	A	A	G	G	A	A	H	A	H	G	G	G	A	G	A	A	H	A	A	G	H	H	H	A	G	A	A	A	A	H	A	G	H	A	A	A	A	G	A	A	H
JAX00685377	9	9092528	0	G	A	G	G	A	G	G	A	G	G	G	H	G	H	A	A	A	G	A	G	G	H	G	G	A	H	H	H	G	A	G	G	G	G	H	G	N	H	G	G	G	G	A	G	G	H
JAX00685378	9	9099590	0	C	T	C	C	C	C	C	T	C	C	C	C	C	T	C	T	T	C	C	C	N	T	C	C	C	T	T	C	C	T	C	C	C	C	T	C	C	C	C	C	C	C	C	C	C	T
JAX00685379	9	9100610	0	C	A	C	C	A	C	C	C	C	C	C	H	C	C	A	C	C	C	A	C	C	C	C	C	A	C	C	H	C	C	C	C	C	C	C	C	H	H	C	C	C	C	A	C	C	C
JAX00685385	9	9138122	0	G	A	G	G	G	G	G	A	G	G	G	G	G	H	G	A	A	G	G	G	G	H	G	G	G	H	H	G	G	A	G	G	G	G	H	G	G	G	G	G	G	G	G	G	G	H
JAX00168044	9	9139492	0	A	G	A	A	A	A	A	G	G	A	A	A	A	H	A	G	G	A	A	A	A	H	A	A	A	H	H	A	A	G	A	A	A	A	H	A	H	A	A	A	A	A	A	A	A	H
JAX00685388	9	9142175	0	C	G	C	C	C	C	C	G	G	C	C	C	C	H	C	G	G	C	C	C	C	H	C	C	C	H	H	C	C	G	C	C	C	C	H	C	H	C	C	C	C	C	C	C	C	H
JAX00685392	9	9144495	0	G	C	G	G	G	G	G	G	C	G	G	G	G	G	G	G	G	G	G	G	G	G	G	G	G	G	G	G	G	G	G	G	G	G	G	G	H	G	G	G	G	G	G	G	G	G
JAX00685393	9	9145181	0	A	G	A	A	A	A	A	A	G	A	A	A	A	A	A	A	A	A	A	A	A	A	A	A	A	A	A	A	A	A	A	A	A	A	A	A	H	A	A	A	A	A	A	A	A	A
JAX00685394	9	9150083	0	C	T	C	C	C	C	C	T	C	C	C	C	C	H	C	T	T	C	C	C	C	H	C	C	C	H	H	C	C	T	C	C	C	C	H	C	C	C	C	C	C	C	C	C	C	H
JAX00685396	9	9153970	0	C	G	C	C	C	C	C	G	C	C	C	C	C	G	C	G	G	C	C	C	C	H	C	C	C	H	H	C	C	G	C	C	C	C	G	C	C	C	C	C	C	C	C	C	C	H
JAX00685399	9	9160443	0	A	G	A	A	A	A	A	A	G	A	A	A	A	A	A	A	A	A	A	A	A	A	A	A	A	A	A	A	A	A	A	A	A	A	A	A	H	A	A	A	A	A	A	A	A	A
JAX00236076	9	9198995	0	T	C	T	T	T	T	T	C	C	T	T	T	T	N	T	C	C	T	T	T	T	H	T	T	T	H	H	T	T	C	T	T	T	T	H	T	H	T	T	T	T	T	T	T	T	H
JAX00685412	9	9222278	0	A	G	A	A	G	A	A	A	A	A	A	H	A	A	G	A	A	A	G	A	A	A	A	A	G	A	A	H	A	A	A	A	A	A	A	A	H	H	A	A	A	A	G	A	A	A
JAX00168049	9	9222918	0	G	A	G	G	A	G	G	A	A	G	G	H	G	H	A	A	A	G	A	G	G	H	G	G	A	H	H	H	G	A	G	G	G	G	H	G	A	H	G	G	G	G	A	G	G	H
JAX00685416	9	9226007	0	C	T	C	C	T	C	C	C	T	C	C	H	C	C	T	C	C	C	T	C	C	C	C	C	T	C	C	H	C	C	C	C	C	C	C	C	T	H	C	C	C	C	T	C	C	C
JAX00685423	9	9251753	0	C	T	C	C	T	C	C	C	T	C	C	H	C	C	T	C	C	C	T	C	C	C	C	C	T	C	C	H	C	C	C	C	C	C	C	C	T	H	C	C	C	C	T	C	C	C
JAX00685424	9	9251935	0	A	G	A	A	G	A	A	A	G	A	A	H	A	A	G	A	H	A	G	N	A	A	A	A	G	A	N	H	A	A	A	A	A	A	A	A	G	H	A	A	A	A	G	A	A	A
JAX00685425	9	9252572	0	G	C	G	G	G	G	G	C	G	G	G	G	G	H	G	C	C	G	G	G	G	H	G	G	G	H	H	G	G	C	G	G	G	G	H	G	G	G	G	G	G	G	G	G	G	H
JAX00685430	9	9264965	0	C	T	C	C	C	C	C	T	T	C	C	C	C	H	C	T	T	C	C	C	C	H	C	C	C	H	H	C	C	T	C	C	C	C	H	C	H	C	C	C	C	C	C	C	C	H
JAX00685434	9	9265493	0	G	A	G	G	G	G	G	A	G	G	G	G	G	N	G	A	A	G	G	G	G	H	G	G	G	H	N	G	G	A	G	G	G	G	H	G	G	G	G	G	G	G	G	G	G	G
JAX00168056	9	9304231	0	A	T	A	A	T	A	A	T	T	A	A	H	A	H	T	T	T	A	T	A	A	H	A	A	T	H	H	A	A	T	A	A	A	A	H	A	T	A	A	A	A	A	T	A	A	H
JAX00685436	9	9316480	0	C	T	C	C	C	C	C	T	C	C	C	C	C	H	C	T	T	C	C	C	C	H	C	C	C	H	H	C	C	T	C	C	C	C	H	C	C	C	C	C	C	C	C	C	C	H
JAX00685441	9	9327020	0	G	A	G	G	A	G	G	G	G	G	G	H	G	G	A	G	G	G	A	G	G	G	G	G	A	G	G	H	G	G	G	G	G	G	G	G	H	H	G	G	G	G	A	G	G	G
JAX00685443	9	9327374	0	G	A	G	G	G	G	G	G	A	G	G	G	G	G	G	G	G	G	G	G	G	G	G	G	G	G	G	G	G	G	G	G	G	G	G	G	H	G	G	G	G	G	G	G	G	G
JAX00685445	9	9329884	0	A	G	A	A	A	A	A	G	G	A	A	A	A	H	A	G	G	A	A	A	A	H	A	A	A	H	H	A	A	G	A	A	A	A	H	A	H	A	A	A	A	A	A	A	A	H
JAX00685446	9	9330068	0	T	A	T	T	A	T	T	T	A	T	T	H	T	T	A	T	T	T	A	T	T	T	T	T	A	T	T	H	T	T	T	T	T	T	T	T	A	H	T	T	T	T	A	T	T	T
JAX00168060	9	9340166	0	T	G	T	T	G	T	T	G	G	G	T	H	H	H	G	G	G	G	G	G	H	G	T	T	G	H	G	H	T	G	T	T	T	T	H	T	G	H	H	T	H	T	G	T	T	G
JAX00685452	9	9357582	0	G	A	G	G	A	G	G	G	G	G	G	H	G	G	A	G	G	G	A	G	G	G	G	G	A	G	G	H	G	G	G	G	G	G	G	G	H	H	G	G	G	G	H	G	G	G
JAX00168063	9	9387039	0	T	C	T	T	C	T	T	C	C	C	T	H	H	H	C	C	C	C	C	C	H	C	T	T	C	H	C	H	T	C	T	T	T	T	H	T	C	H	H	T	H	T	C	T	T	C
JAX00685456	9	9391969	0	C	T	C	C	C	C	C	T	T	C	C	C	C	H	C	T	T	C	C	C	C	H	C	C	C	H	H	C	C	T	C	C	C	C	N	C	N	C	C	C	C	C	C	C	C	N
JAX00168065	9	9417613	0	A	G	A	A	A	A	A	G	G	A	A	A	A	H	A	G	G	A	A	A	A	N	A	A	A	N	H	A	A	G	A	A	A	A	A	A	A	A	A	A	A	A	A	A	A	A
JAX00168066	9	9417646	0	G	T	G	G	G	G	G	T	T	G	G	G	G	G	G	T	T	G	G	G	G	G	G	G	G	G	G	G	G	T	G	G	G	G	G	G	G	G	G	G	G	G	G	G	G	G
JAX00685460	9	9438009	0	G	A	G	G	G	G	G	G	A	G	G	G	G	G	G	G	G	G	G	G	G	G	G	G	G	G	G	G	G	G	G	G	G	G	G	G	H	G	G	G	G	G	G	G	G	G
JAX00685461	9	9438542	0	T	C	T	T	T	T	T	C	T	T	T	T	T	N	T	C	C	T	T	T	T	C	T	T	T	N	C	T	T	C	T	T	T	T	C	T	T	T	T	T	T	T	T	T	T	C
JAX00685466	9	9476504	0	C	T	C	C	C	C	C	C	T	T	C	C	H	C	C	C	C	T	C	T	H	T	C	C	C	C	T	C	C	C	C	C	C	C	C	C	H	C	H	C	H	C	C	C	C	T
JAX00685469	9	9491945	0	C	T	C	C	C	C	C	T	T	T	C	C	H	H	C	T	T	T	C	T	H	T	C	C	C	H	T	C	C	T	C	C	C	C	H	C	H	C	H	C	H	C	C	C	C	T
JAX00685471	9	9495886	0	G	A	G	G	G	G	G	G	A	G	G	G	G	G	G	G	G	G	G	G	G	G	G	G	G	G	G	G	G	G	G	G	G	G	G	G	H	G	G	G	G	G	G	G	G	G
JAX00168071	9	9499210	0	A	G	A	A	A	A	A	G	G	G	A	A	A	H	A	G	G	N	A	H	A	G	A	A	A	H	G	A	A	G	A	A	A	A	H	A	H	A	A	A	A	A	A	A	A	G
JAX00685473	9	9499372	0	T	C	T	T	T	T	T	C	T	T	T	T	T	T	T	C	H	T	T	T	T	T	T	T	T	T	T	T	T	C	T	T	T	T	T	T	T	T	T	T	T	T	T	T	T	N
JAX00685475	9	9499777	0	G	T	G	G	G	G	G	G	T	G	G	G	G	G	G	G	G	G	G	G	G	G	G	G	G	G	G	G	G	G	G	G	G	G	G	G	H	G	G	G	G	G	G	G	G	G
JAX00685480	9	9525676	0	G	A	G	G	G	G	G	A	A	G	G	G	G	H	G	A	A	G	G	G	G	H	G	G	G	H	H	G	G	A	G	G	G	G	H	G	H	G	G	G	G	G	G	G	G	H
JAX00168074	9	9525993	0	C	T	C	C	T	C	C	C	C	C	C	H	C	C	T	C	C	C	T	C	C	C	C	C	N	C	C	H	C	C	C	C	C	C	C	C	H	N	C	C	C	C	N	C	C	C
JAX00168075	9	9527464	0	C	T	C	C	T	C	C	T	T	T	C	H	H	H	T	T	T	T	T	T	H	T	C	C	T	H	T	H	C	T	C	C	C	C	H	C	T	H	H	C	H	C	T	C	C	T
JAX00685484	9	9546248	0	A	G	A	A	A	A	A	A	G	A	A	A	A	A	A	A	A	A	A	A	A	A	A	A	A	A	A	A	A	A	A	A	A	A	A	A	H	A	A	A	A	A	A	A	A	A
JAX00685486	9	9554001	0	A	T	A	A	A	A	A	A	A	T	A	A	H	A	A	A	A	T	A	T	H	H	A	A	A	A	H	A	A	A	A	A	A	A	A	A	A	A	H	A	H	A	A	A	A	H
JAX00168076	9	9580920	0	T	A	T	T	T	T	T	T	A	T	T	T	T	T	T	T	T	T	T	T	T	T	T	T	T	T	T	T	T	T	T	T	T	T	T	T	H	T	T	T	T	T	T	T	T	T
JAX00685490	9	9592093	0	C	A	C	C	C	C	C	A	A	A	C	C	H	H	C	A	A	A	C	A	H	A	C	C	C	H	A	C	C	A	C	C	C	C	H	C	H	C	H	C	H	C	C	C	C	A
JAX00685492	9	9598134	0	T	G	T	T	T	T	T	G	T	G	T	T	H	H	T	G	G	G	T	G	H	G	T	T	T	H	G	T	T	G	T	T	T	T	H	T	T	T	H	T	H	T	T	T	T	G
JAX00685493	9	9598204	0	T	C	T	T	T	T	T	C	C	C	T	T	H	H	T	C	C	C	T	C	H	C	T	T	T	H	C	T	T	C	T	T	T	T	H	T	H	T	H	T	H	T	T	T	T	C
JAX00685502	9	9607957	0	C	T	C	C	C	C	C	T	T	C	C	C	C	H	C	T	T	C	C	C	C	H	C	C	C	H	H	C	C	T	C	C	C	C	H	C	H	C	C	C	C	C	C	C	C	H
JAX00685509	9	9679193	0	T	C	T	T	T	T	T	C	C	T	T	T	T	H	T	C	C	T	T	T	T	H	T	T	T	H	H	T	T	C	T	T	T	T	H	T	H	T	T	T	T	T	T	T	T	H
JAX00685511	9	9696740	0	T	C	T	T	T	T	T	C	T	T	T	T	T	H	T	C	C	T	T	T	T	H	T	T	T	H	H	T	T	C	T	T	T	T	H	T	T	T	T	T	T	T	T	T	T	H
JAX00168086	9	9698009	0	G	A	G	G	G	G	G	A	G	G	G	G	G	H	G	A	A	G	G	G	G	H	G	G	G	H	H	G	G	A	G	G	G	G	H	G	G	G	G	G	G	G	G	G	G	H
JAX00685515	9	9748525	0	A	G	A	A	A	A	A	A	A	G	A	A	H	A	A	A	A	G	A	G	N	H	A	A	A	A	H	A	A	A	A	A	A	A	A	A	A	A	N	A	H	A	A	A	A	H
JAX00685517	9	9749606	0	C	G	C	C	C	C	C	C	C	G	C	C	H	C	C	C	C	G	C	G	C	H	C	C	C	C	H	C	C	C	C	C	C	C	C	C	C	C	N	C	H	C	C	C	C	H
JAX00168089	9	9749779	0	G	T	G	G	G	G	G	T	T	T	G	G	H	G	G	T	T	T	G	T	H	T	G	G	G	H	T	G	G	T	G	G	G	G	H	G	H	G	H	G	H	G	G	G	G	T
JAX00168090	9	9749931	0	G	A	G	G	G	G	G	G	A	G	G	G	G	G	G	G	G	G	G	G	G	G	G	G	G	G	G	G	G	G	G	G	G	G	G	G	H	G	G	G	G	G	G	G	G	G
JAX00685525	9	9758328	0	T	C	T	T	T	T	T	C	T	T	T	T	T	H	T	C	C	T	T	T	T	H	T	T	T	H	H	T	T	C	T	T	T	T	H	T	T	T	T	T	T	T	T	T	T	H
JAX00168091	9	9761187	0	C	A	C	C	C	C	C	C	A	C	C	C	C	C	C	C	C	C	C	C	C	C	C	C	C	C	C	C	C	C	C	C	C	C	C	C	N	C	C	C	C	C	C	C	C	C
JAX00685527	9	9762288	0	C	G	C	C	C	C	C	G	C	C	C	C	C	H	C	G	G	C	C	C	C	H	C	C	C	H	N	C	C	G	C	C	C	C	H	C	C	C	C	C	C	C	C	C	C	H
JAX00685529	9	9765691	0	G	A	G	G	G	G	G	A	A	G	G	G	G	H	G	A	A	G	G	G	G	H	G	G	G	H	H	G	G	A	G	G	G	G	N	G	H	G	N	G	G	G	G	G	G	H
JAX00236086	9	9778909	0	C	G	C	C	C	C	C	G	G	C	C	C	C	H	C	C	G	C	C	C	C	H	C	C	C	H	H	C	C	G	C	C	C	C	H	C	H	C	C	C	C	C	C	C	C	H
JAX00685536	9	9796194	0	C	T	C	C	C	C	C	C	T	C	C	C	C	C	C	C	C	C	C	C	C	C	C	C	C	C	C	C	C	C	C	C	C	C	C	C	C	C	C	C	C	C	C	C	C	C
JAX00685537	9	9796450	0	C	T	C	C	C	C	C	T	C	C	C	C	C	H	C	C	T	C	C	C	C	H	C	C	C	H	H	C	C	T	C	C	C	C	H	C	C	C	C	C	C	C	C	C	C	H
JAX00685542	9	9818134	0	A	G	A	A	A	A	A	A	A	G	A	A	H	A	A	A	A	G	A	G	H	H	A	A	A	A	H	A	A	A	A	A	A	A	A	A	A	A	H	A	H	A	A	A	A	H
JAX00168096	9	9820518	0	T	C	T	T	T	T	T	C	C	C	T	T	H	H	T	T	C	C	T	C	H	C	T	T	T	H	C	T	T	C	T	T	T	T	H	T	H	T	H	T	H	T	T	T	T	C
JAX00685554	9	9846546	0	T	C	T	T	T	T	T	T	C	T	T	T	T	T	T	T	T	T	T	T	T	T	T	T	T	T	T	T	T	T	T	T	T	T	T	T	T	T	T	T	T	T	T	T	T	T
JAX00685558	9	9870519	0	C	A	C	C	C	C	C	A	A	C	C	C	C	H	C	C	A	C	C	C	C	H	C	C	C	H	H	C	C	A	C	C	C	C	H	C	H	C	C	C	C	C	C	C	C	H
JAX00168100	9	9891949	0	A	C	A	A	A	A	A	C	A	A	A	A	A	H	A	A	C	A	A	A	A	H	A	A	A	H	H	A	A	C	A	A	A	A	H	A	A	A	A	A	A	A	A	A	A	H
JAX00168101	9	9895465	0	A	C	A	A	A	A	A	C	C	A	A	A	A	H	N	N	C	A	A	N	A	H	N	A	A	H	H	A	A	C	A	A	A	N	H	N	H	H	A	A	A	A	A	A	A	H
JAX00685562	9	9912850	0	C	A	C	C	C	C	C	C	A	C	C	C	C	C	C	C	C	C	C	C	C	C	C	C	C	C	C	C	C	C	C	C	C	C	C	C	C	C	C	C	C	C	C	C	C	C
JAX00685563	9	9914839	0	C	G	C	C	C	C	C	C	G	C	C	C	C	C	C	C	C	C	C	C	C	C	C	C	C	C	C	C	C	C	C	C	C	C	C	C	H	C	C	C	C	C	C	C	C	C
JAX00685567	9	9948026	0	C	G	C	C	C	C	C	C	G	C	C	C	C	C	C	C	C	C	C	C	C	C	C	C	C	C	C	C	C	C	C	C	C	C	C	C	H	C	C	C	C	C	C	C	C	C
JAX00685570	9	9962830	0	A	T	A	A	A	A	A	T	T	A	A	A	A	H	A	A	T	A	A	A	A	H	A	A	A	H	H	A	A	T	A	A	A	A	H	A	H	A	A	A	A	A	A	A	A	H
JAX00168108	9	9979566	0	C	T	C	C	C	C	C	T	T	C	C	C	C	H	C	C	T	C	C	C	C	H	C	C	C	H	H	C	C	T	C	C	C	C	H	C	H	C	C	C	C	C	C	C	C	H
JAX00685579	9	9985970	0	T	C	T	T	T	T	T	C	C	T	T	T	T	H	T	T	C	T	T	T	T	H	T	T	T	H	H	T	T	C	T	T	T	T	H	T	H	T	T	T	T	T	T	T	T	H
JAX00168111	9	10021591	0	A	G	A	A	A	A	A	G	G	A	A	A	A	N	A	A	G	A	A	A	A	H	A	A	A	N	H	A	A	G	A	A	A	A	H	A	N	A	A	A	A	A	A	A	A	H
JAX00685585	9	10035671	0	C	T	C	C	C	C	C	T	C	C	C	C	C	H	C	C	T	C	C	C	C	H	C	C	C	H	H	C	C	T	C	C	C	C	H	C	C	C	C	C	C	C	C	C	C	H
JAX00685586	9	10044770	0	T	G	T	T	T	T	T	T	G	T	T	T	T	T	T	T	T	T	T	T	T	T	T	T	T	T	T	T	T	T	T	T	T	T	T	T	H	T	T	T	T	T	T	T	T	T
JAX00168113	9	10059989	0	C	G	C	C	C	C	C	G	C	C	C	C	C	H	C	C	G	C	C	C	C	H	C	C	C	H	H	C	C	G	C	C	C	C	H	C	C	C	C	C	C	C	C	C	C	H
JAX00685587	9	10060268	0	T	C	T	T	T	T	T	C	C	T	T	T	T	H	T	T	C	T	T	T	T	H	T	T	T	H	H	T	T	C	T	T	T	T	H	T	H	T	T	T	T	T	T	T	T	H
JAX00685590	9	10065979	0	T	A	T	T	T	T	T	T	A	T	T	T	T	T	T	T	T	T	T	T	T	T	T	T	T	T	T	T	T	T	T	T	T	T	T	T	T	T	T	T	T	T	T	T	T	T
JAX00685591	9	10075459	0	A	G	A	A	A	A	A	G	G	A	A	A	A	H	A	A	G	A	A	A	A	H	A	A	A	H	H	A	A	G	A	A	A	A	H	A	H	A	A	A	A	A	A	A	A	H
JAX00685595	9	10083121	0	T	C	T	T	T	T	T	C	C	T	T	T	T	H	T	T	C	T	T	T	T	H	T	T	T	H	H	T	T	C	T	T	T	T	H	T	H	T	T	T	T	T	T	T	T	H
JAX00685596	9	10083184	0	A	G	A	A	A	A	A	G	G	A	A	A	A	H	A	A	G	A	A	A	A	H	A	A	A	H	H	A	A	G	A	A	A	A	H	A	H	A	A	A	A	A	A	A	A	H
JAX00685597	9	10084330	0	G	A	G	G	G	G	G	A	A	G	G	G	G	H	G	G	A	G	G	G	G	H	G	G	G	H	H	G	G	A	G	G	G	G	H	G	H	G	G	G	G	G	G	G	G	H
JAX00685602	9	10115239	0	T	C	T	T	T	T	T	C	C	C	T	T	H	H	T	T	C	C	T	C	H	C	T	T	T	H	C	T	T	C	T	T	T	T	H	T	H	T	H	T	N	T	T	T	T	C
JAX00168119	9	10143124	0	T	C	T	T	T	T	T	C	T	C	T	T	H	H	T	T	C	C	T	C	H	C	T	T	T	N	C	T	T	C	T	T	T	T	H	T	T	T	H	T	H	T	T	T	T	C
JAX00685606	9	10199887	0	T	C	T	T	T	T	T	C	C	C	T	T	H	H	T	T	C	C	T	C	H	C	T	T	T	H	C	T	T	C	T	T	T	T	H	T	H	T	H	T	H	T	T	T	T	C
JAX00236098	9	10246295	0	C	T	C	C	C	C	C	C	T	C	C	C	C	C	C	C	C	C	C	C	C	C	C	C	C	C	C	C	C	C	C	C	C	C	C	C	H	C	C	C	C	C	C	C	C	C
JAX00168127	9	10268598	0	G	A	G	G	G	G	G	A	G	A	G	G	N	H	G	G	A	A	G	A	H	A	G	G	G	H	H	G	G	A	G	G	G	G	H	G	N	N	A	G	H	G	G	G	G	A
JAX00685615	9	10273784	0	A	T	A	A	A	A	A	T	T	T	A	A	H	H	A	A	T	T	A	T	H	T	A	A	A	H	T	A	A	T	A	A	A	A	H	A	A	A	H	A	H	A	A	A	A	T
JAX00685616	9	10274179	0	T	A	T	T	T	T	T	A	T	A	T	T	H	H	T	T	A	A	T	A	H	A	T	T	T	H	A	T	T	A	T	T	T	T	H	T	T	T	H	T	H	T	T	T	T	A
JAX00685621	9	10340513	0	A	G	A	A	A	A	A	G	A	A	A	A	A	H	A	A	G	A	A	A	A	H	A	A	A	H	H	A	A	G	A	A	A	A	H	A	A	A	A	A	A	A	A	A	A	H
JAX00685626	9	10369370	0	A	T	A	A	A	A	A	A	T	A	A	A	A	A	A	A	A	A	A	A	A	A	A	A	A	A	A	A	A	A	A	A	A	A	A	A	H	A	A	A	A	A	A	A	A	A
JAX00168137	9	10376835	0	T	C	T	T	T	T	T	C	T	C	T	T	H	H	T	T	C	C	T	C	H	C	T	T	T	H	C	T	T	C	T	T	T	T	H	T	T	T	H	T	H	T	T	T	T	C
JAX00168138	9	10376951	0	G	A	G	G	G	G	G	A	G	A	G	G	H	H	G	G	A	A	G	A	H	A	G	G	G	H	A	G	G	A	G	G	G	G	H	G	G	G	H	G	H	G	G	G	G	A
JAX00168139	9	10418380	0	C	T	C	C	C	C	C	T	T	C	C	C	C	H	C	C	T	C	C	C	C	H	C	C	C	H	H	C	C	T	C	C	C	C	H	C	H	C	C	C	C	C	C	C	C	H
JAX00685635	9	10445557	0	G	A	G	G	G	G	G	G	A	G	G	G	G	G	G	G	G	G	G	G	G	G	G	G	G	G	G	G	G	G	G	G	G	G	G	G	H	G	G	G	G	G	G	G	G	G
JAX00685637	9	10450726	0	T	G	T	T	T	T	T	G	T	T	T	T	T	H	T	T	G	T	T	T	T	N	T	T	T	H	H	T	T	G	T	T	T	T	H	T	T	T	T	T	T	T	T	T	T	H
JAX00685638	9	10451288	0	G	A	G	G	G	G	G	A	A	G	G	G	G	H	G	G	A	G	G	G	G	H	G	G	G	H	H	G	G	A	G	G	G	G	H	G	H	G	G	G	G	G	G	G	G	H
JAX00168144	9	10454864	0	C	T	C	C	C	C	C	T	T	C	C	C	C	N	C	C	T	C	C	C	C	H	C	C	C	H	H	C	C	T	C	C	C	C	N	C	H	C	C	C	C	C	C	C	C	H
JAX00685647	9	10520352	0	T	C	T	T	T	T	T	C	T	T	T	T	T	N	T	T	C	T	T	T	T	H	T	T	T	N	N	T	T	C	T	T	T	T	T	T	T	T	T	T	T	T	T	T	T	H
JAX00685648	9	10520977	0	C	T	C	C	C	C	C	T	C	C	C	C	C	C	C	C	H	C	C	C	C	C	C	C	C	H	C	C	C	H	C	C	C	C	N	C	C	C	C	C	C	C	C	C	C	H
JAX00168148	9	10534851	0	T	C	C	T	T	T	T	T	T	T	T	T	N	T	T	C	T	T	T	T	H	T	T	T	T	T	T	H	C	T	T	T	T	T	T	T	T	T	H	T	N	C	T	N	T	T
JAX00685652	9	10561299	0	G	A	G	G	G	G	G	A	A	G	G	G	G	H	G	G	A	G	G	G	G	H	G	G	G	H	H	G	G	A	G	G	G	G	H	G	H	G	G	G	G	G	G	G	G	H
JAX00685655	9	10576267	0	T	C	T	T	T	T	T	C	T	T	T	T	T	H	T	T	C	T	T	T	T	H	T	T	T	H	H	T	T	C	T	T	T	T	H	T	T	T	T	T	T	T	T	T	T	H
JAX00236107	9	10623737	0	C	T	C	C	C	C	C	C	T	C	C	C	C	C	C	C	C	C	C	C	C	C	C	C	C	C	C	C	C	C	C	C	C	C	C	C	C	C	C	C	C	C	C	C	C	C
JAX00685665	9	10648322	0	C	A	C	C	C	C	C	C	A	C	C	C	C	C	C	C	C	C	C	C	C	C	C	C	C	C	C	C	C	C	C	C	C	C	C	C	C	C	C	C	C	C	C	C	C	C
JAX00168157	9	10661819	0	T	C	T	T	T	T	T	T	C	T	T	T	T	T	T	T	T	T	T	T	T	T	T	T	T	T	T	T	T	T	T	T	T	T	T	T	H	T	T	T	T	T	T	T	T	T
JAX00685669	9	10709470	0	T	C	T	T	T	T	T	T	C	T	T	T	T	T	T	T	T	T	T	T	T	T	T	T	T	T	T	T	T	T	T	T	T	T	T	T	H	T	T	T	T	T	T	T	T	T
JAX00685670	9	10710819	0	C	G	C	C	C	C	C	C	C	G	C	C	H	C	C	C	C	G	C	G	H	H	C	C	C	C	H	C	C	C	C	C	C	C	C	C	C	C	H	C	H	C	C	C	C	H
JAX00685674	9	10720600	0	T	A	T	T	T	T	T	A	T	T	T	T	T	H	T	T	A	T	T	T	T	H	T	T	T	H	H	T	T	A	T	T	T	T	H	T	T	T	T	T	T	T	T	T	T	H
JAX00685675	9	10723773	0	G	A	G	G	G	G	G	A	G	G	G	G	G	H	G	G	A	G	G	G	G	H	G	G	G	H	H	G	G	A	G	G	G	G	H	G	G	G	G	G	G	G	G	G	G	H
JAX00685676	9	10730992	0	T	G	T	T	T	T	T	G	T	G	T	T	H	H	T	T	G	G	T	G	H	G	T	T	T	H	G	T	T	G	T	T	T	T	H	T	T	T	H	T	H	T	T	T	T	G
JAX00168164	9	10736231	0	G	A	G	G	G	G	G	A	A	A	G	G	H	H	G	G	A	A	G	A	H	A	G	G	G	H	A	G	G	A	G	G	G	G	H	G	H	G	H	G	H	G	G	G	G	A
JAX00168165	9	10740382	0	G	A	G	G	G	G	G	A	A	A	G	G	H	H	G	G	A	A	G	A	H	A	G	G	G	H	A	G	G	A	G	G	G	G	H	G	H	G	N	G	H	G	G	G	G	A
JAX00685680	9	10749602	0	G	A	G	G	G	G	G	G	A	G	G	G	G	G	G	G	G	G	G	G	G	G	G	G	G	G	G	G	G	G	G	G	G	G	G	G	H	G	G	G	G	G	G	G	G	G
JAX00685686	9	10773366	0	G	A	G	G	G	G	G	A	G	G	G	G	G	H	G	G	A	G	G	G	G	H	G	G	G	H	H	G	G	A	G	G	G	G	H	G	G	G	G	G	G	G	G	G	G	H
JAX00168166	9	10779053	0	G	T	G	G	G	G	G	T	T	G	G	G	G	H	N	G	T	G	G	G	G	H	G	G	G	H	H	G	G	T	G	G	G	G	H	G	H	G	G	G	G	G	G	G	G	N
JAX00685691	9	10812991	0	A	T	A	A	A	A	A	T	A	A	A	A	A	H	A	A	T	A	A	A	A	H	A	A	A	H	H	A	A	T	A	A	A	A	H	A	A	A	A	A	A	A	A	A	A	H
JAX00685692	9	10816069	0	A	G	A	A	A	A	A	G	A	G	A	A	H	N	A	A	G	G	A	G	H	G	A	A	A	N	G	A	A	G	A	A	A	A	H	A	A	A	H	A	H	A	A	A	A	G
JAX00685693	9	10816087	0	A	G	A	A	A	A	A	G	A	G	A	A	H	H	A	A	G	G	A	G	H	G	A	A	A	H	G	A	A	G	A	A	A	A	H	A	A	A	H	A	H	A	A	A	A	G
JAX00168171	9	10826201	0	T	C	T	T	T	T	T	T	C	T	T	T	T	T	T	T	T	T	T	T	T	T	T	T	T	T	T	T	T	T	T	T	T	T	T	T	H	T	T	T	T	T	T	T	T	T
JAX00685696	9	10838896	0	T	C	T	T	T	T	T	C	C	C	T	T	H	H	T	T	C	C	T	C	H	C	N	T	T	H	C	T	T	C	T	T	T	T	H	N	H	T	H	T	N	T	T	T	T	C
JAX00685697	9	10839511	0	G	A	G	G	G	G	G	A	A	G	G	G	G	N	G	G	A	G	G	G	G	N	G	G	G	G	G	G	G	A	G	G	G	G	G	G	G	G	G	G	G	G	G	G	G	G
JAX00168172	9	10860832	0	T	C	T	T	T	T	T	T	C	T	T	T	T	T	T	T	T	T	T	T	T	T	T	T	T	T	T	T	T	T	T	T	T	T	T	T	N	T	T	T	T	T	T	T	T	T
JAX00685707	9	10861869	0	T	C	T	T	T	T	T	T	T	C	T	T	H	T	T	T	T	C	T	C	H	H	T	T	T	T	H	T	T	T	T	T	T	T	T	T	T	T	H	T	H	T	T	T	T	H
JAX00168175	9	10905128	0	G	A	G	G	G	G	G	A	A	A	G	G	G	H	G	G	A	A	G	A	H	A	G	G	G	H	A	G	G	A	G	G	G	G	H	G	H	G	H	G	H	G	G	G	G	A
JAX00236117	9	10945541	0	T	C	T	T	T	T	T	T	C	T	T	T	T	T	T	T	T	T	T	T	T	T	T	T	T	T	T	T	T	T	T	T	T	T	T	T	H	T	T	T	T	T	T	T	T	T
JAX00685712	9	10989357	0	C	G	C	C	C	C	C	G	C	C	C	C	C	H	C	C	G	C	C	C	C	H	C	C	C	H	H	C	C	G	C	C	C	C	H	C	C	C	C	C	C	C	C	C	C	H
JAX00685713	9	10991887	0	G	C	G	G	G	G	G	G	C	C	G	G	N	G	G	G	G	C	G	C	H	H	G	G	G	G	H	G	G	G	G	G	G	G	G	G	H	G	N	G	H	G	G	G	G	H
JAX00168187	9	11044279	0	A	T	A	A	A	A	A	A	T	A	A	A	A	A	A	A	A	A	A	A	A	A	A	A	A	A	N	A	A	A	A	A	A	A	A	A	H	H	A	A	A	A	A	A	A	A
JAX00685718	9	11052949	0	A	G	A	A	A	A	A	A	G	G	A	A	H	A	A	A	A	G	A	G	H	H	A	A	A	A	H	A	A	A	A	A	A	A	A	A	H	A	H	A	H	A	A	A	A	H
JAX00685722	9	11054724	0	G	A	G	G	G	G	G	G	G	A	G	G	H	G	G	G	G	A	G	A	H	H	G	G	G	G	H	G	G	G	G	G	G	G	G	G	G	G	H	G	H	G	G	G	G	H
JAX00168194	9	11139002	0	T	C	T	T	T	T	T	C	C	C	T	T	H	H	T	T	C	C	T	C	H	C	T	T	T	H	C	T	T	C	T	T	T	T	H	T	H	T	H	T	N	T	T	T	T	C
JAX00168195	9	11151724	0	T	A	T	T	T	T	T	T	A	T	T	T	T	T	T	T	T	T	T	T	T	T	T	T	T	T	T	T	T	T	T	T	T	T	T	T	H	T	T	T	T	T	T	T	T	T
JAX00168196	9	11193008	0	T	C	T	T	T	T	T	T	C	T	T	T	T	T	T	T	T	T	T	T	T	T	T	T	T	T	T	T	T	T	T	T	T	T	T	T	H	T	T	T	T	T	T	T	T	T
JAX00168198	9	11193110	0	T	A	T	T	T	T	T	T	A	T	T	T	T	T	T	T	T	T	T	T	T	T	T	T	T	T	T	T	T	T	T	T	T	T	T	T	H	T	T	T	T	T	T	T	T	T
JAX00685736	9	11193269	0	A	T	A	A	A	A	A	T	A	A	A	A	A	H	A	A	T	A	A	A	A	H	A	A	A	H	H	A	A	T	A	A	A	A	H	A	A	A	A	A	A	A	A	A	A	H
JAX00685738	9	11197396	0	A	G	A	A	A	A	A	G	G	A	A	A	A	H	A	A	G	A	A	A	A	H	A	A	A	H	H	A	A	G	A	A	A	A	H	A	A	A	A	A	A	A	A	A	A	H
JAX00168200	9	11214418	0	T	C	T	T	T	T	T	C	C	T	T	T	T	H	T	T	C	T	T	T	T	H	T	T	T	H	H	T	T	C	T	T	T	T	H	T	C	T	T	T	T	T	T	T	T	H
JAX00685743	9	11237847	0	T	C	T	T	T	T	T	T	C	T	T	T	T	T	T	T	T	T	T	T	T	T	T	T	T	T	T	T	T	T	T	T	T	T	T	T	C	T	T	T	T	T	T	T	T	T
JAX00685748	9	11246426	0	G	A	G	G	G	G	G	G	A	G	G	G	G	G	G	G	G	N	G	G	G	G	G	G	G	G	G	G	G	G	G	G	G	G	G	G	A	G	G	G	G	G	G	G	G	G
JAX00168203	9	11261797	0	A	G	A	A	A	A	A	A	A	G	A	A	H	A	A	A	A	G	A	G	H	H	A	A	A	A	H	A	A	A	A	A	A	A	A	A	A	A	H	A	H	A	A	A	A	H
JAX00685752	9	11278312	0	C	T	C	C	C	C	C	C	T	C	C	C	C	C	C	C	C	C	C	C	C	C	C	C	C	C	C	C	C	C	C	C	C	C	C	C	T	C	C	C	C	C	C	C	C	C
JAX00685760	9	11309963	0	G	A	G	G	G	G	G	G	G	A	G	G	H	G	G	G	G	A	G	A	H	H	G	G	G	G	H	G	G	G	G	G	G	G	G	G	G	G	H	G	H	G	G	G	G	H
JAX00685761	9	11309986	0	C	T	C	C	C	C	C	C	C	T	C	C	H	C	C	C	C	T	C	T	H	H	C	C	C	C	H	C	C	C	C	C	C	C	C	C	C	C	H	C	H	C	C	C	C	H
JAX00168209	9	11341081	0	C	T	C	C	C	C	C	C	T	C	C	C	C	C	C	C	C	C	C	N	C	C	C	C	C	C	C	C	C	C	C	C	C	C	C	C	T	N	C	C	C	C	C	C	C	C
JAX00685768	9	11393495	0	G	A	G	G	G	G	G	G	A	G	G	G	G	G	G	G	G	G	G	G	G	G	G	G	G	G	G	G	G	G	G	G	G	G	G	G	A	G	G	G	G	G	G	G	G	G
JAX00685771	9	11393757	0	T	G	T	T	T	T	T	G	G	G	T	T	H	H	T	T	G	G	T	G	H	G	T	T	T	H	G	T	T	G	T	T	T	T	H	T	G	T	N	T	H	T	T	T	T	G
JAX00168219	9	11459057	0	G	C	G	G	G	G	G	C	C	C	G	G	H	H	G	G	C	C	G	C	H	C	G	G	G	H	C	G	G	C	G	G	G	G	H	G	C	G	H	G	H	G	G	G	G	C
JAX00685779	9	11492454	0	C	T	C	C	C	C	C	C	T	C	C	C	C	C	C	C	C	C	C	C	C	C	C	C	C	C	C	C	C	C	C	C	C	C	C	C	T	C	C	C	C	C	C	C	C	C
JAX00685780	9	11494543	0	A	G	A	A	A	A	A	G	G	G	A	A	H	H	A	A	G	G	A	G	H	G	A	A	A	H	G	A	A	G	A	A	A	A	H	A	G	A	H	A	H	A	A	A	A	G
JAX00685781	9	11498548	0	G	A	G	G	G	G	G	G	A	G	G	G	G	G	G	G	G	G	G	G	G	G	G	G	G	G	G	G	G	G	G	G	G	G	G	G	A	G	G	G	G	G	G	G	G	G
JAX00168221	9	11499232	0	A	G	A	A	A	A	A	G	A	G	A	A	H	H	A	A	G	G	A	G	H	G	A	A	A	H	G	A	A	G	A	A	A	A	H	A	A	A	H	A	H	A	A	A	A	G
JAX00168222	9	11499481	0	C	G	C	C	C	C	C	G	C	G	C	C	H	H	C	C	G	G	C	G	H	G	C	C	C	H	G	C	C	G	C	C	C	C	H	C	C	C	H	C	H	C	C	C	C	G
JAX00236127	9	11502393	0	A	T	A	A	A	A	A	A	T	A	A	A	A	A	A	A	A	A	A	A	A	A	A	A	A	A	A	A	A	A	A	A	A	A	A	A	T	A	A	A	A	A	A	A	A	A
JAX00685786	9	11524821	0	C	T	C	C	C	C	C	T	T	T	C	C	H	H	C	C	T	T	C	T	H	T	C	C	C	H	T	C	C	T	C	C	C	C	H	C	T	C	H	C	H	C	C	C	C	T
JAX00685791	9	11575003	0	A	G	A	A	A	A	A	G	A	G	A	A	H	H	A	A	G	G	A	G	H	G	A	A	A	N	G	A	A	G	A	A	A	A	H	A	A	A	H	A	H	A	A	A	A	G
JAX00685795	9	11593355	0	C	T	C	C	C	C	C	T	T	T	C	C	N	C	C	C	T	T	C	T	H	T	C	C	C	H	T	C	C	T	C	C	C	C	C	C	T	C	N	C	N	C	C	C	C	T
JAX00168228	9	11599779	0	C	A	C	C	C	C	C	A	A	A	C	C	H	H	C	C	A	A	C	A	H	A	C	C	C	H	A	C	C	A	C	C	C	C	H	C	A	C	H	C	H	C	C	C	C	A
JAX00685799	9	11600137	0	A	T	A	A	A	A	A	A	T	A	A	A	A	A	A	A	A	A	A	A	A	A	A	A	A	A	A	A	A	A	A	A	A	A	A	A	T	A	A	A	A	A	A	A	A	A
JAX00168234	9	11666138	0	C	T	C	C	C	C	C	C	T	C	C	C	C	C	C	C	C	C	C	C	C	C	C	C	C	C	C	C	C	C	C	C	C	C	C	C	T	C	C	C	C	C	C	C	C	C
JAX00236131	9	11672647	0	G	A	G	G	G	G	G	A	A	A	G	G	H	H	G	G	A	A	G	A	H	A	G	G	G	H	A	G	G	A	G	G	G	G	H	G	A	G	H	G	H	G	G	G	G	A
JAX00236132	9	11672717	0	G	A	G	G	G	G	G	G	A	G	G	G	G	G	G	G	G	G	G	G	G	G	G	G	G	G	G	G	G	G	G	G	G	G	G	G	A	G	G	G	G	G	G	G	G	G
JAX00685808	9	11676510	0	T	C	T	T	T	T	T	T	C	T	T	T	T	T	T	T	T	T	T	T	T	T	T	T	T	T	T	T	T	T	T	T	T	T	T	T	C	T	T	T	T	T	T	T	T	T
JAX00685811	9	11702111	0	T	C	T	T	T	T	T	T	C	T	T	T	T	T	T	T	T	T	T	T	T	T	T	T	T	T	T	T	T	T	T	T	T	T	T	T	C	T	T	T	T	T	T	T	T	T
JAX00168241	9	11771521	0	T	G	T	T	T	T	T	T	G	T	T	T	T	T	T	T	T	T	T	T	T	T	T	T	T	T	T	T	T	T	T	T	T	T	T	T	G	T	T	T	T	T	T	T	T	T
JAX00685826	9	11875211	0	T	C	T	T	T	T	T	C	C	C	T	T	H	H	T	T	C	C	T	C	H	C	T	T	T	H	C	T	T	C	T	T	T	T	H	T	C	T	N	N	H	T	T	T	T	C
JAX00236135	9	11879039	0	T	C	T	T	T	T	T	T	C	T	T	T	T	T	T	T	T	T	T	T	T	T	N	T	T	T	T	T	T	T	T	T	T	T	T	T	C	T	T	T	T	T	T	T	T	T
JAX00685829	9	11880753	0	G	A	G	G	G	G	G	G	G	A	G	G	H	G	G	G	G	A	G	A	H	H	G	G	G	G	H	G	G	G	G	G	G	G	G	G	G	G	H	G	H	G	G	G	G	H
JAX00685830	9	11881190	0	A	C	A	A	A	A	A	A	C	A	A	A	A	A	A	A	A	A	A	A	A	A	A	A	A	A	A	A	A	A	A	A	A	A	A	A	N	A	A	A	A	A	A	A	A	A
JAX00236138	9	11905217	0	A	G	A	A	A	A	A	A	G	A	A	A	A	A	A	A	A	A	A	A	A	A	A	A	A	A	A	A	A	A	A	A	A	A	A	A	G	A	A	A	A	A	A	A	A	A
JAX00685841	9	11942650	0	A	T	A	A	A	A	A	T	A	T	A	A	H	H	A	A	T	T	A	T	H	T	A	A	A	H	T	A	A	T	A	A	A	A	H	A	A	A	H	A	H	A	A	A	A	T
JAX00685843	9	11965034	0	T	C	T	T	T	T	T	C	C	C	T	N	H	N	T	T	C	C	T	C	H	C	T	T	T	N	C	T	T	C	T	T	T	T	H	T	C	T	H	T	H	T	T	T	T	C
JAX00685846	9	11993982	0	A	G	A	A	A	A	A	G	G	G	A	A	H	H	A	A	G	G	A	G	H	G	A	A	A	H	G	A	A	G	A	A	A	A	H	A	G	A	H	A	H	A	A	A	A	G
JAX00685853	9	12027509	0	T	C	T	T	T	T	T	T	C	T	T	T	T	T	T	T	T	T	T	T	T	T	T	T	T	T	T	T	T	T	T	T	T	T	T	T	C	T	T	T	T	T	T	T	T	T
JAX00168263	9	12058999	0	T	C	T	T	T	T	T	C	C	C	T	T	H	H	T	T	C	C	T	C	H	C	T	T	T	H	C	T	T	C	T	T	T	T	H	T	C	T	H	T	H	T	T	T	T	C
JAX00168265	9	12106551	0	T	A	T	T	T	T	T	T	A	T	T	T	T	T	T	T	T	T	T	T	T	T	T	T	T	T	T	T	T	T	T	T	T	T	T	T	A	T	T	T	T	T	T	T	T	T
JAX00685861	9	12106735	0	G	A	G	G	G	G	G	G	A	G	G	G	G	G	G	G	G	G	G	G	G	G	G	G	G	G	G	G	G	G	G	G	G	G	G	G	A	G	G	G	G	G	G	G	G	G
JAX00236141	9	12112526	0	C	T	C	C	C	C	C	C	T	C	C	C	C	C	C	C	C	C	C	C	C	C	C	C	C	C	C	C	C	C	C	C	C	C	C	C	T	C	C	C	C	C	C	C	C	C
JAX00168269	9	12129580	0	T	C	T	T	T	T	T	T	C	T	T	T	T	T	T	T	T	T	T	T	T	T	T	T	T	T	T	T	T	T	T	T	T	T	T	T	C	T	T	T	T	T	T	T	T	T
JAX00168270	9	12129669	0	T	C	T	T	T	T	T	T	C	T	T	T	T	T	T	T	T	T	T	T	T	T	T	T	T	T	T	T	T	T	T	T	T	T	T	T	C	T	T	T	T	T	T	T	T	T
JAX00685866	9	12163205	0	G	T	G	G	G	G	G	T	G	G	G	G	G	N	G	G	T	G	G	G	G	H	G	G	G	H	H	G	G	T	G	G	G	G	H	G	G	G	G	G	G	G	G	G	G	H
JAX00685869	9	12164756	0	G	A	G	G	G	G	G	G	A	G	G	G	G	G	G	G	G	G	G	G	G	G	G	G	G	G	G	G	G	G	G	G	G	G	G	G	A	G	G	G	G	G	G	G	G	G
JAX00685871	9	12197302	0	C	T	C	C	C	C	C	C	T	C	C	C	C	C	C	C	C	C	C	C	C	C	C	C	C	C	C	C	C	C	C	C	C	C	C	C	T	C	C	C	C	C	C	C	C	C
JAX00685875	9	12243375	0	T	G	T	T	T	T	T	G	T	T	T	T	T	H	T	T	G	T	T	T	T	H	T	T	T	H	H	T	T	G	T	T	T	T	H	T	T	T	T	T	T	T	T	T	T	H
JAX00685878	9	12255047	0	C	T	C	C	C	C	C	C	T	C	C	C	C	C	C	C	C	C	C	C	C	C	C	C	C	C	C	C	C	C	C	C	C	C	C	C	T	C	C	C	C	C	C	C	C	C
JAX00168278	9	12255079	0	T	G	T	T	T	T	T	G	G	T	T	T	T	H	T	T	G	T	T	T	T	H	T	T	T	H	H	T	T	G	T	T	T	T	H	T	G	T	T	T	T	T	T	T	T	H
JAX00685879	9	12255248	0	A	G	A	A	A	A	A	A	G	A	A	A	A	A	A	A	A	A	A	A	A	A	A	A	A	A	A	A	A	A	A	A	A	A	A	A	G	A	A	A	A	A	A	A	A	A
JAX00168281	9	12303876	0	C	G	C	C	C	C	C	C	G	C	C	C	N	C	C	C	C	N	C	C	C	C	C	C	N	C	C	C	C	C	C	C	N	C	C	C	G	C	C	C	C	C	C	C	C	C
JAX00685881	9	12305310	0	T	A	T	T	T	T	T	T	A	T	T	T	T	T	T	T	T	T	T	T	T	T	T	T	T	T	T	T	T	T	T	T	T	T	T	T	A	T	T	T	T	T	T	T	T	T
JAX00685885	9	12320738	0	A	G	A	A	A	A	A	A	G	A	A	A	A	A	A	A	A	A	A	A	A	A	A	A	A	A	A	A	A	A	A	A	A	A	A	A	G	A	A	A	A	A	A	A	A	A
JAX00685891	9	12365275	0	T	G	T	T	T	T	T	T	T	G	T	T	H	T	T	T	T	G	T	G	H	H	T	T	T	T	H	T	T	T	T	T	T	T	T	T	T	T	H	T	H	T	T	T	T	H
JAX00685896	9	12398898	0	T	G	T	T	T	T	T	T	G	T	T	T	T	T	T	T	T	T	T	T	T	T	T	T	T	T	T	T	T	T	T	T	T	T	T	T	G	T	T	T	T	T	T	T	T	T
JAX00685900	9	12460867	0	C	A	C	C	C	C	C	C	A	C	C	C	C	C	C	C	C	C	C	C	C	C	C	C	C	C	C	C	C	C	C	C	C	C	C	C	H	C	C	C	C	C	C	C	C	C
JAX00685903	9	12477510	0	T	C	T	T	T	T	T	T	C	T	T	T	T	T	T	T	T	T	T	T	T	T	T	T	T	T	T	T	T	T	T	T	T	T	T	T	C	T	T	T	T	T	T	T	T	T
JAX00168295	9	12506133	0	G	A	G	G	G	G	G	G	A	A	G	G	N	G	G	G	G	A	G	A	N	H	G	G	G	G	H	G	G	G	G	G	G	G	G	G	A	G	A	G	H	G	G	G	G	N
JAX00168297	9	12506278	0	G	T	G	G	G	G	G	G	T	G	G	G	G	G	G	G	G	G	G	G	G	G	G	G	G	G	G	G	G	G	G	G	G	G	G	G	T	G	G	G	G	G	G	G	G	G
JAX00168299	9	12545932	0	A	T	A	A	A	A	A	A	T	A	A	A	A	A	A	A	A	A	A	A	A	A	A	A	A	A	A	A	A	A	A	A	A	A	A	A	T	A	A	A	A	A	A	A	A	A
JAX00685912	9	12555036	0	G	T	G	G	G	G	G	G	T	T	G	G	H	G	G	G	G	T	G	T	N	H	G	G	G	G	H	G	G	G	G	G	G	G	G	G	T	G	H	G	H	G	G	G	G	H
JAX00168302	9	12599157	0	T	G	T	T	T	T	T	T	G	T	T	T	T	T	T	T	T	T	T	T	T	T	T	T	T	T	T	T	T	T	T	T	T	T	T	T	G	T	T	T	T	T	T	T	T	T
JAX00685917	9	12601591	0	G	C	G	G	G	G	G	C	G	G	G	G	G	H	G	G	C	G	G	G	G	H	G	G	G	H	H	G	G	C	G	G	G	G	H	G	G	G	G	G	G	G	G	G	G	H
JAX00168305	9	12620082	0	G	A	G	G	G	G	G	G	A	A	G	G	H	G	G	G	G	A	G	A	H	N	G	G	G	G	H	G	G	G	G	G	G	G	G	G	A	G	H	G	H	G	G	G	G	H
JAX00685923	9	12626505	0	T	C	T	T	T	T	T	T	T	C	T	T	H	T	T	T	T	C	T	C	H	N	T	T	T	T	H	T	T	T	T	T	T	T	T	T	T	T	T	T	H	T	T	T	H	H
JAX00685925	9	12631021	0	C	T	C	C	C	C	C	C	T	C	C	C	C	C	C	C	C	C	C	C	C	C	C	C	C	C	C	C	C	C	C	C	C	C	C	C	T	C	C	C	C	C	C	C	C	C
JAX00685926	9	12637955	0	A	C	A	A	A	A	A	A	C	C	A	A	H	A	A	A	A	C	A	C	H	H	A	A	A	A	H	A	A	A	A	A	A	A	A	A	C	A	H	A	H	A	A	A	A	H
JAX00685927	9	12670932	0	A	C	A	A	A	A	A	C	C	C	A	A	H	H	A	A	C	C	A	C	H	C	A	A	A	N	C	A	A	C	A	A	A	A	H	A	C	A	N	A	N	A	A	A	A	C
JAX00685938	9	12717402	0	T	C	T	T	T	T	T	T	C	T	T	T	T	T	T	T	T	T	T	T	T	T	T	T	T	T	T	T	T	T	T	T	T	T	T	T	C	T	T	T	T	T	T	T	T	T
JAX00168315	9	12741073	0	T	C	T	T	T	T	T	T	C	C	T	T	H	T	T	T	T	C	T	C	H	H	T	T	T	T	H	T	T	T	T	T	T	T	T	T	C	T	H	T	H	T	T	T	T	H
JAX00168317	9	12775268	0	A	G	A	A	A	A	A	G	A	A	A	A	A	H	A	A	G	A	A	A	A	H	A	A	A	H	H	A	A	G	A	A	A	A	H	A	A	A	A	A	A	A	A	A	A	H
JAX00685945	9	12798297	0	G	A	G	G	G	G	G	G	A	G	G	G	G	G	G	G	N	G	G	G	G	G	G	G	G	G	G	G	G	G	G	G	G	G	G	G	A	G	G	G	G	G	G	G	G	G
JAX00168322	9	12858952	0	C	T	C	C	C	C	C	C	T	C	C	C	C	C	C	C	C	C	C	C	C	C	C	C	C	C	C	C	C	C	C	C	C	C	C	C	T	C	C	C	C	C	C	C	C	C
JAX00685952	9	12876483	0	C	T	C	C	C	C	C	C	T	C	C	C	C	C	C	C	C	C	C	C	C	C	C	C	C	C	C	C	C	C	C	C	C	C	C	C	T	C	C	C	C	C	C	C	C	C
JAX00685953	9	12876558	0	A	T	A	A	A	A	A	T	T	T	A	A	H	H	A	A	T	T	A	T	H	T	A	A	A	H	T	A	A	T	A	A	A	A	H	A	T	A	H	A	H	A	A	A	A	T
JAX00685955	9	12887500	0	G	A	G	G	G	G	G	G	A	G	G	G	G	G	G	G	G	G	G	G	G	G	G	G	G	G	G	G	G	G	G	G	G	G	G	G	A	G	G	G	G	G	G	G	G	G
JAX00685957	9	12895745	0	A	G	A	A	A	A	A	A	G	A	A	A	A	A	A	A	A	A	A	A	A	A	A	A	A	A	A	A	A	A	A	A	A	A	A	A	G	A	A	A	A	A	A	A	A	A
JAX00685958	9	12899818	0	C	T	C	C	C	C	C	T	C	T	C	C	H	N	C	C	T	T	C	T	H	T	C	C	C	H	T	C	C	T	C	C	C	C	H	C	C	C	C	C	H	C	C	C	C	T
JAX00685971	9	13011021	0	T	C	T	T	T	T	T	T	T	C	T	T	H	T	T	T	T	C	T	C	H	H	T	T	T	T	H	T	T	T	T	T	T	T	T	T	T	T	H	T	H	T	T	T	T	H
JAX00168335	9	13012216	0	G	A	G	G	G	G	G	G	A	G	G	G	G	G	G	G	G	G	G	G	G	G	G	G	G	G	G	G	G	G	G	G	G	G	G	G	A	G	G	G	G	G	G	G	G	G
JAX00168337	9	13058079	0	C	A	C	C	C	C	C	C	A	C	C	C	C	C	C	C	C	C	C	C	C	C	C	C	C	C	C	C	C	C	C	C	C	C	C	C	A	C	C	C	C	C	C	C	C	C
JAX00685985	9	13092853	0	A	G	A	A	A	A	A	A	G	A	A	A	A	A	A	A	A	A	A	A	A	A	A	A	A	A	A	A	A	A	A	A	A	A	A	A	G	A	A	A	A	A	A	A	A	A
JAX00168342	9	13097615	0	A	G	A	A	A	A	G	G	G	G	A	A	H	G	A	N	G	G	A	G	H	G	G	A	A	H	G	A	A	G	A	N	G	H	G	A	G	A	H	A	H	A	A	A	A	G
JAX00168343	9	13170503	0	A	T	T	A	A	T	T	T	A	A	H	A	H	T	A	T	T	A	A	A	H	H	T	T	A	T	H	H	T	T	A	T	T	T	T	A	A	A	H	T	H	T	A	H	A	H
JAX00685986	9	13175516	0	T	G	G	T	T	G	G	G	G	T	H	T	H	G	T	G	G	T	T	T	H	H	G	G	T	G	H	H	G	G	T	G	G	G	G	T	G	T	H	G	H	G	T	H	T	H
JAX00685987	9	13175734	0	C	T	T	C	C	T	T	T	C	C	H	C	H	T	C	T	T	C	C	C	H	H	T	T	C	T	H	H	T	T	C	T	T	T	T	C	C	C	H	T	H	T	C	H	C	H
JAX00685989	9	13177811	0	A	C	A	A	A	A	A	A	C	A	A	A	A	A	A	A	A	A	A	A	A	A	A	A	A	A	A	A	A	A	A	A	A	A	A	A	C	A	A	A	A	A	A	A	A	A
JAX00168346	9	13209151	0	A	G	G	A	A	G	G	G	A	A	H	A	H	G	A	G	G	A	A	A	H	H	G	G	A	G	H	H	G	G	A	G	G	G	G	A	A	A	N	G	G	G	A	H	A	N
JAX00685997	9	13215602	0	C	T	C	C	C	C	C	C	T	C	C	C	C	C	C	C	C	C	C	C	C	C	C	C	C	C	C	C	C	C	C	C	C	C	C	C	T	C	C	C	C	C	C	C	C	C
JAX00685999	9	13225703	0	T	C	T	T	T	T	T	T	C	T	T	T	T	T	T	T	T	T	T	T	T	T	T	T	T	T	T	T	T	T	T	T	T	T	T	T	C	T	T	T	T	T	T	T	T	T
JAX00686000	9	13225788	0	G	A	G	G	G	G	G	G	A	G	G	G	G	G	G	G	G	G	G	G	G	G	G	G	G	G	G	G	G	G	G	G	G	G	G	G	A	G	G	G	G	G	G	G	G	G
JAX00686008	9	13283391	0	C	A	C	C	C	C	C	C	A	C	C	C	C	C	C	C	C	C	C	C	C	C	C	C	C	C	C	C	C	C	C	C	C	C	C	C	A	C	C	C	C	C	C	C	C	C
JAX00686012	9	13312263	0	C	T	C	C	C	C	C	C	T	C	C	C	C	C	C	C	C	C	C	C	C	C	C	C	C	C	C	C	C	C	C	C	C	C	C	C	T	C	C	C	C	C	C	C	C	C
JAX00686014	9	13313531	0	G	A	G	G	G	G	G	G	A	A	G	G	H	G	G	G	G	A	G	A	H	H	G	G	G	G	H	G	G	G	G	G	G	G	G	G	A	G	H	G	H	G	G	G	G	H
JAX00686015	9	13313775	0	T	C	T	T	T	T	T	T	T	C	T	T	H	T	T	T	T	C	T	C	H	H	T	T	T	T	H	T	T	T	T	T	T	T	T	T	T	T	H	T	H	T	T	T	T	H
JAX00686017	9	13342286	0	C	T	T	C	C	T	T	C	C	C	H	C	H	H	C	T	T	C	C	C	H	C	T	T	C	H	C	H	T	C	C	T	T	T	H	C	C	C	H	T	H	T	C	H	C	C
JAX00236158	9	13343754	0	T	G	T	T	T	T	T	T	G	T	T	T	T	T	T	T	T	T	T	T	T	T	T	T	T	T	T	T	T	T	T	T	T	T	T	T	G	T	T	T	T	T	T	T	T	T
JAX00168357	9	13347439	0	G	A	A	G	G	A	A	G	A	G	H	G	H	H	G	A	A	G	G	G	H	G	A	A	G	H	G	H	A	G	G	A	A	A	H	G	A	G	H	A	H	A	G	H	G	G
JAX00686019	9	13350037	0	G	A	G	G	G	G	G	G	A	G	G	G	G	G	G	G	G	G	G	G	G	G	G	G	G	G	G	G	G	G	G	G	G	G	G	G	A	G	G	G	G	G	G	G	G	G
JAX00686022	9	13354858	0	T	C	C	T	T	C	C	T	T	T	H	T	H	H	T	C	C	T	T	T	H	T	C	C	T	H	T	H	C	T	T	C	C	C	H	T	T	T	H	C	H	C	T	H	T	T
JAX00686023	9	13359712	0	G	C	C	G	G	C	C	G	C	G	H	G	H	H	G	C	C	G	G	G	H	G	C	C	G	H	G	H	C	G	G	C	C	C	H	G	C	G	H	C	H	C	G	H	G	G
JAX00168359	9	13367803	0	G	A	A	G	G	A	A	G	G	G	H	G	H	H	G	A	A	G	G	G	H	G	A	A	G	H	G	H	A	G	G	A	A	A	H	G	G	G	H	A	H	A	G	H	G	G
JAX00686025	9	13376151	0	A	T	A	A	A	A	A	T	A	A	A	A	A	H	A	A	A	A	A	A	A	H	A	A	A	H	H	A	A	T	A	A	A	A	H	A	A	A	A	A	A	A	A	A	A	H
JAX00686027	9	13378003	0	A	G	A	A	A	A	G	G	G	A	A	A	A	G	A	A	A	A	A	A	A	H	G	A	A	G	H	A	A	G	A	A	G	A	G	A	G	A	A	A	A	A	A	A	A	H
JAX00686029	9	13387907	0	T	C	T	T	T	T	C	C	C	T	T	T	T	C	T	T	T	T	T	T	T	H	C	T	T	C	H	T	T	C	T	T	C	T	C	T	C	T	T	T	T	T	T	T	T	H
JAX00686032	9	13398146	0	G	A	G	G	G	G	G	G	A	G	G	G	G	G	G	G	G	G	G	G	G	G	G	G	G	G	G	G	G	G	G	G	G	G	G	G	A	G	G	G	G	G	G	G	G	G
JAX00686033	9	13399912	0	C	T	C	C	C	C	C	C	T	C	C	C	C	C	C	C	C	C	C	C	C	C	C	C	C	C	C	C	C	C	C	C	C	C	C	C	T	C	C	C	C	C	C	C	C	C
JAX00686036	9	13428276	0	C	A	C	C	C	C	C	A	A	A	C	C	H	H	C	C	C	A	C	A	H	A	C	C	C	H	A	C	C	A	C	C	C	C	H	C	A	C	H	C	H	C	C	C	C	A
JAX00686037	9	13430377	0	G	A	G	G	G	G	G	G	A	G	G	G	G	G	G	G	G	G	G	G	G	G	G	G	G	G	G	G	G	G	G	G	G	G	G	G	A	G	G	G	G	G	G	G	G	G
JAX00168364	9	13459837	0	T	C	T	T	T	T	T	C	C	C	T	T	H	H	T	T	T	C	T	C	H	C	T	T	T	H	C	T	T	C	T	T	T	T	H	T	C	T	H	T	H	T	T	T	T	C
JAX00168365	9	13460715	0	G	A	G	G	G	G	G	A	G	A	G	G	H	H	G	G	G	A	G	A	H	A	G	G	G	H	A	G	G	A	G	G	G	G	H	G	G	G	H	G	H	G	G	G	G	A
JAX00686045	9	13486833	0	T	C	T	T	T	T	T	T	C	T	T	T	T	T	T	T	T	T	T	T	T	T	T	T	T	T	T	T	T	T	T	T	T	T	T	T	N	T	T	T	T	T	T	T	T	T
JAX00168368	9	13515891	0	C	A	C	C	C	C	C	C	A	C	C	C	C	C	C	C	C	C	C	C	C	C	C	C	C	C	C	C	C	C	C	C	C	C	C	C	A	C	C	C	C	C	C	C	C	C
JAX00686046	9	13516385	0	T	G	T	T	T	T	T	T	G	T	T	T	T	T	T	T	T	T	T	T	T	T	T	T	T	T	T	T	T	T	T	T	T	T	T	T	G	T	T	T	T	T	T	T	T	T
JAX00686048	9	13532788	0	A	T	A	A	A	A	A	A	T	A	A	A	A	A	A	A	A	A	A	A	A	A	A	A	A	A	A	A	A	A	A	A	A	A	A	A	T	A	A	A	A	A	A	A	A	A
JAX00686051	9	13560496	0	A	G	A	A	A	A	A	G	G	G	A	A	H	H	A	A	A	G	A	G	H	G	A	A	A	H	G	A	A	G	A	A	A	A	H	A	G	A	H	A	H	A	A	A	A	G
JAX00686054	9	13600827	0	A	G	A	A	A	A	A	A	G	A	A	A	A	A	A	A	A	A	A	A	A	A	A	A	A	A	A	A	A	A	A	A	A	A	A	A	G	A	A	A	A	A	A	A	A	A
JAX00686055	9	13612865	0	A	G	A	A	A	A	A	A	A	G	A	A	H	A	A	A	A	G	A	G	H	A	A	A	A	A	H	A	A	A	A	A	A	A	A	A	A	A	H	A	H	A	A	A	A	H
JAX00168377	9	13620215	0	A	G	A	A	A	A	A	G	A	G	A	A	N	N	A	A	A	G	A	G	H	G	A	A	A	H	G	A	A	G	A	A	A	A	H	A	A	A	N	A	H	A	A	A	A	G
JAX00168378	9	13621235	0	A	G	A	A	A	A	A	A	G	A	A	A	A	A	A	A	A	A	A	A	A	A	A	A	A	A	A	A	A	A	A	A	A	A	A	A	G	A	A	A	A	A	A	A	A	A
JAX00686056	9	13621444	0	A	G	A	A	A	A	A	G	G	G	A	A	H	H	A	A	A	G	A	G	H	G	A	A	A	H	G	A	A	G	A	A	A	A	H	A	G	A	H	A	H	A	A	A	A	G
JAX00168379	9	13658518	0	A	G	A	A	A	A	A	A	G	A	A	A	A	A	A	A	A	A	A	A	A	A	A	A	A	A	A	A	A	A	A	A	A	A	A	A	G	A	A	A	A	A	A	A	A	A
JAX00168381	9	13660621	0	C	G	C	C	C	C	C	C	G	C	C	C	C	C	C	C	C	C	C	C	C	C	C	C	C	C	C	C	C	C	C	C	C	C	C	C	G	C	C	C	C	C	C	C	C	C
JAX00686062	9	13677989	0	C	A	C	C	C	C	C	A	C	A	C	C	H	H	C	C	C	A	C	A	H	A	C	C	C	H	A	C	C	A	C	C	C	C	H	C	C	C	H	C	H	C	C	C	C	A
JAX00686064	9	13701230	0	G	C	G	G	G	G	G	C	C	C	G	G	H	H	G	G	G	C	G	C	H	C	G	G	G	N	C	G	G	C	G	G	G	G	H	G	C	G	H	G	H	G	G	G	G	C
JAX00686065	9	13703483	0	T	C	T	T	T	T	T	C	C	C	T	T	H	H	T	T	T	C	T	C	N	C	T	T	T	H	C	T	T	C	T	T	T	T	N	T	C	T	H	T	H	T	T	T	T	C
JAX00686066	9	13722729	0	A	G	A	A	A	A	A	G	A	A	A	A	A	H	A	A	A	A	A	A	A	G	A	A	A	H	H	A	A	G	A	A	A	A	H	A	A	A	A	A	A	A	A	A	A	H
JAX00686073	9	13760703	0	T	C	T	T	T	T	T	T	C	T	T	T	T	T	T	T	T	T	T	T	T	T	T	T	T	T	T	T	T	T	T	T	T	T	T	T	C	T	T	T	T	T	T	T	T	T
JAX00686074	9	13761128	0	A	G	A	A	A	A	A	A	G	G	A	A	H	A	A	A	A	G	A	G	H	A	A	A	A	A	H	A	A	A	A	A	A	A	A	A	G	A	H	A	N	A	A	A	A	H
JAX00686077	9	13765656	0	T	C	T	T	T	T	C	C	C	C	T	T	H	C	T	T	T	C	T	C	H	C	C	T	T	C	C	T	T	C	T	T	C	T	C	T	C	T	H	T	H	T	T	T	T	C
JAX00686079	9	13769026	0	G	T	G	G	G	G	T	T	G	T	G	G	H	T	G	G	G	T	G	T	H	T	T	G	G	T	T	G	G	T	G	G	T	G	T	G	G	G	H	G	H	G	G	G	G	T
JAX00168388	9	13780056	0	A	G	A	A	A	A	A	A	G	A	A	A	A	A	A	A	A	N	A	A	A	A	A	A	A	A	A	A	A	A	A	A	A	A	A	A	G	A	A	A	A	A	A	A	A	A
JAX00168389	9	13780211	0	G	T	G	G	G	G	G	G	T	G	G	G	G	G	G	G	G	G	G	G	G	G	G	G	G	G	G	G	G	G	G	G	G	G	G	G	T	G	G	G	G	G	G	G	G	G
JAX00168390	9	13780264	0	G	T	G	G	G	G	G	G	T	G	G	G	G	G	G	G	G	G	G	G	G	G	G	G	G	G	G	G	G	G	G	G	G	G	G	G	T	G	G	G	G	G	G	G	G	G
JAX00168392	9	13821735	0	T	C	T	T	T	T	C	T	T	T	T	T	T	H	T	T	T	T	T	T	T	T	C	T	T	H	T	T	T	T	T	T	C	T	H	T	T	T	T	T	T	T	T	T	T	T
JAX00686085	9	13878703	0	T	C	T	T	T	T	T	T	C	C	T	T	H	T	T	T	T	C	T	C	H	T	T	T	T	T	H	T	T	T	T	T	T	T	T	T	C	T	H	T	H	T	T	T	T	H
JAX00168397	9	13888852	0	G	A	G	G	G	G	G	G	A	G	G	G	G	G	G	G	G	G	G	G	G	G	G	G	G	G	G	G	G	G	G	G	G	G	G	G	A	G	G	G	G	G	G	G	G	G
JAX00686090	9	13911665	0	T	C	T	T	T	T	T	T	C	T	T	T	T	T	T	T	T	T	T	T	T	T	T	T	T	T	T	T	T	T	T	T	T	T	T	T	C	T	T	T	T	T	T	T	T	T
JAX00686091	9	13912728	0	C	A	C	C	C	C	C	C	C	A	C	C	H	C	C	C	C	A	C	A	H	C	C	C	C	C	H	C	C	C	C	C	C	C	C	C	C	C	H	C	H	C	C	C	C	H
JAX00168401	9	13929023	0	G	C	G	G	G	G	G	C	C	C	G	G	H	H	G	G	G	C	G	C	H	C	G	G	G	H	C	G	G	C	G	G	G	G	H	G	C	G	H	G	H	G	G	G	G	C
JAX00168402	9	13949972	0	T	C	T	T	T	T	T	C	C	C	T	T	H	H	T	T	T	C	T	C	H	C	T	T	T	H	C	T	T	C	T	T	T	T	H	T	C	T	H	T	H	T	T	T	T	C
JAX00686094	9	13956171	0	C	G	C	C	C	C	C	G	C	C	C	C	C	H	C	C	C	C	C	C	C	G	C	C	C	H	H	C	C	G	C	C	C	C	H	C	C	C	C	C	C	C	C	C	C	H
JAX00168403	9	13987198	0	G	A	G	G	G	G	G	A	A	A	G	G	H	H	G	G	G	A	G	A	H	A	G	G	G	H	A	G	G	A	G	G	G	G	H	G	A	G	H	G	H	G	G	G	G	A
JAX00686099	9	14016626	0	C	G	C	C	C	C	C	G	G	G	C	C	H	N	C	C	C	G	C	G	H	G	C	C	C	N	G	C	C	G	C	C	C	C	H	C	N	C	H	C	H	C	C	C	C	G
JAX00168406	9	14018106	0	G	A	G	G	G	G	G	G	A	G	G	G	G	G	G	G	G	G	G	G	G	G	G	G	G	G	G	G	G	G	G	G	G	G	G	G	A	G	G	G	G	G	G	G	G	G
JAX00168407	9	14018838	0	G	A	G	G	G	G	G	A	A	G	G	G	G	H	G	G	G	G	G	G	G	A	G	G	G	H	H	G	G	A	G	G	G	G	H	G	A	G	G	G	G	G	G	G	G	H
JAX00686101	9	14031948	0	C	G	C	C	C	C	C	G	C	C	C	C	C	C	C	C	C	C	C	C	C	G	C	C	C	C	C	C	C	G	C	C	C	C	C	C	C	C	C	C	C	C	C	C	C	C
JAX00686102	9	14031989	0	G	A	G	G	G	G	G	A	G	G	G	G	G	G	G	G	G	G	G	G	G	A	G	G	G	G	G	G	G	A	G	G	G	G	G	G	G	G	G	G	G	G	G	G	G	G
JAX00686104	9	14041157	0	A	G	A	A	A	A	A	A	A	G	A	A	H	A	A	A	A	G	A	G	H	A	A	A	A	A	H	A	A	A	A	A	A	A	A	A	A	A	H	A	H	A	A	A	A	H
JAX00168410	9	14054183	0	T	C	T	T	T	T	T	T	C	T	T	T	T	T	T	T	T	T	T	T	T	T	T	T	T	T	T	T	T	T	T	T	T	T	T	T	C	T	T	T	T	T	T	T	T	T
JAX00686108	9	14070381	0	C	A	C	C	C	C	C	A	C	C	C	C	C	H	C	C	C	C	C	C	C	A	C	C	C	H	H	C	C	A	C	C	C	C	H	C	C	C	C	C	C	C	C	C	C	H
JAX00686109	9	14076723	0	C	T	C	C	C	C	C	T	T	T	C	C	H	H	C	C	C	T	C	T	H	T	C	C	C	H	T	C	C	T	C	C	C	C	H	C	T	C	H	C	H	C	C	C	C	T
JAX00168412	9	14098792	0	A	G	A	A	A	A	A	G	G	G	A	A	H	H	A	A	A	G	A	G	H	G	A	A	A	H	G	A	A	G	A	A	A	A	H	A	G	A	H	A	H	A	A	A	A	G
JAX00686116	9	14105398	0	T	G	T	T	T	T	T	T	G	G	T	T	H	T	T	T	T	G	T	G	H	T	T	T	T	T	H	T	T	T	T	T	T	T	T	T	G	T	H	T	H	T	T	T	T	H
JAX00236178	9	14112053	0	A	G	A	A	A	A	A	A	G	A	A	A	A	A	A	A	A	A	A	A	A	A	A	A	A	A	A	A	A	A	A	A	A	A	A	A	G	A	A	A	A	A	A	A	A	A
JAX00686125	9	14136482	0	T	C	T	T	T	T	T	C	T	T	T	T	T	H	T	T	T	T	T	T	T	C	T	T	T	H	H	T	T	C	T	T	T	T	H	T	T	T	T	T	T	T	T	T	T	H
JAX00190436	9	14160838	0	A	T	T	A	T	T	T	T	T	T	T	H	T	T	T	T	T	T	T	T	T	T	T	T	T	T	T	T	T	T	A	T	T	T	T	A	T	H	T	T	T	T	T	N	T	T
JAX00168419	9	14186928	0	C	T	C	C	C	C	C	C	T	C	C	C	C	C	C	C	C	C	C	C	C	C	C	C	C	C	C	C	C	C	C	C	C	C	C	C	T	C	C	C	C	C	C	C	C	C
JAX00168420	9	14187022	0	C	T	C	C	C	C	T	T	T	T	C	C	H	T	C	C	C	T	C	T	N	T	T	C	C	T	T	C	C	T	C	C	T	C	T	C	T	C	H	C	H	C	C	C	C	T
JAX00686137	9	14217013	0	T	A	T	T	T	T	T	T	T	A	T	T	H	T	T	T	T	A	T	A	H	T	T	T	T	T	H	T	T	T	T	T	T	T	T	T	T	T	H	T	H	T	T	T	T	H
JAX00686139	9	14256909	0	C	A	C	C	C	C	C	A	C	C	C	C	C	H	C	C	C	C	C	C	C	A	C	C	C	H	H	C	C	A	C	C	C	C	H	C	C	C	C	C	C	C	C	C	C	H
JAX00686140	9	14257166	0	T	C	T	T	T	T	T	C	C	T	T	T	T	H	T	T	T	T	T	T	T	C	T	T	T	H	H	T	T	C	T	T	T	T	H	T	C	T	T	T	T	T	T	T	T	H
JAX00168425	9	14260290	0	T	G	T	T	T	T	T	T	G	T	T	T	T	T	T	T	T	T	T	T	T	T	T	T	T	T	T	T	T	T	T	T	T	T	T	T	G	T	T	T	T	T	T	T	T	T
JAX00168426	9	14270796	0	A	G	A	A	A	A	A	G	G	A	A	A	A	H	A	A	A	A	A	A	A	G	A	A	A	N	H	A	A	G	A	A	A	A	H	A	G	A	A	A	A	A	A	A	A	H
JAX00168427	9	14298020	0	C	T	C	C	C	C	C	C	T	C	C	C	C	C	C	C	C	C	C	C	C	C	C	C	C	C	C	C	C	C	C	C	C	C	C	C	T	C	C	C	C	C	C	C	C	C
JAX00686148	9	14317866	0	T	C	T	T	T	T	T	C	C	T	T	T	T	H	T	T	T	T	T	T	T	C	T	T	T	H	H	T	T	C	T	T	T	T	H	T	C	T	T	T	T	T	T	T	T	N
JAX00168430	9	14338807	0	G	T	G	G	G	G	G	T	G	G	G	G	G	H	G	G	G	G	G	G	G	T	G	G	G	H	H	G	G	T	G	G	G	G	H	G	G	G	G	G	G	G	G	G	G	H
JAX00686151	9	14341745	0	G	A	G	G	G	G	G	G	G	A	G	G	H	G	G	G	G	A	G	A	H	G	G	G	G	G	N	G	G	G	G	G	G	G	G	G	G	G	H	G	H	G	G	G	G	H
JAX00686153	9	14345751	0	A	G	A	A	A	A	A	A	G	G	A	A	H	A	A	A	A	G	A	G	H	A	A	A	A	A	H	A	A	A	A	A	A	A	A	A	G	A	H	A	H	A	A	A	A	H
JAX00686156	9	14355263	0	G	A	G	G	G	G	G	A	A	G	G	G	G	H	G	G	G	G	G	G	G	N	G	G	G	N	H	G	G	A	G	G	G	G	H	G	A	G	G	G	G	G	G	G	G	N
JAX00686159	9	14360091	0	A	C	A	A	A	A	A	C	C	A	A	A	A	N	A	A	A	A	A	A	A	C	A	A	A	N	N	A	A	C	A	A	A	A	C	A	C	A	A	A	A	A	A	A	A	N
JAX00686160	9	14375791	0	T	C	T	T	T	T	T	T	C	C	T	T	H	T	T	T	T	C	T	C	H	T	T	T	T	T	H	T	T	T	T	T	T	T	T	T	C	T	H	T	H	T	T	T	T	H
JAX00686165	9	14399138	0	C	T	C	C	C	C	C	C	T	C	C	C	C	C	C	C	C	C	C	C	C	C	C	C	C	C	C	C	C	C	C	C	C	C	C	C	T	C	C	C	C	C	C	C	C	C
JAX00686168	9	14408954	0	G	A	G	G	G	G	G	A	G	G	G	G	G	H	G	G	G	G	G	G	G	A	G	G	G	H	H	G	G	A	G	G	G	G	H	G	G	G	G	G	G	G	G	G	G	H
JAX00686171	9	14423898	0	T	C	T	T	T	T	T	C	C	T	T	T	T	H	T	T	T	T	T	T	T	C	T	T	T	H	H	T	T	C	T	T	T	T	H	T	C	T	T	T	T	T	T	T	T	H
JAX00686199	9	14615156	0	T	C	T	T	T	T	T	T	C	T	T	T	T	T	T	T	T	T	T	T	T	T	T	T	T	T	T	T	T	T	T	T	T	T	T	T	C	T	T	T	T	T	T	T	T	T
JAX00168452	9	14619429	0	A	G	A	A	A	A	A	G	A	G	A	A	H	H	A	A	A	G	A	G	H	G	A	A	A	H	G	A	A	G	A	A	A	A	H	A	A	A	H	A	H	A	A	A	A	G
JAX00686206	9	14648183	0	G	A	G	G	G	G	G	A	A	G	G	G	G	H	G	G	G	G	G	G	G	A	G	G	G	H	H	G	G	A	G	G	G	G	H	G	A	G	G	G	G	G	G	G	G	H
JAX00686211	9	14683051	0	C	T	C	C	C	C	C	T	T	C	C	C	C	H	C	C	C	C	C	C	C	T	C	C	C	H	H	C	C	T	C	C	C	C	H	C	T	C	C	C	C	C	C	C	C	H
JAX00686212	9	14693929	0	T	C	T	T	T	T	T	C	C	C	T	T	H	H	T	T	T	C	T	C	H	C	T	T	T	H	C	T	T	C	T	T	T	T	H	T	C	T	H	T	H	T	T	T	T	C
JAX00686215	9	14729591	0	T	C	T	T	T	T	T	C	C	C	T	T	H	N	T	T	T	C	T	C	H	C	T	T	T	H	C	T	T	C	T	T	T	T	H	T	C	T	N	T	H	T	T	T	T	C
JAX00168461	9	14756676	0	T	C	T	T	T	T	T	C	C	T	T	T	T	H	T	T	T	T	T	T	T	C	T	T	T	H	H	T	T	C	T	T	T	T	H	T	C	T	T	T	T	T	T	T	T	H
JAX00686218	9	14759267	0	C	G	C	C	C	C	C	G	C	C	C	C	C	H	C	C	C	C	C	C	C	G	C	C	C	H	H	C	C	G	C	C	C	C	H	C	C	C	C	C	C	C	C	C	C	H
JAX00686219	9	14764052	0	A	C	A	A	A	A	A	A	C	A	A	A	A	A	A	A	A	A	A	A	A	A	A	A	A	A	A	A	A	A	A	A	A	A	A	A	C	A	A	A	A	A	A	A	A	A
JAX00686224	9	14799938	0	T	G	T	T	T	T	T	T	G	T	T	T	T	T	T	T	T	T	T	T	T	T	T	T	T	T	T	T	T	T	T	T	T	T	T	T	G	T	T	T	T	T	T	T	T	T
JAX00686227	9	14817964	0	G	A	G	G	G	G	G	A	G	G	G	G	G	H	G	G	G	G	G	G	G	A	G	G	G	H	H	G	G	A	G	G	G	G	H	G	G	G	G	G	G	G	G	G	G	H
JAX00686228	9	14825864	0	G	A	G	G	G	G	G	A	G	G	G	G	G	H	G	G	G	G	G	G	G	A	G	G	G	N	G	G	G	A	G	G	G	G	N	G	G	G	G	G	G	G	G	G	G	G
JAX00686229	9	14829796	0	T	C	T	T	T	T	C	C	C	T	T	T	T	C	T	T	T	T	T	T	T	C	N	T	T	C	H	T	T	C	T	T	H	T	C	T	C	T	T	T	T	T	T	T	T	H
JAX00686230	9	14831136	0	C	A	C	C	C	C	C	C	A	C	C	C	C	C	C	C	C	C	C	C	C	C	C	C	C	C	C	C	C	C	C	C	C	C	C	C	A	C	C	C	C	C	C	C	C	C
JAX00686239	9	14904643	0	G	A	G	G	G	G	G	A	G	G	G	G	G	H	G	G	G	G	G	G	G	A	G	G	G	H	H	G	G	A	G	G	G	G	H	G	G	G	G	G	G	G	G	G	G	H
JAX00168475	9	14936064	0	G	T	G	G	G	G	T	G	T	T	G	G	H	H	G	G	G	T	G	T	H	G	T	G	G	H	H	G	G	G	G	G	T	G	H	G	T	G	H	G	H	G	G	G	G	H
JAX00168476	9	14936096	0	T	C	T	T	T	T	C	C	C	C	T	T	H	C	T	T	T	C	T	C	H	C	C	T	T	C	C	T	T	C	T	T	C	T	C	T	C	T	H	T	H	T	T	T	T	C
JAX00168477	9	14939488	0	G	A	G	G	G	G	G	A	G	G	G	G	G	H	G	G	G	G	G	G	G	A	G	G	G	H	H	G	G	A	G	G	G	G	H	G	G	G	G	G	G	G	G	G	G	H
JAX00686245	9	14991713	0	T	C	T	T	T	T	T	C	C	T	T	T	T	H	T	T	T	T	T	T	T	C	T	T	T	H	H	T	T	C	T	T	T	T	H	T	C	T	T	T	T	T	T	T	T	H
JAX00686246	9	14994497	0	A	G	A	A	A	A	A	A	G	A	A	A	A	A	A	A	A	A	A	A	A	A	A	A	A	A	A	A	A	A	A	A	A	A	A	A	G	A	A	A	A	A	A	A	A	A
JAX00686248	9	15009322	0	T	C	T	T	T	T	T	T	C	T	T	T	T	T	T	T	T	T	T	T	T	T	T	T	T	T	T	T	T	T	T	T	T	T	T	T	C	T	T	T	T	T	T	T	T	T
JAX00686249	9	15010162	0	T	C	T	T	T	T	T	C	T	C	T	T	H	H	T	T	T	C	T	C	H	C	T	T	T	H	C	T	T	C	T	T	T	T	H	T	T	T	H	T	H	T	T	T	T	C
JAX00686254	9	15049235	0	A	T	A	A	A	A	A	T	T	T	A	A	H	H	A	A	A	T	A	T	H	T	A	A	A	H	T	A	A	T	A	A	A	A	H	A	T	A	H	A	N	A	A	A	A	T
JAX00686259	9	15074498	0	T	C	T	T	T	T	T	C	C	T	T	T	T	H	T	T	T	T	T	T	T	C	T	T	T	H	H	T	T	C	T	T	T	T	H	T	C	T	T	T	T	T	T	T	T	H
JAX00686263	9	15109308	0	A	G	A	A	A	A	A	A	A	G	A	A	H	A	A	A	A	G	A	G	H	A	A	A	A	A	H	A	A	A	A	A	A	A	A	A	A	A	H	A	H	A	A	A	A	H
JAX00686265	9	15109897	0	T	C	T	T	T	T	T	T	C	C	T	T	H	T	T	T	T	C	T	C	H	T	T	T	T	T	H	T	T	T	T	T	T	T	T	T	C	T	H	T	H	T	T	T	T	H
JAX00686266	9	15112008	0	A	G	A	A	A	A	A	A	G	G	A	A	H	A	A	A	A	G	A	G	N	A	A	A	A	A	H	A	A	A	A	A	A	A	A	A	G	A	N	A	H	A	A	A	A	H
JAX00686269	9	15117905	0	T	C	T	T	T	T	T	C	C	C	T	T	H	H	T	T	T	C	T	C	H	C	T	T	T	H	C	T	T	C	T	T	T	T	H	T	C	T	H	T	H	T	T	T	T	C
JAX00686270	9	15122811	0	C	T	C	C	C	C	C	T	C	C	C	C	C	H	C	C	C	C	C	C	C	T	C	C	C	H	H	C	C	T	C	C	C	C	H	C	C	C	C	C	C	C	C	C	C	H
JAX00686273	9	15136709	0	A	G	A	A	A	A	A	G	A	A	A	A	A	H	A	A	A	A	A	A	A	G	A	A	A	H	H	A	A	G	A	A	A	A	H	A	A	A	A	A	A	A	A	A	A	H
JAX00686274	9	15165796	0	G	A	G	G	G	G	G	A	A	G	G	G	G	H	G	G	G	G	G	G	G	A	G	G	G	H	H	G	G	A	G	G	G	G	H	G	A	G	G	G	G	G	G	G	G	H
JAX00168493	9	15169894	0	C	T	C	C	C	C	C	T	T	C	C	C	C	H	C	C	C	C	C	C	C	T	C	C	C	H	H	C	C	T	C	C	C	C	H	C	T	C	C	C	C	C	C	C	C	H
JAX00686275	9	15172626	0	T	C	T	T	T	T	T	C	C	T	T	T	T	N	T	T	T	T	T	T	T	C	T	T	T	N	H	T	T	C	T	T	T	T	H	T	C	T	T	T	T	T	T	T	T	H
JAX00686276	9	15196027	0	T	C	T	T	T	T	T	C	C	T	T	T	T	H	T	T	T	T	T	T	T	C	T	T	T	H	H	T	T	C	T	T	T	T	H	T	C	T	T	T	T	T	T	T	T	H
JAX00686278	9	15200255	0	C	A	C	C	C	C	C	C	A	C	C	C	C	C	C	C	C	C	C	C	C	C	C	C	C	C	C	C	C	C	C	C	C	C	C	C	A	C	C	C	C	C	C	C	C	C
JAX00686282	9	15233353	0	G	A	G	G	G	G	G	G	G	A	G	G	H	G	G	G	G	A	G	A	H	G	G	G	G	G	H	G	H	G	G	G	G	G	G	G	G	G	H	G	H	G	G	G	G	H
JAX00686283	9	15237271	0	G	T	G	G	G	G	G	T	T	G	G	G	G	H	G	G	G	G	G	G	G	T	G	G	G	H	H	G	G	T	G	G	G	G	H	G	N	G	G	G	G	G	G	G	G	H
JAX00168500	9	15259028	0	G	A	G	G	G	G	G	A	G	G	G	G	G	H	G	G	G	G	G	G	G	A	G	G	G	H	H	G	G	A	G	G	G	G	H	G	G	G	G	G	G	G	G	G	G	H
JAX00686286	9	15263716	0	C	T	C	C	C	C	C	T	T	C	C	C	C	H	C	C	C	C	C	C	C	T	C	C	C	H	H	C	C	T	C	C	C	C	H	C	T	C	C	C	C	C	C	C	C	H
JAX00168502	9	15293576	0	A	G	A	A	A	A	A	G	G	A	A	A	A	H	A	A	A	A	A	A	A	G	A	A	A	H	H	A	A	G	A	A	A	A	H	A	G	A	A	A	A	A	A	A	A	H
JAX00686293	9	15303102	0	A	G	A	A	A	A	G	G	G	G	A	A	H	G	A	A	A	G	A	G	H	G	G	A	A	G	G	A	H	G	A	A	G	A	G	A	G	A	H	A	H	A	A	A	A	G
JAX00686298	9	15328858	0	G	A	G	G	G	G	A	A	A	A	G	G	H	A	G	G	G	A	G	A	H	A	A	G	G	A	A	G	H	A	G	G	A	G	A	G	A	G	H	G	H	G	G	G	G	A
JAX00686306	9	15366493	0	T	C	T	T	T	T	T	C	C	T	T	T	T	H	T	T	T	T	T	T	T	C	T	T	T	H	H	T	T	C	T	T	T	T	H	T	C	T	T	T	T	T	T	T	T	H
JAX00686307	9	15366520	0	T	G	T	T	T	T	T	G	G	T	T	T	T	T	T	T	T	T	T	T	T	G	T	T	T	N	T	T	T	G	T	T	T	T	T	T	G	T	T	T	T	T	T	T	T	T
JAX00686308	9	15366779	0	G	A	G	G	G	G	G	A	A	G	G	G	G	H	G	G	G	G	G	G	G	A	G	G	G	H	H	G	G	A	G	G	G	G	H	G	A	G	G	G	G	G	G	G	G	H
JAX00686316	9	15406863	0	C	G	C	C	C	C	C	G	G	C	C	C	C	H	C	C	C	C	C	C	C	G	C	C	C	H	H	C	C	G	C	C	C	C	H	C	G	C	C	C	C	C	C	C	C	H
JAX00168511	9	15414151	0	G	A	G	G	G	G	G	A	A	G	G	G	G	H	G	G	G	G	G	G	G	A	G	G	G	H	H	G	G	A	G	G	G	G	H	G	A	G	G	G	G	G	G	G	G	H
JAX00168513	9	15422066	0	G	A	G	G	G	G	G	G	G	A	G	G	H	G	G	G	G	A	G	A	H	G	G	G	G	G	H	G	H	G	G	G	G	G	G	G	G	G	H	G	H	G	G	G	G	H
JAX00686321	9	15429797	0	C	T	C	C	C	C	C	C	T	C	C	C	C	C	C	C	C	C	C	C	C	C	C	C	C	C	C	C	C	C	C	C	C	C	C	C	T	C	C	C	C	C	C	C	C	C
JAX00686327	9	15472065	0	A	G	A	A	A	A	A	G	G	G	A	A	G	H	A	A	A	G	A	G	G	G	A	A	A	H	G	A	G	G	A	A	A	A	H	A	G	A	N	A	H	A	A	A	A	G
JAX00686328	9	15477166	0	T	A	T	T	T	T	T	A	T	T	T	T	T	H	T	T	T	T	T	T	T	A	T	T	T	H	H	T	T	A	T	T	T	T	H	T	N	T	T	T	T	T	T	T	T	H
JAX00686331	9	15505619	0	C	T	C	C	C	C	T	C	C	C	C	C	C	H	C	C	C	C	C	C	C	C	T	C	C	H	C	C	C	C	C	C	T	C	H	C	C	C	C	C	C	C	C	C	C	C
JAX00686342	9	15530674	0	C	A	C	C	C	C	A	C	C	C	C	C	C	N	C	C	C	C	C	C	C	C	A	C	C	A	C	C	C	C	C	C	A	C	A	C	C	C	C	C	C	C	C	C	C	C
JAX00686345	9	15556674	0	C	T	C	C	C	C	C	T	T	C	C	C	C	H	C	C	C	C	C	C	C	T	C	C	C	H	H	C	C	T	C	C	C	C	H	C	T	C	C	C	C	C	C	C	C	H
JAX00168525	9	15580668	0	C	T	C	C	C	C	C	C	C	T	C	C	H	C	C	C	C	T	C	T	H	C	C	C	C	C	H	C	H	C	C	C	C	C	C	C	N	C	H	C	H	C	C	C	C	H
JAX00686354	9	15624338	0	G	A	G	G	G	G	G	G	G	A	G	G	H	G	G	G	G	A	G	A	H	G	G	G	G	G	H	G	H	G	G	G	G	G	G	G	G	G	H	G	H	G	G	G	G	H
JAX00168531	9	15661524	0	A	G	A	A	A	A	G	G	G	A	A	A	A	G	A	A	A	A	A	A	A	G	G	A	A	G	H	A	A	G	A	A	G	A	G	A	G	A	A	A	A	A	A	A	A	H
JAX00686361	9	15674175	0	C	T	C	C	C	C	T	C	C	T	C	C	H	H	C	C	C	T	C	T	H	C	T	C	C	H	H	C	H	C	C	C	T	C	H	C	C	C	H	C	H	C	C	C	C	H
JAX00686362	9	15674405	0	G	C	G	G	G	G	G	C	C	G	G	G	G	H	G	G	G	G	G	G	G	C	G	G	G	H	H	G	G	C	G	G	G	G	H	G	C	G	G	G	G	G	G	G	G	H
JAX00686363	9	15676086	0	G	A	G	G	G	G	G	A	A	G	G	G	G	H	G	G	G	G	G	G	G	A	G	G	G	H	H	G	G	A	G	G	G	G	H	G	A	G	G	G	G	G	G	G	G	H
JAX00686364	9	15678043	0	T	A	T	T	T	T	A	T	A	A	T	T	H	H	T	T	T	A	T	A	H	T	A	T	T	H	H	T	H	T	T	T	A	T	H	T	A	T	H	T	H	T	T	T	T	H
JAX00686367	9	15678827	0	C	G	C	C	C	C	G	G	G	G	C	C	H	G	C	C	C	G	C	G	H	G	G	C	C	G	G	C	H	G	C	C	G	C	G	C	G	C	N	C	N	C	C	C	C	G
JAX00686368	9	15683500	0	T	A	T	T	T	T	T	A	T	T	T	T	T	H	T	T	T	T	T	T	T	A	T	T	T	H	H	T	T	A	T	T	T	T	H	T	T	T	T	T	T	T	T	T	T	A
JAX00686369	9	15685456	0	T	A	T	T	T	T	A	T	T	A	T	T	H	H	T	T	T	A	T	A	H	T	A	T	T	H	H	T	H	T	T	T	A	T	H	T	T	T	H	T	H	T	T	T	T	H
JAX00686372	9	15716107	0	A	T	A	A	A	A	A	A	T	A	A	A	A	A	A	A	A	A	A	A	A	A	A	A	A	A	A	A	A	A	A	A	A	A	A	A	T	A	A	A	A	A	A	A	A	A
JAX00686375	9	15747046	0	A	G	A	A	A	A	A	G	G	A	A	A	A	H	A	A	A	A	A	A	A	G	A	A	A	H	H	A	A	G	A	A	A	A	H	A	G	A	A	A	A	A	A	A	A	H
JAX00686378	9	15747808	0	C	A	C	C	C	C	A	A	A	A	C	C	H	A	C	C	C	A	C	A	H	A	A	C	C	A	A	C	H	A	C	C	A	C	A	C	A	C	H	C	H	C	C	C	C	A
JAX00686381	9	15749320	0	T	C	T	T	T	T	C	C	T	C	T	T	H	C	T	T	T	C	T	C	H	C	C	T	T	C	C	T	H	C	T	T	C	T	C	T	T	T	H	T	H	T	T	T	T	C
JAX00686382	9	15749515	0	T	C	T	T	T	T	C	T	T	C	T	T	H	H	T	T	T	C	T	C	H	T	C	T	T	H	H	T	H	T	T	T	C	T	H	T	T	T	H	T	H	T	T	T	T	H
JAX00686388	9	15765835	0	T	G	T	T	T	T	G	G	G	T	T	T	T	G	T	T	T	T	T	T	T	G	G	T	T	G	H	T	T	G	T	T	G	T	G	T	G	T	T	T	T	T	T	T	T	H
JAX00686389	9	15765998	0	T	C	T	T	T	T	C	C	C	C	T	T	H	C	T	T	T	C	T	C	H	C	C	T	T	C	C	T	H	C	T	T	C	T	C	T	C	T	H	T	H	T	T	T	T	C
JAX00686391	9	15766506	0	C	A	C	C	C	C	C	C	C	A	C	C	H	C	C	C	C	A	C	A	H	C	C	C	C	C	H	C	H	C	C	C	C	C	C	C	H	C	H	C	H	C	C	C	C	H
JAX00686392	9	15766779	0	C	T	C	C	C	C	T	T	T	T	C	C	H	T	C	C	C	T	C	T	H	T	T	C	C	T	T	C	H	T	C	C	T	C	T	C	T	C	H	C	H	C	C	C	C	T
JAX00686393	9	15784469	0	C	T	C	C	C	C	C	C	T	C	C	C	C	C	C	C	C	C	C	C	C	C	C	C	C	C	C	C	C	C	C	C	C	C	C	C	T	C	C	C	C	C	C	C	C	C
JAX00686395	9	15786053	0	A	C	A	A	A	A	A	C	A	A	A	A	A	H	A	A	A	A	A	A	A	C	A	A	A	H	H	A	A	C	A	A	A	A	H	A	A	A	A	A	A	A	A	A	A	H
JAX00686396	9	15787729	0	A	G	A	A	A	A	A	G	G	A	A	A	A	N	A	A	A	A	A	A	A	G	A	A	A	H	H	A	A	G	A	A	A	A	H	A	G	A	A	A	A	A	A	A	A	H
JAX00686399	9	15811385	0	C	T	C	C	C	C	C	T	C	T	C	C	H	H	C	C	C	T	C	T	H	T	C	C	C	H	T	C	H	T	C	C	C	C	H	C	C	C	N	C	H	C	C	C	C	T
JAX00168541	9	15819418	0	T	C	T	T	T	T	T	C	C	C	T	T	H	H	T	T	T	C	T	C	H	C	T	T	T	H	C	T	H	C	T	T	T	T	H	T	C	T	H	T	H	T	T	T	T	C
JAX00686407	9	15833481	0	G	T	G	G	G	G	G	T	T	T	G	G	H	H	G	G	G	T	G	T	H	T	G	G	G	H	T	G	H	T	G	G	G	G	N	G	T	G	H	G	H	G	G	G	G	T
JAX00686410	9	15844863	0	T	C	T	T	T	T	T	C	C	T	T	T	T	H	T	T	T	T	T	T	T	C	T	T	T	H	H	T	T	C	T	T	T	T	H	T	C	T	T	T	T	T	T	T	T	H
JAX00686412	9	15850792	0	C	T	C	C	C	C	C	T	C	C	C	C	C	H	C	C	C	C	C	C	C	T	C	C	C	H	H	C	C	T	C	C	C	C	H	C	C	C	C	C	C	C	C	C	C	H
JAX00686414	9	15851014	0	G	A	G	G	G	G	G	G	A	G	G	G	G	G	G	G	G	G	G	G	G	G	G	G	G	G	G	G	G	G	G	G	G	G	G	G	A	G	G	G	G	G	G	G	G	G
JAX00686419	9	15890507	0	C	A	C	C	C	C	C	C	A	C	C	C	C	C	C	C	C	C	C	C	C	C	C	C	C	C	C	C	C	C	C	C	C	C	C	C	A	C	C	C	C	C	C	C	C	C
JAX00686420	9	15895462	0	G	A	G	G	G	G	G	G	A	G	G	G	G	G	G	G	G	G	G	G	G	G	G	G	G	G	G	G	G	G	G	G	G	G	G	G	A	G	G	G	G	G	G	G	G	G
JAX00168549	9	15905300	0	T	A	T	T	T	T	T	A	A	T	T	T	T	H	T	T	T	T	T	T	T	A	T	T	T	H	H	T	T	A	T	T	T	T	H	T	A	T	T	T	T	T	T	T	T	H
JAX00686426	9	15919965	0	T	G	T	T	T	T	T	G	G	G	T	T	H	T	T	T	T	G	T	G	H	N	T	T	T	T	N	T	H	G	T	T	T	T	T	T	G	T	H	T	H	T	T	T	T	G
JAX00686427	9	15937162	0	G	A	G	G	G	G	A	G	G	A	G	G	H	H	G	G	G	A	G	A	H	G	A	G	G	H	H	G	N	G	G	G	A	G	H	G	G	G	H	G	N	G	G	G	G	H
JAX00168550	9	15940128	0	A	G	A	A	A	A	G	G	G	G	A	A	H	G	A	A	A	G	A	G	N	G	G	A	A	G	G	A	H	G	A	A	G	A	G	A	G	A	H	A	H	A	A	A	A	G
JAX00686428	9	15946884	0	A	G	A	A	A	A	G	A	A	G	A	A	H	H	A	A	A	G	A	G	H	A	G	A	A	H	H	A	H	A	A	A	G	A	H	A	A	A	N	A	H	A	A	A	A	H
JAX00686430	9	15948749	0	A	G	A	A	A	A	A	G	A	A	A	A	A	H	A	A	A	A	A	A	A	G	A	A	A	H	H	A	A	G	A	A	A	A	H	A	A	A	A	A	A	A	A	A	A	H
JAX00686433	9	15950035	0	G	A	G	G	G	G	G	G	A	G	G	G	G	G	G	G	G	G	G	G	G	G	G	G	G	G	G	G	G	G	G	G	G	G	G	G	A	G	G	G	G	G	G	G	G	G
JAX00686435	9	15950454	0	A	C	A	A	A	A	C	C	A	C	A	A	N	C	A	A	A	C	A	C	H	C	C	A	A	N	C	A	H	C	A	A	C	A	C	A	A	A	C	A	N	A	A	A	A	C
JAX00686437	9	15951715	0	T	C	T	T	T	T	C	C	C	C	T	T	H	C	T	T	T	C	T	C	H	C	C	T	T	C	C	T	H	C	T	T	C	T	C	T	C	T	N	T	H	T	T	T	T	C
JAX00236225	9	15974264	0	C	T	C	C	C	C	C	C	T	C	C	C	C	C	C	C	C	C	C	C	C	C	C	C	C	C	C	C	C	C	C	C	C	C	C	C	T	C	C	C	C	C	C	C	C	C
JAX00686441	9	15976902	0	A	G	A	A	G	A	A	G	G	A	H	H	A	H	G	A	A	A	G	A	A	G	A	A	G	H	H	H	A	G	A	A	A	A	H	A	G	H	A	H	A	A	G	A	G	H
JAX00686442	9	15977464	0	G	A	G	G	G	A	G	G	G	G	G	G	G	G	G	G	G	G	G	G	G	G	G	H	G	G	G	G	G	G	G	H	G	H	G	G	G	G	G	H	G	G	G	G	G	G
JAX00686443	9	15978259	0	C	T	C	C	T	T	C	T	T	C	C	C	C	H	T	C	C	C	T	C	C	T	C	T	T	H	N	C	C	T	C	T	C	T	N	C	T	C	C	T	C	C	T	C	T	N
JAX00686446	9	15982057	0	A	C	A	A	C	A	A	A	A	A	H	H	A	A	C	A	A	A	C	A	A	A	A	A	C	A	A	H	A	A	A	A	A	A	A	A	A	H	A	H	A	A	C	A	C	A
JAX00686448	9	15984604	0	A	G	A	A	A	G	A	A	G	A	A	A	A	A	A	A	A	A	A	A	A	A	A	G	A	A	A	A	A	A	A	G	A	G	A	A	G	A	A	H	A	A	A	A	A	A
JAX00168555	9	15996885	0	G	T	G	G	T	T	T	T	T	T	H	H	H	T	T	G	G	T	T	T	H	T	T	T	T	T	T	H	N	T	G	T	T	T	T	G	T	H	H	T	N	G	T	G	T	T
JAX00686453	9	15999195	0	T	C	T	T	T	T	T	T	T	C	T	T	H	T	T	T	T	C	T	C	H	T	T	T	T	T	H	T	H	T	T	T	T	T	T	T	T	T	H	T	H	T	T	T	T	H
JAX00686454	9	16004551	0	A	G	A	A	A	A	A	G	A	A	A	A	A	H	A	A	A	A	A	A	A	G	A	A	A	H	H	A	A	G	A	A	A	A	H	A	A	A	A	A	A	A	A	A	A	H
JAX00686458	9	16027219	0	A	T	A	A	T	A	A	A	A	A	T	T	A	A	T	A	A	A	T	A	A	A	A	A	T	A	A	N	A	A	A	A	A	A	A	A	A	T	A	H	A	A	T	A	T	A
JAX00686460	9	16041240	0	A	C	A	A	A	C	A	C	C	A	A	A	A	H	A	A	A	A	A	A	A	C	A	C	A	H	H	A	A	C	A	C	A	C	H	A	C	A	N	H	A	A	A	A	A	H
JAX00686464	9	16049190	0	A	G	A	A	A	A	A	A	A	G	A	A	H	A	A	A	A	G	A	G	H	A	A	A	A	A	H	A	H	A	A	A	A	A	A	A	A	A	H	A	H	A	A	A	A	H
JAX00686465	9	16049243	0	T	C	T	T	T	T	T	C	T	C	T	T	H	H	T	T	T	C	T	C	H	C	T	T	T	H	C	T	H	C	T	T	T	T	H	T	T	T	H	T	H	T	T	T	T	C
JAX00686467	9	16049512	0	T	C	T	T	C	T	T	C	T	C	H	H	H	H	C	T	T	C	C	C	H	C	T	T	C	H	C	H	H	C	T	T	T	T	H	T	T	H	H	H	H	T	C	T	C	C
JAX00686468	9	16049623	0	C	A	C	C	C	C	C	A	C	C	C	C	C	H	C	C	C	C	C	C	C	A	C	C	C	H	H	C	C	A	C	C	C	C	H	C	C	C	C	C	C	C	C	C	C	H
JAX00686471	9	16053671	0	C	T	C	C	C	T	C	C	C	C	C	C	C	C	C	C	C	C	C	C	C	C	C	T	C	C	C	C	C	C	C	T	C	T	C	C	C	C	C	H	C	C	C	C	C	C
JAX00686472	9	16055087	0	G	A	G	G	G	A	G	G	G	G	G	G	G	G	G	G	G	G	G	G	G	G	G	A	G	G	G	G	G	G	G	A	G	A	G	G	G	G	G	H	G	G	G	G	G	G
JAX00168561	9	16056473	0	G	A	G	G	A	A	A	A	G	A	H	H	H	A	A	G	G	A	A	A	N	A	A	A	A	A	A	N	N	A	G	A	A	A	A	G	G	H	H	A	H	G	A	G	A	A
JAX00686476	9	16059265	0	C	T	C	C	C	C	C	T	T	C	C	C	C	H	C	C	C	C	C	C	C	T	C	C	C	H	H	C	C	T	C	C	C	C	H	C	T	C	C	C	C	C	C	C	C	H
JAX00236228	9	16077514	0	G	A	G	G	G	G	G	A	A	G	G	G	G	H	G	G	G	G	G	G	G	A	G	G	G	H	H	G	G	A	G	G	G	G	H	G	A	G	G	G	G	G	G	G	G	H
JAX00686478	9	16082562	0	T	C	T	T	C	C	C	C	T	C	H	H	H	C	C	T	T	C	C	C	H	C	C	C	C	C	C	H	H	C	T	C	C	C	C	T	T	H	H	C	H	T	C	T	C	C
JAX00686483	9	16091895	0	T	C	T	T	C	C	C	C	C	T	H	H	T	C	C	T	T	T	C	T	T	C	C	C	C	C	H	H	T	C	T	C	C	C	C	T	C	H	T	C	T	T	C	T	C	H
JAX00686485	9	16094944	0	G	T	G	G	G	T	G	T	G	T	G	G	H	H	G	G	G	T	G	T	H	T	G	T	G	H	T	G	H	T	G	T	G	T	H	G	G	G	H	H	H	G	G	G	G	T
JAX00686486	9	16095023	0	C	A	C	C	C	A	C	C	C	A	C	C	H	C	C	C	C	A	C	A	H	C	C	A	C	C	H	C	H	C	C	A	C	A	C	C	C	C	H	H	H	C	C	C	C	H
JAX00686487	9	16095617	0	G	T	G	G	G	G	G	G	G	T	G	G	H	G	G	G	G	T	G	T	H	G	G	G	G	G	H	G	H	G	G	G	G	G	G	G	G	G	H	G	H	G	G	G	G	H
JAX00686488	9	16096049	0	C	T	C	C	C	C	C	T	C	C	C	C	C	H	C	C	C	C	C	C	C	T	C	C	C	H	C	C	C	T	C	C	C	C	H	C	C	C	C	C	C	C	C	C	C	C
JAX00686489	9	16096642	0	G	T	G	G	G	T	G	T	T	T	G	G	H	H	G	G	G	T	G	T	H	T	G	T	G	H	T	G	H	T	G	T	G	T	H	G	T	G	H	H	H	G	G	G	G	T
JAX00686491	9	16105729	0	G	A	G	G	A	G	G	A	A	A	H	H	H	H	A	G	G	A	A	A	H	A	G	G	A	H	A	H	H	A	G	G	G	G	H	G	A	H	H	H	H	G	A	G	A	A
JAX00686492	9	16107062	0	T	G	T	T	G	T	T	T	T	G	H	H	H	T	G	T	T	G	G	G	H	T	T	T	G	T	H	H	H	T	T	T	T	T	T	T	T	H	H	H	H	T	G	T	G	H
JAX00686496	9	16130958	0	A	G	A	A	A	G	G	A	A	A	A	A	A	N	A	A	A	A	A	A	A	A	G	G	A	H	A	A	A	A	A	G	G	G	H	A	A	A	A	H	A	A	A	A	A	A
JAX00686498	9	16143849	0	T	C	T	T	T	T	T	C	T	T	T	T	T	H	T	T	T	T	T	T	T	C	T	T	T	H	H	T	T	C	T	T	T	T	H	T	T	T	T	T	T	T	T	T	T	H
JAX00686503	9	16152772	0	G	A	G	G	G	A	A	G	G	G	G	G	G	H	G	G	G	G	G	G	G	G	A	A	G	H	G	G	G	G	G	A	A	A	H	G	G	G	G	H	G	G	G	G	G	G
JAX00686505	9	16153147	0	T	C	T	T	C	T	T	C	C	C	H	H	H	H	C	T	T	C	H	C	H	C	T	T	C	H	C	H	H	C	T	T	T	T	H	T	C	H	H	H	H	T	C	T	C	C
JAX00686506	9	16158498	0	G	A	G	G	G	G	G	G	A	G	G	G	G	G	G	G	G	G	G	G	G	G	G	G	G	G	G	G	G	G	G	G	G	G	G	G	A	G	G	G	G	G	G	G	G	G
JAX00686507	9	16182308	0	T	C	T	T	T	T	T	T	C	T	T	T	T	T	T	T	T	T	T	T	T	T	T	T	T	T	T	T	T	T	T	T	T	T	T	T	C	T	T	T	T	T	T	T	T	T
JAX00686508	9	16183959	0	T	A	T	T	T	T	T	A	T	T	T	N	T	H	T	T	T	H	T	T	T	A	T	T	T	H	H	T	T	A	T	T	T	T	H	T	T	T	T	T	T	T	T	T	T	H
JAX00686511	9	16226724	0	C	T	C	C	C	C	C	T	C	C	C	C	C	H	C	C	C	C	C	C	C	T	C	C	C	H	H	C	C	T	C	C	C	C	H	C	C	C	C	C	C	C	C	C	C	H
JAX00168571	9	16229668	0	T	C	T	T	T	T	T	T	C	T	T	T	T	T	T	T	T	T	T	T	T	T	T	T	T	T	T	T	T	T	T	T	T	T	T	T	C	T	T	T	T	T	T	T	T	T
JAX00168572	9	16229915	0	C	T	C	C	C	C	C	C	T	C	C	C	C	C	C	C	C	C	C	C	C	C	C	C	C	C	C	C	C	C	C	C	C	C	C	C	T	C	C	C	C	C	C	C	N	C
JAX00686514	9	16245581	0	C	T	C	C	C	C	C	T	C	C	C	C	C	H	C	C	C	C	C	C	C	T	C	C	C	H	H	C	C	T	C	C	C	C	H	C	C	C	C	C	C	C	C	C	C	H
JAX00686517	9	16267662	0	G	T	G	G	G	G	G	T	G	G	G	G	G	H	G	G	G	G	G	G	G	T	G	G	G	H	H	G	G	T	G	G	G	G	H	G	G	G	G	G	G	G	G	G	G	H
JAX00686518	9	16267719	0	C	T	C	C	C	C	C	C	T	C	C	C	C	C	C	C	C	C	C	C	C	C	C	C	C	C	C	C	C	C	C	C	C	C	C	C	T	C	C	C	C	C	C	C	C	C
JAX00686519	9	16268624	0	C	T	C	C	C	C	C	T	C	C	C	C	C	H	C	C	C	C	C	C	C	T	C	C	C	H	H	C	C	T	C	C	C	C	N	C	C	C	C	C	C	C	C	C	C	H
JAX00686522	9	16294685	0	T	G	T	T	T	T	T	G	G	T	T	T	T	N	T	T	T	T	T	T	T	G	T	T	T	H	H	T	T	G	T	T	T	T	H	T	G	T	T	T	T	T	T	T	T	N
JAX00168577	9	16301227	0	T	C	T	T	T	T	T	C	T	T	T	T	T	H	T	T	T	T	T	T	T	C	T	T	T	H	H	T	T	C	T	T	T	T	H	T	T	T	T	T	T	T	T	T	T	H
JAX00686523	9	16321324	0	T	C	T	T	T	T	T	C	T	T	T	T	T	T	T	T	T	T	T	T	T	C	T	T	T	T	T	T	T	C	T	T	T	T	T	T	T	T	T	T	T	T	T	T	T	T
JAX00686526	9	16324867	0	A	G	A	A	G	A	G	G	G	G	H	H	H	G	G	A	A	G	G	G	H	G	G	A	G	G	G	H	H	G	A	A	G	A	G	A	G	H	H	H	H	A	G	A	G	G
JAX00686529	9	16328069	0	G	C	G	G	G	G	G	G	C	G	G	G	G	G	G	G	G	G	G	G	G	G	G	G	G	G	N	G	G	G	G	G	G	G	G	G	C	G	G	G	G	G	G	G	N	G
JAX00686530	9	16330141	0	T	C	T	T	C	T	C	T	C	C	H	H	H	H	C	T	T	C	C	C	H	T	C	T	C	H	H	H	H	T	T	T	C	T	H	T	C	H	H	H	H	T	C	T	C	H
JAX00168581	9	16349043	0	A	C	A	A	C	A	C	C	A	C	H	N	H	C	C	A	A	C	C	C	N	C	C	A	C	C	C	H	H	C	A	A	C	A	C	A	A	N	H	A	H	A	C	A	C	C
JAX00686541	9	16421718	0	G	A	G	G	G	G	G	A	G	G	G	G	G	H	G	G	G	G	G	G	G	A	G	G	G	H	H	G	G	A	G	G	G	G	H	G	G	G	G	G	G	G	G	G	G	H
JAX00236230	9	16452773	0	C	A	C	C	C	C	C	A	A	C	C	C	C	H	C	C	C	C	C	C	C	A	C	C	C	H	H	C	C	A	C	C	C	C	N	C	A	C	C	C	C	C	C	C	C	H
JAX00168589	9	16458580	0	C	A	C	C	A	C	A	A	A	A	H	H	H	A	A	C	C	A	A	A	H	A	A	C	A	A	A	H	H	A	C	C	A	C	A	C	A	H	H	H	H	C	A	C	A	A
JAX00168590	9	16458794	0	C	A	C	C	A	C	A	C	C	A	H	H	H	H	A	C	C	A	A	A	H	C	A	C	A	H	H	H	H	C	C	C	A	C	H	C	C	H	H	H	H	C	A	C	A	H
JAX00686548	9	16478592	0	C	A	C	C	C	C	C	C	A	C	C	C	C	C	C	C	C	C	C	C	C	C	C	C	C	C	C	C	C	C	C	C	C	C	C	C	A	C	C	C	C	C	C	C	C	C
JAX00236232	9	16510211	0	G	A	G	G	G	G	G	A	A	G	G	G	G	N	G	G	G	G	G	G	G	A	G	G	G	G	H	G	G	A	G	G	G	G	G	G	A	G	G	G	G	G	G	G	G	N
JAX00686550	9	16510642	0	C	T	C	C	C	C	C	C	C	T	C	C	H	C	C	C	C	T	C	T	H	C	C	C	C	C	C	C	H	C	C	C	C	C	C	C	C	C	N	C	N	C	C	C	C	H
JAX00686554	9	16538915	0	C	T	C	C	C	C	C	T	C	C	C	C	C	H	C	C	C	C	C	C	C	T	C	C	C	H	H	C	C	T	C	C	C	C	H	C	C	C	C	C	C	C	C	C	C	H
JAX00686555	9	16539603	0	G	A	G	G	G	G	G	G	G	A	G	G	H	G	G	G	G	A	G	A	H	G	G	G	G	G	H	G	H	G	G	G	G	G	G	G	G	G	H	G	H	G	G	G	G	H
JAX00168596	9	16540938	0	T	C	T	T	T	T	T	C	C	C	T	T	H	H	T	T	T	C	T	C	H	C	T	T	T	H	C	T	H	C	T	T	T	T	H	T	C	T	H	T	H	T	T	T	T	C
JAX00686557	9	16558428	0	A	G	A	A	A	A	A	G	G	G	A	A	H	H	A	A	A	G	A	G	H	G	A	A	A	H	G	A	H	G	A	A	A	A	H	A	G	A	H	A	H	A	A	A	A	G
JAX00168603	9	16631608	0	C	T	C	C	C	C	C	C	T	C	C	C	C	C	C	C	C	C	C	C	C	C	C	C	C	C	C	C	C	C	C	C	C	C	C	C	T	C	C	C	C	C	C	C	C	C
JAX00236236	9	16641796	0	T	C	T	T	T	T	T	C	C	T	T	T	T	H	N	T	T	T	T	T	T	C	T	T	T	N	H	T	T	C	T	T	T	T	H	T	C	T	T	T	T	T	T	T	T	H
JAX00686569	9	16681217	0	G	T	G	G	G	G	G	T	G	G	G	G	G	H	G	G	G	G	G	G	G	T	G	G	G	H	H	G	G	T	G	G	G	G	H	G	G	G	G	G	G	G	G	G	G	H
JAX00686571	9	16682368	0	T	C	T	T	T	T	T	T	C	T	T	T	T	T	T	T	T	T	T	T	T	T	T	T	T	T	T	T	T	T	T	T	T	T	T	T	C	T	T	T	T	T	T	T	T	T
JAX00686574	9	16688904	0	T	A	T	T	T	T	T	T	T	A	T	T	H	T	T	T	T	A	T	A	H	T	T	T	T	T	H	T	H	T	T	T	T	T	T	T	T	T	H	T	H	T	T	T	T	H
JAX00686578	9	16746240	0	C	G	C	C	C	C	C	G	G	C	C	C	C	H	C	C	C	C	C	C	C	G	C	C	C	H	H	C	C	G	C	C	C	C	H	C	G	C	C	C	C	C	C	C	C	H
JAX00168610	9	16746304	0	C	T	C	C	C	C	T	C	C	C	C	C	C	H	C	C	C	C	C	C	C	C	T	C	C	H	C	C	C	C	C	C	H	C	H	C	C	C	C	C	C	C	C	C	C	C
JAX00686579	9	16752456	0	C	T	C	C	C	C	C	T	C	C	C	C	C	H	C	C	C	C	C	C	C	T	C	C	C	H	H	C	C	T	C	C	C	C	H	C	C	C	C	C	C	C	C	C	C	H
JAX00686581	9	16778995	0	T	C	T	T	T	T	T	T	C	T	T	T	T	T	T	T	T	T	T	T	T	T	T	T	T	T	T	T	T	T	T	T	T	T	T	T	C	T	T	T	T	T	T	T	T	T
JAX00168614	9	16779690	0	C	G	C	C	C	C	G	C	C	G	C	C	H	H	C	C	C	G	C	G	H	C	G	C	C	H	H	C	H	C	C	C	H	C	H	C	C	C	H	C	H	C	C	C	C	H
JAX00686582	9	16779766	0	T	C	T	T	T	T	C	C	C	C	T	T	N	C	T	T	T	C	T	C	N	C	C	T	T	C	C	T	H	C	T	T	H	T	C	T	C	T	T	T	T	T	T	T	T	C
JAX00686585	9	16800657	0	G	T	G	G	G	G	G	G	T	G	G	G	G	G	G	G	G	G	G	G	G	G	G	G	G	G	G	G	G	G	G	G	G	G	G	G	T	G	G	G	G	G	G	G	G	G
JAX00686588	9	16832004	0	T	C	T	T	T	T	T	C	T	T	T	T	T	N	T	T	T	T	T	T	T	C	T	T	T	H	N	T	T	C	T	T	T	T	H	T	T	T	T	T	T	T	T	T	T	H
JAX00686592	9	16873293	0	G	C	G	G	G	G	C	C	C	C	G	G	H	C	G	G	G	C	G	C	H	C	C	G	G	C	C	G	H	C	G	G	H	G	C	G	C	G	H	G	H	G	G	G	G	C
JAX00686593	9	16873550	0	G	A	G	G	G	G	G	A	G	G	G	G	G	H	G	G	G	G	G	G	G	A	G	G	G	H	H	G	G	A	G	G	G	G	H	G	G	G	G	G	G	G	G	G	G	H
JAX00686595	9	16878795	0	C	G	C	C	C	C	C	C	C	G	C	C	H	C	C	C	C	G	C	G	H	C	C	C	C	C	H	C	H	C	C	C	C	C	C	C	C	C	H	C	H	C	C	C	C	H
JAX00686598	9	16884448	0	G	A	G	G	G	G	G	G	A	G	G	G	G	G	G	G	G	G	G	G	G	G	G	G	G	G	G	G	G	G	G	G	G	G	G	G	N	G	G	G	G	G	G	G	G	G
JAX00686599	9	16897631	0	T	G	T	T	T	T	T	G	G	T	T	T	T	H	T	T	T	T	T	T	T	G	T	T	T	H	H	T	T	G	T	T	T	T	H	T	G	T	T	T	T	T	T	T	T	H
JAX00168622	9	16907039	0	G	C	C	G	G	G	G	G	G	G	G	G	H	G	G	C	C	G	G	G	H	G	G	G	G	G	G	H	H	G	G	G	G	G	G	G	G	G	H	G	H	C	G	H	G	G
JAX00686602	9	16912906	0	A	C	A	A	A	A	A	A	A	C	A	A	H	A	A	A	A	C	A	C	H	A	A	A	A	A	H	A	H	A	A	A	A	A	A	A	A	A	H	A	H	A	A	A	A	H
JAX00686606	9	16917130	0	A	G	A	A	A	A	A	G	G	A	A	A	A	H	A	A	A	A	A	A	A	G	A	A	A	H	H	A	A	G	A	A	A	A	H	A	G	A	A	A	A	A	A	A	A	H
JAX00686607	9	16917159	0	T	A	T	T	T	T	T	A	A	T	T	T	T	H	T	T	T	T	T	T	T	A	T	T	T	H	H	T	T	A	T	T	T	T	H	T	N	T	T	T	T	T	T	T	T	H
JAX00168625	9	16923191	0	C	G	C	C	C	C	G	G	G	G	C	C	H	G	C	C	C	G	C	G	H	G	G	C	C	G	G	C	H	G	C	C	N	C	G	C	G	C	H	C	H	C	C	C	C	G
JAX00168627	9	16929794	0	C	T	C	C	C	C	T	C	C	C	C	C	C	H	C	C	C	C	C	C	C	C	T	C	C	C	C	C	C	C	C	C	N	C	N	C	C	C	N	C	C	C	C	C	C	C
JAX00168629	9	16982773	0	A	G	A	A	G	A	G	G	G	G	H	H	H	G	G	A	A	G	G	G	H	G	G	A	G	G	G	H	H	G	A	A	G	A	G	A	H	H	H	H	H	A	G	A	G	G
JAX00686615	9	16996222	0	G	T	G	G	G	G	T	G	G	G	G	G	G	H	G	G	G	G	G	G	G	G	T	G	G	N	G	G	G	G	G	G	H	G	H	G	G	G	G	G	G	G	G	G	G	G
JAX00686616	9	17000673	0	C	T	C	C	T	C	T	C	T	T	H	H	H	H	T	C	C	T	T	T	H	C	T	C	T	H	H	H	H	C	C	C	T	C	H	C	T	H	H	H	H	C	T	C	T	H
JAX00168632	9	17010801	0	G	T	G	G	T	G	T	T	T	T	H	H	H	T	T	G	G	T	T	T	H	T	T	G	T	T	T	H	H	T	G	G	T	G	T	G	T	H	H	H	H	G	T	G	T	T
JAX00686619	9	17014118	0	C	T	C	C	C	C	C	T	T	C	C	C	C	H	C	C	C	C	C	C	C	T	C	C	C	N	C	C	C	T	C	C	C	C	N	C	T	C	C	C	C	C	C	C	C	N
JAX00686621	9	17026502	0	A	G	A	A	G	A	G	G	A	G	A	A	A	G	G	A	A	G	G	G	A	G	G	A	G	G	G	A	A	G	A	A	G	A	G	A	N	A	A	A	A	A	G	A	G	G
JAX00686624	9	17028218	0	T	G	T	T	T	T	T	T	G	T	T	T	T	T	T	T	T	T	T	T	T	T	T	T	T	T	T	T	T	T	T	T	T	T	T	T	G	T	T	T	T	T	T	T	T	T
JAX00686626	9	17028414	0	A	G	A	A	G	A	G	G	A	G	A	H	N	N	G	A	A	G	G	G	H	G	G	A	G	G	G	A	H	G	A	A	G	A	G	A	A	H	N	H	H	A	G	A	G	G
JAX00686635	9	17071944	0	T	C	T	T	C	T	T	T	T	T	H	C	T	T	C	T	T	T	C	T	T	T	T	T	C	T	T	H	T	T	T	T	H	T	T	T	T	H	T	H	T	T	C	T	C	T
JAX00686643	9	17101712	0	G	C	G	G	G	G	G	G	C	G	G	G	G	G	G	G	G	G	G	G	G	G	G	G	G	G	G	G	G	G	G	G	G	G	G	G	C	G	G	G	G	G	G	G	G	G
JAX00686645	9	17101899	0	C	T	C	C	C	C	T	C	C	C	C	C	C	H	C	C	C	C	C	C	C	C	T	C	C	H	C	C	C	C	C	C	H	C	H	C	C	C	C	C	C	C	C	C	C	C
JAX00686647	9	17110280	0	G	A	G	G	A	G	A	A	A	A	H	H	H	A	A	G	G	A	A	A	H	A	A	G	A	A	A	H	H	A	G	G	A	G	A	G	A	N	H	H	H	G	A	G	A	A
JAX00686649	9	17112282	0	A	G	A	A	A	A	A	G	G	A	A	A	A	H	A	A	A	A	A	A	A	G	A	A	A	H	H	A	A	G	A	A	A	A	H	A	G	A	A	A	A	A	A	A	A	H
JAX00686650	9	17112322	0	A	G	A	A	A	A	A	A	G	A	A	A	A	A	A	A	A	A	A	A	A	A	A	A	A	A	A	A	A	A	A	A	A	A	A	A	G	A	A	A	A	A	A	A	A	A
JAX00686651	9	17112352	0	T	C	T	T	T	T	T	C	C	T	T	T	T	H	T	T	T	T	T	T	T	C	T	T	T	H	H	T	T	C	T	T	T	T	H	T	C	T	T	T	T	T	T	T	T	H
JAX00686655	9	17167287	0	C	T	C	C	T	C	C	C	C	C	H	H	C	C	T	C	C	C	T	C	C	C	C	C	T	C	C	H	C	C	C	C	H	C	C	C	C	H	C	H	C	C	T	C	T	C
JAX00686658	9	17174880	0	T	C	T	T	T	T	T	T	T	C	T	T	H	T	T	T	T	C	T	C	H	T	T	T	T	T	H	T	H	T	T	T	T	T	T	T	T	T	H	T	N	T	T	T	T	H
JAX00686662	9	17191013	0	G	A	G	G	G	G	G	A	G	A	G	G	H	H	G	G	G	A	G	A	G	A	G	G	G	H	A	G	H	A	G	G	G	G	N	G	G	H	N	G	H	G	G	G	G	A
JAX00686663	9	17192408	0	C	T	C	C	C	C	C	C	T	C	C	C	C	C	C	C	C	C	C	C	C	C	C	C	C	C	C	C	C	C	C	C	C	C	C	C	T	C	C	C	C	C	C	C	C	C
JAX00168646	9	17200528	0	T	A	T	T	A	T	A	A	A	A	H	H	H	A	A	T	T	A	A	A	H	A	A	T	A	A	A	H	H	A	T	T	A	T	A	T	A	H	H	H	H	T	A	T	A	A
JAX00686668	9	17241493	0	C	T	C	C	C	C	C	T	C	C	C	C	C	N	C	C	C	C	C	C	C	T	C	C	C	N	N	C	C	T	C	C	C	C	H	C	C	C	C	C	C	C	C	C	C	H
JAX00686669	9	17243846	0	A	G	A	A	A	A	G	G	G	G	A	A	H	G	A	A	A	G	A	G	H	G	G	A	A	G	G	A	H	G	A	A	H	A	G	A	G	A	H	A	H	A	A	A	A	G
JAX00686670	9	17249846	0	A	C	A	A	A	A	C	C	C	C	A	A	H	C	A	A	A	C	A	C	H	C	C	A	A	C	C	A	H	C	A	A	H	A	C	A	C	A	H	A	H	A	A	A	A	C
JAX00168653	9	17310648	0	T	A	T	T	T	T	A	T	T	A	T	T	N	H	T	T	T	A	T	A	H	T	N	T	T	H	H	T	H	T	T	T	H	T	H	T	T	T	H	T	H	T	T	T	H	H
JAX00168654	9	17310864	0	A	T	A	A	A	A	T	T	T	T	A	A	H	T	A	A	A	T	A	T	H	T	T	A	A	T	T	A	H	T	A	A	H	A	T	A	T	A	H	A	H	A	A	A	A	T
JAX00686693	9	17316218	0	A	C	A	A	A	A	C	C	C	C	A	A	H	C	A	A	A	C	A	C	H	C	C	A	A	C	C	A	H	C	A	A	H	A	C	A	C	A	H	A	H	A	A	A	A	C
JAX00686700	9	17328506	0	A	G	A	A	A	A	G	G	G	G	A	A	H	G	A	A	A	G	A	G	H	G	G	A	A	G	G	A	H	G	A	A	H	A	G	A	G	A	H	A	H	A	A	A	A	G
JAX00686701	9	17331401	0	T	G	T	T	T	T	G	T	G	G	T	T	H	G	T	T	T	G	T	G	H	H	G	T	T	G	G	T	H	H	T	T	H	T	G	T	G	T	H	T	H	T	T	T	T	G
JAX00168657	9	17337953	0	A	T	A	A	A	A	T	A	A	A	A	A	A	H	A	A	A	A	A	A	A	A	T	A	A	H	A	A	A	A	A	A	H	A	H	A	A	A	A	A	A	A	A	A	A	A
JAX00168658	9	17374000	0	A	T	A	A	A	A	T	T	T	A	A	A	A	T	A	A	A	A	A	A	A	T	T	A	A	T	H	A	A	T	A	A	H	A	T	A	T	A	A	A	A	A	A	A	A	H
JAX00686717	9	17374898	0	A	G	A	A	A	A	G	G	G	A	A	A	A	G	A	A	A	A	A	A	A	G	G	A	A	G	G	A	A	G	A	A	G	A	G	A	G	A	A	A	A	A	A	A	A	G
JAX00686722	9	17393134	0	G	T	G	G	G	G	T	T	T	G	G	G	G	T	G	G	G	G	G	G	G	T	T	G	G	T	H	G	G	T	G	G	H	G	T	G	T	G	G	G	G	G	G	G	G	H
JAX00686729	9	17414288	0	C	T	C	C	C	C	C	T	C	C	C	C	C	H	C	C	C	C	C	C	C	T	C	C	C	N	H	C	C	T	C	C	C	C	C	C	C	C	C	C	C	C	C	C	C	H
JAX00686732	9	17416041	0	C	T	C	C	C	C	C	T	C	C	C	C	C	H	C	C	C	C	C	C	C	T	C	C	C	H	H	C	C	T	C	C	C	C	H	C	C	C	C	C	C	C	C	C	C	H
JAX00168661	9	17418133	0	T	A	T	T	T	T	A	T	T	A	T	T	H	H	T	T	T	A	T	A	H	T	A	T	T	H	H	T	H	T	T	T	H	T	H	T	T	T	H	T	H	T	T	T	T	H
JAX00168664	9	17445117	0	C	T	C	C	T	C	T	T	T	C	N	H	C	T	N	C	C	C	T	C	C	T	T	C	T	T	N	N	C	T	C	C	T	C	T	C	T	H	C	H	C	C	T	C	T	C
JAX00168666	9	17452244	0	T	C	T	T	C	T	C	C	C	T	H	H	T	C	C	T	T	T	C	T	T	C	C	T	C	C	H	H	T	C	T	T	C	T	C	T	C	H	T	H	T	T	C	T	C	H
JAX00686757	9	17555278	0	T	C	T	T	T	T	T	C	C	T	T	T	T	H	T	T	T	T	T	T	T	C	T	T	T	H	H	T	T	C	T	T	T	T	H	T	C	T	T	T	T	T	T	T	T	H
JAX00686763	9	17618943	0	T	A	T	T	T	T	T	A	T	T	T	T	T	H	T	T	T	T	T	T	T	A	T	T	T	H	H	T	T	A	T	T	T	T	H	T	T	T	T	T	T	T	T	T	T	H
JAX00686766	9	17624791	0	C	A	C	C	A	C	A	C	C	C	H	H	C	H	A	C	C	C	A	C	C	C	A	C	A	H	C	H	C	C	C	C	A	C	H	C	C	H	C	H	C	C	A	C	A	C
JAX00686769	9	17663257	0	C	T	C	C	C	C	C	C	T	C	C	C	C	C	C	C	C	C	C	C	C	C	C	C	C	C	C	C	C	C	C	C	C	C	C	C	T	C	C	C	C	C	C	C	C	C
JAX00686772	9	17680336	0	C	T	C	C	C	C	C	T	C	C	C	C	C	H	C	C	C	C	C	C	C	T	C	C	C	H	H	C	C	T	C	C	C	C	H	C	C	C	C	C	C	C	C	C	C	H
JAX00686776	9	17734818	0	T	C	T	T	T	T	T	C	C	T	T	T	T	H	T	T	T	T	T	T	T	C	T	T	T	N	H	T	T	C	T	T	T	T	H	T	C	T	T	T	T	T	T	T	T	H
JAX00686777	9	17734941	0	A	G	A	A	A	A	A	A	G	A	A	A	A	A	A	A	A	A	A	A	A	A	A	A	A	A	A	A	A	A	A	A	N	A	A	A	G	A	A	A	A	A	A	A	A	A
JAX00686778	9	17735161	0	G	A	G	G	G	G	G	A	G	G	G	G	G	H	G	G	G	G	G	G	G	N	G	G	G	H	H	G	G	H	G	G	G	G	H	G	G	G	G	G	G	G	G	G	N	N
JAX00168686	9	17736252	0	T	C	T	T	T	T	T	T	C	T	T	T	T	T	T	T	T	T	T	T	T	T	T	T	T	T	T	T	T	T	T	T	T	T	T	T	C	T	T	T	T	T	T	T	T	T
JAX00686779	9	17736637	0	A	G	A	A	A	A	A	G	A	A	A	A	A	H	A	A	A	A	A	A	A	G	A	A	A	H	H	A	A	G	A	A	A	A	H	A	A	A	A	A	A	A	A	A	A	N
JAX00236258	9	17768884	0	T	C	T	T	T	T	T	T	C	T	T	T	T	T	T	T	T	T	T	T	T	T	T	T	T	T	T	T	T	T	T	T	T	T	T	T	C	T	T	T	T	T	T	T	T	T
JAX00686789	9	17823136	0	G	C	G	G	G	G	G	C	G	G	G	N	G	H	G	G	G	G	G	G	G	C	G	G	G	H	H	G	G	C	G	G	G	G	H	G	G	G	G	G	G	G	G	G	G	H
JAX00686790	9	17826377	0	C	T	C	C	C	C	C	C	T	C	C	C	C	C	C	C	C	C	C	C	C	C	C	C	C	C	C	C	C	C	C	C	C	C	C	C	T	C	C	C	C	C	C	C	C	C
JAX00168695	9	17861755	0	T	C	T	T	T	T	T	C	T	T	T	T	T	N	T	T	T	T	T	T	T	C	T	T	T	H	H	T	T	C	T	T	T	T	H	T	T	T	T	T	T	T	T	T	T	T
JAX00168696	9	17861789	0	C	T	C	C	C	C	C	T	T	C	C	C	C	H	C	C	C	C	C	C	C	T	C	C	C	H	H	C	C	T	C	C	C	C	H	C	T	C	C	C	C	C	C	C	C	H
JAX00168697	9	17896033	0	A	G	A	A	A	A	A	G	G	A	A	A	A	H	A	A	A	A	A	A	A	G	A	A	A	H	H	A	A	G	A	A	A	A	H	A	G	A	A	A	A	A	A	A	A	H
JAX00686795	9	17926686	0	A	G	A	A	A	A	A	A	G	A	A	A	A	A	A	A	A	A	A	A	A	A	A	A	A	A	A	A	A	A	A	A	A	A	A	A	G	A	A	A	A	A	A	A	A	A
JAX00686796	9	17927061	0	C	T	C	C	C	C	C	T	T	C	C	C	C	N	C	C	C	C	C	C	C	T	C	C	C	H	H	C	C	T	C	C	C	C	H	C	T	C	C	C	C	C	C	C	C	H
JAX00686798	9	17956787	0	T	G	T	T	T	T	T	G	G	T	T	T	T	H	T	T	T	T	T	T	T	G	T	T	T	H	H	T	T	G	T	T	T	T	H	T	G	T	T	T	T	T	T	T	T	H
JAX00686799	9	17970834	0	A	G	A	A	A	A	A	G	G	A	A	A	A	H	A	A	A	A	A	A	A	G	A	A	A	H	H	A	A	G	A	A	A	A	H	A	G	A	A	A	A	A	A	A	A	H
JAX00686801	9	17980734	0	T	A	T	T	T	T	T	T	A	T	T	T	T	T	T	T	T	T	T	T	T	T	T	T	T	T	T	T	T	T	T	T	T	T	T	T	A	T	T	T	T	T	T	T	T	T
JAX00686804	9	18024139	0	T	C	T	T	T	T	T	C	C	T	T	T	T	H	T	T	T	T	T	T	T	C	T	T	T	H	H	T	T	C	T	T	T	T	H	T	C	T	T	T	T	T	T	T	T	H
JAX00168708	9	18024803	0	T	C	T	T	T	T	T	C	C	T	T	T	T	H	T	T	T	T	T	T	T	C	T	T	T	H	H	T	T	C	T	T	T	T	H	T	C	T	T	T	T	T	T	T	T	H
JAX00168709	9	18059018	0	C	T	C	C	C	C	C	T	T	C	C	C	C	H	C	C	C	C	C	C	C	T	C	C	C	H	H	C	C	T	C	C	C	C	H	C	T	C	C	C	C	C	C	C	C	H
JAX00168710	9	18059435	0	T	C	T	T	T	T	T	C	C	T	T	T	T	H	T	T	T	T	T	T	T	C	T	T	T	H	H	T	T	C	T	T	T	T	H	T	C	T	T	T	T	T	T	T	T	H
JAX00686809	9	18073474	0	C	T	C	C	C	C	C	T	C	C	C	C	C	C	C	C	C	C	C	C	C	T	C	C	C	C	C	C	C	T	C	C	C	C	C	C	C	C	C	C	C	C	C	C	C	C
JAX00168715	9	18132179	0	A	T	A	A	A	A	A	T	T	A	A	A	A	H	A	A	A	A	A	A	A	T	A	A	A	H	H	A	A	T	A	A	A	A	H	A	T	A	A	A	A	A	A	A	A	N
JAX00686819	9	18132879	0	T	C	T	T	T	T	T	C	C	T	T	T	T	T	T	T	T	T	T	T	T	N	T	T	T	N	H	T	T	C	T	T	T	T	T	T	C	T	T	T	T	T	T	T	T	T
JAX00236261	9	18164304	0	G	A	G	G	G	G	G	G	A	G	G	G	G	G	G	G	G	G	G	G	G	G	G	G	G	G	G	G	G	G	G	G	G	G	G	G	A	G	G	G	G	G	G	G	G	G
JAX00168719	9	18171480	0	A	G	A	A	A	A	G	A	G	A	A	A	A	H	A	A	A	A	A	A	A	A	G	A	A	H	A	A	A	A	A	A	H	A	H	A	G	A	A	A	A	A	A	A	A	A
JAX00168721	9	18218107	0	C	A	C	C	C	C	C	C	A	C	C	C	C	C	C	C	C	C	C	C	C	C	C	C	C	C	C	C	C	C	C	C	C	C	C	C	A	C	C	C	C	C	C	C	C	C
JAX00168722	9	18218178	0	A	G	A	A	A	A	A	A	G	A	A	A	A	A	A	A	A	A	A	A	A	A	A	A	A	A	A	A	A	A	A	A	A	A	A	A	G	A	A	A	A	A	A	A	A	A
JAX00686830	9	18275355	0	T	C	T	T	T	T	T	T	C	T	T	T	T	T	T	T	T	T	T	T	T	T	T	T	T	T	T	T	T	T	T	T	T	T	T	T	C	T	T	T	T	T	T	T	T	T
JAX00686831	9	18275478	0	T	G	T	T	T	T	T	G	G	T	T	T	T	H	T	T	T	T	T	T	T	G	T	T	T	H	H	T	T	G	T	T	T	T	H	T	G	T	T	T	T	T	T	T	T	H
JAX00686833	9	18326821	0	T	G	T	T	T	T	T	G	G	T	T	T	T	H	T	T	T	T	T	T	T	G	T	T	T	H	H	T	T	G	T	T	T	T	H	T	G	T	T	T	T	T	T	T	T	H
JAX00168731	9	18340014	0	G	A	G	G	G	G	G	A	G	G	G	G	G	H	G	G	G	G	G	G	G	A	G	G	G	H	H	G	G	A	G	G	G	G	H	G	G	G	G	G	G	G	G	G	G	H
JAX00168732	9	18349679	0	G	T	G	G	G	G	T	T	T	G	G	G	G	T	G	G	G	G	G	G	G	T	T	G	G	T	H	G	G	T	G	G	H	G	T	G	T	G	G	G	G	G	G	G	G	H
JAX00686836	9	18350045	0	C	A	C	C	C	C	C	C	C	A	C	C	H	C	C	C	C	H	C	H	H	C	C	C	C	C	N	C	N	C	C	C	C	C	C	C	C	C	H	C	H	C	C	C	C	N
JAX00686839	9	18373941	0	A	G	A	A	A	A	A	A	G	A	A	A	A	A	A	A	A	A	A	A	A	A	A	A	A	A	A	A	A	A	A	A	A	A	A	A	G	A	A	A	A	A	A	A	A	A
JAX00686843	9	18406839	0	A	G	A	A	A	A	A	G	A	A	A	A	A	H	A	A	A	A	A	A	A	G	A	A	A	H	H	A	A	G	A	A	A	A	H	A	A	A	A	A	A	A	A	A	A	H
JAX00168737	9	18408473	0	G	C	G	G	G	G	C	G	G	G	G	G	G	H	G	G	G	G	G	G	G	G	C	G	G	H	G	G	G	G	G	G	H	G	H	G	G	G	G	G	G	G	G	G	G	G
JAX00686848	9	18428471	0	C	T	C	C	C	C	C	T	T	C	C	C	C	H	C	C	C	C	C	C	C	T	C	C	C	H	H	C	C	T	C	C	C	C	H	C	T	C	C	C	C	C	C	C	C	H
JAX00168744	9	18501673	0	T	C	T	T	T	T	T	C	C	T	T	T	T	H	T	T	T	T	T	T	T	C	T	T	T	H	H	T	T	C	T	T	T	T	H	T	C	T	T	T	T	T	T	T	T	H
JAX00686856	9	18511114	0	A	T	A	A	A	A	A	T	A	A	A	A	A	H	A	A	A	A	A	A	A	T	A	A	A	H	H	A	A	T	A	A	A	A	H	A	A	A	A	A	A	A	A	A	A	H
JAX00236267	9	18569979	0	C	T	C	C	C	C	C	T	T	C	C	C	C	H	C	C	C	C	C	C	C	T	C	C	C	H	H	C	C	T	C	C	C	C	H	C	T	C	C	C	C	C	C	C	C	H
JAX00236268	9	18570135	0	A	T	A	A	A	A	A	A	T	A	A	A	A	A	A	A	A	A	A	A	A	A	A	A	A	A	A	A	A	A	A	A	A	A	A	A	T	A	A	A	A	A	A	A	A	A
JAX00168748	9	18570195	0	C	T	C	C	T	C	T	C	C	C	H	H	C	H	T	C	C	C	T	C	C	C	T	C	T	H	C	H	C	C	C	C	T	C	H	C	C	H	C	H	C	C	T	C	T	C
JAX00686861	9	18577698	0	T	C	T	T	T	T	T	C	T	T	T	T	T	H	T	T	T	T	T	T	T	C	T	T	T	H	H	T	T	C	T	T	T	T	H	T	T	T	T	T	T	T	T	T	T	H
JAX00686871	9	18684762	0	T	C	T	T	T	T	T	C	C	T	T	T	T	T	T	T	T	T	T	T	T	C	T	T	T	N	H	T	T	C	T	T	T	T	N	T	C	T	T	T	T	T	T	T	T	T
JAX00168761	9	18721455	0	C	A	A	A	C	A	C	C	C	A	A	A	A	C	N	A	A	A	C	A	A	C	C	A	C	C	H	H	A	C	A	A	C	A	C	A	C	A	A	H	A	A	C	A	C	H
JAX00168765	9	18789765	0	A	G	A	A	G	A	G	G	G	A	H	H	A	G	G	A	A	A	G	A	A	G	G	A	G	G	H	H	A	G	A	A	G	A	G	A	G	H	A	H	A	A	G	A	G	H
JAX00168770	9	18853310	0	T	C	T	T	C	T	C	C	C	T	H	H	T	C	C	T	T	T	C	T	T	C	C	T	C	C	H	H	T	C	T	T	C	T	C	T	C	H	T	H	T	T	C	T	C	H
JAX00686898	9	18930014	0	T	C	T	T	T	T	T	C	C	T	T	T	T	H	T	T	T	T	T	T	T	C	T	T	T	H	H	T	T	C	T	T	T	T	H	T	C	T	T	T	T	T	T	T	T	H
JAX00686900	9	18982466	0	A	T	A	A	A	A	A	T	T	A	A	A	A	H	A	A	A	A	A	A	A	T	A	A	A	N	H	A	A	T	A	A	A	A	N	A	T	A	A	A	A	A	A	A	A	A
JAX00686901	9	18985603	0	G	A	G	G	G	G	G	A	A	G	G	G	G	H	G	G	G	G	G	G	G	A	G	G	G	H	G	G	G	A	G	G	G	G	H	G	A	G	G	G	G	G	G	G	G	H
JAX00168781	9	19000728	0	T	C	T	T	C	T	C	T	T	T	H	H	T	H	N	T	T	T	C	T	T	T	C	T	C	H	T	N	T	T	T	T	C	T	H	T	T	H	T	N	T	T	C	T	C	T
JAX00168783	9	19002316	0	T	C	T	T	T	T	T	C	T	T	T	T	T	H	T	T	T	T	T	T	T	C	T	T	T	H	H	T	T	C	T	T	T	T	H	T	T	T	T	T	T	T	T	T	T	H
JAX00168784	9	19059037	0	T	C	T	T	C	T	C	C	C	T	N	T	T	C	C	T	T	T	C	T	T	C	C	T	C	C	N	H	T	C	T	T	C	T	C	T	C	H	N	H	T	T	C	T	C	N
JAX00236279	9	19059352	0	T	G	T	T	T	T	T	T	G	T	T	T	T	T	T	T	T	T	T	T	T	T	T	T	T	T	T	T	T	T	T	T	T	T	T	T	G	T	T	T	T	T	T	T	T	T
JAX00168787	9	19094356	0	T	C	T	T	C	T	C	C	C	T	H	H	N	C	C	T	T	T	C	T	T	C	C	T	C	C	H	N	T	C	T	T	C	T	C	T	C	N	T	N	T	T	C	T	C	H
JAX00168789	9	19094793	0	A	C	A	A	C	A	C	C	C	A	H	H	A	C	C	A	A	A	C	A	A	C	C	A	C	C	H	H	A	C	A	A	C	A	C	A	C	H	A	H	A	A	C	A	C	H
JAX00686908	9	19094858	0	T	C	T	T	T	T	T	C	T	T	T	T	T	H	T	T	T	T	T	T	T	C	T	T	T	H	H	T	T	C	T	T	T	T	H	T	T	T	T	T	T	T	T	T	T	H
JAX00168792	9	19159718	0	A	G	A	A	G	A	G	A	A	A	H	H	A	H	G	A	A	A	G	A	A	A	G	A	G	H	A	H	A	A	A	A	G	A	H	A	A	H	A	H	A	A	G	A	G	A
JAX00686915	9	19188148	0	C	G	C	C	C	C	C	G	C	C	C	C	C	C	C	C	C	C	C	C	C	N	C	C	C	C	C	C	C	G	C	C	C	C	C	C	C	C	C	C	C	C	C	C	C	C
JAX00168795	9	19188942	0	C	T	C	C	T	C	T	C	C	C	H	H	C	N	T	C	C	C	T	C	C	C	T	C	T	N	C	H	C	C	C	C	T	C	H	C	C	H	C	H	C	C	T	C	T	C
JAX00686918	9	19193181	0	C	A	C	C	C	C	C	A	C	C	C	C	C	H	C	C	C	C	C	C	C	A	C	C	C	N	C	C	C	A	C	C	C	C	H	C	C	C	C	C	C	C	C	C	C	H
JAX00686922	9	19195353	0	T	G	T	T	T	T	T	G	G	T	T	T	T	H	T	T	T	T	T	T	T	G	T	T	T	H	H	T	T	G	T	T	T	T	H	T	G	T	T	T	T	T	T	T	T	H
JAX00686927	9	19209674	0	A	G	A	A	A	A	A	G	G	A	A	A	A	H	A	A	A	A	A	A	A	G	A	A	A	H	H	A	A	G	A	A	A	A	H	A	G	A	A	A	A	A	A	A	A	H
JAX00168806	9	19334065	0	T	A	T	T	T	T	T	A	A	T	T	T	T	H	T	T	T	T	T	T	T	A	T	T	T	H	H	T	T	A	T	T	T	T	H	T	A	T	T	T	T	T	T	T	T	H
JAX00686937	9	19375395	0	T	A	T	T	T	T	T	A	T	T	T	T	T	H	T	T	T	T	T	T	T	A	T	T	T	H	H	T	T	A	T	T	T	T	H	T	T	T	T	T	T	T	T	T	T	H
JAX00686938	9	19375503	0	G	T	G	G	G	G	G	T	T	G	G	G	G	H	G	G	G	G	G	G	G	T	G	G	G	H	H	G	G	T	G	G	G	G	N	G	T	G	G	G	G	G	G	G	G	H
JAX00686941	9	19375915	0	G	A	G	G	G	G	G	G	A	G	G	G	G	G	G	G	G	G	G	G	G	G	G	G	G	G	G	G	G	G	G	G	G	G	G	G	A	G	G	G	G	G	G	G	G	G
JAX00168811	9	19402032	0	G	A	G	G	G	G	G	A	G	G	G	G	G	H	G	G	G	G	G	G	G	A	G	G	G	H	H	G	G	A	G	G	G	G	H	G	G	G	G	G	G	G	G	G	G	N
JAX00168819	9	19507859	0	A	T	A	A	T	A	T	A	A	A	H	H	A	H	T	A	A	A	T	A	A	A	T	A	T	H	A	H	A	A	A	A	T	A	H	A	A	H	A	H	A	A	T	A	T	A
JAX00168821	9	19556679	0	T	A	T	T	A	T	A	A	A	T	H	H	T	A	A	T	T	T	A	T	T	A	A	T	A	A	H	H	T	A	T	T	A	T	A	T	A	H	T	H	T	T	A	T	A	H
JAX00168825	9	19596612	0	T	C	T	T	T	T	T	C	C	T	T	T	T	H	T	T	T	T	T	T	T	C	T	T	T	H	H	T	T	C	T	T	T	T	H	T	C	T	T	T	T	T	T	T	T	H
JAX00686963	9	19632277	0	C	T	C	C	C	C	C	C	T	C	C	C	C	C	C	C	C	C	C	C	C	C	C	C	C	C	C	C	C	C	C	C	C	C	C	C	T	C	C	C	C	C	C	C	C	C
JAX00686965	9	19634921	0	C	T	C	C	C	C	C	T	T	C	C	C	C	H	C	C	C	C	C	C	C	T	C	C	C	H	H	C	C	T	C	C	C	C	H	C	T	C	C	C	C	C	C	C	N	H
JAX00168828	9	19635303	0	T	C	T	T	T	T	T	T	C	T	T	T	T	T	T	T	T	T	T	T	T	T	T	T	T	T	T	T	T	T	T	T	T	T	T	T	C	T	T	T	T	T	T	T	T	T
JAX00686967	9	19667543	0	A	G	A	A	A	A	A	G	A	A	A	A	A	H	A	A	A	A	A	A	A	G	A	A	A	H	H	A	A	G	A	A	A	A	H	A	A	A	A	A	A	A	A	A	A	H
JAX00168833	9	19699293	0	G	A	G	G	A	G	A	A	A	G	H	H	G	A	A	G	G	G	A	G	G	A	A	G	A	A	H	H	G	A	G	G	A	G	A	G	A	H	G	H	G	G	A	G	A	H
JAX00168834	9	19699474	0	A	C	A	A	C	A	C	A	A	A	H	H	A	H	C	A	A	A	C	A	A	A	C	A	C	H	A	H	A	A	A	A	C	A	H	A	A	H	A	H	A	A	C	A	C	A
JAX00686975	9	19700259	0	G	A	G	G	G	G	G	G	A	G	N	G	G	G	G	G	G	G	G	G	G	G	G	G	G	G	G	G	G	G	G	G	G	G	G	G	A	G	G	G	G	G	G	G	G	G
JAX00168835	9	19747107	0	C	G	C	C	C	C	C	G	G	C	C	C	C	H	C	C	C	C	C	C	C	G	C	C	C	G	H	C	C	G	C	C	C	C	H	C	G	C	C	C	C	C	C	C	C	H
JAX00168840	9	19772421	0	G	C	G	G	G	G	G	C	C	G	G	G	G	H	G	G	G	G	G	G	G	C	G	G	G	H	N	G	G	C	G	G	G	G	H	G	C	G	G	G	G	G	G	G	G	G
JAX00686978	9	19807144	0	C	T	C	C	C	C	C	C	T	C	C	C	C	C	C	C	C	C	C	C	C	C	C	C	C	C	C	C	C	C	C	C	C	C	C	C	T	C	C	C	C	C	C	C	C	C
JAX00686979	9	19807614	0	G	C	G	G	G	G	G	G	C	G	G	G	G	G	G	G	G	G	G	G	G	G	G	G	G	G	G	G	G	G	G	G	G	G	G	G	C	G	G	G	G	G	G	G	G	G
JAX00686982	9	19809190	0	C	T	C	C	C	C	C	T	C	C	C	C	C	N	C	C	C	C	C	C	C	T	C	C	C	H	H	C	C	T	C	C	C	C	H	C	C	C	C	C	C	C	C	C	C	H
JAX00236293	9	19877996	0	C	T	C	C	C	C	C	T	T	C	C	C	C	H	C	C	C	C	C	C	C	T	C	C	C	H	H	C	C	T	C	C	C	C	H	C	T	C	C	C	C	C	C	C	C	H
JAX00236294	9	19878069	0	G	A	G	G	G	G	G	G	A	G	G	G	G	G	G	G	G	G	G	G	G	G	G	G	G	G	G	G	G	G	G	G	G	G	G	G	A	G	G	G	G	G	G	G	G	G
JAX00686988	9	19927129	0	G	A	G	G	G	G	G	G	A	G	G	G	G	G	G	G	G	G	G	G	G	G	G	G	G	G	G	G	G	G	G	G	G	G	G	G	A	G	G	G	G	G	G	G	G	G
JAX00686990	9	19929657	0	T	C	T	T	T	T	T	C	C	T	T	T	T	H	T	T	T	T	T	T	T	C	T	T	T	H	N	T	T	C	T	T	T	T	H	T	C	T	T	T	T	T	T	T	T	H
JAX00686992	9	19959831	0	T	G	T	T	T	T	T	G	T	T	T	T	T	T	T	T	T	T	T	T	T	G	T	T	T	N	N	T	T	G	T	T	T	T	T	T	T	T	T	T	T	T	T	T	T	T
JAX00686993	9	19962858	0	G	A	G	G	G	G	G	G	A	G	G	G	G	G	G	G	G	G	G	G	G	G	G	G	G	G	G	G	G	G	G	G	G	G	G	G	A	G	G	G	G	G	G	G	G	G
JAX00168852	9	19981854	0	T	C	T	T	C	T	T	C	C	T	H	H	T	T	C	T	T	T	C	T	T	C	T	T	C	H	H	H	T	C	T	T	H	T	H	T	C	H	T	H	T	T	C	T	C	H
JAX00168859	9	20063054	0	T	C	T	T	T	T	T	T	C	T	T	T	T	T	T	T	T	T	T	T	T	T	T	T	T	T	T	T	T	T	T	T	T	T	T	T	C	T	T	T	T	T	T	T	T	T
JAX00168860	9	20078934	0	C	T	C	C	C	C	C	T	T	C	C	C	C	C	C	C	C	C	C	C	C	H	C	C	C	C	C	C	C	T	C	C	C	C	C	C	T	C	C	C	C	C	C	C	C	C
JAX00168861	9	20080516	0	G	A	G	G	G	G	G	G	A	G	G	G	G	G	G	G	G	G	G	G	G	G	G	G	G	G	G	G	G	G	G	G	G	G	G	G	A	G	G	G	G	G	G	G	G	G
JAX00168863	9	20080945	0	G	A	G	G	G	G	G	G	A	G	G	G	G	G	G	G	G	G	G	G	G	G	G	G	G	G	G	G	G	G	G	G	G	G	G	G	A	G	G	G	G	G	G	G	G	G
JAX00687006	9	20125755	0	A	G	A	A	A	A	A	G	G	A	A	A	A	G	A	A	A	A	A	A	A	G	A	A	A	H	H	A	A	G	A	A	A	A	G	A	G	A	A	A	A	A	A	A	A	N
JAX00687010	9	20144231	0	C	A	C	C	C	C	C	C	A	C	C	C	C	C	C	C	C	C	C	C	C	C	C	C	C	C	C	C	C	C	C	C	C	C	C	C	A	C	C	C	C	C	C	C	C	C
JAX00236301	9	20160938	0	A	G	A	A	A	A	A	G	G	A	A	A	A	A	A	A	A	A	A	A	A	N	A	A	A	A	N	A	A	H	A	A	A	A	A	A	G	A	A	A	A	A	A	A	A	N
JAX00168870	9	20218430	0	C	T	C	C	C	C	T	C	C	T	C	C	H	H	C	C	C	T	C	T	H	C	T	C	C	H	H	C	H	C	C	C	H	C	H	C	C	C	H	C	H	C	C	C	C	H
JAX00687016	9	20218470	0	G	C	G	G	G	G	C	C	C	C	G	G	H	C	G	G	G	C	G	C	H	C	C	G	G	C	C	G	H	C	G	G	H	G	C	G	C	G	H	G	H	G	G	G	G	C
JAX00687020	9	20222776	0	T	C	T	T	T	T	C	T	C	C	T	T	N	H	T	T	T	C	T	C	H	T	C	T	T	H	H	T	N	T	T	T	H	T	H	T	C	T	H	T	H	T	T	T	T	H
JAX00687026	9	20227946	0	T	C	T	T	T	T	T	C	T	T	T	T	T	N	T	T	T	T	T	T	T	H	T	T	T	H	H	T	T	H	T	T	T	T	H	T	T	T	T	T	T	T	T	T	T	N
JAX00687027	9	20228528	0	G	A	G	G	G	G	G	G	A	G	G	G	G	G	G	G	G	G	G	G	G	G	G	G	G	G	G	G	G	G	G	G	G	G	G	G	A	G	G	G	G	G	G	G	G	G
JAX00687031	9	20248979	0	C	T	C	C	C	C	C	C	T	C	C	C	C	C	C	C	C	C	C	C	C	C	C	C	C	C	C	C	C	C	C	C	C	C	C	C	T	C	C	C	C	C	C	C	C	C
JAX00687039	9	20297637	0	T	C	T	T	T	T	T	C	T	T	T	T	T	H	T	T	T	T	T	T	T	C	T	T	T	H	H	T	T	C	T	T	T	T	H	T	T	T	T	T	T	T	T	T	T	H
JAX00168878	9	20301297	0	A	G	A	A	A	A	A	G	G	G	A	A	H	H	A	A	A	A	A	G	H	G	A	A	A	H	G	A	H	G	A	A	A	A	H	A	G	A	H	A	H	A	A	A	A	G
JAX00687042	9	20329599	0	G	C	G	G	G	G	G	G	C	G	G	G	G	G	G	G	G	G	G	G	G	G	G	G	G	G	G	G	G	G	G	G	G	G	G	G	C	G	G	G	G	G	G	G	G	G
JAX00687047	9	20336624	0	G	A	G	G	G	G	G	A	A	G	G	G	G	H	G	G	G	G	G	G	G	A	G	G	G	H	H	G	G	A	G	G	G	G	H	G	A	G	G	G	G	G	G	G	G	H
JAX00168882	9	20362709	0	T	C	T	T	C	T	C	C	C	C	H	H	H	C	C	T	T	T	C	C	H	C	C	T	C	C	C	H	H	C	T	T	C	T	C	T	C	H	H	H	H	T	C	T	H	C
JAX00687052	9	20368741	0	C	T	C	C	C	C	C	C	T	C	C	C	C	C	C	C	C	C	C	C	C	C	C	C	C	C	C	C	C	C	C	C	C	C	C	C	T	C	C	C	C	C	C	C	C	C
JAX00168883	9	20368972	0	C	G	C	C	G	C	G	G	G	G	H	H	H	G	G	C	C	C	G	G	H	G	G	C	G	G	G	H	H	G	C	C	G	C	G	C	G	H	H	H	H	C	G	C	G	G
JAX00687056	9	20416314	0	G	A	G	G	G	G	G	A	A	G	G	G	G	H	G	G	G	G	G	G	G	A	G	G	G	H	H	G	G	A	G	G	G	G	H	G	A	G	G	G	G	G	G	G	G	H
JAX00687057	9	20424128	0	G	A	G	G	A	G	A	G	A	A	H	H	H	H	A	G	G	G	A	A	H	G	A	G	A	H	H	H	H	G	G	G	A	G	H	G	A	H	H	N	H	G	A	G	A	H
JAX00168889	9	20452438	0	T	G	T	T	G	G	G	G	G	G	H	H	H	G	G	T	T	T	G	G	H	G	G	G	G	G	G	H	H	G	T	G	G	G	G	G	G	H	H	G	H	T	G	T	G	G
JAX00168890	9	20458329	0	G	C	G	G	C	G	C	G	G	C	H	H	H	H	C	G	G	G	C	C	H	G	C	G	C	H	H	H	H	G	G	G	C	G	H	G	G	H	H	H	H	G	C	G	C	H
JAX00687071	9	20470402	0	G	A	G	G	G	A	G	A	A	G	G	G	G	H	G	G	G	G	G	G	G	A	G	A	G	H	H	G	G	A	G	A	G	A	H	A	A	G	G	H	G	G	G	G	G	H
JAX00687072	9	20471513	0	T	C	T	T	T	C	T	C	C	T	T	T	T	H	T	T	T	T	T	T	T	C	T	C	T	H	H	T	T	C	T	C	T	C	H	C	C	T	T	H	T	T	T	T	T	H
JAX00687077	9	20529277	0	G	A	G	G	G	G	G	A	G	G	G	G	G	H	G	G	G	G	G	G	G	A	G	G	G	H	H	G	G	H	G	G	G	G	H	G	G	G	G	G	G	G	G	G	G	H
JAX00168896	9	20550379	0	C	T	C	C	T	T	T	C	T	T	H	H	H	H	T	C	C	C	T	T	H	C	T	T	T	H	N	H	H	C	C	T	T	T	H	T	T	H	H	T	H	C	T	C	T	H
JAX00687080	9	20555973	0	T	C	T	T	C	C	C	C	T	C	H	H	H	C	C	T	T	T	C	C	H	C	C	C	C	C	C	H	H	C	T	C	C	C	C	C	T	H	H	C	H	T	C	T	C	C
JAX00168897	9	20579789	0	T	C	T	T	C	C	C	C	C	C	H	H	H	C	C	T	T	T	C	C	H	C	C	C	C	C	C	H	H	C	T	C	C	C	C	C	C	H	H	C	N	T	C	T	C	C
JAX00168899	9	20581793	0	T	C	T	T	C	C	C	C	C	C	H	H	H	C	C	T	T	T	C	C	H	C	C	C	C	C	C	H	H	C	T	C	C	C	C	C	C	H	H	C	H	T	C	T	C	C
JAX00168900	9	20610151	0	C	T	C	C	T	T	T	C	C	T	H	H	H	H	T	C	C	C	T	T	H	C	T	T	T	H	H	H	H	C	C	T	T	T	H	T	C	H	H	T	H	C	T	C	T	H
JAX00687096	9	20658655	0	G	A	G	G	G	G	G	A	G	G	G	G	G	H	G	G	G	G	G	G	G	A	G	G	G	H	H	G	G	A	G	G	G	G	H	G	G	G	G	G	G	G	G	G	G	H
JAX00687097	9	20658943	0	T	C	T	T	T	T	T	C	T	T	T	T	T	H	T	T	T	T	T	T	T	C	T	T	N	H	H	T	T	C	T	T	N	T	H	T	T	T	T	N	T	T	T	T	T	H
JAX00687100	9	20662179	0	G	A	G	G	A	A	A	A	A	A	H	H	H	A	A	G	G	G	A	A	H	A	A	A	A	A	A	H	H	A	G	A	A	A	A	A	A	H	H	A	H	G	A	G	A	A
JAX00687104	9	20671757	0	G	A	G	G	G	G	G	G	A	G	G	G	G	G	G	G	G	G	G	G	G	G	G	G	G	G	G	G	G	G	G	G	G	G	G	G	A	G	G	G	G	G	G	G	G	G
JAX00687105	9	20673073	0	C	T	C	C	C	C	C	T	T	C	C	C	C	H	C	C	C	C	C	C	C	T	C	C	C	H	H	C	C	T	C	C	C	C	H	C	T	C	C	H	C	C	C	C	C	H
JAX00168907	9	20694490	0	A	G	A	A	G	G	G	G	G	G	H	H	H	G	G	A	A	A	G	G	H	G	G	G	G	G	G	H	H	G	A	G	G	G	G	G	G	H	H	G	H	A	G	A	G	G
JAX00687107	9	20696370	0	G	C	G	G	G	G	G	C	G	G	G	G	G	H	G	G	G	G	G	G	G	C	G	G	G	H	H	G	G	C	G	G	G	G	H	G	G	G	G	H	G	G	G	G	G	H
JAX00687112	9	20729325	0	G	A	G	G	G	A	G	G	G	G	G	G	G	G	G	G	G	G	G	G	G	G	G	A	G	G	G	G	G	G	G	A	G	A	G	A	G	G	G	H	G	G	G	G	G	G
JAX00236319	9	20772330	0	A	C	A	A	A	A	A	C	C	C	A	A	H	H	A	A	A	A	C	C	H	C	A	A	A	H	C	A	H	C	A	A	A	A	H	A	C	A	H	H	H	A	A	A	A	C
JAX00687121	9	20803615	0	T	C	T	T	T	T	T	C	C	T	T	T	T	N	T	T	T	T	T	T	T	C	T	T	T	H	H	T	T	C	T	T	T	T	H	T	C	T	T	H	T	T	T	T	T	H
JAX00168917	9	20817916	0	G	A	G	G	G	G	G	G	A	G	G	G	G	G	G	G	G	G	G	G	G	G	G	G	G	G	G	G	G	G	G	G	G	G	G	G	A	G	G	G	G	G	G	G	G	G
JAX00687125	9	20851229	0	C	T	C	C	C	C	C	C	C	T	C	C	H	C	C	C	C	C	T	T	H	C	C	C	C	C	H	C	H	C	C	C	C	C	C	C	C	C	H	C	H	C	C	C	C	H
JAX00687126	9	20855019	0	G	A	G	G	G	G	G	G	G	A	G	G	H	G	G	G	G	G	A	A	H	G	G	G	G	G	H	G	H	G	G	G	G	G	G	G	G	G	H	G	H	G	G	G	G	H
JAX00687128	9	20859278	0	C	T	C	C	C	C	C	C	T	C	C	C	C	C	C	C	C	C	C	C	C	C	C	C	C	C	C	C	C	C	C	C	C	C	C	C	T	C	C	C	C	C	C	C	C	C
JAX00687130	9	20867603	0	G	A	G	G	G	G	G	G	G	A	G	G	H	G	G	G	G	G	A	A	H	G	G	G	G	G	H	G	H	G	G	G	G	G	G	G	G	G	H	G	H	G	G	G	G	H
JAX00687131	9	20870944	0	C	T	C	C	C	C	C	T	C	C	C	C	C	H	C	C	C	C	C	C	C	T	C	C	C	H	H	C	C	T	C	C	C	C	H	C	C	C	C	H	C	C	C	C	C	H
JAX00168920	9	20878511	0	C	T	C	C	T	T	T	C	C	C	H	H	C	H	T	C	C	C	C	C	C	C	T	T	T	H	C	H	C	C	C	T	T	T	H	T	C	H	C	H	C	C	T	C	T	C
JAX00168921	9	20887476	0	G	A	G	G	A	A	A	G	G	G	H	H	G	H	A	G	G	G	G	G	G	G	A	A	A	H	G	H	G	G	G	A	A	A	H	A	G	H	G	H	G	G	A	G	A	G
JAX00687136	9	20929504	0	T	C	T	T	T	T	T	C	C	T	T	T	T	H	T	T	T	T	T	T	T	C	T	T	T	H	H	T	T	C	T	T	T	T	H	T	C	T	T	H	T	T	T	T	T	H
JAX00168925	9	20943047	0	G	A	G	G	G	G	G	G	A	G	G	G	G	G	G	G	G	G	G	G	G	G	G	G	G	G	G	G	G	G	G	G	G	G	G	G	A	G	G	G	G	G	G	G	G	G
JAX00687140	9	20955752	0	A	G	A	A	A	A	A	G	G	A	A	A	A	H	A	A	A	A	A	A	A	G	A	A	A	H	H	A	A	G	A	A	A	A	H	A	G	A	A	H	A	A	A	A	A	H
JAX00687142	9	20961264	0	A	G	A	A	A	A	A	G	A	G	A	A	H	H	A	A	A	A	G	G	H	H	A	A	A	H	G	A	H	G	A	A	A	A	H	A	A	A	N	H	N	A	A	A	A	G
JAX00687143	9	20963643	0	T	C	T	T	T	T	T	C	C	C	T	T	H	H	T	T	T	T	C	C	H	C	T	T	T	H	C	T	H	C	T	T	T	T	H	T	C	T	H	H	H	T	T	T	T	C
JAX00168927	9	20978277	0	C	T	C	C	C	T	C	C	C	T	C	C	H	C	C	C	C	C	T	T	H	C	C	T	C	C	H	C	H	C	C	T	C	T	C	T	C	C	H	H	H	C	C	C	C	H
JAX00687145	9	21001077	0	T	C	T	T	T	C	T	C	C	C	T	T	H	H	T	T	T	T	C	C	H	C	T	C	T	H	C	T	H	C	T	C	T	C	H	C	C	T	H	C	H	T	T	T	T	C
JAX00236323	9	21002918	0	A	G	A	A	A	A	A	G	G	A	A	A	A	H	A	A	A	A	A	A	A	G	A	A	A	H	H	A	A	G	A	A	A	A	H	A	G	A	A	H	A	A	A	A	A	H
JAX00168932	9	21017321	0	G	A	G	G	G	A	G	G	G	G	G	G	G	G	G	G	G	G	G	G	G	G	G	A	G	G	G	G	G	G	G	A	G	A	G	A	G	G	G	H	G	G	G	G	G	G
JAX00687149	9	21021153	0	C	T	C	C	C	C	C	T	C	C	C	C	C	H	C	C	C	C	C	C	C	T	C	C	C	H	H	C	C	T	C	C	C	C	H	C	C	C	C	H	C	C	C	C	C	H
JAX00687151	9	21028252	0	G	C	G	G	G	G	G	C	C	G	G	G	G	H	G	G	G	G	G	G	G	C	G	G	G	H	H	G	G	C	G	G	G	G	H	G	C	G	G	H	G	G	G	G	G	H
JAX00687152	9	21035286	0	T	C	T	T	T	T	T	T	C	T	T	T	T	T	T	T	T	T	T	T	T	T	T	T	T	T	T	T	T	T	T	T	T	T	T	T	C	T	T	T	T	T	T	T	T	T
JAX00687157	9	21052885	0	C	T	C	C	C	C	C	C	T	C	C	C	C	C	C	C	C	C	C	C	C	C	C	C	C	C	C	C	C	C	C	C	C	C	C	C	T	C	C	C	C	C	C	C	C	C
JAX00168933	9	21052979	0	G	T	G	G	G	T	G	G	G	G	G	G	G	G	G	G	G	G	G	G	G	G	G	T	G	G	G	G	G	G	G	T	G	T	G	T	G	G	G	H	G	G	G	G	G	G
JAX00168934	9	21057284	0	C	T	C	C	C	T	C	T	T	C	C	C	C	H	C	C	C	C	C	C	C	T	C	T	C	H	H	C	C	T	C	T	C	T	H	T	T	C	C	T	C	C	C	C	C	H
JAX00687164	9	21151726	0	T	C	T	T	T	T	T	C	C	T	T	T	T	H	T	T	T	T	T	T	T	C	T	T	T	H	H	T	T	C	T	T	T	T	H	T	C	T	T	H	T	T	T	T	T	H
JAX00687169	9	21184527	0	A	T	A	A	A	A	A	T	T	A	A	A	A	H	A	A	A	A	A	A	A	T	A	A	A	H	H	A	A	T	A	A	A	A	H	A	T	A	A	N	A	A	A	A	A	H
JAX00168943	9	21185343	0	T	C	T	T	T	C	T	T	T	C	T	T	H	T	T	T	T	T	C	C	H	T	T	C	T	T	H	T	H	T	T	C	T	C	T	C	T	T	N	H	H	T	T	T	T	H
JAX00687172	9	21213272	0	G	A	G	G	G	G	G	A	A	G	G	G	G	H	G	G	G	G	G	G	G	A	G	G	G	H	H	G	G	A	G	G	G	G	H	G	A	G	G	H	G	G	G	G	G	H
JAX00687173	9	21215754	0	C	G	C	C	C	C	C	G	C	C	C	C	C	H	C	C	C	C	C	C	C	G	C	C	C	H	H	C	C	G	C	C	C	C	H	C	C	C	C	H	C	C	C	C	C	H
JAX00236328	9	21221847	0	T	C	T	T	T	T	T	C	T	T	T	T	T	N	T	T	T	T	T	T	T	C	T	T	T	H	N	T	T	C	T	T	T	T	H	T	T	T	T	H	T	T	T	T	T	H
JAX00168947	9	21227043	0	T	C	T	T	T	C	T	C	C	C	T	T	H	H	T	T	T	T	C	C	H	C	T	C	T	H	C	T	H	C	T	C	T	C	H	C	C	T	H	C	H	T	T	T	T	C
JAX00687175	9	21241187	0	G	A	G	G	G	G	G	G	A	G	G	G	G	G	G	G	G	G	G	G	G	G	G	G	G	G	G	G	G	G	G	G	G	G	G	G	A	G	G	G	G	G	G	G	G	G
JAX00687182	9	21290348	0	G	A	G	G	G	G	G	G	G	A	G	G	H	G	G	G	G	G	A	A	N	G	G	G	G	G	A	G	H	N	G	G	G	G	G	G	G	G	H	G	H	G	G	G	G	A
JAX00687185	9	21309668	0	A	T	A	A	A	A	A	T	A	A	A	A	A	H	A	A	A	A	A	A	A	T	A	A	A	H	N	A	A	T	A	A	A	A	H	A	A	A	A	H	A	A	A	A	A	H
JAX00236332	9	21316238	0	T	C	T	T	T	T	T	C	C	T	T	T	T	H	T	T	T	T	T	T	T	C	T	T	T	H	H	T	T	C	T	T	T	T	H	T	C	T	T	H	T	T	T	T	T	H
JAX00687189	9	21324490	0	T	C	T	T	T	T	T	C	C	T	T	T	T	H	T	T	T	T	T	T	T	C	T	T	T	H	H	T	T	C	T	T	T	T	H	T	C	T	T	H	T	T	T	T	T	H
JAX00687190	9	21331253	0	G	A	G	G	G	G	G	G	A	G	G	G	G	G	G	G	G	G	G	G	G	G	G	G	G	G	G	G	G	G	G	G	G	G	G	G	A	G	G	G	G	G	G	G	G	G
JAX00168954	9	21347339	0	T	C	T	T	T	C	T	C	C	C	T	T	H	H	T	T	T	T	C	C	H	C	T	C	T	H	C	T	H	C	T	C	T	C	H	C	C	T	H	C	H	T	T	T	T	C
JAX00168955	9	21356512	0	G	A	G	G	G	A	G	A	A	A	G	G	H	H	G	G	G	G	A	A	H	A	G	A	G	H	A	G	H	A	G	A	G	A	H	A	A	G	H	A	H	G	G	G	G	A
JAX00168957	9	21374231	0	A	G	A	A	A	G	A	G	G	G	A	A	H	N	A	A	A	A	G	G	H	G	A	G	A	G	G	A	H	G	A	G	A	G	N	G	G	A	H	G	H	A	A	A	A	G
JAX00687194	9	21375947	0	A	G	A	A	A	A	A	A	G	A	A	A	A	A	A	A	A	A	A	A	A	A	A	A	A	A	A	A	A	A	A	A	A	A	A	A	G	A	A	A	A	A	A	A	A	A
JAX00687195	9	21376167	0	A	T	A	A	A	A	A	T	T	A	A	A	A	N	A	A	A	A	A	A	A	T	A	A	A	H	N	A	A	T	A	A	A	A	A	A	T	A	A	H	A	A	A	A	A	H
JAX00168959	9	21387388	0	G	A	G	G	G	A	G	A	A	A	G	G	H	H	G	G	G	G	A	A	H	A	G	A	G	H	A	G	H	A	G	A	G	A	H	A	A	G	H	A	H	G	G	G	G	A
JAX00687198	9	21395835	0	C	T	C	C	C	T	C	C	C	T	C	C	N	C	C	C	C	C	T	T	N	C	C	T	C	C	H	C	H	C	C	T	C	T	C	T	C	C	H	H	H	C	C	C	C	H
JAX00168961	9	21420513	0	T	C	T	T	T	C	T	C	C	C	T	T	H	H	T	T	T	T	C	C	N	C	T	C	T	H	C	T	H	C	T	C	T	C	H	C	C	T	H	C	H	T	T	T	T	C
JAX00687206	9	21439496	0	C	T	C	C	C	C	C	T	C	C	C	C	C	H	C	C	C	C	C	C	C	T	C	C	C	H	H	C	C	T	C	C	C	C	H	C	C	C	C	H	C	C	C	C	C	H
JAX00687207	9	21446220	0	C	T	C	C	C	C	C	T	C	C	C	C	C	H	C	C	C	C	C	C	C	T	C	C	C	H	H	C	C	T	C	C	C	C	H	C	C	C	C	H	C	C	C	C	C	H
JAX00168964	9	21457302	0	A	G	A	A	A	G	A	G	G	G	A	A	H	H	A	A	A	A	G	G	H	G	A	G	A	H	G	A	H	G	A	G	A	G	H	G	G	A	H	G	H	A	A	A	A	G
JAX00687212	9	21480008	0	G	A	G	G	G	G	G	G	G	A	G	G	H	G	G	G	G	G	A	A	H	G	G	G	G	G	H	G	H	G	G	G	G	G	G	G	G	G	H	G	H	G	G	G	G	H
JAX00168966	9	21496811	0	A	G	A	A	A	G	A	G	G	G	A	A	H	H	A	A	A	A	G	G	H	G	A	G	A	H	G	A	H	G	A	G	A	G	H	G	G	A	H	G	H	A	A	A	A	G
JAX00168967	9	21497663	0	C	T	C	C	C	T	C	C	T	T	C	C	H	C	C	C	C	C	T	T	H	C	C	T	C	C	H	C	H	C	C	T	C	T	C	T	T	C	H	H	H	C	C	C	C	H
JAX00687216	9	21520448	0	G	A	G	G	G	G	G	G	G	A	G	G	H	G	G	G	G	G	A	A	H	G	G	G	G	G	H	G	H	G	G	G	G	G	G	G	G	G	H	G	H	G	G	G	G	H
JAX00687219	9	21533819	0	T	C	T	T	T	T	T	C	T	T	T	T	T	H	T	T	T	T	T	T	T	C	T	T	T	H	H	T	T	C	T	T	T	T	H	T	T	T	T	H	T	T	T	T	T	H
JAX00168971	9	21535151	0	T	C	T	T	T	C	T	C	C	C	T	T	H	H	T	T	T	T	C	C	H	C	T	C	T	H	C	T	H	C	T	C	T	C	H	C	C	T	H	C	H	T	T	T	T	C
JAX00687220	9	21535468	0	A	G	A	A	A	A	A	A	G	A	A	A	A	A	A	A	A	A	A	A	A	A	A	A	A	A	A	A	A	A	A	A	A	A	A	A	G	A	A	A	A	A	A	A	A	A
JAX00687226	9	21572836	0	A	T	A	A	A	A	A	T	T	A	A	A	A	N	A	A	A	A	A	A	A	T	A	A	A	H	N	A	A	T	A	A	A	A	N	A	T	A	A	N	A	A	A	A	A	H
JAX00168972	9	21575791	0	C	T	C	C	C	T	C	C	C	C	C	C	C	C	C	C	C	C	C	C	C	C	C	T	C	C	C	C	C	C	C	T	C	T	C	T	C	C	C	H	C	C	C	C	C	C
JAX00687228	9	21576450	0	T	C	T	T	T	T	T	T	C	T	T	T	T	T	T	T	T	T	T	T	T	T	T	T	T	T	T	T	T	T	T	T	T	T	T	T	C	T	T	T	T	T	T	T	T	T
JAX00687229	9	21587507	0	C	G	C	C	C	C	C	G	C	C	C	C	C	H	C	C	C	C	C	C	C	G	C	C	C	H	H	C	C	G	C	C	N	C	N	C	C	C	C	C	C	C	C	C	C	H
JAX00168977	9	21623721	0	C	T	C	C	C	T	C	C	C	C	C	C	C	C	C	C	C	N	C	C	C	C	C	T	C	C	C	C	C	C	C	T	C	T	C	T	C	C	C	H	C	C	C	C	C	C
JAX00168979	9	21676223	0	T	C	T	T	T	T	T	C	C	T	T	T	T	T	T	T	T	T	T	T	T	C	T	T	T	N	T	T	T	H	T	T	T	T	T	T	C	T	T	T	T	T	T	T	T	T
JAX00168986	9	21745858	0	C	T	C	C	C	C	C	C	T	C	C	C	C	C	C	C	C	C	C	C	C	C	C	C	C	C	C	C	C	C	C	C	C	C	C	C	T	C	C	C	C	C	C	C	C	C
JAX00687246	9	21752551	0	A	C	A	A	A	A	A	C	C	C	A	A	A	H	A	A	A	A	C	C	A	C	A	A	A	A	C	A	A	C	A	A	A	A	N	A	C	A	A	A	A	A	A	A	A	C
JAX00168988	9	21793575	0	C	G	C	C	C	G	C	G	G	G	C	C	H	H	C	C	C	C	G	G	H	G	C	G	C	N	N	C	N	N	C	G	C	G	H	G	G	C	H	G	H	C	C	C	C	G
JAX00168989	9	21794820	0	G	A	G	G	G	A	G	G	G	G	G	G	G	G	G	G	G	G	G	G	G	G	G	A	G	G	G	G	G	G	G	A	G	A	G	A	G	G	G	A	G	G	G	G	G	G
JAX00236340	9	21797991	0	G	A	G	G	G	G	G	G	A	G	G	G	G	G	G	G	G	G	G	G	G	G	G	G	G	G	G	G	G	G	G	G	G	G	G	G	A	G	G	G	G	G	G	G	G	G
JAX00236341	9	21812103	0	T	C	T	T	T	T	T	C	C	T	T	T	T	T	T	T	T	T	T	T	T	C	T	T	T	T	T	T	T	C	T	T	T	T	T	T	C	T	T	T	T	T	T	T	T	T
JAX00687264	9	21880281	0	C	T	C	C	C	C	C	T	T	C	C	C	C	H	C	C	C	C	C	C	C	T	C	C	C	H	H	C	C	T	C	C	C	C	H	C	T	C	C	H	C	C	C	C	C	H
JAX00169001	9	21959228	0	C	A	C	C	C	A	C	A	C	A	C	C	H	H	C	C	C	C	A	A	H	A	C	A	C	H	A	C	H	A	C	A	C	A	H	A	C	C	H	A	H	C	C	C	C	A
JAX00687276	9	21985200	0	G	A	G	G	G	G	G	A	G	G	G	G	G	H	G	G	G	G	G	G	G	A	G	G	G	H	H	G	G	A	G	G	G	G	H	G	G	G	G	N	G	G	G	G	G	H
JAX00687277	9	21994871	0	T	C	T	T	T	T	T	T	C	T	T	T	T	T	T	T	T	T	T	T	T	T	T	T	T	T	T	T	T	T	T	T	T	T	T	T	C	T	T	T	T	T	T	T	T	T
JAX00687278	9	21995185	0	C	T	C	C	C	T	C	T	C	C	C	C	C	H	C	C	C	C	C	C	C	T	C	T	C	H	H	C	C	T	C	T	C	T	H	T	C	C	C	T	C	C	C	C	C	H
JAX00687282	9	22007526	0	C	T	C	C	C	C	C	C	T	C	C	C	C	C	C	C	C	C	C	C	C	C	C	C	C	C	C	C	C	C	C	C	C	C	C	C	T	C	C	C	C	C	C	C	C	C
JAX00687284	9	22007949	0	G	A	G	G	G	A	G	A	G	G	G	G	G	H	G	G	G	G	G	G	G	A	G	A	G	H	H	G	G	A	G	A	G	A	H	A	G	G	G	A	G	G	G	G	G	H
JAX00169006	9	22008722	0	G	A	G	G	G	A	G	A	A	G	G	G	G	H	G	G	G	G	G	G	G	A	G	A	G	H	H	G	G	A	G	A	G	A	H	A	A	G	G	A	G	G	G	G	G	H
JAX00687286	9	22041120	0	C	T	C	C	C	C	C	C	T	C	C	C	C	C	C	C	C	C	C	C	C	C	C	C	C	C	C	C	C	C	C	C	C	C	C	C	T	C	C	C	C	C	C	C	C	C
JAX00687287	9	22041207	0	G	A	G	G	G	G	G	A	A	G	G	G	G	H	G	G	G	G	G	G	G	A	G	G	G	H	H	G	G	A	G	G	G	G	H	G	A	G	G	H	G	G	G	G	G	H
JAX00169010	9	22061513	0	A	G	A	A	A	G	A	G	G	A	A	A	A	H	A	A	A	A	A	A	A	G	A	G	A	H	H	A	A	G	A	G	A	G	H	G	G	A	A	G	A	A	A	A	A	N
JAX00687291	9	22081578	0	C	T	C	C	C	C	C	T	C	C	C	C	C	H	C	C	C	C	C	C	C	T	C	C	C	H	C	C	C	T	C	C	C	C	H	C	C	C	C	H	C	C	C	C	C	H
JAX00687293	9	22084714	0	A	C	A	A	A	A	A	A	C	A	A	A	A	A	A	A	A	A	A	A	A	A	A	A	A	A	A	A	A	A	A	A	A	A	A	A	C	A	A	A	A	A	A	A	A	A
JAX00687299	9	22109178	0	T	C	T	T	T	T	T	C	C	T	T	T	T	H	T	T	T	T	T	T	T	C	T	T	T	H	H	T	T	C	T	T	T	T	H	T	C	T	T	H	T	T	T	T	T	H
JAX00169013	9	22111521	0	A	T	A	A	A	T	A	T	T	T	A	A	H	H	A	A	A	A	T	H	H	T	A	T	A	H	T	A	H	T	A	T	A	T	H	T	T	A	H	T	H	A	A	A	A	T
JAX00687300	9	22121201	0	C	T	C	C	C	C	C	C	T	C	C	C	C	C	C	C	C	C	C	C	C	C	C	C	C	C	C	C	C	C	C	C	C	C	C	C	T	C	C	C	C	C	C	C	C	C
JAX00687302	9	22123781	0	T	C	T	T	T	T	T	C	T	T	T	T	T	H	T	T	T	T	T	T	T	C	T	T	T	H	H	T	T	C	T	T	T	T	H	T	T	T	T	N	T	T	T	T	T	H
JAX00687304	9	22138350	0	T	C	T	T	T	T	T	C	C	T	T	T	T	H	T	T	T	T	T	T	T	C	T	T	T	H	H	T	T	C	T	T	T	T	H	T	C	T	T	N	T	T	T	T	T	H
JAX00169016	9	22155587	0	T	G	T	T	T	G	T	G	G	G	T	T	H	H	T	T	T	T	G	N	H	G	T	G	T	H	G	T	H	G	T	G	T	G	H	G	G	T	H	G	N	T	T	T	T	G
JAX00687307	9	22161797	0	T	C	T	T	T	C	T	C	C	T	T	T	T	H	T	T	T	T	T	T	T	C	T	C	T	H	H	T	T	C	T	C	T	C	H	C	C	T	T	C	T	T	T	T	T	N
JAX00687313	9	22177324	0	A	G	A	A	A	A	A	G	G	G	H	H	H	H	A	A	A	A	G	H	H	G	A	A	A	H	G	A	H	G	A	A	A	A	H	A	G	A	H	H	H	A	A	A	A	G
JAX00687314	9	22194415	0	C	T	C	C	C	C	C	T	C	C	C	C	C	H	C	C	C	C	C	C	C	T	C	C	C	T	T	C	C	T	C	C	C	C	T	C	C	C	C	T	C	C	C	C	C	T
JAX00169022	9	22227741	0	C	T	C	C	C	T	C	C	C	C	C	C	C	C	C	C	C	C	C	C	C	C	C	T	C	C	C	C	C	C	C	T	C	T	C	T	C	C	C	H	C	C	C	C	C	C
JAX00687323	9	22229540	0	T	C	T	T	T	T	T	T	C	T	T	T	T	T	T	T	T	T	T	T	T	T	T	T	T	T	T	T	T	T	T	T	T	T	T	T	C	T	T	T	T	T	T	T	T	T
JAX00687325	9	22229927	0	C	T	C	C	C	C	C	C	C	T	C	C	H	C	C	C	C	C	T	H	H	C	C	C	C	C	H	C	H	C	C	C	C	C	C	C	C	C	H	C	H	C	C	C	C	N
JAX00169023	9	22248953	0	A	C	A	A	A	C	A	C	C	C	A	A	H	H	A	A	A	A	C	H	H	C	A	C	A	H	C	A	H	C	A	C	A	C	H	C	C	A	H	C	H	A	A	A	N	C
JAX00687328	9	22252685	0	G	A	G	G	G	G	G	G	A	G	G	G	G	G	G	G	G	G	G	G	G	G	G	G	G	G	G	G	G	G	G	G	G	G	G	G	A	G	G	G	G	G	G	G	G	G
JAX00169027	9	22301153	0	G	C	G	G	G	C	G	C	C	C	G	G	H	H	G	G	G	G	C	H	H	C	G	C	G	H	C	G	H	C	G	C	G	C	H	C	C	G	H	C	H	G	G	G	G	C
JAX00687335	9	22302320	0	T	A	T	T	T	T	T	T	T	A	T	T	N	T	T	T	T	T	A	H	H	T	T	T	T	T	H	T	H	T	T	T	T	T	T	T	T	T	H	T	H	T	T	T	T	H
JAX00236354	9	22328719	0	G	A	G	G	G	G	G	A	A	G	G	G	G	H	G	G	G	G	G	G	G	A	G	G	G	H	H	G	G	A	G	G	G	G	H	G	A	G	G	H	G	G	G	G	G	H
JAX00687337	9	22331149	0	A	G	A	A	A	A	A	G	A	A	A	A	A	H	A	A	A	A	A	A	A	G	A	A	A	H	H	A	A	G	A	A	A	A	H	A	A	A	A	H	A	A	A	A	A	H
JAX00169031	9	22359966	0	G	A	G	G	G	A	G	A	A	A	G	G	H	H	G	G	G	G	A	H	H	A	G	A	G	H	A	G	H	A	G	A	G	A	H	A	A	G	H	A	H	G	G	G	G	A
JAX00687339	9	22360298	0	C	T	C	C	C	C	C	T	C	C	C	C	C	H	C	C	C	C	C	C	C	T	C	C	C	H	H	C	C	T	C	C	C	C	H	C	C	C	C	H	C	C	C	C	C	H
JAX00687347	9	22391091	0	T	C	T	T	T	T	T	C	C	T	T	T	T	H	T	T	T	T	T	T	T	C	T	T	T	H	H	T	T	C	T	T	T	T	H	T	C	T	T	H	T	T	T	T	T	H
JAX00169035	9	22413878	0	G	T	G	G	G	T	G	G	G	G	G	G	G	G	G	G	G	G	G	G	G	G	G	T	G	G	G	G	G	G	G	T	G	T	G	T	G	G	G	H	G	G	G	G	G	G
JAX00687353	9	22429801	0	C	T	C	C	C	C	C	T	C	C	C	C	C	H	C	C	C	C	C	C	C	T	C	C	C	N	N	C	C	T	C	C	C	C	H	C	C	C	C	H	C	C	C	C	C	H
JAX00687362	9	22467084	0	G	A	G	G	G	G	G	A	G	G	G	G	G	H	G	G	G	G	G	G	G	A	G	G	G	H	H	G	G	A	G	G	G	G	H	G	G	G	G	H	G	G	G	G	G	H
JAX00687363	9	22467434	0	A	G	A	A	A	A	A	G	G	A	A	A	A	A	A	A	N	A	A	A	A	G	A	A	A	N	H	A	A	G	A	A	A	A	A	A	G	A	A	A	A	A	A	A	A	N
JAX00687365	9	22482664	0	G	A	G	G	G	G	G	A	G	G	G	G	G	H	G	G	G	G	G	G	G	A	G	G	G	H	H	G	G	A	G	G	G	G	H	G	G	G	G	H	G	G	G	G	G	H
JAX00687368	9	22519369	0	G	A	G	G	G	G	G	G	A	G	G	G	G	G	G	G	G	G	G	G	G	G	G	G	G	G	G	G	G	G	G	G	G	G	G	G	A	G	G	G	G	G	G	G	G	G
JAX00687371	9	22530737	0	T	C	T	T	T	C	T	C	C	C	T	T	N	H	T	T	T	T	C	H	H	C	T	C	T	H	C	T	H	C	T	C	T	C	H	C	C	T	H	C	H	T	T	T	T	C
JAX00687374	9	22532978	0	A	G	A	A	A	A	A	G	A	A	A	A	A	A	A	A	A	A	A	A	A	G	A	A	A	H	H	A	A	G	A	A	A	A	H	A	A	A	A	H	A	A	A	A	A	N
JAX00687375	9	22536773	0	A	G	A	A	A	A	A	A	G	A	A	A	A	A	A	A	A	A	A	A	A	A	A	A	A	A	A	A	A	A	A	A	A	A	A	H	G	A	A	A	A	A	A	A	A	A
JAX00687381	9	22575532	0	C	A	C	C	C	C	C	C	C	A	C	C	H	C	C	C	C	C	A	H	H	C	C	C	C	C	H	C	H	C	C	C	C	C	C	C	C	C	H	C	H	C	C	C	C	H
JAX00687382	9	22576811	0	A	T	A	A	A	A	A	A	T	A	A	A	A	A	A	A	A	A	A	A	A	A	A	A	A	A	A	A	A	A	A	A	A	A	A	A	T	A	A	A	A	A	A	A	A	A
JAX00687383	9	22577418	0	G	A	G	G	G	A	G	A	G	A	G	G	H	N	G	G	G	G	A	H	H	A	G	A	G	H	A	G	H	A	G	A	G	A	H	A	G	G	H	A	N	G	G	G	G	A
JAX00687384	9	22578330	0	G	A	G	G	G	G	G	A	G	A	G	G	H	H	G	G	G	G	A	H	H	A	G	G	G	H	A	G	H	A	G	G	G	G	H	G	G	G	H	H	H	G	G	G	G	A
JAX00236361	9	22602601	0	C	T	C	C	C	C	C	C	T	C	C	C	C	C	C	C	C	C	C	C	C	C	C	C	C	C	C	C	C	C	C	C	C	C	C	C	T	C	C	C	C	C	C	C	C	C
JAX00190444	9	22604463	0	A	G	G	A	G	G	G	G	G	G	H	H	G	G	G	G	G	G	G	H	G	G	G	G	G	G	G	G	G	G	A	G	G	G	G	G	G	H	G	G	G	G	G	A	G	G
JAX00687390	9	22619065	0	T	C	T	T	T	T	T	C	C	T	T	T	T	H	T	T	T	T	T	T	T	C	T	T	T	H	H	T	T	C	T	T	T	T	H	T	C	T	T	H	T	T	T	T	T	H
JAX00687394	9	22638346	0	C	A	C	C	C	C	C	C	C	A	C	C	H	C	C	C	C	C	A	H	H	C	C	C	C	C	H	C	H	C	C	C	C	C	C	C	C	C	H	C	H	C	C	C	C	H
JAX00687395	9	22638389	0	A	T	A	A	A	A	A	T	T	A	A	A	A	H	A	A	A	A	A	A	A	T	A	A	A	H	H	A	A	T	A	A	A	A	H	A	T	A	A	H	A	A	A	A	A	H
JAX00169053	9	22657383	0	A	G	A	A	A	A	A	G	G	G	A	A	N	H	A	A	A	A	G	N	N	G	A	A	A	N	G	A	H	G	A	A	A	A	H	A	G	A	N	H	N	A	A	A	A	G
JAX00687399	9	22687249	0	A	G	A	A	A	A	A	G	G	A	A	A	A	H	A	A	A	A	A	A	A	G	A	A	A	H	H	A	A	G	A	A	A	A	H	A	G	A	A	H	A	A	A	A	A	H
JAX00169056	9	22697257	0	G	C	G	G	G	G	G	C	G	G	G	G	G	H	G	G	G	G	G	G	G	H	G	N	G	H	N	G	G	C	G	N	G	G	N	G	G	G	G	H	G	G	G	G	G	H
JAX00169057	9	22698479	0	G	T	G	G	G	G	G	T	G	G	G	G	G	H	G	G	G	G	G	G	G	T	G	G	G	H	H	G	G	T	G	G	G	G	H	G	G	G	G	G	G	G	G	G	G	G
JAX00687405	9	22732150	0	T	C	T	T	T	T	T	C	C	C	T	T	T	H	T	T	T	T	N	T	T	C	T	T	T	H	C	T	T	C	T	T	T	T	H	T	C	T	T	H	T	T	T	T	T	C
JAX00687407	9	22732408	0	G	C	G	G	G	G	G	C	G	C	G	G	G	H	G	G	G	G	C	G	G	C	G	G	G	H	C	G	G	C	G	G	G	G	H	G	G	G	G	H	G	G	G	G	G	C
JAX00687408	9	22732493	0	A	G	A	A	A	A	A	G	A	G	A	A	H	H	A	A	A	A	G	H	H	G	A	A	A	H	G	A	H	G	A	A	A	A	H	A	A	A	H	H	H	A	A	A	A	G
JAX00687409	9	22732938	0	T	C	T	T	T	T	T	T	C	T	T	T	T	T	T	T	T	T	T	T	T	T	T	T	T	T	T	T	T	T	T	T	T	T	T	T	C	T	T	T	T	T	T	T	T	T
JAX00687413	9	22739577	0	A	G	A	A	A	A	A	G	G	A	A	A	H	H	H	H	A	A	A	A	H	G	A	A	A	H	H	A	H	G	A	A	A	A	H	H	G	A	A	N	A	N	A	A	A	H
JAX00687421	9	22814023	0	C	A	C	C	C	C	C	C	A	C	C	C	C	C	C	C	C	C	C	C	C	C	C	C	C	C	C	C	C	C	C	C	C	C	C	C	A	C	C	C	C	C	C	C	C	C
JAX00169066	9	22820787	0	G	A	G	G	G	G	G	G	A	G	G	G	G	G	G	G	G	G	G	G	G	G	G	G	G	G	G	G	G	G	G	G	G	G	G	G	A	G	G	G	G	G	G	G	G	G
JAX00169067	9	22821225	0	C	T	C	C	C	C	C	T	T	C	C	C	C	H	C	C	C	C	C	C	C	T	C	C	C	H	H	C	C	T	C	C	C	C	H	C	T	C	C	N	C	C	C	C	C	H
JAX00687423	9	22821472	0	A	G	A	A	A	A	A	G	G	A	A	A	A	H	A	A	A	A	A	A	A	G	A	A	A	H	H	A	A	G	A	A	A	A	H	A	G	A	A	H	A	A	A	A	A	H
JAX00687427	9	22848763	0	A	G	A	A	A	A	A	G	A	A	A	A	A	H	A	A	A	A	A	A	A	G	A	A	A	H	H	A	A	G	A	A	A	A	H	A	A	A	A	H	A	A	A	A	A	H
JAX00169068	9	22856188	0	G	A	G	G	G	G	G	A	A	G	G	G	G	H	G	G	G	G	G	G	G	H	G	G	G	N	N	G	G	H	G	G	G	G	H	G	A	G	G	H	G	G	G	G	G	H
JAX00169070	9	22861846	0	G	C	G	G	G	G	G	C	C	G	G	G	G	H	G	G	G	G	G	G	G	C	G	G	G	H	H	G	G	C	G	G	G	G	H	G	C	G	G	H	G	G	G	G	G	H
JAX00236367	9	22865858	0	A	G	A	A	A	A	A	G	G	A	A	A	A	H	A	A	A	A	A	A	A	G	A	A	A	H	H	A	A	G	A	A	A	A	H	A	G	A	A	H	A	A	A	A	A	H
JAX00236368	9	22866238	0	G	A	G	G	G	G	G	G	A	G	G	G	G	G	G	G	G	G	G	G	G	G	G	G	G	G	G	G	G	G	G	G	G	G	G	G	A	G	G	G	G	G	G	G	G	G
JAX00169071	9	22897326	0	C	G	C	C	C	C	C	G	G	G	C	C	H	H	C	C	C	C	G	H	H	G	C	C	C	H	G	C	H	G	C	C	C	C	H	C	G	C	H	H	H	C	C	C	C	G
JAX00169073	9	22900510	0	G	A	G	G	G	G	G	A	G	G	G	G	G	H	G	G	G	G	G	G	G	A	G	G	G	H	H	G	G	A	G	G	G	G	H	G	G	G	G	H	G	G	G	G	G	H
JAX00687432	9	22919788	0	A	G	A	A	A	A	A	G	G	G	A	A	H	H	A	A	A	A	G	H	H	G	A	A	A	H	G	A	H	G	A	A	A	A	H	A	G	A	H	N	H	A	A	A	A	G
JAX00687438	9	22928024	0	C	T	C	C	C	C	C	T	T	T	C	C	H	H	C	C	C	C	T	H	H	T	C	C	C	H	T	C	H	T	C	C	C	C	H	C	T	C	H	H	H	C	C	C	C	T
JAX00169075	9	22938170	0	C	T	C	C	C	C	C	T	C	C	C	C	C	T	C	C	C	C	C	C	C	C	C	C	C	H	H	C	C	T	C	C	C	C	H	C	C	C	C	H	C	C	C	C	C	H
JAX00687441	9	22959495	0	A	C	A	A	A	A	C	C	C	C	A	A	H	C	A	A	A	A	C	H	A	C	A	A	A	C	C	A	H	C	A	A	H	A	C	A	C	A	H	H	H	A	A	A	A	C
JAX00687447	9	22967553	0	C	T	C	C	C	C	T	C	C	C	C	C	C	H	C	C	C	C	C	C	C	T	C	C	C	H	C	C	C	C	C	C	N	C	H	C	C	C	C	C	C	C	C	C	C	C
JAX00687452	9	22991226	0	T	C	T	T	T	T	C	C	C	T	T	T	T	C	T	T	T	T	T	T	T	C	T	T	T	C	H	T	T	C	T	T	H	T	C	T	C	T	T	H	T	T	T	T	T	H
JAX00687454	9	22995660	0	G	A	G	G	G	G	A	A	G	G	G	G	G	A	G	G	G	G	G	G	G	A	G	G	G	A	H	G	G	A	G	G	H	G	A	G	G	G	G	H	G	G	G	G	G	H
JAX00687455	9	22995700	0	T	C	T	T	T	T	C	C	C	T	T	T	T	C	T	T	T	T	T	T	T	C	T	T	T	C	H	T	T	C	T	T	H	T	C	T	C	T	T	H	T	T	T	T	T	H
JAX00687457	9	23003457	0	G	A	G	G	G	G	G	G	G	A	G	G	H	G	G	G	G	G	A	H	G	G	G	G	G	G	H	G	H	G	G	G	G	G	G	G	G	G	H	G	H	G	G	G	G	H
JAX00687462	9	23036847	0	G	A	G	G	G	G	G	A	A	G	G	G	G	H	G	G	G	G	G	G	G	G	G	G	G	H	H	G	G	A	G	G	G	G	H	G	A	G	G	H	G	G	G	G	G	H
JAX00687466	9	23049312	0	C	T	C	C	C	C	C	C	T	C	C	C	C	C	C	C	C	C	C	C	C	C	C	C	C	C	C	C	C	C	C	C	C	C	C	C	T	C	C	C	C	C	C	C	C	C
JAX00687467	9	23051051	0	T	C	T	T	T	T	C	C	C	C	T	T	H	C	T	T	T	T	C	H	T	C	T	T	T	C	C	T	H	C	T	T	H	T	C	T	C	T	H	H	H	T	T	T	T	C
JAX00169085	9	23063505	0	T	C	T	T	T	T	C	T	T	T	T	T	T	H	T	T	T	T	T	T	T	C	T	T	T	H	T	T	T	T	T	T	H	T	H	T	T	T	T	T	T	T	T	T	T	T
JAX00687472	9	23086836	0	T	C	T	T	T	T	C	C	T	T	T	T	T	C	T	T	T	T	T	T	T	C	T	T	T	C	H	T	T	C	T	T	H	T	C	T	T	T	T	H	T	T	T	T	T	H
JAX00687473	9	23086906	0	T	C	T	T	T	T	C	C	T	T	T	T	T	C	T	T	T	T	T	T	T	C	T	T	T	C	H	T	T	C	T	T	H	T	C	T	T	T	T	N	T	T	T	T	T	H
JAX00687476	9	23100449	0	G	A	G	G	G	G	G	A	G	G	G	G	G	H	G	G	G	G	G	G	G	G	G	G	N	H	H	G	G	A	G	G	G	G	N	G	G	G	G	H	G	G	G	G	G	H
JAX00687477	9	23105011	0	C	T	C	C	C	C	T	C	C	C	C	C	C	H	C	C	C	C	C	C	C	T	C	C	C	H	C	C	C	C	C	C	H	C	H	C	C	C	C	C	C	C	C	C	C	C
JAX00687481	9	23129417	0	C	T	C	C	C	C	T	C	T	C	C	C	C	N	C	C	C	C	C	C	C	T	C	C	C	N	C	C	C	C	C	C	H	C	T	C	T	C	C	C	C	C	C	C	C	C
JAX00687482	9	23130275	0	A	C	A	A	A	A	A	C	C	A	A	A	A	H	A	A	A	A	A	A	A	A	A	A	A	H	H	A	A	C	A	A	A	A	H	A	C	A	A	N	A	A	A	A	A	H
JAX00687485	9	23149501	0	C	T	C	C	C	C	C	C	C	T	C	C	H	C	C	C	C	C	T	H	C	C	C	C	C	C	H	C	H	C	C	C	C	C	C	C	C	C	H	C	H	C	C	C	C	H
JAX00169091	9	23158798	0	C	A	C	C	A	C	A	A	A	C	C	N	C	A	A	C	C	C	C	C	C	A	C	C	A	A	C	N	C	A	C	C	C	C	A	C	A	N	C	C	C	C	A	C	A	C
JAX00687491	9	23169541	0	C	A	C	C	A	C	A	C	C	A	H	H	H	H	A	C	C	C	A	H	C	A	C	C	A	H	H	H	H	C	C	C	H	C	H	C	C	H	H	C	H	C	A	C	A	H
JAX00687492	9	23171549	0	T	A	T	T	A	T	A	T	A	A	H	H	H	H	A	T	T	T	A	H	T	A	T	T	A	H	H	H	H	T	T	T	H	T	H	T	A	H	H	T	H	T	A	T	A	H
JAX00687495	9	23172654	0	A	C	A	A	C	A	C	C	C	A	H	H	A	C	C	A	A	A	A	A	A	C	A	A	C	C	H	H	A	C	A	A	H	A	C	A	C	H	A	H	A	A	C	A	C	H
JAX00687497	9	23174995	0	T	C	T	T	T	T	T	C	C	T	T	T	T	H	T	T	T	T	T	T	T	T	T	T	T	H	H	T	T	C	T	T	T	T	H	T	C	T	T	H	T	T	T	T	T	H
JAX00687498	9	23182005	0	A	C	A	A	A	A	A	C	C	A	A	A	A	H	A	A	A	A	A	A	A	A	A	A	A	H	H	A	A	C	A	A	A	A	H	A	C	A	A	H	A	A	A	A	A	H
JAX00687500	9	23201248	0	A	G	A	A	A	A	A	G	A	A	A	A	A	H	A	A	A	A	A	A	A	A	A	A	A	H	H	A	A	G	A	A	A	A	H	A	A	A	A	H	A	A	A	A	A	H
JAX00687504	9	23240859	0	C	T	C	C	C	C	C	T	C	C	C	C	C	C	C	C	C	C	C	C	C	C	C	C	C	N	N	C	C	H	C	C	C	C	H	C	C	C	C	H	C	C	C	C	C	C
JAX00169099	9	23243230	0	C	T	C	C	C	C	C	C	C	T	C	C	H	C	C	C	C	C	T	H	C	C	C	C	C	C	H	C	H	C	C	C	C	C	C	C	C	C	H	C	H	C	C	C	C	H
JAX00169100	9	23246418	0	T	C	T	T	T	T	T	C	C	T	T	T	T	H	T	T	T	T	T	T	T	T	T	T	T	N	H	T	T	C	T	T	T	T	H	T	N	T	T	H	T	T	T	T	T	H
JAX00687505	9	23288316	0	C	T	C	C	C	C	C	T	T	T	C	C	H	H	C	C	C	C	T	H	C	C	C	C	C	H	T	C	H	T	C	C	C	C	H	C	T	C	H	H	H	C	C	C	C	T
JAX00169101	9	23298131	0	C	T	C	C	C	C	C	T	T	T	C	C	H	H	C	C	C	C	T	H	C	C	C	C	C	H	T	C	H	T	C	C	C	C	H	C	T	C	H	H	H	C	C	C	C	T
JAX00169102	9	23299084	0	A	T	A	A	A	A	A	T	T	T	A	A	H	H	A	A	A	A	T	H	A	A	A	A	A	H	T	A	H	T	A	A	A	A	H	A	T	A	H	H	H	A	A	A	A	T
JAX00687507	9	23319644	0	C	T	C	C	C	C	C	C	C	T	C	C	C	C	C	C	C	C	T	N	C	C	C	C	C	C	C	C	C	C	C	C	C	C	C	C	C	C	C	C	C	C	C	C	C	C
JAX00687508	9	23319681	0	T	C	T	T	T	T	T	C	T	T	T	T	T	H	T	T	T	T	T	T	T	T	T	T	T	H	H	T	T	C	T	T	T	T	H	T	T	T	T	H	T	T	T	T	T	H
JAX00687517	9	23348526	0	C	T	C	C	C	C	C	C	T	C	C	C	C	C	C	C	C	C	C	C	C	C	C	C	C	C	C	C	C	C	C	C	C	C	C	C	T	C	C	C	C	C	C	C	C	C
JAX00236380	9	23370805	0	T	C	T	T	T	T	T	T	C	T	T	T	T	T	T	T	T	T	T	T	T	T	T	T	T	T	T	T	T	T	T	T	T	T	T	T	C	T	T	T	T	T	T	T	T	T
JAX00236381	9	23374925	0	G	A	G	G	G	G	G	G	A	G	G	G	G	G	G	G	G	G	G	G	G	G	G	G	G	G	G	G	G	G	G	G	G	G	G	G	A	G	G	G	G	G	G	G	G	G
JAX00169109	9	23381392	0	C	T	C	C	T	C	T	T	C	T	H	H	H	T	T	C	C	C	T	H	C	T	C	C	T	H	T	H	C	H	C	C	H	C	T	C	C	N	H	H	H	C	T	C	T	T
JAX00687525	9	23398767	0	C	T	C	C	T	C	T	T	T	T	H	H	H	T	N	C	C	C	T	H	C	T	C	C	T	T	N	H	H	T	C	C	H	C	T	C	T	H	H	H	H	C	T	C	T	T
JAX00169110	9	23403139	0	A	G	A	A	A	A	A	G	G	A	A	A	A	H	A	A	A	A	A	A	A	A	A	A	A	H	H	A	A	G	A	A	A	A	H	A	G	A	A	H	A	A	A	A	A	H
JAX00687527	9	23403239	0	T	C	T	T	T	T	T	C	T	T	T	T	T	H	T	T	T	T	T	T	T	T	T	T	T	H	H	T	T	C	T	T	T	T	H	T	T	T	T	H	T	T	T	T	T	H
JAX00687533	9	23414913	0	G	A	G	G	G	G	G	G	A	G	G	G	G	G	G	G	G	G	G	G	G	G	G	G	G	G	G	G	G	G	G	G	G	G	G	G	A	G	G	G	G	G	G	G	G	G
JAX00236384	9	23427497	0	T	C	T	T	C	T	C	C	C	T	H	H	T	C	C	T	T	T	T	T	T	C	T	T	C	C	H	H	T	C	T	T	H	T	C	T	C	H	T	H	T	T	C	T	C	H
JAX00687537	9	23511141	0	C	T	C	C	C	C	C	C	T	C	C	C	C	C	C	C	C	C	C	C	C	C	C	C	C	C	C	C	C	C	C	C	C	C	C	C	T	C	C	C	C	C	C	C	C	C
JAX00687542	9	23516384	0	G	A	G	G	G	G	G	A	A	G	G	G	G	H	G	G	G	G	G	G	G	G	G	G	G	H	H	G	G	A	G	G	G	G	N	G	A	G	G	H	G	G	G	G	G	H
JAX00687549	9	23536086	0	G	A	G	G	G	G	G	G	G	A	G	G	H	G	G	G	G	G	A	H	G	G	G	G	G	G	H	G	H	G	G	G	G	G	G	G	G	G	H	G	H	G	G	G	G	H
JAX00687550	9	23537399	0	C	T	C	C	T	C	T	C	C	C	H	H	C	H	T	C	C	C	C	C	C	T	C	C	T	H	C	H	C	C	C	C	H	C	H	C	C	H	C	C	C	C	T	C	T	C
JAX00169120	9	23540469	0	C	T	C	C	T	C	T	C	C	C	H	H	C	H	T	C	C	C	C	C	C	T	C	C	T	H	C	H	C	C	C	C	H	C	H	C	C	H	C	C	C	C	T	C	T	C
JAX00687553	9	23572655	0	G	A	G	G	G	G	G	G	A	G	G	G	G	G	G	G	G	G	G	G	G	G	G	G	G	G	G	G	G	G	G	G	G	G	G	G	A	G	G	G	G	G	G	G	G	G
JAX00169125	9	23603364	0	T	C	T	T	C	T	C	C	C	C	H	H	H	C	C	T	T	N	C	H	T	C	T	T	C	C	C	H	H	C	T	T	H	T	C	T	C	H	H	H	H	T	C	T	C	C
JAX00169126	9	23618698	0	A	G	A	A	G	A	G	A	A	A	H	H	A	H	G	A	A	A	A	A	A	G	A	A	G	H	A	H	A	A	A	A	H	A	H	A	A	H	A	A	A	A	G	A	G	A
JAX00687559	9	23619229	0	T	C	T	T	T	T	T	T	C	T	T	T	T	T	T	T	T	T	T	T	T	T	T	T	T	T	T	T	T	T	T	T	T	T	T	T	C	T	T	T	T	T	T	T	T	T
JAX00169128	9	23649062	0	T	C	T	T	C	T	C	C	C	T	H	H	T	C	C	T	T	T	T	T	T	C	T	T	C	C	H	H	T	C	T	T	H	T	C	T	C	H	T	H	T	T	C	T	C	H
JAX00169129	9	23654338	0	T	C	T	T	C	T	C	T	C	T	H	H	T	H	C	T	T	T	T	T	T	C	T	T	C	H	T	H	T	T	T	T	H	T	H	T	C	H	T	T	T	T	C	T	C	T
JAX00687564	9	23668465	0	A	C	A	A	A	A	A	C	A	A	A	A	A	H	A	A	A	A	A	A	A	A	A	A	A	H	H	A	A	C	A	A	A	A	H	A	A	A	A	H	A	A	A	A	A	H
JAX00236389	9	23670722	0	T	G	T	T	T	T	T	T	G	T	T	T	T	T	T	T	T	T	T	T	T	T	T	T	T	T	T	T	T	T	T	T	T	T	T	T	G	T	T	T	T	T	T	T	T	T
JAX00687567	9	23670805	0	C	A	C	C	C	C	C	C	A	C	C	C	C	C	C	C	C	C	C	C	C	C	C	C	C	C	C	C	C	C	C	C	C	C	C	C	A	C	C	C	C	C	C	C	C	C
JAX00687582	9	23771992	0	G	A	G	G	G	G	G	A	A	G	G	G	G	H	G	G	G	G	G	G	G	G	G	G	G	H	H	G	G	A	G	G	G	G	H	G	A	G	G	H	G	G	G	G	G	H
JAX00169137	9	23778080	0	T	C	T	T	T	T	T	C	C	T	T	T	T	H	T	T	T	T	T	T	T	T	T	T	T	H	H	T	T	C	T	T	T	T	H	T	C	T	T	H	T	T	T	T	T	H
JAX00169138	9	23778152	0	C	G	C	C	C	C	C	G	C	C	C	C	C	H	C	C	C	C	C	C	C	C	C	C	C	H	H	C	C	G	C	C	C	C	H	C	C	C	C	H	C	C	C	C	C	H
JAX00169139	9	23784677	0	A	C	A	A	C	A	C	C	C	A	H	H	A	C	C	A	A	A	A	A	A	C	A	A	C	C	H	H	A	C	A	A	H	A	C	A	C	H	A	N	A	A	C	A	C	H
JAX00687594	9	23802020	0	G	T	G	G	G	G	G	G	G	T	G	G	H	G	G	G	G	G	T	H	G	G	G	G	G	G	H	G	H	G	G	G	G	G	G	G	G	G	H	G	H	G	G	G	G	H
JAX00169140	9	23834220	0	C	T	C	C	T	C	T	C	C	T	H	H	N	H	T	C	C	C	T	H	C	T	C	C	T	H	H	H	H	C	C	C	H	C	N	C	C	H	C	C	H	C	T	C	T	H
JAX00169142	9	23838200	0	G	C	G	G	C	G	C	G	G	C	H	H	H	H	C	G	G	G	C	H	G	C	G	G	C	H	H	H	H	G	G	G	H	G	H	G	G	H	H	G	H	G	C	G	C	H
JAX00687601	9	23838266	0	G	A	G	G	A	G	A	A	A	A	H	H	H	A	A	G	G	G	A	H	G	A	G	G	A	A	A	H	H	A	G	G	H	G	A	G	A	H	H	H	H	G	A	G	A	A
JAX00687604	9	23842924	0	T	G	T	T	T	T	T	G	G	G	T	T	H	H	N	T	T	T	G	H	T	T	T	T	T	H	H	T	H	G	T	T	T	T	H	T	G	T	N	N	H	T	T	T	T	G
JAX00687605	9	23842953	0	G	A	G	G	G	G	G	G	A	G	G	G	G	G	G	G	G	G	G	G	G	G	G	G	G	G	G	G	G	G	G	G	G	G	G	G	A	G	G	G	G	G	G	G	G	G
JAX00687607	9	23844243	0	G	A	G	G	A	G	A	G	A	G	H	H	G	H	A	G	G	G	G	G	G	A	G	G	A	H	G	H	G	G	G	G	H	G	H	G	A	H	G	G	G	G	A	G	A	G
JAX00687608	9	23844288	0	C	A	C	C	C	C	C	C	C	A	C	C	H	C	C	C	C	C	A	H	C	C	C	C	C	C	H	C	H	C	C	C	C	C	C	C	C	C	H	C	H	C	C	C	C	H
JAX00169145	9	23867112	0	G	A	G	G	G	G	A	A	A	G	G	G	G	A	G	G	G	G	G	G	G	A	G	G	G	A	H	G	G	A	G	G	H	G	A	G	A	G	G	H	G	G	G	G	G	H
JAX00687609	9	23868792	0	G	A	G	G	G	G	A	A	A	G	G	G	G	A	G	G	G	G	G	G	G	A	G	G	G	A	H	G	G	A	G	G	H	G	A	G	A	G	G	H	G	G	G	G	G	H
JAX00236394	9	23869894	0	C	A	C	C	C	C	A	A	A	A	C	C	H	A	C	C	C	C	A	H	C	A	C	C	C	A	A	C	H	A	C	C	H	C	A	C	A	C	H	H	H	C	C	C	C	A
JAX00687611	9	23870053	0	G	A	G	G	G	G	G	G	A	G	G	G	G	G	G	G	G	G	G	G	G	G	G	G	G	G	G	G	G	G	G	G	G	G	G	G	A	G	G	G	G	G	G	G	G	G
JAX00687613	9	23879598	0	T	G	T	T	T	T	G	T	T	T	T	T	T	H	T	T	T	T	T	T	T	G	T	T	T	H	T	T	T	T	T	T	H	T	H	T	T	T	T	T	T	T	T	T	T	T
JAX00687615	9	23880400	0	C	A	C	C	C	C	C	C	C	A	C	C	H	C	C	C	C	C	A	H	C	C	C	C	C	C	H	C	H	C	C	C	C	C	C	C	C	C	H	C	H	C	C	C	C	H
JAX00169146	9	23896049	0	T	A	T	T	T	T	T	A	T	T	T	T	T	N	T	T	T	T	T	T	T	T	T	T	T	H	H	T	T	A	T	T	T	T	T	T	T	T	T	H	T	T	T	T	T	H
JAX00687627	9	23931886	0	T	C	T	T	T	T	C	C	C	C	T	T	H	C	T	T	T	T	C	H	T	C	T	T	T	C	C	T	H	C	T	T	H	T	C	T	C	T	H	H	H	T	T	T	T	C
JAX00169150	9	23939573	0	G	A	G	G	G	G	A	G	G	G	G	G	G	H	G	G	G	G	G	G	G	A	G	G	G	H	G	G	G	G	G	G	H	G	H	G	G	G	G	G	G	G	G	G	G	G
JAX00687638	9	23945211	0	T	A	T	T	T	T	T	A	T	T	T	T	T	H	T	T	T	T	T	T	T	T	T	T	T	H	H	T	T	A	T	T	T	T	H	T	T	T	T	H	T	T	T	T	T	H
JAX00687641	9	23976346	0	A	C	A	A	A	A	A	A	C	A	A	A	A	A	A	A	A	A	A	A	A	A	A	A	A	A	A	A	A	A	A	A	A	A	A	A	C	A	A	A	A	A	A	A	A	A
JAX00169152	9	23978706	0	A	C	A	A	A	A	C	A	A	C	A	A	H	H	A	A	A	A	C	H	A	C	A	A	A	N	H	A	H	A	A	A	H	A	H	A	A	A	H	A	H	A	A	A	A	H
JAX00687644	9	23989311	0	G	A	G	G	G	G	G	A	G	G	G	G	G	H	G	G	G	G	G	G	G	G	G	G	G	H	H	G	G	A	G	G	G	G	H	G	G	G	G	H	G	G	G	G	G	H
JAX00687648	9	24047220	0	T	C	T	T	T	C	C	C	C	C	T	T	H	C	T	T	T	T	C	H	T	C	T	C	T	C	C	T	H	C	T	C	H	C	C	C	C	T	H	C	H	T	T	T	T	C
JAX00687650	9	24049604	0	C	T	C	C	C	T	T	T	T	T	C	C	H	T	C	C	C	C	T	H	C	T	C	T	C	T	T	C	N	T	C	T	H	T	T	T	T	C	H	T	H	C	C	C	C	T
JAX00687657	9	24097868	0	A	G	A	A	A	A	A	G	G	A	A	A	A	G	A	A	A	A	A	A	A	A	A	A	A	G	G	A	A	G	A	A	A	A	G	A	G	A	A	G	A	A	A	A	A	G
JAX00687659	9	24111637	0	C	G	C	C	C	C	C	C	C	G	C	C	H	C	C	C	C	C	G	H	C	C	C	C	C	C	H	C	H	C	C	C	C	C	C	C	C	C	H	C	H	C	C	C	C	H
JAX00687663	9	24117665	0	T	A	T	T	T	T	T	A	T	T	T	T	T	H	T	T	T	T	T	T	T	T	T	T	T	H	H	T	T	A	T	T	T	T	H	T	T	T	T	H	T	T	T	T	T	H
JAX00687664	9	24128743	0	A	C	A	A	A	A	A	C	C	A	A	A	A	H	A	A	A	A	A	A	A	A	A	A	A	H	H	A	A	C	A	A	A	A	H	A	C	A	A	H	A	A	A	A	A	H
JAX00687666	9	24153448	0	G	A	G	G	G	A	A	G	G	G	G	G	G	H	G	G	G	G	G	G	G	A	G	A	G	H	G	G	G	G	G	A	H	A	H	A	G	G	G	H	G	G	G	G	G	G
JAX00687669	9	24154779	0	C	T	C	C	C	T	T	C	C	C	C	C	C	H	C	C	C	C	C	C	C	T	C	T	C	H	C	C	C	C	C	T	H	T	H	T	C	C	C	H	C	C	C	C	C	C
JAX00687670	9	24162567	0	G	A	G	G	G	G	G	G	A	G	G	G	G	G	G	G	G	G	G	G	G	G	G	G	G	G	G	G	G	G	G	G	G	G	G	G	A	G	G	G	G	G	G	G	G	G
JAX00169169	9	24181094	0	A	G	A	A	A	G	G	G	G	G	A	H	A	G	A	A	A	A	G	A	A	G	A	G	A	G	N	A	A	G	A	G	H	G	G	G	G	A	A	G	A	A	A	A	A	N
JAX00687674	9	24183948	0	G	A	G	G	G	G	G	A	A	A	G	G	N	H	G	G	G	G	A	N	G	G	G	G	G	N	A	G	N	A	G	G	G	G	N	G	A	G	A	A	A	G	G	G	G	A
JAX00687684	9	24209829	0	A	C	A	A	A	C	C	C	C	C	A	A	H	C	A	A	A	A	C	H	A	C	A	C	A	C	C	A	H	C	A	C	H	C	C	C	C	A	H	C	H	A	A	A	A	C
JAX00687688	9	24213638	0	T	G	T	T	T	G	G	T	G	G	T	T	H	H	T	T	T	T	G	H	T	G	T	G	T	H	H	T	H	T	T	G	H	G	H	G	G	T	H	H	H	T	T	T	T	H
JAX00687696	9	24220134	0	T	C	T	T	T	C	C	C	T	C	T	T	H	C	T	T	T	T	C	H	T	C	T	C	T	C	C	T	H	C	T	C	H	C	C	C	T	T	H	C	H	T	T	T	T	C
JAX00687700	9	24220813	0	C	T	C	C	C	C	C	C	T	C	C	C	C	C	C	C	C	C	C	C	C	C	C	C	C	C	C	C	C	C	C	C	C	C	C	C	T	C	C	C	C	C	C	C	C	C
JAX00687701	9	24221259	0	G	A	G	G	G	G	G	G	A	G	G	G	G	G	G	G	G	G	G	G	G	G	G	G	G	G	G	G	G	G	G	G	G	G	G	G	A	G	G	G	G	G	G	G	H	G
JAX00169173	9	24262965	0	T	C	T	T	T	T	T	T	C	T	T	T	T	T	T	T	T	T	T	T	T	T	T	T	T	T	T	T	T	T	T	T	T	T	T	T	C	T	T	T	T	T	T	T	T	T
JAX00687705	9	24263099	0	C	A	C	C	C	C	C	A	A	A	C	C	H	H	C	C	C	C	A	H	C	C	C	C	C	H	A	C	H	A	C	C	C	C	H	C	A	C	N	H	H	C	C	C	C	A
JAX00687711	9	24289319	0	G	A	G	G	G	G	G	G	G	A	G	G	G	G	G	G	G	G	A	G	G	G	G	G	G	G	G	G	G	G	G	G	G	G	G	G	G	G	G	G	G	G	G	G	G	G
JAX00169177	9	24292263	0	C	G	C	C	C	G	G	G	G	C	C	C	C	G	C	C	C	C	C	C	C	G	C	G	C	G	H	C	C	G	C	G	H	G	G	G	G	C	C	G	C	C	C	C	C	H
JAX00169179	9	24334944	0	T	G	T	T	T	T	T	G	T	T	T	T	T	H	T	T	T	T	T	T	T	T	T	T	T	G	H	T	T	G	T	T	T	T	H	T	T	T	T	H	T	T	T	T	T	H
JAX00169181	9	24340902	0	G	C	G	G	G	C	C	G	C	C	G	G	H	N	G	G	G	H	C	G	G	C	G	C	G	G	G	G	H	G	G	C	H	C	G	C	C	G	G	G	G	G	G	G	G	G
JAX00687714	9	24381382	0	T	A	T	T	T	T	T	A	A	T	T	T	T	H	T	T	T	T	T	T	T	T	T	T	T	H	H	T	T	N	T	T	T	T	H	T	A	N	T	N	T	T	T	T	T	H
JAX00687718	9	24409790	0	C	T	C	C	C	C	C	T	T	C	C	C	C	H	C	C	C	C	C	C	C	C	C	C	C	H	H	C	C	T	C	C	C	C	H	C	H	C	C	N	C	C	C	C	C	H
JAX00687719	9	24410256	0	G	A	G	G	G	G	G	A	A	G	G	G	G	H	G	G	G	G	G	G	G	G	G	G	G	H	H	G	G	A	G	G	G	G	H	G	A	G	G	H	G	G	G	G	G	H
JAX00687720	9	24414053	0	A	G	A	A	A	G	G	G	G	G	A	A	H	G	A	A	A	A	G	H	A	G	A	G	A	G	G	A	H	G	A	G	H	G	G	G	G	A	H	G	H	A	A	A	A	G
JAX00687723	9	24417961	0	T	C	T	T	T	C	C	T	C	T	T	T	T	C	T	T	T	T	T	T	T	C	T	C	T	C	T	T	T	T	T	C	H	C	C	C	C	T	T	C	T	T	T	T	T	T
JAX00169186	9	24418353	0	C	T	C	C	C	T	T	C	T	C	C	C	C	H	C	C	C	C	C	C	C	T	C	T	C	H	C	C	C	C	C	T	H	T	H	T	T	C	C	H	C	C	C	C	C	C
JAX00687726	9	24447749	0	A	G	A	A	A	A	A	A	G	A	A	A	A	A	A	A	A	A	A	A	A	A	A	A	A	A	A	A	A	A	A	N	A	A	A	A	G	N	H	A	A	A	A	A	A	A
JAX00169190	9	24469614	0	A	C	A	A	A	C	C	A	A	C	A	A	N	H	A	A	A	A	C	H	A	C	A	C	A	H	N	A	N	A	A	C	H	C	N	C	A	A	N	H	N	A	A	A	A	H
JAX00687734	9	24500254	0	G	A	G	G	G	G	G	A	G	G	G	G	G	H	G	G	G	G	G	G	G	G	G	G	G	H	H	G	G	A	G	G	G	G	H	G	G	G	G	H	G	G	G	G	G	H
JAX00169191	9	24519211	0	C	T	C	C	C	C	C	C	T	C	C	C	C	C	C	C	C	C	C	C	C	C	C	C	C	C	C	C	C	C	C	C	C	C	C	C	T	C	C	C	C	C	C	C	C	C
JAX00169192	9	24519273	0	C	T	C	C	C	C	C	C	T	C	C	C	C	C	C	C	C	C	C	C	C	C	C	C	C	C	C	C	C	C	C	C	C	C	C	C	T	C	C	C	C	C	C	C	C	C
JAX00687739	9	24523631	0	A	C	A	A	A	A	A	A	C	C	A	A	H	A	A	A	A	A	C	H	A	A	A	A	A	A	H	A	H	A	A	A	A	A	A	A	C	A	H	A	H	A	A	A	A	H
JAX00687740	9	24523717	0	A	G	A	A	A	A	A	A	G	G	A	A	H	A	A	A	A	A	G	H	A	A	A	A	A	A	H	A	H	A	A	A	A	A	A	A	G	A	H	A	H	A	A	A	A	H
JAX00169195	9	24539827	0	T	C	C	T	C	C	C	C	C	C	H	H	C	C	C	C	C	C	C	H	H	C	C	C	C	C	C	C	C	C	T	C	C	C	C	C	C	H	C	C	C	C	C	T	C	C
JAX00687749	9	24550080	0	T	C	T	T	T	T	T	C	T	T	T	T	T	H	T	T	T	T	T	T	T	T	T	T	T	H	H	T	T	C	T	T	T	T	H	T	T	T	T	N	T	T	T	T	T	H
JAX00687750	9	24555374	0	G	T	G	G	G	T	T	T	T	T	G	G	G	T	G	G	G	G	T	N	G	T	G	T	G	T	T	G	H	T	G	T	G	T	T	T	T	G	G	T	G	G	G	G	G	T
JAX00169197	9	24578799	0	A	T	A	A	A	A	A	T	T	T	A	A	H	H	A	A	A	A	T	H	A	A	A	A	A	H	T	A	H	T	A	A	A	A	H	A	T	A	H	H	H	A	A	A	A	T
JAX00236405	9	24584452	0	A	G	A	A	A	A	A	G	G	A	A	A	A	H	A	A	A	A	A	A	A	A	A	A	A	H	H	A	A	G	A	A	A	A	H	A	G	A	A	H	A	A	A	A	A	H
JAX00687757	9	24599804	0	G	T	G	G	G	T	T	G	G	T	G	G	H	H	G	G	G	G	T	H	G	T	G	T	G	H	H	G	H	G	G	T	H	T	H	T	G	G	H	H	H	G	G	G	G	H
JAX00687759	9	24602623	0	G	A	G	G	G	G	G	A	G	G	G	G	G	H	G	G	G	G	G	G	G	G	G	G	G	H	H	G	G	A	G	G	G	G	H	G	G	G	G	H	G	G	G	G	G	H
JAX00687761	9	24609132	0	A	T	A	A	A	T	T	A	A	T	A	A	H	H	A	A	A	A	T	H	A	T	A	T	A	H	H	A	H	A	A	T	H	T	H	T	A	A	H	H	H	A	A	A	A	H
JAX00169202	9	24618811	0	C	T	C	C	C	C	C	C	T	C	C	C	C	C	C	C	C	C	C	C	C	C	C	C	C	C	C	C	C	C	C	C	C	C	C	C	T	C	C	C	C	C	C	C	C	C
JAX00687762	9	24640050	0	C	T	C	C	C	C	C	C	T	C	C	C	C	C	C	C	C	C	C	C	C	C	C	C	C	C	C	C	C	C	C	C	C	C	C	C	T	C	C	C	C	C	C	C	C	C
JAX00687763	9	24640333	0	A	G	A	A	A	G	G	G	G	A	A	A	A	G	A	A	A	A	A	A	A	G	A	G	A	G	H	A	A	G	A	G	H	G	G	G	G	A	A	G	A	A	A	A	A	H
JAX00687764	9	24640628	0	T	C	T	T	T	C	C	C	C	T	T	T	T	C	T	T	T	T	T	T	T	C	T	C	T	C	H	T	T	C	T	C	H	C	C	C	C	T	T	C	T	T	T	T	T	H
JAX00687765	9	24641075	0	C	T	C	C	C	C	C	C	T	C	C	C	C	C	C	C	C	C	C	C	C	C	C	C	C	C	C	C	C	C	C	C	C	C	C	C	T	C	C	C	C	C	C	C	C	C
JAX00687767	9	24641563	0	C	T	C	C	C	T	T	C	C	C	C	C	C	T	C	C	C	C	C	C	C	T	C	T	C	N	C	C	C	C	C	T	H	T	H	T	C	C	C	H	C	C	C	C	C	C
JAX00687772	9	24667633	0	A	T	A	A	A	T	T	T	T	A	A	A	A	T	A	A	A	A	A	A	A	T	A	T	A	T	H	A	A	T	A	T	H	T	T	T	T	A	A	T	A	A	A	A	A	H
JAX00687775	9	24673687	0	A	C	A	A	A	A	A	A	C	A	A	A	A	A	A	A	A	A	A	A	A	A	A	A	A	A	A	A	A	A	A	A	A	A	A	A	C	A	A	A	A	A	A	A	A	A
JAX00169207	9	24698249	0	C	A	C	C	C	C	C	A	A	C	C	C	C	H	C	C	C	C	C	C	C	C	C	C	C	H	H	C	C	A	C	C	C	C	H	C	A	C	C	H	C	C	C	C	C	H
JAX00687782	9	24727913	0	A	C	A	A	A	A	A	A	C	C	A	A	H	A	A	A	A	A	C	H	A	A	A	A	A	A	H	A	H	A	A	A	A	A	A	A	C	A	H	A	H	A	A	A	A	H
JAX00687786	9	24728706	0	C	T	C	C	C	T	T	C	C	T	C	C	H	N	C	C	C	C	T	H	C	T	C	T	C	H	C	C	H	C	C	T	H	T	H	T	C	C	H	H	H	C	C	C	C	H
JAX00687789	9	24738348	0	T	C	T	T	T	C	C	T	T	T	T	T	T	H	T	T	T	T	T	T	T	C	T	C	T	H	T	T	T	T	T	C	H	C	H	C	T	T	T	H	T	T	T	T	T	T
JAX00687790	9	24739057	0	A	G	A	A	A	G	G	G	A	A	A	A	A	G	A	A	A	A	A	A	A	G	A	G	A	G	H	A	A	G	A	G	H	G	G	G	A	A	A	G	A	A	A	A	A	H
JAX00169210	9	24745527	0	T	C	T	T	T	T	T	T	C	T	T	T	T	T	T	T	T	T	T	T	T	T	T	T	T	T	T	T	T	T	T	T	T	T	T	T	C	T	T	T	T	T	T	T	T	T
JAX00687804	9	24792713	0	G	A	G	G	G	G	G	G	A	G	G	G	G	G	G	G	G	G	G	G	G	G	G	G	G	G	G	G	G	G	G	G	G	G	G	G	A	G	G	G	G	G	G	G	G	G
JAX00687816	9	24854156	0	C	A	C	C	C	A	A	C	A	C	C	C	C	H	C	C	C	C	C	C	C	A	C	A	C	H	C	C	C	C	C	A	H	A	H	A	A	C	C	H	C	C	C	C	C	C
JAX00169218	9	24854770	0	G	T	G	G	G	T	T	G	T	G	G	G	G	H	G	G	G	G	G	G	G	T	G	T	G	H	G	G	G	G	G	T	H	T	H	T	T	G	G	H	G	G	G	G	G	G
JAX00687819	9	24856121	0	C	T	C	C	C	C	C	T	C	C	C	C	C	H	C	C	C	C	C	C	C	C	C	C	C	H	H	C	C	T	C	C	C	C	H	C	C	C	C	H	C	C	C	C	C	H
JAX00687825	9	24862459	0	C	G	C	C	C	C	C	C	G	C	C	C	C	C	C	C	C	C	C	C	C	C	C	C	C	C	C	C	C	C	C	C	C	C	C	C	G	C	C	C	C	C	C	C	C	C
JAX00236413	9	24904568	0	G	A	G	G	G	G	G	A	A	G	G	G	G	H	G	G	G	G	G	G	G	G	G	G	G	H	H	G	G	A	G	G	G	G	H	G	A	G	G	H	G	G	G	G	G	H
JAX00236414	9	24904717	0	T	G	T	T	T	T	T	G	G	T	T	T	T	H	T	T	T	T	T	T	T	T	T	T	T	H	H	T	T	G	T	T	T	T	H	T	G	T	T	H	T	T	T	T	T	H
JAX00687833	9	24925158	0	G	A	G	G	G	G	G	G	G	A	G	G	H	G	G	G	G	G	A	H	G	G	G	G	G	G	H	G	H	G	G	G	G	G	G	G	G	G	H	G	H	G	G	G	G	H
JAX00169224	9	24945911	0	C	T	C	C	C	C	C	T	T	C	C	C	C	N	C	C	C	C	C	C	C	C	C	C	C	N	N	C	C	T	C	C	C	C	N	C	T	C	C	H	C	C	C	C	C	H
JAX00169227	9	24968872	0	A	C	A	A	C	A	A	A	A	A	C	C	A	A	C	A	A	A	A	A	A	A	A	A	C	A	A	C	A	A	A	A	A	A	A	A	A	C	A	A	A	A	C	A	C	A
JAX00169229	9	24976396	0	T	A	T	T	T	A	A	A	A	A	T	T	H	A	T	T	T	T	A	H	T	A	T	A	T	A	A	T	H	A	T	A	H	A	A	A	A	T	H	A	H	T	T	T	T	A
JAX00687844	9	24997428	0	C	T	C	C	C	C	C	C	T	T	C	C	H	C	C	C	C	C	T	H	C	C	C	C	C	C	H	C	H	C	C	C	C	C	C	C	T	C	T	C	H	C	C	C	C	H
JAX00687845	9	24999660	0	T	C	T	T	T	T	T	C	T	C	T	T	H	H	T	T	T	T	C	H	T	T	T	T	T	H	C	T	H	C	T	T	T	T	H	T	T	T	H	H	H	T	T	T	T	C
JAX00169230	9	25007957	0	C	T	C	C	C	C	C	C	T	T	C	C	H	C	C	C	C	C	T	H	C	C	C	C	C	C	H	C	H	C	C	C	C	C	C	C	T	C	H	C	H	C	C	C	C	H
JAX00687849	9	25013550	0	C	T	C	C	C	C	C	T	T	T	C	C	H	H	C	C	C	C	T	H	C	C	C	C	C	H	T	C	H	T	C	C	C	C	H	C	T	C	H	H	H	C	C	C	C	T
JAX00169232	9	25021239	0	T	C	T	T	T	T	T	C	T	C	T	T	H	N	T	T	T	T	C	C	T	T	T	T	T	C	C	T	H	C	T	T	T	T	N	T	T	T	N	H	N	T	T	T	T	C
JAX00687850	9	25022170	0	T	A	T	T	T	T	T	A	T	A	T	T	H	H	T	T	T	T	A	H	T	T	T	T	T	H	A	T	H	A	T	T	T	T	H	T	T	T	H	H	H	T	T	T	T	A
JAX00687857	9	25062575	0	G	T	G	G	G	G	G	T	T	G	G	G	G	H	G	G	G	G	G	G	G	G	G	G	G	H	H	G	G	T	G	G	G	G	H	G	T	G	G	H	G	G	G	G	G	H
JAX00687861	9	25075927	0	G	C	G	G	G	G	G	G	C	C	G	G	H	G	G	G	G	G	C	H	G	G	G	G	G	G	H	G	H	G	G	G	G	G	G	G	C	G	H	G	H	G	G	G	G	H
JAX00687862	9	25075996	0	G	A	G	G	G	G	G	A	G	G	G	G	G	H	G	G	G	G	G	G	G	G	G	G	G	H	H	G	G	A	G	G	G	G	H	G	G	G	G	H	G	G	G	G	G	H
JAX00687863	9	25077184	0	A	G	A	A	A	A	A	A	A	G	A	A	H	A	A	A	A	A	G	H	A	A	A	A	A	A	H	A	N	A	A	A	A	A	A	A	A	A	H	A	H	A	A	A	A	H
JAX00687866	9	25079336	0	G	A	G	G	G	G	G	A	G	A	G	G	H	H	G	G	G	G	A	H	G	G	G	G	G	H	A	G	H	A	G	G	G	G	H	G	G	G	H	H	H	G	G	G	G	A
JAX00687872	9	25134417	0	T	C	T	T	T	T	T	C	C	T	T	T	T	H	T	T	T	T	T	T	T	T	T	T	T	H	H	T	T	C	T	T	T	T	N	T	C	T	T	H	T	T	T	T	T	H
JAX00169239	9	25138022	0	T	C	T	T	T	T	T	C	C	T	T	T	T	T	T	T	T	T	T	T	T	T	T	T	T	T	T	T	T	C	T	T	T	T	T	T	C	T	T	T	T	T	T	T	T	T
JAX00169241	9	25140719	0	C	T	C	C	T	C	C	C	C	C	H	H	C	C	T	C	C	C	C	C	C	C	C	C	T	C	C	H	C	C	C	C	C	C	C	C	C	H	C	C	C	C	T	C	T	C
JAX00169243	9	25179299	0	T	A	T	T	T	T	T	A	T	T	T	T	T	H	T	T	T	T	T	T	T	T	T	T	T	H	H	T	T	A	T	T	T	T	H	T	T	T	T	H	T	T	T	T	T	H
JAX00169245	9	25218152	0	C	A	C	C	C	C	C	A	A	C	C	C	C	H	C	C	C	C	C	C	C	C	C	C	C	H	H	C	C	A	C	C	C	C	H	C	A	C	C	H	C	C	C	C	C	H
JAX00169246	9	25218225	0	G	A	G	G	G	G	G	A	A	G	G	G	G	H	G	G	G	G	G	G	G	G	G	G	G	H	H	G	G	A	G	G	G	G	H	G	A	G	G	H	G	G	G	G	G	H
JAX00169247	9	25218292	0	T	C	T	T	T	T	T	C	C	T	T	T	T	H	T	T	T	T	T	T	T	T	T	T	T	H	H	T	T	C	T	T	T	T	H	T	C	T	T	H	T	T	T	T	T	H
JAX00236419	9	25236250	0	T	A	T	T	T	T	T	A	A	T	T	T	T	H	T	T	T	T	T	T	T	T	T	T	T	H	H	T	T	A	T	T	T	T	H	T	A	T	T	H	T	T	T	T	T	H
JAX00169248	9	25258067	0	G	T	G	G	G	G	G	T	G	G	G	G	G	H	G	G	G	G	G	G	G	G	G	G	G	H	H	G	G	T	G	G	G	G	H	G	G	G	G	H	G	G	G	G	G	H
JAX00169249	9	25258129	0	G	A	G	G	G	G	G	A	A	G	G	G	G	H	G	G	G	G	G	G	G	G	G	G	G	H	H	G	G	A	G	G	G	G	H	G	A	G	G	H	G	G	G	G	G	H
JAX00169254	9	25338249	0	T	C	T	T	T	C	C	T	T	C	T	T	H	H	T	T	T	T	C	H	T	C	T	C	T	H	H	T	H	T	T	C	H	C	H	C	T	T	H	H	H	T	T	T	T	H
JAX00169255	9	25338448	0	T	C	T	T	T	C	C	C	C	C	T	T	H	C	T	T	T	T	C	H	T	C	T	C	T	C	C	T	H	C	T	C	H	C	C	C	C	T	H	C	H	T	T	T	T	C
JAX00687913	9	25353045	0	T	C	T	T	T	T	T	C	T	T	T	T	T	H	T	T	T	T	T	T	T	T	T	T	T	H	H	T	T	C	T	T	T	T	H	T	T	T	T	H	T	T	T	T	T	H
JAX00687916	9	25353879	0	C	T	C	C	C	C	C	C	C	T	C	C	H	C	C	C	C	C	T	H	C	C	C	C	C	C	H	C	H	C	C	C	C	C	C	C	C	C	H	C	H	C	C	C	C	H
JAX00687921	9	25371448	0	G	A	G	G	G	A	A	G	G	A	G	G	N	H	G	G	G	G	A	N	G	A	G	A	G	H	H	G	G	N	G	A	G	A	H	A	G	G	N	H	N	G	G	G	G	H
JAX00687929	9	25401656	0	A	G	A	A	A	G	G	G	G	G	A	A	N	G	A	A	A	A	G	H	A	G	A	G	A	G	G	A	H	G	A	G	H	G	G	G	G	A	H	G	N	A	A	A	A	G
JAX00687933	9	25428498	0	C	T	C	C	C	C	C	C	T	C	C	C	C	C	C	C	C	C	C	C	C	C	C	C	C	C	C	C	C	C	C	C	C	C	C	C	T	C	C	C	C	C	C	C	C	C
JAX00687938	9	25453714	0	A	G	A	A	A	A	A	G	G	A	A	A	A	H	A	A	A	A	A	A	A	A	A	A	A	H	H	A	A	G	A	A	A	A	H	A	G	A	A	H	A	A	A	A	A	H
JAX00169265	9	25459630	0	A	G	A	A	A	G	G	G	G	G	A	A	H	G	A	A	A	A	G	H	A	G	A	G	A	G	G	A	H	G	A	G	H	G	G	G	G	A	H	G	H	A	A	A	A	G
JAX00169266	9	25500388	0	G	A	G	G	G	G	G	A	G	G	G	G	G	H	G	G	G	G	G	G	G	G	G	G	G	H	H	G	G	A	G	G	G	G	H	G	G	G	G	H	G	G	G	G	G	H
JAX00687945	9	25509224	0	C	T	C	C	C	C	C	C	T	C	C	C	C	C	C	C	C	C	C	C	C	C	C	C	C	C	C	C	C	C	C	C	C	C	C	C	T	C	C	C	C	C	C	C	C	C
JAX00169270	9	25535991	0	T	C	T	T	T	T	T	C	C	T	T	T	T	H	T	T	T	T	T	T	T	T	T	T	T	N	H	T	T	C	T	T	T	T	N	T	C	T	T	H	T	T	T	T	T	N
JAX00687950	9	25613196	0	A	T	A	A	A	A	A	T	A	A	A	A	A	T	A	A	A	A	A	A	A	A	A	A	A	H	H	A	A	T	A	A	A	A	H	A	A	A	A	T	A	A	A	A	A	H
JAX00687951	9	25613209	0	A	C	A	A	A	C	C	A	A	A	A	A	A	H	A	A	A	A	A	A	A	C	A	C	A	C	A	A	A	A	A	C	H	C	C	C	A	A	A	C	A	A	A	A	A	A
JAX00687952	9	25613285	0	C	G	C	C	C	C	C	C	G	C	C	C	C	C	C	C	C	C	C	C	C	C	C	C	C	C	C	C	C	C	C	C	C	C	C	C	G	C	C	C	C	C	C	C	C	C
JAX00169275	9	25618866	0	T	C	T	T	T	T	T	C	T	T	T	T	T	H	N	T	N	T	T	T	T	T	T	T	T	N	T	T	T	N	T	T	T	T	H	T	T	N	T	N	T	T	T	T	T	H
JAX00169278	9	25645910	0	T	C	T	T	T	T	T	C	C	T	T	T	T	H	T	T	T	T	T	T	T	T	T	T	T	H	H	T	T	C	T	T	T	T	H	T	C	T	T	H	T	T	T	T	T	H
JAX00169282	9	25699386	0	C	T	C	C	C	C	C	C	T	C	C	C	C	C	C	C	C	C	C	C	C	C	C	C	C	C	C	C	C	C	C	C	C	C	C	C	T	C	C	C	C	C	C	C	C	C
JAX00169283	9	25699795	0	T	C	T	T	T	T	T	C	T	T	T	T	T	H	T	T	T	T	T	T	T	T	T	T	T	H	H	T	T	C	T	T	T	T	H	T	T	T	T	C	T	T	T	T	T	C
JAX00687958	9	25725334	0	G	A	G	G	G	G	G	G	A	G	G	G	G	G	G	G	G	G	G	G	G	G	G	G	G	G	G	G	G	G	G	G	G	G	G	G	A	G	G	G	G	G	G	G	G	G
JAX00169284	9	25736546	0	G	A	G	G	G	G	G	G	A	G	G	G	G	G	G	G	G	G	G	G	G	G	G	G	G	G	G	G	G	G	G	G	G	G	G	G	A	G	G	G	G	G	G	G	G	G
JAX00687962	9	25746856	0	A	G	A	A	A	A	A	A	G	A	A	A	N	H	A	A	A	H	A	A	A	A	A	A	N	N	N	A	A	N	A	A	N	A	N	A	G	A	A	A	A	A	A	A	A	A
JAX00169287	9	25780775	0	A	G	A	A	A	A	A	G	G	A	A	A	A	H	A	A	A	A	A	A	A	A	A	A	A	H	H	A	A	G	A	A	A	A	H	A	G	A	A	H	A	A	A	A	A	H
JAX00169290	9	25825454	0	T	C	T	T	T	T	T	C	T	T	T	T	T	N	T	T	T	N	T	T	T	T	T	T	T	H	H	T	T	C	T	T	T	T	H	T	T	T	T	H	T	T	T	T	T	H
JAX00236429	9	25827828	0	C	T	C	C	C	C	C	T	T	C	C	C	C	N	C	C	C	C	C	C	C	C	C	C	C	H	N	C	C	T	C	C	C	C	N	C	T	C	C	N	C	C	C	C	C	N
JAX00687975	9	25843226	0	T	C	T	T	T	C	C	C	C	C	T	T	H	C	T	T	T	T	C	H	T	C	T	C	T	C	C	T	N	C	T	C	H	C	C	C	C	T	H	C	H	T	T	T	T	C
JAX00687977	9	25853406	0	G	A	G	G	G	G	G	G	A	G	G	G	G	G	G	G	G	G	G	G	G	G	G	G	G	G	G	G	G	G	G	G	G	G	G	G	A	G	G	G	G	G	G	G	G	G
JAX00169295	9	25854519	0	G	A	G	G	G	G	G	A	A	G	G	G	G	H	G	G	G	G	G	G	G	G	G	G	G	H	H	G	G	A	G	G	G	G	H	G	A	G	G	H	G	G	G	G	G	H
JAX00687979	9	25873574	0	C	T	C	C	C	C	C	C	T	C	C	C	C	C	C	C	C	C	C	C	C	C	C	C	C	C	C	C	C	C	C	C	C	C	C	C	T	C	C	C	C	C	C	C	C	C
JAX00687981	9	25874932	0	A	G	A	A	A	G	G	G	G	A	A	A	N	G	A	A	A	A	A	A	A	G	A	G	A	G	N	A	A	G	A	G	N	G	G	G	G	A	A	G	A	A	A	A	A	G
JAX00687994	9	25938837	0	C	A	C	C	C	C	C	C	A	C	C	C	C	C	C	C	C	C	C	C	C	C	C	C	C	C	C	C	C	C	C	C	C	C	C	C	A	C	C	C	C	C	C	C	C	C
JAX00169302	9	25980079	0	T	A	T	T	T	T	T	T	A	T	T	T	T	T	T	T	T	T	T	T	T	T	T	T	T	T	T	T	T	T	T	T	T	T	T	T	A	T	T	T	T	T	T	T	T	T
JAX00687997	9	26003872	0	T	C	T	T	T	T	T	T	C	T	T	T	T	T	T	T	T	T	T	T	T	T	T	T	T	T	T	T	T	T	T	T	T	T	T	T	C	T	T	T	T	T	T	T	T	T
JAX00169305	9	26010841	0	G	A	G	G	G	A	A	G	G	G	G	G	G	H	G	G	G	G	G	G	G	A	G	A	G	H	G	G	G	G	G	A	H	A	H	A	G	G	G	H	G	G	G	G	G	G
JAX00169308	9	26065223	0	C	T	C	C	C	C	C	C	T	C	C	C	C	C	C	C	C	C	C	C	C	C	C	C	C	C	C	C	C	C	C	C	C	C	C	C	T	C	C	C	C	C	C	C	C	C
JAX00169309	9	26065293	0	G	A	G	G	G	G	G	G	A	G	G	G	G	G	G	G	G	G	G	G	G	G	G	G	G	G	G	G	G	G	G	G	G	G	G	G	A	G	G	G	G	G	G	G	G	G
JAX00169310	9	26069086	0	T	A	T	T	T	T	T	T	A	T	T	T	T	T	T	T	T	T	T	T	T	T	T	T	T	T	T	T	T	T	T	T	T	T	T	T	A	T	T	T	T	T	T	T	T	T
JAX00169314	9	26132313	0	G	A	G	G	G	G	G	G	A	G	G	G	G	G	G	G	G	G	G	G	G	G	G	G	G	G	G	G	G	G	G	G	G	G	G	G	A	G	G	G	G	G	G	G	G	G
JAX00169316	9	26135511	0	C	A	C	C	C	C	C	C	A	C	C	C	C	C	C	C	C	C	C	C	C	C	C	C	C	C	C	C	C	C	C	C	C	C	C	C	A	C	C	C	C	C	C	C	C	C
JAX00688004	9	26163571	0	C	A	C	C	C	C	C	A	C	C	C	C	C	H	C	C	C	C	C	C	C	C	C	C	C	H	H	C	C	A	C	C	C	C	H	C	C	C	C	H	C	C	C	C	C	H
JAX00688006	9	26166371	0	T	C	T	T	T	T	T	C	C	T	T	T	T	H	T	T	T	T	T	T	T	T	T	T	T	H	H	T	T	C	T	T	T	T	H	T	C	T	T	N	T	T	T	T	T	H
JAX00169317	9	26178851	0	G	A	G	G	G	G	G	G	A	G	G	G	G	G	G	G	G	G	G	G	G	G	G	G	G	G	G	G	G	G	G	G	G	G	G	G	A	G	G	G	G	G	G	G	G	G
JAX00169319	9	26179362	0	A	G	A	A	A	A	A	A	G	A	A	A	A	A	A	A	A	A	A	A	A	A	A	A	A	A	A	A	A	A	A	A	A	A	A	A	G	A	A	A	A	A	A	A	A	A
JAX00688008	9	26189882	0	C	T	C	C	C	C	C	C	T	C	C	C	C	C	C	C	C	C	C	C	C	C	C	C	C	C	C	C	C	C	C	C	C	C	C	C	T	C	C	C	C	C	C	C	C	C
JAX00169321	9	26222565	0	G	A	G	G	G	A	G	G	G	A	G	G	H	G	G	G	G	G	A	H	G	G	G	A	G	G	H	G	H	G	G	A	G	A	G	A	G	G	H	H	H	G	G	G	G	H
JAX00236436	9	26294675	0	T	G	T	T	T	T	T	T	G	T	T	T	T	T	T	T	T	T	T	T	T	T	T	T	T	T	T	T	T	T	T	T	T	T	T	T	G	T	T	T	T	T	T	T	T	T
JAX00169328	9	26302816	0	A	G	A	A	A	A	A	A	G	A	A	H	A	A	A	A	A	A	A	A	A	A	A	A	A	A	A	A	A	A	A	A	A	A	A	A	G	A	A	A	A	A	A	A	A	A
JAX00688021	9	26327848	0	C	T	C	C	C	C	C	C	T	C	C	C	C	C	C	C	C	C	C	C	C	C	C	C	C	C	C	C	C	C	C	C	C	C	C	C	T	C	C	C	C	C	C	C	C	C
JAX00688026	9	26359778	0	G	C	G	G	G	G	G	G	C	G	G	G	G	G	G	G	G	G	G	G	G	G	G	G	G	G	G	G	G	G	G	G	G	G	G	G	C	G	G	G	G	G	G	G	G	G
JAX00236441	9	26376765	0	C	T	C	C	C	C	C	T	T	C	C	N	C	H	C	C	C	C	C	C	C	C	C	C	C	H	H	C	C	T	C	C	C	C	H	C	T	C	C	H	C	C	C	C	C	H
JAX00169335	9	26410714	0	T	C	T	T	T	T	T	C	C	T	T	T	T	H	T	T	T	T	T	T	T	T	T	T	T	H	H	T	T	C	T	T	T	T	H	T	C	T	T	H	T	T	T	T	T	H
JAX00688031	9	26420698	0	G	A	G	G	G	G	G	A	A	G	G	G	G	H	G	G	G	G	G	G	G	G	G	G	G	H	H	G	G	A	G	G	G	G	H	G	A	G	G	H	G	G	G	G	G	H
JAX00688040	9	26481534	0	C	T	C	C	C	C	C	T	C	C	H	H	C	H	C	C	C	H	C	C	C	C	C	C	C	H	H	C	C	T	C	C	C	C	H	C	C	C	C	H	C	C	C	C	C	H
JAX00688043	9	26515448	0	T	C	T	T	T	T	T	C	C	T	T	T	T	H	T	T	T	T	T	T	T	T	T	T	T	H	H	T	T	C	T	T	T	T	H	T	C	T	T	H	T	T	T	T	T	H
JAX00236444	9	26538024	0	A	T	A	A	A	A	A	T	T	A	A	A	A	H	A	A	A	A	A	A	A	A	A	A	A	N	H	A	A	T	A	A	A	A	N	A	T	A	A	A	A	A	A	A	A	N
JAX00169345	9	26538652	0	T	C	T	T	T	T	T	C	C	T	T	T	T	H	T	T	T	T	T	T	T	T	T	T	T	H	H	T	T	C	T	T	T	T	H	T	C	T	T	H	T	T	T	T	T	H
JAX00688050	9	26555881	0	A	C	A	A	A	A	A	C	C	A	A	A	A	H	A	A	A	A	A	A	A	A	A	A	A	H	H	A	A	C	A	A	A	A	H	A	C	A	A	H	A	A	A	A	A	H
JAX00169347	9	26578057	0	C	T	C	C	C	C	C	C	T	C	C	C	C	C	C	C	C	C	C	C	C	C	C	C	C	C	C	C	C	C	C	C	C	C	C	C	T	C	C	C	C	C	C	C	C	C
JAX00169348	9	26578626	0	C	T	C	C	C	C	C	C	T	C	C	C	C	C	C	C	C	C	C	C	C	C	C	C	C	C	C	C	C	N	C	C	C	C	C	C	T	C	C	C	C	C	C	C	C	C
JAX00688054	9	26611269	0	C	T	C	C	C	C	C	T	C	C	C	C	C	H	C	C	C	C	C	C	C	C	C	C	C	H	H	C	C	T	C	C	C	C	H	C	C	C	C	H	C	C	C	C	C	H
JAX00169352	9	26638238	0	A	G	A	A	G	G	G	A	A	A	H	H	A	A	G	A	A	A	A	A	A	G	A	G	G	H	A	H	A	A	A	G	H	G	H	G	A	H	A	H	A	A	G	A	G	A
JAX00688060	9	26650090	0	T	C	T	T	T	T	T	T	C	T	T	T	T	T	T	T	T	T	T	T	T	T	T	T	T	T	T	T	T	T	T	T	T	T	T	T	C	T	T	T	T	T	T	T	T	T
JAX00169354	9	26660529	0	C	T	C	C	C	C	C	C	T	C	C	C	C	C	C	C	C	C	C	C	C	C	C	C	C	C	C	C	C	C	C	C	C	C	C	C	T	C	C	C	C	C	C	C	C	C
JAX00688064	9	26686091	0	G	T	G	G	T	T	T	G	T	T	N	N	H	G	T	G	G	G	T	H	G	T	G	N	T	H	N	H	H	G	G	N	N	T	H	T	H	N	T	H	H	G	T	G	N	H
JAX00688066	9	26711487	0	T	A	T	T	T	T	T	A	T	T	T	T	T	H	T	T	T	T	T	T	T	T	T	T	T	H	H	T	T	A	T	T	T	T	H	T	T	T	T	H	T	T	T	T	T	H
JAX00688068	9	26718567	0	C	T	C	C	C	C	C	T	C	C	C	C	C	H	C	C	C	C	C	C	C	C	C	C	C	N	H	C	C	T	C	C	C	C	N	C	C	C	C	H	C	C	C	C	C	H
JAX00688071	9	26740939	0	T	C	T	T	T	T	T	C	C	C	T	T	H	H	T	T	T	T	C	H	T	T	T	T	T	N	C	T	H	C	T	T	T	T	H	T	N	T	C	N	N	T	T	T	T	C
JAX00688072	9	26741045	0	C	T	C	C	T	T	T	C	C	C	H	H	C	C	T	C	C	C	C	C	C	T	C	T	T	H	C	H	C	C	C	H	H	T	H	T	C	H	C	H	C	C	T	C	T	C
JAX00688073	9	26741591	0	T	C	T	T	C	C	C	C	C	C	H	H	H	H	C	T	T	T	C	H	T	C	T	C	C	C	C	H	H	C	T	H	H	C	C	C	C	H	H	C	H	T	C	T	C	C
JAX00688075	9	26750537	0	A	G	A	A	A	A	A	A	A	G	A	A	H	A	A	A	A	A	G	H	A	A	A	A	A	A	H	A	H	A	A	A	A	A	A	A	A	A	H	A	H	A	A	A	A	H
JAX00688076	9	26751375	0	C	G	C	C	C	C	C	C	G	C	C	C	C	C	C	C	C	C	C	C	C	C	C	C	C	C	C	C	C	C	C	C	C	C	C	C	G	C	C	C	C	C	C	C	C	C
JAX00688082	9	26774060	0	G	C	G	G	C	C	C	C	C	G	H	H	G	H	C	G	G	G	G	G	G	C	G	C	C	C	H	H	G	C	G	H	N	C	C	C	C	H	G	C	G	G	C	G	C	H
JAX00169362	9	26774286	0	A	G	A	A	G	G	G	G	G	A	H	H	A	H	G	A	A	A	A	A	A	G	A	G	G	G	H	H	A	G	A	H	H	G	G	G	G	H	A	G	A	A	G	A	G	H
JAX00688088	9	26830211	0	C	T	C	C	C	C	C	C	T	C	C	C	C	C	C	C	C	C	C	C	C	C	C	C	C	C	C	C	C	C	C	C	C	C	C	C	T	C	C	C	C	C	C	C	C	C
JAX00169367	9	26834320	0	C	T	C	C	C	C	C	C	T	C	C	C	C	C	C	C	C	C	C	C	C	C	C	C	C	C	C	C	C	C	C	C	C	C	C	C	T	C	C	C	C	C	C	C	C	C
JAX00236451	9	26850492	0	G	C	G	G	G	G	G	G	C	G	G	G	G	G	G	G	G	G	G	G	G	G	G	G	G	G	G	G	G	G	G	G	G	G	G	G	C	G	G	G	G	G	G	G	G	G
JAX00169370	9	26850584	0	A	G	A	A	A	A	A	A	G	A	A	A	A	A	A	A	A	A	A	A	A	A	A	A	A	A	A	A	A	A	A	A	A	A	A	A	G	A	A	A	A	A	A	A	A	A
JAX00688092	9	26899903	0	G	C	G	G	G	G	G	G	C	C	G	G	H	G	G	G	G	G	C	H	G	G	G	G	G	G	H	G	H	G	G	G	G	G	G	G	C	G	H	G	H	G	G	G	G	H
JAX00688095	9	26930935	0	G	T	G	G	G	G	G	G	G	T	G	G	H	G	G	G	G	G	T	H	G	G	G	G	G	G	H	G	H	G	G	G	G	G	G	G	G	G	H	G	H	G	G	G	G	H
JAX00169375	9	26936918	0	T	C	T	T	T	C	C	C	C	C	T	T	H	H	T	T	T	T	C	H	T	C	T	C	T	C	C	T	H	C	T	H	H	C	C	C	C	T	H	C	H	T	T	T	T	C
JAX00688098	9	26937275	0	C	T	C	C	C	C	C	T	T	C	C	C	C	H	C	C	C	C	C	C	C	C	C	C	C	H	H	C	C	T	C	C	C	C	H	C	T	C	C	N	C	C	C	C	C	H
JAX00169376	9	26945920	0	C	T	C	C	C	T	C	C	C	C	C	C	C	C	C	C	C	C	C	C	C	C	C	T	C	C	C	C	C	C	C	H	C	T	C	T	C	C	C	H	C	C	C	C	C	C
JAX00688103	9	26960582	0	G	C	G	G	G	G	G	C	C	C	G	G	H	H	G	G	G	G	C	H	G	G	G	G	G	H	C	G	H	C	G	G	G	G	H	G	C	G	H	H	H	G	G	G	G	C
JAX00688105	9	26967375	0	T	A	T	T	T	T	T	T	A	T	T	T	T	T	T	T	T	T	T	T	T	T	T	T	T	T	T	T	T	T	T	T	T	T	T	T	A	T	T	T	T	T	T	T	T	T
JAX00688106	9	26967544	0	T	C	T	T	T	T	C	C	C	C	T	T	H	H	T	T	T	T	C	H	T	C	T	T	T	C	C	T	H	C	T	T	H	T	C	T	C	T	H	H	H	T	T	T	T	C
JAX00688107	9	26967882	0	G	C	G	G	G	G	C	C	C	C	G	G	H	H	G	G	G	G	C	H	G	C	G	G	G	C	C	G	H	C	G	G	H	G	C	G	C	G	H	H	H	G	G	G	G	C
JAX00688111	9	26975543	0	A	G	A	A	A	A	G	A	A	A	A	A	A	A	A	A	A	A	A	A	A	G	A	A	A	H	A	A	A	A	A	A	H	A	H	A	A	A	A	A	A	A	A	A	A	A
JAX00688112	9	26975730	0	C	T	C	C	C	C	T	C	T	C	C	C	C	C	C	C	C	C	C	C	C	T	C	C	C	H	C	C	C	C	C	C	H	C	H	C	T	C	C	C	C	C	C	C	C	C
JAX00688114	9	26976305	0	C	T	C	C	C	T	T	C	C	C	C	C	C	C	C	C	C	C	C	C	C	T	C	T	C	H	C	C	C	C	C	H	H	T	H	T	C	C	C	H	C	C	C	C	C	C
JAX00169378	9	26987646	0	A	C	A	A	A	A	A	C	C	A	A	A	A	H	A	A	A	C	A	A	A	A	A	A	A	H	H	A	A	C	A	A	A	A	H	A	C	A	A	H	A	A	A	A	A	H
JAX00688122	9	27003469	0	A	G	A	A	A	A	A	G	A	A	A	A	A	N	A	A	A	G	A	A	A	A	A	A	A	H	H	A	A	G	A	A	A	A	H	A	A	A	A	H	A	A	A	A	A	H
JAX00169380	9	27033603	0	G	A	G	G	G	G	G	G	A	G	G	G	G	G	G	G	G	G	G	G	G	G	G	G	G	G	G	G	G	G	G	G	G	G	G	G	A	G	G	G	G	G	G	G	G	G
JAX00169381	9	27033656	0	C	T	C	C	C	C	C	C	T	C	C	C	C	C	C	C	C	C	C	C	C	C	C	C	C	C	C	C	C	C	C	C	C	C	C	C	T	C	C	C	C	C	C	C	C	C
JAX00169382	9	27033907	0	G	C	G	G	G	G	G	C	C	G	G	G	G	H	G	G	G	C	G	G	G	G	G	G	G	H	H	G	G	C	G	G	G	G	H	G	C	G	G	H	G	G	G	G	G	H
JAX00169383	9	27053401	0	T	C	T	T	T	T	T	T	C	C	T	T	H	T	T	T	T	T	C	N	T	T	T	T	T	T	H	T	H	T	T	T	T	T	T	T	C	T	N	T	N	T	T	T	T	H
JAX00688130	9	27071969	0	C	A	C	C	C	C	C	C	A	C	C	C	C	C	C	C	C	C	C	C	C	C	C	C	C	C	C	C	C	C	C	C	C	C	C	C	A	C	C	C	C	C	C	C	C	C
JAX00688132	9	27074593	0	A	T	A	A	A	A	A	T	A	T	A	A	H	H	A	A	A	T	T	H	A	A	A	A	A	N	T	A	H	T	A	A	A	A	N	A	A	A	H	H	H	A	A	A	A	T
JAX00688135	9	27089541	0	A	G	A	A	A	A	A	G	A	A	A	A	A	H	A	A	A	G	A	A	A	A	A	A	A	H	H	A	A	G	A	A	A	A	H	A	A	A	A	H	A	A	A	A	A	H
JAX00688141	9	27110729	0	G	C	G	G	G	G	G	C	G	G	G	G	G	H	G	G	G	C	G	G	G	G	G	G	G	H	H	G	G	C	G	G	G	G	H	G	G	G	G	H	G	G	G	G	G	H
JAX00688142	9	27113473	0	C	A	C	C	C	C	C	A	A	C	C	C	C	H	C	C	C	A	C	C	C	C	C	C	C	H	H	C	C	A	C	C	C	C	H	C	A	C	C	H	C	C	C	C	C	H
JAX00688143	9	27129941	0	T	C	T	T	T	T	T	C	C	T	T	T	T	H	T	T	T	C	T	T	T	T	T	T	T	T	T	T	T	C	T	T	T	T	T	T	C	T	T	T	T	T	T	T	T	T
JAX00169392	9	27174187	0	A	G	A	A	A	A	A	G	G	A	A	A	A	A	A	A	A	H	A	A	A	A	A	A	A	A	A	A	A	H	A	A	A	A	A	A	N	A	A	A	A	A	A	A	A	A
JAX00169393	9	27174376	0	A	C	A	A	A	A	A	C	C	C	A	A	N	H	A	A	A	C	H	N	A	A	A	A	A	H	C	A	N	C	A	A	N	N	H	A	C	A	A	H	A	A	A	A	A	N
JAX00688152	9	27189551	0	T	C	T	T	T	T	T	C	T	T	T	T	T	H	T	T	T	C	T	T	T	T	T	T	T	H	H	T	T	C	T	T	T	T	H	T	T	T	T	H	T	T	T	T	T	H
JAX00688153	9	27198504	0	T	C	T	T	T	T	T	C	C	T	T	T	T	H	T	T	T	C	T	T	T	T	T	T	T	H	H	T	T	C	T	T	T	T	H	T	C	T	T	N	T	T	T	T	T	H
JAX00688157	9	27207366	0	A	G	A	A	A	A	A	G	G	G	A	A	H	H	A	A	A	G	G	H	A	A	A	A	A	H	G	A	H	G	A	A	A	A	H	A	G	A	H	H	H	A	A	A	A	G
JAX00169396	9	27221612	0	T	C	T	T	T	T	T	C	C	C	T	T	H	H	T	T	T	C	C	H	T	T	T	T	T	N	C	T	H	C	T	T	T	T	N	T	C	T	H	H	H	T	T	T	T	C
JAX00236462	9	27249878	0	G	A	G	G	G	G	G	A	A	A	G	G	G	H	G	G	G	A	N	G	G	G	G	G	G	H	A	G	G	A	G	G	G	G	H	G	A	G	G	N	N	G	G	G	G	A
JAX00169399	9	27275605	0	C	T	C	C	C	C	C	C	T	C	C	C	C	C	C	C	C	C	C	C	C	C	C	C	C	C	C	C	C	C	C	C	C	C	C	C	T	C	C	C	C	C	C	C	C	C
JAX00169400	9	27279017	0	G	A	G	G	G	G	A	A	A	A	G	G	H	H	G	G	G	A	A	H	G	A	G	G	G	A	A	G	H	A	G	G	H	G	A	G	A	G	N	H	H	H	G	G	G	A
JAX00169401	9	27294324	0	A	C	A	A	A	A	C	C	C	C	A	A	H	H	A	A	A	C	C	H	A	C	A	A	A	C	C	A	H	C	A	A	H	A	C	A	C	A	H	H	H	H	A	A	A	C
JAX00236465	9	27326301	0	G	T	G	G	G	G	G	T	T	G	G	G	G	N	N	G	G	T	G	G	G	G	G	G	G	H	H	G	G	T	G	G	G	G	H	G	T	G	G	N	G	G	G	G	G	N
JAX00169405	9	27332242	0	G	A	G	G	G	G	G	A	A	G	G	G	G	H	G	G	G	A	G	G	G	G	G	G	G	H	H	G	G	A	G	G	G	G	H	G	A	G	G	H	G	G	G	G	G	H
JAX00169406	9	27332313	0	G	A	G	G	G	G	G	A	A	G	G	G	G	H	G	G	G	A	G	G	G	G	G	G	G	H	H	G	G	A	G	G	G	G	H	G	A	G	G	H	G	G	G	G	G	H
JAX00169407	9	27380015	0	T	C	T	T	T	T	T	C	C	T	T	T	T	T	T	T	T	C	T	T	T	T	T	T	T	T	T	T	T	C	T	T	T	T	T	T	C	T	T	T	T	T	T	T	T	T
JAX00169409	9	27381679	0	C	G	C	C	C	C	C	G	C	C	C	C	C	G	C	C	C	G	C	C	C	C	C	C	C	H	H	C	C	G	C	C	C	C	H	C	C	C	C	N	C	C	C	C	C	N
JAX00688173	9	27408889	0	G	A	G	G	G	G	G	G	G	A	G	G	H	G	G	G	G	G	A	H	G	G	G	G	G	G	H	G	H	G	G	G	G	G	G	G	G	G	H	G	H	G	G	G	G	H
JAX00169412	9	27423433	0	T	G	T	T	T	T	T	G	G	T	T	T	T	H	T	T	T	G	T	T	T	T	T	T	T	H	H	T	T	G	T	T	T	T	H	T	G	T	T	H	T	T	T	T	T	H
JAX00688174	9	27442089	0	G	A	G	G	G	G	A	G	G	G	G	G	G	G	G	G	G	G	G	G	G	A	G	G	G	H	G	G	G	G	G	G	H	G	H	G	G	G	G	G	G	H	G	G	G	G
JAX00688181	9	27449809	0	C	T	C	C	C	C	T	T	T	C	C	C	C	N	C	C	C	T	C	C	C	T	C	C	C	T	N	C	C	T	C	C	N	C	T	C	T	C	C	H	C	H	C	C	C	N
JAX00688183	9	27463191	0	A	G	A	A	A	A	A	G	G	A	A	A	A	H	A	A	A	G	A	A	A	A	A	A	A	H	H	A	A	G	A	A	A	A	H	A	G	A	A	H	A	A	A	A	A	H
JAX00169416	9	27496157	0	C	T	C	C	C	C	T	T	T	C	C	C	C	C	C	C	C	T	C	C	C	T	C	C	C	T	H	C	C	T	C	C	H	C	T	C	T	C	C	N	C	C	C	C	C	H
JAX00688194	9	27520567	0	C	T	C	C	C	C	T	T	C	C	C	C	C	H	C	C	C	T	C	C	C	T	C	C	C	T	H	C	C	T	C	C	H	C	T	C	C	C	C	H	C	H	C	C	C	H
JAX00688195	9	27521063	0	G	A	G	G	G	G	A	G	A	G	G	G	G	G	G	G	G	G	G	G	G	A	G	G	G	H	G	G	G	G	G	G	N	G	H	G	A	G	G	G	G	N	G	G	G	G
JAX00688197	9	27523242	0	A	C	A	A	A	A	A	A	C	A	A	A	A	A	A	A	A	A	A	A	A	A	A	A	A	A	A	A	A	A	A	A	A	A	A	A	C	A	A	A	A	A	A	A	A	A
JAX00688203	9	27535154	0	G	A	G	G	G	G	G	A	G	G	G	G	G	H	G	G	G	A	G	G	G	G	G	G	G	H	H	G	G	A	G	G	G	G	H	G	G	G	G	H	G	G	G	G	G	H
JAX00169421	9	27555342	0	G	T	G	G	G	G	T	G	G	T	G	G	H	G	G	G	G	G	T	H	G	T	G	G	G	H	H	G	H	G	G	G	H	G	H	G	G	G	H	G	H	H	G	G	G	H
JAX00688211	9	27573161	0	C	T	C	C	C	C	C	T	T	T	C	C	H	C	C	C	C	H	T	H	C	C	C	C	C	C	T	C	H	T	C	C	C	C	C	C	T	C	H	C	H	C	C	C	C	T
JAX00236469	9	27574194	0	G	A	G	G	G	G	G	G	G	A	G	G	H	G	G	G	G	G	A	H	G	G	G	G	G	G	H	G	H	G	G	G	G	G	G	G	G	G	N	G	H	G	G	G	G	H
JAX00688213	9	27575100	0	C	T	C	C	C	C	C	T	C	C	C	C	C	N	C	C	C	T	C	C	C	C	C	C	C	H	N	C	C	T	C	C	C	C	N	C	C	C	C	N	C	C	C	C	C	T
JAX00688219	9	27580521	0	T	A	T	T	T	T	T	T	A	A	T	T	H	T	T	T	T	T	A	N	T	T	T	T	T	T	H	T	H	T	T	T	T	T	T	T	A	T	H	T	H	T	T	T	T	H
JAX00169424	9	27581224	0	C	T	C	C	C	C	T	T	T	T	C	C	H	H	C	C	C	T	T	H	C	T	C	C	C	T	T	C	H	T	C	C	H	C	T	C	T	C	H	H	H	H	C	C	C	T
JAX00688226	9	27604246	0	G	A	G	G	G	G	G	A	A	G	G	G	G	H	G	G	G	A	G	G	G	G	G	G	G	H	H	G	G	A	G	G	G	G	A	G	A	G	G	H	G	G	G	G	G	H
JAX00688227	9	27607787	0	C	T	C	C	C	C	C	C	C	T	C	C	H	C	C	C	C	C	T	H	C	C	C	C	C	C	H	C	H	C	C	C	C	C	C	C	C	C	H	C	H	C	C	C	C	H
JAX00688228	9	27618102	0	G	A	G	G	G	G	G	A	G	G	G	G	G	H	G	G	G	A	G	G	G	G	G	G	G	H	H	G	G	A	G	G	G	G	H	G	G	G	G	H	G	G	G	G	G	H
JAX00169427	9	27631639	0	G	A	G	G	G	G	A	G	G	G	G	G	G	G	G	G	G	G	G	G	G	A	G	G	G	H	G	G	G	G	G	G	H	G	G	G	G	G	G	G	G	H	G	G	G	G
JAX00688232	9	27642751	0	C	T	C	C	C	C	C	T	C	C	C	C	C	H	C	C	C	T	C	C	C	C	C	C	C	H	H	C	C	T	C	C	C	C	H	C	C	C	C	N	C	C	C	C	C	H
JAX00688238	9	27669611	0	T	C	T	T	T	T	C	T	T	T	T	T	T	T	T	T	T	T	T	T	T	C	T	T	T	H	T	T	T	T	T	T	H	T	T	T	T	T	T	T	T	H	T	T	T	T
JAX00688240	9	27671996	0	T	C	T	T	T	T	T	C	C	T	T	T	T	H	T	T	T	C	T	T	T	T	T	T	T	H	H	T	T	C	T	T	T	T	C	T	C	T	T	H	T	T	T	T	T	H
JAX00688241	9	27672134	0	A	G	A	A	A	A	A	G	G	A	A	A	A	H	A	A	A	G	A	A	A	A	A	A	A	H	H	A	A	G	A	A	A	A	G	A	G	A	A	H	A	A	A	A	A	H
JAX00688244	9	27686757	0	G	A	G	G	G	G	G	G	G	A	G	G	H	G	G	G	G	G	A	H	G	G	G	G	G	G	N	G	H	G	G	G	G	G	G	G	G	G	H	G	H	G	G	G	G	H
JAX00688245	9	27687468	0	T	C	T	T	T	T	T	C	C	C	T	T	H	H	T	T	T	C	C	H	T	T	T	T	T	H	C	T	H	C	T	T	T	T	C	T	C	T	H	H	H	T	T	T	T	C
JAX00688246	9	27687833	0	T	G	T	T	T	T	T	T	T	G	T	T	H	T	T	T	T	T	G	H	T	T	T	T	T	T	H	T	H	T	T	T	T	T	T	T	T	T	H	T	H	T	T	T	T	H
JAX00688247	9	27687931	0	C	A	C	C	C	C	C	A	A	A	C	C	C	N	C	C	C	A	A	C	C	C	C	C	C	N	A	C	C	A	C	C	C	C	A	C	A	C	C	C	C	C	C	C	C	A
JAX00688249	9	27688996	0	A	G	A	A	A	A	G	G	A	A	A	A	A	H	A	A	A	G	A	A	A	G	A	A	A	G	H	A	A	G	A	A	H	A	H	A	A	A	A	H	A	H	A	A	A	H
JAX00688251	9	27689676	0	T	C	T	T	T	T	C	C	C	T	T	T	T	H	T	T	T	C	T	T	T	C	T	T	T	C	H	T	T	C	T	T	H	T	C	T	C	T	T	H	T	H	T	T	T	H
JAX00688253	9	27690102	0	G	T	G	G	G	G	T	T	G	G	G	G	G	H	G	G	G	T	G	G	G	T	G	G	G	T	H	G	G	T	G	G	H	G	H	G	G	G	G	H	G	H	G	G	G	H
JAX00688254	9	27694151	0	G	A	G	G	G	G	G	A	G	G	G	G	G	G	G	G	G	A	G	G	G	G	G	G	G	H	H	G	G	A	G	G	G	G	H	G	G	G	G	G	G	G	G	G	G	H
JAX00688259	9	27714076	0	C	T	C	C	C	C	T	C	T	C	C	C	C	C	C	C	C	C	C	C	C	T	C	C	C	C	C	C	C	C	C	C	H	C	H	C	T	C	C	C	C	H	C	C	C	C
JAX00688262	9	27716636	0	T	C	T	T	T	T	C	C	T	T	T	T	T	H	T	T	T	C	T	T	T	C	T	T	T	C	H	T	T	C	T	T	H	T	H	T	T	T	T	H	T	H	T	T	T	H
JAX00688267	9	27723344	0	T	A	T	T	T	T	A	T	T	A	T	T	H	T	T	T	T	T	A	H	T	A	T	T	T	H	H	T	H	T	T	T	H	T	T	T	T	T	H	T	H	H	T	T	T	H
JAX00688268	9	27723583	0	C	T	C	C	C	C	T	C	C	T	C	C	H	C	C	C	C	C	T	H	C	T	C	C	C	H	H	C	H	C	C	C	H	C	C	C	C	C	H	C	H	H	C	C	C	H
JAX00688269	9	27723686	0	G	A	G	G	G	G	A	A	A	A	G	G	H	H	G	G	G	A	A	H	G	A	G	G	G	A	A	G	H	A	G	G	H	G	A	G	A	G	H	H	H	H	G	G	G	A
JAX00688270	9	27723762	0	G	T	G	G	G	G	T	T	G	T	G	G	H	H	G	G	G	T	T	H	G	T	G	G	G	T	T	G	H	T	G	G	H	G	H	G	G	G	N	H	H	H	G	G	G	T
JAX00688276	9	27741035	0	T	G	T	T	T	T	T	T	G	G	T	T	H	T	T	T	T	T	G	H	T	T	T	T	T	T	H	T	H	T	T	T	T	T	H	T	G	T	H	T	H	T	T	T	T	H
JAX00688277	9	27741400	0	C	A	C	C	C	C	C	C	A	C	C	C	C	C	C	C	C	C	C	C	C	C	C	C	C	C	C	C	C	C	C	C	C	C	H	C	A	C	C	C	C	C	C	C	C	C
JAX00688278	9	27742233	0	C	T	C	C	C	C	C	C	T	C	C	C	C	C	C	C	C	C	C	C	C	C	C	C	C	C	C	C	C	C	C	C	C	C	H	C	T	C	C	C	C	C	C	C	C	C
JAX00688282	9	27769733	0	A	G	A	A	A	A	G	A	A	A	A	A	A	A	A	A	A	A	A	A	A	G	A	A	A	G	A	A	A	A	A	A	N	A	A	A	A	A	A	A	A	H	A	A	A	A
JAX00688283	9	27770553	0	T	C	T	T	T	T	T	C	T	T	T	T	T	H	T	T	T	C	T	T	T	T	T	T	T	H	H	T	T	C	T	T	T	T	H	T	T	T	T	N	T	T	T	T	T	N
JAX00688285	9	27775686	0	T	C	T	T	T	T	T	C	C	T	T	T	T	H	T	T	T	C	T	T	T	T	T	T	T	H	H	T	T	C	T	T	T	T	C	T	C	T	T	H	T	T	T	T	T	H
JAX00169438	9	27780478	0	A	T	A	A	A	A	A	A	A	T	A	A	H	A	A	A	A	A	T	H	A	A	A	A	A	A	H	A	H	A	A	A	A	A	A	A	A	A	H	A	H	A	A	A	A	H
JAX00688293	9	27797096	0	G	A	G	G	G	G	G	A	G	G	G	G	G	H	G	G	G	A	G	G	G	G	G	G	G	H	H	G	G	A	G	G	G	G	H	G	G	G	G	H	G	G	G	G	G	H
JAX00688297	9	27813836	0	T	C	T	T	T	T	C	T	T	T	T	T	T	T	T	T	T	T	T	T	T	C	T	T	T	H	T	T	T	T	T	T	H	T	T	T	T	T	T	T	T	H	T	T	T	T
JAX00169441	9	27815036	0	A	T	A	A	A	A	A	A	T	A	A	A	A	A	A	A	A	A	A	A	A	A	A	A	A	A	A	A	A	A	A	A	A	A	H	A	T	A	A	A	A	A	A	A	A	A
JAX00169442	9	27815165	0	T	C	T	T	T	T	T	T	C	T	T	T	T	T	T	T	T	T	T	T	T	T	T	T	T	T	T	T	T	T	T	T	T	T	H	T	C	T	T	T	T	T	T	T	T	T
JAX00688304	9	27819484	0	G	C	G	G	G	G	C	C	C	G	G	G	G	H	G	G	G	C	G	G	G	C	G	G	G	C	H	G	G	C	G	G	H	G	C	G	C	G	G	H	G	H	G	G	G	H
JAX00688309	9	27848888	0	T	G	T	T	T	T	G	T	T	G	T	T	H	T	T	T	T	T	G	H	T	G	T	T	T	H	H	T	H	T	T	T	H	T	T	T	T	T	T	T	H	H	T	T	T	H
JAX00688310	9	27848971	0	G	T	G	G	G	G	G	T	G	G	G	G	G	H	G	G	G	T	G	G	G	G	G	G	G	H	H	G	G	T	G	G	G	G	H	G	G	G	G	H	G	G	G	G	G	T
JAX00688312	9	27851100	0	T	G	T	T	T	T	T	G	T	T	T	T	T	H	T	T	T	G	T	T	T	T	T	T	T	H	H	T	T	G	T	T	T	T	H	T	T	T	T	H	T	T	T	T	T	H
JAX00688315	9	27855054	0	T	C	T	T	T	T	C	C	T	C	T	T	H	H	T	T	T	C	C	H	T	C	T	T	T	C	C	T	H	C	T	T	H	T	H	T	T	T	H	H	N	H	T	T	T	C
JAX00688317	9	27857643	0	A	G	A	A	A	A	A	G	A	A	A	A	A	H	A	A	A	G	A	A	A	A	A	A	A	H	H	A	A	G	A	A	A	A	H	A	A	A	A	H	A	A	A	A	A	H
JAX00169444	9	27858272	0	C	T	C	C	C	C	T	C	C	T	C	C	H	C	C	C	C	C	T	H	C	T	C	C	C	H	H	C	H	C	C	C	H	C	C	C	C	C	H	C	H	H	C	C	C	H
JAX00688318	9	27858675	0	A	G	A	A	A	A	A	G	G	A	A	A	A	H	A	A	A	G	A	A	A	A	A	A	A	H	H	A	A	G	A	A	A	A	G	A	G	A	A	H	A	A	A	A	A	H
JAX00688320	9	27858879	0	T	C	T	T	T	T	T	C	T	T	T	T	T	N	T	T	T	C	T	T	T	T	T	T	T	N	N	T	T	C	T	T	T	T	C	T	T	T	T	N	T	T	T	T	T	N
JAX00688321	9	27858963	0	C	T	C	C	C	C	T	C	C	T	C	C	H	C	C	C	C	C	T	H	C	T	C	C	C	H	H	C	H	C	C	C	H	C	C	C	C	C	H	C	H	H	C	C	C	H
JAX00169445	9	27878827	0	G	C	G	G	G	C	C	C	C	C	G	G	H	H	G	G	G	C	C	H	G	C	G	C	G	C	C	G	H	C	G	H	H	C	C	C	C	G	H	C	H	H	G	G	G	C
JAX00688328	9	27881351	0	C	T	C	C	C	T	T	C	C	T	C	C	N	C	C	C	C	C	T	N	C	T	C	T	C	H	N	C	H	C	C	H	N	T	C	T	C	C	H	H	H	H	C	C	C	N
JAX00688331	9	27890838	0	G	T	G	G	G	T	G	T	G	T	G	G	H	H	G	G	G	G	T	H	G	G	G	T	G	H	T	G	H	T	G	H	G	T	H	T	G	G	H	T	H	G	G	G	G	T
JAX00236476	9	27897752	0	C	A	C	C	C	C	C	C	A	C	C	C	C	C	C	C	C	C	C	C	C	C	C	C	C	C	C	C	C	C	C	C	C	C	H	C	A	C	C	C	C	C	C	C	C	C
JAX00688334	9	27905373	0	A	T	A	A	A	A	T	A	A	A	A	A	A	A	A	A	A	A	A	A	A	T	A	A	A	H	A	A	A	A	A	A	N	A	A	A	A	A	A	A	A	N	A	A	A	A
JAX00688335	9	27908758	0	A	G	A	A	A	G	G	G	A	G	A	A	H	H	A	A	A	A	G	H	A	G	A	G	A	G	G	A	H	G	A	H	H	G	H	G	A	A	H	G	H	H	A	A	A	G
JAX00688336	9	27911212	0	A	G	A	A	A	G	G	G	A	G	A	A	H	H	A	A	A	A	G	H	A	G	A	G	A	G	G	A	H	G	A	H	H	G	H	G	A	A	H	G	H	H	A	A	A	G
JAX00169451	9	27954691	0	A	G	A	A	A	G	G	G	G	G	A	A	H	H	A	A	A	A	G	H	A	G	A	G	A	G	G	A	H	G	A	H	H	G	G	G	G	A	H	G	H	H	A	A	A	G
JAX00169453	9	27961875	0	C	T	C	C	C	T	T	T	T	T	C	C	H	H	C	C	C	C	T	H	C	T	C	T	C	T	T	C	H	T	C	H	H	T	T	T	T	C	H	T	H	H	C	C	C	T
JAX00688344	9	27962630	0	A	G	A	A	A	A	A	G	G	A	A	A	A	H	A	A	A	A	A	A	A	A	A	A	A	H	H	A	A	G	A	A	A	A	G	A	G	A	A	H	A	A	A	A	A	H
JAX00688348	9	27983441	0	A	G	A	A	A	A	A	A	G	A	A	A	A	A	A	A	A	A	A	A	A	A	A	A	A	A	A	A	A	A	A	A	A	A	A	A	G	A	A	A	A	A	A	A	A	A
JAX00169457	9	28020283	0	C	T	C	C	C	T	T	C	T	C	C	C	C	C	C	C	C	C	C	C	C	T	C	T	C	H	C	C	C	C	C	H	H	T	H	T	T	C	C	H	C	H	C	C	C	C
JAX00688352	9	28035069	0	T	C	T	T	T	C	C	C	C	C	T	T	H	H	T	T	T	T	C	H	T	C	T	C	T	C	C	T	H	C	T	H	H	C	C	C	C	T	H	C	H	H	T	T	T	C
JAX00688356	9	28063069	0	C	T	C	C	C	C	C	T	C	C	C	C	C	H	C	C	C	C	C	C	C	C	C	C	C	H	H	C	C	T	C	C	C	C	H	C	C	C	C	H	C	C	C	C	C	H
JAX00688359	9	28067701	0	C	T	C	C	C	T	T	C	C	C	C	C	C	C	C	C	C	C	C	C	C	T	C	T	C	H	C	C	C	C	C	H	H	T	C	T	C	C	C	H	C	H	C	C	C	C
JAX00688360	9	28068323	0	T	C	T	T	T	C	C	C	C	T	T	T	T	H	T	T	T	T	T	T	T	C	T	C	T	C	H	T	T	C	T	H	H	C	C	C	C	T	T	C	T	H	T	T	T	H
JAX00688364	9	28097742	0	C	G	C	C	C	G	G	C	G	G	C	C	H	C	C	C	C	C	G	H	C	G	C	G	C	H	H	C	H	C	C	H	H	G	H	G	G	C	N	G	H	N	C	C	C	H
JAX00688365	9	28097824	0	G	A	G	G	G	A	A	G	G	G	G	G	G	G	G	G	G	G	G	G	G	A	G	A	G	H	G	G	G	G	G	H	H	A	G	A	G	G	G	H	G	H	G	G	G	G
JAX00688368	9	28100983	0	C	T	C	C	C	C	C	C	T	C	C	C	C	C	C	C	C	C	C	C	C	C	C	C	C	C	C	C	C	C	C	C	C	C	C	C	T	C	C	C	C	C	C	C	C	C
JAX00688369	9	28103667	0	C	T	C	C	C	C	C	T	C	T	C	C	H	H	C	C	C	C	T	H	C	C	C	C	C	H	T	C	H	T	C	C	C	C	H	C	C	C	H	H	H	C	C	C	C	T
JAX00688370	9	28104102	0	A	G	A	A	A	A	A	G	G	G	A	A	H	H	A	A	A	A	G	H	A	A	A	A	A	H	G	A	H	G	A	A	A	A	G	A	G	A	H	H	H	A	A	A	A	G
JAX00688376	9	28108676	0	G	A	G	G	G	A	A	A	A	A	G	G	H	H	G	G	G	G	A	H	G	A	G	A	G	A	A	G	H	A	G	H	H	A	A	A	A	G	H	A	H	H	G	G	G	A
JAX00688378	9	28111636	0	G	T	G	G	G	G	G	G	T	T	G	G	H	G	G	G	G	G	T	H	G	G	G	G	G	G	H	G	H	G	G	G	G	G	H	G	T	G	H	G	H	G	G	G	G	H
JAX00688386	9	28176919	0	A	G	A	A	A	A	A	G	A	A	A	A	A	H	A	A	A	A	A	A	A	A	A	A	A	H	H	A	A	G	A	A	A	A	H	A	A	A	A	H	A	A	A	A	A	H
JAX00688387	9	28176950	0	A	G	A	A	A	A	A	G	A	A	A	A	A	H	A	A	A	A	A	A	A	A	A	A	A	H	H	A	A	G	A	A	A	A	H	A	A	A	A	H	A	A	A	A	A	H
JAX00688388	9	28177073	0	G	A	G	G	G	G	G	G	A	G	G	G	G	G	G	G	G	G	G	G	G	G	G	G	G	G	G	G	G	G	G	G	G	G	H	G	A	G	G	G	G	G	G	G	G	G
JAX00688390	9	28179064	0	A	T	A	A	A	A	A	T	T	A	A	A	A	H	A	A	A	A	A	A	A	A	A	A	A	H	H	A	A	T	A	A	A	A	T	A	T	A	A	H	A	A	A	A	A	H
JAX00688392	9	28210578	0	T	A	T	T	T	T	T	T	T	A	T	T	H	T	T	T	T	T	A	H	T	T	T	T	T	T	H	T	H	T	T	T	T	T	T	T	T	T	H	T	H	T	T	T	T	H
JAX00688393	9	28214608	0	A	G	A	A	A	A	A	G	G	G	A	A	H	H	A	A	A	A	G	H	A	A	A	A	A	H	G	A	H	G	A	A	A	A	G	A	G	A	G	H	N	A	A	A	N	G
JAX00169474	9	28250733	0	C	T	C	C	C	T	T	C	C	C	C	C	C	C	C	C	C	C	C	C	C	T	C	T	C	T	C	C	C	C	C	H	C	T	C	T	C	C	C	T	C	H	C	C	C	C
JAX00236488	9	28260055	0	T	C	T	T	T	T	T	C	C	C	T	T	H	H	T	T	T	T	C	H	T	T	T	T	T	H	C	T	H	C	T	T	T	T	C	T	C	T	H	H	H	T	T	T	T	C
JAX00688401	9	28270602	0	T	G	T	T	T	G	G	G	G	G	T	T	H	H	T	T	H	T	G	N	T	G	T	G	T	G	G	T	H	G	T	N	T	G	G	G	G	T	H	G	H	H	T	T	T	G
JAX00688402	9	28273580	0	A	C	A	A	A	A	A	C	A	A	A	A	A	H	A	A	A	A	A	A	A	A	A	A	A	H	H	A	A	C	A	A	A	A	H	A	A	A	A	H	A	A	A	A	A	H
JAX00688411	9	28290304	0	T	A	T	T	T	A	A	T	T	T	T	T	T	T	T	T	T	T	T	T	T	A	T	A	T	H	T	T	T	T	T	H	T	A	T	A	T	T	N	H	T	T	T	T	T	T
JAX00688413	9	28291840	0	A	G	A	A	A	G	G	A	A	A	A	A	A	A	A	A	A	A	A	A	A	G	A	G	A	H	A	A	A	A	A	H	A	G	A	G	A	A	A	H	A	H	A	A	A	A
JAX00169477	9	28299726	0	T	C	T	T	T	C	C	T	T	C	T	T	H	T	T	T	T	T	C	H	T	C	T	C	T	H	H	T	H	T	T	H	T	C	T	C	T	T	H	H	H	H	T	T	T	H
JAX00169478	9	28305951	0	A	G	A	A	A	G	G	G	G	G	A	A	N	H	A	A	A	A	G	H	A	G	N	G	A	G	G	N	N	G	A	N	A	G	G	G	G	A	N	G	H	N	A	A	A	G
JAX00688428	9	28366100	0	A	G	A	A	A	A	A	G	G	A	A	A	A	H	A	A	A	A	A	A	A	A	A	A	A	H	N	A	A	G	A	A	A	A	G	A	G	A	A	H	A	A	A	A	A	H
JAX00688431	9	28371980	0	A	T	T	A	A	A	A	A	A	A	A	A	H	H	A	T	T	A	A	A	H	A	T	A	A	A	A	H	H	A	A	H	T	A	A	A	A	A	H	A	H	H	A	A	A	A
JAX00688434	9	28373129	0	G	C	G	G	G	G	G	G	G	C	G	G	H	G	G	G	G	G	C	H	G	G	G	G	G	G	H	G	H	G	G	G	G	G	G	G	G	G	H	G	H	H	G	G	G	H
JAX00688437	9	28375026	0	A	C	A	A	C	A	A	A	A	A	H	A	A	A	C	A	A	C	A	A	A	A	A	A	C	A	A	H	A	A	A	A	A	A	A	A	A	N	A	A	A	A	C	A	C	A
JAX00169484	9	28379956	0	T	G	T	T	T	G	G	G	G	G	T	T	H	H	T	T	T	T	G	H	T	G	T	G	T	G	G	T	H	G	T	H	T	G	G	G	G	T	N	G	H	H	T	T	T	G
JAX00236492	9	28381789	0	C	T	C	C	C	C	C	C	T	C	C	C	C	C	C	C	C	C	C	C	C	C	C	C	C	C	C	C	C	C	C	C	C	C	H	C	T	C	C	C	C	C	C	C	C	C
JAX00688442	9	28388801	0	T	C	T	T	T	C	C	T	T	T	T	T	T	T	T	T	T	T	T	T	T	C	T	C	T	H	T	T	T	T	T	H	T	C	T	C	T	T	T	H	T	T	T	T	T	T
JAX00688443	9	28391646	0	G	C	G	G	G	G	G	G	C	G	G	G	G	G	G	G	G	G	G	G	G	G	G	G	G	G	G	G	G	G	G	G	G	G	H	G	C	G	G	G	G	G	G	G	G	G
JAX00688444	9	28393905	0	C	T	C	C	C	T	T	T	T	T	C	C	H	H	C	C	C	C	T	H	C	T	C	T	C	T	T	C	H	T	C	H	C	T	T	T	T	C	H	T	H	H	C	C	C	T
JAX00688446	9	28394208	0	A	G	A	A	A	G	G	A	A	A	A	A	A	A	A	A	A	A	A	A	A	G	A	G	A	H	A	A	A	A	A	H	A	G	A	G	A	A	A	H	A	A	A	A	A	A
JAX00688449	9	28403177	0	G	A	G	G	G	G	G	A	G	G	G	G	G	H	G	G	G	G	G	G	G	G	G	G	G	H	H	G	G	A	G	G	G	G	H	G	G	G	G	H	G	G	G	G	G	H
JAX00236493	9	28406189	0	C	T	C	C	C	C	C	C	T	C	C	C	C	C	C	C	C	C	C	C	C	C	C	C	C	C	C	C	C	C	C	C	C	C	N	C	T	C	C	C	C	C	C	C	C	C
JAX00169485	9	28421688	0	G	A	G	G	G	A	A	A	A	A	G	G	H	H	G	G	G	G	A	H	G	A	G	A	G	A	A	G	H	A	G	H	G	A	A	A	A	G	H	A	H	H	G	G	G	A
JAX00688452	9	28427927	0	G	A	G	G	G	G	G	G	A	G	G	G	G	G	G	G	G	G	G	G	G	G	G	G	G	G	G	G	G	G	G	G	G	G	H	G	A	G	G	G	G	G	G	G	G	G
JAX00688455	9	28433612	0	G	A	G	G	G	G	G	A	G	A	G	G	H	H	G	G	G	G	A	N	G	G	G	G	G	N	A	G	H	A	G	G	G	G	H	G	G	G	N	H	H	H	G	G	G	A
JAX00688457	9	28438599	0	A	G	A	A	A	G	G	A	G	A	A	A	A	A	A	A	A	A	A	A	A	G	A	G	A	H	A	A	A	A	A	H	A	G	H	G	G	A	A	H	A	A	A	A	A	A
JAX00169486	9	28438943	0	G	A	G	G	G	A	A	A	A	A	G	G	H	H	G	G	G	G	A	H	G	A	G	A	G	A	A	G	H	A	G	H	G	A	A	A	A	G	H	A	H	H	G	G	G	A
JAX00169487	9	28439920	0	T	C	T	T	T	C	C	C	C	C	T	T	H	H	T	T	T	T	C	H	T	C	T	C	T	C	C	T	H	C	T	H	T	C	C	C	C	T	H	C	H	H	T	T	T	C
JAX00688459	9	28448187	0	T	G	T	T	T	G	G	T	G	T	T	T	T	T	T	T	T	T	T	T	T	G	T	G	T	H	T	T	T	T	T	H	T	G	H	G	G	T	T	H	T	T	T	T	T	T
JAX00688461	9	28456929	0	T	C	T	T	T	T	T	C	C	C	T	T	H	H	T	T	T	T	C	H	T	T	T	T	T	H	C	T	H	C	T	T	T	T	C	T	C	T	H	H	H	H	T	T	T	C
JAX00688462	9	28457210	0	C	T	C	C	C	C	C	T	C	T	C	C	H	H	C	C	C	C	T	H	C	C	C	C	C	H	T	C	H	T	C	C	C	C	H	C	C	C	H	H	H	H	C	C	C	T
JAX00169489	9	28465492	0	C	A	C	C	C	A	A	A	C	C	C	C	C	H	C	C	C	C	C	C	C	A	C	A	C	A	H	C	C	A	C	H	C	A	H	A	C	C	C	A	C	C	C	C	C	H
JAX00688465	9	28474472	0	T	C	T	T	T	T	T	T	C	C	T	T	H	T	T	T	T	T	C	H	T	T	T	T	T	T	H	T	H	T	T	T	T	T	H	T	C	T	H	T	H	H	T	T	T	H
JAX00688468	9	28489935	0	C	G	C	C	C	C	C	C	G	G	C	C	H	C	C	C	C	C	G	H	C	C	C	C	C	C	H	C	H	C	C	C	C	C	H	C	G	C	H	C	C	H	C	C	C	H
JAX00688471	9	28492087	0	G	C	G	G	G	G	G	G	G	C	G	G	H	G	G	G	G	G	C	H	G	G	G	G	G	G	H	G	N	G	G	G	G	G	G	G	G	G	H	G	H	H	G	G	G	H
JAX00169493	9	28499526	0	C	G	C	C	C	G	G	C	C	C	C	C	C	C	C	C	C	C	C	C	C	G	C	G	C	H	C	C	C	C	C	H	C	G	C	G	C	C	C	H	C	C	C	C	C	C
JAX00688479	9	28501137	0	A	G	A	A	A	A	A	G	G	G	A	A	H	H	A	A	A	A	G	H	A	A	A	A	A	H	G	A	H	G	A	A	A	A	G	A	G	A	H	H	H	H	A	A	A	G
JAX00236496	9	28505443	0	G	A	G	G	G	G	G	G	A	G	G	G	G	G	G	G	G	G	G	G	G	G	G	G	G	G	G	G	G	G	G	G	G	G	H	G	A	G	G	G	G	G	G	G	G	G
JAX00688486	9	28524554	0	C	T	C	C	C	C	C	C	T	C	C	C	C	C	C	C	C	C	C	C	C	C	C	C	C	C	C	C	C	C	C	C	C	C	H	C	T	C	C	C	C	C	C	C	C	C
JAX00169494	9	28526314	0	C	A	C	C	C	A	A	A	A	C	C	C	C	H	C	C	C	C	C	C	C	A	C	A	C	A	H	C	C	A	C	H	C	A	A	A	A	C	C	A	C	C	C	C	C	H
JAX00236498	9	28552073	0	T	C	T	T	T	T	C	T	C	T	T	T	T	T	T	T	T	T	T	T	T	C	T	T	T	H	T	T	T	T	T	T	T	H	H	T	C	T	T	T	T	T	T	T	T	T
JAX00688496	9	28556664	0	A	G	A	A	A	A	A	A	A	G	A	A	H	A	A	A	A	A	G	H	A	A	A	A	A	A	H	A	H	A	A	A	A	A	A	A	A	A	H	A	H	H	A	A	A	H
JAX00688498	9	28565596	0	G	A	G	G	G	G	G	A	G	G	G	G	G	H	G	G	G	G	G	G	G	G	G	G	G	G	N	G	G	A	G	G	G	G	H	G	G	G	G	H	G	G	G	G	G	H
JAX00688500	9	28582320	0	T	C	T	T	T	T	C	C	C	C	T	T	H	H	T	T	T	T	C	H	T	C	T	T	T	C	C	T	N	C	T	T	T	H	C	T	C	T	H	H	H	N	T	T	T	C
JAX00688502	9	28607051	0	A	G	A	A	A	A	A	G	A	A	A	A	A	H	A	A	A	A	A	A	A	A	A	A	A	N	H	A	A	G	A	A	A	A	H	A	A	A	A	H	A	A	A	A	A	H
JAX00688504	9	28616522	0	T	C	T	T	T	T	T	C	C	C	T	T	H	N	T	T	T	T	C	H	T	T	T	T	T	H	C	T	H	C	T	T	T	T	C	T	C	T	H	H	H	H	T	T	T	C
JAX00688505	9	28617284	0	T	C	T	T	T	T	C	C	T	C	T	T	H	H	T	T	T	T	C	H	T	C	T	T	T	C	C	T	H	C	T	T	T	H	H	T	T	T	H	H	H	H	T	T	T	C
JAX00169500	9	28617496	0	C	A	C	C	C	A	C	C	C	C	C	C	C	C	C	C	C	C	C	C	C	C	C	A	C	C	C	C	C	C	C	N	C	H	C	A	C	C	C	H	C	C	C	C	C	C
JAX00688507	9	28620555	0	C	T	C	C	C	C	C	T	T	C	C	C	C	H	C	C	C	C	C	C	C	C	C	C	C	H	H	C	C	T	C	C	C	C	T	C	T	C	C	H	C	C	C	C	C	H
JAX00688508	9	28621683	0	G	A	G	G	G	A	G	G	G	G	G	G	G	G	G	G	G	G	G	G	G	G	G	A	G	G	G	G	G	G	G	H	G	H	G	A	G	G	G	H	G	G	G	G	G	G
JAX00169501	9	28625274	0	A	G	A	A	A	G	G	G	G	G	A	A	H	H	A	A	A	A	G	H	A	G	A	G	A	G	G	A	H	G	A	H	A	G	G	G	G	A	H	G	H	H	A	A	A	G
JAX00688510	9	28625387	0	C	T	C	C	C	C	T	T	T	C	C	C	C	H	C	C	C	C	C	C	C	T	C	C	C	T	H	C	C	T	C	C	C	H	T	C	T	C	C	H	C	C	C	C	C	H
JAX00688511	9	28628345	0	A	C	A	A	A	C	C	A	C	C	A	A	H	A	A	A	A	A	C	H	A	C	A	C	A	N	H	A	H	A	A	H	A	C	H	C	C	A	H	H	H	H	A	A	A	H
JAX00169503	9	28656617	0	A	G	A	A	A	G	G	A	G	G	A	A	H	A	A	A	A	A	G	H	A	G	A	G	A	H	H	A	H	A	A	H	A	G	H	G	G	A	H	H	H	H	A	A	A	H
JAX00688523	9	28669473	0	A	G	A	A	A	A	G	G	G	G	A	A	N	H	A	A	A	A	G	H	A	G	A	A	A	G	G	A	H	G	A	A	A	H	G	A	G	A	H	H	H	H	A	A	A	G
JAX00688524	9	28669510	0	C	T	C	C	C	C	C	T	C	C	C	C	C	H	C	C	C	C	C	C	C	C	C	C	C	H	H	C	C	T	C	C	C	C	H	C	C	C	C	H	C	C	C	C	C	H
JAX00236499	9	28691677	0	A	G	A	A	A	A	G	A	G	A	A	A	A	A	A	A	A	A	A	A	A	G	A	A	A	H	A	A	A	A	A	A	A	H	H	A	G	A	A	A	A	A	A	A	A	A
JAX00236500	9	28691702	0	A	G	A	A	A	A	G	A	G	A	A	A	A	A	A	A	A	A	A	A	A	G	A	A	A	H	A	A	A	A	A	A	A	H	H	A	G	A	A	A	A	A	A	A	A	A
JAX00688537	9	28714651	0	C	T	C	C	C	C	T	C	T	C	C	C	C	C	C	C	C	C	C	C	C	T	C	C	C	H	C	C	C	C	C	C	C	H	H	C	T	C	C	C	C	C	C	C	C	C
JAX00688539	9	28728406	0	A	C	A	A	A	C	A	C	A	A	A	A	A	H	A	A	A	A	A	A	A	A	A	C	A	H	H	A	A	C	A	H	A	H	H	C	A	A	A	C	A	A	A	A	A	H
JAX00688541	9	28734275	0	T	G	T	T	T	T	T	T	T	G	T	T	H	T	T	T	T	T	G	H	T	T	T	T	T	T	H	T	H	T	T	T	T	T	T	T	T	T	H	T	H	H	T	T	T	H
JAX00688549	9	28759468	0	G	A	G	G	G	A	G	A	G	A	G	G	H	H	G	G	G	G	A	H	G	G	G	A	G	H	A	G	H	A	G	H	G	H	H	A	G	G	H	A	H	H	G	G	G	A
JAX00688550	9	28772956	0	G	A	G	G	G	G	G	A	G	G	G	G	G	H	G	G	G	G	G	G	G	G	G	G	G	H	H	G	G	A	G	G	G	G	H	G	G	G	G	H	G	G	G	G	G	H
JAX00688560	9	28791878	0	C	A	C	C	C	A	C	A	C	A	C	C	H	H	C	C	C	C	A	H	C	C	C	A	C	H	A	C	H	A	C	H	C	H	H	A	C	C	H	A	H	H	C	C	C	A
JAX00688561	9	28795934	0	G	A	G	G	G	A	G	A	G	A	G	G	H	H	G	G	G	G	A	H	G	G	G	A	G	H	A	G	H	A	G	H	G	H	H	A	G	G	H	A	N	H	G	G	G	A
JAX00688563	9	28801705	0	C	A	C	C	C	C	C	C	C	A	C	C	H	C	C	C	C	C	A	H	C	C	C	C	C	C	H	C	H	C	C	C	C	C	C	C	C	C	H	C	H	H	C	C	C	H
JAX00688564	9	28819303	0	G	A	G	G	G	G	A	A	A	G	G	G	G	H	G	G	G	G	G	G	G	A	G	G	G	A	H	G	G	A	G	G	G	H	A	G	A	G	G	H	G	G	G	G	G	H
JAX00169515	9	28820521	0	C	T	C	C	C	T	C	T	C	C	C	C	C	H	C	C	C	C	C	C	C	C	C	T	C	H	H	C	C	T	C	H	C	H	H	T	C	C	C	T	C	C	C	C	C	H
JAX00169517	9	28824739	0	T	C	T	T	T	C	C	C	C	T	T	T	T	H	T	T	T	T	T	T	T	C	T	C	T	C	H	T	T	C	T	H	T	C	C	C	C	T	T	C	T	T	T	T	T	H
JAX00169520	9	28872590	0	G	C	G	G	G	C	G	G	G	G	G	G	G	G	G	G	G	G	G	G	G	G	G	C	G	G	G	G	G	G	G	H	G	H	G	C	G	G	G	N	G	G	G	G	G	G
JAX00688572	9	28874673	0	T	A	T	T	T	A	T	T	T	T	T	T	T	T	T	T	T	T	T	T	T	T	T	A	T	T	T	T	T	T	T	H	T	H	T	A	T	T	T	H	T	T	T	T	T	T
JAX00169521	9	28890409	0	G	A	G	G	G	A	G	G	G	G	G	G	G	G	G	G	G	G	G	G	G	G	G	A	G	G	G	G	G	G	G	H	G	H	G	A	G	G	G	H	G	G	G	G	G	G
JAX00169522	9	28890502	0	A	G	A	A	A	G	A	A	A	A	A	A	A	A	A	A	A	A	A	A	A	A	A	G	A	A	A	A	A	A	A	H	A	H	A	G	A	A	A	H	A	A	A	A	A	A
JAX00688581	9	28910049	0	C	T	C	C	C	C	C	C	C	T	C	C	H	C	C	C	C	C	H	N	C	C	C	C	C	C	N	C	H	C	C	C	C	C	C	C	C	C	H	C	H	H	C	C	C	N
JAX00688584	9	28929211	0	G	T	G	G	G	G	T	T	T	T	G	G	H	H	G	G	G	G	T	H	G	T	G	G	G	T	T	G	H	T	G	G	G	G	T	G	T	G	H	H	H	H	G	G	G	T
JAX00688585	9	28934556	0	G	T	G	G	G	G	T	T	T	T	G	N	H	H	G	G	G	G	T	H	G	T	G	G	G	T	T	G	H	T	G	G	G	H	T	G	T	G	H	H	H	H	G	G	G	T
JAX00169525	9	28939593	0	C	T	C	C	C	C	T	C	T	C	C	C	C	C	C	C	C	C	C	C	C	T	C	C	C	H	C	C	C	C	C	C	C	H	H	C	T	C	C	C	C	C	C	C	C	C
JAX00688587	9	28941239	0	A	G	A	A	A	A	G	G	A	A	A	A	A	H	A	A	A	A	A	A	A	G	A	A	A	G	H	A	A	G	A	A	A	H	H	A	A	A	A	H	A	A	A	A	A	H
JAX00688591	9	28951517	0	G	A	G	G	G	G	G	G	A	G	G	G	G	G	G	G	G	G	G	G	G	G	G	G	G	G	G	G	G	G	G	G	G	G	H	G	A	G	G	G	G	G	G	G	G	G
JAX00688592	9	28957118	0	G	A	G	G	G	G	G	G	G	A	G	G	H	G	G	G	G	G	A	H	G	G	G	G	G	G	H	G	H	G	G	G	G	G	G	G	G	G	H	G	H	H	G	G	G	A
JAX00688600	9	28988372	0	T	A	T	T	T	T	A	A	A	T	T	T	T	H	T	T	T	T	T	T	T	A	T	T	T	A	H	T	T	A	T	T	T	H	A	T	A	T	T	H	T	T	T	T	T	H
JAX00688603	9	29001754	0	G	A	G	G	G	G	A	A	A	G	G	G	G	H	G	G	G	G	G	G	G	A	G	G	G	A	H	G	G	A	G	G	G	H	A	G	A	G	G	H	G	G	G	G	G	H
JAX00688604	9	29005456	0	T	C	T	T	T	T	T	C	T	T	T	T	T	H	T	T	T	T	T	T	T	T	T	T	T	H	H	T	T	C	T	T	T	T	H	T	T	T	T	H	T	T	T	T	T	H
JAX00688609	9	29022991	0	C	G	C	C	C	C	G	G	G	G	C	C	H	H	C	C	C	C	G	H	C	G	C	C	C	G	G	C	H	G	C	C	C	H	G	C	G	C	H	H	H	H	C	C	C	G
JAX00169532	9	29026331	0	T	C	T	T	T	T	C	C	C	T	T	T	T	H	T	T	T	T	T	T	T	C	T	T	T	C	H	T	T	C	T	T	T	H	C	T	C	T	T	H	T	T	T	T	T	H
JAX00688612	9	29026497	0	C	T	C	C	C	C	C	C	C	T	C	C	H	C	C	C	C	C	T	H	C	C	C	C	C	C	H	C	H	C	C	C	C	C	C	C	C	C	H	C	H	H	C	C	C	H
JAX00688613	9	29037653	0	G	A	G	G	G	G	G	A	A	G	G	G	G	H	G	G	G	G	G	G	G	G	G	G	G	H	H	G	G	A	G	G	G	G	A	G	A	G	G	H	G	G	G	G	G	H
JAX00688614	9	29037720	0	A	C	A	A	A	A	C	C	C	A	A	A	A	H	A	A	A	A	A	A	A	C	A	A	A	C	H	A	A	C	A	A	A	H	C	A	C	A	A	H	A	A	A	A	A	H
JAX00688615	9	29037821	0	C	T	C	C	C	C	T	C	C	C	C	C	C	C	C	C	C	C	C	C	C	T	C	C	C	H	C	C	C	C	C	C	C	H	C	C	C	C	C	C	C	C	C	C	C	C
JAX00169534	9	29061266	0	G	A	G	G	G	G	A	A	A	G	G	N	G	N	G	G	G	G	G	G	G	A	G	G	G	A	H	G	G	A	G	G	G	H	A	G	A	G	G	H	G	G	G	G	G	H
JAX00169535	9	29061935	0	A	T	A	A	A	A	T	T	T	A	A	A	A	H	A	A	A	A	A	A	A	T	A	A	A	T	H	A	A	T	A	A	A	H	T	A	T	A	A	H	A	A	A	A	A	H
JAX00688623	9	29084023	0	A	G	A	A	A	A	A	A	A	G	A	A	H	A	A	A	A	A	G	H	A	A	A	A	A	A	H	A	G	A	A	A	A	A	A	A	A	A	H	A	H	H	A	A	A	H
JAX00688625	9	29085993	0	G	A	G	G	G	G	G	A	G	G	G	G	G	A	G	G	G	G	G	G	G	G	G	G	G	A	A	G	G	A	G	G	G	G	A	G	G	G	G	A	G	G	G	G	G	A
JAX00169536	9	29097397	0	C	G	C	C	C	C	G	G	G	C	C	C	C	H	C	C	C	C	C	C	C	G	C	C	C	G	H	C	C	G	C	C	C	H	G	C	G	C	C	H	C	C	C	C	C	H
JAX00169538	9	29098364	0	A	C	A	A	A	A	C	C	C	A	A	A	A	C	A	A	A	A	A	A	A	C	A	A	A	C	H	A	A	C	A	A	A	H	C	A	C	A	A	H	A	A	A	A	N	H
JAX00688628	9	29123548	0	T	C	T	T	T	T	C	C	C	T	T	T	T	H	T	T	T	T	T	T	T	C	T	T	T	C	H	T	T	C	T	T	T	H	C	T	C	T	T	H	T	T	T	T	T	H
JAX00688632	9	29137290	0	C	T	C	C	C	C	T	T	C	T	C	C	H	H	C	C	C	C	T	H	C	T	C	C	C	T	T	C	H	T	C	C	C	H	N	C	C	C	H	H	H	H	C	C	C	T
JAX00688633	9	29137607	0	G	A	G	G	G	G	G	A	G	G	G	G	G	H	G	G	G	G	G	G	G	G	G	G	G	H	H	G	G	A	G	G	G	G	H	G	G	G	G	H	G	G	G	G	G	H
JAX00169541	9	29139955	0	A	G	A	A	A	G	G	G	G	A	A	A	A	H	A	A	A	A	A	A	A	G	A	G	A	G	H	A	A	G	A	H	A	G	G	G	G	A	A	G	A	A	A	A	A	N
JAX00688635	9	29141982	0	A	G	A	A	A	A	G	G	G	G	A	A	H	H	A	A	A	A	G	H	A	G	A	A	A	G	G	A	H	G	A	A	A	H	G	A	G	A	H	H	H	H	A	A	A	G
JAX00169543	9	29189362	0	C	T	C	C	C	T	C	C	C	T	C	C	H	C	C	C	C	C	T	H	C	C	C	T	C	C	H	C	H	C	C	H	C	H	C	T	C	C	H	H	H	H	C	C	C	H
JAX00236513	9	29189896	0	C	T	C	C	C	C	T	T	T	C	C	C	C	H	C	C	C	C	C	C	C	T	C	C	C	T	H	C	C	T	C	C	C	H	T	C	T	C	C	H	C	C	C	C	C	H
JAX00169545	9	29200039	0	G	A	G	G	G	A	A	A	A	A	G	G	H	H	G	G	G	G	A	H	G	A	G	A	G	A	A	G	H	A	G	H	G	A	A	A	A	G	H	A	H	H	G	G	G	A
JAX00169546	9	29200292	0	A	G	A	A	A	A	G	G	G	A	A	A	A	H	A	A	A	A	A	A	A	G	A	A	A	G	H	A	A	G	A	A	A	H	G	A	G	A	A	H	A	A	A	A	A	H
JAX00688647	9	29200652	0	G	A	G	G	G	G	A	A	A	G	G	G	G	H	G	G	G	G	G	G	G	A	G	G	G	A	H	G	G	A	G	G	G	H	A	G	A	G	G	H	G	G	G	G	G	N
JAX00688648	9	29205369	0	C	T	C	C	C	C	C	T	T	C	C	C	C	H	C	C	C	C	C	C	C	C	C	C	C	H	H	C	C	T	C	C	C	C	T	C	T	C	C	H	C	C	C	C	C	H
JAX00688650	9	29243422	0	C	T	C	C	C	T	T	T	T	C	C	C	C	H	H	C	C	C	C	C	C	T	C	T	C	T	H	N	C	T	C	H	C	T	T	T	T	C	C	T	C	C	C	C	C	H
JAX00688652	9	29246747	0	C	T	C	C	C	T	T	C	C	C	C	C	C	C	C	C	C	C	C	C	C	T	C	T	C	T	C	C	C	C	C	H	C	T	C	T	C	C	C	T	C	C	C	C	C	C
JAX00688657	9	29259370	0	G	A	G	G	G	G	G	A	G	G	G	G	G	H	G	G	G	G	G	G	G	G	G	G	G	H	H	G	G	A	G	G	G	G	H	G	G	G	G	H	G	G	G	G	G	H
JAX00688659	9	29265349	0	T	C	T	T	T	C	C	C	C	T	T	T	T	H	T	T	T	T	T	T	T	C	T	C	T	C	H	T	T	C	T	H	T	C	C	C	C	T	T	C	T	T	T	T	T	H
JAX00688664	9	29268967	0	A	G	A	A	A	G	G	G	A	A	A	A	A	H	A	A	A	A	A	A	A	G	A	G	A	G	H	A	A	G	A	H	A	G	H	G	A	A	A	G	A	A	A	A	A	H
JAX00688666	9	29271374	0	A	C	A	A	A	A	A	A	C	A	A	A	A	A	A	A	A	A	A	A	A	A	A	A	A	A	A	A	A	A	A	A	A	A	H	A	C	A	A	A	A	A	A	A	A	A
JAX00688678	9	29292165	0	A	C	A	A	A	A	A	A	A	C	A	A	H	A	A	A	A	A	C	C	A	A	A	A	A	A	H	A	N	A	A	A	A	A	A	A	A	N	N	A	C	C	A	A	A	C
JAX00688681	9	29299233	0	G	T	G	G	G	T	T	T	T	T	G	G	H	H	G	G	G	G	T	H	G	T	G	T	G	T	T	G	H	T	G	H	G	T	T	T	T	G	H	T	H	H	G	G	G	T
JAX00688682	9	29299897	0	A	G	A	A	A	G	G	G	G	G	A	A	H	N	A	A	A	A	G	H	A	G	A	G	A	G	G	A	H	G	A	H	A	G	G	G	G	A	H	G	H	H	A	A	A	G
JAX00169552	9	29311526	0	C	A	C	C	C	A	A	A	A	A	C	C	H	H	C	C	C	C	A	H	C	A	C	A	C	A	A	C	H	A	C	H	C	A	A	A	A	C	H	A	H	H	C	C	C	A
JAX00688685	9	29314897	0	A	G	A	A	A	A	A	G	G	A	A	A	A	G	A	A	A	A	A	A	A	A	A	A	A	N	N	A	A	G	A	A	A	A	G	A	G	A	A	G	A	A	A	A	A	G
JAX00169554	9	29322039	0	A	G	A	A	A	G	G	G	G	G	A	A	H	H	A	A	A	A	G	H	A	G	A	G	A	G	G	A	H	G	A	H	A	G	G	G	G	A	H	G	H	H	A	A	A	G
JAX00688688	9	29325930	0	C	T	C	C	C	C	C	C	C	T	C	C	H	C	C	C	C	C	T	H	C	C	C	C	C	C	H	C	H	C	C	C	C	C	C	C	C	C	H	C	H	H	C	C	C	H
JAX00688691	9	29329968	0	G	C	G	G	G	G	G	C	C	C	G	G	H	H	G	G	G	G	C	C	G	G	G	G	G	C	C	G	H	C	G	G	G	G	C	G	C	G	H	C	N	H	G	G	G	C
JAX00236518	9	29330217	0	C	T	C	C	C	C	C	C	T	C	C	C	C	C	C	C	C	C	C	C	C	C	C	C	C	C	C	C	C	C	C	C	C	C	C	C	T	C	C	C	C	C	C	C	C	C
JAX00688697	9	29359901	0	G	T	G	G	G	G	G	G	T	G	G	G	G	G	G	G	G	G	G	G	G	G	G	G	G	G	G	G	G	G	G	G	G	G	H	G	T	G	G	G	G	G	G	G	G	G
JAX00688703	9	29364318	0	C	T	C	C	C	C	C	T	C	C	C	C	C	H	C	C	C	C	C	C	C	C	C	C	C	H	H	C	C	T	C	C	C	C	H	C	C	C	C	H	C	C	C	C	C	H
JAX00688704	9	29370666	0	C	A	C	C	C	A	A	C	C	C	C	C	C	C	C	C	C	C	C	C	C	A	C	A	C	H	C	C	C	C	C	C	C	A	C	A	C	C	C	H	C	C	C	C	C	C
JAX00688705	9	29371129	0	A	G	A	A	A	G	G	G	G	A	A	A	A	H	A	A	A	A	A	A	A	G	A	G	A	G	H	A	A	G	A	H	A	G	G	G	G	A	A	G	A	A	A	A	A	H
JAX00236519	9	29371684	0	C	T	C	C	C	T	T	T	T	T	C	C	N	H	C	C	C	C	T	H	C	T	C	T	C	T	T	C	N	T	C	N	C	T	T	T	T	C	N	T	H	N	C	C	C	T
JAX00236520	9	29371920	0	T	C	T	T	T	C	C	C	C	C	T	T	H	T	T	T	T	T	C	H	T	C	T	C	T	C	C	T	H	C	T	H	T	C	C	C	C	T	H	C	H	H	T	T	T	C
JAX00169557	9	29380240	0	A	G	A	A	A	G	G	G	G	G	A	A	H	H	A	A	A	A	G	H	A	G	A	G	A	G	G	A	H	G	A	H	A	G	G	G	G	A	H	G	H	H	A	A	A	G
JAX00169558	9	29386733	0	T	G	T	T	T	G	G	G	T	G	T	T	N	H	T	T	T	T	G	N	T	G	T	G	T	G	G	T	N	G	T	H	T	G	H	G	T	T	N	G	N	N	T	T	T	G
JAX00688709	9	29391706	0	G	A	G	G	G	A	A	A	A	G	G	G	G	H	G	G	G	G	G	G	G	A	G	A	G	A	H	G	G	A	G	H	G	A	A	A	A	G	G	A	G	G	G	G	G	H
JAX00688711	9	29391853	0	T	C	T	T	T	C	C	C	C	T	T	T	T	H	T	T	T	T	T	T	T	C	T	C	T	C	H	T	T	C	T	H	T	C	C	C	C	T	T	C	T	T	T	T	T	H
JAX00688713	9	29392336	0	A	G	A	A	A	A	A	A	A	G	A	A	H	A	A	A	A	A	G	H	A	A	A	A	A	A	H	A	H	A	A	A	A	A	A	A	A	A	H	A	H	N	A	A	A	H
JAX00688720	9	29414462	0	A	C	A	A	A	A	A	C	C	C	A	A	H	H	A	A	A	A	C	H	A	A	A	A	A	H	C	A	H	C	A	A	A	A	C	A	C	A	H	H	H	H	A	A	A	C
JAX00169561	9	29423460	0	A	G	A	A	A	G	G	G	G	G	A	A	H	H	A	A	A	A	G	H	A	G	A	G	A	G	G	A	H	G	A	H	A	G	G	G	G	A	H	G	H	H	A	A	A	G
JAX00688723	9	29424522	0	A	G	A	A	A	A	A	G	G	A	A	A	A	H	A	A	A	A	A	A	A	A	A	A	A	H	H	A	A	G	A	A	A	A	G	A	G	A	A	H	A	A	A	A	A	H
JAX00688727	9	29428304	0	C	T	C	C	C	C	C	T	T	C	C	C	C	H	C	C	C	C	C	C	C	C	C	C	C	H	H	C	C	T	C	C	C	C	T	C	T	C	C	H	C	C	C	C	C	H
JAX00688732	9	29438738	0	C	A	C	C	C	C	C	A	C	C	C	C	C	H	C	C	C	C	C	C	C	C	C	C	C	H	H	C	C	A	C	C	C	C	H	C	C	C	C	H	C	C	C	C	C	H
JAX00688739	9	29454664	0	A	T	A	A	A	A	A	T	T	A	A	A	A	H	A	A	A	A	A	A	A	A	A	A	A	H	H	A	A	T	A	A	A	A	T	A	T	A	A	H	A	A	A	A	A	H
JAX00169565	9	29464080	0	T	G	T	T	T	G	G	G	G	G	T	T	H	H	T	T	T	T	G	H	T	G	T	G	T	G	G	T	H	G	T	H	T	G	G	G	G	T	H	G	H	H	T	T	T	G
JAX00688740	9	29464570	0	T	C	T	T	T	T	T	T	C	T	T	T	T	T	T	T	T	T	T	T	T	T	T	T	T	T	T	T	T	T	T	T	T	T	H	T	C	T	T	T	T	T	T	T	T	T
JAX00688742	9	29465936	0	T	G	T	T	T	G	G	T	T	G	T	T	N	T	T	T	T	T	G	T	T	G	T	G	T	T	T	T	T	T	T	T	T	G	T	G	T	T	T	T	T	T	T	T	T	T
JAX00688745	9	29468710	0	A	G	A	A	A	G	G	G	G	G	A	A	H	H	A	A	A	A	G	H	A	G	A	G	A	G	G	A	H	G	A	H	A	G	G	G	G	A	H	G	H	H	A	A	A	G
JAX00688748	9	29471330	0	G	C	G	G	G	G	G	C	C	G	G	G	G	H	G	G	G	G	G	G	G	G	G	G	G	H	H	G	G	C	G	G	G	G	C	G	C	G	G	H	G	G	G	G	G	H
JAX00688753	9	29482230	0	T	C	T	T	T	C	C	C	C	T	T	T	T	H	T	T	T	T	T	T	T	C	T	C	T	C	H	T	T	C	T	H	T	C	C	C	C	T	T	C	T	T	T	T	T	H
JAX00169568	9	29497081	0	A	C	A	A	A	C	C	A	C	A	A	A	A	A	A	A	A	A	A	A	A	C	A	C	A	H	A	A	A	A	A	H	A	C	H	C	C	A	A	H	A	A	A	A	A	A
JAX00688759	9	29497231	0	A	G	A	A	A	G	G	G	G	G	A	A	H	A	A	A	A	A	G	H	A	G	A	G	A	G	G	A	H	G	A	H	A	G	G	G	G	A	H	G	H	H	A	A	A	G
JAX00688760	9	29497539	0	G	A	G	G	G	A	A	G	G	G	G	G	G	G	G	G	G	G	G	G	G	A	G	A	G	H	G	G	G	G	G	H	G	A	G	A	G	G	G	H	G	G	G	G	G	G
JAX00688765	9	29512684	0	T	C	T	T	T	T	T	T	C	C	T	T	H	T	T	T	T	T	C	H	T	T	T	T	T	T	C	T	H	T	T	T	T	T	C	T	C	T	H	T	H	H	T	T	T	C
JAX00688766	9	29512782	0	A	G	A	A	A	A	A	A	G	G	A	A	H	A	A	A	A	A	G	H	A	A	A	A	A	A	H	A	H	A	A	A	A	A	H	A	G	A	H	A	H	H	A	A	A	H
JAX00688767	9	29513201	0	C	T	C	C	C	C	C	C	T	C	C	C	C	C	C	C	C	C	C	C	C	C	C	C	C	C	C	C	C	C	C	C	C	C	H	C	T	C	C	C	C	C	C	C	C	C
JAX00688768	9	29515041	0	C	A	C	C	C	C	C	C	C	A	C	C	H	C	C	C	C	C	A	H	C	C	C	C	C	C	H	C	H	C	C	C	C	C	C	C	C	C	H	C	H	H	C	C	C	H
JAX00688769	9	29518747	0	G	C	G	G	G	C	G	G	G	G	G	G	G	G	G	G	G	G	G	G	G	G	G	C	G	G	G	G	G	G	G	H	G	H	G	C	G	G	G	H	G	G	G	G	G	G
JAX00688776	9	29535657	0	T	A	T	T	T	T	T	T	A	T	T	T	T	T	T	T	T	T	T	T	T	T	T	T	T	T	T	T	T	T	T	T	T	T	H	T	A	T	T	T	T	T	T	T	T	T
JAX00688780	9	29554667	0	C	T	C	C	C	C	C	T	C	C	C	C	C	H	C	C	C	C	C	C	C	C	C	C	C	H	H	C	C	T	C	C	C	C	H	C	C	N	H	H	C	C	C	C	C	H
JAX00688781	9	29555184	0	T	C	T	T	T	T	T	C	C	C	T	T	H	H	T	T	T	T	C	H	T	T	T	T	T	H	C	T	H	C	T	T	T	T	C	T	C	T	H	H	H	H	T	T	T	C
JAX00688782	9	29558398	0	C	A	C	C	C	C	C	A	C	C	C	C	C	H	C	C	C	C	C	C	C	C	C	C	C	H	H	C	C	A	C	C	C	C	H	C	C	C	C	H	C	C	C	C	C	H
JAX00688784	9	29565751	0	G	A	G	G	G	G	G	G	G	A	G	G	H	G	G	G	G	G	A	H	G	G	G	G	G	G	H	G	H	G	G	G	G	G	G	G	G	G	H	G	H	H	G	G	G	H
JAX00688785	9	29570518	0	A	G	A	A	A	A	A	G	A	A	A	A	A	H	A	A	A	A	A	A	A	A	A	A	A	H	H	A	A	G	A	A	A	A	H	A	A	A	A	H	A	A	A	A	A	H
JAX00688786	9	29570711	0	T	C	T	T	T	T	T	C	T	T	T	T	T	H	T	T	T	T	T	T	T	T	T	T	T	N	H	T	T	C	T	T	T	T	H	T	T	T	T	H	T	T	T	T	T	H
JAX00688794	9	29600979	0	T	C	T	T	T	T	T	T	C	C	T	T	H	T	T	T	T	T	C	H	T	T	T	T	T	T	H	T	H	T	T	T	T	T	H	T	C	T	H	T	H	H	T	T	T	H
JAX00688798	9	29614162	0	T	G	T	T	T	G	G	T	T	T	T	T	T	T	T	T	T	T	T	T	T	G	T	G	T	H	T	T	T	T	T	H	T	G	T	G	T	T	T	H	T	T	T	T	T	T
JAX00169577	9	29621994	0	A	T	A	A	A	T	T	T	T	T	A	A	H	H	A	A	A	A	T	H	A	T	A	T	A	T	T	A	H	T	A	H	A	T	T	T	T	A	H	T	H	H	A	A	A	T
JAX00688802	9	29646208	0	T	C	T	T	T	T	T	C	T	T	T	T	T	H	T	T	T	T	T	T	T	T	T	T	T	H	H	T	T	C	T	T	T	T	H	T	T	T	T	N	T	T	T	T	T	H
JAX00688804	9	29661763	0	T	C	T	T	T	T	T	C	T	T	T	T	T	H	T	T	T	T	T	T	T	T	T	T	T	H	H	T	T	C	T	T	T	T	H	T	T	T	T	H	T	T	T	T	T	H
JAX00688807	9	29665007	0	C	T	C	C	C	C	C	C	C	T	C	H	H	C	C	C	C	C	T	H	C	C	C	C	C	C	H	C	H	C	C	C	C	C	C	C	C	C	H	C	H	H	C	C	C	H
JAX00688809	9	29676136	0	G	C	G	G	G	C	C	G	G	C	G	G	G	G	G	G	G	G	C	G	G	C	G	C	G	N	H	G	G	G	G	G	G	C	G	C	G	G	G	N	G	G	G	G	G	N
JAX00688811	9	29678971	0	T	C	T	T	T	T	T	C	C	C	T	N	H	H	T	T	T	T	C	H	T	T	T	T	T	H	C	T	H	C	T	T	T	T	C	T	C	T	H	H	H	H	T	T	T	C
JAX00688813	9	29686788	0	T	C	T	T	T	T	T	T	C	T	T	T	T	T	T	T	T	T	T	T	T	T	T	T	T	T	T	T	T	T	T	T	T	T	H	T	C	T	T	T	T	T	T	T	T	T
JAX00688817	9	29694364	0	T	G	G	T	G	G	G	T	T	G	H	T	G	H	G	G	H	G	G	H	H	G	G	G	G	H	H	G	G	T	T	G	G	G	T	G	T	H	G	H	G	G	G	T	G	H
JAX00688819	9	29700563	0	G	A	G	G	G	G	G	A	A	G	G	G	G	H	G	G	G	G	G	G	G	G	G	G	G	H	H	G	G	A	G	G	G	G	A	G	A	G	G	H	G	G	G	G	G	H
JAX00688822	9	29728550	0	G	A	G	G	G	G	G	G	A	G	G	G	G	G	G	G	G	G	G	G	G	G	G	G	G	G	G	G	G	G	G	G	G	G	H	G	A	G	G	G	G	G	G	G	G	G
JAX00169585	9	29729505	0	G	A	G	G	G	G	G	G	A	G	G	G	G	G	G	G	G	G	G	G	G	G	G	G	G	G	G	G	G	G	G	G	G	G	N	G	A	G	G	G	G	G	G	G	G	G
JAX00688823	9	29732595	0	A	G	A	A	A	A	A	G	G	G	A	A	H	H	A	A	A	A	G	H	A	A	A	A	A	H	G	A	H	G	A	A	A	A	G	A	G	A	H	H	H	H	A	A	A	G
JAX00688830	9	29772078	0	A	T	A	A	A	A	A	T	T	A	A	A	A	H	A	A	A	A	A	A	A	A	A	A	A	H	H	A	A	T	A	A	A	A	T	A	T	A	A	H	A	A	A	A	A	H
JAX00688836	9	29816919	0	T	C	T	T	T	T	T	T	T	C	T	T	N	T	T	T	T	T	C	N	T	T	T	T	T	T	H	T	H	T	T	T	T	T	T	T	T	T	N	T	H	H	T	T	T	H
JAX00688839	9	29829315	0	A	G	A	A	A	A	A	G	G	G	A	A	H	H	A	A	A	A	G	H	A	A	A	A	A	H	G	A	H	G	A	A	A	A	G	A	G	A	H	H	H	H	A	A	A	G
JAX00688841	9	29836387	0	T	C	T	T	T	T	T	C	C	C	T	T	H	H	T	T	T	T	C	H	T	T	T	T	T	H	C	T	H	C	T	T	T	T	C	T	C	T	H	H	H	H	T	T	T	C
JAX00688842	9	29836802	0	G	A	G	G	G	G	G	A	G	G	G	G	G	H	G	G	G	G	G	G	G	G	G	G	G	H	H	G	G	A	G	G	G	G	H	G	G	G	G	H	G	G	G	G	G	H
JAX00169593	9	29856121	0	C	T	C	C	C	C	C	T	T	C	C	C	C	H	C	C	C	C	C	C	C	C	C	C	C	H	H	C	C	T	C	C	C	C	T	C	T	C	C	H	C	C	C	C	C	H
JAX00169594	9	29856683	0	T	C	T	T	T	T	T	C	C	T	T	T	T	H	T	T	T	T	T	T	T	T	T	T	T	H	H	T	T	C	T	T	T	T	C	T	C	T	T	H	T	T	T	T	T	N
JAX00169595	9	29857811	0	A	G	A	A	A	A	A	G	G	A	A	A	A	H	A	A	A	A	A	A	A	A	A	A	A	H	H	A	A	G	A	A	A	A	G	A	G	A	A	H	A	A	A	A	A	G
JAX00688845	9	29869644	0	G	A	G	G	G	G	G	A	G	A	G	G	H	H	G	G	G	G	A	H	G	G	G	G	G	H	A	G	H	A	G	G	G	G	A	G	G	G	H	A	H	H	G	G	G	A
JAX00688847	9	29876782	0	A	G	A	A	A	A	A	A	A	G	A	A	H	A	A	A	A	A	G	H	A	A	A	A	A	A	H	A	H	A	A	A	A	A	A	A	A	A	H	A	H	H	A	A	A	H
JAX00688849	9	29892460	0	A	G	A	A	A	A	A	A	G	A	A	A	A	A	A	A	A	A	A	A	A	A	A	A	A	A	A	A	A	A	A	A	A	A	H	A	G	A	A	A	A	A	A	A	A	A
JAX00169598	9	29900030	0	T	C	T	T	T	T	T	C	T	T	T	T	T	H	T	T	T	T	T	T	T	T	T	T	T	H	H	T	T	C	T	T	T	T	H	T	T	T	T	H	T	T	T	T	T	H
JAX00688850	9	29904049	0	T	G	T	T	T	T	T	G	T	T	T	T	T	H	T	T	T	T	T	T	T	T	T	T	T	H	H	T	T	G	T	T	T	T	H	T	T	T	T	H	T	T	T	T	T	H
JAX00688852	9	29919284	0	T	A	T	T	T	T	T	T	T	A	T	T	H	T	T	T	T	T	A	H	T	T	T	T	T	T	H	T	H	T	T	T	T	T	T	T	T	T	H	T	H	H	T	T	T	H
JAX00169601	9	29941518	0	A	G	A	A	A	A	A	G	G	A	A	A	A	H	A	A	A	A	A	A	A	A	A	A	A	H	H	A	A	G	A	A	A	A	G	A	G	A	A	H	A	A	A	A	A	H
JAX00688857	9	29951975	0	G	T	G	G	G	G	G	G	T	T	G	G	H	G	G	G	G	G	T	H	G	G	G	G	G	G	H	G	H	G	G	G	G	G	H	G	T	G	H	G	H	H	G	G	G	H
JAX00190453	9	29952066	0	A	G	G	A	G	G	G	G	G	G	H	A	G	G	G	G	H	G	G	N	A	G	G	G	G	G	G	G	G	G	A	G	G	G	G	G	G	H	G	G	G	G	G	A	G	G
JAX00236533	9	29979815	0	A	G	A	A	A	A	A	G	G	G	A	A	H	H	A	A	A	A	G	H	A	A	A	A	A	H	G	A	H	G	A	A	A	A	G	A	G	A	H	H	H	H	A	A	A	G
JAX00688872	9	30011112	0	G	C	G	G	G	G	G	G	C	G	G	G	G	G	G	G	G	G	G	G	G	G	G	G	G	G	G	G	G	G	G	G	G	G	H	G	C	G	G	G	G	G	G	G	G	G
JAX00688874	9	30011186	0	A	G	A	A	A	A	A	G	G	G	A	A	A	H	A	A	A	A	G	A	A	A	A	A	A	H	G	A	A	G	A	A	A	A	G	A	G	A	A	H	A	A	A	A	A	G
JAX00169605	9	30015429	0	G	A	G	G	G	G	G	G	A	G	G	G	G	G	G	G	G	G	G	G	G	G	G	G	G	G	G	G	G	G	G	G	G	G	H	G	A	G	G	G	G	G	G	G	G	G
JAX00169609	9	30067169	0	G	T	G	G	G	G	G	G	T	T	G	G	H	G	G	G	G	G	T	H	G	G	G	G	G	G	H	G	H	G	G	G	G	G	H	G	T	G	H	G	H	H	G	G	G	H
JAX00688875	9	30093703	0	C	G	C	C	C	C	G	C	C	C	C	C	C	C	C	C	C	C	C	C	C	G	C	C	C	H	C	C	C	C	C	C	C	H	C	C	C	C	C	C	C	C	C	C	C	C
JAX00169611	9	30094445	0	A	G	A	A	A	A	G	G	G	A	A	A	A	G	A	A	A	A	A	A	A	G	A	A	A	G	G	A	A	G	A	A	A	G	G	A	G	A	A	N	A	A	A	A	A	N
JAX00688876	9	30095050	0	A	G	A	A	A	A	G	A	A	A	A	A	A	A	A	A	A	A	A	A	A	G	A	A	A	H	A	A	A	A	A	A	A	H	A	A	A	A	A	A	A	A	A	A	A	A
JAX00169613	9	30095802	0	G	A	G	G	G	G	A	G	G	G	G	G	G	G	G	G	G	G	G	G	G	A	G	G	G	H	G	G	G	G	G	G	G	H	G	G	G	G	G	G	G	G	G	G	G	G
JAX00688877	9	30104821	0	G	A	G	G	G	G	G	G	G	A	G	G	H	G	G	G	G	G	A	H	G	G	G	G	G	G	H	G	H	G	G	G	G	G	G	G	G	G	H	G	H	H	G	G	G	H
JAX00688878	9	30114071	0	T	C	T	T	T	T	T	C	T	T	T	T	T	H	T	T	T	T	T	T	T	T	T	T	T	H	H	T	T	C	T	T	T	T	H	T	T	T	T	H	T	T	T	T	T	H
JAX00169616	9	30136602	0	A	G	A	A	A	A	G	G	A	A	A	A	A	H	A	A	A	A	A	A	A	G	A	A	A	G	G	A	A	G	A	A	A	N	N	A	A	A	A	G	A	A	A	A	A	G
JAX00236539	9	30144747	0	A	C	A	A	A	A	C	C	C	C	A	A	H	H	A	A	A	A	C	H	A	C	A	A	A	C	C	A	H	C	A	A	A	H	C	A	C	A	H	H	H	H	A	A	A	C
JAX00688892	9	30188876	0	G	A	G	G	G	G	G	G	G	A	G	G	H	G	G	G	G	G	A	H	G	G	G	G	G	G	H	G	H	G	G	G	G	G	G	G	G	G	H	G	H	H	G	G	G	H
JAX00169620	9	30214770	0	T	C	T	T	T	T	C	C	C	C	T	T	H	H	T	T	T	T	C	H	T	C	T	T	T	C	C	T	H	C	T	T	T	H	C	T	C	T	H	H	H	H	T	T	T	C
JAX00688900	9	30217290	0	G	A	G	G	G	G	A	G	A	A	G	G	H	G	G	G	G	G	A	H	G	A	G	G	G	H	H	G	H	G	G	G	G	H	H	G	A	G	H	G	H	H	G	G	G	H
JAX00688909	9	30248432	0	A	C	A	A	A	A	A	C	C	A	A	A	A	H	A	A	A	A	A	A	A	A	A	A	A	H	H	A	A	C	A	A	A	A	C	A	C	A	A	H	A	A	A	A	A	H
JAX00169624	9	30258494	0	C	T	C	C	C	C	C	C	T	C	C	C	C	C	C	C	C	C	C	C	C	C	C	C	C	C	C	C	C	C	C	C	C	C	H	C	H	C	C	C	C	C	C	C	C	C
JAX00688911	9	30260743	0	T	G	T	T	T	T	T	G	T	T	T	T	T	H	T	T	T	T	T	T	T	T	T	T	T	H	H	T	T	G	T	T	T	T	H	T	T	T	T	H	T	T	T	T	T	H
JAX00688912	9	30269979	0	T	C	T	T	T	T	T	T	C	T	T	T	T	T	T	T	T	T	T	T	T	T	T	T	T	T	T	T	T	T	T	T	T	T	H	T	C	T	T	T	T	T	T	T	T	T
JAX00169625	9	30277851	0	A	G	A	A	A	A	A	G	G	A	A	A	A	H	A	A	A	A	A	A	A	A	A	A	A	H	H	A	A	G	A	A	A	A	G	A	G	A	A	H	A	A	A	A	A	H
JAX00169626	9	30296901	0	A	G	A	A	A	A	A	G	G	A	A	A	A	H	A	A	A	A	A	A	A	A	A	A	A	H	H	A	A	G	A	A	A	A	G	A	G	A	A	N	A	A	A	A	A	N
JAX00688917	9	30338415	0	G	A	G	G	G	G	G	G	A	G	G	G	G	G	G	G	G	G	G	G	G	G	G	G	G	G	G	G	G	G	G	G	G	G	H	G	A	G	G	G	G	G	G	G	G	G
JAX00169632	9	30360490	0	T	C	T	T	T	T	T	C	C	T	T	T	T	H	T	T	T	T	T	T	T	T	T	T	T	H	H	T	T	C	T	T	T	T	C	T	C	T	T	H	T	T	T	T	T	H
JAX00688920	9	30363605	0	T	C	T	T	T	T	C	C	C	T	T	T	T	H	T	T	T	T	T	T	T	C	T	T	T	C	H	T	T	C	T	T	T	H	C	T	C	T	T	H	T	T	T	T	T	H
JAX00169633	9	30381907	0	A	G	A	A	A	A	G	A	G	G	A	A	H	A	A	A	A	A	G	H	A	G	A	A	A	H	H	A	H	A	A	A	A	H	N	A	G	A	H	A	H	H	A	A	A	H
JAX00169634	9	30391108	0	G	A	G	G	G	G	G	G	A	A	G	G	H	G	G	G	G	G	A	H	G	G	G	G	G	G	H	G	H	G	G	G	G	G	H	G	A	G	H	G	H	H	G	G	G	H
JAX00688933	9	30425840	0	G	A	G	G	G	G	G	G	A	G	G	G	G	G	G	G	G	G	G	G	G	G	G	G	G	G	G	G	G	G	G	G	G	G	H	G	A	G	G	G	G	G	G	G	G	G
JAX00236544	9	30448004	0	G	A	G	G	G	G	G	G	A	G	G	G	G	G	G	G	G	G	G	G	G	G	G	G	G	G	G	G	G	G	G	G	G	G	H	G	A	G	G	G	G	G	G	G	G	G
JAX00688940	9	30449406	0	A	G	A	A	A	A	A	A	A	G	A	A	H	A	A	A	A	A	G	H	A	A	A	A	A	A	H	A	N	A	A	A	A	A	A	A	A	A	G	A	H	H	A	A	A	H
JAX00688942	9	30449609	0	T	G	T	T	T	T	G	G	G	T	T	T	T	H	T	T	T	T	T	T	T	G	T	T	T	G	H	T	T	G	T	T	T	N	G	T	G	T	T	H	T	T	T	T	T	H
JAX00169639	9	30450267	0	G	A	G	G	G	G	G	G	A	G	G	G	G	G	G	G	G	G	G	G	G	G	G	G	G	G	G	G	G	G	G	G	G	G	A	G	A	G	G	G	G	G	G	G	G	G
JAX00688945	9	30451956	0	C	T	C	C	C	C	C	T	T	C	C	C	C	H	C	C	C	C	C	C	C	C	C	C	C	H	H	C	C	T	C	C	C	C	T	C	T	C	C	H	C	C	C	C	C	H
JAX00688948	9	30459946	0	G	T	G	G	G	G	G	T	G	G	G	G	G	H	G	G	G	G	G	G	G	G	G	G	G	H	H	G	G	T	G	G	G	G	H	G	G	G	G	H	G	G	G	G	G	H
JAX00688950	9	30465225	0	G	A	G	G	G	G	G	A	G	A	G	G	H	H	G	G	G	G	A	H	G	G	G	G	G	H	A	G	H	A	G	G	G	G	H	G	G	G	H	H	H	H	G	G	G	A
JAX00688951	9	30467359	0	T	A	T	T	T	T	T	T	A	T	T	T	T	T	T	T	T	T	T	T	T	T	T	T	T	T	T	T	T	T	T	T	T	T	H	T	A	T	T	T	T	T	T	T	T	T
JAX00688954	9	30472115	0	C	T	C	C	C	C	C	T	T	T	C	C	H	H	C	C	C	C	T	H	C	C	C	C	C	H	T	C	H	T	C	C	C	C	T	C	T	C	H	H	H	H	C	C	C	T
JAX00688955	9	30474756	0	G	A	G	G	G	G	G	G	G	A	G	G	H	G	G	G	G	G	A	H	G	G	G	G	G	G	H	G	H	G	G	G	G	G	G	G	G	G	H	G	H	H	G	G	G	H
JAX00688956	9	30491352	0	A	G	A	A	A	A	A	G	G	G	A	A	G	N	A	A	A	A	G	H	A	A	A	A	A	H	G	A	H	G	A	A	A	A	G	A	G	A	H	H	H	H	A	A	A	G
JAX00688962	9	30507412	0	C	T	C	C	C	C	T	T	T	T	C	C	H	H	C	C	C	C	T	H	C	T	C	C	C	T	N	C	H	T	C	C	C	H	T	C	T	C	H	H	H	H	C	C	C	T
JAX00688963	9	30508351	0	G	A	G	G	G	G	A	G	G	A	G	G	H	G	G	G	G	G	A	H	G	A	G	G	G	H	H	G	H	G	G	G	G	H	G	G	G	N	H	G	H	H	G	G	N	N
JAX00688966	9	30521271	0	A	T	A	A	A	A	A	A	A	T	A	A	H	A	A	A	A	A	T	H	A	A	A	A	A	A	H	A	H	A	A	A	A	A	A	A	A	A	H	A	H	H	A	A	A	H
JAX00688967	9	30522546	0	G	A	G	G	G	G	G	A	A	G	G	G	G	H	G	G	G	G	G	G	G	G	G	G	G	H	H	G	G	A	G	G	G	G	A	G	A	G	G	H	G	G	G	G	G	H
JAX00169644	9	30522734	0	A	T	A	A	A	A	A	T	T	A	A	A	A	H	A	A	A	A	A	A	A	A	A	A	A	H	H	A	A	T	A	A	A	A	T	A	T	A	A	H	A	A	A	A	A	H
JAX00688974	9	30552070	0	A	G	A	A	A	A	A	G	G	A	A	A	A	H	A	A	A	A	A	A	A	A	A	A	A	H	H	A	A	G	A	A	A	A	G	A	G	A	A	N	A	A	A	A	A	H
JAX00169649	9	30587940	0	C	T	C	C	C	C	C	C	T	C	C	C	C	C	C	C	C	C	C	C	C	C	C	C	C	C	C	C	C	C	C	C	C	C	H	C	T	C	C	C	C	C	C	C	C	C
JAX00169652	9	30628436	0	C	T	C	C	C	C	C	C	C	T	C	C	H	C	C	C	C	C	T	H	C	C	C	C	C	C	H	C	H	C	C	C	C	C	C	C	C	C	H	C	H	H	C	C	C	H
JAX00688980	9	30637165	0	T	C	T	T	T	T	T	T	C	T	T	T	T	T	T	T	T	T	T	T	T	T	T	T	T	T	T	T	T	T	T	T	T	T	H	T	C	T	T	T	T	T	T	T	T	T
JAX00688987	9	30650077	0	G	A	G	G	G	G	G	A	G	G	G	G	G	H	G	G	G	G	G	G	G	G	G	G	G	H	H	G	G	A	G	G	G	G	H	G	G	G	G	H	G	G	G	G	G	H
JAX00688988	9	30654373	0	G	T	G	G	G	G	G	T	T	G	G	G	G	N	G	G	G	G	G	G	G	G	G	G	G	H	H	G	G	T	G	G	G	G	T	G	T	G	G	N	G	G	G	G	G	H
JAX00688990	9	30655687	0	T	C	T	T	T	T	T	C	C	T	T	T	T	H	T	T	T	T	T	T	T	T	T	T	T	H	H	T	T	C	T	T	T	T	C	T	C	T	T	H	T	T	T	T	T	H
JAX00688991	9	30656259	0	T	C	T	T	T	T	T	C	C	T	T	T	T	H	T	T	T	T	T	T	T	T	T	T	T	H	H	T	T	C	T	T	T	T	C	T	N	T	T	N	T	T	T	T	T	H
JAX00236548	9	30680966	0	T	A	T	T	T	T	T	T	A	T	T	T	T	T	T	T	T	T	T	T	T	T	T	T	T	T	T	T	T	T	T	T	T	T	H	T	A	T	T	T	T	T	T	T	T	T
JAX00236549	9	30682799	0	C	T	C	C	C	C	C	C	T	C	C	C	C	C	C	C	C	C	C	C	C	C	C	C	C	C	C	C	C	C	C	C	C	C	H	C	H	C	C	C	C	C	C	C	C	C
JAX00169657	9	30717721	0	C	T	C	C	C	C	C	T	T	C	C	C	C	H	C	C	C	C	C	C	C	C	C	C	C	H	H	C	C	T	C	C	C	C	T	C	T	C	C	H	C	C	C	C	C	H
JAX00689000	9	30717841	0	G	A	G	G	G	G	G	G	A	G	G	G	G	G	G	G	G	G	G	G	G	G	G	G	G	G	G	G	G	G	G	G	G	G	G	G	A	G	G	G	G	G	G	G	G	G
JAX00689003	9	30734737	0	A	G	A	A	A	A	A	G	G	A	A	A	A	H	A	A	A	A	A	A	A	A	A	A	A	H	H	A	A	G	A	A	A	A	G	A	G	A	A	H	A	A	A	A	A	H
JAX00689004	9	30735192	0	T	C	T	T	T	T	C	C	C	C	T	T	H	H	T	T	T	T	C	H	T	C	T	T	T	C	C	T	H	C	T	T	T	H	C	T	C	T	H	H	H	H	T	T	T	C
JAX00169660	9	30739775	0	G	A	G	G	G	G	G	G	A	G	G	G	G	G	G	G	G	G	G	G	G	G	G	G	G	G	G	G	G	G	G	G	G	G	H	G	A	G	G	G	G	G	G	G	G	G
JAX00169661	9	30740116	0	C	T	C	C	C	C	C	T	T	C	C	C	C	H	C	C	C	C	C	C	C	C	C	C	C	H	H	C	C	T	C	C	C	C	T	C	T	C	C	H	C	C	C	C	C	H
JAX00689010	9	30750346	0	A	C	A	A	A	A	C	C	C	C	A	A	N	H	A	A	A	A	C	H	A	C	A	A	A	C	C	A	H	C	A	A	A	H	C	A	C	A	H	H	H	H	A	A	A	C
JAX00236551	9	30763240	0	A	G	A	A	A	A	A	G	G	G	A	A	H	H	A	A	A	A	G	H	A	A	A	A	A	H	G	A	H	G	A	A	A	A	G	A	G	A	H	H	H	H	A	A	A	G
JAX00169663	9	30785646	0	G	A	G	G	G	G	G	G	A	G	G	G	G	G	G	G	G	G	G	G	G	G	G	G	G	G	G	G	G	G	G	G	G	G	H	G	A	G	G	G	G	G	G	G	G	G
JAX00169664	9	30785946	0	A	G	A	A	A	A	A	G	G	A	A	A	A	H	A	A	A	A	A	A	A	A	A	A	A	H	H	A	A	G	A	A	A	A	G	A	G	A	A	H	A	A	A	A	A	H
JAX00169665	9	30816079	0	C	G	C	C	C	C	C	C	G	C	C	C	C	C	C	C	C	C	C	C	C	C	C	C	C	C	C	C	C	C	C	C	C	C	H	C	G	C	C	C	C	C	C	C	C	C
JAX00169666	9	30817885	0	A	C	A	A	A	A	A	A	C	A	A	A	A	A	A	A	A	A	A	A	A	A	A	A	A	A	A	A	A	A	A	A	A	A	H	A	C	A	A	A	A	A	A	A	A	A
JAX00689017	9	30832301	0	A	T	A	A	A	A	A	T	T	A	A	A	A	H	A	A	A	A	A	A	A	A	A	A	A	H	H	A	A	T	A	A	A	A	T	A	T	A	A	H	A	A	A	A	A	H
JAX00689019	9	30834892	0	A	G	A	A	A	A	A	A	G	G	A	A	H	A	A	A	A	A	G	H	A	A	A	A	A	A	H	A	H	A	A	A	A	A	H	A	G	A	H	A	N	H	A	A	A	H
JAX00689021	9	30838155	0	G	A	G	G	G	G	G	G	A	G	G	G	G	G	G	G	G	G	G	G	G	G	G	G	G	G	G	G	G	G	G	G	G	G	H	G	A	G	G	G	G	G	G	G	G	G
JAX00689023	9	30847534	0	T	C	T	T	T	T	T	C	C	T	T	T	T	H	T	T	T	T	T	T	T	T	T	T	T	H	H	T	T	C	T	T	T	T	C	T	C	T	T	H	T	T	T	T	T	H
JAX00689027	9	30858313	0	C	G	C	C	C	C	C	C	C	G	C	C	H	C	C	C	C	C	G	H	C	C	C	C	C	C	H	C	H	C	C	C	C	C	C	C	C	C	H	C	H	H	C	C	C	H
JAX00689030	9	30883660	0	G	A	G	G	G	G	G	G	A	G	G	G	G	G	G	G	G	G	G	G	G	G	G	G	G	G	G	G	G	G	G	G	G	G	H	G	A	G	G	G	G	G	G	G	G	G
JAX00689031	9	30884869	0	T	C	T	T	T	T	T	C	T	C	T	T	H	H	T	T	T	T	C	C	T	T	T	T	T	H	C	T	C	C	T	T	T	T	C	T	T	T	C	H	H	H	T	T	T	C
JAX00169673	9	30901794	0	A	G	A	A	A	A	A	G	A	A	A	A	A	H	A	A	A	A	A	A	A	A	A	A	A	H	H	A	A	G	A	A	A	A	H	A	A	A	A	H	A	A	A	A	A	H
JAX00689038	9	30930733	0	T	C	T	T	T	T	C	C	T	C	T	T	H	H	T	T	T	T	C	H	T	C	T	T	T	C	C	T	H	C	T	T	T	H	H	T	T	T	N	H	H	H	T	T	T	C
JAX00169675	9	30938622	0	T	C	T	T	T	T	C	C	C	C	T	T	H	H	T	T	T	T	C	H	T	C	T	T	T	C	C	T	H	C	T	T	T	H	C	T	C	T	H	H	H	H	T	T	T	C
JAX00689042	9	30950715	0	T	C	T	T	T	T	T	C	T	T	T	T	T	H	T	T	T	T	T	T	T	T	T	T	T	H	H	T	T	C	T	T	T	T	H	T	T	T	T	H	T	T	T	T	T	H
JAX00689043	9	30951371	0	G	C	G	G	G	G	C	C	C	C	G	G	H	H	G	G	G	G	C	H	G	C	G	G	G	C	C	G	H	C	G	G	G	H	C	G	C	G	H	H	H	H	G	G	G	C
JAX00689045	9	30955494	0	A	G	A	A	A	A	A	G	G	A	A	A	A	H	A	A	A	A	A	A	A	A	A	A	A	H	H	A	A	G	A	A	A	A	G	A	G	A	A	H	A	A	A	A	A	H
JAX00169679	9	30981871	0	G	A	G	G	G	G	G	A	G	G	G	G	G	H	G	G	G	G	G	G	G	G	G	G	G	H	N	G	G	A	G	G	G	G	A	G	G	G	G	H	G	G	G	G	G	N
JAX00689050	9	31016724	0	G	A	G	G	G	G	G	A	G	G	G	G	G	H	G	G	G	G	G	G	G	G	G	G	G	H	H	G	G	A	G	G	G	G	H	G	G	G	G	H	G	G	G	G	G	H
JAX00169687	9	31090398	0	C	G	C	C	C	C	G	G	G	C	C	C	C	H	C	C	C	C	C	C	C	G	C	C	C	G	H	C	C	G	C	C	C	H	G	C	G	C	C	H	C	C	C	C	C	H
JAX00689060	9	31091141	0	T	C	T	T	T	T	T	T	C	T	T	T	T	T	T	T	T	T	T	T	T	T	T	T	T	T	T	T	T	T	T	T	T	T	H	T	C	T	T	T	T	T	T	T	T	T
JAX00689061	9	31094201	0	G	A	G	G	G	G	A	G	G	G	G	G	G	G	G	G	G	G	G	G	G	A	G	G	G	G	G	G	G	G	G	G	G	H	G	G	G	G	G	G	G	G	G	G	G	G
JAX00689064	9	31103979	0	C	T	C	C	C	C	T	T	T	C	C	C	C	H	C	C	C	C	C	C	C	T	C	C	C	T	H	C	C	T	C	C	C	H	T	C	T	C	C	H	C	C	C	C	C	H
JAX00689067	9	31112919	0	G	A	G	G	G	G	A	A	G	G	G	G	G	G	G	G	G	G	G	G	G	A	G	G	G	A	G	G	G	H	G	G	G	H	G	G	G	G	G	G	G	G	G	G	G	G
JAX00689070	9	31127701	0	A	G	A	A	A	A	A	G	G	A	A	A	A	H	A	A	A	A	A	A	A	A	A	A	A	H	H	A	A	G	A	A	A	A	G	A	G	A	A	H	A	A	A	A	A	N
JAX00689076	9	31165551	0	A	T	A	A	A	A	A	T	A	A	A	A	A	H	A	A	A	A	A	A	A	A	A	A	A	H	H	A	A	T	A	A	A	A	H	A	A	A	A	H	A	A	A	A	A	N
JAX00689077	9	31166223	0	A	G	A	A	A	A	A	G	A	A	A	A	A	H	A	A	A	A	A	A	A	A	A	A	A	H	H	A	A	G	A	A	A	A	H	A	A	A	A	H	A	A	A	A	A	H
JAX00689078	9	31167753	0	T	A	T	T	T	T	T	A	T	T	T	T	T	H	T	T	T	T	T	T	T	T	T	T	T	H	H	T	T	A	T	T	T	T	H	T	T	T	T	N	T	T	T	T	T	H
JAX00169694	9	31184325	0	C	T	C	C	C	C	C	T	C	C	C	C	C	H	C	C	C	C	C	C	C	C	C	C	C	H	H	C	C	T	C	C	C	C	H	C	C	C	C	H	C	C	C	C	C	H
JAX00689080	9	31191734	0	T	A	T	T	T	T	T	A	T	T	T	T	T	H	T	T	T	T	T	T	T	T	T	T	T	H	H	T	T	A	T	T	T	T	H	T	T	T	T	H	T	T	T	T	T	H
JAX00169695	9	31216825	0	T	C	T	T	T	T	T	C	T	T	T	T	T	H	T	T	T	T	T	T	T	T	T	T	T	H	H	T	T	C	T	T	T	T	H	T	T	T	T	H	T	T	T	T	T	H
JAX00169696	9	31216848	0	A	G	A	A	A	A	A	G	A	A	A	A	A	H	N	A	A	A	A	A	A	A	A	A	A	H	H	A	A	G	A	A	A	A	H	A	A	A	A	H	A	A	A	A	A	N
JAX00169700	9	31279651	0	A	G	A	A	A	A	A	G	A	A	A	A	A	H	A	A	A	A	A	A	A	A	A	A	A	H	H	A	A	G	A	A	A	A	N	A	A	A	A	H	A	A	A	A	A	H
JAX00689087	9	31280490	0	T	C	T	T	T	T	T	C	T	T	T	T	T	H	T	T	T	T	T	T	T	T	T	T	T	H	H	T	T	C	T	T	T	T	H	T	T	T	T	N	T	T	T	T	T	H
JAX00689088	9	31280505	0	C	A	C	C	C	C	C	C	A	C	C	C	C	C	C	C	C	C	C	C	C	C	C	C	C	C	C	C	C	C	C	C	C	C	H	C	A	C	C	C	C	C	C	C	C	C
JAX00689090	9	31288188	0	T	G	T	T	T	T	T	G	T	T	T	T	T	H	T	T	T	T	T	T	T	T	T	T	T	T	N	T	T	G	T	T	T	T	T	T	T	T	T	T	T	T	T	T	T	T
JAX00689094	9	31333234	0	G	T	G	G	G	G	G	T	T	G	G	G	G	H	G	G	G	G	G	G	G	G	G	G	G	H	H	G	G	T	G	G	G	G	T	G	T	G	G	H	G	G	G	G	G	H
JAX00689102	9	31345331	0	A	G	A	A	A	A	A	G	G	A	A	A	A	H	A	A	A	A	A	A	A	A	A	A	A	H	H	A	A	G	A	A	A	A	G	A	G	A	A	N	A	A	A	A	A	H
JAX00689104	9	31352250	0	C	G	C	C	C	C	C	G	C	C	C	C	C	H	C	C	C	C	C	C	C	C	C	C	C	H	H	C	C	G	C	C	C	C	N	C	C	C	C	H	C	C	C	C	C	H
JAX00169705	9	31356947	0	A	G	A	A	A	A	A	G	G	A	A	A	A	H	A	A	A	A	A	A	A	A	A	A	A	H	H	A	A	G	A	A	A	A	G	A	G	A	A	H	A	A	A	A	A	H
JAX00169709	9	31372712	0	T	C	T	T	T	T	T	C	C	T	T	T	T	H	T	T	T	T	T	T	T	T	T	T	T	H	H	T	T	C	T	T	T	T	C	T	C	T	T	H	T	T	T	T	T	H
JAX00689107	9	31375615	0	T	C	T	T	T	T	T	T	C	T	T	T	T	T	T	T	T	T	T	T	T	T	T	T	T	T	T	T	T	T	T	T	T	T	T	T	C	T	T	T	T	T	T	T	T	T
JAX00236564	9	31376193	0	C	T	C	C	C	C	C	C	T	C	C	C	C	C	C	C	C	C	C	C	C	C	C	C	C	C	C	C	C	C	C	C	C	C	H	C	T	C	C	C	C	C	C	C	C	C
JAX00236565	9	31376219	0	G	A	G	G	G	G	G	G	A	G	G	G	G	G	G	G	G	G	G	G	G	G	G	G	G	G	G	G	G	G	G	G	G	G	H	G	A	G	G	G	G	G	G	G	G	G
JAX00689110	9	31401966	0	C	T	C	C	C	C	C	T	C	C	C	C	C	H	C	C	C	C	C	C	C	C	C	C	C	H	H	C	C	T	C	C	C	C	H	C	C	C	C	N	C	C	C	C	C	H
JAX00689112	9	31406660	0	C	T	C	C	C	C	C	T	T	C	C	C	C	N	C	C	C	C	C	C	C	C	C	C	C	H	H	C	C	T	C	C	C	C	H	C	T	C	C	H	C	C	C	C	C	H
JAX00169712	9	31428235	0	T	C	T	T	T	T	T	T	C	T	T	T	T	T	T	T	T	T	T	T	T	T	T	T	T	T	T	T	T	T	T	T	T	T	T	T	C	T	T	T	T	T	T	T	T	T
JAX00689113	9	31428958	0	G	A	G	G	G	G	G	G	A	G	G	G	G	G	G	G	G	G	G	G	G	G	G	G	G	G	G	G	G	G	G	G	G	G	N	G	A	G	G	G	G	G	G	G	G	G
JAX00689115	9	31447084	0	G	A	G	G	G	G	G	A	G	G	G	G	G	H	G	G	G	G	G	G	G	G	G	G	G	H	H	G	G	A	G	G	G	G	H	G	G	G	G	H	G	G	G	G	G	H
JAX00236567	9	31447134	0	T	C	T	T	T	T	T	C	C	T	T	T	T	H	T	T	T	T	T	T	T	T	T	T	T	N	H	T	T	C	T	T	T	T	C	T	C	T	T	H	T	T	T	T	T	T
JAX00169713	9	31462349	0	A	G	A	A	A	A	A	G	G	G	A	A	H	H	A	A	A	A	G	H	A	A	A	A	A	H	G	A	H	G	A	A	A	A	G	A	G	A	H	H	H	H	A	A	A	G
JAX00169714	9	31465476	0	A	G	A	A	A	A	A	G	G	A	A	A	A	H	A	A	A	A	A	A	A	A	A	A	A	H	H	A	A	G	A	A	A	A	G	A	G	A	A	H	A	A	A	A	A	H
JAX00689118	9	31466501	0	A	G	A	A	A	A	A	G	A	A	A	A	A	A	A	A	A	A	A	A	A	A	A	A	A	N	H	A	A	G	A	A	A	A	N	A	A	A	A	A	A	A	A	A	A	A
JAX00689123	9	31478756	0	T	C	T	T	T	T	T	C	T	T	T	T	T	H	T	T	T	T	T	T	T	T	T	T	T	H	H	T	T	C	T	T	T	T	H	T	T	T	T	H	T	T	T	T	T	H
JAX00689124	9	31479635	0	G	A	G	G	G	G	G	G	A	G	G	G	G	G	G	G	G	G	G	G	G	G	G	G	G	G	G	G	G	G	G	G	G	G	H	G	A	G	G	G	G	G	G	G	G	G
JAX00169717	9	31499293	0	G	A	G	G	G	G	G	A	A	G	G	G	G	H	G	G	G	G	G	G	G	G	G	G	G	H	H	G	G	A	G	G	G	G	A	G	A	G	G	H	G	G	G	G	G	H
JAX00689130	9	31504767	0	A	G	A	A	A	A	A	G	A	A	A	A	A	G	A	A	A	A	A	A	A	A	A	A	A	H	N	A	A	G	A	A	A	A	G	A	A	A	A	G	A	A	A	A	A	G
JAX00689132	9	31518188	0	A	G	A	A	A	A	A	G	G	A	A	A	A	H	A	A	A	A	A	A	A	A	A	A	A	H	H	A	A	G	A	A	A	A	G	A	G	A	A	H	A	A	A	A	A	H
JAX00689133	9	31518537	0	T	C	T	T	T	T	T	C	C	C	T	T	H	T	T	T	T	T	C	H	T	T	T	T	T	T	C	T	H	C	T	T	T	T	C	T	C	T	H	T	H	H	T	T	T	C
JAX00689137	9	31526339	0	T	C	T	T	T	T	T	C	C	T	T	T	T	H	T	T	T	T	T	T	T	T	T	T	T	H	H	T	T	C	T	T	T	T	C	T	C	T	T	H	T	T	T	T	T	H
JAX00169721	9	31543176	0	T	C	T	T	T	T	T	C	T	C	T	T	H	H	T	T	T	T	C	H	T	T	T	T	T	H	C	T	H	C	T	T	T	T	H	T	T	T	H	H	H	H	T	T	T	C
JAX00169723	9	31576335	0	G	C	G	G	G	G	G	G	C	G	G	G	G	G	G	G	G	G	G	G	G	G	G	G	G	G	G	G	G	G	G	G	G	G	H	G	C	G	G	G	G	G	G	G	G	G
JAX00689140	9	31576519	0	G	A	G	G	G	G	G	G	A	G	G	G	G	G	G	G	G	G	G	G	G	G	G	G	G	G	G	G	G	G	G	G	G	G	H	G	A	G	G	G	G	G	G	G	G	G
JAX00689141	9	31590107	0	G	A	G	G	G	G	G	A	A	G	G	G	G	H	G	G	G	G	G	G	G	G	G	G	G	H	H	G	G	A	G	G	G	G	A	G	A	G	G	H	G	G	G	G	G	H
JAX00689142	9	31599746	0	G	A	G	G	G	G	G	A	G	G	G	G	G	H	G	G	G	G	G	G	G	G	G	G	G	H	H	G	G	A	G	G	G	G	H	G	G	G	G	H	G	G	G	G	G	H
JAX00689145	9	31628764	0	A	G	A	A	A	A	A	G	G	A	A	A	A	H	A	A	A	A	A	A	A	A	A	A	A	H	H	A	A	G	A	A	A	A	G	A	G	A	A	H	A	A	A	A	A	H
JAX00689150	9	31649661	0	A	G	A	A	A	A	A	G	A	A	A	A	A	H	A	A	A	A	A	A	A	A	A	A	A	N	N	A	A	G	A	A	A	A	A	A	A	A	A	N	A	A	A	A	A	H
JAX00689153	9	31652324	0	G	A	G	G	G	G	G	A	G	G	G	G	G	H	G	G	G	G	G	G	G	G	G	G	G	H	H	G	G	A	G	G	G	G	H	G	G	G	G	H	G	G	G	G	G	H
JAX00689154	9	31652724	0	T	G	T	T	T	T	T	G	G	T	T	T	T	H	T	T	T	T	T	T	T	T	T	T	T	H	H	T	T	G	T	T	T	T	G	T	N	T	T	H	T	T	T	T	T	H
JAX00689155	9	31652784	0	C	T	C	C	C	C	C	T	T	C	C	C	C	H	C	C	C	C	C	C	C	C	C	C	C	H	C	C	C	T	C	C	C	C	T	C	T	C	C	H	C	C	C	C	C	H
JAX00689163	9	31711494	0	T	C	T	T	T	T	T	C	C	T	T	T	T	H	T	T	T	T	T	T	T	T	T	T	T	N	H	T	T	C	T	T	T	T	C	T	C	T	T	H	T	T	T	T	T	H
JAX00236575	9	31727662	0	C	T	C	C	C	C	C	T	T	C	C	C	C	H	C	C	C	C	C	C	C	C	C	C	C	N	H	C	C	T	C	C	C	C	T	C	T	C	C	H	C	C	C	C	C	N
JAX00169738	9	31779283	0	T	C	T	T	T	T	T	C	C	C	T	T	H	H	T	T	T	T	C	H	T	T	T	T	T	H	C	T	H	C	T	T	T	T	C	T	C	T	H	H	H	H	T	T	T	C
JAX00689175	9	31792881	0	G	A	G	G	G	G	G	G	G	A	G	G	H	G	G	G	G	G	A	H	G	G	G	G	G	G	H	G	H	G	G	G	G	G	G	G	G	G	H	G	H	H	G	G	G	H
JAX00689177	9	31795825	0	T	C	T	T	T	T	T	C	T	T	T	T	T	H	T	T	T	T	T	T	T	T	T	T	T	H	H	T	T	C	T	T	T	T	H	T	T	T	T	H	T	T	T	T	T	H
JAX00689178	9	31804413	0	C	T	C	C	C	C	C	C	C	T	C	C	H	C	C	C	C	C	T	H	C	C	C	C	C	C	H	C	H	C	C	C	C	C	C	C	C	C	H	C	H	H	C	C	C	H
JAX00689179	9	31805898	0	G	A	G	G	G	G	G	G	G	A	G	G	H	G	G	G	G	G	A	H	G	G	G	G	G	G	H	G	H	G	G	G	G	G	G	G	G	G	H	G	H	H	G	G	G	H
JAX00236577	9	31843192	0	T	C	T	T	T	T	T	C	C	T	T	T	T	T	T	T	T	T	T	T	T	T	T	T	T	T	H	T	T	C	T	T	T	T	C	T	C	T	T	T	T	T	T	T	T	T
JAX00689184	9	31843955	0	G	T	G	G	G	G	G	T	T	T	G	G	H	H	G	G	G	G	T	H	G	G	G	G	G	H	T	G	H	T	G	G	G	G	T	G	T	G	H	H	H	H	G	G	G	T
JAX00169744	9	31856026	0	T	C	T	T	T	T	T	T	C	T	T	T	T	T	T	T	T	T	T	T	T	T	T	T	T	T	T	T	T	T	T	T	T	T	N	T	C	T	T	T	T	T	T	T	T	T
JAX00169745	9	31856055	0	T	A	T	T	T	T	T	A	A	T	T	T	T	H	T	T	T	T	T	T	T	T	T	T	T	H	H	T	T	A	T	T	T	T	A	T	A	T	T	H	T	T	T	T	T	H
JAX00689189	9	31888040	0	G	A	G	G	G	G	G	A	G	G	G	G	G	H	G	G	G	G	G	G	G	G	G	G	G	H	H	G	G	A	G	G	G	G	H	G	G	G	G	H	G	G	G	G	G	H
JAX00169746	9	31899713	0	G	T	G	G	G	G	G	T	G	G	G	G	G	H	G	G	G	G	G	G	G	G	G	G	G	H	H	G	G	T	G	G	G	G	H	G	G	G	G	H	G	G	G	G	G	H
JAX00169748	9	31901871	0	G	A	G	G	G	G	G	A	G	G	G	G	G	H	G	G	G	G	G	G	G	G	G	G	G	H	H	G	G	A	G	G	G	G	H	G	G	G	G	H	G	G	G	G	G	H
JAX00689197	9	31942049	0	T	C	T	T	T	T	T	C	C	T	T	T	T	H	T	T	T	T	T	T	T	T	T	T	T	H	H	T	T	C	T	T	T	T	C	T	C	T	T	N	T	T	T	T	T	H
JAX00689200	9	31958992	0	C	T	C	C	C	C	C	T	C	C	C	C	C	H	C	C	C	C	C	C	C	C	C	C	C	H	C	C	C	T	C	C	C	C	H	C	C	C	C	H	C	C	C	C	C	H
JAX00689203	9	31973379	0	T	C	T	T	T	T	T	T	C	T	T	T	T	T	T	T	T	T	T	T	T	T	T	T	T	T	T	T	T	T	T	T	T	T	C	T	C	T	T	T	T	T	T	T	T	T
JAX00169754	9	31996566	0	T	C	T	T	T	T	T	T	C	T	T	T	T	T	T	T	T	T	T	T	T	T	T	T	T	T	T	T	T	T	T	T	T	T	H	T	C	T	T	T	T	T	T	T	T	T
JAX00169755	9	32018366	0	G	T	G	G	G	G	G	T	T	G	G	G	G	H	G	G	G	G	G	G	G	G	G	G	G	H	H	G	G	T	G	G	G	G	T	G	T	G	G	H	G	G	G	G	G	H
JAX00689228	9	32072265	0	G	A	G	G	G	G	G	A	A	G	G	G	G	H	G	G	G	G	G	G	G	G	G	G	G	H	H	G	G	A	G	G	G	G	A	G	A	G	G	H	G	G	G	G	G	H
JAX00689229	9	32074492	0	G	A	G	G	G	G	G	G	A	G	G	G	G	G	G	G	G	G	G	G	G	G	G	G	G	G	G	G	G	G	G	G	G	G	N	G	A	G	G	G	G	G	G	G	G	G
JAX00689230	9	32119443	0	C	T	C	C	C	C	C	T	T	C	C	C	C	H	C	C	C	C	C	C	C	C	C	C	C	H	H	C	C	T	C	C	C	C	T	C	T	C	C	H	C	C	C	C	C	H
JAX00169765	9	32125765	0	T	C	T	T	T	T	C	C	C	C	T	T	H	H	T	T	T	T	C	H	T	C	T	T	T	C	C	T	H	C	T	T	T	H	C	T	C	T	H	H	H	H	T	T	T	C
JAX00689243	9	32129896	0	C	T	C	C	C	C	C	C	T	C	C	C	C	C	C	C	C	C	C	C	C	C	C	C	C	C	C	C	C	C	C	C	C	C	H	C	T	C	C	C	C	C	C	C	C	C
JAX00689249	9	32147556	0	C	T	C	C	C	C	T	T	C	T	C	C	H	H	C	C	C	C	T	H	C	T	C	C	C	T	T	C	H	T	C	C	C	H	T	C	C	C	H	H	H	H	C	C	C	T
JAX00689255	9	32150720	0	T	C	T	T	T	T	C	C	C	C	T	T	H	H	T	T	T	T	C	H	T	C	T	T	T	C	C	T	H	C	T	T	T	H	C	T	C	T	H	H	H	H	T	T	T	C
JAX00169767	9	32162042	0	A	C	A	A	A	A	C	C	C	C	A	A	H	H	A	A	A	A	C	H	A	C	A	A	A	C	C	A	H	C	A	A	A	H	C	A	C	A	H	H	H	H	A	A	A	C
JAX00689257	9	32167318	0	C	T	C	C	C	C	C	C	T	C	C	C	C	C	C	C	C	C	C	C	C	C	C	C	C	C	C	C	C	C	C	C	C	C	H	C	T	C	C	C	C	C	C	C	C	C
JAX00689258	9	32170769	0	G	T	G	G	G	G	G	G	T	G	G	G	G	G	G	G	G	G	G	G	G	G	G	G	G	G	G	G	G	G	G	G	G	G	H	G	T	G	G	G	G	G	G	G	G	G
JAX00689262	9	32178544	0	A	G	A	A	A	A	A	G	G	A	A	A	A	H	A	A	A	A	A	A	A	A	A	A	A	G	H	A	A	G	A	A	A	A	G	A	G	A	A	H	A	A	A	A	A	N
JAX00689266	9	32183569	0	C	T	C	C	C	C	C	T	T	C	C	C	C	H	C	C	C	C	C	C	C	C	C	C	C	H	H	C	C	T	C	C	C	C	T	C	T	C	C	H	C	C	C	C	C	H
JAX00236585	9	32185145	0	C	A	C	C	C	C	C	A	A	C	C	C	C	H	C	C	C	C	C	C	C	C	C	C	C	H	N	C	C	A	C	C	C	C	A	C	A	C	C	H	C	C	C	C	C	H
JAX00236586	9	32185281	0	G	T	G	G	G	G	G	T	T	G	G	G	N	H	G	G	G	G	G	G	G	G	G	G	G	H	H	G	G	T	G	G	G	G	T	G	T	G	G	N	G	G	G	G	G	H
JAX00689267	9	32197564	0	G	C	G	G	G	G	G	C	G	G	G	G	G	H	G	G	G	G	G	G	G	G	G	G	G	H	H	G	G	C	G	G	G	G	H	G	G	G	G	H	G	G	G	G	G	H
JAX00689269	9	32209503	0	A	G	A	A	A	A	A	G	A	A	A	A	A	H	A	A	A	A	A	A	A	A	A	A	A	H	H	A	A	G	A	A	A	A	H	A	A	A	A	H	A	A	A	A	A	H
JAX00169771	9	32222390	0	G	C	G	G	G	G	G	G	C	G	G	G	G	G	G	G	G	G	G	G	G	G	G	G	G	G	G	G	G	G	G	G	G	G	H	G	C	G	G	G	G	G	G	G	G	G
JAX00689271	9	32222517	0	C	T	C	C	C	C	C	C	T	C	C	C	C	C	C	C	C	C	C	C	C	C	C	C	C	C	C	C	C	C	C	C	C	C	T	C	T	C	C	C	C	C	C	C	C	C
JAX00689272	9	32223271	0	A	G	A	A	A	A	A	G	G	A	A	A	A	H	A	A	A	A	A	A	A	A	A	A	A	H	H	A	A	G	A	A	A	A	G	A	G	A	A	H	A	A	A	A	A	H
JAX00689278	9	32229993	0	T	C	T	T	T	T	T	T	C	T	T	T	T	T	T	T	T	T	T	T	T	T	T	T	T	T	T	T	T	T	T	T	T	T	C	T	C	T	T	T	T	T	T	T	T	T
JAX00689279	9	32230079	0	A	G	A	A	A	A	A	G	G	A	A	A	A	H	A	A	A	A	A	A	A	A	A	A	A	H	H	A	A	G	A	A	A	A	G	A	G	A	A	H	A	A	A	A	A	H
JAX00169774	9	32248777	0	A	G	A	A	A	A	G	G	G	A	A	A	A	H	A	A	A	A	A	A	A	G	A	A	A	G	H	A	A	G	A	A	A	H	G	A	G	A	A	H	A	A	A	A	A	H
JAX00689290	9	32325316	0	G	A	G	G	G	G	G	A	G	G	G	G	G	N	G	G	G	G	G	G	G	G	G	G	G	H	H	G	G	A	G	G	G	G	H	G	G	G	G	H	G	G	G	G	G	N
JAX00689294	9	32330373	0	C	A	C	C	C	C	C	A	A	C	C	C	C	H	C	C	C	C	C	C	C	C	C	C	C	H	H	C	C	A	C	C	C	C	A	C	A	C	C	H	C	C	C	C	C	H
JAX00689303	9	32339591	0	C	G	C	C	C	C	C	G	G	G	C	C	H	H	C	C	C	C	G	N	C	C	C	C	C	H	G	C	H	G	C	C	C	C	G	C	G	C	H	H	H	H	C	C	C	G
JAX00689304	9	32339854	0	A	C	A	A	A	A	A	A	A	C	A	A	N	A	A	A	A	A	C	C	A	A	A	A	A	A	C	A	C	A	A	A	A	A	A	A	A	A	C	A	C	C	A	A	A	C
JAX00689308	9	32341884	0	C	T	C	C	C	C	C	T	C	T	C	C	H	H	C	C	C	C	T	H	C	C	C	C	C	H	T	C	H	T	C	C	C	C	H	C	C	C	H	H	H	H	C	C	C	T
JAX00689312	9	32352354	0	G	A	G	G	G	G	A	G	G	G	G	G	G	G	G	G	G	G	G	G	G	A	G	G	G	H	G	G	G	G	G	G	G	N	G	G	G	G	G	G	G	G	G	G	G	G
JAX00689323	9	32359326	0	C	T	C	C	C	C	T	C	C	C	C	C	C	C	C	C	C	C	C	C	C	T	C	C	C	H	C	C	C	C	C	C	C	H	C	C	C	C	C	C	C	C	C	C	C	C
JAX00689338	9	32396614	0	G	A	G	G	G	G	G	G	A	G	G	G	G	G	G	G	G	G	G	G	G	G	G	G	G	G	G	G	G	G	G	G	G	G	H	G	A	G	G	G	G	G	G	G	G	G
JAX00689340	9	32402110	0	C	T	C	C	C	C	C	T	C	C	C	C	C	H	C	C	C	C	C	C	C	C	C	C	C	H	H	C	C	T	C	C	C	C	H	C	C	C	C	H	C	C	C	C	C	H
JAX00169785	9	32417349	0	C	T	C	C	C	C	C	C	T	C	C	C	C	C	C	C	C	C	C	C	C	C	C	C	C	C	C	C	C	C	C	C	C	C	H	C	T	C	C	C	C	C	C	C	C	C
JAX00169786	9	32417581	0	G	T	G	G	G	G	G	T	T	G	G	G	G	H	G	G	G	G	G	G	G	G	G	G	G	H	H	G	G	T	G	G	G	G	T	G	T	G	G	H	G	G	G	G	G	H
JAX00169787	9	32417952	0	A	G	A	A	A	A	A	G	G	A	A	A	A	H	A	A	A	A	A	A	A	A	A	A	A	H	H	A	A	G	A	A	A	A	G	A	G	A	A	H	A	A	A	A	A	H
JAX00169788	9	32456336	0	C	T	T	C	T	T	T	C	C	C	H	C	H	H	T	T	H	T	C	C	C	T	T	T	T	H	C	T	H	C	C	T	T	T	C	T	C	N	H	H	N	N	T	C	H	C
JAX00689351	9	32463658	0	T	C	T	T	T	T	T	T	C	T	T	T	T	T	T	T	T	T	T	T	T	T	T	T	T	T	T	T	T	T	T	T	T	T	H	T	C	T	T	T	T	T	T	T	T	T
JAX00169790	9	32464660	0	T	C	C	T	C	C	C	T	T	T	H	T	H	N	C	C	H	C	T	T	T	C	C	C	C	H	T	C	H	T	T	C	C	C	T	C	T	H	H	H	H	H	C	T	C	T
JAX00689356	9	32468874	0	G	A	A	G	A	A	A	G	A	G	H	G	H	H	A	A	H	A	G	G	G	A	A	A	H	H	G	A	H	G	G	A	A	A	H	A	A	H	H	H	H	H	A	G	A	G
JAX00689357	9	32468941	0	T	C	T	T	T	T	T	T	T	C	T	T	H	T	T	T	T	T	C	H	T	T	T	T	T	T	H	T	H	T	T	T	T	T	T	T	T	T	H	T	H	H	T	T	T	H
JAX00689358	9	32470070	0	T	C	C	T	C	C	C	C	C	T	H	T	H	C	C	C	H	C	T	T	T	C	C	C	C	C	H	C	H	C	T	C	C	C	C	C	C	H	H	C	H	H	C	T	C	H
JAX00689368	9	32492216	0	C	T	T	C	T	T	T	C	C	T	H	C	T	H	T	T	H	T	T	H	C	T	T	T	T	H	H	T	T	C	C	T	T	T	C	T	C	H	T	H	T	T	T	C	T	H
JAX00689369	9	32492468	0	T	C	C	T	C	C	C	C	T	C	H	T	C	C	C	C	H	C	C	H	T	C	C	C	C	C	C	C	C	C	T	C	C	C	H	C	T	H	C	C	C	C	C	T	C	C
JAX00689370	9	32493221	0	G	A	G	G	G	G	G	A	A	G	G	G	G	H	G	G	G	G	G	G	G	G	G	G	G	H	H	G	G	A	G	G	G	G	A	G	A	G	G	H	G	G	G	G	G	H
JAX00169791	9	32494646	0	G	T	T	G	T	T	T	G	G	G	H	G	H	H	T	T	H	T	G	G	G	T	T	T	T	H	G	T	H	G	G	T	T	T	G	T	G	H	H	H	H	H	T	G	T	G
JAX00689374	9	32508765	0	A	G	G	A	G	G	G	A	A	G	H	A	G	H	G	G	N	G	G	N	A	G	G	G	G	H	N	G	G	A	A	G	G	G	A	G	A	H	G	H	G	G	G	A	G	A
JAX00689383	9	32521936	0	T	C	T	T	T	T	T	C	T	T	T	T	T	H	T	T	T	T	T	T	T	T	T	T	T	H	H	T	T	C	T	T	T	T	N	T	T	T	T	H	T	T	T	T	T	H
JAX00689384	9	32531800	0	T	C	T	T	T	T	T	C	C	T	T	T	T	H	T	T	T	T	T	T	T	T	T	T	T	H	H	T	T	C	T	T	T	T	C	T	C	T	T	H	T	T	T	T	T	H
JAX00689385	9	32531961	0	G	A	G	G	G	G	G	A	G	G	G	G	G	H	G	G	G	G	G	G	G	G	G	G	G	H	H	G	G	A	G	G	G	G	H	G	G	G	G	H	G	G	G	G	G	H
JAX00689386	9	32534809	0	G	A	G	G	G	G	G	G	A	G	G	G	G	G	G	G	G	G	G	G	G	G	G	G	G	G	G	G	G	G	G	G	G	G	H	G	A	G	G	G	G	G	G	G	G	G
JAX00169796	9	32542974	0	C	T	T	C	T	T	T	T	T	T	H	C	T	T	T	T	H	T	T	H	C	T	T	T	T	T	T	T	T	T	C	T	T	T	T	T	T	H	T	T	T	T	T	C	T	T
JAX00689395	9	32552185	0	G	C	G	G	G	G	G	C	C	G	G	G	G	H	G	G	G	G	G	G	G	G	G	G	G	H	H	G	G	C	G	G	G	G	C	G	C	G	G	N	G	G	G	G	G	H
JAX00689400	9	32566478	0	T	A	T	T	T	T	T	A	A	T	T	T	T	H	T	T	T	T	T	T	T	T	T	T	T	H	H	T	T	A	T	T	T	T	A	T	A	T	T	H	T	T	T	T	T	N
JAX00689404	9	32571275	0	T	A	T	T	T	T	A	T	A	T	T	T	T	T	T	T	T	T	T	T	T	A	T	T	T	H	T	T	T	T	T	T	T	H	H	T	A	T	T	T	T	T	T	T	T	T
JAX00689406	9	32574405	0	A	T	A	A	A	A	T	A	A	A	A	A	A	A	A	A	A	A	A	A	A	T	A	A	A	H	A	A	A	A	A	A	A	H	A	A	A	A	A	A	A	A	A	A	A	A
JAX00689407	9	32575333	0	G	C	G	G	G	G	C	G	G	G	G	G	G	G	G	G	G	G	G	G	G	C	G	G	G	H	G	G	G	G	G	G	G	H	G	G	G	G	G	G	G	G	G	G	G	G
JAX00689410	9	32577072	0	T	C	C	T	C	C	C	C	C	C	H	T	C	C	C	C	H	C	C	H	T	C	C	C	C	C	C	C	C	C	T	C	C	C	C	C	C	H	C	C	C	C	C	T	C	C
JAX00689411	9	32580773	0	A	C	A	A	A	A	A	C	C	A	A	A	A	H	A	A	A	A	A	A	A	A	A	A	A	H	H	A	A	C	A	A	A	A	C	A	C	A	A	N	A	A	A	A	A	H
JAX00689417	9	32601998	0	C	T	T	C	T	T	C	T	C	T	H	C	T	T	T	T	H	T	T	H	C	C	T	T	T	H	T	T	T	T	C	T	T	H	H	T	C	H	T	T	T	T	T	C	T	T
JAX00689426	9	32610296	0	T	C	T	T	T	T	T	C	T	T	T	T	T	C	T	T	T	T	T	T	T	T	T	T	T	C	C	T	T	C	T	T	T	T	C	T	T	T	T	C	T	T	T	T	T	C
JAX00689428	9	32612998	0	G	A	G	G	G	G	G	A	A	G	G	G	G	H	G	G	G	G	G	G	G	G	G	G	G	H	H	G	G	A	G	G	G	G	A	G	A	G	G	H	G	G	G	G	G	H
JAX00689429	9	32619015	0	C	A	C	C	C	C	C	C	A	C	C	C	C	C	C	C	C	C	C	C	C	C	C	C	C	C	C	C	C	C	C	C	C	C	H	C	A	C	C	C	C	C	C	C	C	C
JAX00689431	9	32623754	0	G	T	G	G	G	G	T	G	G	G	G	G	G	G	G	G	G	G	G	G	G	T	G	G	G	H	G	G	G	G	G	G	G	H	G	G	G	G	G	G	G	G	G	G	G	G
JAX00689432	9	32625093	0	T	C	T	T	T	T	T	C	C	T	T	T	T	H	T	T	T	T	T	T	T	T	T	T	T	T	T	T	T	C	T	T	T	T	C	T	C	T	T	T	T	T	T	T	T	H
JAX00689434	9	32631912	0	A	T	A	A	A	A	A	T	T	A	A	A	A	H	A	A	A	A	A	A	A	A	A	A	A	H	H	A	A	T	A	A	A	A	T	A	T	A	A	H	A	A	A	A	A	H
JAX00689435	9	32633062	0	A	T	A	A	A	A	A	T	T	A	A	A	A	H	A	A	A	A	A	A	A	A	A	A	A	H	H	A	A	T	A	A	A	A	T	A	T	A	A	H	A	A	A	A	A	H
JAX00689437	9	32634985	0	A	G	G	A	G	G	A	A	G	G	H	A	G	H	G	G	H	G	G	H	A	A	G	G	G	A	H	G	G	A	A	G	G	H	H	G	G	H	G	H	G	G	G	A	G	H
JAX00689441	9	32648562	0	A	C	A	A	A	A	A	C	C	A	A	A	A	H	A	A	A	A	A	A	A	A	A	A	A	H	N	A	A	C	A	A	A	A	C	A	C	A	A	N	A	A	A	A	A	H
JAX00689442	9	32649270	0	C	T	C	C	C	C	T	T	T	C	C	C	C	N	C	C	C	C	C	C	C	T	C	C	C	T	H	C	C	T	C	C	C	H	T	C	T	C	C	C	C	C	C	C	C	C
JAX00169804	9	32654651	0	T	C	C	T	C	C	C	C	C	C	H	T	C	C	C	C	H	C	C	H	T	C	C	C	C	C	C	C	C	C	T	C	C	C	C	C	C	H	C	C	C	C	C	T	C	C
JAX00689449	9	32665743	0	T	C	T	T	T	T	T	C	C	T	T	T	T	H	T	T	T	T	T	T	T	T	T	T	T	H	H	T	T	C	T	T	T	T	C	T	C	T	T	H	T	T	T	T	T	N
JAX00689450	9	32665945	0	T	A	T	T	T	T	T	A	A	T	T	T	T	H	T	T	T	T	T	T	T	T	T	T	T	H	H	T	T	A	T	T	T	T	A	T	A	T	T	H	T	T	T	T	T	H
JAX00236590	9	32667759	0	G	A	G	G	G	G	G	G	A	G	G	G	G	G	G	G	G	G	G	G	G	G	G	G	G	G	G	G	G	G	G	G	G	G	A	G	A	G	G	G	G	G	G	G	G	G
JAX00689452	9	32674295	0	C	T	T	C	T	T	C	C	C	T	H	C	T	H	T	T	H	T	T	H	C	C	T	T	T	C	H	T	T	C	C	T	T	H	C	T	C	H	T	H	T	T	T	C	T	H
JAX00689459	9	32682699	0	T	C	C	T	C	C	C	C	C	C	H	T	C	C	C	C	H	C	C	H	T	C	C	C	C	C	C	C	C	C	T	C	C	C	C	C	C	H	C	C	C	C	C	T	C	C
JAX00689461	9	32684221	0	G	A	G	G	G	G	G	G	A	G	G	G	G	G	G	G	G	G	G	G	G	G	G	G	G	G	G	G	G	G	G	G	G	G	A	G	A	G	G	G	G	G	G	G	G	G
JAX00689462	9	32698033	0	C	T	C	C	C	C	C	C	T	C	C	C	C	C	C	C	C	C	C	C	C	C	C	C	C	C	C	C	C	C	C	C	C	C	T	C	T	C	C	C	C	C	C	C	C	C
JAX00689466	9	32702491	0	G	A	G	G	G	G	A	G	G	G	G	G	G	G	G	G	G	G	G	G	G	A	G	G	G	H	G	G	G	G	G	G	G	H	G	G	G	G	G	G	G	G	G	G	G	G
JAX00689470	9	32720798	0	T	C	C	T	C	C	C	T	C	C	H	T	C	H	C	C	H	C	C	H	T	C	C	C	C	H	H	C	C	T	T	C	C	C	H	C	C	H	C	H	C	C	C	T	C	H
JAX00689471	9	32720844	0	G	T	G	G	G	G	G	G	T	G	G	G	G	G	G	G	G	G	G	G	G	G	G	G	G	G	G	G	G	G	G	G	G	G	H	G	T	G	G	G	G	G	G	G	G	G
JAX00169809	9	32720921	0	G	A	A	G	A	A	A	G	G	A	H	G	A	H	A	A	H	A	A	H	G	A	A	A	A	H	H	A	A	G	G	A	A	A	G	A	G	H	A	H	A	A	A	G	A	H
JAX00689472	9	32721355	0	T	C	C	T	C	C	C	C	C	C	H	T	C	C	C	C	H	C	C	H	T	C	C	C	C	C	C	C	C	C	T	C	C	C	C	C	C	H	C	C	C	C	C	T	C	C
JAX00169810	9	32736355	0	G	A	A	G	A	A	A	A	A	A	H	G	A	A	A	A	H	A	A	H	G	A	A	A	A	A	A	A	A	A	G	A	A	A	A	A	A	H	A	A	A	A	A	G	A	A
JAX00689478	9	32761393	0	G	A	G	G	G	G	G	G	A	G	G	G	G	G	G	G	G	G	G	G	G	G	G	G	G	G	G	G	G	G	G	G	G	G	N	G	A	G	G	G	G	G	G	G	G	G
JAX00689483	9	32772827	0	T	C	T	T	T	T	T	C	T	T	T	T	T	H	T	T	T	T	T	T	T	T	T	T	T	H	H	T	T	C	T	T	T	T	H	T	T	T	T	H	T	T	T	T	T	H
JAX00169813	9	32779132	0	G	T	T	G	T	T	G	G	G	G	H	G	H	H	T	T	H	T	G	G	G	G	T	T	T	G	G	T	H	G	G	T	T	H	G	T	G	H	H	H	H	H	T	G	T	G
JAX00169815	9	32807628	0	T	C	C	T	C	C	C	C	C	C	H	T	C	C	C	C	H	C	C	H	T	C	C	C	C	C	C	C	C	C	T	C	C	C	C	C	C	H	C	C	C	C	C	T	C	C
JAX00689488	9	32820748	0	C	A	A	C	A	A	A	A	A	A	H	C	A	A	A	A	H	A	A	H	C	A	A	A	A	A	A	A	A	A	C	A	A	A	A	A	A	H	A	A	A	A	A	C	A	A
JAX00689492	9	32822004	0	A	G	A	A	A	A	G	A	A	G	A	A	H	A	A	A	A	A	G	N	A	G	A	A	A	H	H	A	H	A	A	A	A	H	A	A	A	A	H	A	H	H	A	A	A	H
JAX00689493	9	32832046	0	C	T	C	C	C	C	T	C	C	C	C	C	C	C	C	C	C	C	C	C	C	T	C	C	C	H	C	C	C	C	C	C	C	H	C	C	C	C	C	C	C	C	C	C	C	C
JAX00689494	9	32832098	0	T	G	T	T	T	T	T	T	T	G	T	T	H	T	T	T	T	T	G	H	T	T	T	T	T	T	H	T	H	T	T	T	T	T	T	T	T	T	H	T	H	H	T	T	T	H
JAX00689495	9	32832266	0	A	G	A	A	A	A	A	A	G	A	A	A	A	A	A	A	A	A	A	A	A	A	A	A	A	A	A	A	A	A	A	A	A	A	H	A	G	A	A	A	A	A	A	A	A	A
JAX00169818	9	32840176	0	T	C	T	T	T	T	C	C	C	C	T	T	H	H	T	T	T	T	C	H	T	C	T	T	T	C	C	T	H	C	T	T	T	H	C	T	C	T	H	H	H	N	T	T	T	C
JAX00169822	9	32900119	0	T	G	G	T	G	G	G	G	G	G	H	T	G	G	G	G	H	G	G	H	T	G	G	G	G	G	G	G	G	G	T	G	G	G	G	G	G	H	G	G	G	G	G	T	G	G
JAX00689504	9	32910529	0	T	A	T	T	T	T	T	T	A	T	T	T	T	T	T	T	T	T	T	T	T	T	T	T	T	T	T	T	T	T	T	T	T	T	T	T	A	T	T	T	T	T	T	T	T	T
JAX00689512	9	32926702	0	G	A	G	G	G	G	G	A	A	G	G	G	G	G	G	G	G	G	G	G	G	G	G	G	G	G	G	G	G	A	G	G	G	G	A	G	A	G	G	H	G	G	G	G	G	N
JAX00689514	9	32928949	0	C	T	C	C	C	C	C	T	T	C	C	C	C	H	C	C	C	C	C	C	C	C	C	C	C	N	N	C	C	T	C	C	C	C	T	C	T	C	C	H	C	C	C	C	C	H
JAX00169824	9	32945890	0	G	A	A	G	A	A	G	G	G	G	H	G	H	A	A	A	H	A	G	G	G	G	A	A	A	G	G	A	H	H	G	A	A	H	G	A	G	H	H	A	H	H	A	G	A	G
JAX00689517	9	32953853	0	G	A	G	G	G	G	G	A	A	G	G	G	G	H	G	G	G	G	G	G	G	G	G	G	G	H	H	G	G	A	G	G	G	G	A	G	A	G	G	H	G	G	G	G	G	H
JAX00689518	9	32962049	0	G	A	G	G	G	G	G	G	G	A	G	G	H	G	G	G	G	G	A	H	G	G	G	G	G	G	H	G	H	G	G	G	G	G	G	G	G	G	H	G	H	H	G	G	G	H
JAX00689521	9	32974989	0	G	A	G	G	G	G	G	A	G	G	G	G	G	H	G	G	G	G	G	G	G	G	G	G	G	H	H	G	G	A	G	G	G	G	H	G	G	G	G	H	G	G	G	G	G	H
JAX00689524	9	32991196	0	G	T	T	G	T	T	T	T	T	G	H	G	H	T	T	T	H	T	G	G	G	T	T	T	T	T	N	T	H	T	G	T	T	T	T	T	T	H	H	T	H	H	T	G	T	G
JAX00689530	9	33017161	0	T	C	C	T	C	C	C	C	C	T	H	T	H	C	C	C	H	C	T	T	T	C	C	C	C	C	H	C	H	C	T	C	C	C	C	C	C	H	H	C	H	H	C	T	C	H
JAX00169835	9	33053999	0	C	T	T	C	T	T	T	C	C	C	H	C	H	N	T	T	H	T	C	C	C	T	T	T	T	H	C	T	H	C	C	T	T	T	C	T	C	H	H	H	H	H	T	C	T	C
JAX00689533	9	33062434	0	C	T	C	C	C	C	C	C	T	C	C	C	C	C	C	C	C	C	C	C	C	C	C	C	C	C	C	C	C	C	C	C	C	C	H	C	T	C	C	C	C	C	C	C	C	C
JAX00169837	9	33084848	0	C	T	T	C	T	T	T	C	C	T	H	C	T	H	T	T	H	T	T	H	C	T	T	T	T	H	H	T	T	C	C	T	T	T	C	T	C	H	T	H	T	T	T	C	T	H
JAX00689534	9	33089644	0	T	C	C	T	C	C	C	T	T	C	H	T	C	H	C	C	H	C	C	H	T	C	C	C	C	H	H	C	C	T	T	C	C	C	T	C	T	H	C	H	C	C	C	T	C	H
JAX00689538	9	33093773	0	T	C	T	T	T	T	T	T	C	T	T	T	T	T	T	T	T	T	T	T	T	T	T	T	T	T	T	T	T	T	T	T	T	T	H	T	C	T	T	T	T	T	T	T	T	T
JAX00689546	9	33131631	0	C	A	A	C	A	A	A	C	C	A	H	C	A	H	A	A	H	A	A	H	C	A	A	A	A	H	H	A	A	C	C	A	A	A	C	A	C	H	A	H	A	A	A	C	A	H
JAX00689547	9	33135980	0	G	A	G	G	G	G	G	G	A	G	G	G	G	G	G	G	G	G	G	G	G	G	G	G	G	G	G	G	G	G	G	G	G	G	H	G	A	G	G	G	G	G	G	G	G	G
JAX00689549	9	33140193	0	G	C	G	G	G	G	G	C	C	G	G	G	G	H	G	G	G	G	G	G	G	G	G	G	G	H	H	G	G	C	G	G	G	G	C	G	C	G	G	H	G	G	G	G	G	H
JAX00689551	9	33140846	0	G	A	G	G	G	G	G	G	A	G	G	G	G	G	G	G	G	G	G	G	G	G	G	G	G	G	G	G	G	G	G	G	G	G	H	G	A	G	G	G	G	G	G	G	G	G
JAX00689555	9	33165210	0	C	T	T	C	T	T	T	C	C	T	H	C	T	H	T	T	H	T	T	H	C	T	T	T	T	H	H	T	T	C	C	T	T	T	C	T	C	H	T	H	T	T	T	C	T	H
JAX00689559	9	33205935	0	T	C	T	T	T	T	T	C	T	T	T	T	T	H	T	T	T	T	T	T	T	T	T	T	T	H	H	T	T	C	T	T	T	T	H	T	T	T	T	H	T	T	T	T	T	H
JAX00689565	9	33247076	0	G	T	G	G	G	G	G	G	T	G	G	G	G	G	G	G	G	G	G	G	G	G	G	G	G	G	G	G	G	G	G	G	G	G	H	G	T	G	G	G	G	G	G	G	G	G
JAX00689566	9	33247504	0	A	G	A	A	A	A	A	G	A	A	A	A	A	H	A	A	A	A	A	A	A	A	A	A	A	H	H	A	A	G	A	A	A	A	H	A	A	A	A	H	A	A	A	A	A	H
JAX00689569	9	33259832	0	T	A	A	T	A	T	T	A	A	T	H	T	H	A	A	A	H	A	T	T	T	T	A	T	A	H	H	A	H	A	T	H	A	T	A	T	A	H	N	H	H	H	A	T	A	H
JAX00169849	9	33266209	0	T	C	C	T	C	T	T	T	T	T	H	T	H	H	C	C	H	C	T	T	T	T	C	T	C	T	T	C	H	T	T	H	C	T	T	T	N	H	H	T	H	H	C	T	C	T
JAX00169850	9	33266382	0	A	T	T	A	T	A	A	T	T	A	H	A	H	T	T	T	H	T	A	A	A	A	T	A	T	H	H	T	H	T	A	H	T	A	T	A	T	H	H	H	H	H	T	A	T	H
JAX00689570	9	33287238	0	C	T	T	C	T	C	C	C	C	C	H	C	H	H	T	T	H	T	C	C	C	C	T	C	T	C	C	T	H	C	C	H	T	C	C	C	C	H	H	C	H	H	T	C	T	C
JAX00169851	9	33288289	0	C	A	A	C	A	C	C	C	C	C	H	C	H	H	A	A	H	A	C	C	C	C	A	C	A	C	C	A	H	C	C	H	A	C	C	C	C	H	H	C	H	H	A	C	A	C
JAX00689571	9	33289470	0	C	T	C	C	C	C	C	C	T	C	C	C	C	C	C	C	C	C	C	C	C	C	C	C	C	C	C	C	C	N	C	C	C	C	T	C	T	C	C	C	C	C	C	C	C	C
JAX00169852	9	33289845	0	C	A	A	C	A	C	C	C	C	C	H	C	H	N	A	A	H	A	C	C	C	C	A	C	A	C	C	A	H	C	C	H	A	C	C	C	C	H	H	C	H	H	A	C	A	C
JAX00689578	9	33300706	0	C	G	G	C	G	G	C	C	C	C	H	C	H	H	G	G	H	G	C	C	C	C	G	G	G	C	C	G	H	C	C	G	G	H	C	G	C	H	H	H	H	H	G	C	G	C
JAX00689579	9	33303596	0	C	T	T	C	T	T	T	C	C	C	H	C	N	H	T	T	N	T	C	C	C	T	T	T	T	H	C	T	H	C	C	T	T	T	C	T	C	H	H	H	H	H	T	C	T	C
JAX00689580	9	33304112	0	C	G	G	C	G	G	G	G	C	G	H	C	G	G	G	G	H	G	G	H	C	G	G	G	G	G	G	G	G	G	C	G	G	G	H	G	C	H	G	G	G	G	G	C	G	G
JAX00190454	9	33335152	0	A	G	G	A	G	G	G	G	G	G	H	A	G	G	G	G	H	G	G	H	A	G	G	G	G	G	G	G	G	G	A	G	G	G	G	G	G	H	G	G	G	G	G	A	G	G
JAX00169857	9	33380587	0	T	G	G	T	G	G	G	G	G	T	H	T	H	G	G	G	H	G	T	T	T	G	G	G	G	G	H	G	H	G	T	G	G	G	G	G	G	H	H	G	H	H	G	T	G	H
JAX00689586	9	33382162	0	C	T	C	C	C	C	C	C	T	C	C	C	C	C	C	C	C	C	C	C	C	C	C	C	C	C	C	C	C	C	C	C	C	C	H	C	T	C	C	C	C	C	C	C	C	C
JAX00689591	9	33402363	0	A	G	A	A	A	A	A	G	A	A	A	A	A	H	A	A	A	A	A	A	A	A	A	A	A	H	H	A	A	G	A	A	A	A	H	A	A	A	A	H	A	A	A	A	A	H
JAX00169860	9	33427050	0	C	T	T	C	T	T	T	C	C	C	H	C	H	H	T	T	H	T	C	C	C	T	T	T	T	H	C	T	H	C	C	T	T	T	C	T	C	H	H	H	H	H	T	C	T	C
JAX00169864	9	33461187	0	T	C	C	T	C	C	T	T	T	T	H	T	H	H	C	C	H	C	T	T	T	T	C	C	C	T	T	C	H	T	T	C	C	H	T	C	T	H	H	H	H	H	C	T	C	T
JAX00169865	9	33461752	0	T	G	T	T	T	T	T	G	G	T	T	T	T	H	T	T	T	T	T	T	T	T	T	T	T	H	H	T	T	G	T	T	T	T	G	T	G	T	T	H	T	T	T	T	T	H
JAX00689597	9	33464130	0	C	T	T	C	T	T	T	C	C	C	H	C	H	H	T	T	H	N	C	C	C	T	T	T	T	T	C	T	N	C	C	T	T	T	C	T	C	H	H	T	H	H	T	C	T	C
JAX00236607	9	33491556	0	T	A	T	T	T	T	T	A	A	T	T	T	T	H	T	T	T	T	T	T	T	T	T	T	T	H	N	T	T	A	T	T	T	T	A	T	A	T	T	H	T	T	T	T	T	H
[truncated: 7,304 more rows]
[truncated: 119 more columns]
