# Supplementary material for: Modeling Host Genetic Regulation of Influenza Pathogenesis in the Collaborative Cross
Source: PLoS Pathog. 2013 Feb 28;9(2):e1003196. doi: 10.1371/journal.ppat.1003196 (PMC3585141; doi:10.1371/journal.ppat.1003196)
Supplement: Dataset S2 — Genotypes of Pre-CC animals. (ZIP) [file ppat.1003196.s002.zip › chrX.csv]

						A	B	C	D	E	F	G	H	GDACBHFE	DHGFEBCA	DFBHAECG	AEHGDCFB	BGAFDECH	FCEHGDAB	EBDGAFCH	CFEDHABG	GHBDCAFE	DHBGAFCE	AEDGBHFC	EDFCBHGA	EDAFGCBH	EBAFCGDH	CGDEFBHA	EDBGCHAF	CEBHDFAG	AEBGDFCH	BEHDFACG	HCDBAEFG	AEFGDBHC	BHCEAFDG	BGFEHDAC	EAFCDHGB	EBGAFDHC	CHAEDGBF	BFDGAECH	EAGBHCFD	ECBFAGDH	FCBHAEDG	CAFGEHDB	BHDFAGCE	GFEBCHAD	AFECDHGB	AFDGEBHC	EDFGABHC
id	chr	position	array	call0	call2	A/J	C57Bl/6J	129SvlmJ	NOD/LtJ	NZO/HlLtJ	CAST/EiJ	PWK/PhJ	WSB/EiJ	OR157f52	OR941f70	OR3467f46	OR4251f139	OR5415f124	OR2291f89	OR3087f42	OR739f146	OR867f169	OR3548f45	OR3007f48	OR3078f48	OR3291f40	OR3358f52	OR692f155	OR3207f45	OR3426f49	OR3168f55	OR780f63	OR3370f40	OR3154f39	OR3389f49	OR291f146	OR3181f47	OR3289f54	OR3076f38	OR3061f41	OR3067f39	OR3594f40	OR5019f133	OR5049f136	OR5118f134	OR4587f141	OR5091f130	OR5612f134	OR3584f50
JAX00723415	20	4588834	0	G	C	G	G	G	G	G	C	C	G	G	H	G	G	G	G	G	G	G	H	G	G	H	G	C	G	G	G	G	G	C	C	H	G	G	G	G	G	H	H	G	G	G	G	G	C
JAX00176639	20	4621410	0	A	G	A	A	A	A	A	G	G	A	A	H	A	A	A	A	A	A	A	N	A	A	H	A	G	A	A	A	A	A	G	G	N	A	A	A	A	A	H	H	A	A	A	A	A	G
JAX00708539	20	4630308	0	C	T	C	C	C	C	C	T	T	C	C	H	C	C	C	C	C	C	C	N	C	C	H	C	T	C	C	C	C	C	T	T	H	C	C	C	C	C	H	H	C	C	C	C	C	T
JAX00708542	20	4643461	0	A	G	A	A	A	A	A	G	A	A	A	A	A	A	A	A	A	A	A	H	A	A	A	A	A	A	A	A	A	A	G	G	H	A	A	A	A	A	A	H	A	A	A	A	A	G
JAX00708545	20	4672170	0	C	T	C	C	C	C	C	T	C	C	C	C	C	C	C	C	C	C	C	H	C	C	C	C	C	C	C	C	C	C	T	T	H	C	C	C	C	C	C	H	C	C	C	C	C	T
JAX00176642	20	4675155	0	G	A	A	G	A	G	G	G	G	A	G	G	G	A	H	G	G	G	G	G	G	G	H	A	G	A	G	A	A	G	G	G	H	A	G	A	G	A	G	G	H	G	A	A	A	G
JAX00176643	20	4675223	0	G	A	A	G	A	G	G	G	G	A	G	G	G	A	H	G	G	G	G	G	G	G	N	A	G	A	G	A	A	G	G	G	H	A	G	A	G	A	G	G	H	G	A	A	A	G
JAX00708549	20	4769356	0	C	T	C	C	C	C	C	C	T	C	C	H	C	C	C	C	C	C	C	C	C	C	H	C	T	C	C	C	C	C	C	C	C	C	C	C	C	C	H	C	C	C	C	C	C	C
JAX00176645	20	4789005	0	G	A	A	G	A	G	G	G	G	A	G	G	G	A	H	G	G	G	G	G	G	G	H	A	G	A	G	A	A	G	G	G	H	A	G	A	G	A	G	G	H	G	A	A	A	G
JAX00708562	20	4930560	0	C	T	C	C	C	C	C	C	T	C	N	N	H	H	H	H	H	H	H	H	H	H	T	N	T	H	H	H	H	H	H	H	H	H	N	H	H	H	H	C	C	C	C	N	C	C
JAX00176655	20	4939624	0	G	A	G	G	G	G	G	A	A	G	G	H	G	G	G	G	G	G	G	H	G	G	H	G	A	G	G	G	G	G	A	A	H	G	G	G	G	G	H	H	G	G	G	G	G	A
JAX00708565	20	4957351	0	A	C	A	A	A	A	A	C	A	A	A	A	A	A	A	A	A	A	A	H	A	A	A	A	A	A	A	A	A	A	C	C	H	A	A	A	A	A	A	H	A	A	A	A	A	C
JAX00176658	20	4978234	0	G	T	G	G	G	G	G	T	G	G	G	G	G	G	G	G	G	G	G	H	G	G	G	G	G	G	G	G	G	G	T	T	H	G	G	G	G	G	G	H	G	N	G	G	G	T
JAX00176659	20	4979222	0	C	T	C	C	C	C	C	C	C	T	C	C	C	T	C	C	C	C	C	C	C	C	C	C	C	T	C	C	C	C	C	C	H	H	C	C	C	C	C	C	C	C	C	C	C	C
JAX00708567	20	4988773	0	G	A	G	G	G	G	G	G	A	G	G	H	G	G	G	G	G	G	G	G	G	G	H	G	A	G	G	G	G	G	G	G	G	G	G	G	G	G	N	G	G	G	G	G	G	G
JAX00708569	20	4993063	0	C	A	C	C	C	C	C	A	C	C	C	C	C	C	C	C	C	C	C	N	C	C	C	C	C	C	C	C	C	C	A	A	H	C	C	C	C	C	C	H	C	C	C	C	C	A
JAX00708570	20	5018415	0	G	A	G	G	G	G	G	A	A	G	G	H	N	G	N	G	G	N	G	H	G	G	H	N	A	G	G	G	G	G	A	A	H	N	G	H	G	G	H	H	G	G	N	G	G	A
JAX00176664	20	5051114	0	C	T	C	C	C	C	C	T	C	C	C	C	C	C	C	C	C	C	C	H	C	C	C	C	C	C	C	C	C	C	T	T	C	C	C	C	C	C	C	H	C	C	C	C	C	T
JAX00176665	20	5051533	0	A	C	A	A	A	A	A	C	A	A	A	A	A	H	A	A	A	N	A	A	A	A	A	A	A	N	A	A	A	A	C	C	H	A	A	A	A	A	A	A	A	A	A	A	A	C
JAX00708577	20	5095765	0	C	T	C	C	C	C	C	T	C	C	C	C	C	C	C	C	C	C	C	H	C	C	C	C	C	C	C	C	C	C	T	T	H	C	C	C	C	C	C	H	C	C	C	C	C	T
JAX00708583	20	5154663	0	T	C	T	T	T	C	T	C	C	T	T	T	C	T	H	T	T	T	T	C	C	T	T	T	C	T	T	T	T	T	C	C	T	T	T	T	H	T	T	T	T	C	T	T	T	C
JAX00176675	20	5181568	0	C	T	C	C	C	C	C	T	C	C	C	C	C	C	C	C	C	C	C	H	C	C	C	C	C	C	C	C	C	C	T	T	H	C	C	C	C	C	C	H	C	C	C	C	C	T
JAX00238496	20	5226230	0	C	A	C	C	C	C	C	C	A	C	C	H	C	C	C	C	C	C	C	C	C	C	H	C	A	C	C	C	C	C	C	C	C	C	C	C	C	C	H	C	C	C	C	C	C	C
JAX00708589	20	5229659	0	G	A	G	G	G	G	G	G	A	G	G	G	G	G	G	G	G	G	G	G	G	G	G	G	H	G	G	G	G	G	G	G	G	G	G	G	G	G	H	G	G	G	G	G	G	G
JAX00176681	20	5260304	0	C	A	C	C	C	A	C	A	A	A	C	H	A	A	H	C	C	C	C	A	A	C	H	C	A	A	C	C	C	C	A	A	A	H	C	C	H	C	H	H	C	A	C	C	C	A
JAX00708594	20	5275546	0	C	G	C	C	C	G	C	C	C	G	C	C	G	H	H	C	C	C	C	H	G	C	C	C	C	G	C	C	C	C	C	C	H	H	C	C	H	C	C	C	C	N	C	C	C	N
JAX00708596	20	5275668	0	G	C	G	G	G	G	G	C	G	G	G	G	G	G	G	G	G	G	G	H	G	G	G	G	G	G	G	G	G	G	C	C	H	G	G	G	G	G	G	H	G	G	G	G	G	C
JAX00708598	20	5276284	0	A	G	A	A	A	G	A	G	G	G	A	H	G	G	H	A	A	A	A	G	G	A	H	A	G	G	A	A	A	A	G	G	G	H	A	A	H	A	H	N	A	G	A	A	A	G
JAX00708599	20	5277076	0	A	T	A	A	A	A	A	A	T	A	A	H	A	A	A	A	A	A	A	A	A	A	H	A	T	A	A	A	A	A	A	A	A	A	A	A	A	A	H	A	A	A	A	A	A	A
JAX00176687	20	5343508	0	G	A	G	G	G	G	G	A	A	G	G	H	G	G	G	G	G	G	G	H	G	G	H	G	A	G	G	G	G	G	A	A	H	G	G	G	G	G	H	H	G	G	G	G	G	A
JAX00708604	20	5356329	0	G	T	G	G	G	G	G	G	T	G	N	H	H	H	N	G	G	G	G	H	H	G	T	G	T	H	G	G	G	G	H	N	H	G	G	G	H	G	T	N	G	H	G	G	G	N
JAX00708617	20	5442883	0	A	T	A	A	A	A	A	A	A	T	A	A	A	T	A	A	A	A	A	A	A	A	A	A	A	T	A	A	A	A	A	A	H	H	A	A	A	A	A	A	A	A	A	A	A	A
JAX00176694	20	5445645	0	A	T	A	A	A	T	A	A	A	T	A	A	T	T	H	A	A	A	A	H	T	A	A	A	A	T	A	A	A	A	A	A	H	H	A	A	H	A	A	A	A	T	A	A	A	A
JAX00708619	20	5490116	0	G	T	G	G	G	G	G	G	G	T	G	G	G	T	G	G	G	G	G	G	G	G	G	G	G	T	G	G	G	G	G	G	H	H	G	G	G	G	G	G	G	G	G	G	G	G
JAX00708621	20	5492648	0	C	T	C	C	C	C	C	C	T	C	C	H	C	C	C	C	C	C	C	C	C	C	H	C	T	C	C	C	C	C	C	C	C	C	C	C	C	C	H	C	C	C	C	C	C	C
JAX00708628	20	5532380	0	C	T	C	C	C	C	C	C	C	T	C	C	C	T	C	C	C	C	C	C	C	C	C	C	C	T	C	C	C	C	C	C	H	H	C	C	C	C	C	C	C	C	C	C	C	C
JAX00176701	20	5536394	0	G	A	G	G	G	A	G	A	A	A	G	H	A	A	H	G	G	G	G	A	A	G	H	G	A	A	G	G	G	G	A	A	N	G	G	G	H	G	H	H	G	A	G	G	G	A
JAX00708630	20	5544897	0	T	C	T	T	T	T	T	C	T	T	T	T	T	T	T	T	T	T	T	N	T	T	T	T	T	T	T	T	T	T	C	C	H	T	T	T	T	T	T	H	T	T	T	T	T	C
JAX00708634	20	5592187	0	T	G	T	T	T	G	T	G	G	G	T	H	G	G	H	T	T	T	T	G	G	T	H	T	G	G	T	T	T	T	G	G	G	H	T	T	H	T	H	H	T	G	T	T	T	G
JAX00708635	20	5594097	0	T	A	T	T	T	A	T	A	A	A	T	T	A	A	H	T	T	T	T	A	A	T	T	T	H	A	T	T	T	T	A	A	A	H	T	T	H	T	T	H	T	A	T	T	T	A
JAX00708636	20	5605924	0	A	G	A	A	A	A	A	G	A	A	A	A	A	A	A	A	A	A	A	H	A	A	A	A	A	A	A	A	A	A	G	G	H	A	A	A	A	A	A	H	A	A	A	A	A	G
JAX00176706	20	5610364	0	G	A	G	G	G	G	G	A	G	G	G	G	G	G	G	G	G	G	G	G	G	G	G	G	G	G	G	G	G	G	A	A	G	G	G	G	G	G	G	G	G	G	G	G	G	A
JAX00176708	20	5612560	0	A	G	A	A	A	A	A	G	A	A	A	A	A	A	A	A	A	A	A	H	A	A	A	A	A	A	A	A	A	A	G	G	N	A	A	A	A	A	A	H	A	A	A	A	A	G
JAX00176709	20	5644619	0	G	A	G	G	G	G	G	A	G	G	G	G	G	G	G	G	G	G	G	H	G	G	G	G	H	G	G	G	G	G	A	A	H	G	G	G	G	G	G	H	G	G	G	G	G	A
JAX00708639	20	5675385	0	T	C	T	T	T	T	T	C	C	T	T	H	T	T	T	T	T	T	T	H	T	T	H	T	C	T	T	T	T	T	C	C	H	T	T	T	T	T	H	H	T	T	T	T	T	C
JAX00708642	20	5699381	0	A	T	A	A	A	T	A	T	T	A	A	H	T	A	H	A	A	A	A	T	T	A	H	A	T	A	A	A	A	A	T	T	H	A	A	A	H	A	H	H	A	T	A	A	A	T
JAX00176713	20	5701093	0	T	A	T	T	T	A	T	A	A	T	T	H	A	T	H	T	T	T	T	A	A	T	H	T	A	T	T	T	T	T	A	A	N	T	T	T	H	T	H	H	T	A	T	T	T	A
JAX00176714	20	5701132	0	T	A	T	T	T	T	T	A	T	T	T	T	T	T	T	T	T	T	T	H	T	T	T	T	T	T	T	T	T	T	A	A	H	T	T	T	T	T	T	H	T	T	T	T	T	A
JAX00176716	20	5740786	0	C	A	C	C	C	C	C	A	C	C	C	C	C	C	C	C	C	C	C	H	C	C	C	C	C	C	C	C	C	C	A	A	H	C	C	C	C	C	C	H	C	C	C	C	C	A
JAX00708655	20	5794263	0	T	G	T	T	T	G	T	G	G	G	T	H	G	G	H	T	T	T	T	G	G	T	H	T	G	G	T	T	T	T	G	G	G	H	T	T	H	T	H	H	T	G	T	T	T	G
JAX00708657	20	5794306	0	A	C	A	A	A	C	A	C	C	C	A	H	C	C	H	A	A	A	A	C	C	A	H	A	C	C	A	A	A	A	C	C	C	H	A	A	H	A	H	H	A	C	A	A	A	C
JAX00708659	20	5809887	0	C	T	C	C	C	T	C	C	C	T	C	C	T	T	H	C	C	C	C	C	T	C	C	C	C	T	C	C	C	C	C	C	H	N	C	C	C	C	C	C	C	T	C	C	C	C
JAX00708661	20	5810975	0	A	G	A	A	A	G	A	G	G	G	A	H	G	G	H	A	A	A	A	G	G	A	H	A	G	G	A	A	A	A	G	G	G	H	A	A	H	A	H	H	A	G	A	A	A	G
JAX00708662	20	5811298	0	A	G	A	A	A	A	A	A	G	A	H	H	H	H	H	H	H	H	H	H	H	H	G	H	G	H	H	H	H	H	H	H	H	H	H	H	H	H	H	H	H	H	H	H	H	H
JAX00708665	20	5829166	0	G	A	G	G	G	G	G	A	A	A	G	G	G	H	G	G	G	G	G	G	G	G	G	G	H	H	G	G	G	G	H	H	H	G	G	G	G	G	G	G	G	G	G	G	G	H
JAX00708684	20	6007021	0	G	A	G	G	G	G	G	G	A	G	G	H	G	G	G	G	G	G	G	G	G	G	H	G	A	G	G	G	G	G	G	G	G	G	G	G	G	G	H	G	G	G	G	G	G	G
JAX00176736	20	6018445	0	C	T	C	C	C	C	C	T	T	C	C	H	C	C	C	C	C	C	C	N	C	C	C	C	H	C	C	C	C	C	T	H	N	C	C	C	C	C	C	C	C	C	C	C	C	H
JAX00708688	20	6033502	0	T	C	T	T	T	T	T	C	C	T	T	H	T	T	T	T	T	T	T	H	T	T	H	T	C	T	T	T	T	T	C	C	H	T	T	T	T	T	H	H	T	T	T	T	T	C
JAX00708689	20	6034028	0	G	A	G	G	G	G	G	G	A	G	G	H	G	G	G	G	G	G	G	G	G	G	H	G	A	G	G	G	G	G	G	G	G	G	G	G	G	G	H	G	G	G	G	G	G	G
JAX00708691	20	6034336	0	A	G	A	A	A	A	A	G	G	A	A	H	A	A	A	A	A	A	A	H	A	A	H	A	N	A	A	A	A	A	G	G	H	A	A	A	A	A	H	H	A	A	A	A	A	G
JAX00176740	20	6059337	0	A	G	A	A	A	A	A	G	G	A	A	H	A	A	A	A	A	A	A	H	A	A	H	A	G	A	A	A	A	A	G	G	H	A	A	A	A	A	H	H	A	A	A	A	N	G
JAX00708697	20	6083970	0	C	T	C	C	C	C	C	T	C	C	C	C	C	C	C	C	C	C	C	H	C	C	C	C	C	C	C	C	C	C	T	T	H	C	C	C	C	C	C	H	C	C	C	C	C	T
JAX00708698	20	6089927	0	C	T	C	C	C	T	C	C	C	C	C	C	T	C	H	C	C	C	C	C	T	C	C	C	C	C	C	C	C	C	C	C	C	C	C	C	H	C	C	C	C	T	C	C	C	C
JAX00176744	20	6130778	0	G	A	G	G	G	G	G	G	A	G	G	H	G	G	G	G	G	G	G	G	G	G	H	G	A	G	G	G	G	G	G	G	G	G	G	G	G	G	H	G	G	G	G	G	G	G
JAX00176746	20	6144145	0	G	A	G	G	G	G	G	G	A	G	G	H	G	G	G	G	G	G	G	G	G	G	G	G	H	G	G	G	G	G	G	G	G	G	G	G	G	G	G	G	G	G	G	G	G	G
JAX00708707	20	6201127	0	C	T	C	C	C	C	C	C	T	C	C	H	C	C	C	C	C	C	C	C	C	C	H	C	T	C	C	C	C	C	C	C	C	C	C	C	C	C	H	C	C	C	C	C	C	C
JAX00176750	20	6219512	0	G	A	G	G	G	G	G	A	G	G	G	G	G	G	G	G	G	G	G	A	G	G	G	G	G	G	G	G	G	G	A	A	A	G	G	G	G	G	G	A	G	G	G	G	G	A
JAX00176752	20	6221161	0	G	T	G	G	G	G	G	T	T	G	G	H	G	G	G	G	G	G	G	H	G	G	H	G	T	G	G	G	G	G	T	T	H	G	G	G	G	G	G	G	G	G	G	G	G	N
JAX00708710	20	6241161	0	G	A	G	G	G	G	G	G	A	G	G	H	G	G	G	G	G	G	G	G	G	G	H	G	A	G	G	G	G	G	G	G	G	G	G	G	G	G	H	G	G	G	G	G	G	G
JAX00708712	20	6242331	0	T	C	T	T	T	T	T	C	C	T	T	H	T	T	T	T	T	T	T	H	T	T	H	T	C	T	T	T	T	T	C	C	H	T	T	T	T	T	H	H	T	T	T	T	T	C
JAX00708713	20	6242386	0	G	A	G	G	G	G	G	G	G	A	G	G	G	A	G	G	G	G	G	H	G	G	G	G	G	A	G	G	G	G	G	G	H	H	G	G	G	G	G	G	G	G	G	G	G	G
JAX00708716	20	6248098	0	T	C	T	T	T	T	T	T	C	T	T	H	T	T	T	T	T	T	T	T	T	T	H	T	C	T	T	T	T	N	T	T	T	T	T	T	T	T	H	H	H	H	H	H	H	H
JAX00176753	20	6251815	0	A	G	A	A	A	A	A	A	G	A	A	H	A	A	A	A	A	A	A	A	A	A	H	A	G	A	A	A	A	A	A	A	A	A	A	A	A	A	H	A	A	A	A	A	A	A
JAX00708719	20	6266287	0	G	A	G	G	G	G	G	G	A	G	G	H	G	G	G	G	G	G	G	G	G	G	H	G	A	G	G	G	G	G	G	G	G	G	G	G	G	G	H	G	G	G	G	G	G	G
JAX00708721	20	6287948	0	T	G	T	T	T	T	T	G	T	T	T	T	T	T	T	T	T	T	T	H	T	T	T	T	T	T	T	T	T	T	G	G	H	T	T	T	T	T	T	H	T	T	T	T	T	G
JAX00238508	20	6295048	0	T	C	T	T	T	T	T	C	C	T	T	H	T	T	T	T	T	T	T	H	T	T	H	T	C	T	T	T	T	T	C	C	H	T	T	T	T	T	H	H	T	T	T	T	T	H
JAX00176756	20	6296439	0	G	A	G	G	G	G	G	G	A	G	G	H	G	G	G	G	G	G	G	G	G	G	H	G	A	G	G	G	G	G	G	G	G	G	G	G	G	G	H	G	G	G	G	G	G	G
JAX00708722	20	6320269	0	T	C	T	T	T	T	T	C	T	T	T	T	T	T	T	T	T	T	T	H	T	T	T	T	T	T	T	T	T	T	C	C	H	T	T	T	T	T	T	H	T	T	T	T	T	H
JAX00708733	20	6415888	0	G	A	G	G	G	G	G	A	G	G	G	G	G	G	G	G	G	G	G	H	G	G	G	G	G	G	G	G	G	G	A	A	H	G	G	G	G	G	G	H	G	G	G	G	G	H
JAX00176766	20	6418342	0	G	C	G	G	G	G	G	C	C	G	G	H	G	G	G	G	G	G	G	H	G	G	H	G	C	G	G	G	G	G	C	C	H	G	G	G	G	G	H	H	G	G	G	G	G	H
JAX00708735	20	6420799	0	A	G	A	A	A	A	A	G	G	A	A	H	A	A	A	A	A	A	A	A	A	A	H	A	G	A	A	A	A	A	G	G	A	A	A	A	A	A	H	A	A	A	A	A	A	A
JAX00708737	20	6444608	0	G	A	G	G	G	G	G	G	A	G	G	H	G	G	G	G	G	G	G	G	G	G	H	G	A	G	G	G	G	G	G	G	G	G	G	G	G	G	H	G	G	G	G	G	G	G
JAX00176769	20	6458971	0	C	G	C	C	C	C	C	G	C	C	C	C	C	C	C	C	C	C	C	H	C	C	C	C	C	C	C	C	C	C	G	G	H	C	C	C	C	C	C	N	C	C	C	C	C	H
JAX00708740	20	6476373	0	C	T	C	C	C	C	C	T	C	C	C	C	C	C	C	C	C	C	C	H	C	C	C	C	C	C	C	C	C	C	T	T	H	C	C	C	C	C	C	H	C	C	C	C	C	H
JAX00176772	20	6503630	0	G	C	G	G	G	G	G	C	C	G	G	H	G	G	G	G	G	G	G	H	G	G	H	G	C	G	G	G	G	G	C	C	H	G	G	G	G	G	H	H	G	G	G	G	G	H
JAX00176773	20	6503646	0	G	T	G	G	G	G	G	T	T	G	G	H	G	G	G	G	G	G	G	H	G	G	H	G	T	G	G	G	G	G	T	T	H	G	G	G	G	G	H	H	G	G	G	G	G	H
JAX00708744	20	6543662	0	T	C	T	T	T	T	T	C	C	T	T	H	T	T	T	T	T	T	T	H	T	T	H	T	C	T	T	T	T	T	C	C	H	T	T	T	T	T	H	H	T	T	T	T	T	H
JAX00176775	20	6543790	0	A	C	A	A	A	C	A	C	C	C	A	H	C	C	H	A	A	A	A	C	C	A	H	A	C	A	A	A	A	A	C	C	C	H	A	A	H	A	N	H	A	C	A	A	A	H
JAX00708748	20	6572447	0	A	G	A	A	A	A	A	G	G	G	A	H	A	G	A	A	A	A	A	G	A	A	H	A	G	A	A	A	A	A	G	G	G	H	A	A	A	A	H	H	A	A	A	A	A	H
JAX00176779	20	6586635	0	T	A	T	T	T	A	T	T	T	A	T	T	A	A	H	T	T	T	T	H	A	T	T	T	T	T	T	T	T	T	T	T	H	H	T	T	H	T	T	T	T	A	T	T	T	T
JAX00708755	20	6587222	0	T	C	T	T	T	T	T	C	T	T	T	T	T	T	T	T	T	T	T	H	T	T	T	T	T	T	T	T	T	T	C	C	H	T	T	T	T	T	T	H	T	T	T	T	T	H
JAX00708759	20	6627971	0	G	A	G	G	G	G	G	G	A	G	G	G	G	G	G	G	G	G	G	G	G	G	G	G	H	G	G	G	G	G	G	G	G	G	G	G	G	G	G	G	G	G	G	G	G	G
JAX00708766	20	6642169	0	G	A	G	G	G	G	G	A	A	G	G	H	G	G	G	G	G	G	G	H	G	G	H	G	A	G	G	G	G	G	A	A	H	G	G	G	G	G	H	H	G	G	G	G	G	H
JAX00176784	20	6660922	0	A	G	A	A	A	A	A	G	G	A	A	H	A	A	A	A	A	A	A	H	A	A	H	A	G	A	A	A	A	A	G	G	H	A	A	A	A	A	H	H	A	A	A	A	A	H
JAX00708767	20	6670621	0	A	T	A	A	A	A	A	T	T	A	A	H	A	A	A	A	A	A	A	H	A	A	H	A	T	A	A	A	A	A	T	T	H	A	A	A	A	A	H	H	A	A	A	A	A	H
JAX00708770	20	6690775	0	T	C	T	T	T	T	T	C	C	T	T	H	T	T	T	T	T	T	T	H	T	T	H	T	C	T	T	T	T	T	C	C	H	T	T	T	T	T	H	H	T	T	T	T	T	H
JAX00708779	20	6711094	0	C	T	C	C	C	C	C	T	T	T	C	H	C	T	C	C	C	C	C	T	C	C	H	C	T	C	C	C	C	C	T	T	T	H	C	C	C	C	H	H	C	C	C	C	C	H
JAX00708789	20	6771142	0	G	A	G	G	G	G	G	G	A	G	G	H	G	G	G	G	G	G	G	G	G	G	H	G	A	G	G	G	G	G	G	G	G	G	G	G	G	G	H	G	G	G	G	G	G	G
JAX00176792	20	6776304	0	T	C	T	T	T	C	T	C	C	C	T	H	C	C	H	T	T	T	T	C	C	T	H	T	C	T	T	T	T	T	C	C	C	H	T	T	H	T	N	H	T	C	T	T	T	H
JAX00176794	20	6792882	0	G	A	G	G	G	A	G	G	G	G	G	H	A	G	H	G	G	G	G	G	A	G	G	G	G	G	G	G	G	G	G	G	G	G	G	G	H	G	G	G	G	H	G	G	G	G
JAX00176796	20	6821540	0	A	G	A	A	A	A	A	G	G	A	A	H	A	A	A	A	A	A	A	A	A	A	N	A	H	A	A	A	A	A	G	G	N	A	A	A	A	A	N	N	A	A	A	A	A	A
JAX00708793	20	6834084	0	G	A	G	G	G	G	G	G	A	G	G	A	G	G	G	G	G	G	G	G	G	G	H	G	A	G	G	G	G	G	G	G	G	G	G	G	G	G	G	G	G	G	G	G	G	G
JAX00708794	20	6841483	0	T	C	T	T	T	T	T	C	C	T	T	H	T	T	T	T	T	T	T	H	T	T	H	T	C	T	T	T	T	T	C	C	H	T	T	T	T	H	H	H	T	T	T	T	T	H
JAX00176800	20	6862641	0	C	A	C	C	C	A	C	C	C	C	C	C	A	C	H	C	C	C	C	C	A	C	C	C	C	C	C	C	C	C	C	C	C	C	C	C	H	C	C	C	C	A	C	C	C	C
JAX00708796	20	6873891	0	A	G	A	A	A	A	A	G	A	A	A	A	A	A	A	A	A	A	A	H	A	A	A	A	A	A	A	A	A	A	G	G	H	A	A	A	A	A	A	H	A	A	A	A	A	H
JAX00708797	20	6877740	0	G	A	G	G	G	G	G	A	A	G	G	H	G	G	G	G	G	G	G	H	G	G	H	G	A	G	G	G	G	G	A	A	H	G	G	G	G	G	H	H	G	G	G	G	G	H
JAX00708798	20	6882454	0	G	C	G	G	G	G	G	G	C	G	G	H	G	G	G	G	G	G	G	G	G	G	H	G	C	G	G	G	G	G	G	G	G	G	G	G	G	G	H	G	G	G	G	G	G	G
JAX00708799	20	6882673	0	T	C	T	T	T	T	T	C	T	T	T	T	T	T	T	T	T	T	T	H	T	T	T	T	T	T	T	T	T	T	C	C	H	T	T	T	T	T	T	H	T	T	T	T	T	H
JAX00708800	20	6894685	0	G	A	G	G	G	G	G	G	A	G	G	H	G	G	G	G	G	G	G	G	G	G	H	G	A	G	G	G	G	G	G	G	G	G	G	G	G	G	H	G	G	G	G	G	G	G
JAX00708804	20	6908531	0	C	T	C	C	C	C	C	C	T	C	C	H	C	C	C	C	C	C	C	C	C	C	H	C	T	C	C	C	C	C	C	C	C	C	C	C	C	C	H	C	C	C	C	C	C	C
JAX00238519	20	6933397	0	A	G	A	A	A	A	A	A	G	A	A	H	A	A	A	A	A	A	A	A	A	A	H	A	G	A	A	A	A	A	A	A	A	A	A	A	A	A	H	A	A	A	A	A	A	A
JAX00708821	20	7055806	0	C	T	C	C	C	C	C	C	C	T	C	C	C	T	C	C	C	C	C	H	C	C	C	C	C	C	C	C	C	C	C	C	H	H	C	C	C	C	C	C	C	N	C	C	C	C
JAX00176813	20	7056214	0	T	G	T	T	T	G	T	G	G	G	T	H	G	G	H	T	T	T	T	G	G	T	H	T	G	T	T	T	T	T	G	G	G	H	T	T	H	T	H	H	T	G	T	T	T	H
JAX00708823	20	7070709	0	A	G	A	A	A	A	A	G	G	A	A	H	A	A	A	A	A	A	A	H	A	A	H	A	G	A	A	A	A	A	G	G	H	A	A	A	A	A	H	H	A	A	A	A	A	H
JAX00708829	20	7111347	0	C	G	C	C	C	C	C	G	C	C	C	C	C	C	C	C	C	C	C	G	C	C	C	C	C	C	C	C	C	C	G	G	G	C	C	C	C	C	C	G	C	N	C	C	C	G
JAX00708830	20	7111730	0	G	C	G	G	G	G	G	G	G	C	G	G	G	C	G	G	G	G	G	N	G	G	G	G	G	G	G	G	G	G	G	G	N	H	G	G	G	G	G	G	G	G	G	G	G	G
JAX00708831	20	7112797	0	A	G	A	A	A	A	A	G	G	A	A	H	A	A	A	A	A	A	A	H	A	A	H	A	G	A	A	A	A	A	G	G	H	A	A	A	A	A	A	H	A	A	A	A	A	H
JAX00708833	20	7113705	0	C	T	C	C	C	C	C	T	C	C	C	C	C	C	C	C	C	C	C	H	C	C	C	C	C	C	C	C	C	C	T	T	H	C	C	C	C	C	C	H	C	C	C	C	C	H
JAX00176820	20	7127848	0	C	T	C	C	C	T	C	T	C	T	C	C	T	T	H	C	C	C	C	T	T	C	C	C	C	C	C	C	C	C	T	T	T	H	C	C	H	C	C	N	C	T	C	C	C	H
JAX00238525	20	7133674	0	A	G	A	A	A	A	A	G	G	A	A	H	A	A	A	A	A	A	A	H	A	A	H	A	G	A	A	A	A	A	G	G	H	A	A	A	A	A	H	N	A	A	A	A	A	H
JAX00176823	20	7176291	0	G	C	G	G	G	G	G	C	G	G	G	G	G	G	G	G	G	G	G	H	G	G	G	G	G	G	G	G	G	G	C	C	H	G	G	G	G	G	G	H	G	G	G	G	G	H
JAX00708837	20	7177593	0	C	T	C	C	C	C	C	C	T	C	C	H	C	C	C	C	C	C	C	C	C	C	H	C	T	C	C	C	C	C	C	C	C	C	C	C	C	C	H	C	C	C	C	C	C	C
JAX00238526	20	7179896	0	G	A	G	G	G	G	G	G	A	G	G	H	G	G	G	G	G	G	G	G	G	G	H	G	A	G	G	G	G	G	G	G	G	G	G	G	G	G	H	G	G	G	G	G	G	G
JAX00238527	20	7179980	0	G	A	G	G	G	G	G	G	A	G	G	H	G	N	G	G	G	H	G	G	G	G	H	G	A	G	G	G	G	G	G	G	G	G	G	G	G	G	H	G	G	N	G	G	G	G
JAX00708840	20	7212536	0	G	T	G	G	G	T	G	G	G	G	G	G	T	G	H	G	G	G	G	G	T	G	G	G	G	G	G	G	G	G	G	G	G	G	G	G	H	G	G	G	G	T	G	G	G	G
JAX00176825	20	7221851	0	C	T	C	C	C	C	C	T	T	C	C	H	C	C	C	C	C	C	C	H	C	C	H	C	T	C	C	C	C	C	T	T	H	C	C	C	C	C	H	H	C	C	C	C	C	H
JAX00176826	20	7221913	0	G	T	G	G	G	G	G	T	T	G	G	H	G	G	G	G	G	G	G	G	G	G	H	G	T	G	G	G	G	G	H	H	H	G	G	G	G	G	H	G	G	G	G	G	G	G
JAX00176827	20	7222311	0	C	A	C	C	C	C	C	C	A	C	C	H	C	C	C	C	C	C	C	C	C	C	H	C	A	C	C	C	C	C	C	C	C	C	C	C	C	C	H	C	C	C	C	C	C	C
JAX00176828	20	7263181	0	C	T	C	C	C	C	C	T	C	C	C	C	C	C	C	C	C	C	C	H	C	C	C	C	C	C	C	C	C	C	T	T	N	C	C	C	C	C	C	H	C	C	C	C	C	N
JAX00176830	20	7265313	0	A	T	A	A	A	A	A	T	T	A	A	H	A	A	A	A	A	A	A	H	A	A	H	A	T	A	A	A	A	A	T	T	H	A	A	A	A	A	H	H	A	A	A	A	A	H
JAX00708843	20	7292268	0	C	T	C	C	C	C	C	C	T	C	C	H	C	C	C	C	C	C	C	C	C	C	H	C	T	C	C	C	C	C	C	C	C	C	C	C	C	C	H	C	C	C	C	C	C	C
JAX00708846	20	7308369	0	C	G	C	C	C	C	C	C	G	C	C	C	C	C	C	C	C	C	C	C	C	C	C	C	G	C	C	C	C	C	C	C	C	C	C	C	C	C	C	C	C	C	C	C	C	C
JAX00708852	20	7350127	0	C	T	C	C	C	C	C	T	C	C	C	C	C	C	C	C	C	C	C	H	C	C	C	C	C	C	C	C	C	C	T	T	H	C	C	C	C	C	C	H	C	C	C	C	C	H
JAX00708855	20	7362164	0	G	A	G	G	G	G	G	G	A	G	G	N	G	G	G	G	G	G	G	G	G	G	H	G	A	G	G	G	G	G	G	G	G	G	G	G	G	G	G	G	G	G	G	G	G	G
JAX00708858	20	7396336	0	C	G	C	C	C	C	C	G	G	C	C	H	C	C	C	C	C	C	C	H	C	C	H	C	G	C	C	C	C	C	G	G	H	C	C	C	C	C	H	H	C	C	C	C	C	H
JAX00708859	20	7404673	0	T	C	T	T	C	T	T	C	C	T	T	H	T	T	T	T	T	T	T	H	T	T	H	T	C	C	T	T	T	T	C	C	H	T	T	C	T	C	H	H	T	T	C	T	T	H
JAX00176840	20	7420001	0	C	T	C	C	T	C	C	C	C	C	C	C	C	C	C	C	C	C	C	C	C	C	C	C	C	T	C	C	C	C	C	C	C	C	C	T	C	T	C	C	C	C	T	C	C	C
JAX00708864	20	7420235	0	G	T	G	G	G	G	G	T	G	G	G	G	G	G	G	G	G	G	G	H	G	G	G	G	G	G	G	G	G	G	T	T	H	G	G	G	G	G	G	H	G	G	G	G	G	H
JAX00176842	20	7432577	0	C	T	C	C	T	C	C	C	C	C	C	C	C	C	C	C	C	C	C	C	C	C	C	C	C	T	C	C	C	C	C	C	C	C	C	T	C	T	C	C	C	C	T	C	C	C
JAX00708866	20	7442476	0	T	C	T	T	C	T	T	T	T	T	T	T	T	T	T	T	T	T	T	T	T	T	T	T	T	C	T	T	T	T	T	T	T	T	T	C	T	C	T	T	T	T	C	T	T	T
JAX00708869	20	7484188	0	T	C	T	T	T	T	T	T	C	T	T	H	T	T	T	T	T	T	T	T	T	T	H	T	C	T	T	T	T	T	T	T	T	T	T	T	T	T	H	T	T	T	T	T	T	T
JAX00708872	20	7485379	0	C	G	C	C	C	C	C	G	C	C	C	C	C	C	C	C	C	C	C	H	C	C	C	C	C	C	C	C	C	C	G	G	H	C	C	C	C	C	C	H	C	C	C	C	C	H
JAX00708876	20	7491380	0	C	A	C	C	C	C	C	C	A	C	C	H	C	C	C	C	C	C	C	C	C	C	H	C	A	C	C	C	C	C	C	C	C	C	C	C	C	C	H	C	C	C	C	C	C	C
JAX00708877	20	7491445	0	C	T	C	C	C	C	C	T	T	C	C	H	C	C	C	C	C	C	C	H	C	C	H	C	T	C	C	C	C	C	T	T	H	C	C	C	C	C	H	H	C	C	C	C	C	H
JAX00708883	20	7608670	0	C	T	C	C	C	C	C	T	C	C	C	C	C	C	C	C	C	C	C	H	C	C	C	C	N	C	C	C	C	C	T	T	H	C	C	C	C	C	C	H	C	C	C	C	C	H
JAX00708884	20	7616429	0	T	G	T	T	T	T	T	G	G	T	T	N	T	T	T	T	T	T	T	H	T	T	H	T	G	T	T	T	T	T	G	G	H	T	T	T	T	T	H	H	T	T	T	T	T	H
JAX00708885	20	7616960	0	G	C	G	G	G	G	G	C	G	G	G	G	G	G	G	G	G	G	G	H	G	G	G	G	G	G	G	G	G	G	C	C	H	G	G	G	G	G	G	H	G	G	G	G	G	H
JAX00176855	20	7618005	0	C	T	C	C	C	C	C	T	T	C	C	H	C	C	C	C	C	C	C	H	C	C	H	C	T	C	C	C	C	C	T	T	H	C	C	C	C	C	C	H	C	C	C	C	C	H
JAX00176858	20	7667351	0	C	T	C	C	C	C	C	T	C	C	C	C	C	C	C	C	C	C	C	H	C	C	C	C	C	C	C	C	C	C	T	T	N	C	C	C	C	C	C	H	C	C	C	C	C	N
JAX00708892	20	7705016	0	A	G	A	A	A	A	A	G	G	A	A	H	A	A	A	A	A	A	A	H	A	A	H	A	G	A	A	A	A	A	G	G	H	A	A	A	A	A	H	H	A	A	A	A	A	H
JAX00708897	20	7763604	0	T	A	T	T	T	T	T	T	A	T	T	H	T	T	T	T	T	T	T	T	T	T	H	T	A	T	T	T	T	T	T	T	T	T	T	T	T	T	H	T	T	T	T	T	T	T
JAX00708898	20	7763635	0	G	A	G	G	G	G	G	G	A	G	G	H	G	G	G	G	G	G	G	G	G	G	H	G	A	G	G	G	G	G	G	G	G	G	G	G	G	G	H	G	G	G	G	G	G	G
JAX00176875	20	7850176	0	C	G	C	C	C	C	C	G	C	C	C	C	C	C	C	C	C	C	C	H	C	C	C	C	C	C	C	C	C	C	G	G	C	C	C	C	C	C	C	H	C	C	C	C	C	H
JAX00708906	20	7882427	0	T	A	T	T	T	T	T	A	A	T	T	H	T	T	T	T	T	T	T	T	T	T	N	T	A	T	T	T	T	T	H	H	T	T	T	T	T	T	N	T	T	T	T	T	T	T
JAX00708913	20	7910368	0	A	T	A	A	A	A	A	A	T	A	A	H	A	A	A	A	A	A	A	A	A	A	H	A	T	A	A	A	A	A	A	A	A	A	A	A	A	A	H	A	A	A	A	A	A	A
JAX00708914	20	7962297	0	G	A	G	G	G	G	G	A	G	G	G	G	G	G	G	G	G	G	G	G	G	G	G	G	G	G	G	G	G	G	A	A	G	G	G	G	G	G	G	G	G	G	G	G	G	N
JAX00708920	20	7992489	0	A	G	A	A	A	A	A	A	G	A	A	A	A	A	A	A	A	A	A	A	A	A	A	A	H	A	A	A	A	A	A	A	A	A	A	A	A	A	A	A	A	A	A	A	A	A
JAX00708925	20	8034131	0	G	A	G	G	G	G	G	A	A	G	G	H	G	G	G	G	G	G	G	A	G	G	H	G	A	G	G	G	G	G	A	A	H	G	G	G	G	G	H	H	G	H	G	G	G	H
JAX00708926	20	8035495	0	A	G	A	A	A	A	A	G	G	A	A	H	A	A	A	A	A	A	A	H	A	A	H	A	G	A	A	A	A	A	G	G	H	A	A	A	A	A	H	H	A	A	A	A	A	H
JAX00708928	20	8038832	0	C	T	C	C	C	C	C	T	C	C	C	C	C	C	C	C	C	C	C	H	C	C	C	C	C	C	C	C	C	C	T	T	H	C	C	C	C	C	C	H	C	C	C	C	C	H
JAX00238531	20	8056666	0	T	C	T	T	T	T	T	T	C	T	T	H	T	T	T	T	T	T	T	T	T	T	H	T	C	T	T	T	T	T	T	T	T	T	T	T	T	T	H	T	T	T	T	T	T	T
JAX00176890	20	8060922	0	A	G	A	A	A	A	A	G	G	G	A	H	A	G	A	A	A	A	A	G	A	A	H	A	G	A	A	A	A	A	G	G	G	H	A	A	A	A	H	H	A	A	A	A	A	H
JAX00708929	20	8062618	0	G	A	G	G	G	G	G	G	A	G	G	H	G	G	G	G	G	G	G	G	G	G	H	G	A	G	G	G	G	G	G	G	G	G	G	G	G	G	H	G	G	G	G	G	G	G
JAX00708930	20	8062690	0	G	A	G	G	G	G	G	A	A	G	G	H	G	G	G	G	G	G	G	H	G	G	H	G	A	G	G	G	G	G	A	A	H	G	G	G	G	G	G	H	G	G	G	G	G	H
JAX00708934	20	8091147	0	C	T	C	C	C	C	C	T	C	C	C	C	C	C	C	C	C	C	C	H	C	C	C	C	C	C	C	C	C	C	T	T	H	C	C	C	C	C	C	H	C	C	C	C	C	H
JAX00176891	20	8102158	0	C	A	C	C	A	C	C	C	C	C	C	C	C	C	C	C	C	C	C	C	C	C	C	C	C	A	C	C	C	C	C	C	C	C	C	A	C	A	C	C	C	C	A	C	C	C
JAX00176897	20	8170112	0	A	G	A	A	G	A	A	G	G	G	A	H	A	G	A	A	A	A	A	G	A	A	H	A	G	G	A	A	A	A	G	G	G	H	A	G	A	G	H	H	A	N	G	A	A	H
JAX00708941	20	8176750	0	G	C	G	G	G	G	G	C	C	G	G	H	G	G	G	G	G	G	G	H	G	G	H	G	C	G	G	G	G	G	C	C	H	G	G	G	G	G	G	H	G	G	G	G	G	H
JAX00708944	20	8240888	0	T	C	T	T	T	T	T	C	T	T	T	T	T	T	T	T	T	T	T	H	T	T	T	T	T	T	T	T	T	T	C	C	H	T	T	T	T	T	T	H	T	T	T	T	T	H
JAX00176903	20	8241174	0	A	T	A	A	T	A	A	A	A	A	A	A	A	A	A	A	A	A	A	A	A	A	A	A	A	T	A	A	A	A	A	A	A	A	A	T	A	T	A	A	A	A	T	A	A	A
JAX00708951	20	8273466	0	G	A	G	G	G	G	G	A	G	G	G	G	G	G	G	G	G	G	G	H	G	G	G	G	G	G	G	G	G	G	A	A	H	G	G	G	G	G	G	H	G	G	G	G	G	H
JAX00708952	20	8275384	0	C	T	C	C	C	C	C	T	T	C	C	H	C	C	C	C	C	C	C	H	C	C	H	C	T	C	C	C	C	C	T	T	H	C	C	C	C	C	H	H	C	C	C	C	C	H
JAX00708953	20	8275476	0	G	A	G	G	G	G	G	G	A	G	G	H	G	G	G	G	G	G	G	G	G	G	H	G	A	G	G	G	G	G	G	G	G	G	G	G	G	G	H	G	G	G	G	G	G	G
JAX00176905	20	8277561	0	C	A	C	C	A	C	C	A	A	A	C	H	C	A	C	C	C	C	C	A	C	C	H	C	A	A	C	C	C	C	A	A	A	N	C	A	C	A	H	H	C	C	A	C	C	H
JAX00708954	20	8301248	0	T	C	T	T	T	T	T	T	C	T	T	H	T	T	T	T	T	T	T	T	T	T	C	T	C	T	T	T	T	T	T	T	T	T	T	T	T	T	H	T	T	T	T	T	T	T
JAX00176907	20	8315055	0	C	T	C	C	T	C	C	C	T	T	C	H	C	T	C	C	C	C	C	H	C	C	H	C	T	T	C	C	C	C	C	C	H	H	C	T	C	T	H	C	C	C	T	C	C	C
JAX00176908	20	8315129	0	G	A	G	G	A	G	G	G	A	A	G	H	G	A	G	G	G	G	G	H	G	G	H	G	A	A	G	G	G	G	G	G	H	H	G	A	G	A	H	G	G	G	A	G	G	G
JAX00708960	20	8342180	0	C	T	C	C	C	C	C	T	C	T	C	C	C	H	C	C	C	C	C	N	C	C	C	C	C	C	C	C	C	C	T	T	H	C	C	C	C	C	C	C	C	C	C	C	C	C
JAX00238537	20	8369554	0	T	A	T	T	T	T	T	A	A	T	T	H	T	T	T	T	T	T	T	H	T	T	H	T	A	T	T	T	T	T	A	A	H	T	T	T	T	T	H	H	T	T	T	T	T	H
JAX00238538	20	8369819	0	G	T	G	G	G	G	G	T	T	G	G	H	G	G	G	G	G	G	G	H	G	G	H	G	T	G	G	G	G	G	T	T	H	G	G	G	G	G	H	H	G	G	G	G	G	H
JAX00176913	20	8393814	0	C	T	C	C	T	C	C	C	C	C	C	C	C	C	C	C	C	C	C	C	C	C	C	C	C	T	C	C	C	C	C	C	C	C	C	T	C	T	C	C	C	C	T	C	C	C
JAX00176914	20	8397818	0	T	G	T	T	G	T	T	G	G	G	T	H	T	G	T	T	T	T	T	G	T	T	H	T	G	G	T	T	T	T	G	G	G	H	T	G	T	G	H	H	T	T	G	T	T	H
JAX00176918	20	8447027	0	C	G	C	C	G	C	C	G	C	C	C	C	C	C	C	C	C	C	C	H	C	C	C	C	C	G	C	C	C	C	G	G	H	C	C	G	C	G	C	H	C	C	G	C	C	H
JAX00176920	20	8464646	0	T	C	T	T	C	T	C	C	C	T	T	H	T	T	T	C	T	C	T	H	T	C	H	T	C	C	T	T	T	C	C	C	H	T	C	C	T	C	C	H	H	T	C	T	H	H
JAX00708982	20	8465673	0	C	G	C	C	C	C	C	G	G	C	C	G	C	C	C	C	C	C	C	N	C	C	G	C	G	C	C	C	C	C	G	G	N	C	C	C	C	C	H	N	C	C	C	C	C	H
JAX00708986	20	8470210	0	T	G	T	T	T	T	T	G	T	T	T	T	T	N	T	T	T	T	T	G	T	N	T	T	T	T	T	T	T	T	G	G	G	T	T	T	T	T	T	G	T	T	T	T	T	G
JAX00708989	20	8474715	0	C	G	C	C	C	C	C	G	C	C	C	N	C	C	C	C	C	C	C	H	C	C	C	C	C	C	C	C	C	C	G	G	H	C	C	C	C	C	C	H	C	C	C	C	C	N
JAX00708995	20	8571981	0	G	A	G	G	A	G	A	G	G	A	G	G	G	A	G	A	G	A	G	H	G	A	G	G	G	A	G	G	G	A	G	G	H	N	A	A	G	A	H	G	H	G	A	G	H	G
JAX00708996	20	8571997	0	T	G	T	T	T	T	T	G	T	T	T	T	T	T	T	T	T	T	T	N	T	T	T	T	T	T	T	T	T	T	G	G	N	T	T	T	T	T	T	N	T	T	T	T	T	H
JAX00176927	20	8592025	0	T	C	T	T	C	T	C	C	C	C	T	H	T	C	T	C	T	C	T	C	T	C	H	T	C	C	T	T	T	C	C	C	C	H	C	C	T	C	C	H	H	T	C	T	H	H
JAX00176929	20	8593675	0	T	C	T	T	C	T	C	C	C	C	T	T	T	C	T	C	T	C	T	C	T	C	N	T	C	C	T	T	T	C	C	C	C	H	C	C	T	C	C	H	H	T	C	T	H	N
JAX00176930	20	8600458	0	G	A	G	G	A	G	A	G	G	A	G	G	G	A	G	A	G	A	G	H	G	A	G	G	G	A	G	G	G	A	G	G	H	H	A	A	G	A	H	G	H	G	A	G	H	G
JAX00176931	20	8603810	0	C	T	C	C	T	C	T	C	C	T	C	C	C	T	C	T	C	T	C	H	C	T	C	C	C	T	C	C	C	T	C	C	H	H	T	T	C	T	H	C	H	C	T	C	H	C
JAX00709000	20	8617588	0	G	A	G	G	G	G	G	A	G	G	G	G	G	G	G	G	G	G	G	H	G	G	G	G	G	G	G	G	G	G	A	A	H	G	G	G	G	G	G	H	G	G	G	G	G	H
JAX00709001	20	8627480	0	G	A	G	G	G	G	G	A	A	G	G	H	G	G	G	G	G	G	G	H	G	G	H	G	A	G	G	G	G	G	A	A	H	G	G	G	G	G	H	H	G	G	G	G	G	H
JAX00176934	20	8646812	0	A	T	A	A	A	A	A	A	T	A	A	H	A	A	A	A	A	A	A	A	A	A	H	A	T	A	A	A	A	A	A	A	A	A	A	A	A	A	H	A	A	A	A	A	A	A
JAX00176935	20	8646963	0	C	T	C	C	C	C	C	C	T	C	C	H	C	C	C	C	C	C	C	C	C	C	H	C	T	C	C	C	C	C	C	C	C	C	C	C	C	H	H	C	C	C	C	C	C	C
JAX00176936	20	8709313	0	A	G	A	A	G	A	G	G	G	G	A	H	A	G	A	G	A	G	A	G	A	G	H	A	G	G	A	A	A	G	G	G	G	H	G	G	A	G	G	H	H	A	G	A	H	H
JAX00176937	20	8716215	0	A	G	A	A	G	A	G	G	G	G	A	H	A	G	A	G	A	G	A	G	A	G	H	A	G	G	A	A	A	G	G	G	G	G	G	G	A	G	G	H	H	A	G	A	H	H
JAX00709008	20	8734689	0	C	A	C	C	C	C	C	C	A	C	C	H	C	C	C	C	C	C	C	C	C	C	H	C	A	C	C	C	C	C	C	C	C	C	C	C	C	C	H	C	C	C	C	C	C	C
JAX00176939	20	8738756	0	T	G	T	T	G	T	G	G	G	G	T	H	T	G	T	G	T	G	T	G	T	G	H	T	G	G	T	T	T	G	G	G	G	H	G	G	T	G	G	H	H	T	G	T	H	H
JAX00709011	20	8740334	0	T	A	T	T	T	T	T	T	A	T	T	H	T	T	T	T	T	T	T	T	T	T	H	T	A	T	T	T	T	T	T	T	T	T	T	T	T	T	H	T	T	T	T	T	T	T
JAX00709012	20	8740878	0	T	C	T	T	C	T	C	C	C	C	T	T	T	H	T	C	T	C	T	C	T	C	T	T	C	C	T	T	T	C	C	C	C	T	C	C	T	C	C	T	T	T	C	T	T	T
JAX00176943	20	8779516	0	A	G	A	A	A	A	A	G	G	A	A	H	A	A	A	A	A	A	A	H	A	A	H	A	G	A	A	A	A	A	G	G	H	A	A	A	A	A	H	H	A	A	A	A	A	H
JAX00709019	20	8795205	0	G	A	G	G	G	G	G	A	G	G	G	G	G	G	G	G	G	G	G	H	G	G	G	G	G	G	G	G	G	G	A	A	H	G	G	G	G	G	G	H	G	G	G	G	G	H
JAX00709020	20	8806538	0	C	T	C	C	T	C	T	C	C	T	C	C	C	T	C	T	C	T	C	H	C	T	C	C	C	T	C	C	C	T	C	C	H	H	T	T	C	T	H	C	H	C	T	C	H	C
JAX00176945	20	8816043	0	T	A	T	T	A	T	A	A	A	A	T	H	T	A	T	A	T	A	T	A	T	A	H	T	A	A	T	T	T	A	A	A	A	H	A	A	T	A	A	H	H	T	A	T	H	H
JAX00176948	20	8844754	0	G	T	G	G	T	G	T	G	G	G	G	G	G	G	G	T	G	T	G	G	G	T	G	G	G	T	G	G	G	T	H	H	G	G	T	T	G	T	H	G	H	G	T	G	H	G
JAX00176950	20	8860298	0	G	A	G	G	G	G	G	A	A	G	G	H	G	G	G	G	G	G	G	H	G	G	N	G	A	G	G	G	G	G	A	A	H	G	G	G	G	G	H	H	G	G	G	G	G	H
JAX00709024	20	8873714	0	G	A	G	G	G	G	G	A	G	G	G	G	G	G	G	G	G	G	G	H	G	G	G	G	H	G	G	G	G	G	A	A	H	G	G	G	G	G	G	H	G	G	G	G	G	H
JAX00709025	20	8881985	0	A	C	A	A	A	A	A	A	C	A	A	C	A	A	A	A	A	A	N	A	A	A	N	A	C	A	N	A	A	A	H	C	N	A	A	N	A	A	H	A	A	A	A	A	A	A
JAX00238547	20	8886198	0	A	T	A	A	A	A	A	A	T	A	A	H	A	A	A	A	A	A	A	A	A	A	N	A	T	A	A	A	A	A	H	H	A	A	A	A	A	A	T	A	A	A	A	A	A	A
JAX00238549	20	8890234	0	A	C	A	A	A	A	A	A	C	A	A	H	A	A	A	A	A	A	A	A	A	A	H	A	C	A	A	A	A	A	A	A	A	A	A	A	A	A	H	A	A	A	A	A	A	A
JAX00176951	20	8899052	0	T	C	T	T	T	T	T	C	C	T	T	T	T	T	T	T	T	T	T	T	T	T	T	T	C	T	T	T	T	T	C	C	T	T	T	T	T	T	T	T	T	T	T	T	T	T
JAX00176956	20	8946466	0	C	T	C	C	C	C	C	T	T	C	C	H	C	C	C	C	C	C	C	H	C	C	H	C	T	C	C	C	C	C	T	T	H	C	C	C	C	C	H	H	C	C	C	C	C	H
JAX00709034	20	8960873	0	G	A	G	G	G	G	G	A	G	G	G	N	G	N	G	G	G	G	G	H	G	G	G	G	G	G	G	G	G	G	A	A	H	G	G	G	G	G	G	H	G	G	G	G	G	H
JAX00709035	20	8968618	0	C	T	C	C	C	C	C	C	T	C	C	H	C	C	C	C	C	C	C	C	C	C	H	C	T	C	C	C	C	C	C	C	C	C	C	C	C	C	H	C	C	C	C	C	C	C
JAX00709036	20	8976005	0	C	T	C	C	C	C	C	T	T	C	C	H	C	C	C	C	C	C	C	H	C	C	H	C	T	C	C	C	C	C	T	T	H	C	C	C	C	C	H	H	C	H	C	C	C	H
JAX00709037	20	8999764	0	G	T	G	G	G	G	G	T	G	G	G	G	G	G	G	G	G	G	G	H	G	G	G	G	G	G	G	G	G	G	T	T	H	G	G	G	G	G	G	H	G	G	G	G	G	H
JAX00709038	20	9005552	0	A	G	A	A	A	A	A	A	G	A	A	H	A	A	A	A	A	A	A	A	A	A	H	A	G	A	A	A	A	A	A	A	A	A	A	A	A	A	H	A	A	N	A	A	A	A
JAX00709039	20	9006881	0	C	T	C	C	C	C	C	C	T	C	C	H	C	C	C	C	C	C	C	C	C	C	H	C	T	C	C	C	C	C	C	C	C	C	C	C	C	C	H	C	C	C	C	C	C	C
JAX00176960	20	9019951	0	G	A	G	G	A	G	A	G	G	A	G	G	G	A	G	A	G	A	G	H	G	A	G	G	G	A	G	G	G	A	G	G	H	H	A	A	G	A	H	G	H	G	A	G	H	G
JAX00176961	20	9020270	0	A	G	A	A	G	A	G	G	G	G	A	H	A	G	A	G	A	G	A	G	A	G	H	A	G	G	A	A	A	G	G	G	G	H	G	G	A	G	G	H	H	A	G	A	H	H
JAX00176964	20	9066255	0	G	A	G	G	A	G	A	A	A	A	G	H	G	A	G	A	G	A	G	A	G	A	H	G	A	A	G	G	G	A	A	A	A	H	A	A	G	A	A	H	H	G	A	G	H	H
JAX00709044	20	9097811	0	G	A	G	G	G	G	G	G	A	G	G	H	G	G	G	G	G	G	G	G	G	G	H	G	A	G	G	G	G	G	N	G	G	G	G	G	G	G	H	G	G	G	G	G	G	G
JAX00176966	20	9097888	0	A	G	A	A	G	A	G	A	A	G	A	A	A	G	A	G	A	G	A	H	A	G	A	A	A	G	A	A	A	G	A	A	H	N	G	G	A	N	N	A	N	A	G	A	N	A
JAX00709047	20	9100005	0	C	T	C	C	C	C	C	C	T	C	C	H	C	C	C	C	C	C	C	C	C	C	H	C	T	C	C	C	C	C	C	C	C	C	C	C	C	C	N	C	C	C	C	C	C	C
JAX00709051	20	9130880	0	A	G	A	A	A	A	A	G	G	A	A	H	A	A	A	A	A	A	A	H	A	A	H	A	G	A	A	A	A	A	G	G	H	A	A	A	A	A	H	H	A	A	A	A	A	H
JAX00709052	20	9144796	0	C	G	C	C	C	C	C	G	G	C	C	H	C	C	C	C	C	C	C	H	C	C	H	C	G	C	C	C	C	C	G	G	C	C	C	C	C	C	N	H	C	C	C	C	C	H
JAX00709054	20	9150398	0	C	G	C	C	C	C	C	G	G	C	C	H	C	C	C	C	C	C	C	H	C	C	H	C	G	C	C	C	C	C	G	G	H	C	C	C	C	C	H	H	C	C	C	C	C	H
JAX00176972	20	9160185	0	A	G	A	A	G	A	G	G	G	G	A	H	A	G	N	G	A	G	A	G	A	G	H	A	G	G	H	A	A	G	G	G	G	H	G	G	A	G	G	H	N	A	G	N	H	H
JAX00709057	20	9206167	0	T	A	T	T	T	T	T	T	A	T	T	H	T	T	T	T	T	T	T	T	T	T	H	T	A	T	T	T	T	T	T	T	T	T	T	T	T	T	H	T	T	T	T	T	T	T
JAX00709059	20	9213279	0	C	T	C	C	T	C	T	T	T	T	C	H	C	T	C	T	C	T	C	T	C	T	H	C	T	T	C	C	C	T	T	T	T	H	T	T	C	T	T	H	H	C	T	C	H	N
JAX00709062	20	9223688	0	T	C	T	T	T	T	T	T	C	T	T	H	T	T	T	T	T	T	T	T	T	T	H	T	C	T	T	T	T	T	T	T	T	T	T	T	T	T	H	T	T	T	T	T	T	T
JAX00176975	20	9227624	0	A	C	A	A	C	A	C	A	A	C	A	A	A	H	A	H	A	H	A	A	A	H	A	A	A	H	A	A	A	H	A	A	A	A	H	H	A	H	A	A	A	A	H	A	A	A
JAX00176976	20	9231202	0	G	C	G	G	C	G	C	C	C	C	G	H	G	C	G	C	G	C	G	C	G	C	H	G	C	C	G	G	G	C	C	C	C	H	C	C	G	C	C	H	H	G	C	G	H	H
JAX00176977	20	9231232	0	C	T	C	C	T	C	T	T	C	T	C	C	C	T	C	T	C	T	C	T	C	T	C	C	C	T	C	C	C	T	T	T	T	H	T	T	C	T	H	H	H	C	T	C	H	H
JAX00709067	20	9258417	0	A	G	A	A	A	A	A	A	G	A	A	G	A	A	A	A	A	A	A	A	A	A	G	A	G	A	A	A	A	A	A	A	A	A	A	A	A	A	H	A	A	A	A	A	A	A
JAX00176982	20	9296653	0	T	C	T	T	T	T	T	C	C	T	T	H	T	T	T	T	T	T	T	H	T	T	H	T	C	T	T	T	T	T	C	C	H	T	T	T	T	T	H	H	T	T	T	T	T	N
JAX00238552	20	9302112	0	T	G	T	T	T	T	T	G	G	T	T	N	T	T	T	T	T	T	T	N	T	T	H	T	G	T	T	T	T	T	G	G	N	T	T	T	T	T	H	T	T	T	T	T	T	H
JAX00709072	20	9317478	0	A	G	A	A	A	A	A	A	G	A	A	H	A	A	A	A	A	A	A	A	A	A	H	A	G	A	A	A	A	A	A	A	A	A	A	A	A	A	H	A	A	A	A	A	A	A
JAX00176983	20	9318987	0	T	C	T	T	C	T	C	T	T	C	T	T	T	C	T	C	T	C	T	C	T	C	N	T	H	C	T	T	T	C	T	N	C	C	C	C	T	C	C	T	C	T	C	T	C	T
JAX00709074	20	9327340	0	C	T	C	C	T	C	T	C	C	T	C	C	C	T	C	T	C	T	C	C	C	T	C	C	C	T	C	C	C	T	C	C	H	H	T	T	C	T	H	C	H	C	T	C	H	C
JAX00709078	20	9351387	0	C	G	C	C	G	C	G	C	C	G	C	C	C	G	C	G	C	G	C	H	C	G	C	C	C	G	C	C	C	G	C	C	H	H	G	G	C	G	H	C	H	C	G	C	H	C
JAX00709079	20	9351419	0	T	G	T	T	G	T	G	G	G	G	T	H	T	G	T	G	T	G	T	G	T	G	H	T	G	G	T	T	T	G	G	G	G	H	G	G	T	G	G	H	H	T	G	T	H	H
JAX00709082	20	9364273	0	C	T	C	C	C	C	C	T	T	C	C	H	C	C	C	C	N	C	C	C	C	C	H	C	T	C	C	C	C	C	T	T	H	C	C	C	C	C	N	H	C	N	C	C	C	H
JAX00176988	20	9365233	0	T	C	T	T	C	T	C	C	C	C	T	H	T	C	T	C	T	C	T	C	T	C	H	T	C	C	T	T	T	C	C	C	C	H	C	C	T	C	C	H	H	T	C	T	H	H
JAX00709083	20	9365359	0	G	T	G	G	G	G	G	G	T	G	G	H	G	G	G	G	G	G	G	G	G	G	H	G	T	G	G	G	G	G	G	G	G	G	G	G	G	G	H	G	G	G	G	G	G	G
JAX00176993	20	9458331	0	C	T	C	C	C	C	C	C	T	C	C	H	C	C	C	C	C	C	C	C	C	C	H	C	T	C	C	C	C	C	C	C	C	C	C	C	C	C	H	C	C	C	C	C	C	C
JAX00176996	20	9498604	0	G	T	G	G	T	G	T	T	T	T	G	H	G	T	G	T	G	T	G	T	G	T	H	G	T	T	G	G	G	T	T	T	T	N	T	T	G	T	T	H	G	G	T	G	H	N
JAX00176999	20	9522847	0	T	G	T	T	T	T	T	G	G	T	T	H	T	T	T	T	T	T	T	H	T	T	H	T	G	T	T	T	T	T	G	G	H	T	T	T	T	T	H	H	T	T	T	T	T	H
JAX00177000	20	9522941	0	G	A	G	G	G	G	G	G	A	G	G	H	G	G	G	G	G	G	G	G	G	G	H	G	A	G	G	G	G	G	G	G	G	G	G	G	G	G	H	G	G	G	G	G	G	G
JAX00709099	20	9524187	0	G	T	G	G	G	G	G	G	G	T	G	G	G	T	G	G	G	G	G	H	G	G	G	G	G	G	G	G	G	G	G	G	H	H	G	G	G	G	G	G	G	G	G	G	G	G
JAX00709103	20	9549137	0	T	A	T	T	T	T	T	A	A	T	T	H	T	T	T	T	T	T	T	H	T	T	H	T	A	T	T	T	T	T	A	A	H	T	T	T	T	T	H	H	T	T	T	T	T	H
JAX00709105	20	9568674	0	A	C	A	A	A	A	A	C	C	C	A	H	A	C	A	A	A	A	A	C	A	A	H	A	C	A	A	A	A	A	C	C	C	H	A	A	A	A	H	H	A	A	A	A	A	H
JAX00709107	20	9573942	0	C	T	C	C	C	C	C	C	T	T	C	H	C	T	C	C	C	C	C	H	C	C	H	C	T	C	C	C	C	C	C	C	H	H	C	C	C	C	H	C	C	C	C	C	C	C
JAX00177004	20	9580106	0	G	A	G	G	G	G	G	A	G	G	G	G	G	G	G	G	G	G	G	H	G	G	G	G	G	G	G	G	G	G	A	A	H	G	G	G	G	G	G	N	G	G	G	G	G	H
JAX00177008	20	9656589	0	C	T	C	C	C	C	C	T	C	C	C	C	C	C	C	C	C	C	C	H	C	C	C	C	C	C	C	C	C	C	T	T	H	C	C	C	C	C	C	H	C	C	C	C	C	H
JAX00177010	20	9663826	0	T	C	T	T	T	T	T	C	C	T	T	H	T	T	T	T	T	T	T	H	T	T	N	T	C	T	T	T	T	T	C	C	H	T	T	T	T	T	H	H	T	T	T	T	T	H
JAX00709116	20	9672424	0	C	A	C	C	C	C	C	C	A	C	C	H	C	C	C	C	C	C	C	C	C	C	H	C	A	C	C	C	C	C	C	C	C	C	C	C	C	C	H	C	C	C	C	C	C	C
JAX00238554	20	9678427	0	C	G	C	C	C	C	C	C	G	C	C	H	C	C	C	C	C	C	C	C	C	C	H	C	G	C	C	C	C	C	C	C	C	C	C	C	C	C	H	C	C	C	C	C	C	C
JAX00709118	20	9679364	0	G	A	G	G	G	G	G	G	A	G	G	H	G	G	G	G	G	G	G	G	G	G	H	G	A	G	G	G	G	G	G	G	G	G	G	G	G	G	H	G	G	G	G	G	G	G
JAX00177011	20	9692086	0	C	T	T	C	C	C	C	C	C	C	C	C	C	C	C	C	C	C	C	C	C	C	C	H	C	C	C	N	H	C	C	C	C	C	C	C	C	C	C	C	N	C	C	T	N	C
JAX00709121	20	9693290	0	A	G	A	A	A	A	A	G	A	A	A	A	A	A	A	A	A	A	A	H	A	A	A	A	A	A	A	A	A	A	G	G	H	A	A	A	A	A	A	H	A	A	A	A	A	H
JAX00177012	20	9703704	0	A	G	A	A	A	A	A	G	A	A	A	A	A	A	A	A	A	A	A	H	A	A	A	A	A	A	A	A	A	A	G	G	H	A	A	A	A	A	A	H	A	A	A	A	A	H
JAX00177013	20	9703980	0	T	C	T	T	T	T	T	C	C	T	T	T	T	T	T	T	T	T	T	H	T	T	T	T	H	T	T	T	T	T	C	C	H	T	T	T	T	T	T	H	T	T	T	T	T	H
JAX00709122	20	9706118	0	C	G	C	C	C	C	C	G	C	C	C	C	C	C	C	C	C	C	C	C	C	C	C	C	C	C	C	C	C	C	H	H	C	C	C	C	C	C	C	C	C	C	C	C	C	C
JAX00709124	20	9711122	0	T	C	T	T	T	T	T	T	C	T	T	H	T	T	T	T	T	T	T	T	T	T	H	T	C	T	T	T	T	T	T	T	T	T	T	T	T	T	H	T	T	T	T	T	T	T
JAX00177014	20	9740998	0	T	C	T	T	T	T	T	T	C	T	T	H	T	T	T	T	T	T	T	T	T	T	H	T	C	T	T	T	T	T	T	T	T	T	T	T	T	T	H	N	N	H	T	T	T	T
JAX00709131	20	9752544	0	C	T	C	C	C	C	C	T	C	C	C	C	C	C	C	C	C	C	C	H	C	C	C	C	C	C	C	C	C	C	T	T	H	C	C	C	C	C	C	H	C	C	C	C	C	H
JAX00177017	20	9781197	0	G	A	G	G	G	G	G	G	A	G	G	A	G	G	G	G	G	G	G	G	G	G	N	G	A	G	G	G	G	G	H	H	G	G	G	G	G	G	H	G	G	G	G	G	G	G
JAX00177019	20	9783683	0	C	T	C	C	C	C	C	T	T	C	C	H	C	C	C	C	C	C	C	N	C	C	H	C	T	C	C	C	C	C	T	T	H	C	C	C	C	C	H	H	C	C	C	C	C	H
JAX00709132	20	9798984	0	C	T	C	C	C	C	C	T	T	C	C	H	C	C	C	C	C	C	C	H	C	C	H	C	T	C	C	C	C	C	T	T	H	C	C	C	C	C	H	H	C	C	C	C	C	H
JAX00177024	20	9847841	0	C	G	C	C	C	C	C	C	G	C	C	H	C	C	C	C	C	C	C	C	C	C	H	C	G	C	C	C	C	C	C	C	C	C	C	C	C	C	H	C	C	C	C	C	C	C
JAX00709135	20	9854706	0	G	A	G	G	G	G	G	A	G	G	G	G	G	G	G	G	G	G	G	H	G	G	G	G	G	G	G	G	G	G	A	A	H	G	G	G	G	G	G	H	G	G	G	G	G	H
JAX00709137	20	9887994	0	T	G	T	T	T	T	T	G	G	T	T	H	T	T	T	T	T	T	T	H	T	T	H	T	G	T	T	T	T	T	G	G	H	T	T	T	T	T	N	N	T	N	T	T	T	H
JAX00709138	20	9894577	0	G	T	G	G	G	G	G	T	G	G	G	G	G	G	G	G	G	G	G	H	G	G	G	G	G	G	G	G	G	G	T	T	H	G	G	G	G	G	G	H	G	G	G	G	G	H
JAX00709142	20	9933979	0	C	T	C	C	C	C	C	C	T	C	C	H	C	C	C	C	C	C	C	C	C	C	H	C	T	C	C	C	C	C	C	C	C	C	C	C	C	C	H	C	C	C	C	C	C	C
JAX00177030	20	9938415	0	C	A	C	C	C	C	C	C	A	C	C	H	C	C	C	C	C	C	C	C	C	C	H	C	A	C	C	C	C	C	C	C	C	C	C	C	C	C	H	C	C	C	C	C	C	C
JAX00177034	20	9979918	0	C	A	C	C	C	C	C	C	A	C	C	H	C	C	C	C	C	C	C	C	C	C	H	C	A	C	C	C	C	C	C	C	C	C	C	C	C	C	H	C	C	C	C	C	C	C
JAX00709151	20	9999564	0	G	A	G	G	G	G	G	A	G	G	G	G	G	G	G	G	G	G	G	H	G	G	G	G	G	G	G	G	G	G	A	A	H	G	G	G	G	G	G	H	G	G	G	G	G	H
JAX00177035	20	10017238	0	T	C	T	T	T	T	T	C	C	T	T	H	T	T	T	T	T	T	T	H	T	T	H	T	C	T	T	T	T	T	C	C	H	T	T	T	T	T	H	H	T	T	T	T	T	H
JAX00177036	20	10017588	0	A	G	A	A	A	A	A	G	A	A	A	A	A	A	A	A	A	A	A	H	A	A	A	A	A	A	A	A	A	A	G	G	H	A	A	A	A	A	A	H	A	A	A	A	A	H
JAX00177037	20	10017644	0	T	C	T	T	T	T	T	C	C	T	T	H	T	T	T	T	T	T	T	H	T	T	H	T	C	T	T	T	T	T	C	C	H	T	T	T	T	T	H	H	T	T	T	T	T	H
JAX00709156	20	10037710	0	C	T	C	C	C	C	C	T	T	C	C	H	C	C	C	C	C	C	C	H	C	C	H	C	T	C	C	C	C	C	T	T	H	C	C	C	C	C	H	H	C	C	C	C	C	H
JAX00709161	20	10050235	0	C	T	C	C	C	C	C	T	C	C	C	C	C	C	C	C	C	C	C	H	C	C	C	C	C	C	C	C	C	C	T	T	H	C	C	C	C	C	C	H	C	C	C	C	C	H
JAX00177039	20	10058750	0	T	C	T	T	T	T	T	C	T	T	T	T	T	T	T	T	T	T	T	H	T	T	T	T	T	T	T	T	T	T	C	C	H	T	T	T	T	T	T	H	T	T	T	T	T	H
JAX00177040	20	10061320	0	A	G	A	A	A	A	A	G	G	A	A	H	A	A	A	A	A	A	A	N	A	A	H	A	G	A	A	A	A	A	G	G	G	A	A	A	A	A	H	H	A	A	A	A	A	H
JAX00709162	20	10068143	0	G	A	G	G	G	G	G	A	G	G	G	G	G	G	G	G	G	G	G	H	G	G	G	G	G	G	G	G	G	G	A	A	H	G	G	G	G	G	G	H	G	G	G	G	G	H
JAX00709163	20	10075219	0	G	A	G	G	G	G	G	G	A	G	G	N	G	G	G	G	G	G	G	G	G	G	G	G	H	G	G	G	G	G	G	G	G	G	G	G	G	G	H	G	G	G	G	G	G	G
JAX00238555	20	10085042	0	G	C	G	G	G	G	G	C	C	G	G	H	G	G	G	G	G	G	G	H	G	G	H	G	C	G	G	G	G	G	C	C	H	G	G	G	G	G	H	H	G	G	G	G	G	H
JAX00709164	20	10090382	0	T	C	T	T	T	T	T	T	T	C	T	T	T	C	T	T	T	T	T	N	T	T	T	T	T	T	T	T	T	T	T	T	H	H	T	T	T	T	T	T	T	T	T	T	T	T
JAX00177042	20	10104731	0	G	C	G	G	G	G	G	C	C	G	G	H	G	G	G	G	G	G	G	H	G	G	H	G	C	G	G	G	G	G	C	C	H	G	G	G	G	G	H	H	G	G	G	G	G	H
JAX00177043	20	10104755	0	T	C	T	T	T	T	T	C	C	T	T	H	T	T	T	T	T	T	T	H	T	T	H	T	H	T	T	T	T	T	C	N	N	T	T	T	T	T	H	H	T	N	T	T	T	H
JAX00709165	20	10118802	0	A	T	A	A	A	A	A	A	T	A	A	H	A	A	A	A	A	A	A	A	A	A	H	A	T	A	A	A	A	A	A	A	A	A	A	A	A	A	H	A	A	A	A	A	A	A
JAX00709173	20	10173630	0	T	A	T	T	T	T	T	T	T	A	T	T	T	A	T	T	T	T	T	H	T	T	T	T	H	T	T	T	T	T	T	T	H	H	T	T	T	T	T	T	T	T	T	T	T	T
JAX00177047	20	10176276	0	T	A	T	T	T	T	T	T	A	T	T	A	T	T	T	T	T	T	T	T	T	T	A	T	A	T	T	T	T	T	T	T	T	T	T	T	T	T	N	T	T	T	T	T	T	T
JAX00177049	20	10178448	0	T	C	T	T	T	T	T	C	C	T	T	H	T	T	T	T	T	T	T	H	T	T	H	T	C	T	T	T	T	T	C	C	H	T	T	T	T	T	H	H	T	N	T	T	T	H
JAX00177051	20	10218340	0	G	C	G	G	G	G	G	C	G	G	G	G	G	G	G	G	G	G	G	H	G	G	G	G	G	G	G	G	G	G	C	C	H	G	G	G	G	G	G	H	G	G	G	G	G	H
JAX00177052	20	10218457	0	A	G	A	A	A	A	A	G	G	A	A	H	A	A	A	A	A	A	A	H	A	A	H	A	G	A	A	A	A	A	G	G	H	A	A	A	A	A	H	H	A	A	A	A	A	H
JAX00709180	20	10234647	0	G	A	G	G	G	G	G	G	G	A	G	G	G	A	G	G	G	G	G	H	G	G	G	G	G	G	G	G	G	G	G	G	H	H	G	G	G	G	G	G	G	G	G	G	G	G
JAX00177053	20	10258629	0	C	T	C	C	C	C	C	T	T	C	C	H	C	C	C	C	C	C	C	H	C	C	H	C	T	C	C	C	C	C	T	T	H	C	C	C	C	C	H	H	C	C	C	C	C	H
JAX00238561	20	10268590	0	G	T	G	G	G	G	G	G	T	G	G	H	G	G	G	G	G	G	G	G	G	G	H	G	T	G	G	G	G	G	G	G	G	G	G	G	G	G	H	G	G	G	G	G	G	G
JAX00709183	20	10279327	0	T	A	T	T	T	T	T	A	A	A	T	H	T	A	T	T	T	T	T	A	T	T	H	T	A	T	T	T	T	T	A	A	A	H	T	T	T	T	H	H	T	T	T	T	T	H
JAX00709184	20	10293982	0	G	A	G	G	G	G	G	G	G	A	G	G	G	A	G	G	G	G	G	H	G	G	G	G	G	G	G	G	G	G	G	G	H	H	G	G	G	G	G	G	G	G	G	G	G	G
JAX00177056	20	10298252	0	A	T	A	A	A	A	A	T	A	A	A	A	A	A	A	A	A	A	A	H	A	A	A	A	A	A	A	A	A	A	T	T	H	A	A	A	A	A	A	H	A	A	A	A	A	H
JAX00709187	20	10324591	0	A	G	A	A	A	A	A	G	G	A	A	H	A	A	A	A	A	A	A	H	A	A	H	A	G	A	A	A	A	A	G	G	H	A	A	A	A	A	H	H	A	A	A	A	A	H
JAX00177059	20	10344749	0	T	C	T	T	C	T	T	C	C	T	T	H	T	T	T	T	T	T	T	H	T	T	H	T	C	C	H	T	T	T	C	C	H	T	T	C	T	C	H	H	T	T	C	T	T	H
JAX00709193	20	10349192	0	C	T	C	C	C	C	C	T	C	C	C	C	C	C	C	C	C	C	C	H	C	C	C	C	C	C	C	C	C	C	H	H	C	C	C	C	C	C	C	C	C	C	C	C	C	N
JAX00709195	20	10353806	0	C	G	C	C	C	C	C	C	G	C	C	H	C	C	C	C	C	C	C	C	C	C	H	C	G	C	C	C	C	C	C	C	C	C	C	C	C	C	H	C	C	C	C	C	C	C
JAX00709199	20	10371726	0	G	A	G	G	G	G	G	G	G	A	G	G	G	A	G	G	G	G	G	H	G	G	G	G	G	G	G	G	G	G	G	G	H	H	G	G	G	G	G	G	G	G	G	G	G	G
JAX00709200	20	10377170	0	A	G	A	A	A	A	A	G	G	G	A	H	A	G	A	A	A	A	A	G	A	A	H	A	G	A	A	A	A	A	G	G	G	H	A	A	A	A	H	N	A	A	A	A	A	H
JAX00177063	20	10378764	0	A	G	A	A	A	A	A	G	G	A	A	H	A	A	A	A	A	A	A	A	A	A	H	A	G	A	A	A	A	A	H	H	A	A	A	A	A	A	H	A	A	A	A	A	A	A
JAX00709201	20	10378917	0	G	A	G	G	G	G	G	G	G	A	G	G	G	A	G	G	G	G	G	H	G	G	G	G	G	G	G	G	G	G	G	G	H	H	G	G	G	G	G	G	G	G	G	G	G	G
JAX00177064	20	10378931	0	G	A	G	G	G	G	G	G	A	G	G	H	G	G	G	G	G	G	G	G	G	G	H	G	A	G	G	G	G	G	G	G	G	G	G	G	G	G	H	G	G	G	G	G	G	G
JAX00238563	20	10394806	0	T	C	T	T	T	T	T	T	C	T	T	H	T	T	T	T	T	T	T	T	T	T	H	T	C	T	T	T	T	T	T	T	T	T	T	T	T	T	C	T	T	T	T	T	T	T
JAX00709204	20	10399582	0	T	C	T	T	T	T	T	C	C	C	T	T	T	C	T	T	T	T	T	C	T	T	H	T	C	T	T	T	T	T	C	C	C	H	T	T	T	T	H	H	T	H	T	T	N	H
JAX00709206	20	10401429	0	C	A	C	C	C	C	C	C	A	C	C	H	C	C	C	C	C	C	C	C	C	C	H	C	A	C	C	C	C	C	C	C	C	C	C	C	C	C	H	C	C	C	C	C	C	C
JAX00177067	20	10422706	0	G	C	G	G	G	G	G	C	C	C	G	H	G	C	G	G	G	G	G	C	G	G	H	G	C	G	G	G	G	G	H	C	C	H	G	G	G	G	H	H	G	G	G	G	G	H
JAX00238565	20	10423688	0	C	A	C	C	C	C	C	C	A	C	C	N	C	C	C	C	C	C	C	C	C	C	N	C	A	C	C	C	C	C	C	C	C	C	C	C	C	C	A	C	C	C	C	C	C	C
JAX00709208	20	10433623	0	A	T	A	A	A	A	A	A	T	A	A	H	A	A	A	A	A	A	A	A	A	A	N	A	T	A	A	A	A	A	A	A	A	A	A	A	A	A	H	A	A	A	A	A	A	A
JAX00177071	20	10498955	0	A	G	A	A	A	A	A	G	G	A	A	H	A	A	A	A	A	A	A	H	A	A	H	A	G	A	A	A	A	A	H	G	H	A	A	A	A	A	H	H	A	A	A	A	A	H
JAX00709221	20	10519192	0	A	G	A	A	A	A	A	A	G	A	A	G	A	A	A	A	A	A	A	A	A	A	G	A	G	A	A	A	A	A	A	A	A	A	A	A	A	A	G	A	A	A	A	A	A	A
JAX00177074	20	10538198	0	A	G	A	A	A	A	A	G	G	A	A	H	A	A	A	A	A	A	A	H	A	A	H	A	G	A	A	A	A	A	H	G	H	A	A	A	A	A	H	A	A	A	A	A	A	H
JAX00709228	20	10572631	0	C	T	C	C	C	C	C	T	C	C	C	C	C	C	C	C	C	C	C	H	C	C	C	C	C	C	C	C	C	C	H	T	H	C	C	C	C	C	C	C	C	C	C	C	C	H
JAX00177077	20	10578826	0	T	C	T	T	T	T	T	C	C	T	T	H	T	T	T	T	T	T	T	H	T	T	H	T	C	T	T	T	T	T	H	C	H	T	T	T	T	T	H	T	T	T	T	T	T	H
JAX00238568	20	10597221	0	G	A	G	G	G	G	G	A	A	G	G	H	G	G	G	G	G	G	G	H	G	G	N	G	A	G	G	G	G	G	H	A	H	G	G	G	G	G	H	G	G	G	G	G	G	H
JAX00177083	20	10658675	0	A	G	A	A	A	A	A	G	G	A	A	H	A	A	A	A	A	A	A	H	A	A	H	A	G	A	A	A	A	A	H	G	H	A	A	A	A	A	H	A	A	A	A	A	A	H
JAX00709243	20	10707477	0	T	C	T	T	T	T	T	C	C	T	T	H	T	T	T	T	T	T	T	H	T	T	H	T	C	T	T	T	T	T	H	C	H	T	T	T	T	T	N	T	T	T	T	T	T	H
JAX00709245	20	10709970	0	C	T	C	C	C	C	C	T	C	C	C	C	C	C	C	C	C	C	C	H	C	C	C	C	C	C	C	C	C	C	H	T	H	C	C	C	C	C	C	C	C	C	C	C	C	H
JAX00177090	20	10743820	0	T	G	T	T	T	T	T	G	G	T	T	T	T	T	T	T	T	T	T	H	T	T	T	T	G	T	T	T	T	T	H	G	H	T	T	T	T	T	T	T	T	T	T	T	T	H
JAX00709249	20	10750836	0	T	C	T	T	T	T	T	C	T	T	T	T	T	T	T	T	T	T	T	H	T	T	T	T	T	T	T	T	T	T	H	C	H	T	T	T	T	T	T	T	T	T	T	T	T	H
JAX00709257	20	10791520	0	A	G	A	A	A	A	A	G	G	A	A	H	A	N	A	A	A	A	A	H	A	A	H	A	G	A	A	A	A	A	H	G	H	A	A	A	A	A	H	A	A	A	A	A	A	H
JAX00238576	20	10811529	0	T	A	T	T	T	T	T	A	A	T	T	H	T	T	T	T	T	T	T	H	T	T	H	T	A	T	T	T	T	T	H	A	H	T	T	T	T	T	H	T	T	T	T	T	T	H
JAX00177095	20	10818073	0	T	C	T	T	T	T	T	T	C	T	T	H	T	T	T	T	T	T	T	T	T	T	H	T	C	T	T	T	T	T	T	T	T	T	T	T	T	T	H	T	T	T	T	T	T	T
JAX00177096	20	10818217	0	C	T	C	C	C	C	C	T	C	C	C	C	C	C	C	C	C	C	C	H	C	C	C	C	C	C	C	C	C	C	H	T	H	C	C	C	C	C	C	C	C	C	C	C	C	H
JAX00709262	20	10818303	0	C	T	C	C	C	C	C	C	C	T	C	C	C	T	C	C	C	C	C	H	C	C	C	C	C	C	C	C	C	C	C	C	H	H	C	C	C	C	C	C	C	C	C	C	C	C
JAX00177098	20	10858291	0	A	G	A	A	A	A	A	G	A	A	H	H	H	H	H	H	H	H	H	G	N	H	H	H	H	H	H	H	H	H	H	G	G	H	H	H	N	H	A	A	A	N	A	A	A	H
JAX00177099	20	10860962	0	C	T	C	C	C	C	C	T	T	C	C	H	C	C	C	C	C	C	C	H	C	C	H	C	T	C	C	C	C	C	H	T	H	C	C	C	C	C	H	C	C	C	C	C	C	H
JAX00709268	20	10882855	0	A	G	A	A	A	A	A	G	G	G	A	H	A	G	A	A	A	A	A	G	A	A	H	A	G	A	A	A	A	A	H	G	G	H	A	A	A	A	H	A	A	A	A	A	A	H
JAX00709270	20	10886499	0	T	C	T	T	T	T	T	C	C	C	T	H	T	C	T	T	T	T	T	C	T	T	H	T	C	T	T	T	T	T	H	C	C	H	T	T	T	T	H	T	T	T	T	T	T	H
JAX00709272	20	10892644	0	A	G	A	A	A	A	A	A	G	A	A	H	A	A	A	A	A	A	A	A	A	A	H	A	G	A	A	A	A	A	A	A	A	A	A	A	A	A	H	A	A	A	A	A	A	A
JAX00177103	20	10901208	0	C	T	C	C	C	C	C	T	T	T	C	H	C	H	C	C	C	C	C	T	C	C	H	C	T	C	C	C	C	C	H	T	H	N	C	C	C	C	H	C	C	N	C	C	C	H
JAX00709274	20	10919869	0	A	G	A	A	A	A	A	G	G	A	A	G	A	A	A	A	A	A	A	G	A	A	G	A	G	A	A	A	A	A	G	G	G	A	A	A	A	A	G	A	A	H	A	A	A	G
JAX00709277	20	10924410	0	G	A	G	G	G	G	G	A	G	G	G	N	G	G	G	G	G	G	G	H	G	G	H	G	A	G	G	G	G	G	H	A	H	G	G	G	G	G	H	G	G	G	G	G	G	H
JAX00709280	20	10943248	0	T	G	T	T	T	T	T	G	G	G	T	H	T	G	T	T	T	T	T	G	T	T	H	T	G	T	T	T	T	T	T	G	G	H	T	T	T	T	H	T	T	T	T	T	T	T
JAX00709283	20	10959646	0	C	G	C	C	C	C	C	C	G	C	C	H	C	C	C	C	C	C	C	C	C	C	H	C	G	C	C	C	C	C	C	C	C	C	C	C	C	C	H	C	C	C	C	C	C	C
JAX00709286	20	10976324	0	G	A	G	G	G	G	G	G	G	A	G	G	G	A	G	G	G	G	G	H	G	G	G	G	H	G	G	G	G	G	G	G	H	H	G	G	G	G	G	G	G	G	G	G	G	G
JAX00709287	20	10976519	0	C	G	C	C	C	C	C	C	G	C	C	C	C	C	C	C	C	C	C	C	C	C	C	C	H	C	C	C	C	C	C	C	C	C	C	C	C	C	C	C	C	C	C	C	C	C
JAX00177107	20	10978753	0	G	A	G	G	G	G	G	A	G	G	G	G	G	G	G	G	G	G	G	H	G	G	G	G	G	G	G	G	G	G	H	A	H	G	G	G	G	G	G	G	G	G	G	G	G	H
JAX00177111	20	11018206	0	C	T	C	C	C	C	C	C	T	C	C	H	C	C	C	C	C	C	C	C	C	C	H	C	T	C	C	C	C	C	C	H	C	C	C	C	C	C	H	C	C	C	C	C	C	C
JAX00177115	20	11073190	0	T	C	T	T	T	T	T	C	C	T	T	H	T	T	T	T	T	T	T	H	T	T	H	T	C	T	T	T	T	T	H	C	H	T	T	T	T	T	H	T	T	T	T	T	T	H
JAX00177116	20	11098564	0	T	G	T	T	T	T	T	G	G	T	T	N	T	T	T	T	T	T	T	H	T	T	G	T	G	T	T	T	T	T	H	G	H	T	T	T	T	T	G	T	T	T	T	T	T	H
JAX00709302	20	11102064	0	G	A	G	G	G	G	G	A	G	G	G	G	G	G	G	G	G	G	G	H	G	G	G	G	G	G	G	G	G	G	H	A	H	G	G	G	G	G	G	G	G	G	G	G	G	H
JAX00709308	20	11175600	0	A	T	A	A	A	A	A	T	A	A	A	A	A	A	A	A	A	A	A	H	A	A	A	A	A	A	A	A	A	A	H	T	H	A	A	A	A	A	A	A	A	A	A	A	A	H
JAX00709309	20	11192317	0	G	T	G	G	G	G	G	G	T	G	G	H	G	G	G	G	G	G	G	G	G	G	H	G	T	G	G	G	G	G	G	G	G	G	G	G	G	G	H	G	G	G	G	G	G	G
JAX00177127	20	11206970	0	A	T	A	A	A	A	A	A	T	A	A	H	A	A	A	A	A	A	A	A	A	A	H	A	T	A	A	A	A	A	A	A	A	A	A	A	A	A	H	A	A	A	A	A	A	A
JAX00238585	20	11206994	0	A	G	A	A	A	A	A	G	G	A	A	H	A	A	A	A	A	A	A	H	A	A	H	A	G	A	A	A	A	A	H	G	H	A	A	A	A	A	H	A	A	A	A	A	A	H
JAX00709318	20	11232032	0	C	G	C	C	C	C	C	G	G	C	C	H	C	C	C	C	C	C	C	H	C	C	C	C	H	C	C	C	C	C	H	G	H	C	C	C	C	C	N	C	C	N	C	C	C	H
JAX00177128	20	11260012	0	C	T	C	C	C	C	C	T	C	C	C	C	C	C	C	C	C	C	C	H	C	C	C	C	C	C	C	C	C	C	H	T	H	C	C	C	C	C	N	C	C	N	C	C	C	H
JAX00177129	20	11261420	0	T	C	T	T	T	T	T	C	T	T	T	T	T	T	T	T	T	T	T	H	T	T	T	T	T	T	T	T	T	T	H	C	H	T	T	T	T	T	T	T	T	T	T	T	T	H
JAX00709322	20	11273523	0	A	G	A	A	A	A	A	G	G	A	A	H	A	A	A	A	A	A	A	H	A	A	H	A	G	A	A	A	A	A	N	G	H	A	A	A	A	A	H	A	A	A	A	A	A	H
JAX00177131	20	11303952	0	C	T	C	C	C	C	C	T	C	C	C	C	C	C	C	C	C	C	C	H	C	C	C	C	C	C	C	C	C	C	H	T	H	C	C	C	C	C	C	C	C	C	C	C	C	H
JAX00177133	20	11309971	0	A	T	A	A	A	A	A	A	T	A	A	H	A	A	A	A	A	A	A	A	A	A	H	A	T	A	A	A	A	A	A	A	A	A	A	A	A	A	H	A	A	A	A	A	A	A
JAX00709327	20	11372195	0	A	T	A	A	A	A	A	T	T	T	A	T	A	T	A	A	A	A	A	T	A	A	T	A	T	A	A	A	A	A	A	H	T	H	A	A	A	A	T	A	A	A	A	A	A	A
JAX00177137	20	11375991	0	C	T	C	C	C	C	C	C	T	C	C	H	C	C	C	C	C	C	C	C	C	C	H	C	T	C	C	C	C	C	C	C	C	C	C	C	C	C	H	C	C	C	C	C	C	C
JAX00709330	20	11404584	0	T	A	T	T	T	T	T	T	T	A	T	T	T	A	T	T	T	T	T	A	T	T	T	T	T	T	T	T	T	T	T	H	A	H	T	T	T	T	T	T	T	T	T	T	T	T
JAX00709338	20	11437161	0	T	C	T	T	T	T	T	T	T	C	T	T	T	C	T	T	T	T	T	C	T	T	T	T	H	T	T	T	T	T	T	H	C	H	T	T	T	T	T	T	T	T	T	T	T	T
JAX00709339	20	11440663	0	A	G	A	A	A	A	A	A	A	G	A	A	A	G	A	A	A	A	A	H	A	A	A	A	A	A	A	A	A	A	A	A	H	H	A	A	A	A	A	A	A	A	A	A	A	A
JAX00709341	20	11455805	0	T	C	T	T	T	T	T	T	C	T	T	H	T	T	T	T	T	T	T	T	T	T	H	T	C	T	T	T	T	T	T	T	T	T	T	T	T	T	H	T	T	T	T	T	T	T
JAX00709344	20	11477393	0	C	G	C	C	C	C	C	C	G	C	C	H	C	C	C	C	C	C	C	C	C	C	H	C	G	C	C	C	C	C	C	C	C	C	C	C	C	C	H	C	C	C	C	C	C	C
JAX00709345	20	11490272	0	C	T	C	C	C	C	C	C	T	C	C	H	C	C	C	C	C	C	C	C	C	C	H	C	T	C	C	C	C	C	C	C	C	C	C	C	C	C	H	C	C	C	C	C	C	C
JAX00709346	20	11490419	0	T	C	T	T	T	T	T	C	T	T	T	T	T	T	T	T	T	T	T	H	T	T	T	T	T	T	T	T	T	T	H	C	H	T	T	T	T	T	T	T	T	T	T	T	T	H
JAX00177151	20	11540306	0	T	C	T	T	T	T	T	T	T	C	T	T	T	C	T	T	T	T	T	H	T	T	T	T	T	T	T	T	T	T	T	T	H	H	T	T	T	T	T	T	T	T	T	T	T	T
JAX00709352	20	11545914	0	T	C	T	T	T	T	T	C	C	T	T	N	T	T	T	T	T	T	T	T	T	T	N	T	C	T	T	T	T	T	T	C	N	T	T	T	T	T	T	T	T	T	T	T	T	T
JAX00709353	20	11568080	0	T	C	T	T	T	T	T	C	C	T	T	T	T	T	T	T	T	T	T	H	T	T	T	T	H	T	T	T	T	T	H	C	H	T	T	T	T	T	T	T	T	T	T	T	T	H
JAX00709356	20	11607251	0	C	T	C	C	C	C	C	T	T	C	C	H	C	C	C	C	C	C	C	H	C	C	H	C	T	C	C	C	C	C	H	T	H	C	C	C	C	C	H	C	C	C	C	C	C	H
JAX00709359	20	11614120	0	T	A	T	T	T	T	T	A	A	T	T	H	T	T	T	T	T	T	T	T	T	T	H	T	A	T	T	T	T	T	T	H	H	T	T	T	T	T	H	T	T	T	T	T	T	T
JAX00177155	20	11619260	0	T	A	T	T	T	T	T	A	A	T	T	H	T	T	T	T	T	T	T	H	T	T	H	T	A	T	T	T	T	T	H	A	H	T	T	T	T	T	H	T	T	T	T	T	T	H
JAX00709363	20	11625046	0	A	T	A	A	A	A	A	A	T	A	A	N	A	A	A	A	A	A	A	A	A	A	H	A	T	A	A	A	A	A	A	A	A	A	A	A	A	A	H	A	A	A	A	A	A	A
JAX00709365	20	11625837	0	G	A	G	G	G	G	G	A	G	G	G	G	G	G	G	G	G	G	G	H	G	G	G	G	G	G	G	G	G	G	H	A	H	G	G	G	G	G	G	G	G	G	G	G	G	H
JAX00238594	20	11656727	0	A	T	A	A	A	A	A	A	T	A	A	H	A	A	A	A	A	A	A	A	A	A	H	A	T	A	A	A	A	A	A	A	A	A	A	A	A	A	H	A	A	A	A	A	A	A
JAX00238595	20	11656850	0	T	C	T	T	T	T	T	C	C	C	T	H	T	C	T	T	T	T	T	C	T	T	H	T	C	T	T	T	T	T	H	C	C	H	T	T	T	T	H	T	T	T	T	T	T	H
JAX00177160	20	11663779	0	C	T	C	C	C	C	C	T	C	C	C	C	C	C	C	C	C	C	C	H	C	C	C	C	C	C	C	C	C	C	H	T	H	C	C	C	C	C	C	C	C	N	C	C	C	H
JAX00709372	20	11699788	0	G	A	G	G	G	G	G	A	A	G	G	H	G	G	G	G	G	G	G	G	G	G	H	G	A	G	G	G	G	G	G	A	G	G	G	G	G	G	H	G	G	G	G	G	G	G
JAX00177163	20	11700763	0	G	A	G	G	G	G	G	G	G	A	G	G	G	A	G	G	G	G	G	H	G	G	G	G	G	G	G	G	G	G	G	G	H	H	G	G	G	G	G	G	G	G	G	G	G	G
JAX00709373	20	11742662	0	T	C	T	T	T	T	T	C	C	T	T	T	T	T	T	T	T	T	T	H	T	T	T	T	H	T	T	T	T	T	H	C	H	T	T	T	T	T	T	T	T	T	T	T	T	H
JAX00709375	20	11746246	0	C	G	C	C	C	C	C	G	G	G	C	H	C	G	C	C	C	C	C	G	C	C	H	C	G	C	C	C	C	C	H	G	G	H	C	C	C	C	H	C	C	C	C	C	C	H
JAX00709378	20	11750531	0	G	A	G	G	G	G	G	G	A	G	G	H	G	G	G	G	G	G	G	G	G	G	H	G	A	G	G	G	G	G	G	G	G	G	G	G	G	G	H	G	G	G	G	G	G	G
JAX00709380	20	11758422	0	G	A	G	G	G	G	G	A	A	A	G	H	G	A	G	G	G	G	G	A	G	G	H	G	A	G	G	G	G	G	H	A	A	H	G	G	G	G	N	G	G	G	G	G	G	H
JAX00709382	20	11758511	0	G	A	G	G	G	G	G	G	G	A	G	G	G	H	G	G	G	G	G	G	G	G	G	G	G	G	G	G	G	G	G	G	G	N	G	G	G	G	G	G	G	G	G	G	G	G
JAX00709384	20	11789678	0	T	C	T	T	T	T	T	T	C	T	T	T	T	T	T	T	T	T	T	T	T	T	H	T	C	T	T	T	T	T	T	T	T	T	T	T	T	T	N	T	T	H	T	T	T	T
JAX00709386	20	11827993	0	A	G	A	A	A	A	A	A	G	A	A	H	A	A	A	A	A	A	A	A	A	A	H	A	G	A	A	A	A	A	A	A	A	A	A	A	A	A	H	A	A	A	A	A	A	A
JAX00709387	20	11828298	0	T	C	T	T	T	T	T	T	C	T	T	H	T	T	T	T	T	T	T	T	T	T	H	T	C	T	T	T	T	T	T	T	T	T	T	T	T	T	H	T	T	T	T	T	T	T
JAX00709390	20	11842370	0	C	T	C	C	C	C	C	C	C	T	C	C	C	T	C	C	C	C	C	H	C	C	C	C	C	C	C	C	C	C	C	C	H	H	C	C	C	C	C	C	C	C	C	C	C	C
JAX00709391	20	11842464	0	C	G	C	C	C	C	C	C	C	G	C	C	C	G	C	C	C	C	C	H	C	C	C	C	C	C	C	C	C	C	C	C	H	H	C	C	C	C	C	C	C	C	C	C	C	C
JAX00709398	20	11888885	0	T	G	T	T	T	T	T	T	T	G	T	T	T	G	T	T	T	T	T	N	T	T	T	T	T	T	T	T	T	T	T	T	H	H	T	T	T	T	T	T	T	T	T	T	T	T
JAX00238601	20	11918003	0	T	C	T	T	T	T	T	C	C	T	T	N	T	T	T	T	T	T	T	H	T	T	H	T	C	T	T	T	T	T	H	C	H	T	T	T	T	T	H	T	T	T	T	T	T	H
JAX00177180	20	11932354	0	T	G	T	T	T	T	T	T	G	T	T	H	T	T	T	T	T	T	T	T	T	T	H	T	G	T	T	T	T	T	T	T	T	T	T	T	T	T	H	T	T	T	T	T	T	T
JAX00177181	20	11932549	0	T	G	T	T	T	T	T	T	G	T	T	H	T	T	T	T	T	T	T	T	T	T	H	T	G	T	T	T	T	T	T	T	T	T	T	T	T	T	H	T	T	H	T	T	T	T
JAX00709404	20	11957627	0	G	A	G	G	G	G	G	A	A	G	G	H	G	G	N	G	G	G	G	H	G	G	H	G	A	G	G	G	G	G	H	A	H	G	G	G	G	G	H	G	G	G	G	G	G	H
JAX00709408	20	11975641	0	G	A	G	G	G	G	G	A	A	A	G	H	G	A	G	G	G	G	G	A	G	G	H	G	A	G	G	G	G	G	H	A	A	H	G	G	G	G	H	G	G	G	G	G	G	H
JAX00177182	20	11978411	0	A	G	A	A	A	A	A	G	G	G	A	N	A	G	A	A	A	A	A	G	A	A	H	A	G	A	A	A	A	A	H	G	G	H	A	A	A	A	H	A	A	A	A	A	A	H
JAX00709415	20	12008793	0	G	A	G	G	G	G	G	A	A	A	G	H	G	A	G	G	G	G	H	A	G	G	H	G	A	G	G	G	G	G	H	A	A	H	G	G	G	G	H	G	G	G	G	G	G	H
JAX00709417	20	12011776	0	T	C	T	T	T	T	T	T	C	T	T	H	T	T	T	T	T	T	T	T	T	T	N	T	C	T	T	T	T	T	T	T	T	T	T	T	T	T	H	T	T	T	T	T	T	T
JAX00709418	20	12015401	0	C	G	C	C	C	C	C	C	G	C	C	H	C	C	C	C	C	C	C	C	C	C	H	C	G	C	C	C	C	C	C	C	C	C	C	C	C	C	H	C	C	C	C	C	C	C
JAX00709419	20	12024572	0	T	C	T	T	T	T	T	T	T	C	T	T	T	C	T	T	T	T	H	H	T	T	T	T	T	T	T	T	T	T	T	T	H	H	T	T	T	T	T	T	T	T	T	T	T	T
JAX00177192	20	12104435	0	A	C	A	A	A	A	A	C	C	A	A	N	A	A	A	A	A	A	A	H	A	A	H	A	C	A	A	A	A	A	H	C	H	A	A	A	A	A	H	A	A	A	A	A	A	H
JAX00709434	20	12205879	0	C	T	C	C	C	C	C	T	C	C	C	C	C	C	C	C	C	C	C	H	C	C	C	C	C	C	C	C	C	C	H	T	H	C	C	C	C	C	C	C	C	C	C	C	C	H
JAX00709437	20	12211897	0	A	G	A	A	A	A	A	G	G	A	A	A	A	A	A	A	A	A	A	H	A	A	A	A	H	A	A	A	A	A	H	G	H	A	A	A	A	A	A	A	A	A	A	A	A	H
JAX00177201	20	12220758	0	A	G	A	A	A	A	A	G	G	A	A	H	A	A	A	A	A	A	A	H	A	A	H	A	G	A	A	A	A	A	H	G	H	A	A	A	A	A	H	A	A	A	A	A	A	H
JAX00709440	20	12245465	0	C	T	C	C	C	C	C	T	T	C	C	C	C	C	C	C	C	C	C	C	C	C	C	C	H	C	C	C	C	C	C	H	C	C	C	C	C	C	C	C	C	C	C	C	C	C
JAX00709442	20	12257481	0	A	G	A	A	A	A	A	G	G	A	A	H	A	A	A	A	A	A	A	H	A	A	H	A	G	A	A	A	A	A	H	G	H	A	A	A	A	A	N	A	A	A	A	A	A	H
JAX00177203	20	12258092	0	G	T	G	G	G	G	G	G	T	G	G	H	G	G	G	G	G	G	G	G	G	G	H	G	T	G	G	G	G	G	G	G	G	G	G	G	G	G	H	G	G	G	G	G	G	G
JAX00177204	20	12258960	0	G	C	G	G	G	G	G	G	C	G	G	H	G	G	G	G	G	G	G	G	G	G	H	G	C	G	G	G	G	G	G	G	G	G	G	G	G	G	H	G	G	G	G	G	G	G
JAX00709444	20	12280978	0	A	C	A	A	A	A	A	A	C	A	A	H	A	A	A	A	A	A	A	A	A	A	H	A	C	A	A	A	A	A	A	A	A	A	A	A	A	A	H	A	A	A	A	A	A	A
JAX00709447	20	12291899	0	T	C	T	T	T	T	T	C	T	T	T	T	T	T	T	T	T	T	T	H	T	T	T	T	T	T	T	T	T	T	H	C	H	T	T	T	T	T	T	T	T	T	T	T	T	H
JAX00177207	20	12296666	0	A	C	A	A	A	A	A	C	C	A	A	A	A	A	A	A	A	A	A	A	A	A	A	A	H	A	A	A	A	A	A	H	A	A	A	A	A	A	A	A	A	A	A	A	A	A
JAX00177208	20	12297846	0	A	G	A	A	A	A	A	G	G	A	A	H	A	A	A	A	A	A	A	H	A	A	H	A	G	A	A	A	A	A	H	G	H	A	A	A	A	A	H	A	A	A	A	A	A	H
JAX00709450	20	12310066	0	G	A	G	G	G	G	G	G	A	G	G	H	G	G	G	G	G	G	G	G	G	G	H	G	A	G	G	G	G	G	G	G	G	G	G	G	G	G	H	G	G	G	G	G	G	G
JAX00177213	20	12387660	0	G	C	G	G	G	G	G	C	C	C	G	H	G	C	G	G	G	G	H	C	G	G	H	G	C	G	G	G	G	G	H	C	C	H	G	G	G	G	H	G	G	G	G	G	G	H
JAX00709456	20	12398066	0	T	C	T	T	T	T	T	T	C	T	T	H	T	T	T	T	T	T	T	T	T	T	H	T	C	T	T	T	T	T	T	T	T	T	T	T	T	T	H	T	T	T	T	T	T	T
JAX00177215	20	12420171	0	G	A	G	G	G	G	G	A	A	A	G	H	G	A	G	G	G	G	H	A	G	G	H	G	A	G	G	G	G	G	H	A	A	H	G	G	G	G	H	G	G	G	G	G	G	H
JAX00709457	20	12422650	0	C	T	C	C	C	C	C	T	T	T	C	C	C	H	C	C	C	C	C	H	C	C	C	C	H	C	C	C	C	C	C	H	H	C	C	C	C	C	C	C	C	C	C	C	C	C
JAX00709465	20	12486858	0	C	T	C	C	C	C	C	T	T	T	C	N	C	T	C	C	C	C	H	T	C	C	H	C	T	C	C	C	C	C	N	T	T	H	C	C	C	C	H	C	C	C	C	C	C	H
JAX00709467	20	12488905	0	C	A	C	C	C	C	C	C	C	A	C	C	C	A	C	C	C	C	H	H	C	C	C	C	C	C	C	C	C	C	C	C	H	H	C	C	C	C	C	C	C	C	C	C	C	C
JAX00709469	20	12507548	0	C	T	C	C	C	C	C	T	C	C	C	C	C	C	C	C	C	C	C	H	C	C	C	C	C	C	C	C	C	C	H	T	H	C	C	C	C	C	C	C	C	N	C	C	C	H
JAX00709470	20	12509293	0	A	G	A	A	A	A	A	G	A	G	A	A	A	G	A	A	A	A	H	G	A	A	A	A	A	A	A	A	A	A	H	G	H	H	A	A	A	A	A	A	A	H	A	A	A	H
JAX00709471	20	12515436	0	T	C	T	T	T	T	T	T	T	C	T	T	T	C	T	T	T	T	H	H	T	T	T	T	T	T	T	T	T	T	T	T	H	H	T	T	T	T	T	T	T	T	T	T	T	T
JAX00709473	20	12528763	0	C	T	C	C	C	C	C	C	C	T	C	C	C	T	C	C	C	C	H	H	C	C	C	C	C	C	C	C	C	C	C	C	H	H	C	C	C	C	C	C	C	C	C	C	C	C
JAX00709475	20	12530661	0	C	G	C	C	C	C	C	G	G	G	C	H	C	G	C	C	C	C	H	G	C	C	H	C	G	C	C	C	C	C	H	G	G	H	C	C	C	C	H	C	C	C	C	C	C	H
JAX00177224	20	12534622	0	C	G	C	C	C	C	C	G	G	G	C	H	C	G	C	C	C	C	H	G	C	C	H	C	G	C	C	C	C	C	C	G	G	H	C	C	C	C	H	C	C	C	C	C	C	C
JAX00709478	20	12560329	0	C	A	C	C	C	C	C	A	A	C	C	H	C	C	C	C	C	C	C	H	C	C	H	C	A	C	C	C	C	C	H	A	H	C	C	C	C	C	H	C	C	C	C	C	C	H
JAX00709480	20	12599219	0	C	T	C	C	C	C	C	T	T	C	C	H	C	C	C	C	C	C	C	H	C	C	H	C	T	C	C	C	C	C	H	T	H	C	C	C	C	C	H	C	C	C	C	C	C	H
JAX00709484	20	12624238	0	C	T	C	C	C	C	C	C	T	C	C	H	C	C	C	C	C	C	C	C	C	C	H	C	T	C	C	C	C	C	C	C	C	C	C	C	C	C	H	C	C	C	C	C	C	C
JAX00709486	20	12627043	0	C	T	C	C	C	C	C	C	T	C	C	H	C	C	C	C	C	C	C	C	C	C	H	C	T	C	C	C	C	C	C	C	C	C	C	C	C	C	H	C	C	C	C	C	C	C
JAX00177233	20	12658759	0	C	T	C	C	C	C	C	T	T	C	C	H	C	C	C	C	C	C	C	H	C	C	H	C	T	C	C	C	C	C	H	T	H	C	C	C	C	C	H	C	C	C	C	C	C	H
JAX00177234	20	12660184	0	G	A	G	G	G	G	G	A	A	G	G	H	G	G	G	G	G	G	G	H	G	G	H	G	A	G	G	G	G	G	H	A	H	G	G	G	G	G	H	G	G	G	G	G	G	H
JAX00709491	20	12683741	0	T	G	T	T	T	T	T	G	G	T	T	H	T	T	T	T	T	T	T	H	T	T	H	T	G	T	T	T	T	T	H	G	H	T	T	T	T	T	H	T	T	T	T	T	T	H
JAX00177236	20	12684484	0	C	T	C	C	C	C	C	C	T	C	C	H	C	C	C	C	C	C	C	C	C	C	H	C	T	C	C	C	C	C	C	C	C	C	C	C	C	C	H	C	C	C	C	C	C	C
JAX00177238	20	12701061	0	G	C	G	G	G	G	G	C	G	G	H	H	H	H	H	H	H	H	H	C	H	H	H	H	H	H	H	H	H	H	H	C	C	H	H	H	H	H	G	G	G	G	G	G	G	H
JAX00709501	20	12731654	0	T	C	T	T	T	T	T	T	C	T	T	H	T	T	T	T	T	T	T	T	T	T	H	T	C	T	T	T	T	T	T	T	T	T	T	T	T	T	H	T	T	T	T	T	T	T
JAX00709504	20	12776828	0	C	T	C	C	C	C	C	T	T	C	C	H	C	C	C	C	C	C	C	H	C	C	H	C	T	C	C	C	C	C	H	T	H	C	C	C	C	C	H	C	C	C	C	C	C	H
JAX00177244	20	12778607	0	T	C	T	T	T	T	T	C	T	T	T	T	T	T	T	T	T	T	T	H	T	T	T	T	T	T	T	T	T	T	N	C	H	T	T	T	T	T	T	T	T	T	T	T	T	H
JAX00709505	20	12784237	0	T	C	T	T	T	T	T	C	T	T	T	T	T	T	T	T	T	T	T	H	T	T	T	T	T	T	T	T	T	T	H	C	H	T	T	T	T	T	T	T	T	T	T	T	T	H
JAX00709506	20	12803430	0	G	C	G	G	G	G	G	C	G	G	G	G	G	G	G	G	G	G	G	H	G	G	G	G	G	G	G	G	G	G	H	C	H	G	G	G	G	G	G	G	G	G	G	G	G	H
JAX00177247	20	12821584	0	T	A	T	T	T	T	T	A	T	T	T	T	T	T	T	T	T	T	T	H	T	T	T	T	T	T	T	T	T	T	H	A	N	T	T	T	T	T	T	T	T	T	T	T	T	H
JAX00709512	20	12838619	0	G	T	G	G	G	G	G	G	T	G	G	H	G	G	G	G	G	G	G	G	G	G	H	G	T	G	G	G	G	G	G	G	G	G	G	G	G	G	H	G	G	G	G	G	G	G
JAX00177252	20	12898450	0	A	G	A	A	A	A	A	G	G	A	A	H	A	A	A	A	A	A	A	H	A	A	H	A	G	A	A	A	A	A	H	G	H	A	A	A	A	A	H	A	A	A	A	A	A	H
JAX00709522	20	12908967	0	G	C	G	G	G	G	G	C	G	G	G	G	G	G	G	G	G	G	G	H	G	G	G	G	G	G	G	G	G	G	H	C	N	G	G	G	G	G	G	G	G	G	G	G	G	H
JAX00238621	20	12932126	0	A	T	A	A	A	A	A	T	T	T	A	H	A	H	A	A	A	A	A	H	A	A	H	A	T	A	A	A	A	A	H	H	H	A	A	A	A	A	H	A	A	H	A	A	A	H
JAX00177255	20	12942179	0	C	T	C	C	C	C	C	C	T	C	C	H	C	C	C	C	C	C	C	C	C	C	H	C	T	C	C	C	C	C	C	C	C	C	C	C	C	C	N	C	C	C	C	C	C	C
JAX00709526	20	12955992	0	C	A	C	C	C	C	C	C	C	A	C	C	C	A	C	C	C	C	H	H	C	C	C	C	C	C	C	C	C	C	C	C	H	H	C	C	C	C	C	C	C	C	C	C	C	C
JAX00709527	20	12958629	0	C	T	C	C	C	C	C	T	C	C	C	C	C	C	C	C	C	C	C	H	C	C	C	C	C	C	C	C	C	C	H	T	H	C	C	C	C	C	C	C	C	C	C	C	C	H
JAX00709529	20	12972705	0	A	C	A	A	A	A	A	C	C	A	A	H	A	A	A	A	A	A	A	H	A	A	H	A	C	A	A	A	A	A	H	C	H	A	A	A	A	A	H	A	A	A	A	A	A	H
JAX00177261	20	13019348	0	G	A	G	G	G	G	G	G	A	G	G	H	G	G	G	G	G	G	G	G	G	G	H	G	N	G	G	G	G	G	G	G	G	G	G	G	G	G	H	G	G	G	G	G	G	G
JAX00177262	20	13019402	0	A	G	A	A	A	A	A	A	G	A	A	G	A	A	A	A	A	A	A	A	A	A	G	A	G	A	A	A	A	A	A	A	A	A	A	A	A	A	G	A	A	A	A	A	A	A
JAX00709542	20	13084039	0	A	G	A	A	A	A	A	G	A	A	A	A	A	A	A	A	A	A	A	H	A	A	A	A	A	A	A	A	A	A	H	G	H	A	A	A	A	A	A	A	A	A	A	A	A	H
JAX00709543	20	13090816	0	T	A	T	T	T	T	T	T	A	T	T	H	T	T	T	T	T	T	T	T	T	T	H	T	A	T	T	T	T	T	T	T	T	T	T	T	T	T	H	T	T	T	T	T	T	T
JAX00177266	20	13096102	0	G	T	G	G	G	G	G	T	T	T	G	H	G	T	G	G	G	G	H	T	G	G	H	G	T	G	G	G	G	G	H	T	T	H	G	G	G	G	H	G	G	G	G	G	G	H
JAX00709545	20	13097232	0	T	G	T	T	T	T	T	G	G	T	T	H	T	T	T	T	T	T	T	H	T	T	H	T	G	T	T	T	T	T	H	G	H	T	T	T	T	T	H	T	T	T	T	T	T	H
JAX00709546	20	13097699	0	C	T	C	C	C	C	C	C	C	T	C	C	C	T	C	C	C	C	H	H	C	C	C	C	C	C	C	C	C	C	C	C	H	H	C	C	C	C	C	C	C	C	C	C	C	C
JAX00238624	20	13158616	0	G	T	G	G	G	G	G	G	T	G	G	H	G	G	G	G	G	G	G	G	G	G	H	G	T	G	G	G	G	G	G	N	G	G	G	G	G	G	H	G	G	G	G	G	G	G
JAX00177274	20	13173066	0	T	G	T	T	T	T	T	T	G	T	T	H	T	T	T	T	T	T	T	T	T	T	H	T	G	T	T	T	T	T	T	T	T	T	T	T	T	T	H	T	T	T	T	T	T	T
JAX00709548	20	13191003	0	A	G	A	A	A	A	A	A	G	A	A	H	A	A	A	A	A	A	A	A	A	A	H	A	G	A	A	A	A	A	A	A	A	A	A	A	A	A	H	A	A	A	A	A	A	A
JAX00177277	20	13220294	0	A	C	A	A	A	A	A	C	C	C	A	H	A	C	A	A	A	A	H	C	A	A	H	A	C	A	A	A	A	A	H	C	C	H	A	A	A	A	H	A	A	A	A	A	A	H
JAX00177278	20	13259301	0	T	G	T	T	T	T	T	G	G	T	T	H	T	T	T	T	T	T	T	H	T	T	H	T	G	T	T	T	T	T	H	G	H	T	T	T	T	T	H	T	T	T	T	T	T	H
JAX00177279	20	13259355	0	T	G	T	T	T	T	T	G	T	T	T	T	T	T	T	T	T	T	T	H	T	T	T	T	T	T	T	T	T	T	H	G	H	T	T	T	T	T	T	T	T	T	T	T	T	H
JAX00177284	20	13326091	0	G	A	G	G	G	G	G	A	A	G	G	H	G	G	G	G	G	G	G	H	G	G	H	G	A	G	G	G	G	G	H	A	H	G	G	G	G	G	H	G	G	G	G	G	G	H
JAX00177285	20	13326135	0	T	C	T	T	T	T	T	C	C	C	T	H	T	C	T	T	T	T	T	C	T	T	H	T	C	T	T	T	T	T	H	C	C	H	T	T	T	T	H	T	T	N	T	T	T	H
JAX00177286	20	13337124	0	T	C	T	T	T	T	T	C	C	T	T	H	T	T	T	T	T	T	T	H	T	T	H	T	C	T	T	T	T	T	H	C	H	T	T	T	T	T	H	T	T	T	T	T	T	H
JAX00177287	20	13374454	0	C	A	C	C	C	A	C	C	C	C	C	C	C	C	H	C	H	C	C	C	A	A	C	C	C	C	C	C	C	C	H	C	C	C	C	C	A	C	C	C	C	A	C	C	C	C
JAX00238629	20	13411238	0	T	G	T	T	T	T	T	T	G	T	T	G	T	T	T	T	T	T	T	T	T	T	G	T	G	T	T	T	T	T	T	T	T	T	T	T	T	T	G	T	T	T	T	T	T	T
JAX00177290	20	13414559	0	C	T	C	C	C	C	C	C	T	C	C	H	C	C	C	C	C	C	C	C	C	C	H	C	T	C	C	C	C	C	C	C	C	C	C	C	C	C	H	C	C	C	C	C	C	C
JAX00709567	20	13438241	0	T	G	T	T	T	T	T	T	G	T	T	H	T	T	T	T	T	T	T	T	T	T	H	T	G	T	T	T	T	T	T	T	T	T	T	T	T	T	H	T	T	T	T	T	T	T
JAX00709569	20	13447338	0	A	G	A	A	A	A	A	G	A	A	A	A	A	A	A	A	A	A	A	G	A	A	A	A	A	A	A	A	A	A	G	G	G	A	A	A	A	A	A	A	A	A	A	A	A	G
JAX00177297	20	13495112	0	C	T	C	C	C	C	C	C	T	C	C	C	C	C	C	C	C	C	C	C	C	C	C	C	H	C	C	C	C	C	C	C	C	C	C	C	C	C	C	C	C	C	C	C	C	C
JAX00709574	20	13508921	0	C	G	C	C	C	C	C	G	G	G	C	N	C	G	C	C	C	C	H	G	C	C	H	C	G	C	C	C	C	C	H	G	G	H	C	C	C	C	H	C	C	C	C	C	C	H
JAX00709575	20	13509575	0	G	A	G	G	G	G	G	A	A	A	G	H	G	A	G	G	G	G	H	A	G	G	H	G	A	G	G	G	G	G	H	A	A	H	G	G	G	G	H	G	G	G	G	G	G	H
JAX00709576	20	13509822	0	C	T	C	C	C	C	C	C	T	C	C	H	C	C	C	C	C	C	C	C	C	C	H	C	T	C	C	C	C	C	C	C	C	C	C	C	C	C	H	C	C	C	C	C	C	C
JAX00177298	20	13513205	0	T	C	T	T	T	T	T	C	C	T	T	H	T	T	T	T	T	T	T	H	T	T	H	T	C	T	T	T	T	T	H	C	H	T	T	T	T	T	H	T	T	T	T	T	T	H
JAX00709579	20	13528072	0	G	A	G	G	G	G	G	A	G	G	G	G	G	G	G	G	G	G	G	H	G	G	G	G	G	G	G	G	G	G	H	A	H	G	G	G	G	G	G	G	G	G	G	G	G	H
JAX00177299	20	13533198	0	A	T	A	A	A	A	A	T	T	A	A	H	A	A	A	A	A	A	A	H	A	A	H	A	T	A	A	A	A	A	H	T	H	A	A	A	A	A	H	A	A	A	A	A	A	H
JAX00177301	20	13536512	0	T	G	T	T	T	T	T	G	T	T	T	T	T	T	T	T	T	T	T	H	T	T	T	T	T	T	T	T	T	T	H	G	H	T	T	T	T	T	N	T	T	N	T	T	T	H
JAX00177302	20	13593637	0	A	G	A	A	A	A	A	G	G	A	A	H	A	A	A	A	A	A	A	H	A	A	H	A	G	A	A	A	A	A	H	G	H	A	A	A	A	A	H	A	A	A	A	A	A	H
JAX00177303	20	13593920	0	T	G	T	T	T	T	T	T	G	T	T	H	T	T	T	T	T	T	T	T	T	T	H	T	G	T	T	T	T	T	T	T	T	T	T	T	T	T	H	T	T	T	T	T	T	T
JAX00177308	20	13660653	0	G	A	G	G	G	G	G	A	A	G	G	H	G	G	G	G	G	G	G	N	G	G	H	G	A	G	G	G	G	G	H	A	H	G	G	G	G	G	H	G	G	G	G	G	G	H
JAX00709584	20	13663218	0	C	T	C	C	C	C	C	C	C	T	C	C	C	T	C	C	C	C	H	H	C	C	C	C	C	C	C	C	C	C	C	C	H	H	C	C	C	C	C	C	C	C	C	C	C	C
JAX00177311	20	13700767	0	A	G	A	A	A	A	A	G	G	A	A	H	A	A	A	A	A	A	A	H	A	A	H	A	G	A	A	A	A	A	H	G	H	A	A	A	A	A	H	A	A	A	A	A	A	H
JAX00709587	20	13715931	0	A	G	A	A	A	A	A	G	G	A	A	G	A	A	A	A	A	A	A	N	A	A	H	A	G	A	A	A	A	A	H	G	H	A	A	A	A	A	H	A	A	A	A	A	A	H
JAX00709589	20	13724372	0	C	T	C	C	C	C	C	T	C	C	C	C	C	C	C	C	C	C	C	C	C	C	C	C	C	C	C	C	C	C	H	H	H	C	C	C	C	C	C	C	C	C	C	C	C	C
JAX00177318	20	13778899	0	T	C	T	T	T	T	T	C	C	T	T	H	T	T	T	T	T	T	T	H	T	T	H	T	C	T	T	T	T	T	H	C	H	T	T	T	T	T	H	T	T	T	T	T	T	T
JAX00709591	20	13789096	0	T	G	T	T	T	T	T	G	T	T	T	T	T	T	T	T	T	T	T	G	T	T	T	T	T	T	T	T	T	T	G	G	G	T	T	T	T	T	T	T	T	T	T	T	T	G
JAX00177321	20	13816445	0	A	C	A	A	A	A	A	C	C	A	A	H	A	A	A	A	A	A	A	H	A	A	H	A	C	A	A	A	A	A	H	C	H	A	A	A	A	A	H	A	A	A	A	A	A	H
JAX00177324	20	13858390	0	A	T	A	A	A	A	A	T	A	A	A	A	A	A	A	A	A	A	A	H	A	A	A	A	A	A	A	A	A	A	H	T	H	A	A	A	A	A	A	A	A	A	A	A	A	H
JAX00709599	20	13872620	0	A	G	A	A	A	A	A	G	G	A	A	N	A	A	A	A	A	A	A	A	A	A	H	A	G	A	A	A	A	A	H	G	A	A	A	A	A	A	H	A	A	A	A	A	A	H
JAX00709600	20	13876054	0	A	C	A	A	A	A	A	A	C	A	A	C	A	A	A	A	A	A	A	A	A	A	C	A	C	A	A	A	A	A	A	A	A	A	A	A	A	A	N	A	A	A	A	A	A	A
JAX00709601	20	13877685	0	T	C	T	T	T	T	T	C	T	T	T	T	T	T	T	T	T	T	T	H	T	T	T	T	T	T	T	T	T	T	T	C	H	T	T	T	T	T	T	T	T	T	T	T	T	H
JAX00177326	20	13899686	0	G	A	G	G	G	G	G	A	G	G	G	G	G	G	G	G	G	G	G	N	G	G	G	G	G	G	G	G	G	G	H	A	H	G	G	G	G	G	G	G	G	G	G	G	G	H
JAX00177327	20	13900082	0	C	T	C	C	C	C	C	C	C	T	C	C	C	T	C	C	C	C	H	H	C	C	C	C	C	C	C	C	C	C	C	C	H	H	C	C	C	C	C	C	C	C	C	C	C	C
JAX00177328	20	13900197	0	A	T	A	A	A	A	A	T	T	A	H	T	H	H	H	H	H	H	H	T	H	H	T	H	T	H	H	H	H	H	T	T	T	H	H	H	H	H	T	N	H	N	H	H	H	T
JAX00709608	20	13925136	0	C	T	C	C	C	C	C	T	T	C	C	H	C	C	C	C	C	C	C	H	C	C	H	C	T	C	C	C	C	C	H	T	H	C	C	C	C	C	H	C	C	C	C	C	C	H
JAX00709612	20	13958105	0	T	C	T	T	T	T	T	T	C	T	T	N	T	T	T	T	T	T	T	T	T	T	H	T	C	T	T	T	T	T	T	T	T	T	T	T	T	T	C	T	T	T	T	T	T	T
JAX00177333	20	13998904	0	C	A	C	C	C	C	C	C	A	C	C	H	C	C	C	C	C	C	C	C	C	C	H	C	A	C	C	C	C	C	C	C	C	C	C	C	C	C	H	C	C	C	C	C	C	C
JAX00709613	20	14003580	0	T	C	T	T	T	T	T	C	T	T	T	T	T	T	T	T	T	T	T	H	T	T	T	T	T	T	T	T	T	T	H	C	H	T	T	T	T	T	T	T	T	T	T	T	T	H
JAX00709617	20	14021623	0	A	T	A	A	A	A	A	A	T	A	A	H	A	A	A	A	A	A	A	A	A	A	H	A	T	A	A	A	A	A	A	A	A	A	A	A	A	A	N	A	A	A	A	A	A	A
JAX00177337	20	14060596	0	T	C	T	T	T	T	T	C	C	T	T	H	T	T	T	T	T	T	T	H	T	T	H	T	C	T	T	T	T	T	H	C	H	T	T	T	T	T	H	T	T	T	T	T	T	H
JAX00177338	20	14061227	0	C	A	C	C	C	C	C	C	A	C	C	H	C	C	C	C	C	C	C	C	C	C	H	C	A	C	C	C	C	C	C	C	C	C	C	C	C	C	C	C	C	C	C	C	C	C
JAX00709620	20	14082181	0	C	A	C	C	C	C	C	C	C	A	C	C	C	A	C	C	C	C	H	H	C	C	C	C	C	C	C	C	C	C	C	C	H	C	C	C	C	C	C	C	C	C	C	C	C	C
JAX00177340	20	14102060	0	G	A	G	G	G	G	G	A	G	G	G	G	G	G	G	G	G	G	G	H	G	G	G	G	G	G	G	G	G	G	H	A	H	G	G	G	G	G	G	G	G	G	G	G	G	H
JAX00177344	20	14147803	0	C	T	C	C	C	C	C	T	T	C	C	H	C	C	C	C	C	C	C	H	C	C	H	C	T	C	C	C	C	C	H	T	H	C	C	C	C	C	H	C	C	C	C	C	C	H
JAX00709626	20	14148013	0	G	A	G	G	G	G	G	G	A	G	G	N	G	G	G	G	G	G	G	G	G	G	H	G	A	G	G	G	G	G	G	G	G	G	G	G	G	G	H	G	G	G	G	G	G	G
JAX00177347	20	14168305	0	C	T	C	C	C	C	C	C	T	C	C	H	C	C	C	C	C	C	C	C	C	C	H	C	T	C	C	C	C	C	C	C	C	C	C	C	C	C	H	C	C	C	C	C	C	C
JAX00177348	20	14191137	0	G	A	G	G	G	G	G	A	G	G	G	G	G	G	G	G	G	G	G	H	G	G	G	G	G	G	G	G	G	G	H	A	H	G	G	G	G	G	G	G	G	G	G	G	G	H
JAX00709629	20	14194056	0	C	G	C	C	C	C	C	G	C	C	C	C	C	C	C	C	C	C	C	H	C	C	C	C	C	C	C	C	C	C	H	G	H	C	C	C	C	C	C	C	C	C	C	C	C	H
JAX00709632	20	14237447	0	G	A	G	G	G	G	G	A	A	G	G	G	G	G	G	G	G	G	G	H	G	G	G	G	H	G	G	G	G	G	H	A	H	G	G	G	G	G	G	G	G	G	G	G	G	H
JAX00709634	20	14240534	0	G	A	G	G	G	G	G	G	A	G	G	H	G	G	G	G	G	G	G	G	G	G	H	G	A	G	G	G	G	G	G	G	G	G	G	G	G	G	H	G	G	G	G	G	G	G
JAX00177354	20	14261448	0	C	T	C	C	C	C	C	T	C	C	C	C	C	C	C	C	C	C	C	C	C	C	C	C	C	C	C	C	C	C	C	H	C	C	C	C	C	C	C	C	C	C	C	C	C	C
JAX00709635	20	14265560	0	G	A	G	G	G	G	G	A	A	G	G	N	G	G	G	G	G	G	G	H	G	G	N	G	A	G	G	G	G	G	N	A	H	G	G	G	G	G	H	G	G	G	G	G	G	H
JAX00709638	20	14286191	0	T	C	T	T	T	T	T	T	C	T	T	T	T	T	T	T	T	T	T	T	T	T	H	T	C	T	T	T	T	T	T	T	T	T	T	T	T	T	C	T	T	T	T	T	T	T
JAX00709639	20	14287851	0	T	C	T	T	T	T	T	T	C	T	T	H	T	T	T	T	T	T	T	T	T	T	H	T	C	T	T	T	T	T	T	T	T	T	T	T	T	T	H	T	T	T	T	T	T	T
JAX00709642	20	14308065	0	C	T	C	C	C	C	C	C	T	C	C	H	C	C	C	C	C	C	C	C	C	C	H	C	T	C	C	C	C	C	C	C	C	C	C	C	C	C	H	C	C	C	C	C	C	C
JAX00709643	20	14312880	0	G	A	G	G	G	G	G	A	G	G	G	G	G	G	G	G	G	G	G	H	G	G	G	G	G	G	G	G	G	G	H	A	H	G	G	G	G	G	G	G	G	G	G	G	G	H
JAX00709647	20	14375621	0	A	T	A	A	A	A	A	T	T	A	A	H	A	A	A	A	A	A	A	H	A	A	H	A	T	A	A	A	A	A	H	T	H	A	A	A	A	A	H	A	A	A	A	A	A	H
JAX00177360	20	14379217	0	G	A	G	G	G	G	G	A	A	G	G	H	G	G	G	G	G	G	G	G	G	G	H	G	A	G	G	G	G	G	H	A	G	G	G	G	G	G	G	G	G	G	G	G	G	H
JAX00177362	20	14379840	0	C	G	C	C	C	C	C	G	G	C	C	H	C	C	C	C	C	C	C	H	C	C	G	C	G	C	C	C	C	C	H	G	H	C	C	C	C	C	H	C	C	C	C	C	C	H
JAX00709650	20	14431661	0	G	T	G	G	G	G	G	T	T	G	G	H	G	G	G	G	G	G	G	H	G	G	H	G	T	G	G	G	G	G	H	T	H	G	G	G	G	G	H	G	G	G	G	G	G	H
JAX00709651	20	14431698	0	G	T	G	G	G	G	G	G	T	G	G	H	G	G	G	G	G	G	G	G	G	G	H	G	T	G	G	G	G	G	G	G	G	G	G	G	G	G	H	G	G	H	G	G	G	G
JAX00709654	20	14432578	0	C	G	C	C	C	C	C	G	C	C	C	C	C	C	C	C	C	C	C	H	C	C	C	C	C	C	C	C	C	C	H	G	H	C	C	C	C	C	C	C	C	H	C	C	C	H
JAX00177366	20	14458446	0	T	C	T	T	T	T	T	C	C	T	T	H	T	T	T	T	T	T	T	H	T	T	H	T	C	T	T	T	T	T	H	C	H	T	T	T	T	T	T	T	T	T	T	T	T	H
JAX00177367	20	14461894	0	G	A	G	G	G	G	G	A	A	G	G	N	G	G	G	G	G	G	G	H	G	G	H	G	A	G	G	G	G	G	H	A	G	G	G	G	G	G	H	G	G	N	G	G	H	H
JAX00709657	20	14469456	0	C	A	C	C	C	C	C	A	C	C	C	C	C	C	C	C	C	C	C	H	C	C	C	C	C	C	C	C	C	C	H	A	H	C	C	C	C	C	C	C	C	C	C	C	C	H
JAX00709659	20	14481062	0	A	G	A	A	A	A	A	G	G	A	A	H	A	A	A	A	A	A	A	H	A	A	H	A	G	A	A	A	A	A	H	G	H	A	A	A	A	A	H	A	A	A	A	A	A	H
JAX00177369	20	14495366	0	A	T	A	A	A	A	A	T	T	A	A	H	A	A	A	A	A	A	A	A	A	A	H	A	T	A	A	A	A	A	A	T	A	A	A	A	A	A	H	A	A	A	A	A	A	A
JAX00177370	20	14495517	0	T	G	T	T	T	T	T	G	G	T	T	H	T	T	T	T	T	T	T	H	T	T	H	T	G	T	T	T	T	T	H	G	H	T	T	T	T	T	H	T	T	T	T	T	T	H
JAX00709662	20	14518135	0	C	T	C	C	C	C	C	T	C	C	C	C	C	C	C	C	C	C	C	N	C	C	C	C	C	C	C	C	C	C	H	T	H	C	C	C	C	C	C	C	C	C	C	C	C	H
JAX00709664	20	14518431	0	G	A	G	G	G	G	G	G	A	G	G	H	G	G	G	G	G	G	G	G	G	G	N	G	A	G	G	G	G	G	G	G	G	G	G	G	G	G	G	G	G	G	G	G	G	G
JAX00709665	20	14518549	0	T	C	T	T	T	T	T	T	C	T	T	H	T	T	T	T	T	T	T	T	T	T	H	T	C	T	T	T	T	T	T	T	T	T	T	T	T	T	H	T	T	T	T	T	T	T
JAX00709666	20	14518736	0	C	T	C	C	C	C	C	C	T	C	C	H	C	C	C	C	C	C	C	C	C	C	H	C	T	C	C	C	C	C	C	C	C	C	C	C	C	C	H	C	C	C	C	C	C	C
JAX00709667	20	14524682	0	C	A	C	C	C	C	C	C	A	C	C	H	C	C	C	C	C	C	C	C	C	C	H	C	A	C	C	C	C	C	C	C	C	C	C	C	C	C	C	C	C	C	C	C	C	C
JAX00177373	20	14540579	0	A	G	A	A	A	A	A	G	A	A	A	A	N	A	A	A	A	H	A	H	A	A	A	A	A	A	A	A	A	A	H	G	H	A	A	A	A	H	N	A	A	A	A	A	A	H
JAX00709670	20	14575643	0	T	G	T	T	T	T	T	G	G	T	T	H	T	T	T	T	T	T	T	H	T	T	H	T	G	T	T	T	T	T	H	G	H	T	T	T	T	T	H	T	T	T	T	T	T	H
JAX00709671	20	14575974	0	A	G	A	A	A	A	A	A	G	A	A	H	A	A	A	A	A	A	A	A	A	A	H	A	G	A	A	A	A	A	A	A	A	A	A	A	A	A	H	A	A	A	A	A	A	A
JAX00709672	20	14583612	0	G	A	G	G	G	G	G	G	A	G	G	H	G	G	G	G	G	G	G	G	G	G	H	G	A	G	G	G	G	G	G	G	G	G	G	G	G	G	H	G	G	G	G	G	G	G
JAX00709675	20	14602100	0	A	G	A	A	A	A	A	A	G	A	A	H	A	A	A	A	A	A	A	A	A	A	H	A	G	A	A	A	A	A	A	A	A	A	A	A	A	A	H	A	A	A	A	A	A	A
JAX00177381	20	14658031	0	C	A	C	C	C	C	C	A	C	C	C	C	C	C	C	C	C	C	C	H	C	C	C	C	C	C	C	C	C	C	H	A	H	C	C	C	C	C	C	C	C	C	C	C	C	H
JAX00177384	20	14698215	0	C	G	C	C	C	C	C	G	C	C	C	C	C	C	C	C	C	C	C	H	C	C	C	C	C	C	C	C	C	C	H	G	H	C	C	C	C	C	C	C	C	C	C	C	C	H
JAX00177387	20	14733580	0	T	C	T	T	T	T	T	C	T	T	T	T	T	T	T	T	T	T	T	H	T	T	T	T	T	T	T	T	T	T	H	C	H	T	T	T	T	T	T	T	T	T	T	T	T	H
JAX00177389	20	14733634	0	G	A	G	G	G	G	G	A	G	G	G	G	G	G	G	G	G	G	G	G	G	G	G	G	G	G	G	G	G	G	G	H	G	G	G	G	G	G	G	G	G	H	G	G	G	H
JAX00177392	20	14783020	0	C	G	C	C	C	C	C	G	G	C	C	C	C	C	C	C	C	C	C	C	C	C	N	C	N	C	C	C	C	C	C	N	N	C	C	C	C	C	H	C	C	C	C	C	C	H
JAX00709693	20	14801511	0	G	A	G	G	G	G	G	G	A	G	G	H	G	G	G	G	G	G	G	G	G	G	H	G	A	G	G	G	G	G	G	G	G	G	G	G	G	G	H	G	G	G	G	G	G	G
JAX00709695	20	14860871	0	C	T	C	C	C	C	C	T	C	C	C	C	C	C	C	C	C	C	C	H	C	C	C	C	C	C	C	C	C	C	H	T	H	C	C	C	C	C	C	C	C	C	C	C	C	H
JAX00709697	20	14860965	0	A	G	A	A	A	A	A	G	G	A	A	H	A	A	A	A	A	A	A	H	A	A	H	A	G	A	A	A	A	A	H	G	H	A	A	A	A	A	H	A	A	A	A	A	A	H
JAX00177399	20	14894089	0	G	A	G	G	G	G	G	A	G	G	G	G	G	G	G	G	G	G	G	H	G	G	G	G	G	G	G	G	G	G	H	A	H	G	G	G	G	G	G	G	G	G	G	G	G	H
JAX00709701	20	14906901	0	C	T	C	C	C	C	C	C	T	C	C	H	C	C	C	C	C	C	C	C	C	C	H	C	T	C	C	C	C	C	C	C	C	C	C	C	C	C	N	C	C	C	C	C	C	C
JAX00709702	20	14907034	0	A	C	A	A	A	A	A	C	C	A	A	H	A	A	A	A	A	A	A	H	A	A	H	A	C	A	A	A	A	A	H	C	H	A	A	A	A	A	H	A	A	A	A	A	A	H
JAX00709703	20	14907178	0	A	T	A	A	A	A	A	T	A	A	A	A	A	A	A	A	A	A	A	H	A	A	A	A	A	A	A	A	A	A	H	T	H	A	A	A	A	A	A	A	A	A	A	A	A	H
JAX00709708	20	14945003	0	G	A	G	G	G	G	G	A	G	G	G	G	G	G	G	G	G	G	G	H	G	G	G	G	G	G	G	G	G	G	H	A	H	G	G	G	G	G	G	G	G	G	G	G	G	H
JAX00709709	20	14953567	0	G	T	G	G	G	G	G	G	T	G	G	H	G	G	G	G	G	G	G	G	G	G	H	G	T	G	G	G	G	G	G	G	G	G	G	G	G	G	H	G	G	G	G	G	G	G
JAX00177406	20	14972846	0	G	A	G	G	G	G	G	A	A	G	G	H	G	G	G	G	G	G	G	H	G	G	H	G	A	G	G	G	G	G	H	A	H	G	G	G	G	G	H	G	G	G	G	G	G	H
JAX00709711	20	15001638	0	A	G	A	A	A	A	A	G	G	A	A	A	A	A	A	A	A	A	A	A	A	A	A	A	H	A	N	A	A	A	H	G	H	A	A	A	A	A	A	A	A	A	A	A	A	H
JAX00177409	20	15004032	0	A	G	A	A	A	A	A	G	G	A	A	H	A	A	A	A	A	A	A	H	A	A	H	A	G	A	N	A	A	A	H	G	H	A	A	A	A	A	H	A	A	A	A	A	A	H
JAX00177410	20	15033309	0	A	T	A	A	A	A	A	T	T	A	A	N	A	A	A	A	A	A	A	N	A	A	N	A	T	A	A	A	A	A	A	T	A	A	A	A	A	A	H	A	A	A	A	A	A	H
JAX00709719	20	15074440	0	A	T	A	A	A	A	A	T	A	A	A	A	A	A	A	A	A	A	A	H	A	A	A	A	A	A	A	A	A	A	H	T	H	A	A	A	A	A	A	A	A	A	A	A	A	H
JAX00709720	20	15075146	0	G	T	G	G	G	G	G	T	G	G	G	G	G	G	G	G	G	G	G	H	G	G	G	G	G	G	G	G	G	G	H	T	H	G	G	G	G	G	G	G	G	G	G	G	G	H
JAX00177414	20	15101331	0	A	C	A	A	A	A	A	A	C	A	A	C	A	A	A	A	A	A	A	A	N	A	C	A	C	A	A	A	A	A	A	A	A	A	A	A	A	A	C	A	A	A	A	A	H	A
JAX00177415	20	15101414	0	A	G	A	A	A	A	A	G	G	A	A	H	A	A	A	A	A	A	A	H	A	A	H	A	G	A	A	A	A	A	H	G	H	A	A	A	A	A	H	A	A	A	A	A	A	H
JAX00709722	20	15115643	0	T	A	T	T	T	T	T	A	T	T	T	T	T	T	T	T	T	T	T	T	T	T	T	T	T	T	T	T	T	T	T	A	T	T	T	T	T	T	T	T	T	T	T	T	T	T
JAX00177418	20	15156696	0	C	T	C	C	C	C	C	C	T	C	C	H	C	C	C	C	C	C	C	C	C	C	H	C	T	C	C	C	C	C	C	C	C	C	C	C	C	C	T	C	C	C	C	C	C	C
JAX00177421	20	15179244	0	A	T	A	A	A	A	A	A	T	A	A	H	A	A	A	A	A	A	A	A	A	A	H	A	T	A	A	A	A	A	A	A	A	A	A	A	A	A	N	A	A	A	A	A	A	A
JAX00177427	20	15257798	0	A	C	A	A	A	A	A	C	C	A	A	H	A	A	A	A	A	A	A	H	A	A	H	A	C	A	A	A	A	A	H	C	H	A	A	A	A	A	H	A	A	A	A	A	A	H
JAX00238650	20	15278339	0	C	T	C	C	C	C	C	T	T	C	C	C	C	C	C	C	C	C	C	H	C	C	H	C	T	C	C	C	C	C	H	T	H	C	C	C	C	C	H	C	C	H	C	C	C	H
JAX00177429	20	15303682	0	C	A	C	C	C	C	C	A	C	C	C	C	C	C	C	C	C	C	C	H	C	C	C	C	C	C	C	C	C	C	H	A	H	C	C	C	C	C	C	C	C	C	C	C	C	H
JAX00177430	20	15305083	0	T	C	T	T	T	T	T	T	C	T	T	H	T	T	T	T	T	T	T	T	T	T	N	T	H	T	T	T	T	T	T	T	T	T	T	T	T	T	H	T	T	T	T	T	T	T
JAX00709727	20	15307050	0	G	A	G	G	G	G	G	A	G	G	G	G	G	G	G	G	G	G	G	N	G	G	G	G	G	G	G	G	G	G	G	A	N	G	G	G	G	G	G	G	G	G	G	G	G	N
JAX00238651	20	15307689	0	G	T	G	G	G	G	G	G	T	G	G	H	G	G	G	G	G	G	G	G	G	G	H	G	T	G	G	G	G	G	G	G	G	G	G	G	G	G	H	G	G	G	G	G	G	G
JAX00709729	20	15328766	0	T	G	T	T	T	T	T	G	T	T	T	T	T	T	T	T	T	T	T	H	T	T	T	T	T	T	T	T	T	T	H	G	H	T	T	T	T	T	T	T	T	T	T	T	T	H
JAX00709731	20	15333067	0	A	G	A	A	A	A	A	G	G	A	A	H	A	A	A	A	A	A	A	H	A	A	H	A	G	A	A	A	A	A	H	G	H	A	A	A	A	A	H	A	A	A	A	A	A	H
JAX00177434	20	15344153	0	C	A	C	C	C	C	C	C	A	C	C	H	C	C	C	C	C	C	C	C	C	C	H	C	A	C	C	C	C	C	C	C	C	C	C	C	C	C	H	C	C	C	C	C	C	C
JAX00709733	20	15344564	0	A	G	A	A	A	A	A	G	G	A	A	H	A	A	A	A	A	A	A	H	A	A	H	A	G	A	A	A	A	A	H	G	H	A	A	A	A	A	H	A	A	A	A	A	A	H
JAX00177435	20	15380597	0	C	T	C	C	C	C	C	C	T	C	C	H	C	C	C	C	C	C	C	C	C	C	H	C	T	C	C	C	C	C	C	C	C	C	C	C	C	C	H	C	C	C	C	C	C	C
JAX00709736	20	15395675	0	C	A	C	C	C	C	C	A	A	C	C	H	C	C	C	C	C	C	C	H	C	C	H	C	A	C	C	C	C	C	H	A	H	C	C	C	C	C	H	C	C	C	C	C	C	H
JAX00177442	20	15488063	0	G	A	G	G	G	G	G	A	A	G	G	H	G	G	G	G	G	G	G	H	G	G	H	G	A	G	G	G	G	G	H	A	H	G	G	G	G	G	H	G	G	N	G	G	G	H
JAX00177443	20	15488450	0	T	A	T	T	T	T	T	A	A	T	T	H	T	T	T	T	T	T	T	H	T	T	H	T	A	T	T	T	T	T	H	A	H	T	T	T	T	T	H	T	T	T	T	T	T	H
JAX00709741	20	15529816	0	A	G	A	A	A	A	A	G	G	A	A	H	A	A	A	A	A	A	A	H	A	A	H	A	G	A	A	A	A	A	H	G	H	A	A	A	A	A	H	A	A	A	A	A	A	H
JAX00177446	20	15536448	0	A	T	A	A	A	A	A	T	T	A	A	H	A	A	A	A	A	A	A	H	A	A	H	A	T	A	A	A	A	A	H	T	H	A	A	A	A	A	N	A	A	A	A	A	A	H
JAX00709744	20	15545820	0	A	G	A	A	A	A	A	G	A	A	A	A	A	A	A	A	A	A	A	H	A	A	A	A	A	A	A	A	A	A	H	G	H	A	A	A	A	A	A	A	A	A	A	A	A	H
JAX00177448	20	15574991	0	T	C	T	T	T	T	T	C	C	C	T	H	T	C	T	T	T	T	H	C	T	T	H	T	C	T	T	T	T	T	H	C	C	T	T	T	T	T	H	T	T	T	T	T	T	H
JAX00177450	20	15579954	0	A	C	A	A	A	A	A	C	A	A	A	A	A	A	A	A	A	A	A	H	A	H	A	A	A	A	A	A	A	A	H	C	H	A	A	A	A	A	N	A	A	H	A	A	A	H
JAX00709748	20	15614118	0	G	A	G	G	G	G	G	G	A	G	G	A	G	G	G	G	G	G	G	G	G	G	A	G	A	G	G	G	G	G	G	G	G	G	G	G	G	G	A	G	G	G	G	G	G	G
JAX00177453	20	15621027	0	A	G	A	A	A	A	A	G	G	G	A	H	A	G	A	A	A	A	H	G	A	A	A	A	G	A	A	A	A	A	H	G	G	A	A	A	A	A	H	A	A	A	A	A	A	H
JAX00177456	20	15659537	0	C	T	C	C	C	C	C	C	T	C	C	H	C	C	C	C	C	C	C	C	C	C	H	C	T	C	C	C	C	C	C	C	C	C	C	C	C	C	H	C	C	C	C	C	C	C
JAX00709755	20	15673879	0	A	G	A	A	A	A	A	A	A	G	A	A	A	G	A	A	A	A	H	H	A	A	A	A	A	A	A	A	A	A	A	A	H	A	A	A	A	A	A	A	A	A	A	A	A	A
JAX00177460	20	15730012	0	G	A	G	G	G	G	G	G	G	A	G	G	G	A	G	G	G	G	H	H	G	G	G	G	G	G	G	G	G	G	G	G	H	G	G	G	G	G	G	G	G	G	G	G	G	G
JAX00177461	20	15730397	0	T	C	T	T	T	T	T	C	T	T	T	T	T	T	T	T	T	T	T	C	T	T	T	T	T	T	T	T	T	T	C	C	C	T	T	T	T	T	T	T	T	T	T	T	T	C
JAX00238655	20	15745026	0	A	G	A	A	A	A	A	A	G	A	A	H	A	A	A	A	A	A	A	H	A	A	H	A	G	A	A	A	A	A	H	G	H	A	A	A	A	A	G	A	A	A	A	A	A	H
JAX00177463	20	15778753	0	G	A	G	G	G	G	G	A	G	G	G	G	G	G	G	G	G	G	G	H	G	G	G	G	G	G	G	G	G	G	H	A	H	G	G	G	G	G	G	G	G	G	G	G	G	H
JAX00709762	20	15789984	0	C	T	C	C	C	C	C	T	C	C	C	C	C	C	C	C	C	C	C	H	C	C	C	C	C	C	C	C	C	C	H	T	H	C	C	C	C	C	C	C	C	C	C	C	C	H
JAX00709763	20	15790737	0	G	A	G	G	G	G	G	A	G	G	G	G	G	G	G	G	G	G	G	H	G	G	G	G	G	G	G	G	G	G	H	A	H	G	G	G	G	G	G	G	G	G	G	G	G	H
JAX00177467	20	15821029	0	A	G	A	A	A	A	A	G	G	A	A	H	A	A	A	A	A	A	A	H	A	A	H	A	G	A	A	A	A	A	H	G	H	A	A	A	A	A	H	A	A	A	A	A	A	H
JAX00177468	20	15821441	0	T	G	T	T	T	T	T	G	G	T	T	H	T	T	T	T	T	T	T	H	T	T	H	T	G	T	T	T	T	T	H	G	H	T	T	T	T	T	H	T	T	T	T	T	T	H
JAX00709767	20	15829888	0	G	A	G	G	G	G	G	G	A	G	G	H	G	G	G	G	G	G	G	G	G	G	H	G	A	G	G	G	G	G	G	G	G	G	G	G	G	G	H	G	G	G	G	G	G	G
JAX00709768	20	15830078	0	G	C	G	G	G	G	G	C	C	C	G	H	G	C	G	G	G	G	H	C	G	G	H	G	C	G	G	G	G	G	H	C	C	G	G	G	G	G	H	G	G	G	G	G	G	H
JAX00177469	20	15858848	0	C	T	C	C	C	C	C	T	C	C	C	C	C	C	C	C	C	C	C	H	C	C	C	C	C	C	C	C	C	C	H	T	H	C	C	C	C	C	C	C	C	C	C	C	C	H
JAX00177471	20	15859596	0	A	C	A	A	A	A	A	C	C	A	A	H	A	A	A	A	A	A	A	H	A	A	H	A	C	A	A	A	A	A	H	C	H	A	A	A	A	A	H	A	A	A	A	A	A	H
JAX00709774	20	15879615	0	A	G	A	A	A	A	A	G	A	A	A	A	A	A	A	A	A	A	A	H	A	A	A	A	A	A	A	A	A	A	H	G	H	A	A	A	A	A	A	A	N	H	A	A	A	G
JAX00709775	20	15880138	0	A	G	A	A	A	A	A	G	G	A	A	H	A	A	A	A	A	A	A	H	A	A	H	A	G	A	A	A	A	A	H	G	H	A	A	A	A	A	H	A	A	A	A	A	A	H
JAX00238658	20	15892866	0	C	A	C	C	C	C	C	C	A	C	C	H	C	C	C	C	C	C	C	C	C	C	H	C	A	C	C	C	C	C	C	C	C	C	C	C	C	C	H	C	C	C	C	C	C	C
JAX00177472	20	15904380	0	C	T	C	C	C	C	C	C	T	C	C	H	C	C	C	C	C	C	C	C	C	C	H	C	T	C	C	C	C	C	C	C	C	C	C	C	C	C	H	C	C	C	C	C	C	C
JAX00177473	20	15904632	0	G	T	G	G	G	G	G	T	G	G	G	G	G	G	G	G	G	G	G	H	G	G	G	G	G	G	G	G	G	G	H	T	H	G	G	G	G	G	G	G	G	G	G	G	G	N
JAX00177477	20	15936988	0	T	C	T	T	T	T	T	T	C	T	T	H	T	T	T	T	T	T	T	T	T	T	H	T	C	T	T	T	T	T	T	T	T	T	T	T	T	T	H	T	T	H	T	T	T	T
JAX00709782	20	15958730	0	T	C	T	T	T	T	T	C	T	T	T	T	T	T	T	T	T	T	T	H	T	T	T	T	T	T	T	T	T	T	H	C	H	T	T	T	T	T	T	T	T	T	T	T	T	H
JAX00177478	20	15980744	0	C	A	C	C	C	C	C	A	A	C	C	H	C	C	C	C	C	C	C	H	C	C	H	C	A	C	C	C	C	C	H	A	H	C	C	C	C	C	H	C	C	C	C	C	C	H
JAX00177479	20	15981768	0	T	G	T	T	T	T	T	G	G	T	T	H	T	T	T	T	T	T	T	H	T	T	H	T	G	T	T	T	T	T	H	G	H	T	T	T	T	T	H	T	T	T	T	T	T	H
JAX00177480	20	15981853	0	T	C	T	T	T	T	T	C	C	T	T	H	T	T	T	T	T	T	T	H	T	T	H	T	C	T	T	T	T	T	H	C	H	T	T	T	T	T	H	T	T	T	T	T	T	H
JAX00709786	20	16002581	0	A	C	A	A	A	A	A	A	C	A	A	A	A	A	A	A	A	A	A	A	A	A	A	A	H	A	A	A	A	A	A	A	A	A	A	A	A	A	H	A	A	A	A	A	A	A
JAX00177481	20	16016110	0	C	T	C	C	C	C	C	T	T	C	C	H	C	C	C	C	C	C	C	H	C	C	H	C	T	C	C	C	C	C	H	T	H	C	C	C	C	C	H	C	C	C	C	C	C	H
JAX00709788	20	16017042	0	G	C	G	G	G	G	G	C	G	G	G	G	G	G	G	G	G	G	G	H	G	G	G	G	G	G	G	G	G	G	H	C	H	G	G	G	G	G	G	G	G	G	G	G	G	N
JAX00709794	20	16075982	0	A	G	A	A	A	A	A	G	A	A	A	A	A	A	A	A	A	A	A	H	A	A	A	A	A	A	A	A	A	A	H	G	H	A	A	A	A	A	A	A	A	A	A	A	A	H
JAX00177491	20	16141369	0	G	A	G	G	G	G	G	A	A	G	G	H	G	G	G	G	G	G	G	H	G	G	H	G	A	G	G	G	G	G	H	A	H	G	G	G	G	G	H	G	G	G	G	G	G	H
JAX00177492	20	16141395	0	G	A	G	G	G	G	G	A	A	G	G	H	G	G	G	G	G	G	G	H	G	G	H	G	A	G	G	G	G	G	H	A	H	G	G	G	G	G	H	G	G	G	G	G	G	H
JAX00238665	20	16165055	0	C	T	C	C	C	C	C	T	T	C	C	C	C	C	C	C	C	C	C	C	C	C	C	C	N	C	C	C	C	C	C	T	N	C	C	C	C	C	N	C	C	C	C	C	C	C
JAX00709801	20	16171321	0	G	T	G	G	G	G	G	G	T	G	G	H	G	G	G	G	G	G	G	G	G	G	H	G	T	G	G	G	G	G	G	G	G	G	G	G	G	G	H	G	G	G	G	G	G	G
JAX00177494	20	16180657	0	A	G	A	A	A	A	A	G	G	A	A	H	A	A	A	A	A	A	A	H	A	A	H	A	G	A	A	A	A	A	H	G	H	A	A	A	A	A	H	A	A	A	A	A	A	H
JAX00177498	20	16233892	0	T	C	T	T	T	T	T	C	C	T	T	H	T	T	T	T	T	T	T	H	T	T	H	T	C	T	T	T	T	T	H	C	H	T	T	T	T	T	H	T	T	T	T	T	T	H
JAX00177500	20	16255746	0	A	C	A	A	A	A	A	A	C	A	A	C	N	A	A	A	A	A	A	A	A	A	C	A	C	A	A	A	A	A	A	A	H	A	A	A	A	A	C	A	A	A	A	A	A	A
JAX00709810	20	16287785	0	C	G	C	C	C	C	C	C	G	C	C	G	C	C	C	C	C	C	C	C	C	C	G	C	G	C	C	C	C	C	C	C	C	C	C	C	C	C	G	C	C	C	C	C	C	C
JAX00709811	20	16292868	0	T	C	T	T	T	T	T	C	C	C	T	H	T	C	T	T	T	T	H	C	T	T	H	T	C	T	T	T	T	T	H	C	C	T	T	T	T	T	H	T	T	T	T	T	T	H
JAX00709813	20	16297589	0	C	T	C	C	C	C	C	C	C	T	C	C	C	T	C	C	C	C	H	H	C	C	C	C	C	C	C	C	C	C	C	C	H	C	C	C	C	C	C	C	C	C	C	C	C	C
JAX00177504	20	16299449	0	A	T	A	A	A	A	A	T	T	A	A	H	A	A	A	A	A	A	A	H	A	A	H	A	T	A	A	A	A	A	H	T	H	A	A	A	A	A	N	A	A	A	A	A	A	H
JAX00177505	20	16328518	0	A	G	A	A	A	A	A	A	G	A	A	G	A	A	A	A	A	A	A	A	A	A	G	A	G	A	A	A	A	A	A	A	A	A	A	A	A	A	G	A	A	N	A	A	A	A
JAX00238668	20	16337412	0	G	A	G	G	G	G	G	G	A	G	G	G	G	G	G	G	G	G	G	G	G	G	G	G	A	G	G	G	G	G	G	G	G	G	G	G	G	G	G	G	G	G	G	G	G	G
JAX00709819	20	16348437	0	C	T	C	C	C	C	C	T	C	C	C	C	C	C	C	C	C	C	C	H	C	C	C	C	C	C	C	C	C	C	H	T	H	C	C	C	C	C	C	C	C	C	C	C	C	H
JAX00709820	20	16348818	0	G	A	G	G	G	G	G	G	A	G	G	H	G	G	G	G	G	G	G	G	G	G	N	G	A	G	G	G	G	G	G	G	G	G	G	G	G	G	H	G	G	G	G	G	G	G
JAX00709822	20	16356179	0	T	G	T	T	T	T	T	G	G	G	T	H	T	G	T	T	T	T	H	G	T	T	H	T	G	T	T	T	T	T	H	G	G	T	T	T	T	T	H	T	T	T	T	T	T	H
JAX00709823	20	16384461	0	G	A	G	G	G	G	G	A	G	G	G	G	G	G	G	G	G	G	G	H	G	G	G	G	G	G	G	G	G	G	H	A	H	G	G	G	G	G	G	G	G	G	G	G	G	H
JAX00177513	20	16425092	0	A	G	A	A	A	A	A	G	A	A	A	A	A	A	A	A	A	A	A	H	A	A	A	A	A	A	A	A	A	A	H	G	H	A	A	A	A	A	A	A	A	A	A	A	A	H
JAX00238672	20	16443317	0	T	C	T	T	T	T	T	C	C	T	T	H	T	T	T	T	T	T	T	H	T	T	H	T	C	T	T	T	T	T	H	C	N	T	T	T	T	T	N	T	T	T	T	T	T	H
JAX00177514	20	16456324	0	T	C	T	T	T	T	T	C	C	T	T	H	T	T	T	T	T	T	T	H	T	T	H	T	C	T	T	T	T	T	H	C	H	T	T	T	T	T	H	T	T	T	T	T	T	H
JAX00177518	20	16505896	0	C	T	C	C	C	C	C	T	T	C	C	C	C	C	C	C	C	C	C	C	C	C	C	C	H	C	C	C	C	C	C	H	C	C	C	C	C	C	C	C	C	C	C	C	C	C
JAX00177519	20	16506173	0	T	C	T	T	T	T	T	C	C	T	T	H	T	T	T	T	T	T	T	H	T	T	H	T	C	T	T	T	T	T	H	C	H	T	T	T	T	T	H	T	T	T	T	T	T	H
JAX00709841	20	16613184	0	G	A	G	G	G	G	G	A	G	G	G	G	G	G	G	G	G	G	G	H	G	G	G	G	G	G	G	G	N	G	H	A	H	G	G	G	G	H	G	G	G	G	G	G	G	N
JAX00177526	20	16614026	0	A	T	A	A	A	A	A	T	A	A	A	A	A	A	A	A	A	A	A	H	A	A	A	A	A	A	A	A	A	A	H	T	H	A	A	A	A	A	A	A	A	A	A	A	A	H
JAX00177528	20	16623305	0	T	C	T	T	T	T	T	C	T	T	T	T	T	T	T	T	T	T	T	H	T	T	T	T	T	T	T	T	T	T	H	C	H	T	T	T	T	T	T	T	T	T	T	T	T	H
JAX00709842	20	16643179	0	A	G	A	A	A	A	A	A	G	A	A	H	A	A	A	A	A	A	A	A	A	A	H	A	G	A	A	A	A	A	A	A	A	A	A	A	A	A	H	A	A	A	A	A	A	A
JAX00709843	20	16643198	0	C	T	C	C	C	C	C	C	T	C	C	H	C	C	C	C	C	C	C	C	C	C	H	C	T	C	C	C	C	C	C	C	C	C	C	C	C	C	H	C	C	C	C	C	C	C
JAX00177529	20	16662484	0	G	A	G	G	G	G	G	G	A	G	G	H	G	G	G	G	G	G	G	G	G	H	H	G	A	G	G	G	G	G	G	G	G	G	H	G	G	G	N	H	G	G	G	G	G	G
JAX00177530	20	16662515	0	T	A	T	T	T	T	T	A	T	T	T	T	T	T	T	T	T	T	T	H	T	T	T	T	T	T	T	T	T	T	H	A	N	T	T	T	T	T	T	T	T	T	T	T	T	H
JAX00177531	20	16662595	0	A	T	A	A	A	A	A	A	T	A	A	H	A	A	A	A	A	A	A	A	A	A	H	A	T	A	A	A	A	A	A	A	A	A	A	A	A	A	H	A	A	A	A	A	A	A
JAX00177532	20	16698795	0	T	A	T	T	T	T	T	A	T	T	T	T	T	T	T	T	T	T	T	H	T	T	T	T	T	T	T	T	T	T	N	A	H	T	T	T	T	T	T	T	T	T	T	T	H	H
JAX00177533	20	16701385	0	G	T	G	G	G	G	G	T	G	G	G	G	G	G	G	G	G	G	G	H	G	G	G	G	G	G	G	G	G	G	H	H	H	G	G	G	G	G	G	G	G	G	G	G	G	H
JAX00238678	20	16715138	0	C	T	C	C	C	C	C	T	T	C	C	H	C	C	C	C	C	C	C	N	C	C	N	C	T	C	C	C	C	C	N	T	N	C	C	C	C	C	C	C	C	C	C	C	C	C
JAX00709853	20	16765457	0	T	C	T	T	T	T	T	C	C	T	T	N	T	T	T	T	T	T	T	H	T	T	H	T	C	T	T	T	T	T	H	C	H	T	T	T	T	T	H	T	T	T	T	T	T	H
JAX00709854	20	16790626	0	G	A	G	G	G	G	G	A	A	G	G	H	G	G	G	G	G	G	G	N	G	G	H	G	A	G	G	G	G	G	H	A	H	G	G	G	G	G	H	G	G	G	G	G	G	N
JAX00709855	20	16791116	0	G	C	G	G	G	G	G	C	C	G	G	H	G	G	G	G	G	G	G	H	G	G	H	G	C	G	G	G	G	G	H	C	H	G	G	G	G	G	H	G	G	G	G	G	G	H
JAX00177541	20	16814385	0	C	T	C	C	C	C	C	T	T	C	C	H	C	C	C	C	C	C	C	H	C	C	H	C	T	C	C	C	C	C	H	T	H	C	C	C	C	C	H	C	C	C	C	C	C	H
JAX00177542	20	16814463	0	T	G	T	T	T	T	T	G	T	T	T	T	T	T	T	T	T	T	T	H	T	T	T	T	T	T	T	T	T	T	H	G	H	T	T	T	T	T	T	T	T	T	T	T	T	H
JAX00177543	20	16814496	0	C	G	C	C	C	C	C	G	G	C	C	H	C	C	C	C	C	C	C	H	C	C	H	C	G	C	C	C	C	C	H	G	H	C	C	C	C	C	H	C	C	C	C	C	C	H
JAX00709858	20	16852242	0	T	C	T	T	T	T	T	C	C	C	T	H	T	C	T	T	T	T	H	C	T	T	H	T	C	T	T	T	T	T	H	C	C	T	T	T	T	T	H	T	T	T	T	T	T	H
JAX00709864	20	16890720	0	G	C	G	G	G	G	G	G	C	G	G	H	G	G	G	G	G	G	G	G	G	G	H	G	C	G	G	G	G	G	G	G	G	G	G	G	G	G	H	G	G	G	G	G	G	G
JAX00709866	20	16891914	0	A	C	A	A	A	A	A	A	C	A	A	N	A	A	A	A	A	A	A	A	A	A	C	A	C	A	A	A	A	A	A	A	A	A	A	A	A	A	H	A	A	A	A	A	A	A
JAX00177547	20	16900242	0	G	C	G	G	G	G	G	C	C	C	G	H	G	H	G	G	G	G	G	C	G	G	H	G	C	G	G	G	G	G	H	C	C	G	G	G	G	G	H	G	G	G	G	G	G	H
JAX00177548	20	16900324	0	A	G	A	A	A	A	A	G	G	G	A	H	A	G	A	A	A	A	H	G	A	A	H	A	G	A	A	A	A	A	H	G	G	A	A	A	A	A	H	A	A	A	A	A	A	H
JAX00238681	20	16915513	0	A	G	A	A	A	A	A	G	G	G	A	H	A	G	A	A	A	A	H	G	A	A	H	A	G	A	A	A	A	A	H	G	G	A	A	A	A	A	H	A	A	A	A	A	A	H
JAX00709876	20	16960488	0	G	C	G	G	G	G	G	C	C	C	G	H	G	C	G	G	G	G	H	C	G	G	H	G	C	G	G	G	G	G	H	C	C	G	G	G	G	G	H	G	G	G	G	G	G	H
JAX00238682	20	16960792	0	G	A	G	G	G	G	G	G	A	G	G	H	G	G	G	G	G	G	G	G	G	G	H	G	A	G	G	G	G	G	G	G	G	G	G	G	G	G	H	G	G	G	G	G	G	G
JAX00709882	20	17014649	0	T	A	T	T	T	T	T	A	A	A	T	H	T	A	N	T	T	T	H	A	T	T	H	T	A	T	T	T	T	T	H	A	A	T	T	T	T	T	H	T	T	N	T	T	N	H
JAX00177561	20	17093451	0	T	C	T	T	T	T	T	C	C	T	T	H	T	T	T	T	T	T	T	H	T	T	H	T	C	T	T	T	T	T	H	C	H	T	T	T	T	T	H	T	T	T	T	T	T	H
JAX00709883	20	17093905	0	C	T	C	C	C	C	C	C	T	C	C	H	C	C	C	C	C	C	C	C	C	C	H	C	T	C	C	C	C	C	C	C	C	C	C	C	C	C	H	C	C	C	C	C	C	C
JAX00709886	20	17166633	0	A	G	A	A	A	A	A	G	G	G	A	H	A	G	A	A	A	A	H	G	A	A	H	A	G	A	A	A	A	A	H	G	G	A	A	A	A	A	H	A	A	A	A	A	A	H
JAX00177568	20	17172971	0	C	T	C	C	C	C	C	C	T	C	C	H	C	C	C	C	C	C	C	C	C	C	H	C	T	C	C	C	C	C	C	C	C	C	C	C	C	C	H	C	C	C	C	C	C	C
JAX00709887	20	17242336	0	C	T	C	C	C	C	C	T	C	C	C	C	C	C	C	C	C	C	C	H	C	C	C	C	C	C	C	C	C	C	H	T	H	C	C	C	C	C	C	C	C	C	C	C	C	H
JAX00177570	20	17259832	0	C	T	C	C	C	C	C	T	T	T	C	H	C	T	C	C	C	C	H	T	C	C	H	C	T	C	C	C	C	C	H	T	T	C	C	C	C	C	N	C	C	C	C	C	C	N
JAX00177572	20	17261579	0	T	G	T	T	T	T	T	T	G	T	T	H	T	T	T	T	T	T	T	T	T	T	H	T	G	T	T	T	T	T	T	T	T	T	T	T	T	T	H	T	T	T	T	T	T	T
JAX00709891	20	17273138	0	C	G	C	C	C	C	C	C	G	C	C	C	C	C	C	C	C	C	C	C	C	C	C	C	H	C	C	C	C	C	C	C	C	C	C	C	C	C	H	C	C	C	C	C	C	C
JAX00177576	20	17333068	0	G	A	G	G	G	G	G	A	A	G	G	G	G	G	G	G	G	G	G	G	G	G	G	G	H	G	G	G	G	G	G	H	G	G	G	G	G	G	G	G	G	G	G	G	G	H
JAX00177578	20	17336900	0	G	A	G	G	G	G	G	G	A	G	G	H	G	G	G	G	G	G	G	G	G	G	H	G	A	G	G	G	G	G	G	G	G	G	G	G	G	G	H	G	G	G	G	G	G	G
JAX00709899	20	17378210	0	T	G	T	T	T	T	T	T	T	G	T	T	T	G	T	T	T	T	H	H	T	T	T	T	T	T	T	T	T	T	T	T	H	T	T	T	T	T	T	T	T	T	T	T	T	T
JAX00709902	20	17402279	0	A	C	A	A	A	A	A	A	C	A	A	H	A	A	A	A	A	A	A	A	A	A	H	A	C	A	A	A	A	A	A	A	A	A	A	A	A	A	N	A	A	A	A	A	A	A
JAX00709904	20	17407618	0	G	A	G	G	G	G	G	A	A	G	G	H	G	G	G	G	G	G	G	H	G	G	H	G	H	G	G	G	G	G	H	H	N	G	G	G	G	G	G	G	G	G	G	G	G	H
JAX00177583	20	17418067	0	G	T	G	G	G	G	G	T	G	G	H	H	H	H	H	H	H	H	H	H	H	H	H	H	H	H	H	H	H	H	H	T	H	H	H	H	H	N	G	G	N	H	G	G	G	H
JAX00709907	20	17438391	0	G	C	G	G	G	G	G	G	C	G	G	N	G	G	G	G	G	G	G	G	G	G	H	G	C	G	G	G	G	G	G	G	G	G	G	G	G	G	H	G	G	G	G	G	G	G
JAX00709908	20	17438631	0	C	T	C	C	C	C	C	C	T	C	C	H	C	C	C	C	C	C	C	C	C	C	H	C	T	C	C	C	C	C	C	C	C	C	C	C	C	C	H	C	C	C	C	C	C	C
JAX00709909	20	17438672	0	A	G	A	A	A	A	A	G	A	A	A	A	A	A	A	A	A	A	A	H	A	A	A	A	A	A	A	A	A	A	H	G	H	A	A	A	A	A	A	A	A	A	A	A	A	H
JAX00709912	20	17470634	0	T	C	T	T	T	T	T	C	C	C	T	H	T	C	T	T	T	T	H	C	T	T	H	T	C	T	T	T	T	T	H	C	C	T	T	T	T	T	H	T	T	T	T	T	T	H
JAX00177588	20	17511266	0	T	G	T	T	T	T	T	T	G	T	T	H	T	T	T	T	T	T	T	T	T	T	H	T	G	T	T	T	T	T	T	T	T	T	T	T	T	T	H	T	T	T	T	T	T	T
JAX00709915	20	17530161	0	A	G	A	A	A	A	A	G	G	G	A	A	A	H	A	A	A	A	A	H	A	A	A	A	G	A	A	A	A	A	A	G	H	A	A	A	A	A	A	A	A	A	A	A	A	A
JAX00177592	20	17538381	0	A	G	A	A	A	A	A	G	G	A	N	H	A	A	A	A	A	A	A	H	A	A	H	A	G	A	A	A	A	A	H	G	H	A	A	A	A	A	H	A	A	A	A	A	A	H
JAX00177593	20	17546495	0	T	G	T	T	T	T	T	G	T	T	T	T	T	T	T	T	T	T	T	H	T	T	T	T	T	T	T	T	T	T	H	G	H	T	T	T	T	T	T	T	T	T	T	T	T	H
JAX00709924	20	17688760	0	C	G	C	C	C	C	C	G	G	C	C	H	C	C	C	C	C	C	C	H	C	C	H	C	G	C	C	C	C	C	H	G	H	C	C	C	C	C	H	C	C	C	C	C	C	H
JAX00709926	20	17689025	0	A	C	A	A	A	A	A	C	A	A	A	A	A	A	A	A	A	A	A	H	A	A	A	A	A	A	A	A	A	A	H	C	H	A	A	A	A	A	A	A	A	A	A	A	A	H
JAX00709928	20	17689576	0	T	C	T	T	T	T	T	C	T	T	T	T	T	T	T	T	T	T	T	C	T	T	T	T	T	T	T	T	T	T	H	C	N	T	T	T	T	T	T	T	T	T	T	T	T	C
JAX00709929	20	17711180	0	A	G	A	A	A	A	A	A	G	A	A	A	A	A	A	A	A	A	A	A	A	A	A	A	G	A	A	A	A	A	A	A	A	A	A	A	A	A	A	A	A	A	A	A	A	A
JAX00709932	20	17721943	0	T	C	T	T	T	T	T	C	C	T	T	T	T	T	T	T	T	T	T	H	T	T	T	T	H	T	T	T	T	T	H	C	H	T	T	T	T	T	T	T	T	T	T	T	T	H
JAX00177603	20	17729980	0	T	C	T	T	T	T	T	C	C	T	T	H	T	T	T	T	T	T	T	H	T	T	H	T	C	T	T	T	T	T	H	C	H	T	T	T	T	T	H	T	T	T	T	T	T	H
JAX00177604	20	17730037	0	G	A	G	G	G	G	G	G	A	G	G	H	G	G	G	G	G	G	G	G	G	G	N	G	A	G	G	G	G	G	G	G	G	G	G	G	G	G	H	G	G	G	G	G	G	G
JAX00177605	20	17730901	0	C	T	C	C	C	C	C	T	C	C	C	C	C	C	C	C	C	C	C	H	C	C	C	C	C	C	C	C	C	C	H	T	H	C	C	C	C	C	C	C	C	C	C	C	C	H
JAX00709933	20	17814016	0	C	T	C	C	C	C	C	T	C	C	C	C	C	C	C	C	C	C	C	H	C	C	C	C	C	C	C	C	C	C	H	T	H	C	C	C	C	C	C	C	C	C	C	C	C	H
JAX00709935	20	17820555	0	T	C	T	T	T	T	T	C	T	T	T	N	T	T	T	T	T	T	T	C	T	T	T	T	T	T	T	T	T	T	C	C	C	T	T	T	T	T	N	T	T	T	T	T	T	C
JAX00709937	20	17863156	0	A	C	A	A	A	A	A	A	A	C	A	A	A	C	A	A	A	A	H	H	A	A	A	A	A	A	A	A	A	A	A	A	H	A	A	A	A	A	A	A	A	A	A	A	A	A
JAX00709938	20	17870144	0	C	T	C	C	C	C	C	T	T	T	C	H	C	T	C	C	C	C	H	T	C	C	H	C	T	C	C	C	C	C	H	T	T	C	C	C	C	C	H	C	C	C	C	C	C	H
JAX00709939	20	17871268	0	G	A	G	G	G	G	G	A	G	G	G	G	G	G	G	G	G	G	G	H	G	G	G	G	G	G	G	G	G	G	H	A	H	G	G	G	G	G	G	G	G	N	G	G	G	H
JAX00177612	20	17885554	0	G	A	G	G	G	G	G	G	A	G	G	H	G	G	G	G	G	G	G	G	G	G	H	G	A	G	G	G	G	G	G	G	G	G	G	G	G	G	H	G	G	G	G	G	G	G
JAX00177614	20	17886490	0	A	T	A	A	A	A	A	A	T	A	A	H	A	A	A	A	A	A	A	A	A	A	H	A	T	A	A	A	A	A	A	A	A	A	A	A	A	A	H	A	A	A	A	A	A	A
JAX00177617	20	17949115	0	C	A	C	C	C	C	C	A	A	C	C	C	C	C	C	C	C	C	C	C	C	C	C	C	H	C	C	C	C	C	C	H	C	C	C	C	C	C	H	C	C	C	C	C	C	H
JAX00709943	20	17962509	0	A	T	A	A	A	A	A	T	A	A	A	A	A	A	A	A	A	A	A	H	A	A	A	A	A	A	A	A	A	A	H	T	H	A	A	A	A	A	A	A	A	A	A	A	A	H
JAX00709947	20	17978608	0	T	C	T	T	T	T	T	C	C	C	T	H	T	C	T	T	T	T	H	C	T	T	H	T	C	T	T	T	T	T	H	C	C	T	T	T	T	T	H	T	T	T	T	T	T	H
JAX00709948	20	17984996	0	G	T	G	G	G	G	G	G	T	G	G	H	G	G	G	G	G	G	G	G	G	G	H	G	T	G	G	G	G	G	G	G	G	G	G	G	G	G	H	G	G	G	G	G	G	G
JAX00709951	20	17999563	0	G	A	G	G	G	G	G	A	G	G	G	G	G	G	G	G	G	G	G	H	G	G	G	G	G	G	G	G	G	G	H	A	H	G	G	G	G	G	G	G	G	G	G	G	G	H
JAX00177622	20	18019497	0	T	C	T	T	T	T	T	T	C	T	H	C	H	N	H	H	H	H	H	H	H	H	C	H	C	H	H	H	H	H	H	H	H	H	H	H	H	H	H	T	T	T	T	T	T	T
JAX00709952	20	18026236	0	C	T	C	C	C	C	C	T	C	C	C	C	C	C	C	C	C	C	C	C	C	C	C	C	C	C	C	C	C	C	C	N	C	C	C	C	C	C	C	C	C	C	C	C	C	C
JAX00177624	20	18071655	0	A	C	A	A	A	A	A	C	C	A	A	A	A	A	A	A	A	A	A	A	A	A	A	A	N	A	A	A	A	A	A	C	A	A	A	A	A	A	H	A	A	N	A	A	A	H
JAX00709956	20	18073154	0	C	T	C	C	C	C	C	T	C	C	C	C	C	C	C	C	C	C	C	H	C	C	C	C	C	C	C	C	C	C	H	T	H	C	C	C	C	C	C	C	C	C	C	C	C	H
JAX00177628	20	18090658	0	T	C	T	T	T	T	T	T	C	T	T	C	T	T	T	T	T	T	T	T	T	T	H	T	C	T	T	T	T	T	T	T	T	T	T	T	T	T	H	T	T	T	T	T	T	T
JAX00177629	20	18099467	0	T	C	T	T	T	T	T	C	C	T	T	H	T	T	T	T	T	T	T	H	T	T	H	T	C	T	T	T	T	T	H	C	H	T	T	T	T	T	H	T	T	T	T	T	T	H
JAX00709961	20	18118881	0	T	C	T	T	T	T	T	T	T	C	T	T	T	C	T	T	T	T	H	H	T	T	T	T	T	T	T	T	T	T	T	T	H	T	T	T	T	T	T	T	T	T	T	T	T	T
JAX00709962	20	18142521	0	T	C	T	T	T	T	T	T	T	C	T	T	T	C	T	T	T	T	H	H	T	T	T	T	T	T	T	T	T	T	T	T	H	T	T	T	T	T	T	T	T	T	T	T	T	T
JAX00709964	20	18143015	0	A	G	A	A	A	A	A	G	G	A	A	N	A	A	A	A	A	A	A	H	A	A	H	A	N	A	A	A	A	A	H	G	H	A	A	A	A	A	N	A	A	A	A	A	A	H
JAX00709965	20	18154391	0	T	C	T	T	T	T	T	C	C	C	T	H	T	C	T	T	T	T	H	C	T	T	H	T	C	T	T	T	T	T	T	C	C	T	T	T	T	T	H	T	T	T	T	T	T	T
JAX00709969	20	18207895	0	C	T	C	C	C	C	C	C	T	C	C	H	C	C	C	C	C	C	C	C	C	C	H	C	T	C	C	C	C	C	C	C	C	C	C	C	C	C	H	C	C	C	C	C	C	C
JAX00177637	20	18218500	0	C	T	C	C	C	C	C	T	C	C	C	C	C	C	C	C	C	C	C	H	C	C	C	C	C	C	C	C	C	C	H	T	H	C	C	C	C	C	C	C	C	C	C	C	C	H
JAX00177639	20	18267358	0	T	A	T	T	T	T	T	A	A	T	T	H	T	T	T	T	T	T	T	H	T	T	H	T	A	T	T	T	T	T	H	A	H	T	T	T	T	T	H	T	T	T	T	T	T	H
JAX00177640	20	18268318	0	T	C	T	T	T	T	T	T	C	T	T	H	T	T	T	T	T	T	T	H	T	T	H	T	C	T	T	T	T	T	H	C	H	T	T	T	T	T	H	T	T	T	T	T	T	H
JAX00177641	20	18271312	0	G	A	G	G	G	G	G	G	A	G	G	H	G	G	G	G	G	G	G	G	G	G	H	G	A	G	G	G	G	G	G	G	G	G	G	G	G	G	H	G	G	G	G	G	G	G
JAX00177642	20	18300631	0	G	A	G	G	G	G	G	G	A	G	G	H	G	G	G	G	G	G	G	G	G	G	H	G	A	G	G	G	G	G	G	G	G	G	G	G	G	G	H	G	G	G	G	G	G	G
JAX00709974	20	18300806	0	G	A	G	G	G	G	G	A	G	G	G	G	G	G	G	G	G	G	G	N	G	G	G	G	G	G	G	G	G	G	A	A	H	G	G	G	G	G	G	G	G	G	G	G	G	N
JAX00177645	20	18341066	0	C	T	C	C	C	C	C	T	T	C	C	H	C	C	C	C	C	C	C	H	C	C	H	C	T	C	C	C	C	C	H	H	C	C	C	C	C	C	T	C	C	C	C	C	C	H
JAX00177647	20	18341415	0	T	C	T	T	T	T	T	C	C	T	H	C	H	H	H	H	H	H	H	C	H	H	C	H	C	H	H	H	H	H	C	C	C	H	H	H	H	H	C	H	H	N	H	H	H	C
JAX00177648	20	18369071	0	A	G	A	A	A	A	A	G	G	A	A	A	A	A	A	A	A	A	A	A	A	A	A	A	G	A	A	A	A	A	A	H	A	A	A	A	A	A	A	A	A	A	A	A	A	A
JAX00709983	20	18392303	0	G	A	G	G	G	G	G	A	G	G	G	G	G	G	G	G	G	G	G	H	G	G	G	G	G	G	G	G	G	G	H	A	H	G	G	G	G	G	G	G	G	G	G	G	G	N
JAX00177652	20	18422421	0	A	T	A	A	A	A	A	A	A	T	A	A	A	T	A	A	A	A	H	H	A	A	A	A	A	A	A	A	A	A	A	A	A	A	A	A	A	A	A	A	A	A	A	A	A	A
JAX00709992	20	18453876	0	C	T	C	C	C	C	C	T	C	C	C	C	C	C	C	C	C	C	C	H	C	C	C	C	C	C	C	C	C	C	C	T	H	C	C	C	C	C	C	C	C	C	C	C	C	H
JAX00709998	20	18539146	0	C	T	C	C	C	C	C	T	C	C	C	C	C	C	C	C	C	C	C	H	C	C	C	C	C	C	C	C	C	C	H	T	C	C	C	C	C	C	C	C	C	C	C	C	C	H
JAX00177661	20	18539725	0	G	A	G	G	G	G	G	G	A	G	G	H	G	G	G	G	G	G	G	G	G	G	H	G	A	G	G	G	G	G	G	G	G	G	G	G	G	G	H	G	G	G	G	G	G	G
JAX00177665	20	18585883	0	A	G	A	A	A	A	A	G	G	A	A	H	A	A	A	A	A	A	A	H	A	A	H	A	G	A	A	A	A	A	H	G	A	A	A	A	A	A	H	A	A	A	A	A	A	H
JAX00710002	20	18586033	0	T	G	T	T	T	T	T	T	G	T	T	H	T	T	T	T	T	T	T	T	T	T	H	T	G	T	T	T	T	T	T	T	T	T	T	T	T	T	H	T	T	T	T	T	T	T
JAX00710003	20	18586138	0	T	A	T	T	T	T	T	T	A	T	T	H	T	T	T	T	T	T	T	T	T	T	H	T	A	T	T	T	T	T	T	T	T	T	T	T	T	T	H	T	T	T	T	T	T	T
JAX00238694	20	18623497	0	T	A	T	T	T	T	T	T	A	T	T	H	T	T	T	T	T	T	T	T	T	T	H	T	A	T	T	T	T	T	T	T	T	T	T	T	T	T	A	T	T	T	T	T	T	T
JAX00177667	20	18631670	0	A	T	A	A	A	A	A	T	T	A	A	H	A	A	A	A	A	A	A	H	A	A	H	A	T	A	A	A	A	A	H	T	A	A	A	A	A	A	H	A	A	A	A	A	A	H
JAX00177669	20	18666455	0	T	G	T	T	T	T	T	G	G	T	T	H	T	T	T	T	T	T	T	T	T	T	H	T	G	T	T	T	T	T	T	G	T	T	T	T	T	T	H	T	T	T	T	T	T	N
JAX00177671	20	18666947	0	T	A	T	T	T	T	T	A	A	T	T	H	T	T	T	T	T	T	T	H	T	T	H	T	A	T	T	T	T	T	H	A	T	T	T	T	T	T	H	T	T	T	T	T	T	H
JAX00710007	20	18682600	0	C	T	C	C	C	C	C	T	C	C	C	C	C	C	C	C	C	C	C	H	C	C	C	C	C	C	C	C	C	C	H	T	C	C	C	C	C	C	C	C	C	C	C	C	C	H
JAX00177674	20	18713974	0	A	G	A	A	A	A	A	G	G	A	A	G	A	A	A	A	A	A	A	G	A	A	G	A	G	A	A	A	A	A	G	G	A	A	A	A	A	A	H	A	A	H	A	A	A	G
JAX00710010	20	18732193	0	T	A	T	T	T	T	T	A	A	T	T	H	T	T	T	T	T	T	T	H	T	T	H	T	A	T	T	T	T	T	H	A	T	T	T	T	T	T	H	T	T	T	T	T	T	H
JAX00710011	20	18732618	0	A	T	A	A	A	A	A	T	A	A	A	A	A	A	A	A	A	A	A	H	A	A	A	A	A	A	A	A	A	A	A	H	A	A	A	A	A	A	A	A	A	A	A	A	A	N
JAX00710016	20	18765486	0	G	A	G	G	G	G	G	G	A	G	G	H	G	G	G	G	G	G	G	G	G	G	H	G	A	G	G	G	G	G	G	G	G	G	G	G	G	G	H	G	G	G	G	G	G	G
JAX00177678	20	18774851	0	A	T	A	A	A	A	A	T	T	A	A	H	A	A	A	A	N	A	A	H	A	A	H	A	T	A	A	A	A	A	H	T	A	A	A	A	H	H	H	A	A	A	A	A	A	H
JAX00177679	20	18775344	0	T	A	T	T	T	T	T	A	A	T	T	H	T	T	T	T	T	T	T	H	T	T	H	T	A	T	T	T	T	T	H	A	T	T	T	T	T	T	H	T	T	T	T	T	T	H
JAX00177684	20	18849076	0	G	A	G	G	G	G	G	A	A	G	G	H	G	G	G	G	G	G	G	H	G	G	H	G	A	G	G	G	G	G	H	A	G	G	G	G	G	G	H	G	G	G	G	G	G	H
JAX00177686	20	18859567	0	T	C	T	T	T	T	T	C	C	T	T	H	T	T	T	T	T	T	T	H	T	T	H	T	C	T	T	T	T	T	H	C	T	T	T	T	T	T	H	T	T	T	T	T	T	H
JAX00177689	20	18917066	0	G	C	G	G	G	G	G	C	C	G	G	G	G	G	G	G	G	G	G	G	G	G	G	G	H	G	G	G	G	G	G	H	G	G	G	G	G	G	H	G	G	G	G	G	G	G
JAX00177690	20	18945527	0	C	T	C	C	C	C	C	T	C	C	C	C	C	C	C	C	C	C	C	H	C	C	C	C	C	C	C	C	C	C	H	T	C	C	C	C	C	C	C	C	C	C	C	C	C	H
JAX00710023	20	18957404	0	C	T	C	C	C	C	C	C	T	C	C	H	C	C	C	C	C	C	C	C	C	C	H	C	T	C	C	C	C	C	C	C	C	C	C	C	C	C	H	C	C	C	C	C	C	C
JAX00710026	20	18996213	0	C	T	C	C	C	C	C	T	T	C	C	H	C	C	C	C	C	C	C	H	C	C	H	C	T	C	C	C	C	C	H	T	C	C	C	C	C	C	H	C	C	C	C	C	C	H
JAX00710031	20	19047195	0	A	G	A	A	A	A	A	G	G	G	A	H	A	G	A	A	A	A	H	G	A	A	H	A	G	A	A	A	A	A	H	G	G	A	A	A	A	A	N	A	A	A	A	A	A	H
JAX00710032	20	19047795	0	C	T	C	C	C	C	C	T	C	C	C	C	C	C	C	C	C	C	C	H	C	C	C	C	C	C	C	C	C	C	H	T	C	C	C	C	C	C	C	C	C	C	C	C	C	H
JAX00710034	20	19054439	0	C	T	C	C	C	C	C	C	T	C	C	H	C	C	C	C	C	C	C	C	C	C	H	C	T	C	C	C	C	C	C	C	C	C	C	C	C	C	H	C	C	C	C	C	C	C
JAX00177699	20	19060990	0	C	A	C	C	C	C	C	A	A	C	C	H	C	C	C	C	C	C	C	H	C	C	H	C	A	C	C	C	C	C	H	A	C	C	C	C	C	C	H	C	C	C	C	C	C	H
JAX00177704	20	19099959	0	G	C	G	G	G	G	G	C	C	G	G	H	G	G	G	G	G	G	G	H	G	G	H	G	C	G	G	G	G	G	H	C	G	G	G	G	G	G	H	G	G	G	G	G	G	H
JAX00177705	20	19138778	0	T	G	T	T	T	T	T	G	G	T	T	H	T	T	T	T	T	T	T	H	T	T	H	T	G	T	T	T	T	T	N	G	T	T	T	T	T	T	H	T	T	T	T	T	T	H
JAX00177707	20	19143335	0	A	T	A	A	A	A	A	T	T	T	A	H	A	T	A	A	A	A	H	T	A	A	H	A	T	A	A	A	A	A	H	T	T	A	A	A	A	A	H	A	A	A	A	A	A	H
JAX00710041	20	19169689	0	G	A	G	G	G	G	G	G	G	A	G	G	G	A	G	G	G	G	H	H	G	G	G	G	G	G	G	G	G	G	G	G	A	G	G	G	G	G	G	G	G	G	G	G	G	G
JAX00177708	20	19178030	0	A	G	A	A	A	A	A	G	G	A	A	H	A	A	A	A	A	A	A	H	A	A	H	A	G	A	A	A	A	A	H	G	A	A	A	A	A	A	H	A	A	A	A	A	A	H
JAX00177709	20	19179782	0	C	T	C	C	C	C	C	T	T	C	C	H	C	C	C	C	C	C	C	H	C	C	H	C	T	C	C	C	C	C	N	T	C	C	C	C	C	C	H	C	C	C	C	C	C	H
JAX00177710	20	19179873	0	T	C	T	T	T	T	T	C	C	T	T	H	T	T	T	T	T	T	T	H	T	T	H	T	C	T	T	T	T	T	H	C	T	T	T	T	T	T	H	T	T	T	T	T	T	H
JAX00177713	20	19219854	0	G	A	G	G	G	G	G	A	A	G	G	H	G	G	G	G	G	G	G	H	G	G	H	G	A	G	G	G	G	G	N	A	G	G	G	G	G	G	H	G	G	G	G	G	G	G
JAX00177716	20	19263767	0	C	T	C	C	C	C	C	T	T	T	C	H	C	T	C	C	C	C	H	T	C	C	H	C	T	C	C	C	C	C	H	T	T	C	C	C	C	C	H	C	C	C	C	C	C	H
JAX00238702	20	19287822	0	A	C	A	A	A	A	A	A	C	A	A	H	A	A	A	A	A	A	A	A	A	A	H	A	C	A	A	A	A	A	A	A	A	A	A	A	A	A	H	A	A	A	A	A	A	A
JAX00710046	20	19288448	0	A	G	A	A	A	A	A	G	A	A	A	A	A	A	A	A	A	A	A	G	A	A	A	A	A	A	A	A	A	A	G	G	A	A	A	A	A	A	A	A	A	A	A	A	A	G
JAX00710049	20	19289950	0	G	C	G	G	G	G	G	C	G	G	G	G	G	G	G	G	G	G	G	H	G	G	G	G	G	G	G	G	G	G	H	C	G	G	G	G	G	G	G	G	G	G	G	G	G	H
JAX00238703	20	19302091	0	G	A	G	G	G	G	G	A	A	A	G	G	G	A	G	G	G	G	N	A	G	G	H	G	A	G	G	G	G	G	H	A	A	G	G	G	G	G	H	G	G	G	G	G	G	H
JAX00177720	20	19334132	0	A	G	A	A	A	A	A	G	G	A	A	H	A	A	A	A	A	A	A	H	A	A	H	A	G	A	A	A	A	A	H	G	A	A	A	A	A	A	H	A	A	A	A	A	A	H
JAX00177726	20	19427512	0	C	T	C	C	C	C	C	T	T	C	C	H	C	C	C	C	C	C	C	H	C	C	H	C	T	C	C	C	C	C	H	T	C	C	C	C	C	C	H	C	C	C	C	C	C	H
JAX00177731	20	19460206	0	C	T	C	C	C	C	C	T	T	C	C	H	C	C	C	C	C	C	C	C	C	C	H	C	T	C	C	C	C	C	H	T	C	C	C	C	C	C	H	C	C	C	C	C	C	H
JAX00177733	20	19507002	0	T	G	T	T	T	T	T	G	G	T	T	H	T	T	T	T	T	T	T	T	T	T	H	T	G	T	T	T	T	T	H	G	T	T	T	T	T	T	H	T	T	T	T	T	T	H
JAX00177734	20	19519605	0	G	A	G	G	G	G	G	A	A	G	G	H	G	G	G	G	G	G	G	G	G	G	H	G	A	G	G	G	G	G	H	A	G	G	G	G	G	G	H	G	G	G	G	G	G	G
JAX00710068	20	19527874	0	C	T	C	C	C	C	C	T	T	C	C	H	C	C	C	C	C	C	C	C	C	C	H	C	T	C	C	C	C	C	H	T	C	C	C	C	C	C	H	C	C	C	C	C	C	H
JAX00710069	20	19531536	0	T	C	T	T	T	T	T	T	C	T	T	H	T	T	T	T	T	T	T	T	T	T	H	T	C	T	T	T	T	T	T	T	T	T	T	T	T	T	H	T	T	T	T	T	T	T
JAX00710070	20	19537798	0	G	C	G	G	G	G	G	G	C	G	G	H	G	G	G	G	G	G	G	G	G	G	H	G	C	G	G	G	G	G	G	G	G	G	G	G	G	G	H	G	G	G	G	G	G	G
JAX00177735	20	19538333	0	C	T	C	C	C	C	C	T	C	C	C	C	C	C	C	C	C	C	C	C	C	C	C	C	C	C	C	C	C	C	C	H	C	C	C	C	C	C	C	C	C	N	C	C	C	H
JAX00177738	20	19573206	0	C	T	C	C	C	C	C	T	T	C	C	H	C	C	C	C	C	C	C	C	C	C	H	C	T	C	C	C	C	C	H	T	C	C	C	C	C	C	H	C	C	C	C	C	C	H
JAX00177739	20	19573243	0	A	C	A	A	A	A	A	C	C	A	A	H	A	A	A	A	A	A	A	A	A	A	H	A	C	A	A	A	A	A	H	C	A	A	A	A	A	A	H	A	A	A	A	A	A	H
JAX00177740	20	19573665	0	A	G	A	A	A	A	A	G	G	A	A	G	A	A	A	A	A	A	A	A	A	A	G	A	G	A	A	A	A	A	G	G	A	A	A	A	A	A	G	A	A	A	A	A	A	G
JAX00238708	20	19588235	0	G	A	G	G	G	G	G	A	A	G	G	H	G	G	G	G	G	G	G	G	G	G	H	G	A	G	G	G	G	G	N	A	G	G	G	G	G	G	H	G	G	G	G	G	G	H
JAX00238709	20	19588270	0	G	C	G	G	G	G	G	C	C	G	G	H	G	G	G	G	G	G	G	G	G	G	H	G	C	G	G	G	G	G	H	C	G	G	G	G	G	G	H	G	G	G	G	G	G	H
JAX00177742	20	19615220	0	T	C	T	T	T	T	T	C	C	T	T	H	T	T	T	T	T	T	T	T	T	T	H	T	C	T	T	T	T	T	H	C	T	T	T	T	T	T	H	T	T	T	T	T	T	H
JAX00710073	20	19636450	0	G	C	G	G	G	G	G	C	C	G	G	H	G	G	G	G	G	G	G	G	G	G	H	G	C	G	G	G	G	G	H	C	G	G	G	G	G	G	H	G	G	G	G	G	G	H
JAX00177746	20	19676407	0	G	A	G	G	G	G	G	A	G	G	G	G	G	G	G	G	G	H	G	G	G	G	G	G	G	G	G	G	G	G	H	A	G	G	G	G	G	G	G	G	G	G	G	G	G	G
JAX00177748	20	19701673	0	C	T	C	C	C	C	C	T	T	C	C	H	C	C	C	C	C	C	C	C	C	C	H	C	T	C	C	C	C	C	H	T	C	C	C	C	C	C	H	C	C	C	C	C	C	H
JAX00177749	20	19701979	0	A	G	A	A	A	A	A	G	G	A	A	G	A	A	A	A	A	A	A	A	A	A	G	A	G	A	A	A	A	A	G	G	A	A	A	A	A	A	G	A	A	A	A	A	A	G
JAX00177750	20	19726560	0	C	A	C	C	C	C	C	A	A	C	C	N	C	C	C	C	C	C	C	C	C	C	N	C	A	C	C	C	C	C	H	A	C	C	C	C	C	C	A	C	C	N	C	C	C	A
JAX00177753	20	19775766	0	A	T	A	A	A	A	A	T	T	A	A	H	A	A	A	A	A	A	A	A	A	A	H	A	T	A	A	A	A	A	H	T	A	A	A	A	A	A	H	A	A	A	A	A	A	H
JAX00710086	20	19792229	0	C	A	C	C	C	C	C	C	A	C	C	H	C	C	C	C	C	C	C	C	C	C	H	C	A	C	C	C	C	C	C	C	C	C	C	C	C	C	H	C	C	C	C	C	C	C
JAX00710089	20	19796135	0	C	T	C	C	C	C	C	T	C	C	C	C	C	C	C	C	C	C	C	C	C	C	C	C	C	C	C	C	C	C	H	T	C	C	C	C	C	C	C	C	C	N	C	C	C	H
JAX00710092	20	19803821	0	G	A	G	G	G	G	G	A	G	G	G	G	G	G	G	G	G	G	G	G	G	G	G	G	G	G	G	G	G	G	H	A	G	G	G	G	G	G	G	G	G	G	G	G	G	H
JAX00177757	20	19827132	0	G	A	G	G	G	G	G	A	A	G	G	H	G	G	G	G	G	G	G	G	G	G	H	G	A	G	G	G	G	G	H	A	G	G	G	G	G	G	H	G	G	G	G	G	G	H
JAX00710097	20	19893511	0	C	A	C	C	C	C	C	A	C	A	C	C	C	A	C	C	C	C	H	H	C	C	C	C	C	C	C	C	C	C	H	A	A	C	C	C	C	C	C	C	C	C	C	C	C	H
JAX00177763	20	19899046	0	C	T	C	C	C	C	C	T	T	T	C	H	C	T	C	C	C	C	H	H	C	C	H	C	H	C	C	C	C	C	C	H	H	C	C	C	C	C	H	C	C	C	C	C	C	C
JAX00710098	20	19918798	0	A	G	A	A	A	A	A	G	G	A	A	A	A	H	A	A	A	A	A	A	A	A	A	A	H	A	A	A	A	A	A	H	A	A	A	A	A	A	A	A	A	A	A	A	A	A
JAX00177766	20	19939729	0	T	G	T	T	T	T	T	G	G	G	T	H	T	G	T	T	T	T	N	H	T	T	N	T	G	T	T	T	T	T	N	N	G	T	T	T	T	T	N	T	T	T	T	T	T	H
JAX00177767	20	19939876	0	A	C	A	A	A	A	A	C	C	C	A	H	A	C	A	A	A	A	H	H	A	A	H	A	C	A	A	A	A	A	H	C	C	A	A	A	A	A	H	A	A	A	A	A	A	H
JAX00710100	20	19940965	0	G	A	G	G	G	G	G	G	A	G	G	N	G	G	G	G	G	G	G	G	G	G	H	G	A	G	G	G	G	G	G	G	G	G	G	G	G	G	G	G	G	G	G	G	G	G
JAX00710103	20	19945993	0	G	A	G	G	G	G	G	G	A	G	G	H	G	G	G	G	G	G	G	G	G	G	H	G	A	G	G	G	G	G	G	G	G	G	G	G	G	G	H	G	G	G	G	G	G	G
JAX00177768	20	19980424	0	T	C	T	T	T	T	T	T	C	T	T	H	T	T	T	T	T	T	T	T	T	T	H	T	C	T	T	T	T	T	T	T	T	T	T	T	T	T	N	T	T	T	T	T	T	T
JAX00710111	20	19989091	0	C	G	C	C	C	C	C	G	G	G	C	H	C	G	C	C	C	C	H	N	C	C	N	C	G	C	C	C	C	C	H	G	G	C	C	C	C	C	H	C	C	C	C	C	C	N
JAX00710115	20	19995029	0	G	A	G	G	G	G	G	A	G	G	G	G	G	G	G	G	G	G	G	G	G	G	G	G	H	G	G	G	G	G	G	H	G	G	G	G	G	G	G	G	G	H	G	G	G	G
JAX00177773	20	20020405	0	A	G	A	A	A	A	A	G	G	G	A	H	A	G	A	A	A	A	H	H	A	A	H	A	G	A	A	A	A	A	H	G	G	A	A	A	A	A	H	A	A	A	A	A	A	H
JAX00177775	20	20066518	0	T	C	T	T	T	T	T	T	C	T	T	H	T	T	T	T	T	T	T	T	T	T	H	T	C	T	T	T	T	T	T	T	T	T	T	T	T	T	H	T	T	T	T	T	T	T
JAX00177777	20	20098552	0	G	A	G	G	G	G	G	A	A	G	G	H	G	G	G	H	G	G	G	G	G	G	H	H	A	G	G	G	G	G	H	A	G	G	G	G	G	G	H	G	G	G	G	G	G	H
JAX00177779	20	20101300	0	C	G	C	C	C	C	C	G	C	C	H	H	H	H	H	H	H	H	H	H	H	H	H	H	N	H	H	H	H	H	G	G	H	H	H	H	H	H	H	H	H	H	H	H	H	G
JAX00710127	20	20115675	0	A	C	A	A	A	A	A	A	C	A	A	H	A	A	A	A	A	A	A	A	A	A	H	A	C	A	A	A	A	A	A	A	A	A	A	A	A	A	H	A	A	A	A	A	A	A
JAX00710129	20	20116620	0	T	C	T	T	T	T	T	T	C	T	T	N	T	T	T	T	T	T	T	T	T	T	C	T	C	T	T	T	T	T	T	T	T	T	T	T	T	T	H	T	T	T	T	T	T	T
JAX00710130	20	20116662	0	G	A	G	G	G	G	G	G	A	G	G	H	G	G	G	G	G	G	G	G	G	G	H	G	A	G	G	G	G	G	G	G	G	G	G	G	G	G	H	G	G	G	G	G	G	G
JAX00710133	20	20117738	0	A	G	A	A	A	A	A	G	A	A	A	A	A	A	A	N	A	A	A	A	A	A	A	A	A	A	A	A	A	A	H	G	H	A	A	N	A	H	A	A	A	N	A	N	N	H
JAX00710134	20	20128257	0	A	G	A	A	A	A	A	G	G	A	A	H	A	A	A	A	A	A	A	A	A	A	H	A	G	A	A	A	A	A	H	G	A	A	A	A	A	A	H	A	A	A	A	A	A	H
JAX00710136	20	20206562	0	C	G	C	C	C	C	C	G	C	C	C	C	C	C	C	C	C	C	C	C	C	C	C	C	C	C	C	C	C	C	C	N	C	C	C	C	C	C	C	C	C	C	C	C	C	H
JAX00710140	20	20274026	0	G	C	G	G	G	G	G	G	G	C	G	G	G	C	G	G	G	G	H	H	G	G	G	G	G	G	G	G	G	G	G	G	C	G	G	G	G	G	G	G	G	G	G	G	G	G
JAX00710142	20	20274883	0	T	C	T	T	T	T	T	T	T	C	T	T	T	C	T	T	T	T	C	C	T	T	T	T	T	T	T	T	N	T	T	T	C	N	T	T	T	T	T	T	T	T	T	T	T	T
JAX00177792	20	20297790	0	C	T	C	C	C	C	C	T	T	C	N	T	C	C	C	C	C	C	C	H	C	C	H	C	T	C	C	C	C	C	H	T	C	C	C	C	C	C	H	C	C	C	N	N	C	H
JAX00177796	20	20334050	0	A	G	A	A	A	A	A	G	A	A	A	A	A	A	A	A	A	A	A	A	A	A	A	A	A	A	A	A	A	A	H	G	A	A	A	A	A	A	A	A	A	A	A	A	A	H
JAX00177802	20	20408769	0	G	T	G	G	G	G	G	T	G	G	G	G	G	G	G	G	G	G	G	G	G	G	G	G	G	G	G	G	G	G	H	T	G	G	G	G	G	G	G	G	G	G	G	G	G	H
JAX00177803	20	20408797	0	T	C	T	T	T	T	T	C	C	T	T	N	T	T	T	T	T	T	T	T	T	T	H	T	C	T	T	T	T	T	H	C	T	T	T	T	T	T	H	T	T	N	T	T	T	H
JAX00710154	20	20455536	0	C	T	C	C	C	C	C	T	T	C	C	H	C	C	C	C	C	C	C	C	C	C	H	C	T	C	C	C	C	C	H	T	C	C	C	C	C	C	H	C	C	C	C	C	C	H
JAX00710156	20	20463500	0	G	A	G	G	G	G	G	G	A	G	G	N	G	G	G	G	G	G	G	G	G	G	H	G	A	G	G	G	G	G	G	G	G	G	G	G	G	G	H	G	G	G	G	G	G	G
JAX00710159	20	20468565	0	C	G	C	C	C	C	C	C	G	C	C	C	C	C	C	C	C	C	C	C	C	C	C	C	H	C	C	C	C	C	C	N	C	C	C	C	C	C	H	C	C	C	C	C	C	N
JAX00710160	20	20469391	0	G	A	G	G	G	G	G	A	A	G	G	H	G	G	G	G	G	G	G	G	G	G	H	G	A	G	G	G	G	G	H	A	G	G	G	G	G	G	N	G	G	G	G	G	G	H
JAX00238727	20	20487166	0	T	C	T	T	T	T	T	C	C	T	T	H	T	T	T	T	T	T	T	T	T	T	H	T	C	T	T	T	T	T	H	C	T	T	T	T	T	T	H	T	T	T	T	T	T	H
JAX00710162	20	20517129	0	C	T	C	C	C	C	C	C	T	C	C	N	C	C	C	C	C	C	C	C	C	C	H	C	T	C	C	C	C	C	C	C	C	C	C	C	C	C	H	C	C	C	C	C	C	C
JAX00710170	20	20523414	0	G	A	G	G	G	G	G	G	G	A	G	G	G	A	G	G	G	G	H	H	G	G	G	G	G	G	G	G	G	G	G	G	A	G	G	G	G	G	G	G	G	G	G	G	G	G
JAX00710171	20	20523953	0	T	C	T	T	T	T	T	C	C	C	T	H	T	C	T	T	T	T	N	H	T	T	H	T	C	T	T	C	T	T	H	C	C	T	T	T	T	T	H	T	T	T	T	T	T	H
JAX00177810	20	20541554	0	T	G	T	T	T	T	T	G	G	T	T	H	T	T	T	T	T	T	T	T	T	T	H	T	G	T	T	G	T	T	H	G	T	T	T	T	T	T	H	T	T	T	T	T	T	H
JAX00177811	20	20541936	0	C	A	C	C	C	C	C	A	A	C	C	H	C	C	C	C	C	C	C	C	C	C	H	C	A	C	C	A	C	C	H	A	C	C	C	C	C	C	N	C	C	C	C	C	C	H
JAX00177812	20	20542019	0	T	A	T	T	T	T	T	A	A	T	T	H	T	T	T	T	T	T	T	T	T	T	H	T	A	T	T	A	T	T	H	A	T	T	T	T	T	T	H	T	T	T	T	T	T	H
JAX00710173	20	20577068	0	A	G	A	A	A	A	A	G	A	A	A	A	A	A	A	A	A	A	A	A	A	A	A	A	A	A	A	G	A	A	N	G	A	A	A	A	A	A	A	A	A	A	A	A	A	N
JAX00177813	20	20578065	0	C	G	C	C	C	C	C	G	G	C	C	N	C	C	C	C	C	C	C	C	C	C	H	C	G	C	C	G	C	C	H	G	C	C	C	C	C	C	H	C	C	C	C	C	C	H
JAX00710175	20	20584196	0	A	G	A	A	A	A	A	G	G	A	A	H	A	A	A	A	A	A	A	A	A	A	H	A	G	A	A	G	A	A	H	G	A	A	A	A	A	A	N	A	A	A	A	A	A	H
JAX00238728	20	20589369	0	G	A	G	G	G	G	G	G	A	G	G	H	G	G	G	G	G	G	G	G	G	G	H	G	A	G	G	A	G	G	H	A	G	G	G	G	G	G	H	G	G	N	G	G	G	H
JAX00177816	20	20620860	0	G	A	G	G	G	G	G	A	A	G	G	H	G	G	G	G	G	G	G	G	G	G	H	G	A	G	G	A	G	G	H	A	G	G	G	G	G	G	H	G	G	G	G	G	G	H
JAX00710179	20	20646497	0	T	C	T	T	T	T	T	C	C	C	T	H	T	C	T	T	T	T	H	H	T	T	H	T	C	T	T	C	T	T	H	C	C	T	T	T	T	T	H	T	T	T	T	T	T	H
JAX00238732	20	20671464	0	A	G	A	A	A	A	A	G	G	A	A	G	A	A	A	A	A	A	A	A	A	A	H	A	G	A	A	G	A	A	H	G	A	A	A	A	A	A	H	A	A	A	A	A	A	N
JAX00710181	20	20678353	0	T	G	T	T	T	T	T	T	T	G	T	T	T	G	T	T	T	T	G	G	T	T	T	T	T	T	T	T	T	T	T	T	G	T	T	T	T	T	T	T	T	T	T	T	T	T
JAX00177822	20	20707310	0	C	A	C	C	C	C	C	A	A	A	C	H	C	A	C	C	C	C	H	H	C	C	H	C	A	C	C	A	C	C	H	A	A	C	C	C	C	C	H	C	C	C	C	C	C	H
JAX00177823	20	20707430	0	A	G	A	A	A	A	A	G	G	A	A	H	A	A	A	A	A	A	A	A	A	A	H	A	G	A	A	G	A	A	H	G	A	A	A	A	A	A	H	A	A	A	A	A	A	H
JAX00177824	20	20707527	0	A	C	A	A	A	A	A	C	C	C	A	H	A	C	A	A	A	A	H	H	A	A	H	A	C	A	A	C	A	A	H	C	C	A	A	A	A	A	H	A	A	N	A	A	A	H
JAX00710183	20	20710577	0	C	T	C	C	C	C	C	C	T	C	C	N	C	C	C	C	C	C	C	C	C	C	H	C	T	C	C	C	C	C	C	C	C	C	C	C	C	C	H	C	C	C	C	C	C	C
JAX00710184	20	20714073	0	C	T	C	C	C	C	C	T	C	C	C	C	C	C	C	C	C	C	C	C	C	C	C	C	C	C	C	T	C	C	H	T	C	C	C	C	C	C	C	C	C	C	C	C	C	N
JAX00238734	20	20726557	0	T	C	T	T	T	T	T	T	C	T	T	H	T	T	T	T	T	T	T	T	T	T	H	T	C	T	T	T	T	T	T	T	T	T	T	T	T	T	H	T	T	T	T	T	T	T
JAX00238737	20	20804821	0	G	A	G	G	G	G	G	A	A	G	G	H	G	G	G	G	G	G	G	G	G	G	H	G	A	G	G	A	G	G	H	A	G	G	G	G	G	G	H	G	G	G	G	G	G	H
JAX00238739	20	20807846	0	G	A	G	G	G	G	G	A	A	G	G	H	G	G	G	G	G	G	G	G	G	G	H	G	A	G	G	A	G	G	N	A	G	G	G	G	G	G	H	G	G	G	G	G	G	H
JAX00710195	20	20833712	0	C	T	C	C	C	C	C	C	T	C	C	H	C	C	C	C	C	C	C	C	C	C	H	C	T	C	C	C	C	C	C	C	C	C	C	C	C	C	H	C	C	C	C	C	C	C
JAX00177834	20	20850625	0	G	A	G	G	G	G	G	A	A	G	G	H	G	G	G	G	G	G	G	G	G	G	H	G	A	G	G	A	G	G	H	A	G	G	G	G	G	G	H	G	G	G	G	G	G	H
JAX00177835	20	20858276	0	G	A	G	G	G	G	G	A	G	G	G	G	N	G	G	G	G	G	G	G	G	G	G	G	G	G	G	A	G	G	N	A	G	G	G	G	G	G	G	G	G	G	G	G	G	H
JAX00710197	20	20861443	0	C	A	C	C	C	C	C	C	A	C	C	H	C	C	C	C	C	C	C	C	C	C	H	C	A	C	C	C	C	C	C	C	C	C	C	C	C	C	H	C	C	C	C	C	C	C
JAX00710200	20	20886004	0	C	T	C	C	C	C	C	T	C	C	C	C	C	C	C	C	C	C	C	C	C	C	C	C	C	C	C	T	C	C	H	T	C	C	C	C	C	C	C	C	C	C	C	C	C	H
JAX00710204	20	20923326	0	C	A	C	C	C	C	C	A	C	C	C	C	C	C	C	C	C	C	C	C	C	C	C	C	C	C	C	A	C	C	H	A	C	C	C	C	C	C	C	C	C	C	C	C	C	H
JAX00710207	20	20990330	0	T	C	T	T	T	T	T	C	C	T	T	H	T	T	T	T	T	T	T	T	T	T	H	T	C	T	T	C	T	T	H	C	T	T	T	T	T	T	H	T	T	T	T	T	T	H
JAX00177846	20	21016038	0	A	T	A	A	A	A	A	T	T	A	A	H	A	A	A	A	A	A	A	A	A	A	H	A	T	A	A	T	A	A	H	T	A	A	A	A	A	A	H	A	A	A	A	A	A	H
JAX00177847	20	21016072	0	A	G	A	A	A	A	A	G	G	A	A	A	A	A	A	A	A	A	A	A	A	A	A	A	H	A	A	H	A	A	A	H	A	A	A	A	A	A	A	A	A	A	A	A	A	A
JAX00177851	20	21075932	0	T	C	T	T	T	T	T	C	C	T	T	N	H	H	T	N	T	T	T	T	T	N	H	T	C	T	T	C	T	T	H	C	T	T	T	T	T	N	H	T	T	T	T	T	T	H
JAX00710211	20	21086112	0	G	A	G	G	G	G	G	G	A	G	G	H	G	G	G	G	G	G	G	G	G	G	H	G	A	G	G	G	G	G	G	G	G	G	G	G	G	G	H	G	G	G	G	G	G	G
JAX00177855	20	21121321	0	G	A	G	G	G	G	G	A	A	G	G	H	G	G	G	G	G	G	G	G	G	G	H	G	A	G	G	A	G	G	H	A	G	G	G	G	G	G	G	G	G	G	G	G	G	H
JAX00177856	20	21122560	0	A	G	A	A	A	A	A	G	G	A	A	H	A	A	A	A	A	A	A	A	A	A	H	A	G	A	A	G	A	A	H	G	A	A	A	A	A	A	H	A	A	A	A	A	A	H
JAX00177857	20	21123901	0	A	G	A	A	A	A	A	G	G	A	A	H	A	A	A	A	A	A	A	A	A	A	H	A	G	A	A	G	A	A	H	G	A	A	A	A	A	A	H	A	A	A	A	A	A	H
JAX00238744	20	21216315	0	C	T	C	C	C	C	C	T	T	C	C	H	C	C	C	C	C	C	C	C	C	C	H	C	T	C	C	T	C	C	H	T	C	C	C	C	C	C	H	C	C	C	C	C	C	H
JAX00177861	20	21216630	0	T	G	T	T	T	T	T	G	G	T	T	H	T	T	T	T	T	T	T	T	T	T	H	T	G	T	T	G	T	T	H	G	T	T	T	T	T	T	H	T	T	T	T	T	T	H
JAX00177862	20	21216789	0	G	A	G	G	G	G	G	A	A	G	G	H	G	G	G	G	G	G	G	G	G	G	H	G	A	G	G	A	G	G	H	A	G	G	G	G	G	G	H	G	G	G	G	G	G	H
JAX00177863	20	21221931	0	G	A	G	G	G	G	G	G	A	G	G	H	G	G	G	G	G	G	G	G	G	G	H	G	A	G	G	G	G	G	G	G	G	G	G	G	G	G	H	G	G	G	G	G	G	G
JAX00710218	20	21234413	0	A	C	A	A	A	A	A	A	A	C	A	A	A	C	A	A	A	A	H	H	A	A	A	A	A	A	A	A	A	A	A	A	C	A	A	A	A	A	A	A	A	N	A	A	A	A
JAX00710223	20	21257431	0	T	G	T	T	T	T	T	G	T	T	T	T	T	T	T	T	T	T	T	T	T	T	T	T	T	T	T	G	T	T	H	G	T	T	T	T	T	T	T	T	T	T	T	T	T	H
JAX00177866	20	21258624	0	C	G	C	C	C	C	C	G	G	C	C	H	C	C	C	C	C	C	C	C	C	C	H	C	G	C	C	G	C	C	H	G	C	C	C	C	C	C	H	C	C	C	C	C	C	H
JAX00177867	20	21295214	0	C	A	C	C	C	C	C	C	C	A	C	C	C	A	C	C	C	C	H	N	C	C	C	C	C	C	C	C	C	C	C	C	A	C	C	C	C	C	C	C	C	N	C	C	C	C
JAX00177868	20	21295259	0	C	T	C	C	C	C	C	T	T	C	C	H	C	C	C	C	C	C	C	C	C	C	H	C	T	C	C	T	C	C	H	T	C	C	C	C	C	C	H	C	C	C	C	C	C	H
JAX00710224	20	21295927	0	A	G	A	A	A	A	A	G	G	G	A	H	A	G	A	A	A	A	H	H	A	A	H	A	G	A	A	G	A	A	H	G	G	A	A	A	A	A	H	A	A	A	A	A	A	H
JAX00238746	20	21303850	0	G	A	G	G	G	G	G	A	A	G	G	H	G	G	G	G	G	G	G	G	G	G	H	G	A	G	G	A	G	G	H	A	G	G	G	G	G	G	H	G	G	G	G	G	G	H
JAX00177870	20	21340307	0	G	A	G	G	G	G	G	G	A	G	G	H	G	G	G	G	G	G	G	G	G	G	H	G	A	G	G	G	G	G	G	G	G	G	G	G	G	G	H	G	G	G	G	G	G	G
JAX00710225	20	21340505	0	A	G	A	A	A	A	A	A	G	A	A	H	A	A	A	A	A	A	A	A	A	A	H	A	G	A	A	A	A	A	A	A	A	A	A	A	A	A	N	A	A	N	A	A	A	A
JAX00710226	20	21340519	0	C	T	C	C	C	C	C	T	T	C	C	H	C	C	C	C	C	C	C	C	C	C	N	C	T	C	C	T	C	C	H	T	C	C	C	C	C	C	C	C	C	H	C	C	C	H
JAX00710230	20	21368528	0	C	T	C	C	C	C	C	T	T	C	C	H	C	C	C	C	C	C	C	C	C	C	H	C	T	C	C	T	C	C	H	T	C	C	C	C	C	C	H	C	C	C	C	C	C	H
JAX00177873	20	21378416	0	G	A	G	G	G	G	G	A	G	G	G	G	G	G	G	G	G	G	G	G	G	G	G	G	G	G	G	A	G	G	H	A	G	G	G	G	G	G	G	G	G	G	G	G	G	H
JAX00710233	20	21390320	0	G	T	G	G	G	G	G	G	T	G	G	H	G	G	G	G	G	G	G	G	G	G	H	G	T	G	G	G	G	G	G	G	G	G	G	G	G	G	H	G	G	G	G	G	G	G
JAX00710234	20	21400102	0	T	C	T	T	T	T	T	C	C	T	T	N	T	T	T	T	T	T	T	T	T	T	N	T	C	T	T	C	T	T	N	C	T	T	T	T	T	T	T	T	T	T	T	T	T	T
JAX00177876	20	21411631	0	C	T	C	C	C	C	C	T	T	C	C	C	C	C	C	C	C	C	C	C	C	C	N	C	H	C	C	H	C	C	N	H	C	C	C	C	C	C	H	C	C	C	C	C	C	N
JAX00177877	20	21412774	0	A	C	A	A	A	A	A	C	C	A	A	H	A	A	A	A	A	A	A	A	A	A	H	A	C	A	A	C	A	A	H	C	A	A	A	A	A	A	H	A	A	A	A	A	A	H
JAX00177880	20	21454274	0	C	T	C	C	C	C	C	T	T	C	C	H	C	C	C	C	C	C	C	C	C	C	H	C	T	C	C	T	C	C	H	T	C	C	C	C	C	C	H	C	C	C	C	C	C	H
JAX00710239	20	21482738	0	G	A	G	G	G	G	G	A	A	G	G	G	G	G	G	G	G	G	G	G	G	G	H	G	A	G	G	A	G	G	H	H	G	G	G	G	G	G	H	G	G	N	G	G	G	H
JAX00177884	20	21503063	0	T	C	T	T	T	T	T	C	C	T	T	T	T	T	T	T	T	T	T	T	T	T	H	T	C	T	T	C	T	T	H	C	T	T	T	T	T	T	H	T	T	T	T	T	N	H
JAX00710240	20	21503222	0	G	T	G	G	G	G	G	T	T	G	G	G	G	G	G	G	G	G	G	G	G	G	H	G	T	G	G	T	G	G	H	T	G	G	G	G	G	G	H	G	G	G	G	G	G	H
JAX00177888	20	21568188	0	C	T	C	C	C	C	C	T	T	C	C	H	C	C	C	C	C	C	C	C	C	C	H	C	T	C	C	T	C	C	H	T	C	C	C	C	C	C	H	C	C	C	C	C	C	H
JAX00710242	20	21569646	0	G	A	G	G	G	G	G	A	A	G	G	H	G	G	G	G	G	G	G	G	G	G	H	G	A	G	G	A	G	G	H	A	G	G	G	G	G	G	H	G	G	G	G	G	G	H
JAX00177890	20	21570794	0	T	G	T	T	T	T	T	G	T	T	T	T	T	T	T	T	T	T	T	T	T	T	T	T	T	T	T	G	T	T	H	G	T	T	T	T	T	T	T	T	T	T	T	T	T	H
JAX00710243	20	21595727	0	G	A	G	G	G	G	G	A	A	G	G	H	G	G	G	G	G	G	G	G	G	G	H	G	A	G	G	A	G	G	H	A	G	G	G	G	G	G	H	G	G	G	G	G	G	H
JAX00710244	20	21603723	0	G	A	G	G	G	G	G	G	A	G	G	H	G	G	G	G	G	G	G	G	G	G	H	G	A	G	G	G	G	G	G	G	G	G	G	G	G	G	H	N	G	G	G	G	G	G
JAX00710245	20	21609797	0	A	G	A	A	A	A	A	G	A	A	A	A	A	A	A	A	A	A	A	A	A	A	A	A	A	A	A	G	A	A	G	G	A	A	A	A	A	A	A	A	A	A	A	A	A	H
JAX00177892	20	21622775	0	G	C	G	G	G	G	G	C	C	G	G	H	G	G	G	G	G	G	G	G	G	G	H	G	C	G	G	C	G	G	H	C	G	G	G	G	G	G	H	G	G	G	G	G	G	H
JAX00710247	20	21630818	0	T	C	T	T	T	T	T	C	C	T	T	H	T	T	T	T	T	T	T	T	T	T	H	T	C	T	T	C	T	T	H	C	T	T	T	T	T	T	H	T	T	T	T	T	T	H
JAX00177896	20	21676867	0	A	C	A	A	A	A	A	C	C	A	A	H	A	A	A	A	A	A	A	A	A	A	H	A	C	A	A	C	A	A	H	C	A	A	A	A	A	A	H	A	A	A	A	A	A	H
JAX00710249	20	21677685	0	C	G	C	C	C	C	C	C	G	C	C	H	C	C	C	C	C	C	C	C	C	C	H	C	G	C	C	C	C	C	C	C	C	C	C	C	C	C	H	C	C	C	C	C	C	C
JAX00177897	20	21706197	0	T	C	T	T	T	T	T	C	C	T	T	C	T	T	T	T	T	T	T	T	T	T	H	T	C	T	T	C	T	T	C	C	T	T	T	T	T	T	H	T	T	T	T	T	T	H
JAX00177901	20	21740294	0	G	A	G	G	G	G	G	A	A	G	G	H	G	G	G	G	G	G	G	G	G	G	H	G	A	G	G	A	G	G	N	A	G	G	G	G	G	G	H	G	G	G	G	G	G	N
JAX00177902	20	21740306	0	G	A	G	G	G	G	G	A	A	G	G	N	G	G	G	G	G	G	G	G	G	G	N	G	A	G	G	A	G	G	G	A	G	G	G	G	G	G	G	G	G	G	G	G	G	G
JAX00710253	20	21760313	0	T	C	T	T	T	T	T	T	T	C	T	T	T	C	T	T	T	T	H	H	T	T	T	T	T	T	T	T	T	T	T	T	C	T	T	T	T	T	T	T	T	T	T	T	T	T
JAX00710260	20	21799038	0	T	A	T	T	T	T	T	T	A	T	T	H	T	T	T	T	T	T	T	T	T	T	H	T	A	T	T	T	T	T	T	T	T	T	T	T	T	T	H	T	T	T	T	T	T	T
JAX00710261	20	21801057	0	C	T	C	C	C	C	C	T	T	C	C	H	C	C	C	C	C	C	C	C	C	C	H	C	T	C	C	T	C	C	H	T	C	C	C	C	C	C	H	C	C	C	C	C	C	H
JAX00710262	20	21808743	0	G	A	G	G	G	G	G	G	A	G	G	H	G	G	G	G	G	G	G	G	G	G	H	G	A	G	G	G	G	G	G	G	G	G	G	G	G	G	H	G	G	G	G	G	G	G
JAX00177909	20	21858429	0	T	C	T	T	T	T	T	C	C	T	T	H	T	T	T	T	T	T	T	T	T	T	H	T	C	T	T	C	T	T	H	C	T	T	T	T	T	T	H	T	T	T	T	T	T	H
JAX00177912	20	21899318	0	A	G	A	A	A	A	A	A	A	G	H	H	N	G	A	A	A	N	N	H	A	A	A	A	N	A	A	A	A	A	A	A	G	A	A	A	A	A	A	A	A	A	A	A	A	A
JAX00710274	20	21942230	0	G	A	G	G	G	G	G	G	A	G	G	N	G	G	G	G	G	G	G	G	G	G	G	G	A	G	G	G	G	G	G	G	G	G	G	G	G	G	H	G	G	G	G	G	G	G
JAX00710275	20	21943333	0	G	A	G	G	G	G	G	G	A	G	G	G	G	G	G	G	G	G	G	G	G	G	G	G	A	G	G	G	G	G	G	G	G	G	G	G	G	G	G	G	G	G	G	G	G	G
JAX00710276	20	21943511	0	G	A	G	G	G	G	G	A	G	G	G	G	G	G	G	G	G	G	G	G	G	G	G	G	G	G	G	A	G	G	H	A	G	G	G	G	G	G	G	G	G	G	G	G	G	H
JAX00710277	20	21947374	0	C	T	C	C	C	C	C	T	T	T	C	H	C	T	C	C	C	C	H	N	C	C	H	C	T	C	C	T	C	C	H	T	T	C	C	C	C	C	N	C	C	C	C	C	C	H
JAX00238756	20	21956409	0	C	T	C	C	C	C	C	T	T	T	C	H	C	T	C	C	C	C	H	H	C	C	H	C	T	C	C	T	C	C	H	T	T	C	C	C	C	C	H	C	C	C	C	C	C	H
JAX00710279	20	21962595	0	C	T	C	C	C	C	C	C	C	T	C	C	C	T	C	C	C	C	H	H	C	C	C	C	C	C	C	C	C	C	C	C	T	C	C	C	C	C	C	C	C	C	C	C	C	C
JAX00710280	20	21967133	0	T	C	T	T	T	T	T	C	C	C	T	H	T	C	T	T	T	T	H	H	T	T	H	T	C	T	T	C	T	T	N	C	C	T	T	T	T	T	H	T	T	T	T	T	T	H
JAX00177920	20	21979090	0	T	C	T	T	T	T	T	C	T	T	T	T	T	T	T	T	T	T	T	T	T	T	T	T	T	T	N	C	T	T	H	C	T	T	T	T	T	T	T	T	T	T	T	T	T	H
JAX00710283	20	22010893	0	C	T	C	C	C	C	C	T	C	C	C	C	C	C	C	C	C	C	C	C	C	C	C	C	C	C	C	T	C	C	H	T	C	C	C	C	C	C	C	C	C	C	C	C	C	H
JAX00177925	20	22062693	0	T	G	T	T	T	T	T	G	G	T	T	H	T	T	T	T	T	T	T	T	T	T	H	T	G	T	T	G	T	T	H	G	T	T	T	T	T	T	H	T	T	T	T	T	T	H
JAX00710289	20	22095511	0	T	G	T	T	T	T	T	T	T	G	T	T	T	G	T	T	T	T	H	H	T	T	T	T	T	T	T	T	T	T	T	T	G	T	T	T	T	T	T	T	T	T	T	T	T	T
JAX00710290	20	22095789	0	A	C	A	A	A	A	A	A	A	C	A	A	A	C	A	A	A	A	C	C	A	A	A	A	A	A	A	A	A	A	A	A	C	A	A	A	A	A	A	A	A	A	A	A	A	A
JAX00177927	20	22098420	0	C	G	C	C	C	C	C	G	G	C	C	H	C	C	C	C	C	C	C	C	C	C	N	C	G	C	C	G	C	C	H	G	C	C	C	C	C	N	H	C	C	C	C	C	C	N
JAX00710297	20	22121717	0	T	C	T	T	T	T	T	C	C	C	T	H	T	C	T	T	T	T	C	N	T	T	H	N	C	T	H	C	H	T	H	C	C	T	T	N	T	T	H	T	T	H	T	T	T	H
JAX00177930	20	22130157	0	C	T	C	C	C	C	C	C	C	T	C	C	C	T	C	C	C	C	N	H	C	C	C	C	C	C	C	C	C	C	C	C	T	C	C	C	C	C	C	C	C	C	C	C	C	C
JAX00710302	20	22154789	0	C	T	C	C	C	C	C	T	C	C	C	C	C	C	C	C	C	C	C	C	C	C	C	C	C	C	C	H	C	C	C	H	C	C	C	C	C	C	C	C	C	C	C	C	C	N
JAX00710306	20	22203978	0	A	G	A	A	A	A	A	G	G	G	A	N	A	G	A	A	A	A	H	H	A	A	H	A	G	A	A	G	A	A	H	G	G	A	A	A	A	A	G	A	A	A	A	A	A	H
JAX00710307	20	22206508	0	C	T	C	C	C	C	C	T	T	T	C	H	C	T	C	C	C	C	H	H	C	C	H	C	T	C	C	T	C	C	H	T	T	C	C	C	C	C	H	C	C	C	C	C	C	H
JAX00710309	20	22224717	0	C	T	C	C	C	C	C	T	C	C	C	C	C	C	C	C	C	C	C	C	C	C	C	C	C	C	C	T	C	C	H	T	C	C	C	C	C	C	C	C	C	C	C	C	C	H
JAX00238759	20	22228035	0	T	C	T	T	T	T	T	T	C	T	T	N	T	T	T	T	T	T	T	T	T	T	H	T	C	T	T	T	T	T	T	T	T	T	T	T	T	T	H	T	T	T	T	T	T	T
JAX00710312	20	22236166	0	C	A	C	C	C	C	C	A	A	C	C	C	C	C	C	C	C	C	C	C	C	C	C	C	A	C	C	A	C	C	N	A	C	C	C	C	C	C	H	C	C	C	C	C	C	H
JAX00710315	20	22241708	0	C	T	C	C	C	C	C	C	C	T	C	C	C	T	C	C	C	C	H	H	C	C	C	C	C	C	C	C	C	C	C	C	T	C	C	C	C	C	C	C	C	C	C	C	C	C
JAX00177943	20	22298724	0	A	T	A	A	A	A	A	A	T	A	A	H	A	A	A	A	A	A	A	A	A	A	H	A	T	A	A	A	A	A	A	A	A	A	A	A	A	A	H	A	A	A	A	A	A	A
JAX00710318	20	22305894	0	T	A	T	T	T	T	T	A	T	T	T	T	T	T	T	T	T	T	T	T	T	T	T	T	T	T	T	A	T	T	H	A	T	T	T	T	T	T	T	T	T	T	T	T	T	H
JAX00710319	20	22307154	0	C	T	C	C	C	C	C	T	T	C	C	H	C	C	C	C	C	C	C	C	C	C	H	C	T	C	C	T	C	C	H	T	C	C	C	C	C	C	H	C	C	C	C	C	C	H
JAX00177945	20	22340244	0	C	T	C	C	C	C	C	T	T	C	C	H	C	C	C	C	C	C	C	C	C	C	H	C	T	C	C	T	C	C	H	T	C	C	C	C	C	C	H	C	C	C	C	C	C	H
JAX00177947	20	22340796	0	A	T	A	A	A	A	A	T	T	A	A	H	A	A	A	A	A	A	A	A	A	A	H	A	T	A	A	T	A	A	H	T	A	A	A	A	A	A	H	A	A	A	A	A	A	H
JAX00723443	20	22357934	0	G	A	G	G	G	G	G	G	A	G	G	G	G	G	G	G	G	G	G	G	G	G	G	G	H	G	G	G	G	G	G	G	G	G	G	G	G	G	G	G	G	G	G	G	G	G
JAX00177948	20	22366419	0	C	T	C	C	C	C	C	T	C	C	C	C	C	C	C	C	C	C	C	C	C	C	C	C	C	C	C	T	C	C	N	T	C	C	C	C	C	C	C	C	C	C	C	C	C	H
JAX00177950	20	22395023	0	G	A	G	G	G	G	G	A	A	A	G	H	G	A	G	G	G	G	H	H	G	G	H	G	A	H	G	A	G	G	G	A	A	G	G	G	G	G	H	G	G	G	G	G	G	G
JAX00177951	20	22428230	0	T	C	T	T	T	T	T	C	C	C	T	C	T	C	T	T	T	T	N	H	T	T	C	T	C	T	T	C	T	T	N	C	C	T	T	T	T	T	C	T	T	T	T	T	T	C
JAX00238763	20	22463446	0	C	T	C	C	C	C	C	C	T	C	C	H	C	C	C	C	C	C	C	C	C	C	H	C	T	C	C	C	C	C	C	C	C	C	C	C	C	C	H	C	C	C	C	C	C	C
JAX00177952	20	22558852	0	T	C	T	T	T	T	T	C	C	T	T	H	T	T	T	T	T	T	T	T	T	T	H	T	C	T	T	C	T	T	H	C	T	T	T	T	T	T	H	T	T	T	T	T	T	H
JAX00238770	20	22757065	0	G	T	G	G	G	G	G	G	T	G	G	H	G	G	G	G	G	G	G	G	G	G	H	G	H	G	G	G	G	G	G	G	G	G	G	G	G	G	G	G	G	G	G	G	G	G
JAX00238774	20	22963004	0	A	G	A	A	A	A	A	A	G	A	A	H	A	A	A	A	A	A	A	A	A	A	H	A	G	A	A	A	A	A	A	A	A	A	A	A	A	A	H	A	A	A	A	A	A	A
JAX00238776	20	23017748	0	T	G	T	T	T	T	T	T	G	T	T	T	T	T	T	T	T	T	T	T	T	T	T	T	G	T	T	T	T	T	T	T	T	T	T	T	T	T	N	T	T	N	T	T	T	T
JAX00238780	20	23487665	0	T	A	T	T	T	T	T	T	A	T	T	N	T	T	T	T	T	T	T	T	T	T	H	T	H	T	T	T	T	T	T	T	T	T	T	T	T	T	H	T	T	T	T	T	T	T
JAX00238786	20	23624971	0	G	T	G	G	G	G	G	T	T	T	G	G	G	H	G	G	G	G	G	G	G	G	H	G	N	G	G	H	G	G	G	H	H	G	G	G	G	G	H	G	G	G	G	G	G	G
JAX00177963	20	32184366	0	T	C	T	T	T	T	T	T	C	T	T	H	T	T	T	T	T	T	T	T	T	T	H	T	C	T	T	T	T	T	T	T	T	T	T	T	T	T	H	T	T	T	T	T	T	T
JAX00710330	20	32203112	0	C	T	C	C	C	C	C	C	T	C	C	H	C	C	C	C	C	C	C	C	C	C	H	C	T	C	C	C	C	C	C	C	C	C	C	C	C	C	H	C	C	C	C	C	C	C
JAX00177965	20	32214264	0	G	A	G	G	G	G	G	G	A	G	G	G	G	G	G	G	G	G	G	G	G	G	H	G	A	G	G	G	G	G	G	G	G	G	G	G	G	G	H	G	G	G	G	G	G	G
JAX00177966	20	32214306	0	C	A	C	C	C	C	C	C	A	C	C	H	C	C	C	C	C	C	C	C	C	C	H	C	A	C	C	C	C	C	C	C	C	C	C	C	C	C	N	C	C	C	C	C	C	C
JAX00177967	20	32215347	0	G	A	G	G	G	G	G	G	A	G	G	H	G	G	G	G	G	G	G	G	G	G	H	G	A	G	G	G	G	G	G	G	G	G	G	G	G	G	H	G	G	G	G	G	G	G
JAX00710331	20	32225146	0	T	G	T	T	T	T	T	T	G	T	T	H	T	T	T	T	T	T	T	T	T	T	H	T	G	T	T	T	T	T	T	T	T	T	T	T	T	T	H	T	T	T	T	T	T	T
JAX00710332	20	32232814	0	C	T	C	C	C	C	C	C	T	C	C	H	C	C	C	C	C	C	C	C	C	C	H	C	T	C	C	C	C	C	C	C	C	C	C	C	C	C	H	C	C	C	C	C	C	C
JAX00710333	20	32242042	0	A	G	A	A	A	A	A	A	G	A	A	H	A	A	A	A	A	A	A	A	A	A	H	A	G	A	A	A	A	A	A	A	A	A	A	A	A	A	H	A	A	A	A	A	A	A
JAX00710334	20	32248134	0	T	A	T	T	T	T	T	T	A	T	A	A	H	H	H	H	H	H	H	H	H	H	A	H	A	H	H	H	H	H	H	H	H	H	H	H	H	H	A	H	H	H	H	H	H	H
JAX00177970	20	32269587	0	A	G	A	A	A	A	A	A	G	A	A	H	A	A	A	A	A	A	A	A	A	A	H	A	H	A	A	A	A	A	A	A	A	A	A	A	A	A	H	A	A	A	A	A	A	A
JAX00710336	20	32278362	0	T	C	T	T	T	T	T	T	C	T	T	H	T	T	T	T	T	T	T	T	T	T	H	T	C	T	T	T	T	T	T	T	T	T	T	T	T	T	H	T	T	T	T	T	T	T
JAX00177971	20	32305720	0	G	C	G	G	G	G	G	G	C	G	G	H	G	G	G	G	G	G	G	G	G	G	H	G	C	G	G	G	G	G	G	G	G	G	G	G	G	G	H	G	G	G	G	G	G	G
JAX00177972	20	32306149	0	A	C	A	A	A	A	A	A	C	A	A	A	A	A	A	A	A	A	A	A	A	A	H	A	C	A	A	A	A	A	A	A	A	A	A	A	A	H	H	A	A	A	A	A	A	A
JAX00710338	20	32306408	0	T	C	T	T	T	T	T	T	C	T	T	T	T	T	T	T	T	T	T	T	T	T	T	T	C	T	T	T	T	T	T	T	T	T	T	T	T	T	T	T	T	T	T	T	T	T
JAX00177974	20	32330641	0	G	C	G	G	G	G	G	G	C	G	G	H	G	G	G	G	G	G	G	G	G	G	H	G	C	G	G	G	G	G	G	G	G	G	G	G	G	G	H	G	G	G	G	G	G	G
JAX00710341	20	32331554	0	A	C	A	A	A	A	A	A	C	A	A	H	A	A	A	A	A	A	A	A	A	A	H	A	C	A	A	A	A	A	A	A	A	A	A	A	A	A	H	A	A	A	A	A	A	A
JAX00177976	20	32332026	0	A	G	A	A	A	A	A	A	G	A	A	H	A	A	A	A	A	A	A	A	A	A	H	A	G	A	A	A	A	A	A	A	A	A	A	A	A	A	H	A	A	A	A	A	A	A
JAX00177978	20	32393144	0	T	C	T	T	T	T	T	T	C	T	T	H	T	T	T	T	T	T	T	T	T	T	H	T	C	T	T	T	T	T	T	T	T	T	T	T	T	T	H	T	T	T	T	T	T	T
JAX00710346	20	32398839	0	A	G	A	A	A	A	A	A	G	A	A	H	A	A	A	A	A	A	A	A	A	A	H	A	G	A	A	A	A	A	A	A	A	A	A	A	A	A	H	A	A	A	A	A	A	A
JAX00710347	20	32414710	0	G	A	G	G	G	G	G	A	G	A	G	G	G	A	G	G	G	G	H	H	G	G	G	G	G	G	G	A	G	G	H	A	A	G	G	G	G	G	G	G	G	G	G	G	G	H
JAX00177980	20	32419757	0	G	A	G	G	G	G	G	G	A	G	G	H	G	G	G	G	G	G	G	G	G	G	H	G	A	G	G	G	G	G	G	G	G	G	G	G	G	G	H	G	G	G	G	G	G	G
JAX00177982	20	32423333	0	A	G	A	A	A	A	A	A	G	A	A	H	A	A	A	A	A	A	A	A	A	A	H	A	G	A	A	A	A	A	A	A	A	A	A	A	A	A	H	A	A	A	A	A	A	A
JAX00177985	20	32456333	0	C	A	C	C	C	C	C	C	A	C	C	H	C	C	C	C	C	C	C	C	C	C	A	C	A	C	C	C	C	C	C	C	C	C	C	C	C	C	A	C	C	C	C	C	C	C
JAX00710352	20	32483121	0	C	G	C	C	C	C	C	G	G	G	C	H	C	G	C	C	C	C	H	H	C	C	H	C	G	C	C	G	C	C	H	G	G	C	C	C	C	C	H	C	C	C	C	C	C	H
JAX00177986	20	32498344	0	C	T	C	C	C	C	C	C	T	C	C	H	C	C	C	C	C	C	C	C	C	C	H	C	T	C	C	C	C	C	C	C	C	C	C	C	C	C	H	C	C	C	C	C	C	C
JAX00710359	20	32506951	0	C	T	C	C	C	C	C	C	C	T	C	C	C	T	C	C	C	C	H	H	C	C	C	C	C	C	C	C	C	C	C	C	T	C	C	C	C	C	C	C	C	C	C	C	C	C
JAX00177991	20	32538453	0	G	A	G	G	G	G	G	G	G	A	G	G	G	A	G	G	G	G	H	H	G	G	G	G	G	G	G	G	G	G	G	G	A	G	G	G	G	G	G	G	G	G	G	G	G	G
JAX00710360	20	32558838	0	C	T	C	C	C	C	C	T	C	C	C	C	C	C	C	C	C	C	C	C	C	C	C	C	C	C	C	T	C	C	H	T	C	C	C	C	C	C	C	C	C	C	C	C	C	H
JAX00710362	20	32568761	0	G	A	G	G	G	G	G	G	A	G	G	H	G	G	G	G	G	G	G	G	G	G	H	G	A	G	G	G	G	G	G	G	G	G	G	G	G	G	H	G	G	G	G	G	G	G
JAX00177993	20	32576189	0	T	C	T	T	T	T	T	T	T	C	T	T	T	C	T	T	T	T	H	H	T	T	T	T	T	T	T	T	T	T	T	T	C	T	T	T	T	T	T	T	T	T	T	T	T	T
JAX00710366	20	32582845	0	T	G	T	T	T	T	T	G	T	T	T	T	T	T	T	T	T	T	T	T	T	T	T	T	T	T	T	G	T	T	H	G	T	T	T	T	T	T	T	T	T	T	T	T	T	H
JAX00238840	20	32611793	0	G	C	G	G	G	G	G	G	C	G	G	H	G	G	G	G	G	G	G	G	G	G	H	G	H	G	G	G	G	G	G	G	G	G	G	G	G	G	H	G	G	G	G	G	G	G
JAX00177996	20	32618409	0	C	T	C	C	C	C	C	T	C	T	C	C	C	T	C	C	C	C	H	H	C	C	C	C	C	C	C	T	C	C	H	T	T	C	C	C	C	C	C	C	C	C	C	C	C	H
JAX00177999	20	32672464	0	T	C	T	T	T	T	T	T	C	T	T	T	T	T	T	T	T	T	T	T	T	T	T	T	H	T	T	T	T	T	T	T	T	T	T	T	T	T	T	T	T	T	T	T	T	T
JAX00710375	20	32693917	0	G	T	G	G	G	G	G	G	T	G	G	H	G	G	G	G	G	G	G	G	G	G	H	G	T	G	G	G	G	G	G	G	G	G	G	G	G	G	H	G	G	G	G	G	G	G
JAX00178002	20	32698317	0	T	A	T	T	T	T	T	T	A	T	T	H	T	T	T	T	T	T	T	T	T	T	H	T	A	T	T	T	T	T	T	T	T	T	T	T	T	T	H	T	T	T	T	T	T	N
JAX00178003	20	32702914	0	C	T	C	C	C	C	C	C	T	C	C	H	C	C	C	C	C	C	C	C	C	C	H	C	T	C	C	C	C	C	C	C	C	C	C	C	C	C	H	C	C	C	C	C	N	C
JAX00710379	20	32733119	0	T	C	T	T	T	T	T	C	C	C	T	N	T	C	T	T	T	T	H	H	T	T	H	T	C	T	T	C	T	T	H	C	C	T	T	T	T	T	H	T	T	T	T	T	T	H
JAX00178005	20	32734146	0	T	C	T	T	T	T	T	C	T	T	T	T	T	T	T	T	T	T	T	T	T	T	T	T	T	T	T	C	T	T	H	C	T	T	T	T	T	T	T	T	T	T	T	T	T	H
JAX00710381	20	32746431	0	T	C	T	T	T	T	T	T	C	T	T	H	T	T	T	T	T	T	T	T	T	T	H	T	C	T	T	T	T	T	T	T	T	T	T	T	T	T	H	T	T	T	T	T	T	T
JAX00178007	20	32776143	0	G	C	G	G	G	G	G	G	C	G	G	G	G	G	G	G	G	G	G	G	G	G	G	G	C	G	G	G	G	G	G	G	G	G	G	G	G	G	G	G	G	G	G	G	G	G
JAX00710389	20	32802230	0	G	C	G	G	G	G	G	C	G	G	H	G	G	G	G	G	G	G	G	G	G	G	G	H	G	G	G	G	G	G	G	G	G	H	G	H	G	G	H	G	G	G	H	H	G	G
JAX00178010	20	32820221	0	T	G	T	T	T	T	T	T	G	T	T	H	T	T	T	T	T	T	T	T	T	T	H	T	G	T	T	T	T	T	T	T	T	T	T	T	T	T	H	T	T	T	T	T	T	T
JAX00178012	20	32820341	0	C	T	C	C	C	C	C	C	T	C	C	H	C	H	C	C	C	H	C	C	C	C	H	C	T	C	H	C	N	C	C	C	N	C	C	C	C	C	H	C	C	H	C	C	C	C
JAX00178013	20	32853028	0	C	G	C	C	C	C	C	C	C	G	C	C	C	G	C	C	C	C	N	H	C	C	C	C	C	C	C	C	C	C	C	C	G	C	C	C	C	C	C	C	C	C	C	C	C	C
JAX00710392	20	32853423	0	A	T	A	A	A	A	A	T	T	T	A	H	A	T	A	A	A	A	H	H	A	A	H	A	T	A	A	T	A	A	H	T	T	A	A	A	A	A	H	A	A	A	A	A	A	H
JAX00178017	20	32904814	0	T	G	T	T	T	T	T	T	G	T	T	H	T	T	T	T	T	T	T	T	T	T	H	T	G	T	T	T	T	T	T	T	T	T	T	T	T	T	H	T	T	T	T	T	T	T
JAX00178018	20	32906708	0	A	G	A	A	A	A	A	A	G	A	A	G	N	N	A	A	A	A	A	A	A	A	G	A	G	A	A	A	A	A	A	A	A	A	A	A	A	A	G	A	A	A	A	A	A	A
JAX00710398	20	32927399	0	T	G	T	T	T	T	T	T	T	G	T	N	T	G	T	T	T	T	G	H	T	T	T	T	H	T	T	T	N	T	T	T	G	T	T	T	T	T	T	T	T	T	T	T	T	T
JAX00178020	20	32939995	0	A	G	A	A	A	A	A	A	G	G	A	H	A	G	A	A	A	A	H	H	A	A	H	A	G	A	A	A	A	A	A	A	G	A	A	A	A	A	H	A	A	A	A	A	A	A
JAX00710399	20	32945336	0	G	A	G	G	G	G	G	G	A	G	G	H	G	G	G	G	G	G	G	G	G	G	H	G	A	G	G	G	G	G	G	G	G	G	G	G	G	G	H	G	G	G	G	G	G	G
JAX00710403	20	32999806	0	C	T	C	C	C	C	C	T	C	C	C	C	C	C	C	C	C	C	C	C	C	C	C	C	C	C	C	T	C	C	H	T	C	C	C	C	C	C	C	C	C	C	C	C	C	H
JAX00710404	20	33001947	0	T	C	T	T	T	T	T	T	C	T	T	H	T	T	T	T	T	T	T	T	T	T	H	T	C	T	T	T	T	T	T	T	T	T	T	T	T	T	H	T	T	T	T	T	T	T
JAX00178025	20	33014252	0	A	G	A	A	A	A	A	A	G	A	A	H	A	A	A	A	A	A	A	A	A	A	H	A	G	A	A	A	A	A	A	A	A	A	A	A	A	A	H	A	A	A	A	A	A	A
JAX00710408	20	33033494	0	T	A	T	T	T	T	T	A	T	T	T	T	T	T	T	T	T	T	T	T	T	T	T	T	T	T	T	A	T	T	H	A	T	T	T	T	T	T	T	T	T	T	T	T	T	H
JAX00238850	20	33052321	0	A	G	A	A	A	A	A	A	G	A	A	H	A	A	A	A	A	A	A	A	A	A	H	A	G	A	A	A	A	A	A	A	A	A	A	A	A	A	H	A	A	A	A	A	A	A
JAX00710411	20	33055394	0	T	C	T	T	T	T	T	C	C	C	T	H	T	N	T	T	T	T	H	H	T	T	H	T	C	T	T	C	T	T	H	C	C	T	T	T	T	T	H	T	T	T	T	T	T	N
JAX00710414	20	33062781	0	C	A	C	C	C	C	C	C	A	C	C	H	C	C	C	C	C	C	C	C	C	C	H	C	A	C	C	C	C	C	C	C	C	C	C	C	C	C	H	C	C	C	C	C	C	C
JAX00178032	20	33099113	0	A	G	A	A	A	A	A	A	G	A	A	N	A	A	A	A	A	A	A	A	A	A	H	A	G	A	A	A	A	A	A	A	A	A	A	A	A	A	G	A	A	H	A	A	A	A
JAX00710416	20	33111035	0	C	T	C	C	C	C	C	C	T	C	C	H	C	C	C	C	C	C	C	C	C	C	H	C	T	C	C	C	C	C	C	C	C	C	C	C	C	C	N	C	C	H	C	C	C	C
JAX00710417	20	33114006	0	C	T	C	C	C	C	C	C	T	T	C	H	C	T	C	C	C	C	H	H	C	C	H	C	T	C	C	C	C	C	C	C	T	C	C	C	C	C	H	C	C	C	C	C	C	C
JAX00710418	20	33114492	0	C	A	C	C	C	C	C	C	C	A	C	C	C	A	C	C	C	C	H	H	C	C	C	C	C	C	C	C	C	C	C	C	A	C	C	C	C	C	C	C	C	C	C	C	C	C
JAX00710420	20	33114701	0	A	G	A	A	A	A	A	A	G	G	A	H	A	G	A	A	A	A	H	H	A	A	H	A	G	A	A	A	A	A	A	A	G	A	A	A	A	A	H	A	A	A	A	A	A	A
JAX00238851	20	33126825	0	C	T	C	C	C	C	C	T	T	C	C	H	C	C	C	C	C	C	C	C	C	C	H	C	T	C	C	T	C	C	H	H	C	C	C	C	C	C	C	C	C	N	C	C	C	C
JAX00178034	20	33135624	0	T	C	T	T	T	T	T	T	C	C	T	N	T	C	T	T	T	T	N	C	T	T	N	T	C	T	T	T	T	T	T	T	N	T	T	T	T	T	N	T	N	T	T	T	T	T
JAX00178035	20	33135704	0	G	T	G	G	G	G	G	G	T	G	G	H	G	G	G	G	G	G	G	G	G	G	H	G	T	G	G	G	G	G	G	G	G	G	G	G	G	G	H	G	G	G	G	G	G	G
JAX00178036	20	33135951	0	C	G	C	C	C	C	C	C	C	G	C	C	C	G	C	C	C	C	N	H	C	C	C	C	C	C	C	C	C	C	C	C	G	C	C	C	C	C	C	C	N	N	C	C	C	C
JAX00710426	20	33215838	0	A	G	A	A	A	A	A	G	A	A	A	A	A	A	A	A	A	A	A	A	A	A	A	A	A	A	A	G	A	A	H	G	A	A	A	A	A	A	A	A	A	A	A	A	A	H
JAX00710429	20	33239237	0	T	C	T	T	T	T	T	T	T	C	T	T	T	C	T	T	T	T	H	H	T	T	T	T	T	T	T	T	T	T	T	T	C	T	T	T	T	T	T	T	T	T	T	T	T	T
JAX00710434	20	33285874	0	T	C	T	T	T	T	T	T	C	T	T	H	T	T	T	T	T	T	T	T	T	T	H	T	C	T	T	T	T	T	T	T	T	T	T	T	T	T	H	T	T	T	T	T	T	T
JAX00178047	20	33294950	0	G	A	G	G	G	G	G	G	A	G	G	H	G	G	G	G	G	G	G	G	G	G	H	G	A	G	G	G	G	G	G	G	G	G	G	G	G	G	H	G	G	G	G	G	G	G
JAX00710441	20	33399638	0	G	A	G	G	G	G	G	G	A	G	G	H	G	G	G	G	G	G	G	G	G	G	H	G	A	G	G	G	G	G	G	G	G	G	G	G	G	G	A	G	G	G	G	G	G	G
JAX00178056	20	33421471	0	G	C	G	G	G	G	G	G	C	G	G	H	G	G	G	G	G	G	G	G	G	G	H	G	C	G	G	G	G	G	G	G	G	G	G	G	G	G	H	G	G	G	G	G	G	G
JAX00178057	20	33421895	0	T	C	T	T	T	T	T	T	C	T	T	H	T	T	T	T	T	T	T	T	T	T	H	T	C	T	T	T	T	T	T	T	T	T	T	T	T	T	C	T	T	T	T	T	T	T
JAX00710444	20	33425696	0	T	C	T	T	T	T	T	T	C	T	T	H	T	T	T	T	T	T	T	T	T	T	H	T	C	T	T	T	T	T	T	T	T	T	T	T	T	T	C	T	T	T	T	T	T	T
JAX00710445	20	33450287	0	C	T	C	C	C	C	C	C	T	C	C	C	C	C	C	C	C	C	C	C	C	C	H	C	T	C	C	C	C	C	C	C	C	C	C	C	C	C	T	C	C	C	C	C	C	C
JAX00178060	20	33458521	0	G	A	G	G	G	G	G	G	A	G	G	H	G	G	G	G	G	G	G	G	G	G	H	G	A	G	G	G	G	G	G	G	G	G	G	G	G	G	A	G	G	G	G	G	G	G
JAX00710451	20	33463871	0	C	T	C	C	C	C	C	C	C	T	C	C	C	T	C	C	C	C	H	H	C	C	C	C	C	C	C	C	C	C	C	C	T	C	C	C	C	C	C	C	C	C	C	C	C	C
JAX00178065	20	33538169	0	T	C	T	T	T	T	T	T	C	T	T	H	T	T	T	T	T	T	T	T	T	T	H	T	C	T	T	T	T	T	T	T	T	T	T	T	T	T	C	T	T	T	T	T	T	T
JAX00178066	20	33539722	0	A	G	A	A	A	A	A	A	G	A	A	H	A	A	A	A	A	A	A	A	A	A	H	A	G	A	A	A	A	A	A	A	A	A	A	A	A	A	G	A	A	A	A	A	A	A
JAX00178067	20	33574818	0	A	G	A	A	A	A	A	A	G	A	A	H	A	A	A	A	A	A	A	A	A	A	H	A	G	A	A	A	A	A	A	A	A	A	A	A	A	A	G	A	A	A	A	A	A	A
JAX00178070	20	33619940	0	C	T	C	C	C	C	C	C	T	C	C	H	C	C	C	C	C	C	C	C	C	C	H	C	T	C	C	C	C	C	C	C	C	C	C	C	C	C	T	C	C	C	C	C	C	C
JAX00710462	20	33937651	0	C	A	C	C	C	C	C	C	A	C	C	H	C	C	C	C	C	C	C	C	C	C	H	C	A	C	C	C	C	C	C	C	C	C	C	C	C	C	A	C	C	C	C	C	C	C
JAX00710468	20	34004890	0	T	C	T	T	T	T	T	C	T	T	T	T	T	T	T	T	T	T	T	T	T	T	T	T	T	T	T	C	T	T	H	C	T	T	T	T	T	T	T	T	T	T	T	T	T	H
JAX00710469	20	34005427	0	A	G	A	A	A	A	A	A	G	A	A	H	A	A	A	A	A	A	A	A	A	A	H	A	G	A	A	A	A	A	A	A	A	A	A	A	A	A	G	A	A	A	A	A	A	A
JAX00178085	20	34059620	0	A	G	A	A	A	A	A	A	G	A	A	H	A	A	A	A	A	A	A	A	A	A	H	A	G	A	A	A	A	A	A	A	A	A	A	A	A	A	G	A	A	A	A	A	A	A
JAX00710473	20	34069426	0	G	A	G	G	G	G	G	G	A	G	G	H	G	G	G	G	G	G	G	G	G	G	H	G	A	G	G	G	G	G	G	G	G	G	G	G	G	G	A	G	G	G	G	G	G	G
JAX00178088	20	34098241	0	T	A	T	T	T	T	T	T	A	T	T	H	T	T	T	T	T	T	T	T	T	T	H	T	A	T	T	T	T	T	T	T	T	T	T	T	T	T	A	T	T	T	T	T	T	T
JAX00710474	20	34107310	0	A	G	A	A	A	A	A	G	G	A	A	H	A	A	A	A	A	A	A	A	A	A	H	A	G	A	A	G	A	A	H	G	A	A	A	A	A	A	G	A	A	A	A	A	A	H
JAX00710475	20	34108837	0	G	T	G	G	G	G	G	T	G	G	G	G	G	G	G	G	G	G	G	G	G	G	G	G	G	G	G	T	G	G	H	T	G	G	G	G	G	G	G	G	G	G	G	G	G	H
JAX00710476	20	34109557	0	C	T	C	C	C	C	C	T	C	C	C	C	C	C	C	C	C	C	C	C	C	C	C	C	C	C	C	T	C	C	C	T	C	C	C	C	C	C	C	C	C	C	C	C	C	N
JAX00178096	20	34178951	0	G	A	G	G	G	G	G	G	A	G	G	H	G	G	G	G	G	G	G	G	G	G	H	G	A	G	G	G	G	G	G	G	G	G	G	G	G	G	A	G	G	G	G	G	G	G
JAX00710481	20	34187066	0	T	C	T	T	T	T	T	T	C	T	T	H	T	T	T	T	T	T	T	T	T	T	H	T	C	T	T	T	T	T	T	T	T	T	T	T	T	T	C	T	T	T	T	T	T	T
JAX00178097	20	34231508	0	G	A	G	G	G	G	G	G	A	A	G	H	G	A	G	G	G	G	H	H	G	G	H	G	A	G	G	G	G	G	G	G	A	G	G	G	G	G	A	G	G	G	G	G	G	G
JAX00710487	20	34243513	0	C	T	C	C	T	C	C	C	C	C	C	C	C	T	C	C	C	C	H	H	N	T	C	C	C	H	C	C	C	C	C	C	T	C	H	C	C	C	C	C	C	C	C	C	C	C
JAX00710491	20	34270618	0	T	C	T	T	T	T	T	T	T	C	T	T	T	C	T	T	T	T	H	H	T	T	T	T	T	T	T	T	T	T	T	T	C	T	T	T	T	T	T	T	T	T	T	T	T	T
JAX00710494	20	34289309	0	A	T	A	A	A	A	A	A	A	T	A	A	A	T	A	A	A	A	H	H	A	A	A	A	A	A	A	A	A	A	A	A	T	A	A	A	A	A	A	A	A	A	A	A	A	A
JAX00178101	20	34296064	0	C	T	C	C	C	C	C	C	T	C	C	H	C	C	C	C	C	C	C	C	C	C	H	C	T	C	C	C	C	C	C	C	C	C	C	C	C	C	T	C	C	C	C	C	C	C
JAX00178102	20	34302980	0	A	G	A	A	A	A	A	A	G	A	A	G	A	A	A	A	A	A	A	A	A	A	G	A	G	A	A	A	A	A	A	A	A	A	A	A	A	A	G	N	A	A	A	A	A	A
JAX00710496	20	34316877	0	T	C	T	T	T	T	T	T	C	T	T	H	T	T	T	T	T	T	T	T	T	T	H	T	C	T	T	T	T	T	T	T	T	T	T	T	T	T	H	T	T	T	T	T	T	T
JAX00710498	20	34357567	0	T	C	T	T	T	T	T	T	C	T	T	H	T	T	T	T	T	T	T	T	T	T	H	T	C	T	T	T	T	T	T	T	T	T	T	T	T	T	C	T	T	T	T	T	T	T
JAX00178107	20	34374689	0	C	T	C	C	C	C	C	C	T	C	C	H	C	C	C	C	C	C	C	C	C	C	H	C	T	C	C	C	C	C	C	C	C	C	C	C	C	C	T	C	C	C	C	C	C	C
JAX00710511	20	34492277	0	C	T	C	C	C	C	C	T	C	T	C	C	C	T	C	C	C	C	H	H	C	C	C	C	C	C	C	T	C	C	H	T	T	C	C	C	C	C	C	C	C	C	C	C	C	H
JAX00178124	20	34583386	0	G	T	G	G	T	G	G	G	T	T	G	H	G	T	G	G	G	G	H	H	G	G	G	G	T	T	H	G	G	G	G	G	T	G	G	T	G	H	T	G	G	G	G	G	G	G
JAX00710522	20	34636511	0	A	G	A	A	A	A	A	A	G	A	A	G	A	A	A	A	A	A	A	A	A	A	A	A	G	A	A	A	A	A	A	A	A	A	A	A	A	A	G	A	A	A	A	A	A	A
JAX00178128	20	34665296	0	G	T	G	G	G	G	G	G	G	T	G	G	G	T	G	G	G	G	H	H	G	G	G	G	G	G	G	G	G	G	G	G	T	G	G	G	G	G	G	G	G	G	G	G	G	G
JAX00178129	20	34665623	0	A	G	A	A	A	A	A	A	G	A	A	A	A	A	A	A	A	A	A	A	A	A	A	A	H	A	A	A	A	A	A	A	A	A	A	A	A	A	H	A	A	A	A	A	A	A
JAX00178130	20	34665720	0	G	C	G	G	G	G	G	G	C	G	G	H	G	G	G	G	G	G	G	G	G	G	G	G	C	G	G	G	G	G	G	G	G	G	G	G	G	G	C	G	G	G	G	G	G	G
JAX00178131	20	34683997	0	G	A	G	G	A	G	G	G	G	G	G	G	G	G	G	G	G	G	G	G	G	G	G	G	G	A	H	G	G	G	G	G	G	G	G	A	G	H	G	G	G	G	G	G	G	G
JAX00710529	20	34710596	0	T	A	T	T	T	T	T	A	A	A	T	H	T	A	T	T	T	T	H	H	T	T	T	T	A	T	T	A	T	T	H	A	A	T	T	T	T	T	A	T	T	T	T	T	T	T
JAX00178134	20	34740011	0	A	G	A	A	A	A	A	A	G	A	A	A	A	A	A	A	A	A	A	A	A	A	A	A	H	A	A	A	A	A	A	A	A	A	A	A	A	A	H	A	A	A	A	A	A	A
JAX00178135	20	34745658	0	G	A	G	G	G	G	G	G	A	G	G	H	G	G	G	G	G	G	G	G	G	G	G	G	A	G	G	G	G	G	G	G	G	G	G	G	G	G	A	G	G	G	G	G	G	G
JAX00710531	20	34749951	0	A	G	A	A	A	A	A	A	G	A	A	H	A	A	A	A	A	A	A	A	A	A	A	A	G	A	A	A	A	A	A	A	A	A	A	A	A	A	G	A	A	A	A	A	A	A
JAX00710532	20	34750761	0	C	T	C	C	C	C	C	C	C	T	C	C	C	T	C	C	C	C	H	H	C	C	C	C	C	C	C	C	C	C	C	C	T	C	C	C	C	C	C	C	C	C	C	C	C	C
JAX00710533	20	34763637	0	T	C	T	T	T	T	T	T	C	T	T	T	T	T	T	T	T	T	T	T	T	T	T	T	C	T	T	T	T	T	T	T	T	T	T	T	T	T	C	T	T	T	T	T	T	T
JAX00178137	20	34769521	0	C	T	C	C	C	C	C	C	T	C	C	H	C	C	C	C	C	C	C	C	C	C	C	C	T	C	C	C	C	C	C	C	C	C	H	C	C	C	T	C	C	C	C	C	C	C
JAX00178139	20	34779411	0	T	C	T	T	T	T	T	T	C	T	T	C	T	T	T	T	T	T	T	T	T	T	T	T	C	T	T	T	T	T	T	T	T	T	C	T	T	T	C	T	T	T	T	T	T	T
JAX00178141	20	34821829	0	C	G	C	C	G	C	C	C	G	G	C	H	C	G	C	C	C	C	H	H	C	C	C	C	G	G	H	C	C	C	C	C	G	C	H	G	C	H	G	C	C	C	C	C	C	C
JAX00710542	20	34875002	0	C	T	C	C	C	C	C	C	T	C	C	H	C	C	C	C	C	C	C	C	C	C	C	C	T	C	C	C	C	C	C	C	C	C	N	C	C	C	H	C	C	C	C	C	C	C
JAX00178147	20	34902301	0	C	G	C	C	C	C	C	C	G	C	C	H	C	C	C	C	C	C	C	C	C	C	C	C	G	C	C	C	C	C	C	C	C	C	H	C	C	C	G	C	C	C	C	C	C	C
JAX00178151	20	34941320	0	T	G	T	T	T	T	T	T	G	T	T	H	T	T	T	T	T	T	T	T	T	T	T	T	G	T	T	T	T	T	T	T	T	T	H	T	T	T	N	T	T	T	T	T	T	T
JAX00710545	20	34965131	0	A	G	A	A	A	A	A	G	A	A	A	A	A	A	A	A	A	A	A	A	A	A	A	A	H	A	A	G	A	A	H	G	A	A	A	A	A	A	H	A	A	A	A	A	A	A
JAX00710547	20	34966580	0	G	A	G	G	A	G	G	A	A	G	G	H	G	G	G	G	G	G	G	G	G	G	G	G	A	A	H	A	G	G	H	A	G	G	H	A	G	H	A	G	G	G	G	G	G	G
JAX00178154	20	34979943	0	T	C	T	T	T	T	T	T	C	T	T	H	T	T	T	T	T	T	T	T	T	T	T	T	C	T	T	T	T	T	T	T	T	T	H	T	T	T	C	T	T	T	T	T	T	T
JAX00178156	20	35016676	0	T	C	T	T	T	T	T	T	C	C	T	H	T	T	T	T	T	T	T	T	T	T	T	T	C	T	T	T	T	T	T	T	N	T	N	T	T	T	C	T	T	T	T	T	T	T
JAX00710553	20	35055176	0	G	A	G	G	G	G	G	G	A	G	G	A	G	G	G	G	G	G	G	G	G	G	G	G	A	G	G	G	G	G	G	G	G	G	H	G	G	G	A	G	G	G	G	G	G	G
JAX00710556	20	35057638	0	T	C	T	T	T	T	T	T	T	C	T	T	T	C	T	T	T	T	H	H	T	T	T	T	T	T	T	T	T	T	T	T	C	T	T	T	T	T	T	T	T	T	T	T	T	T
JAX00710557	20	35057686	0	C	T	C	C	C	C	C	C	C	T	C	C	C	T	C	C	C	C	H	H	C	C	C	C	C	C	C	C	C	C	C	C	T	C	C	C	C	C	C	C	C	C	C	C	C	C
JAX00178159	20	35059898	0	T	C	T	T	T	T	T	T	C	C	T	H	T	C	T	T	T	T	H	H	T	T	T	T	C	T	T	T	T	T	T	T	C	T	H	T	T	T	C	T	T	T	T	T	T	T
JAX00710560	20	35115013	0	C	T	C	C	C	C	C	C	T	C	C	H	C	C	C	C	C	C	C	C	C	C	C	C	T	C	C	C	C	C	C	C	C	C	H	C	C	C	T	C	C	C	C	C	C	C
JAX00710561	20	35119177	0	C	T	C	C	C	C	C	C	T	C	C	H	C	C	C	C	C	C	C	C	C	C	C	C	N	C	C	C	C	C	C	C	C	C	H	C	C	C	T	C	C	N	C	C	C	C
JAX00178166	20	35144336	0	C	G	G	C	G	G	G	G	G	G	H	H	G	G	G	G	H	G	H	G	G	G	G	H	G	G	N	G	G	G	G	G	G	G	G	G	G	G	G	C	G	G	G	G	G	G
JAX00710564	20	35145487	0	T	C	T	T	T	T	T	T	C	T	T	H	T	T	T	T	T	T	T	T	T	T	T	T	C	T	T	T	T	T	T	T	T	T	H	T	T	T	C	T	T	T	T	T	T	T
JAX00710568	20	35150570	0	G	A	G	G	G	G	G	G	G	A	G	G	G	A	G	G	G	G	H	H	G	G	G	G	G	G	G	G	G	G	G	G	A	G	G	G	G	G	G	G	G	H	G	G	G	G
JAX00710569	20	35150809	0	C	T	C	C	C	C	C	C	T	C	C	T	C	C	C	C	C	C	C	C	C	C	C	C	T	C	C	C	C	C	C	C	C	C	H	C	C	C	T	C	C	C	C	C	C	C
JAX00178167	20	35174661	0	G	A	G	G	G	G	G	G	A	G	G	H	G	G	G	G	G	G	G	G	G	G	G	G	A	G	G	G	G	G	G	G	G	G	N	G	G	G	A	G	G	G	G	G	G	G
JAX00178171	20	35219374	0	C	T	C	C	C	C	C	C	T	C	C	H	C	C	C	C	C	C	C	C	C	C	C	C	T	C	C	C	C	C	C	C	C	C	H	C	C	C	T	C	C	C	C	C	C	C
JAX00178172	20	35228950	0	A	G	A	A	A	A	A	A	A	G	A	A	A	G	A	A	A	A	H	H	A	A	A	A	A	A	A	A	A	A	A	A	G	A	A	A	A	A	A	A	A	A	A	A	A	A
JAX00710572	20	35235501	0	T	C	T	T	T	T	T	T	C	C	T	H	T	C	T	T	T	T	H	H	T	T	T	T	C	T	T	T	T	T	T	T	C	T	H	T	T	T	C	T	T	N	T	T	T	T
JAX00710574	20	35235827	0	C	T	C	C	C	C	C	C	T	C	C	H	C	C	C	C	C	C	C	C	C	C	C	C	T	C	C	C	C	C	C	C	C	C	H	C	C	C	T	C	C	C	C	C	C	C
JAX00178175	20	35288354	0	C	G	C	C	C	C	C	C	G	C	C	H	C	C	C	C	C	C	C	C	C	C	C	C	G	C	C	C	C	C	C	C	C	C	H	C	C	C	G	C	C	C	C	C	C	C
JAX00178179	20	35353679	0	A	C	A	A	A	A	A	A	C	A	A	H	A	A	A	A	A	A	A	A	A	A	A	A	C	A	A	A	A	A	A	A	A	A	H	A	A	A	C	A	A	A	A	A	A	A
JAX00178183	20	35407616	0	G	A	G	G	G	G	G	G	A	G	H	A	H	N	H	H	H	H	H	H	H	H	H	H	A	H	H	H	H	H	H	H	H	H	A	H	H	H	A	H	H	H	H	N	H	N
JAX00178185	20	35417461	0	C	T	C	C	C	C	C	T	T	C	C	C	C	C	C	C	C	C	C	C	C	C	C	C	H	C	C	T	C	C	N	T	C	C	C	C	C	C	T	C	C	H	C	C	C	C
JAX00710588	20	35441903	0	G	A	G	G	G	G	G	G	A	G	G	N	G	G	G	G	G	G	G	G	G	G	G	G	A	G	G	G	G	G	G	G	G	G	N	G	G	G	H	G	G	G	G	G	G	G
JAX00178187	20	35472500	0	G	A	G	G	G	G	G	G	A	G	G	G	G	G	G	G	G	G	G	G	G	G	G	G	A	G	G	G	G	G	G	G	G	G	G	G	G	G	H	G	G	N	G	G	G	G
JAX00710593	20	35512537	0	G	A	G	G	G	G	G	G	A	G	G	H	G	G	G	G	G	G	G	G	G	G	G	G	H	G	G	G	G	G	G	G	G	G	H	G	G	G	A	G	G	G	G	G	G	G
JAX00178194	20	35553218	0	A	G	A	A	A	A	A	A	G	A	A	H	A	A	A	A	A	A	A	A	A	A	A	A	G	A	A	A	A	A	A	A	A	A	H	A	A	A	G	A	A	A	A	A	A	A
JAX00710595	20	35597516	0	A	T	A	A	A	A	A	A	T	A	A	H	A	A	A	A	A	A	A	A	A	A	A	A	T	A	A	A	A	A	A	A	A	A	H	A	A	A	T	H	H	H	H	H	H	H
JAX00178200	20	35628248	0	C	T	C	C	C	C	C	T	C	C	C	C	C	C	C	C	C	C	C	C	C	C	C	C	C	C	C	T	C	C	H	T	C	C	C	C	C	C	C	C	C	C	C	C	C	C
JAX00178204	20	35694810	0	T	C	T	T	T	T	T	T	C	T	T	N	T	T	T	T	T	T	T	T	T	T	T	T	C	T	T	T	T	T	T	T	T	T	H	T	T	T	C	T	T	T	T	T	T	T
JAX00178205	20	35695398	0	T	A	T	T	T	T	T	A	T	T	T	T	T	T	T	T	T	T	T	T	T	T	T	T	T	T	T	A	T	T	H	A	T	T	T	T	T	T	T	T	T	T	T	T	T	T
JAX00710596	20	35704535	0	C	G	C	C	C	C	C	C	G	C	C	H	C	C	C	C	C	C	C	C	C	C	C	C	G	C	C	C	C	C	C	C	C	C	H	C	C	C	G	C	C	C	C	C	C	C
JAX00710600	20	35717030	0	G	A	G	G	G	G	G	A	A	G	G	H	G	G	G	G	G	G	G	G	G	G	G	G	A	G	G	A	G	G	H	A	G	G	H	G	G	G	A	G	G	G	G	G	G	G
JAX00710602	20	35720772	0	C	T	C	C	C	C	C	C	T	C	C	H	C	C	C	C	C	C	C	C	C	C	C	C	T	C	C	C	C	C	C	C	C	C	H	C	C	C	T	C	C	C	C	C	C	C
JAX00178207	20	35746346	0	C	T	C	C	C	C	C	T	C	C	C	C	C	C	C	C	C	C	C	C	C	C	C	C	C	C	C	T	C	C	H	T	C	C	C	C	C	C	C	C	C	C	C	C	C	C
JAX00178209	20	35754857	0	T	C	T	T	T	T	T	T	C	T	T	H	T	T	T	T	T	T	T	T	T	T	T	T	C	T	T	T	T	T	T	T	T	T	H	T	T	T	C	T	T	T	T	T	T	T
JAX00178214	20	35818129	0	C	G	C	C	C	C	C	G	G	C	C	H	C	C	C	C	C	C	C	C	C	C	C	C	G	C	C	G	C	C	H	G	C	C	H	C	C	C	G	C	C	C	C	C	C	C
JAX00710609	20	35829076	0	T	G	T	T	T	T	T	G	G	T	T	H	T	T	T	T	T	T	T	T	T	T	T	T	G	T	T	G	T	T	H	G	T	T	H	T	T	T	G	T	T	T	T	T	T	T
JAX00710610	20	35829099	0	C	T	C	C	C	C	C	C	T	C	C	H	C	C	C	C	C	C	C	C	C	C	C	C	T	C	C	C	C	C	C	C	C	C	H	C	C	C	T	C	C	C	C	C	C	C
JAX00178221	20	35893514	0	G	A	G	G	G	G	G	A	G	G	G	G	G	G	G	G	G	G	G	G	G	G	G	G	G	G	G	H	G	G	G	H	G	G	G	G	G	G	G	G	G	G	G	G	G	G
JAX00710613	20	35945311	0	T	G	T	T	T	T	T	T	G	T	T	H	T	T	T	T	T	T	T	T	T	T	T	T	G	T	T	T	T	T	T	T	T	T	H	T	T	T	G	T	T	T	T	T	T	T
JAX00710615	20	35949323	0	A	G	A	A	A	A	A	G	A	A	A	A	A	A	A	A	A	A	A	A	A	A	A	A	A	A	A	G	A	A	H	G	A	A	A	A	A	A	A	A	A	A	A	A	A	A
JAX00710620	20	36047766	0	A	C	A	A	A	A	A	A	C	A	A	A	A	A	A	A	A	A	A	A	A	A	A	A	H	A	A	A	A	A	A	A	A	A	A	A	A	A	H	A	A	A	A	A	A	A
JAX00178228	20	36048022	0	C	G	C	C	C	C	C	C	G	C	C	H	C	C	C	C	C	C	C	C	C	C	C	C	G	C	C	C	C	C	C	C	C	C	H	C	C	C	G	C	C	C	C	C	C	C
JAX00178229	20	36048085	0	G	C	G	G	G	G	G	C	C	G	G	H	G	G	G	G	G	G	G	G	G	G	G	G	C	G	G	C	G	G	H	C	G	G	H	G	G	G	C	G	G	G	G	G	G	G
JAX00178232	20	36097172	0	A	G	A	A	A	A	A	G	G	A	A	H	A	A	A	A	A	A	A	A	A	A	A	A	G	A	A	H	A	A	N	H	A	A	N	A	A	A	G	A	A	A	A	A	A	A
JAX00710628	20	36107691	0	G	C	C	C	C	C	C	C	G	C	H	H	H	H	H	H	H	H	H	H	H	H	H	H	G	H	H	H	H	H	H	H	H	H	G	H	H	H	G	H	H	H	H	H	H	H
JAX00178235	20	36176648	0	G	T	G	G	T	G	G	T	T	T	G	H	G	T	G	G	G	G	H	H	G	G	G	G	T	T	H	T	G	G	H	T	T	G	H	T	G	H	T	G	G	G	G	G	G	G
JAX00710632	20	36177085	0	C	T	C	C	C	C	C	C	T	C	C	H	C	C	C	C	C	C	C	C	C	C	C	C	T	C	C	C	C	C	C	C	C	C	H	C	C	C	T	C	C	C	C	C	C	C
JAX00710635	20	36221962	0	T	C	T	T	T	T	T	T	C	T	T	H	T	T	T	T	T	T	T	T	T	T	T	T	C	T	T	T	T	T	T	T	T	T	H	T	T	T	C	T	T	T	T	T	T	T
JAX00710636	20	36222731	0	T	G	T	T	T	T	T	G	T	T	T	T	T	T	T	T	T	T	T	T	T	T	T	T	T	T	T	G	T	T	H	G	T	T	T	T	T	T	T	T	T	T	T	T	T	T
JAX00710638	20	36238884	0	C	A	C	C	C	C	C	A	C	C	C	C	C	C	C	C	C	C	C	C	C	C	C	C	H	C	C	A	C	C	H	A	C	C	C	C	C	C	A	C	C	C	C	C	C	C
JAX00710639	20	36277488	0	A	T	A	A	A	A	A	A	T	A	A	T	A	A	A	A	A	A	A	A	A	A	A	A	T	A	A	A	A	A	A	A	A	A	T	A	A	A	T	A	A	H	A	A	A	A
JAX00710641	20	36326474	0	C	T	C	C	C	C	C	C	T	C	C	H	C	C	C	C	C	C	C	C	C	C	C	C	T	C	C	C	C	C	C	C	C	C	H	C	C	C	T	C	C	C	C	C	C	C
JAX00178249	20	36385006	0	A	G	A	A	G	A	A	A	A	A	A	A	A	A	A	A	A	A	A	A	A	A	A	A	A	G	H	A	A	A	A	A	A	A	A	G	A	H	A	A	A	A	A	A	A	A
JAX00178250	20	36385057	0	C	T	C	C	C	C	C	T	C	C	C	C	C	C	C	C	C	C	C	C	C	C	C	C	C	C	C	T	C	C	H	T	C	C	C	C	C	C	C	C	C	C	C	C	C	C
JAX00178252	20	36416012	0	G	C	G	G	G	G	G	G	C	G	G	H	G	G	G	G	G	G	G	G	G	G	G	G	C	G	G	G	G	G	G	G	G	G	H	G	G	G	C	G	G	G	G	G	G	G
JAX00710657	20	36417905	0	G	T	G	G	G	G	G	T	G	G	G	G	G	G	G	G	G	G	G	G	G	G	G	G	G	G	G	T	G	G	H	T	G	G	G	G	G	G	G	G	G	G	G	G	G	G
JAX00238896	20	36467827	0	G	T	G	G	G	G	G	T	T	G	G	H	G	G	G	G	G	G	G	G	G	G	G	G	T	G	G	T	G	G	H	T	G	G	H	G	G	G	N	G	G	G	G	G	G	G
JAX00178257	20	36469767	0	A	T	A	A	A	A	A	A	T	A	A	H	A	A	A	A	A	A	A	A	A	A	A	A	T	A	A	A	A	A	A	A	A	A	H	A	A	A	T	A	A	A	A	A	A	A
JAX00178258	20	36494141	0	T	C	T	T	T	T	T	T	C	T	T	H	T	T	T	T	T	T	T	T	T	T	T	T	C	T	T	T	T	T	T	T	T	T	H	T	T	T	C	T	T	T	T	T	T	T
JAX00178259	20	36494427	0	C	T	C	C	C	C	C	T	C	C	C	C	C	C	C	C	C	C	C	C	C	C	C	C	C	C	C	T	C	C	H	T	C	C	C	C	C	C	C	C	C	C	C	C	C	C
JAX00238897	20	36531437	0	G	A	G	G	G	G	G	G	A	G	G	H	G	G	G	G	G	G	G	G	G	G	G	G	A	G	G	G	G	G	G	G	H	G	H	G	G	G	A	G	G	G	G	G	G	G
JAX00710664	20	36594156	0	A	C	A	A	A	A	A	A	C	A	A	N	A	A	A	A	A	A	A	A	A	A	A	A	C	A	A	A	A	A	A	A	A	A	H	A	A	H	C	A	A	A	A	A	A	A
JAX00710668	20	36596814	0	A	G	A	A	A	A	A	A	G	A	A	H	A	A	A	A	A	A	A	A	A	A	A	A	G	A	A	A	A	A	A	A	A	A	H	A	A	A	G	A	A	H	A	A	A	A
JAX00178267	20	36631366	0	T	C	T	T	T	T	T	T	C	T	T	T	T	T	T	T	T	T	T	T	T	T	T	T	C	T	T	T	T	T	T	T	T	T	T	T	T	T	H	T	T	T	T	T	T	T
JAX00178268	20	36658396	0	G	C	G	G	C	G	G	C	C	C	G	G	G	C	G	G	G	G	H	H	G	G	G	G	C	C	H	C	G	G	G	C	C	G	G	C	G	H	C	G	G	G	G	G	G	G
JAX00178269	20	36661636	0	T	C	T	T	T	T	T	C	C	T	T	C	T	T	T	T	T	T	T	T	T	T	T	T	C	T	T	H	T	T	T	H	T	T	C	T	T	T	C	T	T	T	T	T	T	T
JAX00710678	20	36688186	0	G	A	G	G	G	G	G	G	A	G	G	H	G	G	G	G	G	G	G	G	G	G	G	G	A	G	G	G	G	G	G	G	G	G	H	G	G	G	A	G	G	G	G	G	G	G
JAX00178274	20	36734137	0	C	G	C	C	C	C	C	C	G	C	H	G	N	N	H	N	H	H	H	H	H	H	H	H	G	H	H	H	H	H	H	H	H	H	G	H	N	H	G	H	H	H	H	H	H	H
JAX00178275	20	36740446	0	C	A	C	C	C	C	C	C	A	C	C	C	C	C	C	C	C	C	C	C	C	C	C	C	H	C	C	C	C	C	C	C	C	C	C	C	C	C	H	C	C	C	C	C	C	C
JAX00178276	20	36741312	0	G	A	G	G	G	G	G	G	A	G	G	H	G	G	G	G	G	G	G	G	G	G	G	G	A	G	G	G	G	G	G	G	G	G	N	G	G	G	H	G	G	G	G	G	G	G
JAX00710680	20	36758821	0	C	A	C	C	C	C	C	C	C	A	C	C	C	A	C	C	C	C	H	H	C	C	C	C	C	C	C	C	C	C	C	C	A	C	C	C	C	C	C	C	C	C	C	C	C	C
JAX00178279	20	36768383	0	T	A	T	T	T	T	T	T	A	T	T	H	T	T	T	T	T	T	T	T	T	T	T	T	A	T	T	T	T	T	T	T	T	T	H	T	T	T	A	T	T	T	T	T	T	T
JAX00178282	20	36818005	0	C	T	C	C	C	C	C	C	T	C	C	H	C	C	C	C	C	C	C	C	C	C	C	C	T	C	C	C	C	C	C	C	C	C	H	C	C	C	T	C	C	C	C	C	C	C
JAX00710686	20	36851274	0	C	A	C	C	C	C	C	C	A	C	C	H	C	C	C	C	C	C	C	C	C	C	C	C	A	C	C	C	C	C	C	C	C	C	H	C	C	C	A	C	C	C	C	C	C	C
JAX00710687	20	36865154	0	C	T	C	C	C	C	C	C	T	C	C	C	C	C	C	C	C	C	C	C	C	C	C	C	T	C	C	C	C	C	C	C	C	C	C	C	C	C	H	C	C	C	C	C	C	C
JAX00710690	20	36923270	0	T	C	T	T	T	T	T	T	C	T	T	H	T	T	T	T	T	T	T	T	T	T	T	T	C	T	T	T	T	T	T	T	T	T	H	T	T	T	C	T	T	T	T	T	T	T
JAX00710693	20	36924251	0	C	A	C	C	C	C	C	C	A	C	C	A	C	C	C	C	C	C	C	C	C	C	C	C	A	C	C	C	C	C	C	C	C	C	A	C	C	C	A	C	C	C	C	C	C	C
JAX00710694	20	36924291	0	T	C	T	T	T	T	T	T	T	C	T	T	T	C	T	T	T	T	H	H	T	T	T	T	T	T	T	T	T	T	T	T	C	T	T	T	T	T	T	T	T	T	T	T	T	T
JAX00178289	20	36940230	0	A	G	A	A	A	A	A	A	G	A	A	H	A	A	A	A	A	A	A	A	A	A	A	A	G	A	A	A	A	A	A	A	A	A	H	A	A	A	G	A	A	A	A	A	A	A
JAX00178290	20	36941701	0	A	G	A	A	A	A	A	A	G	A	A	H	A	A	A	A	A	A	A	A	A	A	A	A	N	A	A	A	A	A	A	N	A	A	H	A	A	A	N	A	A	A	A	A	A	A
JAX00238903	20	36942798	0	C	T	C	C	C	C	C	C	T	C	C	H	C	C	C	C	C	C	C	C	C	C	C	C	T	C	C	C	C	C	C	C	C	C	H	C	C	C	T	C	C	C	C	C	C	C
JAX00710701	20	37089632	0	A	G	A	A	A	A	A	G	G	A	A	H	A	A	A	A	A	A	A	A	A	A	A	A	G	A	A	G	A	A	H	G	A	A	H	A	A	A	G	A	A	A	A	A	A	A
JAX00710703	20	37091299	0	A	G	A	A	A	A	A	G	A	A	A	A	A	A	A	A	A	A	A	A	A	A	A	A	A	A	A	G	A	A	H	G	A	A	A	A	A	A	A	A	A	A	A	A	A	A
JAX00178302	20	37096967	0	T	C	T	T	T	T	T	C	C	C	T	H	T	C	T	T	T	T	H	H	T	T	T	T	C	T	T	C	T	T	H	C	C	T	H	T	T	T	C	T	T	T	T	T	T	T
JAX00710706	20	37097441	0	A	C	A	A	A	A	A	A	A	C	A	A	A	C	A	A	A	A	H	N	A	A	A	A	A	A	A	A	A	A	A	A	C	A	A	A	A	A	A	A	A	A	A	A	A	A
JAX00178304	20	37137582	0	C	T	C	C	C	C	C	C	T	C	C	H	C	C	C	C	C	C	C	C	C	C	C	C	T	C	C	C	C	C	C	C	C	C	H	C	C	C	T	C	C	C	C	C	C	C
JAX00178306	20	37143600	0	T	C	T	T	T	T	T	T	C	T	T	T	T	T	T	T	T	T	T	T	T	T	T	T	H	T	T	T	T	T	T	T	T	T	T	T	T	T	H	T	T	T	T	T	T	T
JAX00178309	20	37181520	0	T	G	T	T	T	T	T	T	G	T	T	H	T	T	T	T	T	T	T	T	T	T	T	T	G	T	T	T	T	T	T	T	T	T	H	T	T	T	G	T	T	T	T	T	T	T
JAX00710712	20	37231478	0	G	A	G	G	G	G	G	G	A	G	G	H	G	G	G	G	G	G	G	G	G	G	G	G	A	G	G	G	G	G	G	G	G	G	H	G	G	G	A	G	G	N	G	G	G	G
JAX00710713	20	37235604	0	T	G	T	T	T	T	T	T	G	T	T	H	T	T	T	T	T	T	T	T	T	T	T	T	G	T	T	T	T	T	T	T	T	T	H	T	T	T	N	T	T	T	T	T	T	T
JAX00710716	20	37248715	0	C	T	C	C	C	C	C	C	T	C	C	H	C	C	C	C	C	C	C	C	C	C	C	C	T	C	C	C	C	C	C	C	C	C	H	C	C	C	T	C	C	C	C	C	C	C
JAX00710717	20	37248776	0	T	C	T	T	T	T	T	T	C	T	T	H	T	T	T	T	T	T	T	T	T	T	T	T	C	T	T	T	T	T	T	T	T	T	H	T	T	T	C	T	T	T	T	T	T	T
JAX00178313	20	37259517	0	T	C	T	T	T	T	T	T	C	T	T	H	T	T	T	T	T	T	T	T	T	T	T	T	C	T	T	T	T	T	T	T	T	T	H	T	T	T	C	T	T	T	T	T	T	T
JAX00178318	20	37297319	0	C	T	C	C	C	C	C	C	T	C	C	H	C	C	C	C	C	C	C	C	C	C	C	C	T	C	C	C	C	C	C	C	C	C	H	C	C	C	T	C	C	C	C	C	C	C
JAX00710721	20	37313199	0	T	G	T	T	T	T	T	G	G	T	T	H	T	T	T	T	T	T	T	T	T	T	T	T	G	T	T	G	T	T	H	G	T	T	H	T	T	T	G	T	T	T	T	T	T	T
JAX00710722	20	37314882	0	G	A	G	G	G	G	G	A	A	G	G	H	G	G	G	G	G	G	G	G	G	G	G	G	A	G	G	A	G	G	H	A	G	G	H	G	G	G	A	G	G	G	G	G	G	G
JAX00710723	20	37317309	0	C	A	C	C	C	C	C	A	C	C	C	C	C	C	C	C	C	C	C	C	C	C	C	C	C	C	C	A	C	C	H	A	C	C	C	C	C	C	C	C	C	C	C	C	C	C
JAX00710724	20	37317890	0	T	A	T	T	T	T	T	T	A	T	T	H	T	T	T	T	T	T	T	T	T	T	T	T	A	T	T	T	T	T	T	T	T	T	H	T	T	T	A	T	T	T	T	T	T	T
JAX00178319	20	37337803	0	T	A	T	T	T	T	T	T	A	T	T	H	T	T	T	T	T	T	T	T	T	T	T	T	A	T	T	T	T	T	T	T	T	T	H	T	T	T	A	T	T	T	T	T	T	T
JAX00178321	20	37350865	0	C	A	C	C	C	C	C	C	A	C	C	H	C	C	C	C	C	C	C	C	C	C	C	C	A	C	C	C	C	C	C	C	C	C	H	C	C	C	A	C	C	C	C	C	C	C
JAX00710727	20	37451223	0	G	A	G	G	G	G	G	G	A	G	G	H	G	G	G	G	G	G	G	G	G	G	G	G	A	G	G	G	G	G	G	G	G	G	H	G	G	G	A	G	G	G	G	G	G	G
JAX00710728	20	37454566	0	G	A	G	G	G	G	G	A	A	G	G	H	G	G	G	G	G	G	G	G	G	G	G	G	A	G	G	A	G	G	H	A	G	G	H	G	G	G	A	G	G	G	G	G	G	G
JAX00710729	20	37454713	0	G	A	G	G	G	G	G	A	G	G	G	G	G	G	G	G	G	G	G	G	G	G	G	G	G	G	G	A	G	G	H	A	G	G	G	G	G	G	G	G	G	G	G	G	G	G
JAX00238911	20	37458062	0	G	C	G	G	G	G	G	G	C	G	G	H	G	G	G	G	G	G	G	G	G	G	G	G	C	G	G	G	G	G	G	G	G	G	H	G	G	G	C	G	G	G	G	G	G	G
JAX00178327	20	37459012	0	T	A	T	T	T	T	T	A	A	T	T	H	T	T	T	T	T	T	T	T	T	T	T	T	A	T	T	A	T	T	H	A	T	T	H	T	T	T	A	T	T	T	T	T	T	T
JAX00710732	20	37484751	0	T	C	T	T	T	T	T	C	C	C	T	H	T	C	T	T	T	T	C	C	T	T	T	T	C	T	T	C	T	T	C	C	C	T	H	T	T	T	C	T	T	T	T	T	T	T
JAX00178328	20	37500338	0	C	T	C	C	C	C	C	C	T	C	C	H	C	C	C	C	C	C	C	C	C	C	C	C	T	C	C	C	C	C	C	C	C	C	H	C	C	C	T	C	C	N	C	C	C	C
JAX00710734	20	37528290	0	A	G	A	A	A	A	A	G	A	G	A	A	N	G	A	A	A	A	G	G	A	A	A	A	A	A	A	G	A	A	G	G	G	A	A	A	A	H	A	A	N	N	A	A	A	N
JAX00710735	20	37528477	0	T	A	T	T	A	T	T	T	T	T	T	T	T	T	T	T	T	T	T	T	T	T	T	T	T	A	H	T	T	T	T	T	T	T	T	A	T	H	T	T	T	T	T	T	T	T
JAX00710736	20	37530106	0	T	A	T	T	T	T	T	A	T	A	T	T	T	A	T	T	T	T	H	H	T	T	T	T	T	T	T	A	T	T	H	A	A	T	T	T	T	T	T	T	T	T	T	T	T	T
JAX00178331	20	37542861	0	G	A	G	G	G	G	G	G	A	G	G	H	G	G	G	G	G	G	G	G	G	G	G	G	A	G	G	G	G	G	G	G	G	G	H	G	G	G	A	G	G	G	G	G	G	G
JAX00178333	20	37543463	0	A	G	A	A	A	A	A	A	G	A	A	H	A	A	A	A	A	A	A	A	A	A	A	A	G	A	A	A	A	A	A	A	A	A	H	A	A	A	G	A	A	A	A	A	A	A
JAX00238915	20	37591681	0	G	C	G	G	G	G	G	G	C	G	G	H	G	G	G	G	G	G	G	G	G	G	G	G	C	G	G	G	G	G	G	G	G	G	H	G	G	G	C	G	G	G	G	G	G	G
JAX00710742	20	37609342	0	C	T	C	C	C	C	C	C	T	C	C	H	C	C	C	C	C	C	C	C	C	C	C	C	T	C	C	C	C	C	C	C	C	C	H	C	C	C	T	C	C	C	C	C	C	C
JAX00710745	20	37650053	0	C	T	C	C	C	C	C	T	C	T	C	C	C	T	C	C	C	C	H	N	C	C	C	C	C	C	C	T	C	C	H	T	T	C	C	C	C	C	C	C	C	C	C	C	C	C
JAX00710746	20	37650077	0	C	A	C	C	C	C	C	C	A	C	C	H	C	C	C	C	C	C	C	C	C	C	C	C	A	C	C	C	C	C	C	C	C	C	H	C	C	C	A	C	C	C	C	C	C	C
JAX00178341	20	37656405	0	G	C	G	G	G	G	G	G	C	G	G	N	G	G	G	G	G	G	G	G	G	G	G	G	C	G	G	G	G	G	G	G	G	G	N	G	G	G	C	G	G	N	G	G	G	G
JAX00710747	20	37672946	0	G	A	G	G	G	G	G	A	G	A	G	G	G	A	G	G	G	G	H	H	G	G	G	G	G	G	G	A	G	G	H	A	A	G	G	G	G	G	G	G	G	G	G	G	G	G
JAX00710749	20	37686353	0	G	A	G	G	G	G	G	G	G	A	G	G	G	A	G	G	G	G	H	H	G	G	G	G	G	G	G	G	G	G	G	G	A	G	G	G	G	G	G	G	G	G	G	G	G	G
JAX00178343	20	37698194	0	T	G	T	T	T	T	T	T	G	T	T	H	T	T	T	T	T	T	T	T	T	T	T	T	G	T	T	T	T	T	T	T	T	T	H	T	T	T	G	T	T	T	T	T	T	T
JAX00178344	20	37698708	0	G	A	G	G	G	G	G	G	A	G	G	H	G	G	G	G	G	G	G	G	G	G	G	G	A	G	G	G	G	G	G	G	G	G	H	G	G	G	A	G	G	G	G	G	G	G
JAX00178348	20	37745252	0	T	C	T	T	T	T	T	T	C	T	T	H	T	T	T	T	T	T	T	T	T	T	T	T	C	T	T	T	T	T	T	T	T	T	H	T	T	T	C	T	T	T	T	T	T	T
JAX00710756	20	37751886	0	G	A	G	G	G	G	G	G	A	G	G	H	G	G	G	G	G	G	G	G	G	G	G	G	A	G	G	G	G	G	G	G	G	G	H	G	G	G	A	G	G	G	G	G	G	G
JAX00710757	20	37756351	0	G	A	G	G	G	G	G	G	A	G	G	H	G	G	G	G	G	G	G	G	G	G	G	G	A	G	G	G	G	G	G	G	G	G	N	G	G	G	A	G	G	G	G	G	G	G
JAX00178350	20	37777343	0	A	G	A	A	A	A	A	A	G	A	A	H	A	A	A	A	A	A	A	A	A	A	A	A	H	A	A	A	A	A	A	A	A	A	H	A	A	H	G	A	A	A	A	A	A	A
JAX00178353	20	37811487	0	A	G	A	A	A	A	A	A	G	A	A	H	A	A	A	A	A	A	A	A	A	A	A	A	G	A	A	A	A	A	A	A	A	A	H	A	A	A	G	A	A	A	A	A	A	A
JAX00178354	20	37820300	0	G	T	G	G	G	G	G	G	T	G	G	H	G	G	G	G	G	G	G	G	G	G	G	G	T	G	G	G	G	G	G	G	G	G	H	G	G	G	T	G	G	G	G	G	G	G
JAX00178359	20	37901822	0	T	A	T	T	T	T	T	T	A	A	T	H	T	A	T	T	T	T	H	H	T	T	T	T	A	T	T	T	T	T	T	T	A	T	N	T	T	T	H	T	T	T	T	T	T	T
JAX00710773	20	37927734	0	T	C	T	T	T	T	T	T	C	C	T	H	T	N	T	T	T	T	H	H	T	T	T	T	C	T	T	T	T	T	T	T	N	T	H	T	T	T	C	T	T	T	T	T	T	T
JAX00178363	20	37940544	0	A	G	A	A	A	A	A	A	G	G	A	H	A	G	A	A	A	A	H	H	A	A	A	A	G	A	A	A	A	A	A	A	G	A	H	A	A	A	G	A	A	N	A	A	A	A
JAX00710777	20	37951233	0	C	A	C	C	C	C	C	C	C	A	C	C	C	A	C	C	C	C	H	H	C	C	C	C	C	C	C	C	C	C	C	C	A	C	C	C	C	C	C	C	C	C	C	C	C	C
JAX00710778	20	37951612	0	T	A	T	T	T	T	T	T	A	T	T	H	T	T	T	T	T	T	T	T	T	T	T	T	A	T	T	T	T	T	T	T	T	T	H	T	T	T	A	T	T	T	T	T	T	T
JAX00178365	20	37975345	0	A	G	A	A	A	A	A	A	G	G	A	H	A	G	A	A	A	A	H	H	A	A	A	A	G	A	A	A	A	A	A	A	G	A	H	A	A	A	G	A	A	A	A	A	A	A
JAX00710782	20	38000246	0	T	G	T	T	T	T	T	T	T	G	T	T	T	G	T	T	T	T	H	H	T	T	T	T	T	T	T	T	T	T	T	T	G	T	T	T	T	T	T	T	T	T	T	T	T	T
JAX00178368	20	38009947	0	T	G	T	T	T	T	T	T	G	T	T	G	T	T	T	T	T	T	T	T	T	T	T	T	G	T	T	T	T	T	T	T	T	T	G	T	T	T	G	T	T	T	T	T	T	T
JAX00710783	20	38040716	0	G	A	G	G	G	G	G	G	A	G	G	H	G	G	G	G	G	G	G	G	G	G	G	G	A	G	G	G	G	G	G	G	G	G	H	G	G	G	A	G	G	G	G	G	G	G
JAX00178371	20	38054985	0	G	A	G	G	G	G	G	G	A	G	G	G	G	G	G	G	G	G	G	G	G	G	G	G	A	G	G	G	G	G	G	G	G	G	H	G	G	G	H	G	G	G	G	G	G	G
JAX00710787	20	38094940	0	C	T	C	C	C	C	C	C	T	C	C	H	C	C	C	C	C	C	C	C	C	C	C	C	T	C	C	C	C	C	C	C	C	C	H	C	C	C	T	C	C	C	C	C	C	C
JAX00710792	20	38127476	0	C	T	C	C	C	C	C	C	T	C	C	H	C	C	C	C	C	C	C	C	C	C	C	C	T	C	C	C	C	C	C	C	C	C	H	C	C	C	T	C	C	C	C	C	C	C
JAX00178376	20	38142984	0	G	T	G	G	G	G	G	G	G	T	G	G	G	T	G	G	G	G	H	H	G	G	G	G	G	G	G	G	G	G	G	G	T	G	G	G	G	G	G	G	G	G	G	G	G	G
JAX00178382	20	38209458	0	G	A	G	G	G	G	G	G	A	G	G	G	G	G	G	G	G	G	G	G	G	G	G	G	A	G	G	G	G	G	G	G	G	G	H	G	G	G	A	G	G	G	G	G	G	G
JAX00710795	20	38243049	0	T	A	T	T	T	T	T	A	T	T	H	H	H	H	H	H	H	H	H	H	H	H	H	H	H	H	H	A	H	H	N	A	H	H	N	H	N	H	H	H	H	H	H	H	H	H
JAX00178385	20	38257777	0	G	C	G	G	G	G	G	G	C	G	G	H	G	G	G	G	G	G	G	G	G	G	G	G	C	G	G	G	G	G	G	G	G	G	H	G	G	G	C	G	G	G	G	G	G	G
JAX00178386	20	38262751	0	T	A	T	T	T	T	T	A	A	A	T	H	T	A	T	T	T	T	H	H	T	T	T	T	A	T	T	A	T	T	H	A	A	T	H	T	T	T	A	T	T	T	T	T	T	T
JAX00178389	20	38301976	0	A	G	A	A	A	A	A	A	G	A	A	H	A	A	A	A	A	A	A	A	A	A	A	A	G	A	A	A	A	A	A	A	A	A	H	A	A	A	G	A	A	A	A	A	A	A
JAX00238922	20	38315887	0	G	A	G	G	G	G	G	G	A	G	G	H	G	G	G	G	G	G	G	G	G	G	G	G	A	G	G	G	G	G	G	G	G	G	H	G	G	G	A	G	G	G	G	G	G	G
JAX00710804	20	38336307	0	G	A	G	G	G	G	G	G	A	G	G	H	G	G	G	G	G	G	G	G	G	G	G	G	A	G	G	G	G	G	G	G	G	G	H	G	G	G	A	G	G	G	G	G	G	G
JAX00178391	20	38341443	0	T	C	T	T	T	T	T	T	C	T	T	H	T	T	T	T	T	T	T	T	T	T	T	T	C	T	T	T	T	T	T	T	T	T	C	T	T	T	C	T	T	T	T	T	T	T
JAX00710805	20	38355596	0	C	T	C	C	C	C	C	C	T	C	C	H	C	C	C	C	C	C	C	C	C	C	C	C	T	C	C	C	C	C	C	C	C	C	H	C	C	C	T	C	C	C	C	C	C	C
JAX00710807	20	38388180	0	A	G	A	A	A	A	A	A	G	A	A	H	A	A	A	A	A	A	A	A	A	A	A	A	G	A	A	A	A	A	A	A	A	A	H	A	A	A	G	A	A	A	A	A	A	A
JAX00178396	20	38414389	0	G	A	G	G	G	G	G	G	A	G	G	H	G	G	G	G	G	G	G	G	G	G	G	G	A	G	G	G	G	G	G	G	G	G	H	G	G	G	A	G	G	G	G	G	G	G
JAX00178397	20	38416392	0	A	T	A	A	A	A	A	A	T	A	A	H	A	A	A	A	A	A	A	A	A	A	A	A	T	A	A	A	A	A	A	A	A	A	H	A	A	A	T	A	A	A	A	A	A	A
JAX00178398	20	38416501	0	C	T	C	C	C	C	C	C	T	C	C	H	C	C	C	C	C	C	C	C	C	C	C	C	T	C	C	C	C	C	C	C	C	C	H	C	C	C	T	C	C	C	C	C	C	C
JAX00710810	20	38439974	0	A	G	A	A	A	A	A	G	G	A	A	H	A	A	A	A	A	A	A	A	A	A	A	A	G	A	A	G	A	A	H	G	A	A	H	A	A	A	G	A	A	A	A	A	A	A
JAX00178399	20	38458882	0	G	C	G	G	G	G	G	G	C	G	G	H	G	G	G	G	G	G	G	G	G	G	G	G	C	G	G	G	G	G	G	G	G	G	H	G	G	G	C	G	G	G	G	G	G	G
JAX00710811	20	38462465	0	C	G	C	C	C	C	C	C	C	G	C	C	C	G	C	C	C	C	H	H	C	C	C	C	C	C	C	C	C	C	C	C	G	C	C	C	C	C	C	C	C	C	C	C	C	C
JAX00178403	20	38499189	0	C	T	C	C	C	C	C	T	T	T	N	T	H	T	H	N	H	H	T	T	H	H	H	H	T	H	H	T	H	H	T	T	T	H	T	H	N	H	T	H	H	H	H	H	H	H
JAX00178409	20	38577900	0	C	T	C	C	C	C	C	C	T	C	C	H	C	C	C	C	C	C	C	C	C	C	C	C	T	C	C	C	C	C	C	C	C	C	H	C	C	C	T	C	C	C	C	C	C	C
JAX00178411	20	38607846	0	G	T	G	G	G	G	G	G	T	G	G	H	G	G	G	G	G	G	G	G	G	G	G	G	T	G	G	G	G	G	G	G	G	G	H	G	G	G	T	G	G	G	G	G	G	G
JAX00710828	20	38678700	0	T	C	T	T	T	T	T	T	C	T	T	H	T	T	T	T	T	T	T	T	T	T	T	T	C	T	T	T	T	T	T	T	T	T	H	T	T	T	C	T	T	T	T	T	T	T
JAX00710829	20	38715852	0	G	A	G	G	G	G	G	G	G	A	G	G	G	A	G	G	G	G	H	H	G	G	G	G	G	G	G	G	G	G	G	G	A	G	G	G	G	G	G	G	G	G	G	G	G	G
JAX00178421	20	38747317	0	C	G	C	C	C	C	C	C	G	C	C	H	C	C	C	C	C	C	C	C	C	C	C	C	G	C	C	C	C	C	C	C	C	C	H	C	C	C	G	C	C	C	C	C	C	C
JAX00178425	20	38780581	0	A	G	A	A	A	A	A	A	G	A	A	H	A	A	A	A	A	A	A	A	A	A	A	A	G	A	A	A	A	A	A	A	A	A	H	A	A	A	G	A	A	N	A	A	A	A
JAX00710841	20	38808755	0	T	C	T	T	T	T	T	T	C	C	T	H	T	C	T	T	T	T	H	H	T	T	T	T	C	T	T	T	T	T	T	T	C	T	T	T	T	T	H	T	T	T	T	T	T	T
JAX00178427	20	38810364	0	T	C	T	T	T	T	T	T	C	T	T	T	T	T	T	T	T	T	T	T	T	T	T	T	H	T	T	T	T	T	T	T	T	T	T	T	T	T	H	T	T	T	T	T	T	T
JAX00178428	20	38810651	0	T	C	T	T	T	T	T	T	C	T	T	C	T	T	T	T	T	T	T	T	T	T	T	T	C	T	T	T	H	T	T	T	T	T	C	T	T	T	C	T	T	T	T	T	T	T
JAX00710843	20	38840250	0	A	C	A	A	A	A	A	C	C	A	A	H	A	A	A	A	A	A	A	A	A	A	A	A	C	A	A	H	A	A	H	C	A	A	H	A	A	A	C	A	A	A	A	A	A	A
JAX00710847	20	38875498	0	T	C	T	T	T	T	C	T	T	T	T	T	C	T	T	C	T	C	T	T	T	T	T	T	T	T	T	C	T	C	T	N	T	T	C	T	T	H	T	T	T	T	C	T	H	H
JAX00710849	20	38911346	0	T	G	T	T	T	T	T	G	G	T	T	H	T	T	T	T	T	T	T	T	T	T	T	T	G	T	T	H	T	T	H	G	T	T	H	T	T	T	G	T	T	T	T	T	T	T
JAX00710850	20	38918012	0	G	A	G	G	G	G	G	G	A	G	G	H	G	G	G	G	G	G	G	G	G	G	G	G	A	G	G	G	G	G	G	G	G	G	H	G	G	G	A	G	G	G	G	G	G	G
JAX00710851	20	38942242	0	T	C	T	T	T	T	T	C	T	T	T	T	T	T	T	T	T	T	T	T	T	T	T	T	T	T	T	H	T	T	H	C	T	T	T	T	T	T	T	T	T	T	T	T	T	T
JAX00710853	20	38951570	0	G	A	G	G	G	G	G	A	G	G	G	G	G	G	G	G	G	G	G	G	G	G	G	G	G	G	G	H	G	G	H	A	G	G	G	G	G	G	G	G	G	N	G	G	G	G
JAX00710854	20	38956022	0	A	C	A	A	A	A	A	C	A	A	A	A	A	A	A	A	A	A	A	A	A	A	A	A	A	A	A	H	A	A	H	C	A	A	A	A	A	A	A	A	A	A	A	A	A	A
JAX00178443	20	39029673	0	T	C	T	T	T	T	T	T	C	T	H	C	H	H	H	H	H	H	N	H	H	H	N	H	C	H	H	N	N	H	H	H	H	H	C	H	H	H	C	T	T	T	T	T	T	T
JAX00178444	20	39049750	0	C	T	C	C	C	C	C	C	T	C	C	H	C	C	C	C	C	C	C	C	C	C	C	C	T	C	C	C	C	C	C	C	C	C	H	C	C	C	T	C	C	C	C	C	C	C
JAX00178446	20	39052823	0	G	A	G	G	G	G	G	G	A	G	G	H	G	G	G	G	G	G	G	G	G	G	G	G	A	G	G	G	G	G	G	G	G	G	N	G	G	G	A	G	G	G	G	G	G	G
JAX00178450	20	39136846	0	T	C	T	T	T	T	T	T	C	T	T	H	T	T	T	T	T	T	T	T	T	T	T	T	C	T	T	T	T	T	T	T	T	T	H	T	T	T	C	T	T	T	T	T	T	T
JAX00710862	20	39161917	0	C	T	C	C	C	C	T	T	T	T	C	H	T	T	C	T	C	T	H	H	C	C	C	C	T	C	C	T	C	T	H	T	T	C	T	C	C	H	T	C	C	C	T	C	H	H
JAX00710864	20	39186121	0	A	C	A	A	A	A	A	C	A	A	A	A	A	A	A	A	A	A	A	A	A	A	A	A	A	A	A	C	A	A	C	C	A	A	A	A	A	A	A	A	A	A	A	A	A	A
JAX00238935	20	39190001	0	T	C	T	T	T	T	T	T	C	T	T	H	T	T	T	T	T	T	T	T	T	T	T	T	C	T	T	T	T	T	T	T	T	T	H	T	T	T	C	T	T	T	T	T	T	T
JAX00710867	20	39203595	0	C	T	C	C	C	C	T	T	T	T	C	H	T	T	C	T	C	T	H	H	C	C	C	C	T	C	C	T	C	T	H	T	T	C	T	C	C	H	T	C	C	C	T	C	H	H
JAX00238938	20	39221560	0	G	A	G	G	G	G	G	G	A	G	G	H	G	G	G	G	G	G	G	G	G	G	G	G	A	G	G	G	G	G	G	G	G	G	H	G	G	G	A	G	G	G	G	G	G	G
JAX00710871	20	39251166	0	A	G	A	A	A	A	A	A	G	A	A	H	A	A	A	A	A	A	A	A	A	A	A	A	G	A	A	A	A	A	A	A	A	A	N	A	A	A	G	A	A	A	A	A	A	A
JAX00178459	20	39258517	0	C	A	C	C	C	C	C	A	A	C	C	H	C	C	C	C	C	C	C	C	C	C	C	C	A	C	C	H	C	C	H	A	C	C	H	C	C	C	A	C	C	C	C	C	C	C
JAX00178461	20	39260851	0	G	T	G	G	G	G	G	G	T	G	G	H	G	G	G	G	G	G	G	G	G	G	G	G	T	G	G	G	G	G	G	G	G	G	H	G	G	G	T	G	G	G	G	G	G	G
JAX00710874	20	39278881	0	C	T	C	C	C	C	C	T	C	C	C	C	C	C	C	C	C	C	C	C	C	C	C	C	C	C	C	H	C	C	H	T	C	C	C	C	C	C	C	C	C	N	C	C	C	C
JAX00710875	20	39281686	0	G	A	G	G	G	G	G	A	A	G	G	N	G	G	G	G	G	G	G	G	G	G	G	G	A	G	G	N	G	G	G	A	G	G	G	G	G	G	N	G	G	G	G	G	G	G
JAX00178462	20	39283232	0	A	G	A	A	A	A	A	A	G	A	A	A	A	A	A	A	A	A	A	A	A	A	A	A	H	A	A	A	A	A	A	A	A	A	H	A	A	A	G	A	A	A	A	A	A	A
JAX00710876	20	39283637	0	T	C	T	T	T	T	T	C	T	T	T	T	T	T	T	T	T	T	T	T	T	T	T	T	T	T	T	H	T	T	H	C	T	T	T	T	T	T	T	T	T	N	T	T	T	T
JAX00178463	20	39303069	0	T	C	T	T	T	T	T	T	C	T	T	H	T	T	T	T	T	T	T	T	T	T	T	T	C	T	T	T	T	T	T	T	T	T	N	T	T	T	C	T	T	T	T	T	T	T
JAX00710878	20	39317281	0	A	G	A	A	A	A	A	A	G	A	A	H	A	A	A	A	A	A	A	A	A	A	A	A	G	A	A	A	A	A	A	A	A	A	H	A	A	A	G	A	A	A	A	A	A	A
JAX00178465	20	39343806	0	C	G	C	C	C	C	C	C	G	C	C	H	C	C	C	C	C	C	C	C	C	C	C	C	G	C	C	C	C	C	C	C	C	C	H	C	C	C	G	C	C	C	C	C	C	C
JAX00178466	20	39344832	0	T	A	T	T	T	T	T	T	A	T	T	H	T	T	T	T	T	T	T	T	T	T	T	T	A	T	T	T	T	T	T	T	T	T	H	T	T	T	A	T	T	T	T	T	T	T
JAX00178468	20	39375736	0	A	G	A	A	A	A	A	G	G	A	A	H	A	A	A	A	A	A	A	A	A	A	A	A	G	A	A	H	A	A	N	G	A	A	H	A	A	A	G	A	A	A	A	A	A	A
JAX00178469	20	39375845	0	T	G	T	T	T	T	T	T	G	T	T	H	T	T	T	T	T	T	T	T	T	T	T	T	G	T	T	T	T	T	T	T	T	T	H	T	T	T	G	T	T	T	T	T	T	T
JAX00238939	20	39434816	0	C	T	C	C	C	C	C	C	T	C	C	N	C	C	C	C	C	C	C	C	C	C	C	C	T	C	C	C	C	C	C	C	C	C	H	C	C	C	T	C	C	C	C	C	C	C
JAX00710890	20	39481095	0	G	T	G	G	G	G	G	G	T	G	G	H	G	G	G	G	G	G	G	G	G	G	G	G	T	G	G	G	G	G	G	G	G	G	G	G	G	G	T	G	G	G	G	G	G	G
JAX00178482	20	39543086	0	G	A	G	G	G	G	G	G	A	G	G	H	G	G	G	G	G	G	G	G	G	G	G	G	A	G	G	G	G	G	G	G	G	G	G	G	G	G	A	G	G	G	G	G	G	G
JAX00178483	20	39580232	0	C	A	C	C	C	C	C	C	A	C	C	C	C	C	C	C	C	C	C	C	C	C	C	C	H	C	C	C	C	C	C	C	C	C	C	C	C	C	A	C	C	C	C	C	C	C
JAX00178484	20	39580740	0	G	A	G	G	G	G	G	G	A	G	G	G	G	G	G	G	G	G	G	G	G	G	G	G	H	G	G	G	G	G	G	G	G	G	N	G	G	G	H	G	G	G	G	G	G	G
JAX00710897	20	39611001	0	G	A	G	G	G	G	G	G	A	G	G	H	G	G	G	G	G	G	G	G	G	G	G	G	A	G	G	G	G	G	G	G	G	G	H	G	G	G	A	G	G	G	G	G	G	G
JAX00178488	20	39622838	0	C	A	C	C	C	C	C	C	A	C	C	C	C	C	C	C	C	C	C	C	C	C	C	C	A	C	C	C	C	C	C	C	C	C	C	C	C	C	H	C	C	C	C	C	C	C
JAX00710898	20	39638525	0	A	G	A	A	A	A	A	G	G	A	A	H	A	A	A	A	A	A	A	A	A	A	A	A	G	A	A	H	A	A	H	G	A	A	H	A	A	A	G	A	A	A	A	A	A	A
JAX00710899	20	39641570	0	G	T	G	G	G	G	G	G	T	G	G	G	G	G	G	G	G	G	G	G	G	G	G	G	H	G	G	G	G	G	G	G	G	G	G	G	G	G	T	G	G	G	G	G	G	G
JAX00178490	20	39658260	0	A	T	A	A	A	A	A	A	T	A	A	H	A	A	A	A	A	A	A	A	A	A	A	A	T	A	A	A	A	A	A	A	A	A	H	A	A	A	T	A	A	A	A	A	A	A
JAX00710905	20	39672583	0	T	C	T	T	T	T	T	T	C	T	T	T	T	T	T	T	T	T	T	T	T	T	T	T	C	T	T	T	T	T	T	T	T	T	T	T	T	T	C	T	T	T	T	T	T	T
JAX00178493	20	39695691	0	G	C	G	G	G	G	G	G	C	G	G	G	G	G	G	G	G	G	G	G	G	G	G	G	H	G	G	G	G	G	G	G	G	G	G	G	G	G	C	G	G	G	G	G	G	G
JAX00178494	20	39696557	0	G	A	G	G	G	G	G	G	A	G	G	G	G	G	G	G	G	G	G	G	G	G	G	G	A	G	G	G	G	G	G	G	G	G	G	G	G	G	A	G	G	G	G	G	G	G
JAX00178495	20	39776356	0	C	T	C	C	C	C	C	C	T	C	C	C	C	C	C	C	C	C	C	C	C	C	C	C	T	C	C	C	C	C	C	C	C	C	C	C	C	C	T	C	C	C	C	C	C	C
JAX00710907	20	39783397	0	C	T	C	C	C	C	C	C	T	C	C	H	C	C	C	C	C	C	C	C	C	C	C	C	T	C	C	C	C	C	C	C	C	C	H	C	C	C	T	C	C	C	C	C	C	C
JAX00710908	20	39787298	0	T	C	T	T	T	T	T	T	C	T	T	H	T	T	T	T	T	T	T	T	T	T	T	T	C	T	T	T	T	T	T	T	T	T	H	T	T	T	C	T	T	T	T	T	T	T
JAX00178499	20	39806486	0	T	C	T	T	T	T	T	T	C	T	N	C	H	H	H	H	H	N	H	H	H	H	H	H	C	H	H	H	H	H	H	H	H	H	C	H	H	H	C	H	H	H	H	H	C	H
JAX00178500	20	39832910	0	T	C	T	T	T	T	T	T	C	T	T	H	T	T	T	T	T	T	T	T	T	T	T	T	C	T	T	T	T	T	T	T	T	T	H	T	T	T	C	T	T	T	T	T	T	T
JAX00710915	20	39834381	0	G	T	G	G	G	G	G	G	T	G	G	H	G	G	G	G	G	G	G	G	G	G	G	G	T	G	G	G	G	G	G	G	G	G	H	G	G	G	T	G	G	G	G	G	G	G
JAX00710923	20	39997010	0	A	C	A	A	A	A	A	C	A	A	A	A	A	A	A	A	A	A	A	A	A	A	A	A	A	A	A	H	A	A	H	C	A	A	A	A	A	A	A	A	A	A	A	A	A	A
JAX00178511	20	40001005	0	G	A	G	G	G	G	G	A	G	G	G	G	G	G	G	G	G	G	G	G	G	G	G	G	G	G	G	H	G	G	H	A	G	G	G	G	G	G	G	G	G	G	G	G	G	G
JAX00178512	20	40030459	0	A	G	A	A	A	A	A	A	G	A	A	G	A	A	A	A	A	A	A	A	A	A	A	A	G	A	A	A	A	A	A	A	A	A	G	A	A	A	G	A	A	A	A	A	A	A
JAX00178514	20	40055169	0	T	C	T	T	T	T	T	T	C	T	T	H	T	T	T	T	T	T	T	T	T	T	T	T	C	T	T	T	T	T	T	T	T	T	H	T	T	T	C	T	T	T	T	T	T	T
JAX00178516	20	40066307	0	T	C	T	T	T	T	T	T	C	T	T	H	T	T	T	T	T	T	T	T	T	T	T	T	C	T	T	T	T	T	T	T	T	T	H	T	T	T	C	T	T	T	T	T	T	T
JAX00710929	20	40071062	0	C	G	C	C	C	C	C	C	G	C	C	H	C	C	C	C	C	C	C	C	C	C	C	C	G	C	C	C	C	C	C	C	C	C	H	C	C	C	G	C	C	C	C	C	C	C
JAX00710933	20	40075113	0	C	T	C	C	C	C	C	T	T	C	C	H	C	C	C	C	C	C	C	C	C	C	C	C	T	C	C	H	C	C	H	T	C	C	N	C	C	C	T	C	C	C	C	C	C	C
JAX00710934	20	40104295	0	A	G	A	A	A	A	A	G	A	A	A	A	A	A	A	A	A	A	A	A	A	A	A	A	A	A	A	H	A	A	H	G	A	A	A	A	A	A	A	A	A	A	A	A	A	A
JAX00710935	20	40177872	0	C	T	C	C	C	C	C	C	T	C	C	H	C	C	C	C	C	C	C	C	C	C	C	C	T	C	C	C	C	C	C	C	C	C	C	C	C	C	T	C	C	C	C	C	C	C
JAX00178524	20	40178668	0	T	C	T	T	T	T	T	T	C	T	T	H	T	T	T	T	T	T	T	T	T	T	T	T	C	T	T	T	T	T	T	T	T	T	H	T	T	T	C	T	T	T	T	T	T	T
JAX00178525	20	40179911	0	A	G	A	A	A	A	A	A	G	A	A	H	A	A	A	A	A	A	A	A	A	A	A	A	G	A	A	A	A	A	A	A	A	A	H	A	A	A	G	A	A	A	A	A	A	A
JAX00178526	20	40221607	0	C	T	C	C	C	C	C	C	T	C	C	H	C	C	C	C	C	C	C	C	C	C	C	C	T	C	C	C	C	C	C	C	C	C	H	C	C	C	T	C	C	C	C	C	C	C
JAX00178527	20	40222157	0	C	T	C	C	C	C	C	C	T	C	C	H	C	C	C	C	C	C	C	C	C	C	C	C	T	C	C	C	C	C	C	C	C	C	N	C	C	C	T	C	C	C	C	C	C	C
JAX00178528	20	40222197	0	C	A	C	C	C	C	C	C	A	C	C	C	C	C	C	C	C	C	C	C	C	C	C	C	H	C	C	C	C	C	C	C	C	C	C	C	C	C	H	C	C	C	C	C	C	C
JAX00710939	20	40225436	0	C	A	C	C	C	C	C	C	A	C	C	H	C	C	C	C	C	C	C	C	C	C	C	C	A	C	C	C	C	C	C	C	C	C	H	C	C	C	A	C	C	C	C	C	C	C
JAX00178531	20	40279169	0	T	C	T	T	T	T	T	T	C	T	T	H	T	T	T	T	T	T	T	T	T	T	T	T	C	T	T	T	T	T	T	T	T	T	H	T	T	T	C	T	T	T	T	T	T	T
JAX00178537	20	40344693	0	A	G	A	A	A	A	A	A	G	A	A	H	A	A	A	A	A	A	A	A	A	A	A	A	G	A	A	A	A	A	A	A	A	A	H	A	A	A	G	A	A	A	A	A	A	A
JAX00178539	20	40380887	0	A	G	A	A	A	A	A	G	G	A	A	N	A	A	A	A	A	A	A	A	A	A	A	A	G	A	A	H	A	A	H	G	A	A	H	A	A	A	G	A	A	A	A	A	A	A
JAX00710945	20	40409820	0	C	A	C	C	C	C	C	C	A	C	C	H	C	C	C	C	C	C	C	C	C	C	C	C	A	C	C	C	C	C	C	C	C	C	N	C	C	C	A	C	C	C	C	C	C	C
JAX00178543	20	40414645	0	A	G	A	A	A	A	A	A	G	A	A	H	A	A	A	A	A	A	A	A	A	A	A	A	G	A	A	A	A	A	A	A	A	A	H	A	A	A	G	A	A	A	A	A	A	A
JAX00710946	20	40439447	0	C	T	C	C	C	C	C	C	T	C	C	H	C	C	C	C	C	C	C	C	C	C	C	C	T	C	C	C	C	C	C	C	C	C	H	C	C	C	T	C	C	C	C	C	C	C
JAX00178544	20	40458323	0	G	T	G	G	G	G	G	T	G	G	G	G	G	G	G	G	G	G	G	G	G	G	G	G	G	G	G	H	G	G	H	T	G	G	G	G	G	G	G	G	G	G	G	G	G	G
JAX00710950	20	40518072	0	A	T	A	A	A	A	A	A	T	A	A	H	A	A	A	A	A	A	A	A	A	A	A	A	T	A	A	A	A	A	A	A	A	A	N	A	A	A	T	A	A	A	A	A	A	A
JAX00178551	20	40546133	0	G	A	G	G	G	G	G	G	A	G	G	G	G	G	G	G	G	G	G	G	G	G	G	G	N	G	G	G	G	G	G	G	G	G	G	G	G	G	H	G	G	G	G	G	G	G
JAX00710953	20	40552431	0	C	T	C	C	C	C	C	C	T	C	C	C	C	C	C	C	C	C	C	C	C	C	C	C	H	C	C	C	C	C	C	C	C	C	C	C	C	C	H	C	C	C	C	C	C	C
JAX00178553	20	40562394	0	G	A	G	G	G	G	G	G	A	G	G	H	G	G	G	G	G	G	G	G	G	G	G	G	A	G	G	G	G	G	G	G	G	G	H	G	G	G	A	G	G	G	G	G	G	G
JAX00178554	20	40570078	0	C	T	T	C	C	C	C	C	T	C	H	C	C	C	H	C	C	C	C	N	C	C	T	H	N	C	C	C	T	C	C	C	C	T	C	C	C	C	H	C	T	C	C	T	H	C
JAX00710955	20	40601365	0	T	C	T	T	T	T	T	T	C	T	T	H	T	T	T	T	T	T	T	T	T	T	T	T	C	T	T	T	T	T	T	T	T	T	T	T	T	T	C	T	T	T	T	T	T	T
JAX00710957	20	40639230	0	T	C	T	T	T	T	T	T	C	T	T	H	T	T	T	T	T	T	T	T	T	T	T	T	C	T	T	T	T	T	T	T	T	T	H	T	T	T	C	T	T	T	T	T	T	T
JAX00710960	20	40679177	0	T	A	T	T	T	T	T	A	T	T	T	T	T	T	T	T	T	T	T	T	T	T	T	T	T	T	T	H	T	T	H	A	T	T	T	T	T	T	T	T	T	N	T	T	T	T
JAX00178563	20	40711717	0	A	G	A	A	A	A	A	A	G	A	A	H	A	A	A	A	A	A	A	A	A	A	A	A	G	A	A	A	A	A	A	A	A	A	H	A	A	A	G	A	A	A	A	A	A	A
JAX00710962	20	40711885	0	T	C	T	T	T	T	T	C	C	T	T	H	T	T	T	T	T	T	T	T	T	T	T	T	C	T	T	H	T	T	H	C	T	T	T	T	T	T	C	T	T	T	T	T	T	T
JAX00710964	20	40733245	0	C	G	C	C	C	C	C	G	G	C	C	H	C	C	C	C	C	C	C	C	C	C	C	C	G	C	C	H	C	C	H	G	C	C	H	C	C	C	N	C	C	C	C	C	C	C
JAX00178566	20	40745223	0	C	T	C	C	C	C	C	C	T	C	C	H	C	C	C	C	C	C	C	C	C	C	C	C	T	C	C	C	C	C	C	C	C	C	H	C	C	C	T	C	C	C	C	C	C	C
JAX00710966	20	40756551	0	G	C	G	G	G	G	G	G	C	G	G	H	G	G	G	G	G	H	G	G	G	G	G	G	C	G	G	G	G	G	G	N	G	G	H	G	G	G	C	G	G	H	G	G	G	G
JAX00178572	20	40824186	0	T	G	T	T	T	T	T	G	G	T	T	H	T	T	T	T	T	T	T	T	T	T	T	T	G	T	T	H	T	T	H	G	T	T	H	T	T	T	G	T	T	T	T	T	T	T
JAX00710971	20	40827720	0	G	A	G	G	G	G	G	G	A	G	G	H	G	G	G	G	G	G	G	G	G	G	G	G	A	G	G	G	G	G	G	G	G	G	N	G	G	G	H	G	G	G	G	G	G	G
JAX00178575	20	40853782	0	G	A	G	G	G	G	G	A	G	G	G	G	G	G	G	G	G	G	G	G	G	G	G	G	G	G	G	H	G	G	H	A	G	G	G	G	G	G	G	G	G	G	G	G	G	G
JAX00178576	20	40870837	0	A	C	A	A	A	A	A	A	C	A	A	H	A	A	A	A	A	A	A	A	A	A	A	A	C	A	A	A	A	A	A	A	A	A	H	A	A	A	C	A	A	A	A	A	A	A
JAX00710974	20	40942656	0	C	T	C	C	C	C	C	C	T	C	C	H	C	C	C	C	C	C	C	C	C	C	C	C	T	C	C	C	C	C	C	C	C	C	H	C	C	C	T	C	C	C	C	C	C	C
JAX00178584	20	41020829	0	A	T	A	A	A	A	A	T	T	A	A	H	A	A	A	A	A	A	A	A	A	A	A	A	T	A	A	H	A	A	H	T	A	A	H	A	A	A	T	A	A	A	A	A	A	A
JAX00710976	20	41033143	0	C	T	C	C	C	C	C	C	T	C	C	H	C	C	C	C	C	C	C	C	C	C	C	C	T	C	C	C	C	C	C	C	C	C	H	C	C	C	T	C	C	C	C	C	C	C
JAX00710977	20	41033256	0	T	G	T	T	T	T	T	T	G	T	T	H	T	T	T	T	T	T	T	T	T	T	T	T	G	T	T	T	T	T	T	T	T	T	H	T	T	T	G	T	T	T	T	T	T	T
JAX00238953	20	41093201	0	C	T	C	C	C	C	C	C	T	C	C	H	C	C	C	C	C	C	C	C	C	C	C	C	T	C	C	C	C	C	C	C	C	C	H	C	C	C	T	C	C	C	C	C	C	C
JAX00178594	20	41156492	0	C	T	T	C	C	C	C	C	C	C	H	C	C	C	H	C	C	C	C	H	C	C	T	H	C	C	C	C	T	C	C	C	C	T	C	C	C	C	C	C	T	C	C	T	H	C
JAX00238954	20	41208282	0	T	A	T	T	T	T	T	T	A	T	T	H	T	T	T	T	T	T	T	T	T	T	T	T	A	T	T	T	T	T	T	T	T	T	H	T	T	T	H	T	T	T	T	T	T	T
JAX00178600	20	41221431	0	A	G	A	A	A	A	A	A	G	A	A	H	A	A	A	A	A	A	A	A	A	A	A	A	G	A	A	A	A	A	A	A	A	A	H	A	A	A	G	A	A	A	A	A	A	A
JAX00710995	20	41224428	0	C	G	C	C	C	C	C	C	G	C	C	H	C	C	C	C	C	C	C	C	C	C	C	C	G	C	C	C	C	C	C	C	C	C	H	C	C	C	G	C	C	C	C	C	C	C
JAX00178601	20	41274205	0	A	G	A	A	A	A	A	A	G	A	A	H	A	A	A	A	A	A	A	A	A	A	A	A	G	A	A	A	A	A	A	A	A	A	H	A	A	A	G	A	A	A	A	A	A	A
JAX00178603	20	41275743	0	C	T	C	C	C	C	C	C	T	C	C	C	C	C	C	C	C	C	C	C	C	C	C	C	N	C	C	C	C	C	C	C	C	C	C	C	C	C	H	C	C	C	C	C	C	C
JAX00710996	20	41276119	0	A	G	A	A	A	A	A	A	G	A	A	H	A	A	A	A	A	A	A	A	A	A	A	A	G	A	A	A	A	A	A	A	A	A	H	A	A	A	G	A	A	A	A	A	A	A
JAX00710999	20	41285064	0	C	T	C	C	C	C	C	C	T	C	C	H	C	C	C	C	C	C	C	C	C	C	C	C	T	C	C	C	N	C	C	C	C	C	H	C	C	C	T	C	C	C	C	C	C	C
JAX00178606	20	41307143	0	G	A	G	G	G	G	G	G	A	G	G	H	G	G	G	G	G	G	G	G	G	G	G	G	A	G	G	G	G	G	G	G	G	G	N	G	G	G	A	G	G	G	G	G	G	G
JAX00711005	20	41333637	0	T	C	T	T	T	T	T	T	C	T	T	C	T	T	T	T	T	T	T	T	T	T	T	T	C	T	T	T	T	T	T	T	T	T	C	T	T	T	C	T	T	T	T	T	T	T
JAX00178609	20	41338765	0	G	T	G	G	G	G	G	G	T	G	G	H	G	G	G	G	G	G	G	G	G	G	G	G	T	G	G	G	G	G	G	G	G	G	H	G	G	G	T	G	G	G	G	G	G	G
JAX00178613	20	41447056	0	A	G	A	A	A	A	A	A	G	A	A	H	A	A	A	A	A	A	A	A	A	A	A	A	H	A	A	A	A	A	A	A	A	A	H	A	A	H	G	A	A	A	A	A	A	A
JAX00178614	20	41467589	0	T	A	T	T	T	T	A	T	T	A	T	T	A	A	T	A	H	A	H	H	T	T	T	T	T	T	T	H	T	A	T	T	A	T	H	T	T	T	T	T	T	T	A	T	H	N
JAX00178616	20	41496327	0	T	G	T	T	T	T	G	T	G	G	T	N	G	G	T	G	H	G	H	H	T	T	T	T	G	T	T	H	T	G	T	T	G	T	G	T	T	H	G	T	T	H	G	T	N	H
JAX00178618	20	41497133	0	C	T	C	C	C	C	T	C	T	T	C	H	T	T	C	T	H	T	H	H	C	C	C	C	H	C	C	H	C	T	C	C	T	C	T	C	C	H	H	C	C	C	T	C	H	H
JAX00178619	20	41528192	0	A	T	A	A	A	A	A	A	T	A	A	A	A	A	A	A	A	A	A	A	A	A	A	A	T	A	A	A	A	A	A	A	A	A	A	A	A	A	T	A	A	A	A	A	A	A
JAX00178625	20	41606971	0	T	C	T	T	T	T	T	T	C	T	T	H	H	T	T	T	T	T	T	T	T	T	T	T	C	T	T	T	T	T	T	T	T	T	H	T	T	H	C	T	T	T	T	T	T	T
JAX00711014	20	41692256	0	T	C	T	T	T	T	C	C	C	C	T	H	C	C	T	C	H	C	H	H	T	T	T	T	C	T	T	C	T	C	H	C	C	T	C	T	T	H	C	T	T	T	C	T	H	H
JAX00711020	20	41764734	0	G	A	G	G	G	G	G	G	A	G	G	H	G	G	G	G	G	G	G	G	G	G	G	G	A	G	G	G	G	G	G	G	G	G	H	G	G	H	A	G	G	G	G	G	G	G
JAX00711023	20	41793711	0	T	A	T	T	T	T	A	T	A	T	T	H	A	T	T	A	H	A	T	T	T	T	T	T	A	T	T	H	T	A	T	T	T	T	A	T	T	H	A	T	T	T	A	T	H	H
JAX00178640	20	41813860	0	T	G	T	T	T	T	T	T	G	T	T	H	T	T	T	T	T	T	T	T	T	T	T	T	G	T	T	T	T	T	T	T	T	T	H	T	T	H	G	T	T	T	T	T	T	T
JAX00711028	20	41998027	0	G	A	G	G	G	G	G	G	A	G	G	G	G	G	G	G	G	G	G	G	G	G	G	G	A	G	G	G	G	G	G	G	G	G	G	G	G	G	A	G	G	G	G	G	G	G
JAX00711029	20	41998126	0	T	A	T	T	T	T	T	T	A	T	T	T	T	T	T	T	T	T	T	T	T	T	T	T	A	T	T	T	T	T	T	T	T	T	H	T	T	H	A	T	T	T	T	T	T	T
JAX00711031	20	42005806	0	C	T	C	C	C	C	C	C	T	C	C	C	C	C	C	C	C	C	C	C	C	C	C	C	H	C	C	C	C	C	C	C	C	C	C	C	C	C	H	C	C	C	C	C	C	C
JAX00178650	20	42006161	0	A	C	A	A	A	A	A	A	C	A	A	H	N	N	N	H	H	H	N	N	A	N	N	N	C	A	N	N	H	N	A	N	N	N	H	N	A	H	C	A	A	H	A	A	A	A
JAX00178652	20	42031962	0	C	T	C	C	C	C	C	C	T	C	C	C	C	C	C	C	C	C	C	C	C	C	C	C	T	C	C	C	C	C	C	C	C	C	H	C	C	H	T	C	C	C	C	C	C	C
JAX00178654	20	42067395	0	C	T	C	C	C	C	C	C	T	C	C	H	C	C	C	C	C	C	C	C	C	C	C	C	T	C	C	C	C	C	C	C	C	C	H	C	C	C	T	C	C	C	C	C	C	C
JAX00178660	20	42143174	0	G	C	G	G	G	G	G	G	C	G	G	H	G	G	G	G	G	G	G	G	G	G	G	G	C	G	G	G	G	G	G	G	G	G	H	G	G	H	C	G	G	H	G	G	G	G
JAX00178667	20	42261214	0	T	A	T	T	T	T	T	T	A	T	T	H	T	T	T	T	T	T	T	T	T	T	T	T	A	T	T	T	T	T	T	T	T	T	H	T	T	H	A	T	T	T	T	T	T	T
JAX00711042	20	42295475	0	T	G	T	T	T	T	T	T	G	T	T	H	T	T	T	T	T	T	T	T	T	T	T	T	G	T	T	T	T	T	T	T	T	T	H	T	T	H	G	T	T	T	T	T	T	T
JAX00178669	20	42299996	0	T	A	T	T	T	T	T	T	A	T	T	H	T	T	T	T	T	T	T	T	T	T	T	T	A	T	T	T	T	T	T	T	T	T	H	T	T	H	A	T	T	T	T	T	T	T
JAX00178670	20	42300206	0	G	T	G	G	G	G	G	G	T	G	G	G	G	G	G	G	G	G	G	G	G	G	G	G	N	G	G	G	G	G	G	G	G	G	G	G	G	H	H	G	G	N	G	G	G	G
JAX00178671	20	42335332	0	A	G	A	A	A	A	A	A	G	A	A	G	A	A	A	H	A	A	A	A	A	A	A	A	G	H	H	A	A	H	A	A	A	A	G	A	H	G	G	A	A	A	A	A	A	A
JAX00711047	20	42360841	0	T	C	T	T	T	T	C	C	C	C	T	H	C	C	T	C	H	C	H	H	T	T	T	T	C	T	T	C	T	C	H	C	C	T	C	T	T	H	C	T	T	T	C	T	H	H
JAX00178679	20	42496392	0	A	G	A	A	A	A	G	G	G	G	A	H	G	G	A	G	H	G	H	H	A	A	A	A	G	A	A	G	A	G	H	G	G	A	G	A	A	H	G	A	A	A	G	A	H	H
JAX00178685	20	42590023	0	T	A	T	T	T	T	T	T	A	T	T	H	T	T	T	T	T	T	T	T	T	T	T	T	A	T	T	T	T	T	T	T	T	T	H	T	T	H	A	T	T	T	T	T	T	T
JAX00178686	20	42591640	0	A	G	A	A	A	A	A	A	G	A	A	H	A	A	A	A	A	A	A	A	A	A	A	A	G	A	A	A	A	A	A	A	A	A	H	A	A	H	G	A	A	A	A	A	A	A
JAX00711069	20	42601190	0	A	T	A	A	A	A	A	A	T	A	A	H	A	A	A	A	A	A	A	A	A	A	A	A	T	A	A	A	A	A	A	A	A	A	H	A	A	H	T	A	A	A	A	A	A	A
JAX00711070	20	42608574	0	A	T	A	A	A	A	A	A	T	A	A	H	N	H	A	H	A	N	A	A	A	A	A	A	T	A	A	N	A	H	A	H	N	A	T	A	A	H	H	A	A	A	A	A	A	A
JAX00178691	20	42652634	0	C	T	C	C	C	C	C	C	T	C	C	H	C	C	C	C	C	C	C	C	C	C	C	C	T	C	C	C	C	C	C	C	C	C	H	C	C	H	H	C	C	C	C	C	C	C
JAX00711071	20	42671128	0	T	A	T	T	T	T	A	A	A	A	T	H	A	N	T	A	H	H	H	H	T	T	T	T	A	T	T	A	T	A	H	A	A	T	A	T	T	H	A	T	T	T	A	T	H	H
JAX00711072	20	42675761	0	C	T	C	C	C	C	T	T	T	T	C	H	T	T	C	T	H	T	H	N	C	C	C	C	T	C	C	T	C	T	H	T	T	C	T	C	C	N	T	C	C	C	T	C	H	H
JAX00711074	20	42676575	0	G	T	G	G	G	G	G	T	G	G	G	G	G	G	G	G	G	G	G	G	G	G	G	G	G	G	G	H	G	G	H	H	G	G	G	G	G	G	G	G	G	G	G	G	G	G
JAX00178695	20	42698829	0	C	T	C	C	C	C	C	C	T	C	C	H	C	C	C	C	C	C	C	C	C	C	C	C	T	C	C	C	C	C	C	C	C	C	H	C	C	H	T	C	C	C	C	C	C	C
JAX00178696	20	42698907	0	T	G	T	T	T	T	T	T	G	T	T	H	T	T	T	T	T	T	T	T	T	T	T	T	G	T	T	T	T	T	T	T	T	T	H	T	T	H	G	T	T	T	T	T	T	T
JAX00711083	20	42807357	0	A	G	A	A	A	A	A	A	G	A	A	H	A	A	A	A	A	A	A	A	A	A	A	A	G	A	A	A	A	A	A	A	A	A	G	A	A	H	G	A	A	A	A	A	A	A
JAX00711087	20	42815759	0	A	G	A	A	A	A	A	A	G	A	A	H	A	A	A	A	A	A	A	A	A	A	A	A	G	A	A	A	A	A	A	A	A	A	H	A	A	H	G	A	A	A	A	A	A	A
JAX00178704	20	42816043	0	A	G	A	A	A	A	A	A	G	A	A	H	A	A	A	A	A	A	A	A	A	A	A	A	G	A	A	A	A	A	A	A	A	A	H	A	A	H	G	A	A	A	A	A	A	A
JAX00711093	20	42889760	0	A	T	A	A	A	A	A	T	A	A	A	A	A	A	A	A	A	A	A	A	A	A	A	A	N	A	A	H	A	A	H	T	A	A	A	A	A	A	N	A	A	A	A	A	A	A
JAX00178712	20	42938017	0	A	C	A	A	A	A	A	C	A	C	A	A	A	C	A	A	A	A	H	H	A	A	A	A	A	A	A	H	A	A	H	C	C	A	A	A	A	A	A	A	A	A	A	A	A	A
JAX00711100	20	42967600	0	A	C	A	A	A	A	A	C	A	A	A	A	A	A	A	A	A	A	A	A	A	A	A	A	A	A	A	H	A	A	H	C	A	A	A	A	A	A	A	A	A	A	A	A	A	A
JAX00238976	20	42979863	0	A	C	A	A	A	A	A	A	C	A	A	H	A	A	A	A	A	A	A	A	A	A	A	A	C	A	A	A	A	A	A	A	A	A	H	A	A	H	C	A	A	A	A	A	A	A
JAX00238977	20	42980002	0	A	G	A	A	A	A	G	G	G	G	A	H	G	G	A	G	H	G	H	N	A	A	A	A	G	A	A	G	A	G	H	G	G	A	G	A	A	H	G	A	A	A	G	A	H	N
JAX00178718	20	43016029	0	G	T	G	G	G	G	G	G	T	G	G	H	G	G	G	G	G	G	G	G	G	G	G	G	T	G	G	G	G	G	G	G	G	G	H	G	G	H	T	G	G	G	G	G	G	G
JAX00178724	20	43098343	0	C	T	C	C	C	C	C	C	T	C	C	H	C	C	C	C	C	C	C	C	C	C	C	C	T	C	C	C	C	C	C	C	C	C	H	C	C	H	T	C	C	C	C	C	C	C
JAX00178725	20	43098824	0	G	T	G	G	G	G	G	G	T	G	G	H	G	G	G	G	G	G	G	G	G	G	G	G	T	G	G	G	G	G	G	G	G	G	H	G	G	H	T	G	G	G	G	G	G	G
JAX00178727	20	43136367	0	G	C	G	G	G	G	G	G	C	G	G	G	G	G	G	G	G	G	G	G	G	G	G	G	C	G	G	G	G	G	G	G	G	G	G	G	G	G	H	G	G	G	G	G	G	G
JAX00178729	20	43141592	0	A	T	A	A	A	A	A	A	T	A	A	H	A	A	A	A	A	A	A	A	A	A	A	A	T	A	A	A	A	A	A	A	A	A	H	A	A	H	T	A	A	A	A	A	A	A
JAX00178730	20	43184062	0	C	G	C	C	C	C	C	C	G	C	C	H	C	C	C	C	C	C	C	C	C	C	C	C	G	C	C	C	C	C	C	C	C	C	H	C	C	H	G	C	C	C	C	C	C	C
JAX00711120	20	43205110	0	G	A	G	G	G	G	G	A	G	G	G	G	G	G	G	G	G	G	G	G	G	G	G	G	G	G	G	G	G	G	G	A	G	G	G	G	G	G	G	G	G	G	G	G	G	G
JAX00711121	20	43246162	0	T	C	T	T	T	T	T	T	C	T	T	H	T	T	T	T	T	T	T	T	T	T	T	T	C	T	T	T	T	T	T	T	T	T	H	T	T	H	C	T	T	T	T	T	T	T
JAX00711122	20	43256375	0	T	C	T	T	T	T	T	T	T	C	T	T	T	C	T	T	T	T	C	N	T	T	T	T	T	T	T	T	T	T	T	T	C	T	T	T	T	T	T	T	T	T	T	T	T	T
JAX00178737	20	43258708	0	G	A	G	G	G	G	G	G	A	G	G	N	G	G	G	G	G	G	G	G	G	G	G	G	A	G	G	G	G	G	G	G	G	G	H	G	G	H	A	G	G	G	G	G	G	G
JAX00711126	20	43353879	0	C	T	C	C	C	C	C	C	T	C	C	H	C	C	C	C	C	C	C	C	C	C	C	C	T	C	C	C	C	C	C	C	C	C	H	C	C	H	T	C	C	C	C	C	C	C
JAX00711129	20	43404950	0	C	T	C	C	C	C	C	C	T	C	C	H	C	C	C	C	C	C	C	C	C	C	C	C	T	C	C	C	C	C	C	C	C	C	H	C	C	H	T	C	C	C	C	C	C	C
JAX00238980	20	43405682	0	T	C	T	T	T	T	T	T	C	T	T	N	T	T	T	T	T	T	T	T	T	T	T	T	N	T	T	T	T	T	T	T	T	T	H	T	T	H	H	T	T	H	T	T	T	T
JAX00711130	20	43437958	0	T	C	T	T	T	T	T	T	C	T	T	H	T	T	T	T	T	T	T	T	T	T	T	T	C	T	T	T	T	T	T	T	T	T	H	T	T	H	C	T	T	T	T	T	T	T
JAX00178751	20	43457143	0	C	G	C	C	C	C	C	C	G	C	C	H	C	C	C	C	C	C	C	C	C	C	C	C	G	C	C	C	C	C	C	C	C	C	H	C	C	H	G	C	C	C	C	C	C	C
JAX00178752	20	43457232	0	G	A	G	G	G	G	G	G	A	G	G	H	G	G	G	G	G	G	G	G	G	G	G	G	A	G	G	G	G	G	G	G	G	G	H	G	G	H	A	G	G	G	G	G	G	G
JAX00178754	20	43500015	0	G	A	G	G	G	G	G	A	A	G	G	H	G	G	G	G	G	G	G	G	G	G	G	G	A	G	G	H	G	G	H	A	G	G	H	G	G	G	A	G	G	G	G	G	G	G
JAX00711137	20	43526394	0	G	C	G	G	G	G	G	G	C	G	G	H	G	G	G	G	G	G	G	G	G	G	G	G	C	G	G	G	G	G	G	G	G	G	H	G	G	H	C	G	G	G	G	G	G	G
JAX00711142	20	43581736	0	G	A	G	G	G	G	G	G	A	G	G	H	G	G	G	G	G	G	G	G	G	G	G	G	A	G	G	G	G	G	G	G	G	G	H	G	G	H	A	G	G	G	G	G	G	G
JAX00711143	20	43583074	0	C	T	C	C	C	C	C	C	T	C	C	H	C	C	C	C	C	C	C	C	C	C	C	C	T	C	C	C	C	C	C	C	C	C	H	C	C	H	T	C	C	C	C	C	C	C
JAX00711146	20	43599389	0	T	C	T	T	T	T	T	T	C	T	T	T	T	T	T	T	T	T	T	T	T	T	T	T	H	T	T	T	T	T	T	T	T	T	T	T	T	T	H	T	T	T	T	T	T	T
JAX00238982	20	43646941	0	T	C	T	T	T	T	T	T	C	T	T	N	T	T	T	T	T	T	T	T	T	T	T	T	C	T	T	T	T	T	T	T	T	T	H	T	T	H	C	T	T	T	T	T	T	T
JAX00178766	20	43654039	0	C	T	C	C	C	C	C	C	T	C	C	H	C	C	C	C	C	C	C	C	C	C	C	C	T	C	C	C	C	C	C	C	C	C	H	C	C	H	T	C	C	C	C	C	C	C
JAX00178768	20	43662506	0	A	G	A	A	A	A	A	A	G	A	A	G	A	A	A	A	A	A	A	A	A	N	A	A	G	N	A	A	A	A	A	A	A	A	N	A	H	G	G	A	A	A	A	A	A	A
JAX00711152	20	43679569	0	A	C	A	A	A	A	A	A	C	A	A	H	A	A	A	A	A	A	A	A	A	A	A	A	C	A	A	A	A	A	A	A	A	A	H	A	A	H	C	A	A	A	A	A	A	A
JAX00178769	20	43707039	0	T	G	T	T	T	T	T	T	G	T	T	H	T	T	T	T	T	T	T	T	T	T	T	T	G	T	T	T	T	T	T	T	T	T	H	T	T	H	G	T	T	T	T	T	T	T
JAX00178773	20	43740070	0	A	G	A	A	A	A	A	A	G	A	A	N	A	A	A	A	A	A	A	A	A	A	A	A	G	A	A	A	A	A	A	N	A	A	H	A	A	H	G	A	A	A	A	A	A	A
JAX00711157	20	43793263	0	G	A	G	G	G	G	G	G	A	G	G	H	N	G	N	G	G	G	G	G	G	G	G	G	A	G	G	G	G	G	G	G	G	G	H	G	G	H	A	G	G	G	G	G	G	G
JAX00178779	20	43822750	0	T	A	T	T	T	T	T	T	A	T	T	H	T	T	T	T	T	T	T	T	T	T	T	T	A	T	T	T	T	T	T	T	T	T	H	T	T	H	A	T	T	T	T	T	T	T
JAX00178780	20	43822864	0	A	G	A	A	A	A	A	A	G	A	A	H	A	A	A	A	A	A	A	A	A	A	A	A	G	A	A	A	A	A	A	A	A	A	H	A	A	H	G	A	A	A	A	A	A	A
JAX00711168	20	43870901	0	G	C	G	G	G	G	G	C	G	G	G	G	G	G	G	G	G	G	G	G	G	G	G	G	G	G	G	H	G	G	H	C	G	G	G	G	G	G	G	G	G	G	G	G	G	G
JAX00178785	20	43898036	0	A	G	A	A	A	A	A	A	G	A	A	H	A	A	A	A	A	A	A	A	A	A	A	A	G	A	A	A	A	A	A	A	A	A	H	A	A	H	G	A	A	A	A	A	A	A
JAX00178786	20	43898089	0	A	G	A	A	A	A	A	A	G	A	A	H	A	A	A	A	A	A	A	A	A	A	A	A	G	A	A	A	A	A	A	A	A	A	H	A	A	H	G	A	A	A	A	A	A	A
JAX00711174	20	43955928	0	T	G	T	T	T	T	T	T	G	T	T	H	T	T	T	T	T	T	T	T	T	T	T	T	G	T	T	T	T	T	T	T	T	T	H	T	T	H	G	T	T	T	T	T	T	T
JAX00178790	20	43991663	0	C	T	T	C	T	T	C	C	C	C	H	C	C	C	T	C	H	C	C	H	T	T	T	H	C	T	H	C	T	C	H	C	C	T	C	T	C	H	C	C	T	T	C	T	H	C
JAX00711177	20	43999904	0	C	A	C	C	C	C	C	C	A	C	C	C	C	C	C	C	C	C	C	C	C	C	C	C	C	C	C	C	C	C	C	C	C	C	C	C	C	C	H	C	C	C	C	C	C	C
JAX00711180	20	44060280	0	T	A	T	T	T	T	T	T	A	T	T	H	T	T	T	T	T	T	T	T	T	T	T	T	A	T	T	T	T	T	T	T	T	T	H	T	T	H	A	T	T	T	T	T	T	T
JAX00711183	20	44081719	0	A	G	A	A	A	A	A	G	G	A	A	H	A	A	A	A	A	A	A	A	A	A	A	A	G	A	A	H	A	A	H	G	A	A	H	A	A	H	G	A	A	A	A	A	A	A
JAX00711184	20	44086657	0	C	T	C	C	C	C	C	T	C	C	C	C	C	C	C	C	C	C	C	C	C	C	C	C	C	C	C	H	C	C	H	T	C	C	C	C	C	C	C	C	C	C	C	C	C	C
JAX00178803	20	44139271	0	T	C	T	T	T	T	T	T	C	T	T	N	T	T	T	T	T	T	T	T	T	T	T	T	N	T	T	T	T	T	T	T	T	T	H	T	T	H	C	T	T	T	T	T	T	T
JAX00178804	20	44140897	0	T	A	T	T	T	T	T	T	A	T	T	H	T	T	T	T	T	T	T	T	T	T	T	T	A	T	T	T	T	T	T	T	T	T	H	T	T	H	A	T	T	T	T	T	T	T
JAX00711186	20	44147312	0	A	G	A	A	A	A	A	A	G	G	A	H	A	G	A	A	A	A	H	H	A	A	A	A	G	A	A	A	A	A	A	A	G	A	H	A	A	H	G	A	A	A	A	A	A	A
JAX00711187	20	44164990	0	T	C	T	T	T	T	T	C	C	T	T	H	T	T	T	T	T	T	T	T	T	T	T	T	C	T	T	H	T	T	H	C	T	T	H	T	T	H	C	T	T	T	T	T	T	T
JAX00711189	20	44176736	0	C	T	C	C	C	C	C	C	T	T	C	H	C	T	C	C	C	C	H	H	C	C	C	C	T	C	C	C	C	C	C	C	T	C	H	C	C	H	T	C	C	C	C	C	C	C
JAX00178805	20	44178130	0	T	A	T	T	T	T	T	A	T	T	T	T	T	T	T	T	T	T	T	T	T	T	T	T	T	T	T	H	T	T	H	A	T	T	T	T	T	T	T	T	T	T	T	T	T	T
JAX00711192	20	44179402	0	C	A	C	C	C	C	C	A	C	C	C	C	C	C	C	C	C	C	C	C	C	C	C	C	C	C	C	H	C	C	H	A	C	C	C	C	C	C	C	C	C	C	C	C	C	C
JAX00711193	20	44183302	0	T	C	T	T	T	T	T	C	C	C	T	H	T	C	T	T	T	T	H	H	T	T	T	T	C	T	T	H	T	T	H	C	C	T	H	T	T	H	C	T	T	T	T	T	T	T
JAX00711195	20	44199254	0	C	T	C	C	C	C	C	C	C	T	C	C	C	T	C	C	C	C	H	N	C	C	C	C	C	C	C	C	C	C	C	C	T	C	C	C	C	C	C	C	C	C	C	C	C	C
JAX00178810	20	44227478	0	G	A	G	G	G	G	G	G	A	G	G	H	G	G	G	G	G	G	G	G	G	G	G	G	A	G	G	G	G	G	G	G	G	G	H	G	G	H	A	G	G	G	G	G	G	G
JAX00178811	20	44258932	0	T	A	T	T	T	T	T	A	T	T	T	T	T	T	T	T	T	T	T	T	T	T	T	T	T	T	T	H	T	T	H	A	T	T	T	T	T	T	T	T	T	T	T	T	T	T
JAX00178816	20	44299431	0	C	T	C	C	C	C	C	C	T	C	C	H	C	C	C	C	C	N	C	C	C	C	C	C	T	C	C	C	C	C	C	C	C	C	H	C	C	H	T	C	C	C	C	C	C	C
JAX00711213	20	44316731	0	C	T	C	C	C	C	C	C	T	C	C	H	C	C	C	C	C	C	C	C	C	C	C	C	T	C	C	C	C	C	C	C	C	C	H	C	C	H	T	C	C	C	C	C	C	C
JAX00711214	20	44335410	0	C	T	T	C	T	T	C	C	C	C	H	C	C	C	T	C	H	C	C	H	T	T	T	H	C	T	H	C	T	C	H	C	C	H	C	T	C	H	C	C	T	T	C	T	H	C
JAX00178819	20	44342589	0	T	C	C	T	C	C	T	C	C	C	H	H	T	C	C	T	H	T	H	C	C	C	C	H	C	C	H	H	C	T	C	C	C	C	H	C	T	C	C	T	C	C	T	C	H	T
JAX00711220	20	44343266	0	A	G	G	A	G	G	A	G	G	G	H	H	A	G	G	A	H	A	H	G	G	G	G	H	G	G	H	H	G	A	G	G	G	G	H	G	A	G	G	A	G	G	A	G	H	A
JAX00711222	20	44349084	0	G	C	G	G	G	G	G	C	G	G	G	G	G	G	G	G	G	G	G	G	G	G	G	G	G	G	G	H	G	G	H	C	G	G	G	G	G	G	G	G	G	G	G	G	G	G
JAX00711224	20	44373724	0	G	A	G	G	G	G	G	A	A	G	G	H	G	G	G	G	G	G	G	G	G	G	G	G	A	G	G	H	G	G	H	A	G	G	H	G	G	H	A	G	G	G	G	G	G	G
JAX00178821	20	44380968	0	C	G	C	C	C	C	C	C	G	C	C	H	C	C	C	C	C	C	C	C	C	C	C	C	G	C	C	C	C	C	C	C	C	C	H	C	C	H	G	C	C	C	C	C	C	C
JAX00178822	20	44393858	0	A	C	C	A	C	C	A	C	C	C	H	H	A	C	C	A	H	A	H	C	C	C	C	H	C	C	H	H	C	A	C	C	C	C	H	C	A	C	C	A	C	C	A	C	H	A
JAX00178823	20	44406085	0	C	T	T	C	T	T	C	T	T	T	H	H	C	T	T	C	H	C	H	T	T	T	T	H	T	T	H	H	T	C	T	T	T	T	H	T	C	T	T	C	T	T	C	T	H	C
JAX00178824	20	44406198	0	G	A	A	G	A	A	G	G	G	G	H	G	G	G	A	G	H	G	G	H	A	A	A	H	G	A	H	G	A	G	H	G	G	H	G	A	G	H	G	G	A	A	G	A	H	G
JAX00178825	20	44406888	0	T	C	C	T	C	C	T	T	T	C	H	T	T	C	C	T	H	T	H	C	C	C	C	H	T	C	H	T	C	T	H	T	C	C	T	C	T	N	T	T	C	C	T	C	H	T
JAX00711228	20	44410510	0	C	T	C	C	C	C	C	T	T	T	C	H	C	T	C	C	C	C	H	H	C	C	C	C	T	C	C	H	C	C	H	T	T	H	H	C	C	H	T	C	C	C	C	C	C	C
JAX00711231	20	44435733	0	T	C	T	T	T	T	T	T	T	C	T	T	T	C	T	T	T	T	H	H	T	T	T	T	T	T	T	T	T	T	T	T	C	H	T	T	T	T	T	T	T	T	T	T	T	T
JAX00711233	20	44439050	0	T	A	T	T	T	T	T	T	A	T	T	A	T	T	T	T	T	T	T	T	T	T	T	T	A	T	T	T	T	T	T	T	T	T	H	T	T	H	A	T	T	T	T	T	T	T
JAX00711235	20	44450615	0	G	A	G	G	G	G	G	A	G	G	G	G	G	G	G	G	G	G	G	G	G	G	G	G	G	G	G	H	G	G	H	A	G	G	G	G	G	G	G	G	G	G	G	G	G	G
JAX00178826	20	44454179	0	C	T	C	C	C	C	C	C	T	C	C	H	C	C	C	C	C	C	C	C	C	C	C	C	T	C	C	C	C	C	C	N	C	C	C	C	C	H	T	N	H	H	H	H	H	H
JAX00711240	20	44487557	0	C	A	C	C	C	C	C	A	A	A	C	H	C	A	C	C	C	C	H	H	C	C	C	C	A	C	C	H	C	C	H	A	A	N	H	C	C	H	A	C	C	C	C	C	C	C
JAX00178829	20	44501063	0	A	G	A	A	A	A	A	A	G	A	A	H	A	A	A	A	A	A	A	A	A	A	A	A	G	A	A	A	A	A	A	A	A	A	H	A	A	H	G	A	A	A	A	A	A	A
JAX00178831	20	44501768	0	C	T	C	C	C	C	C	T	T	T	N	H	C	T	C	C	C	C	H	H	C	C	C	C	T	C	C	H	C	C	H	T	T	H	H	C	C	H	T	C	C	C	C	C	C	C
JAX00178832	20	44538028	0	T	G	T	T	T	T	T	G	G	T	T	H	T	T	T	T	T	T	T	T	T	T	T	T	G	T	T	H	T	T	H	G	T	T	H	T	T	H	G	T	T	N	T	T	T	T
JAX00711244	20	44555257	0	C	T	C	C	C	C	C	T	C	C	C	C	C	C	C	C	C	C	C	C	C	C	C	C	C	C	C	N	C	C	H	T	C	C	C	C	C	C	C	C	C	C	C	C	C	C
JAX00711249	20	44575812	0	C	T	C	C	C	C	C	C	T	C	C	C	C	C	C	C	C	C	C	C	C	C	C	C	T	C	C	C	C	C	C	C	C	C	C	C	C	C	T	C	C	C	C	C	C	C
JAX00711250	20	44575933	0	G	A	G	G	G	G	G	A	G	A	G	G	G	A	G	G	G	G	H	H	G	G	G	G	G	G	G	H	G	G	H	A	A	H	G	G	G	G	G	G	G	G	G	G	G	G
JAX00178837	20	44596741	0	C	G	G	C	G	G	C	G	G	C	H	H	C	C	G	C	H	C	C	H	G	G	G	H	G	G	H	H	G	C	G	G	C	H	H	G	C	G	G	C	G	G	C	G	H	C
JAX00711254	20	44610807	0	C	T	C	C	C	C	C	T	C	C	C	C	C	C	C	C	C	C	C	C	C	C	C	C	C	C	C	H	C	C	N	T	C	C	C	C	C	C	C	C	C	C	C	C	C	C
JAX00178840	20	44628936	0	A	G	G	A	G	G	A	G	G	A	H	H	A	A	G	A	H	A	A	H	G	G	G	H	G	G	H	H	G	A	G	G	A	H	H	G	A	G	G	A	G	G	A	G	H	A
JAX00711256	20	44634118	0	A	G	G	A	G	G	A	A	A	A	H	A	A	A	G	A	H	A	A	H	G	G	G	H	A	G	H	A	G	A	H	A	A	H	A	G	A	H	A	A	G	G	A	G	H	A
JAX00711259	20	44639218	0	T	C	T	T	T	T	T	T	C	T	T	H	T	T	T	T	T	T	T	T	T	T	T	T	C	T	T	T	T	T	T	T	T	T	H	T	T	H	C	T	T	T	T	T	T	T
JAX00711260	20	44639437	0	G	C	C	G	C	C	G	C	C	G	H	H	G	G	C	G	H	G	G	H	C	C	C	H	C	C	H	H	C	G	C	C	G	H	H	C	G	C	C	G	C	C	G	C	H	G
JAX00711261	20	44640542	0	C	T	C	C	C	C	C	T	C	C	C	C	C	C	C	C	C	C	C	C	C	C	C	C	C	C	C	H	C	C	H	T	C	C	C	C	C	C	C	C	C	C	C	C	C	C
JAX00711262	20	44653421	0	A	G	A	A	A	A	A	G	G	A	A	H	A	A	A	A	A	A	A	A	A	A	A	A	G	A	A	H	A	A	H	G	A	A	H	A	A	H	G	A	A	A	A	A	A	A
JAX00178845	20	44692893	0	C	G	G	C	G	G	C	C	C	C	H	C	C	C	G	C	H	C	C	H	G	G	G	H	C	G	H	C	G	C	H	C	C	H	C	G	C	H	C	C	G	G	C	G	H	C
JAX00178846	20	44706819	0	G	A	G	G	G	G	G	A	A	G	G	G	G	G	G	G	G	G	G	G	G	G	G	G	A	G	G	H	G	G	H	A	G	G	N	G	G	N	A	G	G	G	G	G	G	G
JAX00711267	20	44727933	0	C	T	C	C	C	C	C	T	T	C	C	H	C	C	C	C	C	C	C	C	C	C	C	C	T	C	C	H	C	C	H	H	C	C	H	C	C	H	T	C	C	C	C	C	C	C
JAX00711268	20	44729398	0	C	A	C	C	C	C	C	A	C	C	C	C	C	C	C	C	C	C	C	C	C	C	C	C	C	C	C	H	C	C	H	H	C	C	C	C	C	C	C	C	C	C	C	C	C	C
JAX00178847	20	44734780	0	T	C	T	T	T	T	T	C	T	T	T	T	T	T	T	T	T	T	T	T	T	T	T	T	T	T	T	C	T	T	C	C	T	T	T	T	T	T	T	T	T	N	T	T	T	T
JAX00711269	20	44734872	0	G	C	G	G	G	G	G	G	C	G	G	C	G	G	G	G	G	G	G	G	G	G	G	G	C	G	G	G	G	G	G	G	G	G	C	G	G	C	C	G	G	G	G	G	G	G
JAX00711270	20	44749824	0	C	T	C	C	C	C	C	C	T	C	C	H	C	C	C	C	C	C	C	C	C	C	C	C	T	C	C	C	C	C	C	C	C	C	H	C	C	H	T	C	C	C	C	C	C	C
JAX00178851	20	44778613	0	T	C	T	T	T	T	T	T	C	T	T	H	T	T	T	T	T	T	T	T	T	T	T	T	C	T	T	T	T	T	T	T	T	T	H	T	T	H	C	T	T	T	T	T	T	T
JAX00711274	20	44787970	0	T	C	C	T	C	C	C	C	C	T	H	H	C	T	C	C	C	C	T	H	C	C	C	H	C	C	H	C	C	C	C	H	T	H	C	C	T	C	C	T	C	C	C	C	C	H
JAX00178852	20	44791695	0	C	T	T	C	T	T	T	C	C	C	H	C	T	C	T	T	T	T	C	H	T	T	T	H	H	T	H	N	T	T	H	C	C	N	T	T	C	T	H	C	T	T	T	T	T	H
JAX00178854	20	44822908	0	C	T	C	C	C	C	C	T	C	C	C	C	C	C	C	C	C	C	C	C	C	C	C	C	C	C	C	H	C	C	H	H	C	C	C	C	C	C	C	C	C	C	C	C	C	C
JAX00178856	20	44861126	0	A	T	A	A	A	A	A	T	A	A	A	A	A	A	A	A	A	A	A	A	A	A	A	A	A	A	A	H	A	A	H	H	A	A	A	A	A	A	A	A	A	A	A	A	A	A
JAX00711284	20	44890288	0	A	C	C	A	C	C	C	A	A	A	H	A	C	A	C	C	C	C	A	H	C	C	C	H	A	C	H	C	C	C	C	A	A	H	H	C	A	H	A	A	C	C	C	C	C	H
JAX00178860	20	44898149	0	T	C	T	T	T	T	T	C	C	T	T	T	T	T	T	T	T	T	T	T	T	T	T	T	N	T	T	T	T	T	T	T	T	T	T	T	T	T	N	T	T	T	T	T	T	T
JAX00711286	20	44923631	0	G	A	G	G	G	G	G	A	A	G	G	H	G	G	G	G	G	G	G	G	G	G	G	G	A	G	G	H	G	G	H	H	G	G	H	G	G	H	A	G	G	G	G	G	G	G
JAX00711287	20	44925070	0	C	T	C	C	C	C	C	C	T	C	C	H	C	C	C	C	C	C	C	C	C	C	C	C	T	C	C	C	C	C	C	C	C	C	H	C	C	H	T	C	C	C	C	C	C	C
JAX00178864	20	44942009	0	A	T	A	A	A	A	A	T	T	A	A	H	A	A	A	A	A	A	A	A	A	A	A	A	T	A	A	H	A	A	H	H	A	A	H	A	A	H	T	A	A	A	A	A	A	A
JAX00711288	20	44942120	0	C	A	C	C	C	C	C	A	A	C	C	H	C	C	C	C	C	C	C	C	C	C	C	C	A	C	C	N	C	C	A	H	C	C	H	C	C	H	A	C	C	C	C	C	C	C
JAX00178866	20	44981406	0	A	C	A	A	A	A	A	C	A	A	A	A	A	A	A	A	A	A	A	A	A	A	A	A	A	A	A	C	A	A	C	C	A	A	A	A	A	A	A	A	A	A	A	A	A	A
JAX00711292	20	44982301	0	C	T	C	C	C	C	C	T	C	C	C	C	C	C	C	C	C	C	C	C	C	C	C	C	C	C	C	H	C	C	H	H	C	C	C	C	C	C	C	C	C	C	C	C	C	C
JAX00711293	20	44982573	0	A	G	A	A	A	A	A	A	G	A	A	H	A	A	A	A	A	A	A	A	A	A	A	A	G	A	A	A	A	A	A	A	A	N	H	A	A	H	G	A	A	A	A	A	A	A
JAX00711294	20	44982651	0	T	G	T	T	T	T	T	G	T	T	T	T	T	T	T	T	T	T	T	T	T	T	T	T	T	T	T	H	T	T	H	H	T	T	T	T	T	T	T	T	T	T	T	T	T	T
JAX00711296	20	44990018	0	G	A	G	G	G	G	G	A	G	G	G	G	G	G	G	G	G	G	G	G	G	G	G	G	G	G	G	H	G	G	H	H	G	G	G	G	G	G	G	G	G	G	G	G	G	G
JAX00711298	20	45008734	0	T	C	T	T	T	T	T	T	C	T	T	H	T	T	T	T	T	T	T	T	T	T	T	T	C	T	T	T	T	T	T	T	T	T	H	T	T	H	C	T	T	T	T	T	T	T
JAX00178869	20	45021585	0	A	C	A	A	A	A	A	C	C	A	A	H	A	A	A	A	A	A	A	A	A	A	A	A	C	A	A	H	A	A	H	H	A	A	H	A	A	H	C	A	A	A	A	A	A	A
JAX00711299	20	45049870	0	C	T	C	C	C	C	C	C	T	C	C	H	C	C	C	C	C	C	C	C	C	C	C	C	T	C	C	C	C	C	C	C	C	C	H	C	C	H	T	C	C	N	C	C	C	C
JAX00178872	20	45058819	0	G	A	G	G	G	G	G	A	G	G	G	G	G	G	G	G	G	G	G	G	G	G	G	G	G	G	G	H	G	G	H	H	G	G	G	G	G	G	G	G	G	G	G	G	G	G
JAX00178874	20	45100621	0	G	A	G	G	G	G	G	A	A	G	G	H	G	G	G	G	G	G	G	G	G	G	G	G	A	G	G	H	G	G	H	H	G	G	H	G	G	H	A	G	G	G	G	G	G	G
JAX00178879	20	45146658	0	G	A	G	G	G	G	G	G	A	G	G	H	G	G	G	G	G	G	G	G	G	G	G	G	A	G	G	G	G	G	G	G	G	G	H	G	G	N	A	G	G	G	G	G	G	G
JAX00239001	20	45230578	0	A	G	A	A	A	A	A	G	G	A	A	H	A	A	A	A	A	A	A	A	A	A	A	A	G	A	A	H	A	A	H	H	A	A	H	A	A	H	G	A	A	A	A	A	A	A
JAX00178883	20	45231393	0	G	T	G	G	G	G	G	T	T	G	G	H	G	G	G	G	G	G	G	G	G	G	G	G	T	G	G	H	G	G	H	H	G	G	H	G	G	H	T	G	G	G	G	G	G	G
JAX00178885	20	45233355	0	C	T	C	C	C	C	C	C	T	C	C	H	C	C	C	C	C	C	C	C	C	C	C	C	T	C	C	C	C	C	C	C	C	C	H	C	C	H	T	C	C	C	C	C	C	C
JAX00711312	20	45240183	0	C	A	C	C	C	C	C	A	C	C	C	C	C	C	C	C	C	C	C	C	C	C	C	C	C	C	C	H	C	C	H	H	C	C	C	C	C	C	C	C	C	C	C	C	C	C
JAX00711313	20	45240935	0	T	G	T	T	T	T	T	G	G	T	T	H	T	T	T	T	T	T	T	T	T	T	T	T	G	T	T	H	T	T	H	H	T	T	H	T	T	H	G	T	T	T	T	T	T	T
JAX00178887	20	45259338	0	C	T	C	C	C	C	C	T	T	C	C	H	C	C	C	C	C	C	C	C	C	C	C	C	T	C	C	H	C	C	H	H	C	C	H	C	C	H	T	C	C	C	C	C	C	C
JAX00178888	20	45261889	0	G	A	G	G	G	G	G	G	G	A	G	G	G	A	N	G	G	G	H	N	G	G	G	G	G	G	G	G	G	G	G	G	A	N	G	G	G	G	G	G	G	G	G	G	G	G
JAX00711320	20	45285138	0	A	C	A	A	A	A	A	A	A	C	A	A	A	C	A	A	A	A	H	H	A	A	A	A	A	A	A	A	A	A	A	A	C	H	A	A	A	A	A	A	A	A	A	A	A	A
JAX00178891	20	45313872	0	T	A	A	T	A	A	A	T	T	T	H	T	A	T	A	A	A	A	T	H	A	A	A	H	T	A	H	H	A	A	H	T	T	H	H	A	T	H	T	T	A	A	A	A	A	H
JAX00178893	20	45338656	0	A	G	A	A	A	A	A	G	G	A	A	H	A	A	A	A	A	A	A	A	A	A	A	A	G	A	A	H	A	A	H	H	A	A	H	A	A	H	G	A	A	N	A	A	A	A
JAX00178894	20	45340529	0	C	T	C	C	C	C	C	T	T	C	C	H	C	C	C	C	C	C	C	C	C	C	C	C	T	C	C	H	C	C	H	H	C	C	H	C	C	H	T	C	C	C	C	C	C	C
JAX00711328	20	45349505	0	A	G	A	A	A	A	A	G	A	A	A	A	A	A	A	A	A	A	A	A	A	A	A	A	A	A	A	H	A	A	H	H	A	A	A	A	A	A	A	A	A	A	A	A	A	A
JAX00711336	20	45408472	0	A	T	A	A	A	A	A	T	T	T	A	H	A	T	A	A	A	A	H	H	A	A	A	A	T	A	A	H	A	A	H	H	T	H	N	A	A	H	T	A	A	A	A	A	A	A
JAX00178900	20	45423957	0	A	G	A	A	A	A	A	G	G	A	A	H	A	A	A	A	A	A	A	A	A	A	A	A	G	A	A	H	A	A	H	H	A	A	H	A	A	H	G	A	A	A	A	A	A	A
JAX00178901	20	45458555	0	C	T	C	C	C	C	C	T	T	C	C	H	C	C	C	C	C	C	C	C	C	C	C	C	T	C	C	H	C	C	N	H	C	C	H	C	C	H	T	C	C	C	C	C	C	C
JAX00711342	20	45464661	0	C	T	C	C	C	C	C	T	C	C	C	C	C	C	C	C	C	C	C	C	C	C	C	C	C	C	C	H	C	C	H	H	C	C	C	C	C	C	C	C	C	C	C	C	C	C
JAX00178903	20	45476251	0	T	A	A	T	A	A	A	T	T	A	H	T	A	A	A	A	A	A	H	A	A	A	A	H	T	A	H	H	A	A	H	T	A	A	H	A	T	N	T	T	A	A	A	A	A	H
JAX00178904	20	45500916	0	C	A	A	C	A	A	A	C	C	A	H	C	A	A	A	A	A	A	H	A	A	A	A	H	C	A	H	H	A	A	H	C	A	A	H	A	C	H	C	C	A	A	A	A	A	H
JAX00178905	20	45500994	0	C	G	G	C	G	G	G	C	C	G	H	C	G	G	G	G	G	G	H	G	G	G	G	H	C	G	H	H	G	G	H	C	G	G	H	G	C	H	C	C	G	G	G	G	G	H
JAX00178906	20	45517970	0	C	T	T	C	C	C	C	C	C	C	H	C	C	C	H	C	C	C	C	H	C	C	T	H	C	C	C	C	T	C	C	C	C	H	C	C	C	C	C	C	T	C	C	T	H	C
JAX00178907	20	45533918	0	A	T	T	A	T	T	T	T	T	T	H	H	T	T	T	T	T	T	H	T	T	T	T	H	T	T	H	T	T	T	T	N	T	T	T	T	A	T	T	A	T	T	T	T	T	H
JAX00178908	20	45536169	0	T	C	C	T	C	C	C	C	C	C	H	H	C	C	C	C	C	C	H	C	C	C	C	H	C	C	H	C	C	C	C	H	C	C	C	C	T	C	C	T	C	C	C	C	C	H
JAX00178909	20	45537587	0	G	A	A	G	A	A	A	A	A	A	H	H	A	A	A	A	A	A	H	A	A	A	A	H	A	A	H	A	A	A	A	G	A	A	A	A	G	A	A	G	A	A	A	A	A	H
JAX00711353	20	45583036	0	A	T	A	A	A	A	A	T	A	A	A	A	A	A	A	A	A	A	A	A	A	A	A	A	A	A	A	H	A	A	H	H	A	A	A	A	A	A	A	A	A	A	A	A	A	A
JAX00178915	20	45619445	0	C	T	C	C	C	C	C	T	C	C	C	C	C	C	C	C	C	C	C	C	C	C	C	C	C	C	C	H	C	C	H	H	C	C	C	C	C	C	C	C	C	C	C	C	C	C
JAX00178918	20	45679479	0	G	A	A	G	A	A	A	G	G	A	H	G	A	A	A	A	A	A	H	A	A	A	A	H	H	A	H	A	A	A	A	G	A	A	A	A	G	A	H	G	A	A	A	A	A	H
JAX00711361	20	45679608	0	T	G	T	T	T	T	T	G	G	T	T	H	T	T	T	T	T	T	T	T	T	T	T	T	G	T	T	H	T	T	H	H	T	T	H	T	T	H	G	T	T	T	T	T	T	T
JAX00239004	20	45684664	0	T	C	T	T	T	T	T	T	C	T	T	H	T	T	T	T	T	T	T	T	T	T	T	T	C	T	T	T	T	T	T	T	T	T	H	T	T	H	C	T	T	T	T	T	T	T
JAX00239005	20	45684804	0	C	T	C	C	C	C	C	T	T	C	C	H	C	C	C	C	C	C	C	C	C	C	C	C	T	C	C	H	C	C	H	H	C	C	H	C	C	H	T	C	C	C	C	C	C	C
JAX00178919	20	45703690	0	T	C	T	T	T	T	T	C	C	T	T	H	T	T	T	T	T	T	T	T	T	T	T	T	C	T	T	H	T	T	H	H	T	T	H	T	T	H	C	T	T	T	T	T	T	T
JAX00178920	20	45703802	0	G	A	G	G	G	G	G	G	A	G	G	G	G	G	G	G	G	G	G	G	G	G	G	G	A	G	G	G	G	G	G	G	G	G	H	G	G	H	A	G	G	G	G	G	G	G
JAX00711366	20	45710890	0	A	G	A	A	A	A	A	G	A	A	A	A	A	A	A	A	A	A	A	A	A	A	A	A	A	A	A	H	A	A	H	H	A	A	A	A	A	A	A	A	A	A	A	A	A	A
JAX00711367	20	45711321	0	T	A	T	T	T	T	T	A	T	T	T	T	T	T	T	T	T	T	T	T	T	T	T	T	T	T	T	A	T	T	A	A	T	T	T	T	T	T	T	T	T	T	T	T	T	T
JAX00178927	20	45790126	0	T	A	T	T	T	T	T	T	A	T	T	H	T	T	T	T	T	T	T	T	T	T	T	T	A	T	T	T	T	T	T	T	T	T	H	T	T	H	A	T	T	T	T	T	T	T
JAX00178932	20	45847369	0	C	T	C	C	C	C	C	C	T	C	C	H	C	C	C	C	C	C	C	C	C	C	C	C	T	C	C	C	C	C	C	C	C	C	H	C	C	H	T	C	C	C	C	C	C	C
JAX00711373	20	45864077	0	G	A	G	G	G	G	G	G	A	G	G	H	G	G	G	G	G	G	G	G	G	G	G	G	A	G	G	G	G	G	G	G	G	G	H	G	G	H	A	G	G	G	G	G	G	G
JAX00711382	20	45889130	0	C	T	C	C	C	C	C	C	T	C	C	C	C	C	C	C	C	C	C	C	C	C	C	C	T	C	C	C	C	C	C	C	C	C	C	C	C	H	H	C	C	C	C	C	C	C
JAX00178934	20	45889415	0	A	G	G	A	G	G	G	A	A	G	H	A	G	G	G	G	G	G	H	G	G	G	G	H	A	G	H	H	G	G	H	A	G	G	H	G	A	H	A	H	G	G	G	G	G	H
JAX00178935	20	45889600	0	A	C	A	A	A	A	A	A	C	A	A	N	A	A	A	A	A	A	A	A	A	A	A	A	H	A	A	A	A	A	A	A	A	A	H	A	A	H	C	A	A	N	A	A	A	N
JAX00178936	20	45915965	0	G	A	A	G	A	A	A	A	A	A	H	H	A	A	A	A	A	A	H	A	A	A	A	H	A	A	H	A	A	A	A	H	A	A	A	A	G	A	A	G	A	A	A	A	A	H
JAX00178939	20	45948668	0	A	T	A	A	A	A	A	T	A	A	A	A	A	A	A	A	A	A	A	A	A	A	A	A	A	A	A	H	A	A	H	N	A	A	A	A	A	A	A	A	A	A	A	A	A	A
JAX00711398	20	46011224	0	C	G	G	C	G	G	G	C	C	G	H	C	G	G	G	G	G	G	H	G	G	G	G	H	C	G	H	H	G	G	H	C	G	G	H	G	C	H	C	C	G	G	G	G	G	H
JAX00178943	20	46025581	0	C	T	C	C	C	C	C	T	T	C	C	H	C	C	C	C	C	C	C	C	C	C	C	C	T	C	C	H	C	C	H	H	C	C	H	C	C	H	T	C	C	C	C	C	C	C
JAX00178945	20	46026455	0	T	A	T	T	T	T	T	A	A	T	T	H	T	T	T	T	T	T	T	T	T	T	T	T	A	T	T	H	T	T	H	H	T	T	H	T	T	H	A	T	T	T	T	T	T	T
JAX00178947	20	46052655	0	C	T	C	C	C	C	C	T	C	C	C	C	C	C	C	C	C	C	C	C	C	C	C	C	C	C	C	H	C	C	H	H	C	C	C	C	C	C	C	C	C	C	C	C	C	C
JAX00711400	20	46067437	0	C	T	C	C	C	C	C	C	T	C	C	H	C	C	C	C	C	C	C	C	C	C	C	C	T	C	C	C	C	C	C	C	C	C	H	C	C	H	T	C	C	C	C	C	C	C
JAX00711403	20	46089242	0	C	A	C	C	C	C	C	C	A	C	C	H	C	C	C	C	C	C	C	C	C	C	C	C	A	C	C	C	C	C	C	C	C	C	H	C	C	H	A	C	C	C	C	C	C	C
JAX00178950	20	46098585	0	C	G	G	C	G	G	G	G	G	G	H	H	G	G	G	G	G	G	H	G	G	G	G	H	G	G	H	G	G	G	G	H	G	G	G	G	C	G	G	C	G	G	G	G	G	H
JAX00178951	20	46105415	0	T	G	G	T	G	G	G	G	G	G	H	H	G	G	G	G	G	G	H	G	G	G	G	H	G	G	H	G	G	G	G	H	G	G	G	G	T	G	G	T	G	G	G	G	G	H
JAX00178953	20	46131039	0	C	T	C	C	C	C	C	T	T	C	C	H	C	C	C	C	C	C	C	C	C	C	C	C	T	C	C	H	C	C	H	H	C	C	H	C	C	H	T	C	C	C	C	C	C	C
JAX00178954	20	46131068	0	G	T	G	G	G	G	G	G	T	G	G	H	G	G	G	G	G	G	G	G	G	G	G	G	T	G	G	G	G	G	G	G	G	G	N	G	G	N	T	G	G	G	G	G	G	G
JAX00239012	20	46174473	0	C	A	C	C	C	C	C	C	A	C	C	H	C	C	C	C	C	C	C	C	C	C	C	C	A	C	C	C	C	C	C	C	C	C	N	C	C	H	A	C	C	C	C	C	C	C
JAX00711412	20	46214230	0	A	G	A	A	A	A	A	G	G	A	A	H	A	A	A	A	A	A	A	A	A	A	A	A	G	A	A	H	A	A	H	H	A	A	H	A	A	H	G	A	A	H	A	A	A	A
JAX00711413	20	46214550	0	A	G	A	A	A	A	A	G	A	A	H	H	H	H	H	H	H	H	H	H	H	H	H	H	H	H	H	H	H	H	G	N	H	H	H	H	H	H	H	H	H	H	H	H	H	H
JAX00178960	20	46231355	0	A	C	A	A	A	A	A	C	C	A	A	H	A	A	A	A	A	A	A	A	A	A	A	A	C	A	A	H	A	A	H	H	A	A	H	A	A	H	C	A	A	A	A	A	A	A
JAX00711415	20	46234622	0	T	G	T	T	T	T	T	T	G	T	T	H	T	T	T	T	T	T	T	T	T	T	T	T	G	T	T	T	H	T	T	T	T	T	H	H	T	H	G	T	T	T	T	T	H	T
JAX00711416	20	46235306	0	A	G	A	A	A	A	A	G	G	G	A	H	A	G	A	A	A	A	H	H	A	A	A	A	G	A	A	H	A	A	H	H	G	H	H	A	A	H	G	A	A	A	A	A	A	A
JAX00711417	20	46254038	0	C	G	C	C	C	C	C	C	G	C	C	H	C	C	C	C	C	C	C	C	C	C	C	C	G	C	C	C	C	C	C	C	C	C	H	C	C	H	G	C	C	C	C	C	C	C
JAX00711420	20	46270915	0	C	G	C	C	C	C	C	G	G	G	C	H	C	G	C	C	C	C	H	H	C	C	C	C	G	C	C	H	C	C	H	H	G	H	H	C	C	H	G	C	C	C	C	C	C	C
JAX00178964	20	46314712	0	T	C	T	T	T	T	T	C	T	T	T	T	T	T	T	T	T	T	T	T	T	T	T	T	T	T	T	T	T	T	T	T	T	T	T	T	T	T	T	T	T	T	T	T	T	T
JAX00711422	20	46323345	0	G	A	G	G	G	G	G	A	G	G	G	G	G	G	G	G	G	G	G	G	G	G	G	G	G	G	G	H	G	G	H	H	G	G	G	G	G	G	G	G	G	G	G	G	G	G
JAX00711423	20	46361239	0	A	C	A	A	A	A	A	C	C	C	A	H	A	C	A	A	A	A	H	H	A	A	A	A	C	A	A	H	A	A	H	H	C	H	H	A	A	N	C	A	A	A	A	A	A	A
JAX00178970	20	46378359	0	C	T	C	C	C	C	C	T	T	C	C	H	C	C	C	C	C	C	C	C	C	C	C	C	T	C	C	H	C	C	H	H	C	C	H	C	C	H	T	C	C	C	C	C	C	C
JAX00178971	20	46381987	0	A	G	A	A	A	A	A	G	G	A	A	H	A	A	A	A	A	A	A	A	A	A	A	A	G	A	A	H	A	A	H	H	A	A	H	A	A	H	G	A	A	A	A	A	A	A
JAX00178975	20	46420309	0	C	A	C	C	C	C	C	C	A	C	C	H	C	C	C	C	C	C	C	C	C	C	C	C	A	C	C	C	C	C	C	C	C	C	H	C	C	N	A	C	C	C	C	C	C	C
JAX00711429	20	46438364	0	T	C	T	T	T	T	T	T	C	T	T	H	T	T	T	T	T	T	T	T	T	T	T	T	C	T	T	T	T	T	T	T	T	T	H	T	T	H	C	T	T	T	T	T	T	T
JAX00711430	20	46438892	0	T	C	T	T	T	T	T	C	C	C	T	H	T	C	T	T	T	T	H	H	T	T	T	T	C	T	T	H	T	T	H	H	C	H	H	T	T	H	H	T	T	T	T	T	T	T
JAX00239017	20	46441843	0	G	A	G	G	G	G	G	A	A	A	G	G	G	H	G	G	G	G	G	G	G	G	G	G	H	G	G	G	G	G	G	G	H	G	G	G	G	G	H	G	G	G	G	G	G	G
JAX00178978	20	46479876	0	T	A	T	T	T	T	T	T	A	T	T	H	T	H	T	T	T	T	T	T	T	T	T	T	A	T	T	T	T	T	T	T	H	T	N	T	T	H	A	T	T	T	T	T	T	T
JAX00711437	20	46534426	0	T	C	T	T	T	T	T	C	T	T	T	T	T	T	T	T	T	T	T	T	T	T	T	T	T	T	T	H	T	T	H	H	T	T	T	T	T	T	T	T	T	T	T	T	T	T
JAX00178985	20	46581611	0	A	G	A	A	A	A	A	A	G	A	A	G	A	A	A	A	A	A	A	A	A	A	A	A	G	A	A	A	A	A	A	A	A	A	G	A	A	G	G	A	A	A	A	A	A	A
JAX00178986	20	46581795	0	A	T	A	A	A	A	A	T	T	A	A	H	A	A	A	A	A	A	A	A	A	A	A	A	T	A	A	H	A	A	H	H	A	A	H	A	A	H	T	A	A	A	A	A	A	A
JAX00178987	20	46581959	0	C	A	C	C	C	C	C	C	A	C	C	H	C	C	C	C	C	C	C	C	C	C	C	C	A	C	C	C	C	C	C	C	C	C	H	C	C	C	A	C	C	C	C	C	C	C
JAX00178994	20	46699528	0	C	T	C	C	C	C	C	T	C	C	C	C	C	C	C	C	C	C	C	C	C	C	C	C	C	C	C	H	C	C	H	H	C	C	C	C	C	C	C	C	C	C	C	C	C	C
JAX00178996	20	46699585	0	C	A	C	C	C	C	C	A	C	C	C	C	C	C	C	C	C	C	C	C	C	C	C	C	C	C	C	A	C	C	A	A	C	C	C	C	C	C	C	C	C	C	C	C	C	C
JAX00711446	20	46713427	0	A	T	A	A	A	A	A	T	T	A	A	H	A	A	A	A	A	A	A	A	A	A	A	A	T	A	A	H	A	A	H	H	A	A	H	A	A	H	T	A	A	A	A	A	A	A
JAX00711451	20	46735255	0	G	A	G	G	G	G	G	G	A	G	G	H	G	G	G	G	G	G	G	G	G	G	G	G	A	G	G	G	G	G	G	G	G	G	H	G	G	H	A	G	G	G	G	G	G	G
JAX00711455	20	46748611	0	G	A	G	G	G	G	G	G	A	G	G	H	G	G	G	G	G	G	G	G	G	G	G	G	A	G	G	G	G	G	G	G	G	G	H	G	G	H	A	G	G	G	G	G	G	G
JAX00711464	20	46816583	0	T	G	T	T	T	T	T	T	G	T	T	H	T	T	T	T	T	T	T	T	T	T	T	T	G	T	T	T	T	T	T	T	T	T	H	T	T	H	G	T	T	T	T	T	T	T
JAX00179002	20	46819412	0	C	T	C	C	C	C	C	C	T	C	C	H	C	C	C	C	C	C	C	C	C	C	C	C	T	C	C	C	C	C	C	C	C	C	H	C	C	H	T	C	C	C	C	C	C	C
JAX00179009	20	46902253	0	T	C	T	T	T	T	T	C	C	T	T	H	T	T	T	T	T	T	T	T	T	T	T	T	C	T	T	H	T	T	H	H	T	T	H	T	T	H	C	T	T	T	T	T	T	T
JAX00711468	20	46902531	0	T	C	T	T	T	T	T	T	C	T	T	H	T	T	T	T	T	T	T	T	T	T	T	T	C	T	T	T	T	T	T	T	T	T	H	T	T	H	C	T	T	T	T	T	T	T
JAX00711470	20	46922864	0	A	G	A	A	A	A	A	G	G	A	A	N	A	A	A	A	A	A	A	A	A	A	A	A	G	A	A	A	A	A	A	A	A	A	A	A	A	A	H	A	A	A	A	A	A	A
JAX00711474	20	46944316	0	G	C	G	G	G	G	G	C	G	G	G	G	G	G	N	G	G	G	G	G	G	G	G	G	G	G	N	H	G	G	H	H	G	G	G	G	G	G	G	H	G	N	G	G	G	N
JAX00179016	20	47027316	0	G	A	G	G	G	G	G	G	A	G	G	N	G	G	G	G	G	G	G	G	G	G	G	G	A	G	G	G	G	G	G	G	G	G	H	G	G	H	A	G	G	G	G	G	G	G
JAX00711480	20	47053016	0	G	A	G	G	G	G	G	A	G	G	G	G	G	G	G	G	G	G	G	G	G	G	G	G	G	G	G	H	G	G	H	H	G	G	G	G	G	G	G	G	G	G	G	G	G	G
JAX00179021	20	47064084	0	T	C	T	T	T	T	T	T	C	T	T	H	T	T	T	T	T	T	T	T	T	T	T	T	C	T	T	T	T	T	T	T	T	T	H	T	T	H	C	T	T	T	T	T	T	T
JAX00711483	20	47087898	0	C	G	C	C	C	C	C	C	G	C	C	H	C	C	C	C	C	C	C	C	C	C	C	C	G	C	C	C	C	C	C	C	C	C	H	C	C	H	G	C	C	C	C	C	C	C
JAX00711485	20	47092431	0	A	G	A	A	A	A	A	A	G	A	A	H	A	A	A	A	A	A	A	A	A	A	A	A	G	A	A	A	A	A	A	A	A	A	H	A	A	H	G	A	A	A	A	A	A	A
JAX00711486	20	47100723	0	G	A	G	G	G	G	G	A	G	G	G	G	G	G	G	G	G	G	G	G	G	G	G	G	G	G	G	H	G	G	H	H	G	G	G	G	G	G	G	G	G	G	G	G	G	G
JAX00179026	20	47138903	0	T	C	T	T	T	T	T	C	C	T	T	H	T	T	T	T	T	T	T	T	T	T	T	T	C	T	T	H	T	T	H	H	T	T	H	T	T	H	C	T	T	T	T	T	T	T
JAX00711489	20	47153586	0	A	G	A	A	A	A	A	G	A	A	A	A	A	A	A	A	A	A	A	A	A	A	A	A	A	A	A	H	A	A	H	H	A	A	A	A	A	A	A	A	A	A	A	A	A	A
JAX00711491	20	47165132	0	C	G	C	C	C	C	C	G	C	C	C	C	C	C	C	C	C	C	C	C	C	C	C	C	C	C	C	H	C	C	H	H	C	C	C	C	C	C	C	C	C	C	C	C	C	C
JAX00711492	20	47171736	0	C	G	C	C	C	C	C	C	G	C	C	H	C	C	C	C	C	C	C	C	C	C	C	C	G	C	C	C	C	C	C	C	C	C	H	C	C	H	G	C	C	C	C	C	C	C
JAX00179029	20	47178179	0	C	G	C	C	C	C	C	C	G	C	C	H	C	C	C	C	C	C	C	C	C	C	C	C	G	C	C	C	C	C	C	C	C	C	H	C	C	H	G	C	C	C	C	C	C	C
JAX00239028	20	47205146	0	A	G	A	A	A	A	A	G	G	A	A	G	A	A	A	A	A	A	A	A	A	A	A	A	G	A	A	G	A	A	G	G	A	A	G	A	A	G	G	A	A	A	A	A	A	A
JAX00711495	20	47207975	0	C	A	C	C	C	C	C	A	C	C	C	C	C	C	C	C	C	C	C	C	C	C	C	C	C	C	C	H	C	C	H	H	C	C	C	C	C	C	C	C	C	C	C	C	C	C
JAX00179031	20	47219204	0	A	G	A	A	A	A	A	G	G	A	A	H	A	A	A	A	A	A	A	A	A	A	A	A	G	A	A	H	A	A	H	H	A	A	H	A	A	H	G	A	A	A	A	A	A	A
JAX00711498	20	47249377	0	A	G	A	A	A	A	A	A	G	A	A	H	A	A	A	A	A	A	A	A	A	A	A	A	G	A	A	A	A	A	A	A	A	A	H	A	A	H	G	A	A	A	A	A	A	A
JAX00179035	20	47255048	0	G	A	G	G	G	G	G	G	A	G	G	H	G	G	G	G	G	G	G	G	G	G	G	G	A	G	G	G	G	G	G	G	G	G	H	G	G	H	A	G	G	G	G	G	G	G
JAX00179036	20	47255080	0	C	T	C	C	C	C	C	C	T	C	C	H	C	C	C	C	C	C	C	C	C	C	C	C	T	C	C	C	C	C	C	C	C	C	H	C	C	H	T	C	C	C	C	C	C	C
JAX00711502	20	47325350	0	C	A	C	C	C	C	C	C	A	C	C	H	C	C	C	C	C	C	C	C	C	C	C	C	A	C	C	C	C	C	C	C	C	C	H	C	C	H	A	C	C	C	C	C	C	C
JAX00179042	20	47356852	0	C	G	G	C	C	C	C	C	C	C	H	C	C	C	H	C	C	C	C	H	C	C	G	H	C	C	C	C	G	C	C	C	C	H	C	C	C	C	C	C	G	C	C	G	C	C
JAX00239031	20	47380859	0	T	G	T	T	T	T	T	T	G	T	T	H	T	T	T	T	T	T	T	T	T	T	T	T	G	T	T	T	T	T	T	T	T	T	H	T	T	H	G	T	T	T	T	T	T	T
JAX00711508	20	47392481	0	C	T	C	C	C	C	C	C	T	C	C	H	C	C	C	C	C	C	C	C	C	C	C	C	T	C	C	C	C	C	C	C	C	C	H	C	C	H	T	C	C	C	C	C	C	C
JAX00239033	20	47415917	0	A	C	A	A	A	A	A	A	C	A	A	H	A	A	A	A	A	A	A	A	A	A	A	A	C	A	A	A	A	A	A	A	A	A	H	A	A	H	C	A	A	A	A	A	A	A
JAX00179046	20	47425079	0	C	T	C	C	C	C	C	C	T	C	C	C	C	C	C	C	C	C	C	C	C	C	C	C	H	C	C	C	C	C	C	C	C	C	C	C	C	C	H	C	C	C	C	C	C	C
JAX00711512	20	47455117	0	G	A	G	G	G	G	G	G	G	A	G	G	G	A	G	G	G	G	H	H	G	G	G	G	G	G	G	G	G	G	G	G	A	H	G	G	G	G	G	G	G	G	G	G	G	G
JAX00179050	20	47459078	0	T	A	T	T	T	T	T	T	A	T	T	H	T	T	T	T	T	T	T	T	T	T	T	T	A	T	T	T	T	T	T	T	T	T	H	T	T	H	A	T	T	T	T	T	T	T
JAX00179054	20	47500007	0	T	G	T	T	T	T	T	T	G	T	T	H	T	T	T	T	T	T	T	T	T	T	T	T	H	T	T	T	T	T	T	T	T	T	T	T	T	T	G	T	T	T	T	T	T	T
JAX00711520	20	47575005	0	T	C	T	T	T	T	T	T	C	T	T	H	T	T	T	T	T	T	T	T	T	T	T	T	C	T	T	T	T	T	T	T	T	T	H	T	T	H	C	T	T	T	T	T	T	T
JAX00711523	20	47587952	0	G	A	G	G	G	G	G	G	A	G	G	H	G	G	G	G	G	G	G	G	G	G	G	G	A	G	G	G	G	G	G	G	G	G	H	G	G	H	A	G	G	G	G	G	G	G
JAX00711524	20	47603552	0	G	C	G	G	G	G	G	G	C	G	G	H	G	G	G	G	G	G	G	G	G	G	G	G	C	G	G	G	G	G	G	G	G	G	H	G	G	H	C	G	G	G	G	G	G	G
JAX00179061	20	47619383	0	G	A	A	G	A	A	A	G	G	G	H	G	A	G	A	A	A	A	G	H	A	A	A	H	G	A	H	H	A	A	H	G	G	H	H	A	G	H	G	G	A	A	A	A	A	H
JAX00179062	20	47621277	0	G	A	G	G	G	G	G	G	A	G	G	H	G	G	G	G	G	G	G	G	G	G	G	G	A	G	G	G	G	G	G	G	G	G	G	G	G	G	A	G	G	G	G	G	G	G
JAX00179064	20	47658031	0	A	C	A	A	A	A	A	A	C	A	A	H	A	A	A	A	A	A	A	A	A	A	A	A	C	A	A	A	A	A	A	A	A	A	H	A	A	H	C	A	A	A	A	A	A	A
JAX00711530	20	47662445	0	G	A	G	G	G	G	G	G	A	G	G	N	G	G	G	G	G	G	G	G	G	G	G	G	A	G	G	G	G	G	G	G	G	G	H	G	G	H	A	G	G	G	G	G	G	G
JAX00179068	20	47700291	0	C	G	C	C	C	C	C	C	G	C	C	H	C	C	C	C	C	C	C	C	C	C	C	C	G	C	N	C	C	C	C	C	C	C	H	C	C	H	G	C	C	C	C	C	C	C
JAX00711536	20	47724408	0	A	C	C	A	C	C	C	A	A	A	H	A	C	A	C	C	C	C	A	H	C	C	C	H	A	C	H	H	C	C	H	A	A	H	N	C	A	C	A	A	C	C	C	C	C	H
JAX00711537	20	47724877	0	C	T	C	C	C	C	C	C	T	C	C	H	C	C	C	C	C	C	C	C	C	C	C	C	T	C	C	C	C	C	C	C	C	C	N	C	C	H	T	C	C	C	C	C	C	C
JAX00711538	20	47761836	0	G	T	G	G	G	G	G	G	T	G	G	H	G	G	G	G	G	G	G	G	G	G	G	G	T	G	G	G	G	G	G	G	G	G	N	G	G	H	T	G	G	G	G	G	G	G
JAX00179077	20	47819843	0	C	T	C	C	C	C	C	C	T	C	C	H	C	C	C	C	C	C	C	C	C	C	C	C	T	C	C	C	C	C	C	C	C	C	H	C	C	H	T	C	C	C	C	C	C	C
JAX00711545	20	47845240	0	A	G	A	A	A	A	A	A	G	A	A	H	A	A	A	A	A	A	A	A	A	A	A	A	H	A	A	A	A	A	A	A	A	A	H	A	A	H	G	A	A	A	A	A	A	A
JAX00179082	20	47900305	0	T	C	T	T	T	T	T	C	C	T	T	T	T	T	T	T	T	T	T	T	T	T	T	T	N	T	T	H	T	T	N	H	T	T	T	T	T	T	N	T	T	T	T	T	T	T
JAX00179083	20	47902617	0	A	G	A	A	A	A	A	A	G	A	A	H	A	A	A	A	A	A	A	A	A	A	A	A	G	A	A	A	A	A	A	A	A	A	H	A	A	H	G	A	A	A	A	A	A	A
JAX00239041	20	47909075	0	A	G	A	A	A	A	A	A	G	A	A	H	A	A	A	A	A	A	A	A	A	A	A	A	G	A	A	A	A	A	A	A	A	A	H	A	A	H	G	A	A	A	A	A	A	A
JAX00711554	20	47922667	0	C	T	C	C	C	C	C	C	T	C	C	C	C	C	C	C	C	C	C	C	C	C	C	C	T	C	C	C	C	C	C	C	C	C	C	C	C	C	T	C	C	C	C	C	C	C
JAX00711559	20	47973625	0	C	T	C	C	C	C	C	C	T	C	C	T	N	C	C	C	C	C	C	C	C	C	C	C	T	C	C	C	C	C	C	C	C	C	H	C	C	H	T	C	C	C	C	C	C	C
JAX00179091	20	48020779	0	G	A	G	G	G	G	G	G	A	G	G	H	G	G	G	G	G	G	G	G	G	G	G	G	A	G	G	G	G	G	G	G	G	G	H	G	G	H	A	G	G	G	G	G	G	G
JAX00179095	20	48061976	0	T	C	T	T	T	T	T	C	C	T	T	N	T	T	T	T	T	T	T	T	T	T	T	T	H	T	T	H	T	T	H	H	T	T	T	T	T	N	H	T	T	T	T	T	T	T
JAX00711566	20	48083053	0	G	A	G	G	G	G	G	G	A	G	G	N	G	G	G	G	G	G	G	G	G	G	G	G	A	G	G	G	G	G	G	G	G	G	N	G	G	G	A	G	G	G	G	G	G	G
JAX00179097	20	48105431	0	G	C	G	G	G	G	G	G	C	G	G	H	G	G	G	G	G	G	G	G	G	G	G	G	G	G	G	G	G	G	G	G	G	G	H	G	G	H	N	G	G	G	G	G	G	G
JAX00179099	20	48115655	0	T	A	A	T	A	A	A	A	A	A	H	H	A	A	A	A	A	A	H	A	A	A	A	H	A	A	H	A	A	A	A	N	A	A	A	A	T	A	A	T	A	A	A	A	A	H
JAX00711571	20	48127972	0	C	A	A	C	A	A	A	C	C	C	H	C	A	C	A	A	A	A	C	H	A	A	A	H	A	A	H	H	A	A	H	C	C	H	H	A	C	H	C	C	A	A	A	A	A	H
JAX00711574	20	48131926	0	T	G	G	T	G	G	T	G	G	T	H	H	T	T	G	T	H	T	T	H	G	G	G	H	G	G	H	H	G	T	G	H	T	H	H	G	T	G	G	T	G	G	T	G	T	T
JAX00711575	20	48131964	0	T	C	T	T	T	T	T	C	T	T	T	T	T	T	T	T	T	T	T	T	T	T	T	T	T	T	T	H	T	T	T	H	T	T	T	T	T	T	T	T	T	T	T	T	T	T
JAX00179101	20	48148458	0	A	G	G	A	A	A	G	G	G	A	G	H	G	A	H	G	H	G	A	H	A	A	G	H	A	A	A	G	G	G	H	H	A	H	G	A	A	H	G	A	G	A	G	G	G	H
JAX00179102	20	48148528	0	G	A	A	G	G	G	A	G	G	G	A	G	A	G	H	A	H	A	G	H	G	G	A	H	G	G	G	H	A	A	G	G	G	H	H	G	G	G	G	G	A	G	A	A	A	H
JAX00711578	20	48149133	0	G	C	C	G	G	G	C	C	C	G	C	H	C	G	H	C	H	C	G	H	G	G	C	H	G	G	G	C	C	C	H	H	G	H	C	G	G	H	C	G	C	G	C	C	C	H
JAX00711581	20	48154582	0	G	A	G	G	G	G	G	G	A	G	G	H	G	G	G	G	G	G	G	G	G	G	G	G	G	G	G	G	G	G	G	G	G	G	H	G	G	H	A	G	G	G	G	G	G	G
JAX00179103	20	48167568	0	A	G	G	A	A	A	G	G	G	A	G	H	G	A	H	G	H	G	A	H	A	A	G	H	A	A	A	G	G	G	H	H	A	H	G	A	A	H	G	A	G	A	G	G	G	H
JAX00711585	20	48185897	0	C	T	C	C	C	C	C	T	T	T	C	H	C	T	C	C	C	C	H	H	C	C	C	C	C	C	C	H	C	C	H	H	T	H	H	C	C	H	T	C	C	C	C	C	C	C
JAX00711588	20	48209678	0	C	A	A	C	C	C	A	C	A	A	A	H	A	A	H	A	H	A	H	A	C	C	A	H	C	C	C	H	A	A	C	C	A	A	A	C	C	N	A	C	A	C	A	A	A	H
JAX00179106	20	48210222	0	G	A	A	G	G	G	A	G	G	A	A	G	A	A	H	A	H	A	H	A	G	G	A	H	G	G	G	H	A	A	G	G	A	A	H	G	G	G	G	G	A	G	A	A	A	H
JAX00711594	20	48237513	0	G	T	G	G	G	G	G	G	G	T	G	G	G	T	G	G	G	G	H	H	G	G	G	G	G	G	G	G	G	G	G	G	T	H	G	G	G	G	G	G	G	G	G	G	G	G
JAX00711595	20	48247051	0	T	C	C	T	T	T	C	C	C	T	C	T	C	T	H	C	H	C	T	H	T	T	C	H	T	T	T	C	C	C	H	H	T	H	C	T	T	T	C	T	C	T	C	C	C	H
JAX00711596	20	48247320	0	C	T	C	C	C	C	C	T	C	C	C	C	C	C	C	C	C	C	C	C	C	C	C	C	C	C	C	H	C	C	H	H	C	C	C	C	C	C	C	C	C	C	C	C	C	C
JAX00711598	20	48265085	0	T	C	T	T	T	T	T	C	T	T	T	T	T	T	T	T	T	T	T	T	T	T	T	T	T	T	T	H	T	T	H	H	T	T	T	T	T	T	T	T	T	T	T	T	T	T
JAX00179111	20	48269938	0	A	G	G	A	A	A	G	G	G	A	G	H	G	A	H	G	H	G	A	H	A	A	G	H	A	A	A	G	G	G	H	H	A	H	G	A	A	H	G	A	G	A	G	G	G	H
JAX00711599	20	48271342	0	G	C	C	G	G	G	C	G	G	G	C	G	C	G	H	C	H	C	G	H	G	G	C	H	G	G	G	H	C	C	G	G	G	H	H	G	G	G	G	G	C	G	C	C	C	H
JAX00711601	20	48280023	0	G	A	G	G	G	G	G	G	A	G	G	H	G	G	G	G	G	G	G	G	G	G	G	G	G	G	G	G	G	G	G	G	G	G	H	G	G	H	A	G	G	G	G	G	G	G
JAX00179114	20	48307739	0	G	A	A	G	G	G	A	G	G	G	A	G	A	G	H	A	H	A	G	H	G	G	A	H	G	G	G	H	A	A	G	G	G	H	H	G	G	G	G	G	A	G	A	A	A	H
JAX00179117	20	48351748	0	T	A	A	T	T	T	A	T	T	T	A	T	A	T	H	A	H	A	T	H	T	T	A	H	T	T	T	H	A	A	T	T	T	H	H	T	T	T	T	T	A	N	A	A	A	H
JAX00711614	20	48416075	0	G	A	G	G	G	G	G	A	G	G	G	G	G	G	G	G	G	G	G	G	G	G	G	G	G	G	G	H	G	G	H	H	G	G	G	G	G	G	G	G	G	G	G	G	G	G
JAX00711617	20	48418784	0	A	G	A	A	A	A	A	G	G	A	A	H	A	A	A	A	A	A	A	A	A	A	A	A	A	A	A	H	A	A	H	H	A	A	H	A	A	H	G	A	A	A	A	A	A	A
JAX00179123	20	48419679	0	G	A	G	G	A	A	G	G	A	G	G	N	G	G	H	G	H	G	G	G	A	A	G	G	A	A	H	G	G	G	A	G	G	G	H	A	G	A	A	G	G	A	G	G	G	G
JAX00711623	20	48439375	0	G	C	G	G	C	C	G	C	C	G	G	H	G	G	H	G	H	G	G	G	C	C	G	G	C	C	H	H	G	G	C	H	G	G	H	C	G	C	C	G	G	C	G	G	G	G
JAX00179125	20	48440741	0	C	T	C	C	T	T	C	C	C	C	C	C	C	C	H	C	H	C	C	C	T	T	C	C	T	T	H	C	C	C	H	C	C	C	C	T	C	H	C	C	C	T	C	C	C	C
JAX00711624	20	48442938	0	A	G	A	A	A	A	A	A	G	A	A	H	A	A	A	A	A	A	A	A	A	A	A	A	A	A	A	A	A	A	A	A	A	A	H	A	A	H	G	A	A	A	A	A	A	A
JAX00711626	20	48460646	0	T	C	T	T	T	T	T	C	C	T	T	H	T	T	T	T	T	T	T	T	T	T	T	T	T	T	T	H	T	T	H	H	T	T	H	T	T	H	C	T	T	T	T	T	T	T
JAX00179129	20	48512830	0	G	T	G	G	T	T	G	T	T	G	G	H	G	G	H	G	H	G	G	G	T	T	G	G	T	T	H	H	G	G	T	H	G	G	H	T	G	T	T	G	G	T	G	G	G	G
JAX00711632	20	48534252	0	C	A	C	C	C	C	C	C	A	C	C	H	C	C	C	C	C	C	C	C	C	C	C	C	C	C	C	C	C	C	C	C	C	C	H	C	C	H	A	C	C	C	C	C	C	C
JAX00179132	20	48550113	0	G	A	G	G	A	A	G	G	G	G	G	G	G	G	H	G	H	G	G	G	A	A	G	G	A	A	H	G	G	G	H	G	G	G	G	A	G	H	G	G	G	A	G	G	G	G
JAX00711636	20	48556543	0	G	A	G	G	A	A	G	G	G	A	G	G	G	A	H	G	H	G	H	H	A	A	G	G	A	A	H	G	G	G	H	G	A	H	G	A	G	H	G	G	G	A	G	G	G	G
JAX00711640	20	48571494	0	G	A	G	G	G	G	G	G	G	A	G	G	G	A	G	G	G	G	H	H	G	G	G	G	G	G	G	G	G	G	G	G	A	H	G	G	G	G	G	G	G	G	G	G	G	G
JAX00711641	20	48574177	0	C	A	C	C	C	C	C	C	A	C	C	H	C	C	C	C	C	C	C	C	C	C	C	C	C	C	C	C	C	C	C	C	C	C	H	C	C	H	A	C	C	C	C	C	C	C
JAX00179134	20	48576272	0	C	T	C	C	T	T	C	C	C	C	C	C	C	C	H	C	H	C	C	C	T	T	C	C	T	T	H	C	C	C	H	C	C	C	C	T	C	N	C	C	C	T	C	C	C	C
JAX00179137	20	48608378	0	T	G	T	T	G	G	T	G	G	G	T	H	T	G	H	T	H	T	H	H	G	G	T	T	G	G	H	H	T	T	G	H	G	H	H	G	T	G	G	T	T	G	T	T	T	T
JAX00179138	20	48613267	0	A	G	A	A	G	G	A	G	G	A	A	H	A	A	H	A	H	A	A	A	G	G	A	A	G	G	H	H	A	A	G	H	A	A	H	G	A	G	G	A	A	G	A	A	A	A
JAX00711648	20	48625030	0	C	T	C	C	C	C	C	T	T	C	C	H	C	C	C	C	C	C	C	C	C	C	C	C	C	C	C	H	C	C	H	H	C	C	H	C	C	H	T	C	C	C	C	C	C	C
JAX00711651	20	48651404	0	A	G	A	A	A	A	A	G	G	A	A	H	A	A	A	A	A	A	A	A	A	A	A	A	A	A	A	H	A	A	H	H	A	A	H	A	A	H	G	A	A	A	A	A	A	A
JAX00711653	20	48655184	0	C	T	C	C	T	T	C	C	C	C	C	C	C	C	H	C	H	C	C	C	T	T	C	C	T	T	H	C	C	C	H	C	C	C	C	T	C	H	C	C	C	T	C	C	C	C
JAX00179139	20	48656018	0	T	C	T	T	C	C	T	C	C	T	T	N	T	T	N	T	T	T	T	T	C	C	T	T	C	C	N	H	T	T	C	H	T	T	H	C	T	C	C	T	T	C	T	T	T	T
JAX00179141	20	48662361	0	T	C	T	T	C	C	T	T	T	T	T	T	T	T	H	T	H	T	T	T	C	C	T	T	C	C	H	T	T	T	N	T	T	T	T	C	T	H	T	T	T	C	T	T	T	T
JAX00711660	20	48687494	0	T	A	T	T	T	T	T	T	A	T	T	H	T	T	T	T	T	T	T	T	T	T	T	T	T	T	T	T	T	T	T	T	T	T	H	T	T	H	A	T	T	T	T	T	T	T
JAX00711663	20	48706632	0	C	A	C	C	C	C	C	C	A	C	C	N	C	N	C	C	C	C	C	C	H	H	C	C	C	C	C	C	C	C	C	C	H	C	H	C	C	H	H	C	C	H	C	C	C	C
JAX00179145	20	48730723	0	G	A	G	G	A	A	G	G	G	A	G	G	G	A	H	G	H	G	H	H	A	A	G	G	A	A	H	G	G	G	H	G	A	H	G	A	G	H	G	G	G	A	G	G	G	G
JAX00179146	20	48732214	0	A	G	A	A	G	G	A	G	G	G	A	N	A	G	H	A	H	A	H	H	G	G	A	A	G	G	H	H	A	A	G	H	G	H	H	G	A	G	G	A	A	G	A	A	A	A
JAX00179147	20	48745546	0	C	T	C	C	T	T	C	T	T	T	C	H	C	T	T	C	T	C	T	T	T	T	C	C	T	T	T	H	C	C	T	H	T	T	N	T	C	T	T	C	C	T	N	C	C	C
JAX00179150	20	48774361	0	A	G	A	A	G	G	A	G	G	G	A	H	A	G	H	A	H	A	H	H	G	G	A	A	G	G	H	H	A	A	G	H	G	H	H	G	A	G	G	A	A	G	A	A	A	A
JAX00711672	20	48790898	0	T	G	T	T	G	G	T	T	T	G	T	T	T	G	H	T	H	T	H	H	G	G	T	T	G	G	H	T	T	T	H	T	G	H	T	G	T	H	T	T	T	G	T	T	T	T
JAX00711674	20	48800001	0	T	C	T	T	T	T	T	C	T	T	T	T	T	T	T	T	T	T	T	T	T	T	T	T	T	T	T	H	T	T	H	H	T	T	T	T	T	T	T	T	T	T	T	T	T	T
JAX00179152	20	48800567	0	G	T	G	G	T	T	G	T	T	T	G	H	G	T	H	G	H	G	H	H	T	T	G	G	T	T	H	H	G	G	T	H	T	H	H	T	G	T	T	G	G	T	G	G	G	G
JAX00711675	20	48803480	0	C	T	C	C	C	T	C	C	C	T	C	C	C	T	H	C	H	C	H	H	T	T	C	C	C	C	C	C	C	C	H	C	T	H	C	C	C	C	C	C	C	T	C	C	C	C
JAX00711676	20	48813957	0	T	C	T	T	T	T	T	T	C	T	T	C	T	T	T	T	T	T	T	T	T	T	T	H	T	T	T	T	T	T	T	T	T	T	H	T	T	H	C	T	T	T	T	T	T	T
JAX00711680	20	48828730	0	T	G	T	T	T	T	T	T	G	G	T	G	T	G	T	T	T	T	H	H	T	T	T	H	T	N	T	T	T	T	T	T	G	H	N	T	T	T	G	T	T	N	T	T	T	T
JAX00711687	20	48852281	0	C	T	C	C	C	C	C	C	T	T	C	T	C	H	C	C	C	C	H	H	C	C	C	H	C	C	C	C	C	C	C	C	H	H	H	C	C	H	T	C	C	C	C	C	C	C
JAX00179154	20	48854425	0	A	C	A	A	A	A	A	C	C	A	A	A	A	A	A	A	A	A	A	A	A	A	A	H	A	A	A	H	A	A	H	H	A	A	C	A	A	H	C	A	A	A	A	A	A	A
JAX00179155	20	48861054	0	A	G	A	A	A	A	A	G	G	G	A	G	A	G	A	A	A	A	H	H	A	A	A	H	A	A	A	H	A	A	H	H	G	H	G	A	A	H	G	A	A	A	A	A	A	A
JAX00711689	20	48886148	0	C	T	C	C	C	C	C	C	C	T	H	T	H	T	H	H	H	H	H	N	H	H	H	N	H	H	H	H	H	H	H	H	T	N	H	H	H	H	H	H	H	H	H	H	H	H
JAX00711690	20	48886745	0	C	A	C	C	C	C	C	A	A	A	C	A	C	A	C	C	C	C	H	H	C	C	C	H	C	C	C	H	C	C	H	H	A	H	A	C	C	H	A	C	C	C	C	C	C	C
JAX00179157	20	48898220	0	T	A	T	T	T	T	T	T	A	T	T	T	T	T	T	T	T	T	T	T	T	T	T	H	T	T	T	T	T	T	T	T	T	T	A	T	T	H	A	T	T	T	T	T	T	T
JAX00179158	20	48898669	0	A	G	A	A	A	A	A	G	G	A	A	A	N	A	A	A	A	A	A	A	A	A	A	N	A	A	A	H	A	A	N	H	A	A	G	A	A	H	G	A	A	N	A	A	A	A
JAX00239054	20	48937039	0	G	C	G	G	G	G	G	G	C	G	G	G	G	G	G	G	G	G	G	G	G	G	G	H	G	G	G	G	G	G	G	G	G	G	C	G	G	H	C	G	G	G	G	G	G	G
JAX00179160	20	48938808	0	G	A	G	G	G	G	G	A	G	G	G	G	G	G	G	G	G	G	G	G	G	G	G	G	G	G	G	H	G	G	H	H	G	G	G	G	G	G	G	G	G	G	G	G	G	G
JAX00179161	20	48939001	0	A	G	A	A	A	A	A	G	G	A	A	A	A	A	A	A	A	A	A	A	A	A	A	H	A	A	A	H	A	A	H	H	A	A	G	A	A	A	G	A	A	A	A	A	A	A
JAX00711697	20	48950578	0	G	A	G	G	G	G	G	G	A	G	G	G	G	G	G	G	G	G	G	G	G	G	G	H	G	G	G	G	G	G	G	G	G	G	A	G	G	H	A	G	G	G	G	G	G	G
JAX00711702	20	48999467	0	T	A	T	T	T	T	T	A	T	T	T	T	T	T	T	T	T	T	T	T	T	T	T	T	T	T	T	H	T	T	H	H	T	T	T	T	T	T	T	T	T	T	T	T	T	T
JAX00179164	20	48999489	0	C	T	T	C	C	C	C	T	T	C	T	C	C	C	H	C	C	C	C	H	C	C	T	H	C	C	C	H	T	C	H	H	C	H	T	C	C	H	T	C	T	C	C	T	C	C
JAX00179165	20	48999943	0	T	C	C	T	T	T	T	T	T	T	C	T	T	T	H	T	T	T	T	H	T	T	C	T	T	T	T	T	C	T	T	T	T	H	T	T	T	T	T	T	C	T	T	C	T	T
JAX00711704	20	49004992	0	T	C	T	T	T	T	T	T	C	T	T	T	T	T	T	T	T	T	T	T	T	T	T	H	T	T	T	T	T	T	T	T	T	T	C	T	T	H	C	T	T	T	T	T	T	T
JAX00179166	20	49005137	0	C	T	T	C	C	C	C	C	C	C	T	C	C	C	H	C	C	C	C	H	C	C	T	C	C	C	C	C	T	C	C	C	C	H	C	C	C	C	C	C	T	C	C	T	C	C
JAX00711713	20	49146946	0	G	A	G	G	G	G	G	G	A	G	G	G	G	G	G	G	G	G	G	G	G	G	G	H	G	G	G	G	G	G	G	G	G	G	A	G	G	H	A	G	G	G	G	G	G	G
JAX00179169	20	49149664	0	G	C	G	G	C	C	C	G	G	G	G	G	C	G	H	C	C	C	G	G	C	C	G	G	C	C	H	H	G	C	H	G	G	G	G	C	G	H	G	G	G	C	C	G	C	H
JAX00179171	20	49158279	0	A	G	A	A	A	A	A	A	G	A	A	A	A	A	A	A	A	A	A	A	A	A	A	H	A	A	A	A	A	A	A	A	A	A	G	A	A	H	G	A	A	A	A	A	A	A
JAX00711721	20	49181476	0	G	A	G	G	G	G	G	G	A	G	G	G	G	G	G	G	G	G	G	G	G	G	G	N	G	G	G	G	G	G	G	G	G	G	A	G	G	N	A	G	G	G	G	G	G	G
JAX00179177	20	49219757	0	C	T	C	C	C	C	C	T	T	C	C	C	C	C	C	C	C	C	C	C	C	C	C	H	C	C	C	H	C	C	H	H	C	C	T	C	C	H	T	C	C	C	C	C	C	C
JAX00711728	20	49254716	0	G	A	G	G	G	G	G	G	G	A	G	N	N	N	G	G	G	G	H	N	G	G	G	G	G	G	G	G	G	G	G	G	A	H	G	G	G	G	G	G	G	N	G	G	G	G
JAX00711732	20	49266228	0	T	A	T	T	T	T	T	T	A	T	T	T	T	T	T	T	T	T	T	T	T	T	T	H	T	T	T	T	T	T	T	T	T	T	A	T	T	H	A	T	T	T	T	T	T	T
JAX00179180	20	49271674	0	G	A	A	G	G	G	A	G	G	G	A	G	A	G	H	A	H	A	G	H	G	G	A	G	G	G	G	H	A	A	G	G	G	H	G	G	G	G	G	G	A	G	A	A	A	H
JAX00711734	20	49283262	0	C	T	C	C	C	C	C	T	C	C	C	C	C	C	C	C	C	C	C	C	C	C	C	C	C	C	C	N	C	C	H	H	C	C	C	C	C	C	C	C	C	C	C	C	C	C
JAX00711737	20	49321508	0	C	T	T	C	C	C	T	C	C	C	T	C	T	C	H	T	H	T	C	H	C	C	T	C	C	C	C	H	T	T	C	C	C	H	C	C	C	C	C	C	T	C	T	T	T	H
JAX00711741	20	49329662	0	C	T	C	C	C	C	C	T	T	C	C	C	C	C	C	C	C	C	C	C	C	C	C	H	C	C	C	H	C	C	H	C	C	C	T	C	C	H	T	C	C	C	C	C	C	C
JAX00711742	20	49333658	0	C	A	A	C	A	A	A	A	A	C	A	C	A	C	A	A	A	A	C	H	A	A	A	H	A	A	H	A	A	A	A	H	C	H	A	A	C	A	A	C	A	A	A	A	A	H
JAX00179187	20	49365406	0	G	A	G	G	A	A	G	G	G	G	G	G	G	G	H	G	H	G	G	G	A	A	G	G	A	A	H	G	G	G	H	G	G	G	G	A	G	H	G	G	G	A	G	G	G	G
JAX00711748	20	49372346	0	G	A	G	G	G	G	G	G	A	G	G	G	G	G	G	G	G	G	G	G	G	G	G	H	G	G	G	G	G	G	G	G	G	G	A	G	G	H	A	G	G	G	G	G	G	G
JAX00711749	20	49372373	0	C	A	C	C	C	C	C	A	A	C	C	C	C	C	C	C	C	C	C	C	C	C	C	H	C	C	C	H	C	C	H	H	C	C	A	C	C	H	A	C	C	C	C	C	C	C
JAX00711752	20	49388756	0	G	C	C	G	C	C	C	C	C	G	C	G	C	G	C	C	C	C	G	H	C	C	C	H	C	C	H	C	C	C	C	H	G	H	C	C	G	C	C	G	C	N	C	C	N	H
JAX00711761	20	49410962	0	A	G	G	A	G	G	G	G	G	A	G	A	G	A	G	G	G	G	A	G	G	G	G	G	G	G	G	G	G	G	G	G	A	G	G	G	A	G	G	A	G	G	G	G	G	G
JAX00711762	20	49423107	0	T	C	T	T	T	T	T	C	C	C	T	C	T	C	T	T	T	T	H	H	T	T	T	T	T	T	T	H	T	T	H	H	C	H	C	T	T	T	C	T	T	T	T	T	T	T
JAX00711765	20	49492373	0	C	T	C	C	C	C	C	T	C	C	C	C	C	C	C	C	C	C	C	C	C	C	C	C	C	C	C	H	C	C	H	H	C	C	C	C	C	C	C	C	C	C	C	C	C	C
JAX00179196	20	49492813	0	C	G	G	C	C	C	G	C	C	G	G	G	G	G	C	G	H	G	C	G	N	C	G	C	C	C	C	H	G	G	C	C	G	G	C	C	C	C	C	C	G	C	G	G	G	H
JAX00179197	20	49497523	0	T	G	G	T	T	T	G	T	T	G	H	H	H	H	T	H	T	H	T	H	T	T	H	T	T	T	T	T	H	H	T	T	H	H	T	T	T	T	T	T	H	T	H	H	H	T
JAX00179199	20	49524947	0	G	A	A	G	G	G	A	G	G	A	A	A	A	A	G	A	H	A	G	A	H	G	A	G	G	G	G	H	A	A	G	G	A	A	G	G	G	G	G	G	A	G	A	A	A	H
JAX00179202	20	49560151	0	A	T	T	A	A	A	T	T	T	T	T	T	T	T	A	T	H	T	A	T	H	A	T	H	A	A	A	T	T	T	H	H	T	T	T	A	A	H	T	A	T	A	T	T	T	H
JAX00179203	20	49572034	0	T	C	C	T	T	T	C	C	C	C	C	C	C	C	T	C	H	C	T	C	H	T	C	H	T	T	T	C	C	C	H	H	C	C	C	T	T	H	C	T	C	T	C	C	C	H
JAX00179206	20	49617658	0	G	A	G	G	G	G	G	G	A	G	G	G	G	G	G	G	G	G	G	G	G	G	G	H	G	G	G	G	G	G	G	G	G	G	A	G	G	H	A	G	G	G	G	G	G	G
JAX00711786	20	49630901	0	T	A	T	T	T	T	T	A	A	T	T	T	T	T	T	T	T	T	T	T	T	T	T	H	T	T	T	H	T	T	H	H	T	T	A	T	T	H	A	T	T	T	T	T	T	T
JAX00711788	20	49644860	0	G	T	G	G	G	G	G	T	G	G	G	G	G	G	G	G	G	G	G	G	G	G	G	G	G	G	G	H	G	G	H	H	G	G	G	G	G	G	G	G	G	G	G	G	G	G
JAX00179209	20	49655639	0	C	T	C	C	C	C	C	C	T	C	C	C	C	C	C	C	C	C	C	C	C	C	C	H	C	C	C	C	C	C	C	C	C	C	T	C	C	H	T	C	C	C	C	C	C	C
JAX00711791	20	49701307	0	C	A	C	C	C	C	C	A	A	C	C	C	C	C	C	C	C	C	C	C	C	C	C	H	C	C	C	H	C	C	H	H	C	C	A	C	C	H	A	C	C	C	C	C	C	C
JAX00711794	20	49713529	0	T	C	T	T	T	T	T	T	C	T	T	N	T	T	T	T	T	T	N	T	T	T	T	C	T	T	T	T	T	T	T	T	T	T	C	T	T	C	C	H	T	H	T	T	T	T
JAX00179213	20	49714704	0	A	G	G	A	A	A	A	G	G	G	G	G	A	G	A	A	A	A	A	G	A	A	G	H	A	A	A	H	G	A	H	H	G	G	G	A	A	H	G	A	G	A	A	G	A	A
JAX00711797	20	49714796	0	C	T	C	C	C	C	C	T	C	C	C	C	C	C	C	C	C	C	C	C	C	C	C	C	C	C	C	H	C	C	H	H	C	C	C	C	C	C	C	C	C	C	C	C	C	C
JAX00711801	20	49805697	0	A	G	A	A	A	A	A	A	G	A	A	A	A	A	A	A	A	A	A	A	A	A	A	H	A	A	A	A	A	A	A	A	A	A	H	A	A	A	H	A	A	A	A	A	A	A
JAX00711802	20	49805809	0	A	C	A	A	A	A	A	C	A	A	N	A	A	N	H	H	H	H	A	H	A	H	H	H	N	H	H	C	H	H	C	C	H	N	N	H	H	H	H	H	H	H	H	H	H	H
JAX00179218	20	49818203	0	G	A	G	G	G	G	G	A	A	G	G	G	G	G	G	G	G	G	G	G	G	G	G	H	G	G	G	H	G	G	H	H	G	G	A	G	G	H	A	G	G	G	G	G	G	G
JAX00179219	20	49818218	0	G	A	G	G	G	G	G	G	G	A	G	A	G	A	G	G	G	G	G	H	G	G	G	G	G	G	G	G	G	G	G	G	A	H	G	G	G	G	G	G	G	G	G	G	G	G
JAX00711805	20	49818971	0	C	A	C	C	C	C	C	A	A	A	C	A	C	A	C	C	C	C	C	H	C	C	C	H	C	C	C	H	C	C	H	H	A	H	A	C	C	H	A	C	C	C	C	C	C	C
JAX00711806	20	49833908	0	A	G	A	A	A	A	A	G	G	A	A	A	A	A	A	A	A	A	A	A	A	A	A	G	A	A	A	H	A	A	H	H	A	A	G	A	A	G	G	A	A	A	A	A	A	A
JAX00711807	20	49837391	0	G	A	G	G	G	G	G	A	A	G	G	G	G	G	G	G	G	G	G	G	G	G	G	H	G	G	G	H	G	G	H	H	G	G	A	G	G	H	A	G	G	G	G	G	G	G
JAX00711808	20	49846984	0	G	C	G	G	G	G	G	C	G	G	G	G	G	G	G	G	G	G	G	G	G	G	G	G	G	G	G	G	G	G	G	G	G	G	G	G	G	G	G	G	G	G	G	G	G	G
JAX00179222	20	49863041	0	T	C	C	T	T	T	T	C	C	T	C	T	T	T	T	T	T	T	T	H	T	T	C	H	T	N	T	H	C	T	H	N	T	N	C	T	T	H	C	T	C	T	T	C	T	T
JAX00711812	20	49865152	0	T	A	T	T	T	T	T	A	A	T	T	T	T	T	T	T	T	T	T	T	T	T	T	H	T	T	T	H	T	T	H	H	T	T	A	T	T	H	A	T	T	T	T	T	T	T
JAX00711817	20	49886400	0	G	A	G	G	G	G	G	A	G	G	G	G	G	G	G	G	G	G	G	G	G	G	G	G	G	G	G	H	G	G	H	H	G	G	G	G	G	G	G	G	G	G	G	G	G	G
JAX00711818	20	49959988	0	C	T	C	C	C	C	C	T	T	C	C	C	C	C	C	C	C	C	C	C	C	C	C	H	C	C	C	H	C	C	H	H	C	C	T	C	C	H	T	C	C	C	C	C	C	C
JAX00711824	20	49991333	0	A	G	A	A	A	A	A	G	G	A	A	A	A	A	A	A	A	A	A	A	A	A	A	H	A	A	A	H	A	A	H	H	A	A	N	A	A	H	H	A	A	A	A	A	A	A
JAX00239066	20	50026355	0	G	A	G	G	G	G	G	A	A	G	G	G	G	G	G	G	G	G	G	G	G	G	G	H	G	G	G	H	G	G	N	H	G	G	A	G	G	N	A	G	G	N	G	G	G	G
JAX00711829	20	50041194	0	T	G	T	T	T	T	T	T	G	T	H	H	H	H	H	H	H	H	H	H	H	H	H	G	H	H	H	H	H	H	H	H	H	H	G	H	H	G	G	H	H	H	H	H	H	H
JAX00179235	20	50058900	0	C	T	C	C	C	C	C	C	T	C	C	C	C	C	C	C	C	C	C	C	C	C	C	H	C	C	C	C	C	C	C	C	C	C	H	C	C	H	T	C	C	C	C	C	C	C
JAX00711830	20	50059858	0	C	T	C	C	C	C	C	C	T	C	C	C	C	C	C	C	C	C	C	C	C	C	C	H	C	C	C	C	C	C	C	C	C	C	H	C	C	H	T	C	C	C	C	C	C	C
JAX00711832	20	50064594	0	A	T	A	A	A	A	A	T	T	A	A	A	N	A	A	A	A	H	A	A	A	A	A	T	A	A	A	T	A	A	T	T	A	A	T	A	A	T	T	A	A	A	A	A	A	A
JAX00711833	20	50069536	0	T	C	T	T	T	T	T	C	T	T	T	T	T	T	T	T	T	T	T	T	T	T	T	T	T	T	T	C	T	T	C	N	T	T	C	T	T	T	T	T	T	T	T	T	T	T
JAX00239067	20	50125091	0	T	G	T	T	T	T	T	G	G	T	T	T	T	T	T	T	T	T	T	T	T	T	T	H	T	T	T	H	T	T	H	H	T	T	G	T	T	H	G	T	T	T	T	T	T	T
JAX00711837	20	50128582	0	C	T	C	C	C	C	C	C	T	C	C	C	C	C	C	C	C	C	C	C	C	C	C	H	C	C	C	C	C	C	C	C	C	C	H	C	C	H	T	C	C	C	C	C	C	C
JAX00179246	20	50182599	0	C	T	C	C	C	C	C	T	T	C	C	C	C	C	C	C	C	C	C	C	C	C	C	C	C	C	C	H	C	C	H	H	C	C	T	C	C	C	T	C	C	C	C	C	C	C
JAX00711841	20	50185490	0	G	A	G	G	G	G	G	A	A	G	G	G	G	G	G	G	G	G	G	G	G	G	G	H	G	G	G	H	G	G	H	H	G	G	A	G	G	H	A	G	G	G	G	G	G	G
JAX00711842	20	50205199	0	C	A	C	C	C	C	C	A	C	C	C	C	C	C	C	C	C	C	C	C	C	C	C	C	C	C	C	H	C	C	H	H	C	C	H	C	C	C	C	C	C	C	C	C	C	C
JAX00179250	20	50247889	0	A	G	A	G	G	A	A	A	A	A	A	A	A	A	H	H	A	A	A	A	A	A	A	A	A	A	A	H	A	H	A	A	A	A	A	A	A	H	A	A	A	A	A	A	A	A
JAX00711852	20	50271341	0	G	A	G	G	G	G	G	G	A	G	G	G	G	G	G	G	G	G	G	G	G	G	G	H	G	G	G	G	G	G	G	G	G	G	H	G	G	H	A	G	G	G	G	G	G	G
JAX00711853	20	50274192	0	T	G	T	T	T	T	T	G	T	T	T	T	T	T	T	T	T	T	T	T	T	T	T	T	T	T	T	H	T	T	H	H	T	T	H	T	T	T	T	T	T	T	T	T	T	T
JAX00179258	20	50358099	0	G	T	G	G	G	G	G	G	T	G	G	G	G	G	G	G	G	G	G	G	G	G	G	H	G	G	G	G	G	G	G	G	G	G	H	G	G	H	T	G	G	G	G	G	G	G
JAX00179265	20	51745958	0	A	G	A	A	A	A	A	G	G	A	A	A	A	A	A	A	A	A	A	A	A	A	A	H	A	A	A	H	A	A	H	H	A	A	G	A	A	H	G	A	A	A	A	A	A	A
JAX00239088	20	51910061	0	G	A	G	G	G	G	G	A	A	G	G	G	G	G	G	G	G	G	G	G	G	G	G	H	G	G	G	H	G	G	H	H	G	G	A	G	G	H	A	G	G	G	G	G	G	G
JAX00239090	20	52155276	0	G	T	G	G	G	G	G	T	T	G	G	G	G	G	G	G	G	G	G	G	G	G	G	H	G	G	G	G	G	G	G	G	G	G	T	G	G	H	T	G	G	G	G	G	G	G
JAX00179280	20	52196594	0	C	T	T	C	C	C	C	C	C	C	T	C	C	C	C	C	C	C	C	H	C	C	T	C	C	C	C	C	T	C	C	C	C	H	C	C	C	N	C	C	T	N	C	T	C	C
JAX00711880	20	52197249	0	T	A	T	T	T	T	T	A	T	T	H	H	H	H	H	H	H	H	H	H	H	H	H	H	H	H	H	H	H	H	H	H	H	H	H	H	H	H	H	H	H	H	H	H	H	H
JAX00711882	20	52215689	0	T	G	G	G	G	G	G	T	T	G	G	N	G	G	G	G	G	G	G	G	G	G	G	H	G	G	G	H	G	G	H	H	G	G	T	G	G	H	T	G	G	G	G	G	G	G
JAX00711889	20	52269342	0	C	G	C	C	C	C	C	G	G	C	C	C	C	C	C	C	C	C	C	C	C	C	C	N	C	C	C	C	C	C	C	C	C	C	G	C	C	H	N	C	C	C	C	C	C	C
JAX00711890	20	52290017	0	G	A	G	G	G	G	G	G	A	G	G	G	G	G	G	G	G	G	G	G	G	G	G	H	G	G	G	G	G	G	G	G	G	G	H	G	G	H	A	G	G	G	G	G	G	G
JAX00711892	20	52294945	0	G	A	G	G	G	G	G	G	A	G	G	G	G	G	G	G	G	G	G	G	G	G	G	H	G	G	G	G	G	G	G	G	G	G	N	G	G	H	A	G	G	G	G	G	G	G
JAX00179288	20	52300376	0	G	A	G	G	G	G	G	G	A	G	G	G	G	G	G	G	G	G	G	G	G	G	G	H	G	G	G	G	G	G	G	G	G	G	H	G	G	H	A	G	G	G	G	G	G	G
JAX00711897	20	52352455	0	C	G	C	C	C	C	C	G	C	C	C	C	C	C	C	C	C	C	C	C	C	C	C	C	C	C	C	H	C	C	H	H	C	C	H	C	C	C	C	C	C	C	C	C	C	C
JAX00179294	20	52379430	0	C	T	C	C	C	C	C	T	C	C	H	H	H	H	H	H	H	N	H	H	H	H	H	H	H	H	H	T	H	H	T	T	N	H	T	H	H	H	H	H	H	H	H	H	H	H
JAX00179298	20	52416144	0	G	T	G	G	G	G	G	G	T	G	G	G	G	G	G	G	G	G	G	G	G	G	G	H	G	G	G	G	G	G	G	G	G	G	H	G	G	H	T	G	G	G	G	G	G	G
JAX00179303	20	52498275	0	A	G	A	A	A	A	A	G	G	A	A	A	A	A	A	A	A	A	A	A	A	A	A	A	A	A	A	A	A	A	H	A	A	A	H	A	A	A	H	A	A	A	A	A	A	A
JAX00711914	20	52500312	0	C	A	C	C	C	C	C	A	C	C	C	C	C	C	C	C	C	C	C	C	C	C	C	C	C	C	C	H	C	C	H	H	C	C	H	C	C	C	C	C	C	C	C	C	C	C
JAX00179309	20	52576770	0	T	C	T	T	T	T	T	C	C	T	T	T	T	T	T	T	T	T	T	T	T	T	T	T	T	T	T	T	T	T	T	T	T	T	C	T	T	T	C	T	T	T	T	T	T	T
JAX00711926	20	52641859	0	T	C	T	T	T	T	T	T	C	T	T	T	T	T	T	T	T	T	T	T	T	T	T	H	T	T	T	T	T	T	T	T	T	T	H	T	T	H	C	T	T	T	T	T	T	T
JAX00179316	20	52667065	0	A	G	A	A	A	A	A	G	G	A	A	A	A	A	A	A	A	A	A	A	A	A	A	H	A	A	A	H	A	A	H	H	A	A	G	A	A	H	G	A	A	A	A	A	A	A
JAX00711929	20	52676920	0	C	T	C	C	C	C	C	C	T	C	C	C	C	C	C	C	C	C	C	C	C	C	C	H	C	C	C	C	C	C	C	C	C	C	T	C	C	H	T	C	C	C	C	C	C	C
JAX00711930	20	52681428	0	A	G	A	A	A	A	A	G	G	A	A	A	A	A	A	A	A	A	A	A	A	A	A	A	A	A	A	H	A	A	H	H	A	A	G	A	A	A	G	A	A	A	A	A	A	A
JAX00179317	20	52701412	0	G	A	G	G	G	G	G	G	A	G	G	G	G	G	G	G	G	G	G	G	G	G	G	H	G	G	G	G	G	G	G	G	G	G	H	G	G	H	A	G	G	G	G	G	G	G
JAX00179319	20	52708792	0	T	A	A	T	T	T	T	A	A	T	A	T	T	T	T	T	T	T	T	H	T	T	A	H	T	T	T	H	A	T	H	H	T	H	A	T	T	H	A	T	A	T	T	A	T	T
JAX00711932	20	52717600	0	G	A	G	G	G	G	G	G	A	G	G	G	G	G	G	G	G	G	G	G	G	G	G	H	G	G	G	G	G	G	G	G	G	G	H	G	G	H	H	G	G	G	G	G	G	G
JAX00179320	20	52738264	0	A	G	A	A	A	A	A	G	A	A	A	A	A	A	A	A	A	A	A	A	A	A	A	A	A	A	A	H	A	A	H	H	A	A	H	A	A	A	A	A	A	A	A	A	A	A
JAX00179326	20	52811288	0	C	G	G	C	C	C	C	C	C	G	G	G	C	G	C	C	C	C	C	G	C	C	G	C	C	C	C	C	G	C	C	C	G	G	C	C	C	C	C	C	G	C	C	G	C	C
JAX00179327	20	52816566	0	T	C	C	T	T	T	T	C	C	C	C	C	T	C	T	T	T	T	T	C	T	T	C	T	T	T	T	H	C	T	H	H	C	C	C	T	T	T	H	T	C	T	T	C	T	T
JAX00711945	20	52827908	0	G	C	G	G	G	G	G	C	C	G	G	G	G	G	G	G	G	G	G	G	G	G	G	H	G	G	G	H	G	G	H	H	G	G	C	G	G	H	C	G	G	G	G	G	G	G
JAX00711946	20	52827961	0	A	G	A	A	A	A	A	G	G	G	A	G	A	G	A	A	A	A	A	A	A	A	A	A	A	A	A	A	A	A	A	A	G	A	G	A	A	A	G	A	A	A	A	A	A	A
JAX00179329	20	52843319	0	A	G	G	A	A	A	A	G	G	G	G	G	A	G	A	A	A	A	A	G	A	A	G	H	A	A	A	H	G	A	H	H	G	G	G	A	A	H	G	A	G	A	A	G	A	A
JAX00711949	20	52853254	0	G	A	G	G	G	G	G	A	G	A	G	A	G	A	G	G	G	G	G	H	G	G	G	G	G	G	G	H	G	G	H	H	A	H	H	G	G	G	G	G	G	G	G	G	G	G
JAX00711954	20	52877632	0	C	A	C	C	C	C	C	A	C	C	C	C	C	C	C	C	C	C	C	C	C	C	C	C	C	C	C	H	C	C	H	H	C	C	H	C	C	C	C	C	C	C	C	C	C	C
JAX00711956	20	52892930	0	G	T	G	G	G	G	G	G	T	G	G	G	G	G	G	G	G	G	G	G	G	G	G	H	G	G	G	G	G	G	G	G	G	G	H	G	G	H	T	G	G	G	G	G	G	G
JAX00179333	20	52894042	0	T	G	T	T	T	T	T	T	T	G	T	H	T	H	T	T	T	T	T	H	T	T	T	T	T	T	T	T	T	T	T	T	H	H	T	T	T	T	T	T	T	T	T	T	T	T
JAX00711958	20	52919690	0	C	A	C	C	C	C	C	A	C	C	C	C	C	C	C	C	C	C	C	C	C	C	C	C	C	C	C	H	C	C	H	H	N	C	H	C	C	C	C	H	N	N	C	C	C	C
JAX00711962	20	52939928	0	C	A	C	C	C	C	C	C	C	A	C	A	C	A	C	C	C	C	C	H	C	C	C	C	C	C	C	C	C	C	C	C	A	H	C	C	C	C	C	C	C	C	C	C	C	C
JAX00179337	20	52945791	0	T	C	C	T	T	T	T	C	C	C	C	C	T	C	T	T	T	T	T	C	T	T	C	H	T	T	T	H	C	T	H	H	C	C	C	T	T	H	C	T	C	T	T	C	T	T
JAX00179339	20	52978137	0	G	A	G	G	G	G	G	G	A	G	G	G	G	G	G	G	G	G	G	G	G	G	G	H	G	G	G	G	G	G	G	G	G	G	H	G	G	G	A	G	G	G	G	G	G	G
JAX00711969	20	53000815	0	T	C	T	T	T	T	T	T	T	C	T	C	T	C	T	T	T	T	T	H	T	T	T	T	T	T	T	T	T	T	T	T	C	H	T	T	T	T	T	T	T	T	T	T	T	T
JAX00711970	20	53004642	0	T	C	T	T	T	T	T	T	C	T	T	T	T	T	T	T	T	T	T	T	T	T	T	H	T	T	T	T	T	T	T	T	T	T	H	T	T	H	C	T	T	T	T	T	T	T
JAX00711971	20	53004661	0	G	A	G	G	G	G	G	A	G	G	G	G	G	G	G	G	G	G	G	G	G	G	G	G	G	G	G	H	G	G	H	H	G	G	H	G	G	G	G	G	G	G	G	G	G	G
JAX00711974	20	53036758	0	G	A	G	G	G	G	G	G	A	G	G	G	G	G	G	G	G	G	G	G	G	G	G	H	G	G	G	G	G	G	G	G	G	G	H	G	G	H	A	G	G	G	G	G	G	G
JAX00711976	20	53051450	0	T	C	T	T	T	T	T	C	C	T	T	T	T	T	T	T	T	T	T	T	T	T	T	H	T	T	T	H	T	T	H	H	T	T	C	T	T	H	C	T	T	T	T	T	T	T
JAX00179345	20	53061552	0	G	A	G	G	G	G	G	A	G	G	G	G	G	G	G	G	G	G	G	G	G	G	G	G	G	G	G	N	G	G	H	N	G	G	H	G	G	G	G	G	G	G	G	G	G	G
JAX00179349	20	53109750	0	T	G	G	T	T	T	T	G	G	G	G	G	T	G	T	T	T	T	T	G	T	T	G	H	T	T	T	H	G	T	H	H	G	G	G	T	T	H	G	T	G	T	T	G	T	T
JAX00179351	20	53136303	0	C	A	C	C	C	C	C	A	A	A	C	A	C	A	C	C	C	C	C	H	C	C	C	H	C	C	C	H	C	C	H	H	A	H	A	C	C	H	A	C	C	C	C	C	C	C
JAX00179352	20	53136671	0	C	T	C	C	C	C	C	C	T	C	C	C	C	C	C	C	C	C	C	C	C	C	C	H	C	C	C	C	C	C	C	C	C	C	H	C	C	H	T	C	C	C	C	C	C	C
JAX00179355	20	53178558	0	C	T	C	C	C	C	C	T	T	C	C	C	C	C	C	C	C	C	C	C	C	C	C	H	C	C	C	H	C	C	H	H	C	C	T	C	C	H	T	C	C	C	C	C	C	C
JAX00711990	20	53191353	0	T	C	T	T	T	T	T	C	C	T	T	T	T	T	T	T	T	T	T	T	T	T	T	H	T	T	T	H	T	T	H	H	T	T	C	T	T	H	C	T	T	T	T	T	T	T
JAX00179357	20	53219274	0	A	G	A	A	A	A	A	G	G	A	A	A	A	A	A	A	A	A	A	A	A	A	A	H	A	A	A	H	A	A	H	H	A	A	G	A	A	H	G	A	A	A	A	A	A	A
JAX00179358	20	53221888	0	G	A	G	G	G	G	G	A	G	G	G	G	G	G	G	G	G	G	G	G	G	G	G	G	G	G	G	A	G	G	A	H	G	G	H	G	G	G	G	G	G	G	G	G	G	G
JAX00711996	20	53251341	0	C	T	C	C	C	C	C	T	C	C	C	C	C	C	C	C	C	C	C	C	C	C	C	C	C	C	C	N	C	C	H	H	C	C	H	C	C	C	C	C	C	C	C	C	C	C
JAX00179359	20	53258016	0	A	G	A	A	A	G	A	G	G	G	A	G	A	G	H	A	H	A	A	H	H	G	A	H	A	A	A	H	A	A	G	H	G	H	G	A	A	H	G	A	A	G	A	A	A	A
JAX00179364	20	53302355	0	A	G	A	A	A	G	A	G	G	A	A	A	A	A	H	A	H	A	A	A	H	G	A	H	A	A	A	H	A	A	G	H	A	A	G	A	A	H	G	A	A	G	A	A	A	A
JAX00712000	20	53305240	0	A	T	A	A	A	T	A	T	A	T	A	T	A	T	H	A	H	A	A	H	H	T	A	A	A	A	A	H	A	A	T	H	T	H	H	A	A	A	A	A	A	N	A	A	A	A
JAX00712001	20	53306520	0	C	T	C	C	C	T	C	C	T	C	C	C	C	C	H	C	H	C	C	C	H	T	C	H	C	C	C	C	C	C	H	C	C	C	H	C	C	H	T	C	C	T	C	C	C	C
JAX00712002	20	53310564	0	C	T	C	C	C	T	C	C	T	C	C	C	C	C	H	C	H	C	C	C	H	T	C	H	C	C	C	C	C	C	H	C	C	C	H	C	C	H	T	C	C	T	C	C	C	C
JAX00712004	20	53314176	0	G	A	G	G	G	G	G	G	A	G	G	G	G	G	G	G	G	G	G	G	G	G	G	H	G	G	G	G	G	G	G	G	G	G	H	G	G	H	A	G	G	G	G	G	G	G
JAX00712005	20	53314806	0	C	A	C	C	C	A	C	A	C	C	C	C	C	C	H	C	H	C	C	C	H	A	C	C	C	C	C	H	C	C	A	H	C	C	H	C	C	C	C	C	C	A	C	C	C	C
JAX00712007	20	53320096	0	C	T	C	C	C	C	C	C	T	C	C	C	C	C	C	C	C	C	C	C	C	C	C	H	C	C	C	C	C	C	C	C	C	C	H	C	C	H	T	C	C	C	C	C	C	C
JAX00712008	20	53320615	0	G	A	G	G	G	G	G	G	A	G	N	H	G	N	G	G	G	G	G	G	G	G	G	H	G	G	G	G	G	G	G	G	G	G	H	G	G	H	A	G	G	G	G	G	G	G
JAX00712009	20	53328021	0	C	T	C	C	C	C	C	C	C	T	C	T	C	T	C	C	C	C	C	H	C	C	C	C	C	C	C	C	C	C	C	C	T	H	C	C	C	C	C	C	C	C	C	C	C	C
JAX00712013	20	53364879	0	T	C	T	T	T	T	T	T	C	T	T	T	T	T	T	T	T	T	T	T	T	T	T	H	T	T	T	T	T	T	T	T	T	T	H	T	T	H	C	T	T	N	T	T	T	T
JAX00179368	20	53379273	0	C	A	C	C	C	A	C	A	A	C	C	C	C	C	H	C	H	C	C	C	H	A	C	H	C	C	C	H	C	C	A	H	C	C	A	C	C	H	A	C	C	A	C	C	C	C
JAX00179370	20	53383276	0	T	C	T	T	T	C	T	C	C	T	T	T	T	T	H	T	H	T	T	T	H	C	T	H	T	T	T	H	T	T	C	H	T	T	C	T	T	H	C	T	T	C	T	T	T	T
JAX00179372	20	53412638	0	A	C	A	A	A	A	A	C	A	A	A	A	A	A	A	A	A	A	A	A	A	A	A	A	A	A	A	H	A	A	H	H	A	A	H	A	A	A	A	A	A	A	A	A	A	A
JAX00712021	20	53443803	0	A	T	A	A	A	T	A	T	T	A	A	A	A	A	H	A	H	A	A	A	H	T	A	H	A	A	A	H	A	A	T	H	A	A	T	A	A	H	T	A	A	T	A	A	A	A
JAX00179375	20	53448812	0	A	G	A	A	A	A	A	G	A	A	A	A	A	A	A	A	A	A	A	A	A	A	A	A	A	A	A	H	A	A	H	H	A	A	H	A	A	A	A	A	A	A	A	A	A	A
JAX00179377	20	53480577	0	C	T	C	C	T	T	C	C	C	C	C	C	C	C	H	C	H	C	C	C	H	T	C	C	T	T	H	C	C	C	H	C	C	C	C	T	C	H	C	C	C	N	C	C	C	C
JAX00712024	20	53485402	0	A	C	A	A	A	A	A	C	A	A	A	A	A	A	A	A	A	A	A	A	A	A	A	A	A	A	A	H	A	A	H	H	A	A	H	A	A	A	A	A	A	A	A	A	A	A
JAX00712026	20	53487918	0	G	T	G	G	G	G	G	T	T	G	G	G	G	G	G	G	G	G	G	G	G	G	G	H	G	G	G	H	G	G	H	H	G	G	T	G	G	H	T	G	G	G	G	G	G	G
JAX00712028	20	53490970	0	T	C	T	T	T	T	T	C	C	C	T	C	T	C	T	T	T	T	T	H	T	T	T	H	T	T	T	H	T	T	H	H	C	H	C	T	T	H	C	T	T	T	T	T	T	T
JAX00712029	20	53499061	0	C	A	C	C	C	C	C	C	A	C	C	C	C	C	C	C	C	C	C	C	C	C	C	H	C	C	C	C	C	C	C	C	C	C	H	C	C	H	A	C	C	C	C	C	C	C
JAX00712037	20	53531512	0	A	T	A	A	A	A	A	T	A	A	A	A	A	A	A	A	A	A	A	A	A	A	A	A	A	A	A	H	A	A	H	H	A	A	H	A	A	A	A	A	A	A	A	A	A	A
JAX00712045	20	53574369	0	A	T	A	A	A	A	A	A	T	A	A	A	A	A	A	A	A	A	A	A	A	A	A	H	A	A	A	A	A	A	A	A	A	A	H	A	A	N	T	A	A	A	A	A	A	A
JAX00712053	20	53635354	0	A	G	A	A	A	A	A	A	G	A	H	H	H	H	H	H	H	H	H	H	H	H	H	G	H	H	H	H	H	H	H	H	H	H	G	H	H	G	G	H	H	H	H	H	H	H
JAX00179390	20	53659831	0	C	T	C	C	C	C	C	C	T	C	C	C	C	C	C	C	C	C	C	C	C	C	C	N	C	C	C	C	C	C	C	C	C	C	H	C	C	H	T	C	C	C	C	C	C	C
JAX00712057	20	53679696	0	A	G	A	A	A	A	A	A	G	G	A	G	A	G	A	A	A	A	A	H	A	A	A	A	A	A	A	A	A	A	A	A	G	H	A	A	A	A	A	A	A	A	A	A	A	A
JAX00712058	20	53682626	0	C	T	C	C	C	C	C	C	C	T	C	T	C	T	C	C	C	C	C	H	C	C	C	C	C	C	C	C	C	C	C	C	T	H	C	C	C	C	C	C	C	C	C	C	C	C
JAX00179395	20	53736374	0	A	G	A	A	A	A	A	G	G	A	A	A	A	A	A	A	A	A	A	A	A	A	A	H	A	A	A	H	A	A	H	H	A	A	G	A	A	H	G	A	A	A	A	A	A	A
JAX00179396	20	53739372	0	T	C	T	T	T	T	T	C	C	T	T	T	T	T	T	T	T	T	T	T	T	T	T	H	T	T	T	T	T	T	T	H	T	T	T	T	T	H	C	T	T	T	T	T	T	T
JAX00712066	20	53765605	0	C	T	C	C	C	C	C	T	C	C	C	C	C	C	C	C	C	C	C	C	C	C	C	C	C	C	C	H	C	C	H	H	C	C	C	C	C	C	C	C	C	C	C	C	C	C
JAX00712069	20	53786280	0	T	A	T	T	T	T	T	A	A	T	T	T	T	T	T	T	T	T	T	T	T	T	T	H	T	T	T	H	T	T	H	H	T	T	H	T	T	H	A	T	T	T	T	T	T	T
JAX00179401	20	53810071	0	T	C	T	T	T	T	T	T	C	T	T	T	T	T	T	T	T	T	T	T	T	T	T	H	T	T	T	T	T	T	T	T	T	T	H	T	T	H	C	T	T	T	T	T	T	T
JAX00712073	20	53849435	0	C	T	C	C	C	C	C	T	C	C	C	C	C	C	C	C	C	C	C	C	C	C	C	C	C	C	C	H	C	C	H	H	C	C	C	C	C	C	C	C	C	C	C	C	C	C
JAX00712075	20	53866945	0	T	A	T	T	T	T	T	A	A	A	T	A	T	A	T	T	T	T	T	H	T	T	T	H	T	T	T	H	T	T	H	H	A	H	H	T	T	H	A	T	T	T	T	T	T	T
JAX00712076	20	53868217	0	C	A	C	C	C	C	C	A	C	C	C	C	C	C	C	C	C	C	C	C	C	C	C	C	C	C	C	H	C	C	H	H	C	C	C	C	C	C	C	C	C	C	C	C	C	C
JAX00179404	20	53870551	0	G	A	G	G	A	A	G	A	A	G	G	G	G	G	H	G	H	G	G	G	H	A	G	H	A	A	H	G	G	G	A	G	G	G	A	A	G	A	A	G	G	A	G	G	G	G
JAX00179406	20	53876215	0	C	T	C	C	T	T	C	C	C	C	C	C	C	C	H	C	H	C	C	C	H	T	C	C	T	T	H	C	C	C	H	C	C	C	H	T	C	H	C	C	C	T	C	C	C	C
JAX00179408	20	53901360	0	C	T	C	C	C	C	C	T	C	C	C	C	C	C	C	C	C	C	C	C	C	C	C	C	C	C	C	N	C	C	C	N	C	C	C	C	C	C	H	C	C	C	C	C	C	C
JAX00712081	20	53931435	0	C	A	C	C	C	C	C	A	A	C	C	C	C	C	C	C	C	C	C	C	C	C	C	H	C	C	C	H	C	C	H	H	C	C	H	C	C	H	A	C	C	C	C	C	C	C
JAX00179410	20	53934300	0	A	G	A	A	A	A	A	G	G	G	A	G	A	G	A	A	A	A	A	H	A	A	A	A	A	A	A	H	A	A	H	H	G	H	A	A	A	A	H	A	A	A	A	A	A	A
JAX00712082	20	53934360	0	G	A	G	G	G	G	G	A	G	G	G	G	G	G	G	G	G	G	G	G	G	G	G	G	G	G	G	G	G	G	G	H	G	G	G	G	G	G	G	G	G	G	G	G	G	G
JAX00712083	20	53934618	0	C	G	C	C	C	C	C	G	G	C	C	C	C	C	C	C	C	C	C	C	C	C	C	H	C	C	C	H	C	C	H	H	C	C	H	C	C	H	G	C	C	C	C	C	C	C
JAX00179415	20	53984560	0	G	A	G	G	A	A	G	G	G	G	G	G	G	G	H	G	H	G	G	G	H	A	G	G	A	A	H	G	G	G	G	G	G	G	H	A	G	H	G	G	G	A	G	G	G	G
JAX00712090	20	54029881	0	T	C	T	T	T	T	T	T	T	C	T	C	T	C	T	T	T	T	T	H	T	T	T	T	T	T	T	T	T	T	T	T	C	H	T	T	T	T	N	T	T	N	T	T	T	T
JAX00239115	20	54038205	0	T	A	T	T	T	T	T	A	A	T	T	T	T	T	T	T	T	T	T	T	T	T	T	H	T	T	T	H	T	T	H	H	T	T	H	T	T	H	H	T	T	T	T	T	T	T
JAX00712097	20	54044453	0	C	T	C	C	C	C	C	C	T	C	C	C	C	C	C	C	C	C	C	C	C	C	C	N	C	C	C	C	C	C	C	C	C	C	H	C	C	N	T	C	C	C	C	C	C	C
JAX00712098	20	54054166	0	T	G	T	T	T	T	T	T	G	T	T	T	T	T	T	T	T	T	T	T	T	T	T	H	T	T	T	T	T	T	T	T	T	T	H	T	T	H	G	T	T	T	T	T	T	T
JAX00179421	20	54059192	0	A	G	A	A	A	A	A	G	G	A	A	A	A	A	A	A	A	A	A	A	A	A	A	H	A	A	A	H	A	A	H	H	N	A	H	A	A	H	G	A	A	A	A	A	A	A
JAX00712101	20	54106546	0	G	A	G	G	G	G	G	A	A	A	G	A	G	A	G	G	G	G	G	H	G	G	G	H	G	G	G	H	G	G	H	H	A	H	H	G	G	H	A	G	G	G	G	G	G	G
JAX00179426	20	54125567	0	T	C	T	T	C	C	T	C	C	C	T	C	T	C	H	T	H	T	T	H	H	C	T	H	C	C	H	T	T	T	C	T	C	H	C	C	T	C	C	T	T	C	T	T	T	T
JAX00712109	20	54147173	0	G	A	G	G	G	G	G	G	A	G	G	G	G	G	G	G	G	G	G	G	G	G	G	H	G	G	G	G	G	G	G	G	G	G	H	G	G	H	A	G	G	G	G	G	G	G
JAX00179428	20	54183533	0	A	G	A	A	G	G	A	G	G	G	A	G	A	G	H	A	H	A	A	H	H	G	A	G	G	G	H	G	A	A	G	G	G	H	G	G	A	G	G	A	A	G	A	A	A	A
JAX00179430	20	54184126	0	G	A	G	G	A	A	G	G	G	A	G	A	G	A	H	G	H	G	G	H	H	A	G	G	A	A	H	G	G	G	H	G	A	H	H	A	G	H	G	G	G	A	G	G	G	G
JAX00712115	20	54187526	0	G	T	T	G	G	G	G	G	G	G	T	G	G	G	G	G	G	G	G	H	G	G	T	G	G	G	G	G	T	G	G	G	G	H	G	G	G	G	G	G	T	G	G	T	G	G
JAX00712116	20	54199152	0	G	A	G	G	G	G	G	G	A	G	G	G	G	G	G	G	G	G	G	G	G	G	G	G	G	G	G	G	G	G	G	G	G	G	G	G	G	G	A	G	G	G	G	G	G	G
JAX00239119	20	54212339	0	G	A	G	G	G	G	G	G	A	G	G	G	G	G	G	G	G	G	G	G	G	G	G	H	G	G	G	G	G	G	G	G	G	G	H	G	G	H	H	G	G	G	G	G	G	G
JAX00712118	20	54230859	0	C	T	C	C	C	C	C	T	C	C	C	C	C	C	C	C	C	C	C	C	C	C	C	C	C	C	C	H	C	C	N	N	C	C	C	C	C	N	C	C	C	N	C	C	C	C
JAX00179433	20	54231100	0	G	A	G	G	A	A	G	A	A	A	G	A	G	A	H	G	H	G	G	H	H	A	G	H	A	A	H	H	G	G	A	H	A	H	A	A	G	A	A	G	G	A	G	G	G	G
JAX00712119	20	54237911	0	C	G	C	C	G	C	C	C	C	C	C	C	C	C	C	C	C	C	C	C	C	C	C	C	G	G	H	C	C	C	C	C	C	C	C	G	C	H	C	C	C	N	C	C	C	C
JAX00712120	20	54246176	0	C	A	C	C	C	C	C	C	A	C	C	C	C	C	C	C	C	C	C	C	C	C	C	H	C	C	C	C	C	C	C	C	C	C	H	C	C	N	A	C	C	C	C	C	C	C
JAX00179435	20	54259679	0	C	T	C	C	T	T	C	C	C	C	C	C	C	C	H	C	H	C	C	C	H	T	C	C	N	T	H	C	C	C	H	C	C	C	H	T	C	H	C	C	C	H	C	C	C	C
JAX00712122	20	54260914	0	C	G	C	C	C	C	C	G	G	C	C	C	C	C	C	C	C	C	C	C	C	C	C	C	C	C	C	H	C	C	H	H	C	C	C	C	C	C	H	C	C	C	C	C	C	C
JAX00179436	20	54278719	0	A	T	A	A	T	T	A	A	A	T	A	T	A	T	H	A	H	A	A	H	H	T	A	A	T	T	H	A	A	A	H	A	T	H	H	T	A	H	A	A	A	T	A	A	A	A
JAX00712127	20	54290892	0	T	C	T	T	T	T	T	C	T	T	T	T	T	T	T	T	T	T	T	T	T	T	T	T	T	T	T	H	T	T	H	H	T	T	T	T	T	T	T	T	T	T	T	T	T	T
JAX00179439	20	54291695	0	A	G	A	A	G	G	A	G	G	G	A	G	A	G	H	A	H	A	A	H	H	G	A	A	G	G	H	A	A	A	G	A	G	H	G	G	A	G	G	A	A	G	A	A	A	A
JAX00712130	20	54321887	0	G	A	G	G	G	G	G	A	G	G	G	G	G	G	G	G	G	G	G	G	G	G	G	G	G	G	G	A	G	G	A	A	G	G	G	G	G	G	G	G	G	G	G	G	G	G
JAX00712132	20	54325221	0	C	T	C	C	C	C	C	T	C	C	C	C	C	C	C	C	C	C	C	C	C	C	C	C	C	C	C	T	C	C	T	T	C	C	C	C	C	C	C	C	C	C	C	C	C	C
JAX00712134	20	54333584	0	C	G	C	C	C	C	C	G	G	C	C	C	C	C	C	C	C	C	C	C	C	C	C	C	C	C	C	C	C	C	C	C	C	C	C	C	C	C	H	C	C	C	C	C	C	C
JAX00179442	20	54358939	0	T	C	T	T	C	C	T	C	C	C	T	C	T	C	H	T	H	T	T	H	H	C	T	T	C	C	H	H	T	T	C	H	C	H	C	C	T	C	H	T	T	C	T	T	T	T
JAX00239121	20	54411319	0	G	A	G	G	G	G	G	G	A	G	G	G	G	G	G	G	G	G	G	G	G	G	G	H	G	G	G	G	G	G	G	G	G	G	H	G	G	H	A	G	G	G	G	G	G	G
JAX00179446	20	54415275	0	G	A	G	G	G	G	G	A	A	G	G	G	G	G	G	G	G	G	G	G	G	G	G	H	G	G	G	H	G	G	H	H	G	G	H	G	G	H	A	G	G	G	G	G	G	G
JAX00179447	20	54420982	0	C	T	C	C	C	C	C	C	T	C	C	C	C	C	C	C	C	C	C	C	C	C	C	C	C	C	C	C	C	C	C	C	C	C	C	C	C	C	T	C	C	C	C	C	C	C
JAX00179448	20	54424896	0	C	T	C	C	C	C	C	C	T	C	C	C	C	C	C	C	C	C	C	C	C	C	C	H	C	C	C	C	C	C	C	C	C	C	H	C	C	H	T	C	C	C	C	C	C	C
JAX00712145	20	54431806	0	A	T	A	A	A	A	A	T	A	A	A	A	A	A	A	A	A	A	A	A	A	A	A	A	A	A	A	H	A	A	H	H	A	A	A	A	A	A	A	A	A	A	A	A	A	A
JAX00179450	20	54473468	0	C	T	C	C	T	T	T	C	C	C	C	C	T	C	H	T	T	T	C	C	T	T	C	C	T	N	H	N	C	T	H	C	C	C	H	T	C	H	C	C	C	T	T	C	H	N
JAX00712150	20	54477113	0	A	T	A	A	A	A	A	T	T	A	A	A	A	A	A	A	A	A	A	A	A	A	A	H	A	A	A	H	A	A	H	H	A	A	H	A	A	H	T	A	A	A	A	A	A	A
JAX00179452	20	54502881	0	T	G	T	T	G	G	G	G	G	G	T	G	G	G	N	G	G	G	T	G	G	G	T	H	G	G	H	G	T	G	G	H	G	H	G	G	T	G	G	T	T	G	G	T	G	H
JAX00712156	20	54511985	0	G	A	G	G	G	G	G	G	A	G	G	G	G	G	G	G	G	G	G	G	G	G	G	H	G	G	G	G	G	G	G	G	G	G	H	G	G	H	A	G	G	G	G	G	G	G
JAX00712159	20	54519726	0	C	T	C	C	C	C	C	C	C	T	C	H	C	T	C	C	C	C	C	T	C	C	C	C	C	C	C	C	C	C	C	C	H	C	C	C	C	C	C	C	C	C	C	C	C	C
JAX00179456	20	54521652	0	G	A	G	G	A	A	A	G	G	G	G	G	A	G	H	A	A	A	G	G	A	A	G	G	A	A	H	H	G	A	H	G	G	G	A	A	G	H	G	G	G	A	A	G	A	H
JAX00179457	20	54542861	0	T	C	T	T	T	T	T	C	T	T	T	T	N	T	T	T	T	N	T	T	T	H	T	T	T	T	T	C	T	T	C	C	T	T	T	T	T	N	T	T	T	T	T	T	T	T
JAX00712164	20	54552965	0	C	T	C	C	C	C	C	C	T	C	C	C	C	C	C	C	C	C	C	C	C	C	C	H	C	C	C	C	C	C	C	C	C	C	H	C	C	H	T	C	C	C	C	C	C	C
JAX00179459	20	54582625	0	A	C	A	A	A	A	A	C	C	A	A	A	A	A	A	A	A	A	A	A	A	A	A	H	A	A	A	H	A	A	H	H	A	A	H	A	A	H	C	A	A	A	A	A	A	A
JAX00179460	20	54583502	0	C	G	C	C	C	C	C	G	G	C	C	C	C	C	C	C	C	C	C	C	C	C	C	H	C	C	C	H	C	C	H	H	C	C	H	C	C	H	G	C	C	C	C	C	C	C
JAX00712169	20	54615415	0	T	C	T	T	T	T	T	T	C	T	T	T	T	T	T	T	T	T	T	T	T	T	T	H	T	T	T	T	T	T	T	T	T	T	H	T	T	H	C	T	T	T	T	T	T	T
JAX00179462	20	54615821	0	A	G	A	A	A	A	A	G	A	A	A	A	A	A	A	A	A	A	A	A	A	A	A	A	A	A	A	H	A	A	H	N	A	A	A	A	A	A	A	A	A	A	A	A	A	A
JAX00712172	20	54633054	0	T	C	T	T	T	T	T	C	C	C	T	C	T	C	T	T	T	T	T	C	T	T	T	N	T	T	T	H	T	T	H	H	C	H	H	T	T	H	C	T	T	T	T	T	T	T
JAX00712177	20	54725603	0	C	T	C	C	C	C	C	C	T	C	C	C	C	C	C	C	C	C	C	C	C	C	C	H	C	C	C	C	C	C	C	C	C	C	H	C	C	H	T	C	C	C	C	C	C	C
JAX00179471	20	54738100	0	G	T	G	G	G	G	G	T	G	G	G	G	G	G	G	G	G	G	G	G	G	G	G	G	G	G	G	H	G	G	H	H	G	G	G	G	G	G	G	G	G	G	G	G	G	G
JAX00712182	20	54776909	0	C	T	C	C	C	C	C	C	C	T	C	T	C	T	C	C	C	C	C	T	C	C	C	C	C	C	C	C	C	C	C	C	T	H	C	C	C	C	C	C	C	C	C	C	C	C
JAX00179473	20	54778985	0	C	T	C	C	C	C	C	C	T	C	C	C	C	C	C	C	C	C	C	C	C	C	C	H	C	C	C	C	C	C	C	C	C	C	H	C	C	H	T	C	C	C	C	C	C	C
JAX00712184	20	54790374	0	C	T	C	C	C	C	C	T	C	C	C	C	C	C	C	C	C	C	C	C	C	C	C	C	C	C	C	H	C	C	H	H	C	C	C	C	C	C	C	C	C	C	C	C	C	C
JAX00179477	20	54819740	0	C	A	C	C	C	C	C	A	A	C	C	C	C	C	C	C	C	C	C	C	C	C	C	H	C	C	C	H	C	C	H	H	C	C	H	C	C	N	A	C	C	C	C	C	C	C
JAX00179479	20	54846738	0	G	T	G	G	T	T	T	G	G	G	G	G	T	G	H	T	T	T	G	G	T	T	G	G	T	T	N	H	G	T	H	G	G	G	H	T	G	N	G	G	G	T	T	G	T	H
JAX00179480	20	54867359	0	G	A	G	G	G	G	G	A	G	G	G	G	G	G	G	G	G	G	G	G	G	G	G	G	G	G	G	H	G	G	H	H	G	G	G	G	G	G	G	G	G	G	G	G	G	G
JAX00179481	20	54868337	0	G	A	G	G	G	G	G	A	G	G	G	G	G	G	G	G	G	G	G	G	G	G	G	G	G	G	G	H	G	G	H	H	G	G	G	G	G	G	G	G	G	G	G	G	G	G
JAX00712198	20	54925150	0	G	A	G	G	G	G	G	A	A	G	G	G	G	G	G	G	G	G	G	G	G	G	G	H	G	G	G	H	G	G	H	H	G	G	H	G	G	H	A	G	G	G	G	G	G	G
JAX00179485	20	54939262	0	G	C	G	G	G	G	G	C	G	G	G	G	G	G	G	G	G	G	G	G	G	G	G	G	G	G	G	H	G	G	H	H	G	G	G	G	G	G	G	G	G	G	G	G	G	G
JAX00179486	20	54939364	0	T	C	T	T	T	T	T	C	T	T	T	T	T	T	T	T	T	T	T	T	T	T	T	T	T	T	T	H	T	T	H	H	T	T	T	T	T	T	T	T	T	T	T	T	T	T
JAX00712204	20	55007229	0	T	G	T	T	T	T	T	G	G	T	T	T	T	T	T	T	T	T	T	T	T	T	T	H	T	T	T	H	T	T	H	H	T	T	H	T	T	H	G	T	T	T	T	T	T	T
JAX00712207	20	55010521	0	T	A	T	T	T	T	T	A	T	T	T	T	T	T	T	T	T	T	T	T	T	T	T	T	T	T	T	H	T	T	H	H	T	T	T	T	T	T	T	T	T	T	T	T	T	T
JAX00712209	20	55013381	0	G	A	G	G	G	G	G	G	A	G	G	G	G	G	G	G	G	G	G	G	G	G	G	H	G	G	G	G	G	G	G	G	G	G	H	G	G	H	H	G	G	G	G	G	G	G
JAX00179495	20	55063099	0	A	G	A	A	A	A	A	G	G	A	A	A	A	A	A	A	A	A	A	A	A	A	A	G	A	A	A	G	A	A	G	G	A	A	G	A	A	G	G	A	A	A	A	A	A	A
JAX00179496	20	55063443	0	C	T	C	C	C	C	C	T	T	C	C	C	C	C	C	C	C	C	C	C	C	C	C	H	C	C	C	H	C	C	H	H	C	C	H	C	C	H	T	C	C	C	C	C	C	C
JAX00712214	20	55067485	0	C	A	C	C	C	C	C	C	A	C	C	C	C	C	C	C	C	C	C	C	C	C	C	H	C	C	C	C	C	C	C	C	C	C	H	C	C	H	A	C	C	C	C	C	C	C
JAX00179499	20	55098842	0	G	T	G	G	G	G	G	T	T	G	G	G	G	G	G	G	G	G	G	G	G	G	G	H	G	G	G	H	G	G	H	H	G	G	H	G	G	H	T	G	G	G	G	G	G	G
JAX00179500	20	55134889	0	C	A	C	C	C	C	C	A	C	A	C	A	C	A	C	C	C	C	C	A	C	C	C	C	C	C	C	H	C	C	H	H	A	N	C	C	C	C	H	C	C	C	C	C	C	C
JAX00179501	20	55134917	0	G	T	G	G	G	G	G	G	G	T	G	T	G	T	G	G	G	G	G	T	G	G	G	G	G	G	G	G	G	G	G	G	T	H	G	G	G	G	H	G	G	G	G	G	G	G
JAX00712223	20	55164605	0	A	G	A	A	A	A	A	G	G	G	A	G	A	G	A	A	A	A	A	G	A	A	A	H	A	A	A	H	A	A	H	H	G	H	N	A	A	H	G	A	A	A	A	A	A	A
JAX00712224	20	55164791	0	T	C	T	T	T	T	T	T	C	T	T	T	T	T	T	T	T	T	T	T	T	T	T	H	T	T	T	T	T	T	T	T	T	T	H	T	T	H	C	T	T	T	T	T	T	T
JAX00179504	20	55187505	0	A	G	A	A	A	A	A	A	G	A	A	A	A	A	A	A	A	A	A	A	A	A	A	H	A	A	A	A	A	A	A	A	A	A	H	A	A	N	G	A	A	A	A	A	A	A
JAX00712225	20	55188535	0	T	C	T	T	T	T	T	C	T	T	T	T	T	T	T	T	T	T	T	T	T	T	T	T	T	T	T	H	T	T	H	H	T	T	T	T	T	T	T	T	T	T	T	T	T	T
JAX00179506	20	55219281	0	G	A	G	G	G	G	G	G	A	G	G	G	G	G	G	G	G	G	G	G	G	G	G	H	G	G	G	G	G	G	G	G	G	G	H	G	G	H	A	G	G	G	G	G	G	G
JAX00712232	20	55249841	0	A	G	A	A	A	A	A	A	A	G	A	G	A	G	A	A	A	A	A	G	A	A	A	A	A	A	A	A	A	A	A	A	G	H	A	A	A	A	A	A	A	A	A	A	A	A
JAX00712235	20	55253957	0	A	G	A	A	A	A	A	G	G	G	A	G	A	G	A	A	A	A	A	G	A	A	A	G	A	A	A	G	A	A	G	G	G	G	G	A	A	G	G	A	A	A	A	A	A	A
JAX00712238	20	55316056	0	C	T	C	C	C	C	C	C	T	C	C	C	C	C	C	C	C	C	C	C	C	C	C	H	C	C	C	C	C	C	C	C	C	C	H	C	C	H	T	C	C	C	C	C	C	C
JAX00712239	20	55322049	0	T	C	T	T	C	C	C	C	C	C	T	C	C	C	N	C	C	C	T	C	C	C	T	H	C	C	H	C	T	C	C	H	C	H	C	C	T	C	C	T	T	C	C	T	C	N
JAX00179516	20	55343693	0	T	C	T	T	C	C	C	C	C	C	T	C	C	C	C	C	C	C	T	C	C	C	T	H	C	C	N	C	N	C	C	H	C	H	C	C	T	C	C	T	T	C	C	T	C	H
JAX00712243	20	55343719	0	C	T	C	C	C	C	C	C	C	T	C	T	C	T	C	C	C	C	C	T	C	C	C	C	C	C	C	C	C	C	C	C	T	H	C	C	C	C	C	C	C	C	C	C	C	C
JAX00239140	20	55353119	0	A	G	A	A	A	A	A	A	G	A	A	A	A	A	A	A	A	A	A	A	A	A	A	H	A	A	A	A	A	A	A	A	A	A	H	A	A	H	G	A	A	A	A	A	A	A
JAX00712245	20	55353150	0	A	G	A	A	A	A	A	A	G	A	A	A	A	A	A	A	A	A	A	A	A	A	A	H	A	A	A	A	A	A	A	A	A	A	H	A	A	H	G	A	A	A	A	A	A	A
JAX00712247	20	55380859	0	G	A	G	G	G	G	G	A	A	G	G	G	G	G	G	G	G	G	G	G	G	G	G	N	G	G	G	H	G	G	H	H	G	G	H	G	G	H	A	G	G	G	G	G	G	G
JAX00712249	20	55383123	0	A	C	A	A	A	A	A	C	A	A	A	A	A	A	A	A	A	A	A	A	A	A	A	A	A	A	A	C	A	A	C	C	A	A	A	A	A	A	A	A	A	A	A	A	A	A
JAX00712251	20	55418664	0	C	T	C	C	C	C	C	T	C	C	C	C	C	C	C	C	C	C	C	C	C	C	C	C	C	C	C	H	C	C	H	H	C	C	C	C	C	C	C	C	C	C	C	C	C	C
JAX00179523	20	55432899	0	G	A	G	G	A	A	A	G	G	G	G	G	A	G	N	A	A	A	G	G	A	A	G	G	A	A	H	H	G	A	H	G	G	G	N	A	G	G	G	G	G	H	A	G	N	G
JAX00712257	20	55443830	0	G	A	G	G	G	G	G	A	G	A	G	A	G	A	G	G	G	G	G	A	G	G	G	G	G	G	G	H	G	G	H	H	A	H	G	G	G	G	G	G	G	G	G	G	G	G
JAX00179524	20	55462012	0	T	C	T	T	T	T	T	C	T	T	H	N	H	H	H	H	H	H	H	H	H	H	H	H	H	H	H	C	H	H	C	C	H	H	H	H	H	H	H	H	H	H	H	H	H	H
JAX00179528	20	55498935	0	A	G	A	A	A	A	A	G	G	A	A	A	A	A	A	A	A	A	A	A	A	A	A	H	A	A	A	H	A	A	H	H	A	A	H	A	A	H	G	A	A	A	A	A	A	A
JAX00712263	20	55499068	0	G	A	G	G	G	G	G	A	G	G	G	G	G	G	G	G	G	G	G	G	G	G	G	G	G	G	G	H	G	G	H	H	G	G	G	G	G	G	G	G	G	G	G	G	G	G
JAX00179529	20	55501452	0	A	C	A	A	A	A	A	C	C	A	A	A	A	A	A	A	A	A	A	A	A	A	A	A	A	A	A	A	A	A	A	A	A	A	A	A	A	A	C	A	A	A	A	A	A	A
JAX00712265	20	55531070	0	T	C	T	T	T	T	T	C	C	T	T	T	T	T	T	T	T	T	T	T	T	T	T	H	T	T	T	H	T	T	H	H	T	T	H	T	T	H	C	T	T	T	T	T	T	T
JAX00179530	20	55538288	0	T	G	T	T	T	T	T	G	T	T	T	T	T	T	T	T	T	T	T	T	T	T	T	T	T	T	T	H	T	T	H	H	T	T	T	T	T	T	T	T	T	T	T	T	T	T
JAX00179531	20	55538492	0	G	A	G	G	G	G	G	A	A	G	G	G	G	G	G	G	G	G	G	G	G	G	G	H	G	G	G	H	G	G	H	H	G	G	N	G	G	N	A	G	G	G	G	G	G	G
JAX00179534	20	55581565	0	C	T	C	C	C	C	C	C	T	C	C	C	C	C	C	C	C	C	C	C	C	C	C	H	C	C	C	C	C	C	C	C	C	C	H	C	C	H	T	C	C	C	C	C	C	C
JAX00179535	20	55582282	0	A	G	G	A	G	G	G	G	G	G	G	G	G	G	H	G	G	G	A	G	G	G	G	H	G	G	H	G	G	G	G	H	G	G	G	G	A	G	G	A	G	G	G	G	G	H
JAX00179536	20	55618335	0	T	A	T	T	T	T	T	A	A	T	T	T	T	T	T	T	T	T	T	T	T	T	T	H	T	T	T	N	T	T	H	N	T	T	H	T	T	N	A	T	T	T	T	T	T	T
JAX00712274	20	55627186	0	A	G	A	A	A	A	A	G	G	A	A	A	A	A	A	A	A	A	A	A	A	A	A	N	A	A	A	A	A	A	A	A	A	A	G	A	A	G	G	A	A	A	A	A	A	A
JAX00712275	20	55639252	0	G	T	G	G	G	G	G	G	G	T	G	T	G	T	G	G	G	G	G	T	G	G	G	G	G	G	G	G	G	G	G	G	T	H	G	G	G	G	G	G	G	G	G	G	G	G
JAX00712276	20	55639746	0	A	G	A	A	A	A	A	G	A	A	A	A	A	A	A	A	A	A	A	A	A	A	A	A	A	A	A	H	A	A	H	H	A	A	A	A	A	A	A	A	A	A	A	A	A	A
JAX00179539	20	55654042	0	T	G	G	T	T	T	T	G	G	G	G	G	T	G	T	T	T	T	T	G	T	T	G	N	T	T	T	H	G	T	H	H	G	G	H	T	T	H	G	T	G	T	T	G	T	T
JAX00179540	20	55659325	0	T	A	T	T	T	T	T	T	A	T	T	T	T	T	T	T	T	T	T	T	T	T	T	H	T	T	T	T	T	T	T	T	T	T	H	T	T	H	A	T	T	T	T	T	T	T
JAX00712277	20	55664504	0	T	C	T	T	T	T	T	C	C	T	T	T	T	T	T	T	T	T	T	T	T	T	T	H	T	T	T	H	T	T	H	H	T	T	H	T	T	H	C	T	T	T	T	T	T	T
JAX00179541	20	55667481	0	A	C	C	A	A	A	A	C	C	C	H	H	A	H	A	A	A	A	A	H	A	A	H	A	A	A	A	A	H	A	A	A	H	H	A	A	A	A	H	A	H	A	A	H	A	A
JAX00712280	20	55689555	0	A	C	A	A	A	A	A	C	A	A	A	A	A	A	A	A	A	A	A	A	A	A	A	A	A	A	A	H	A	A	H	H	A	A	A	A	A	A	A	A	A	A	A	A	A	A
JAX00179543	20	55698139	0	T	C	T	T	T	T	T	T	C	T	T	T	T	T	T	N	T	T	T	T	H	T	T	H	T	T	N	T	N	T	T	T	T	T	H	T	T	N	C	T	T	T	T	T	T	T
JAX00179544	20	55698176	0	C	T	C	C	C	C	C	C	T	C	C	C	C	C	C	C	C	C	C	C	C	C	C	H	C	C	C	C	C	C	C	C	C	C	H	C	C	H	T	C	C	C	C	C	C	C
JAX00712281	20	55699443	0	C	T	C	C	C	C	C	T	C	C	C	C	C	C	C	C	C	C	C	C	C	C	C	C	C	C	C	H	C	C	H	H	C	C	C	C	C	C	C	C	C	C	C	C	C	C
JAX00179545	20	55738007	0	A	C	A	A	A	A	A	A	C	A	A	A	A	A	A	A	A	A	A	A	A	A	A	H	A	A	A	A	A	A	A	A	A	A	H	A	A	H	C	A	A	A	A	A	A	A
JAX00179546	20	55738105	0	G	T	G	G	G	G	G	T	T	G	G	G	G	G	G	G	G	G	G	G	G	G	G	H	G	G	G	H	G	G	H	G	G	G	G	G	G	H	T	G	G	G	G	G	G	G
JAX00712288	20	55796202	0	G	C	G	G	G	G	G	G	C	G	G	G	G	G	G	G	G	G	G	G	G	G	G	G	G	G	G	G	G	G	G	G	G	G	G	G	G	G	H	G	G	G	G	G	G	G
JAX00712289	20	55796224	0	T	C	T	T	T	T	T	T	C	T	T	T	T	T	T	T	T	T	T	T	T	T	T	H	T	T	T	T	T	T	T	T	T	T	H	T	T	H	C	T	T	T	T	T	T	T
JAX00712290	20	55799310	0	G	A	G	G	G	G	G	A	G	G	G	G	G	G	G	G	G	G	G	G	G	G	G	G	G	G	G	H	G	G	H	H	G	G	G	G	G	G	G	G	G	G	G	G	G	G
JAX00179550	20	55799806	0	T	C	C	T	T	T	T	T	T	T	C	T	T	T	T	T	T	T	T	T	T	T	C	T	T	T	T	T	C	T	T	T	T	H	T	T	T	T	T	T	C	H	T	C	T	T
JAX00712298	20	55846537	0	G	A	G	G	G	G	G	A	G	G	G	G	G	G	G	G	G	G	G	G	G	G	G	G	G	G	G	H	G	G	H	H	G	G	G	G	G	G	G	G	G	G	G	G	G	G
JAX00179554	20	55856796	0	A	G	A	A	A	A	A	G	G	A	A	A	A	A	A	A	A	A	A	A	A	A	A	A	A	A	A	A	A	A	A	A	A	A	A	A	A	A	H	A	A	A	A	A	A	A
JAX00712301	20	55872331	0	G	A	G	G	G	G	G	G	A	G	G	G	G	G	G	G	G	G	G	G	G	G	G	H	G	G	G	G	G	G	G	G	G	G	H	G	G	H	A	G	G	G	G	G	G	G
JAX00712302	20	55876240	0	C	T	C	C	C	C	C	T	C	C	C	C	C	C	C	C	C	C	C	C	C	C	C	C	C	C	C	H	C	C	H	H	C	C	C	C	C	C	C	C	C	C	C	C	C	C
JAX00239148	20	55884088	0	G	A	G	G	G	G	G	G	A	G	G	G	G	G	G	G	G	G	G	G	G	G	G	H	G	G	G	G	G	G	G	G	G	G	H	G	G	H	A	G	G	G	G	G	G	G
JAX00179558	20	55898262	0	C	T	C	C	C	C	C	T	T	C	C	C	C	C	C	C	C	C	C	C	C	C	C	H	C	C	C	H	C	C	H	C	C	C	H	C	C	H	T	C	C	C	C	C	C	C
JAX00179560	20	55931370	0	C	T	C	C	C	C	C	T	T	C	C	C	C	C	C	C	C	C	C	C	C	C	C	C	C	C	C	C	C	C	C	C	C	C	C	C	C	C	T	C	C	C	C	C	C	C
JAX00179561	20	55931634	0	A	G	A	A	A	A	A	A	G	A	A	A	A	A	A	A	A	A	A	A	A	A	A	H	A	A	A	A	A	A	A	A	A	A	H	A	A	H	G	A	A	A	A	A	A	A
JAX00712310	20	55936574	0	T	G	T	T	T	T	T	T	T	G	T	G	T	G	T	T	T	T	T	G	T	T	T	T	T	T	T	T	T	T	T	T	G	H	T	T	T	T	T	T	T	T	T	T	T	T
JAX00712311	20	55954115	0	T	C	T	T	T	T	T	T	C	T	T	T	T	T	T	T	T	T	T	T	T	T	T	H	T	T	T	T	T	T	T	T	T	T	H	T	T	H	C	T	T	T	T	T	H	T
JAX00712315	20	55967235	0	A	T	A	A	A	A	A	T	T	A	A	A	A	A	A	A	A	A	A	A	A	A	A	H	A	A	A	H	A	A	H	H	A	A	N	A	A	H	T	A	A	N	A	A	A	A
JAX00179564	20	55969907	0	A	G	A	A	A	A	A	G	G	A	A	A	H	A	A	A	A	A	A	A	A	A	A	G	A	H	A	G	A	A	G	G	A	A	G	A	A	N	G	H	A	A	A	A	A	A
JAX00179565	20	55969943	0	C	T	C	C	C	C	C	T	T	C	C	C	C	C	C	C	C	C	C	C	C	C	C	H	C	C	C	H	C	C	H	H	C	C	H	C	C	H	T	C	C	C	C	C	C	C
JAX00239149	20	56027165	0	G	A	G	G	G	G	G	A	A	G	G	G	G	G	G	G	G	G	G	G	G	G	G	H	G	G	G	N	G	G	H	N	G	G	H	G	G	H	A	G	G	G	G	G	G	G
JAX00712317	20	56038723	0	G	A	G	G	G	G	G	G	A	G	G	G	G	G	G	G	G	G	G	G	G	G	G	H	G	G	G	G	G	G	G	G	G	G	H	G	G	H	A	N	G	G	G	G	G	N
JAX00712318	20	56043620	0	C	G	C	C	C	C	C	C	G	C	C	C	C	C	C	C	C	C	C	C	C	C	C	H	C	C	C	C	C	C	C	C	C	C	H	C	C	H	G	C	C	C	C	C	C	C
JAX00179569	20	56062415	0	A	G	A	A	A	A	A	G	G	A	A	A	A	A	A	A	A	A	A	A	A	A	A	H	A	A	A	H	A	A	H	H	A	A	H	A	A	H	G	A	A	A	A	A	A	A
JAX00179571	20	56063283	0	A	G	A	A	A	A	A	A	G	A	A	A	A	A	A	A	A	A	A	A	A	A	A	H	A	A	A	A	A	A	A	A	A	A	H	A	A	H	G	A	A	A	A	A	A	A
JAX00179574	20	56107092	0	G	A	G	G	G	G	G	G	A	G	G	G	G	G	G	G	G	G	G	G	G	G	G	H	G	G	G	G	G	G	G	G	G	G	H	G	G	H	A	G	G	N	G	G	G	G
JAX00712323	20	56118371	0	A	G	A	A	A	A	A	G	A	A	H	H	H	H	H	H	H	H	H	N	H	H	H	H	H	H	H	G	H	H	G	G	H	H	H	H	H	H	A	A	N	N	A	A	H	A
JAX00712327	20	56144372	0	C	G	C	C	C	C	C	C	G	C	C	C	C	C	C	C	C	C	C	C	C	C	C	H	C	C	C	C	C	C	C	C	C	C	H	C	C	H	G	C	C	C	C	C	C	C
JAX00712330	20	56160860	0	A	T	A	A	A	A	A	T	A	A	A	A	A	A	A	A	A	A	A	A	A	A	A	A	A	A	A	H	A	A	H	H	A	A	A	A	A	A	A	A	A	H	A	A	A	A
JAX00239151	20	56162459	0	G	T	G	G	G	G	G	G	T	G	G	G	G	G	G	G	G	G	G	G	G	G	H	H	G	G	G	G	G	G	G	G	G	G	H	G	G	H	T	G	G	G	G	H	G	G
JAX00239152	20	56162474	0	G	A	G	G	G	G	G	G	A	G	H	G	G	G	G	G	G	G	G	G	G	G	H	H	G	G	G	G	N	G	G	G	G	G	H	G	G	H	A	G	H	G	G	H	G	G
JAX00179579	20	56182434	0	T	C	T	T	T	T	T	C	T	T	T	T	T	T	T	T	T	T	T	T	T	T	T	T	T	T	T	T	T	T	T	T	T	T	T	T	T	T	T	T	T	T	T	T	T	T
JAX00712332	20	56191677	0	C	T	C	C	C	C	C	C	C	T	C	T	C	T	C	C	C	C	C	T	C	C	C	C	C	C	C	C	C	C	C	C	T	H	C	C	C	C	C	C	C	C	C	C	C	C
JAX00712335	20	56216432	0	A	C	A	A	A	A	A	A	C	A	A	A	A	A	A	A	A	A	A	A	A	A	A	H	A	A	A	A	A	A	A	A	A	A	H	A	A	H	C	A	A	A	A	A	H	A
JAX00179582	20	56219347	0	A	T	A	A	A	A	A	T	T	A	A	A	A	A	A	A	A	A	A	A	A	A	A	H	A	A	A	H	A	A	H	H	A	A	H	A	A	H	T	A	A	A	A	A	A	A
JAX00179583	20	56220155	0	A	G	A	A	A	A	A	G	G	A	A	A	A	A	A	A	A	A	A	A	A	A	A	H	A	A	A	H	A	A	H	N	A	A	H	A	A	H	H	A	A	A	A	A	A	A
JAX00712337	20	56228460	0	T	C	T	T	T	T	T	C	T	T	T	T	T	T	T	T	T	T	T	T	T	T	T	T	T	T	T	H	T	T	H	H	T	T	T	T	T	N	T	T	T	T	T	T	T	T
JAX00712338	20	56228841	0	T	C	T	T	T	T	T	C	C	T	T	T	T	T	T	T	T	T	T	T	T	T	T	H	T	T	T	H	T	T	H	H	T	T	H	T	T	H	C	T	T	T	T	T	T	T
JAX00239155	20	56254685	0	T	C	T	T	T	T	T	T	C	T	T	T	T	T	T	T	T	T	T	T	T	T	T	C	T	T	T	T	T	T	T	T	T	T	C	T	T	C	C	T	T	T	T	T	T	T
JAX00179585	20	56268548	0	T	A	T	T	T	T	T	A	A	A	T	A	H	A	T	T	T	T	T	A	T	T	T	A	T	T	T	A	T	T	A	A	A	A	A	N	T	A	A	T	T	H	T	T	T	N
JAX00179589	20	56299536	0	C	T	C	C	C	C	C	T	C	T	C	T	C	T	C	C	C	C	C	T	C	C	C	C	C	C	C	T	C	C	H	T	T	T	C	C	C	C	H	C	C	C	C	C	C	C
JAX00712343	20	56300704	0	G	C	G	G	G	G	G	C	C	C	G	C	G	C	G	G	G	G	G	C	G	G	G	H	G	G	G	H	G	G	H	H	C	H	H	G	G	H	C	G	G	G	G	G	G	G
JAX00712344	20	56304053	0	T	G	T	T	T	T	T	T	G	T	H	H	H	H	H	H	H	H	H	H	H	H	H	H	H	H	H	H	H	H	H	H	H	H	H	H	H	H	G	H	H	H	H	H	H	H
JAX00712346	20	56347727	0	C	T	C	C	C	C	C	C	T	C	C	C	C	C	C	C	C	C	C	C	C	C	C	H	C	C	C	C	C	C	C	C	C	C	H	C	C	H	T	C	C	C	C	C	C	C
JAX00712349	20	56372131	0	G	A	G	G	G	G	G	G	A	G	G	G	G	G	G	G	G	G	G	G	G	G	G	H	G	G	G	G	G	G	G	G	G	G	H	G	G	H	A	G	G	G	G	G	G	G
JAX00712352	20	56388833	0	G	T	G	G	G	G	G	G	T	G	G	G	G	G	G	G	G	G	G	G	G	G	G	H	G	G	G	G	G	G	G	G	G	G	H	G	G	H	T	G	G	G	G	G	G	G
JAX00179597	20	56421901	0	G	C	G	G	G	G	G	G	C	G	G	G	G	G	G	G	G	G	G	G	G	G	G	H	G	G	G	G	G	G	G	G	G	G	H	G	G	H	C	G	G	G	G	G	G	G
JAX00179601	20	56461519	0	C	G	C	C	C	C	C	G	G	C	C	C	C	C	C	C	C	C	C	C	C	C	C	H	C	C	C	H	C	C	H	H	C	C	H	C	C	H	G	C	C	C	C	C	C	C
JAX00712355	20	56466890	0	T	C	T	T	T	T	T	C	T	T	T	T	T	T	T	T	T	T	T	T	T	T	T	T	T	T	T	H	T	T	H	H	T	T	T	T	T	T	T	T	T	T	T	T	T	T
JAX00712356	20	56471046	0	A	G	A	A	A	A	A	G	G	G	A	G	A	G	A	A	A	A	A	G	A	A	A	H	A	A	A	H	A	A	H	H	G	H	H	A	A	H	G	A	A	A	A	A	A	A
[truncated: 5,388 more rows]
[truncated: 119 more columns]
